# Supplementary material for: Orientation selectivity properties for the affine Gaussian derivative and the affine Gabor models for visual receptive fields
Source: J Comput Neurosci. 2025 Jan 29;53(1):61–98. doi: 10.1007/s10827-024-00888-w (PMC11868404; doi:10.1007/s10827-024-00888-w)
Supplement: Supplementary file 1 — (zip 821 KB) [file 10827_2024_888_MOESM1_ESM.zip]

Archive with 8 entries (8 files):
- JCompNeuroSci-supplementary-files/README.pdf
- JCompNeuroSci-supplementary-files/affgaussRF-ori-sel-perturb.nb
- JCompNeuroSci-supplementary-files/affgaussRF-ori-sel.nb
- JCompNeuroSci-supplementary-files/compact-ori-sel-measures.nb
- JCompNeuroSci-supplementary-files/ori-sel-gabor.nb
- JCompNeuroSci-supplementary-files/space-time-nonsepRF-ori-sel-perturb.nb
- JCompNeuroSci-supplementary-files/space-time-nonsepRF-ori-sel.nb
- JCompNeuroSci-supplementary-files/space-time-sepRF-ori-sel.nb
