# Supplementary material for: Orientation selectivity properties for the affine Gaussian derivative and the affine Gabor models for visual receptive fields
Source: J Comput Neurosci. 2025 Jan 29;53(1):61–98. doi: 10.1007/s10827-024-00888-w (PMC11868404; doi:10.1007/s10827-024-00888-w)
Supplement: Supplementary file 1 — (zip 821 KB) [file 10827_2024_888_MOESM1_ESM.zip › JCompNeuroSci-supplementary-files/affgaussRF-ori-sel-perturb.nb]

(* Content-type: application/vnd.wolfram.mathematica *)

(*** Wolfram Notebook File ***)
(* http://www.wolfram.com/nb *)

(* CreatedBy='Mathematica 13.2' *)

(*CacheID: 234*)
(* Internal cache information:
NotebookFileLineBreakTest
NotebookFileLineBreakTest
NotebookDataPosition[       158,          7]
NotebookDataLength[    746458,      14045]
NotebookOptionsPosition[    728272,      13717]
NotebookOutlinePosition[    728665,      13733]
CellTagsIndexPosition[    728622,      13730]
WindowFrame->Normal*)

(* Beginning of Notebook Content *)
Notebook[{
Cell[BoxData[
 RowBox[{
  StyleBox[
   RowBox[{"(*", " ", 
    RowBox[{
     RowBox[{
     "This", " ", "notebook", " ", "contains", " ", "Mathematica", " ", 
      "code", " ", "for", " ", "computing", " ", "the", " ", "orientation", 
      " ", "selectity", " ", "curves", " ", "for", " ", "the", " ", "purely", 
      " ", "spatial", " ", "generalized", " ", "Gaussian", " ", "derivative", 
      " ", "based", " ", "models", " ", "of", " ", "receptive", " ", "fields",
       " ", "with", " ", "perturbations", " ", "of", " ", "the", " ", 
      "parameter", " ", "tuning", " ", "in", " ", "Sections", " ", "7.1", " ",
       "and", " ", "7.2", " ", "in", "\[IndentingNewLine]", 
      "\[IndentingNewLine]", "Lindeberg", " ", 
      RowBox[{"(", "2024", ")"}], " ", 
      "\"\<Orientation selectivity properties for the affine Gaussian \
derivative\nand the affine Gabor models for visual receptive fields\>\""}], 
     ",", " ", 
     RowBox[{
     "submitted", " ", "to", " ", "Journal", " ", "of", " ", "Computational", 
      " ", 
      RowBox[{"Neuroscience", "."}]}]}], " ", "*)"}], "Text"], 
  "\[IndentingNewLine]"}]], "Input",
 CellChangeTimes->{{3.9398764466292677`*^9, 3.9398764872069187`*^9}, {
  3.939876708865486*^9, 3.939876715315839*^9}, {3.939879065886216*^9, 
  3.939879084295422*^9}},ExpressionUUID->"7ac1c548-b588-4cc2-a264-\
b68e663ed2b6"],

Cell[CellGroupData[{

Cell[BoxData[
 RowBox[{"gaussx", "=", 
  RowBox[{
   RowBox[{"1", "/", 
    RowBox[{"(", 
     RowBox[{
      RowBox[{"Sqrt", "[", 
       RowBox[{"2", " ", "Pi"}], "]"}], " ", "sigmax"}], ")"}]}], 
   RowBox[{"Exp", "[", 
    RowBox[{
     RowBox[{"-", 
      RowBox[{"x", "^", "2"}]}], "/", 
     RowBox[{"(", 
      RowBox[{"2", " ", 
       RowBox[{"sigmax", "^", "2"}]}], ")"}]}], "]"}]}]}]], "Input",
 CellChangeTimes->{{3.887858450594495*^9, 3.8878584882369013`*^9}},
 CellLabel->"In[1]:=",ExpressionUUID->"8b72043b-8732-4c63-93e5-9eaf2b3857ec"],

Cell[BoxData[
 FractionBox[
  SuperscriptBox["\[ExponentialE]", 
   RowBox[{"-", 
    FractionBox[
     SuperscriptBox["x", "2"], 
     RowBox[{"2", " ", 
      SuperscriptBox["sigmax", "2"]}]]}]], 
  RowBox[{
   SqrtBox[
    RowBox[{"2", " ", "\[Pi]"}]], " ", "sigmax"}]]], "Output",
 CellChangeTimes->{3.887858490305402*^9, 3.887880499033239*^9, 
  3.888567292595701*^9, 3.888567366128471*^9, 3.888911419674825*^9, 
  3.9249232039109364`*^9, 3.939704667517853*^9},
 CellLabel->"Out[1]=",ExpressionUUID->"5459c6f4-e3bd-46db-b865-ddeab23399cc"]
}, Open  ]],

Cell[CellGroupData[{

Cell[BoxData[
 RowBox[{"gaussy", "=", 
  RowBox[{
   RowBox[{"1", "/", 
    RowBox[{"(", 
     RowBox[{
      RowBox[{"Sqrt", "[", 
       RowBox[{"2", " ", "Pi"}], "]"}], " ", "sigmay"}], ")"}]}], 
   RowBox[{"Exp", "[", 
    RowBox[{
     RowBox[{"-", 
      RowBox[{"y", "^", "2"}]}], "/", 
     RowBox[{"(", 
      RowBox[{"2", " ", 
       RowBox[{"sigmay", "^", "2"}]}], ")"}]}], "]"}]}]}]], "Input",
 CellChangeTimes->{{3.887858499859789*^9, 3.887858506537055*^9}, {
  3.887859177746753*^9, 3.8878591785517063`*^9}},
 CellLabel->"In[2]:=",ExpressionUUID->"04b9cfc5-64ab-4184-abdd-4916a107f5cf"],

Cell[BoxData[
 FractionBox[
  SuperscriptBox["\[ExponentialE]", 
   RowBox[{"-", 
    FractionBox[
     SuperscriptBox["y", "2"], 
     RowBox[{"2", " ", 
      SuperscriptBox["sigmay", "2"]}]]}]], 
  RowBox[{
   SqrtBox[
    RowBox[{"2", " ", "\[Pi]"}]], " ", "sigmay"}]]], "Output",
 CellChangeTimes->{3.887858507901742*^9, 3.887859188420392*^9, 
  3.887880499125054*^9, 3.888567292809745*^9, 3.888567366207391*^9, 
  3.888911419917492*^9, 3.92492320637005*^9, 3.939704667769418*^9},
 CellLabel->"Out[2]=",ExpressionUUID->"8abda1ba-12fc-480a-8c46-0729490b0b9e"]
}, Open  ]],

Cell[CellGroupData[{

Cell[BoxData[
 RowBox[{"gaussxdx", "=", 
  RowBox[{"Simplify", "[", 
   RowBox[{"D", "[", 
    RowBox[{"gaussx", ",", "x"}], "]"}], "]"}]}]], "Input",
 CellChangeTimes->{{3.887858510925107*^9, 3.887858525556326*^9}},
 CellLabel->"In[3]:=",ExpressionUUID->"98b30e14-f520-4c1c-823d-ffcd0120e87e"],

Cell[BoxData[
 RowBox[{"-", 
  FractionBox[
   RowBox[{
    SuperscriptBox["\[ExponentialE]", 
     RowBox[{"-", 
      FractionBox[
       SuperscriptBox["x", "2"], 
       RowBox[{"2", " ", 
        SuperscriptBox["sigmax", "2"]}]]}]], " ", "x"}], 
   RowBox[{
    SqrtBox[
     RowBox[{"2", " ", "\[Pi]"}]], " ", 
    SuperscriptBox["sigmax", "3"]}]]}]], "Output",
 CellChangeTimes->{3.887858529718943*^9, 3.8878805031890297`*^9, 
  3.888567292829914*^9, 3.888567366216422*^9, 3.8889114199791403`*^9, 
  3.92492321005886*^9, 3.939704668928006*^9},
 CellLabel->"Out[3]=",ExpressionUUID->"3f3f6b2b-5f4b-46a1-8e68-de5e551a8242"]
}, Open  ]],

Cell[CellGroupData[{

Cell[BoxData[
 RowBox[{"gaussxdxx", "=", 
  RowBox[{"Simplify", "[", 
   RowBox[{"D", "[", 
    RowBox[{"gaussxdx", ",", "x"}], "]"}], "]"}]}]], "Input",
 CellChangeTimes->{{3.887858539652297*^9, 3.887858547917787*^9}},
 CellLabel->"In[4]:=",ExpressionUUID->"39262d14-20ed-47ad-ba48-1c807823a772"],

Cell[BoxData[
 FractionBox[
  RowBox[{
   SuperscriptBox["\[ExponentialE]", 
    RowBox[{"-", 
     FractionBox[
      SuperscriptBox["x", "2"], 
      RowBox[{"2", " ", 
       SuperscriptBox["sigmax", "2"]}]]}]], " ", 
   RowBox[{"(", 
    RowBox[{
     RowBox[{"-", 
      SuperscriptBox["sigmax", "2"]}], "+", 
     SuperscriptBox["x", "2"]}], ")"}]}], 
  RowBox[{
   SqrtBox[
    RowBox[{"2", " ", "\[Pi]"}]], " ", 
   SuperscriptBox["sigmax", "5"]}]]], "Output",
 CellChangeTimes->{3.887858549785063*^9, 3.887880503415967*^9, 
  3.888567292852856*^9, 3.8885673662469473`*^9, 3.888911420044344*^9, 
  3.924923212015977*^9, 3.9397046705861673`*^9},
 CellLabel->"Out[4]=",ExpressionUUID->"d09cbaa1-0ff2-4f4f-845f-91dc80e86d6a"]
}, Open  ]],

Cell[CellGroupData[{

Cell[BoxData[
 RowBox[{"normgaussxdx", "=", 
  RowBox[{"sigmax", " ", "gaussxdx"}]}]], "Input",
 CellChangeTimes->{{3.887858552106474*^9, 3.887858566267129*^9}},
 CellLabel->"In[7]:=",ExpressionUUID->"81cf7294-6103-43b5-86c6-f16bf8e13ca4"],

Cell[BoxData[
 RowBox[{"-", 
  FractionBox[
   RowBox[{
    SuperscriptBox["\[ExponentialE]", 
     RowBox[{"-", 
      FractionBox[
       SuperscriptBox["x", "2"], 
       RowBox[{"2", " ", 
        SuperscriptBox["sigmax", "2"]}]]}]], " ", "x"}], 
   RowBox[{
    SqrtBox[
     RowBox[{"2", " ", "\[Pi]"}]], " ", 
    SuperscriptBox["sigmax", "2"]}]]}]], "Output",
 CellChangeTimes->{3.887858566903637*^9, 3.887880503448389*^9, 
  3.88856729285847*^9, 3.8885673662532873`*^9, 3.888911420072823*^9, 
  3.924923235828465*^9, 3.939704676046866*^9},
 CellLabel->"Out[7]=",ExpressionUUID->"7468f858-92c2-48ba-b1eb-67cff575d264"]
}, Open  ]],

Cell[CellGroupData[{

Cell[BoxData[
 RowBox[{"normgaussxdxx", "=", 
  RowBox[{
   RowBox[{"sigmax", "^", "2"}], " ", "gaussxdxx"}]}]], "Input",
 CellChangeTimes->{{3.887858574775964*^9, 3.8878585787489033`*^9}},
 CellLabel->"In[8]:=",ExpressionUUID->"02bb3c35-93a9-48a6-a9a2-22d8cb63bf0b"],

Cell[BoxData[
 FractionBox[
  RowBox[{
   SuperscriptBox["\[ExponentialE]", 
    RowBox[{"-", 
     FractionBox[
      SuperscriptBox["x", "2"], 
      RowBox[{"2", " ", 
       SuperscriptBox["sigmax", "2"]}]]}]], " ", 
   RowBox[{"(", 
    RowBox[{
     RowBox[{"-", 
      SuperscriptBox["sigmax", "2"]}], "+", 
     SuperscriptBox["x", "2"]}], ")"}]}], 
  RowBox[{
   SqrtBox[
    RowBox[{"2", " ", "\[Pi]"}]], " ", 
   SuperscriptBox["sigmax", "3"]}]]], "Output",
 CellChangeTimes->{3.887858579504019*^9, 3.88788050575871*^9, 
  3.888567292877631*^9, 3.8885673662825747`*^9, 3.888911420504663*^9, 
  3.9249232372743607`*^9, 3.939704678379211*^9},
 CellLabel->"Out[8]=",ExpressionUUID->"559d2eaf-bf5d-4f5f-825b-a7727ceec9aa"]
}, Open  ]],

Cell[CellGroupData[{

Cell[BoxData[
 RowBox[{"integrand1", "=", 
  RowBox[{
   RowBox[{"(", 
    RowBox[{"normgaussxdx", " ", "/.", 
     RowBox[{"{", 
      RowBox[{"x", "->", "u1"}], "}"}]}], ")"}], " ", 
   RowBox[{"(", 
    RowBox[{"gaussy", " ", "/.", 
     RowBox[{"{", 
      RowBox[{"y", "->", "u2"}], "}"}]}], ")"}], 
   RowBox[{"Sin", "[", 
    RowBox[{
     RowBox[{"omega", " ", 
      RowBox[{"Cos", "[", "theta", "]"}], " ", 
      RowBox[{"(", 
       RowBox[{"x", "-", "u1"}], ")"}]}], "+", 
     RowBox[{"omega", " ", 
      RowBox[{"Sin", "[", "theta", "]"}], 
      RowBox[{"(", 
       RowBox[{"y", "-", "u2"}], ")"}]}], "+", "beta"}], "]"}]}]}]], "Input",
 CellChangeTimes->{{3.88785871555893*^9, 3.887858841383543*^9}, {
  3.887858897882756*^9, 3.887858927539722*^9}, {3.887880517827317*^9, 
  3.887880532716838*^9}},
 CellLabel->"In[14]:=",ExpressionUUID->"626c13ba-c7ad-4423-a144-ce5e2d0b28c8"],

Cell[BoxData[
 RowBox[{"-", 
  FractionBox[
   RowBox[{
    SuperscriptBox["\[ExponentialE]", 
     RowBox[{
      RowBox[{"-", 
       FractionBox[
        SuperscriptBox["u1", "2"], 
        RowBox[{"2", " ", 
         SuperscriptBox["sigmax", "2"]}]]}], "-", 
      FractionBox[
       SuperscriptBox["u2", "2"], 
       RowBox[{"2", " ", 
        SuperscriptBox["sigmay", "2"]}]]}]], " ", "u1", " ", 
    RowBox[{"Sin", "[", 
     RowBox[{"beta", "+", 
      RowBox[{"omega", " ", 
       RowBox[{"(", 
        RowBox[{
         RowBox[{"-", "u1"}], "+", "x"}], ")"}], " ", 
       RowBox[{"Cos", "[", "theta", "]"}]}], "+", 
      RowBox[{"omega", " ", 
       RowBox[{"(", 
        RowBox[{
         RowBox[{"-", "u2"}], "+", "y"}], ")"}], " ", 
       RowBox[{"Sin", "[", "theta", "]"}]}]}], "]"}]}], 
   RowBox[{"2", " ", "\[Pi]", " ", 
    SuperscriptBox["sigmax", "2"], " ", "sigmay"}]]}]], "Output",
 CellChangeTimes->{3.887858730379034*^9, 3.887858841848415*^9, 
  3.887858929181745*^9, 3.887859193192204*^9, 3.887880538212921*^9, 
  3.888567292882859*^9, 3.8885673662884707`*^9, 3.888911423456196*^9, 
  3.924923900756172*^9, 3.939704694016748*^9},
 CellLabel->"Out[14]=",ExpressionUUID->"ed839d57-73a2-43a6-84b7-d4b587ab94b3"]
}, Open  ]],

Cell[CellGroupData[{

Cell[BoxData[
 RowBox[{"affgauss1response", "=", 
  RowBox[{"Integrate", "[", 
   RowBox[{
    RowBox[{"Integrate", "[", 
     RowBox[{"integrand1", ",", 
      RowBox[{"{", 
       RowBox[{"u1", ",", 
        RowBox[{"-", "Infinity"}], ",", "Infinity"}], "}"}], ",", 
      RowBox[{"Assumptions", "->", 
       RowBox[{"{", 
        RowBox[{
         RowBox[{"sigmax", ">", "0"}], ",", 
         RowBox[{
          RowBox[{"Re", "[", 
           RowBox[{"sigmax", "^", "2"}], "]"}], ">", "0"}], ",", 
         RowBox[{"sigmay", ">", "0"}], ",", 
         RowBox[{"omega", ">", "0"}], ",", " ", 
         RowBox[{"Real", "[", "beta", "]"}], ",", " ", 
         RowBox[{"theta", ">", 
          RowBox[{"-", "Pi"}]}], ",", 
         RowBox[{"theta", "<", "Pi"}]}], "}"}]}]}], "]"}], ",", 
    RowBox[{"{", 
     RowBox[{"u2", ",", 
      RowBox[{"-", "Infinity"}], ",", "Infinity"}], "}"}], ",", 
    RowBox[{"Assumptions", "->", 
     RowBox[{"{", 
      RowBox[{
       RowBox[{"sigmax", ">", "0"}], ",", 
       RowBox[{
        RowBox[{"Re", "[", 
         RowBox[{"sigmax", "^", "2"}], "]"}], ">", "0"}], ",", 
       RowBox[{"sigmay", ">", "0"}], ",", 
       RowBox[{"omega", ">", "0"}], ",", " ", 
       RowBox[{"Real", "[", "beta", "]"}], ",", " ", 
       RowBox[{"theta", ">", 
        RowBox[{"-", "Pi"}]}], ",", 
       RowBox[{"theta", "<", "Pi"}]}], "}"}]}]}], "]"}]}]], "Input",
 CellChangeTimes->{{3.887858655302847*^9, 3.887858704899957*^9}, {
  3.887858855107003*^9, 3.887858885375304*^9}, {3.887858959459788*^9, 
  3.887858991376032*^9}, {3.88785904255275*^9, 3.8878590567126927`*^9}, {
  3.8878591023005247`*^9, 3.887859106196619*^9}, {3.887862391410008*^9, 
  3.8878624372046137`*^9}, {3.887880953614481*^9, 3.887880963219899*^9}, {
  3.8878822090090027`*^9, 3.887882216270677*^9}, {3.8885673400885987`*^9, 
  3.888567340607687*^9}},
 CellLabel->"In[15]:=",ExpressionUUID->"e7458e1d-d2b6-4244-bfb3-8c1a207a060c"],

Cell[BoxData[
 RowBox[{
  SuperscriptBox["\[ExponentialE]", 
   RowBox[{
    RowBox[{"-", 
     FractionBox["1", "2"]}], " ", 
    SuperscriptBox["omega", "2"], " ", 
    RowBox[{"(", 
     RowBox[{
      RowBox[{
       SuperscriptBox["sigmax", "2"], " ", 
       SuperscriptBox[
        RowBox[{"Cos", "[", "theta", "]"}], "2"]}], "+", 
      RowBox[{
       SuperscriptBox["sigmay", "2"], " ", 
       SuperscriptBox[
        RowBox[{"Sin", "[", "theta", "]"}], "2"]}]}], ")"}]}]], " ", "omega", 
  " ", "sigmax", " ", 
  RowBox[{"Cos", "[", "theta", "]"}], " ", 
  RowBox[{"Cos", "[", 
   RowBox[{"beta", "+", 
    RowBox[{"omega", " ", "x", " ", 
     RowBox[{"Cos", "[", "theta", "]"}]}], "+", 
    RowBox[{"omega", " ", "y", " ", 
     RowBox[{"Sin", "[", "theta", "]"}]}]}], "]"}]}]], "Output",
 CellChangeTimes->{3.887859011809705*^9, 3.8878590706871643`*^9, 
  3.887859185399427*^9, 3.887862384425255*^9, 3.887880691415194*^9, 
  3.887881094020316*^9, 3.887882313023291*^9, 3.88856732760465*^9, 
  3.888567465766463*^9, 3.888911527835492*^9, 3.92492391893637*^9, 
  3.939704771055554*^9},
 CellLabel->"Out[15]=",ExpressionUUID->"1deb26e1-531a-45e3-be92-a375e4353817"]
}, Open  ]],

Cell[CellGroupData[{

Cell[BoxData[
 RowBox[{"integrand2", "=", 
  RowBox[{
   RowBox[{"(", 
    RowBox[{"normgaussxdxx", " ", "/.", 
     RowBox[{"{", 
      RowBox[{"x", "->", "u1"}], "}"}]}], ")"}], " ", 
   RowBox[{"(", 
    RowBox[{"gaussy", " ", "/.", 
     RowBox[{"{", 
      RowBox[{"y", "->", "u2"}], "}"}]}], ")"}], 
   RowBox[{"Sin", "[", 
    RowBox[{
     RowBox[{"omega", " ", 
      RowBox[{"Cos", "[", "theta", "]"}], " ", 
      RowBox[{"(", 
       RowBox[{"x", "-", "u1"}], ")"}]}], "+", 
     RowBox[{"omega", " ", 
      RowBox[{"Sin", "[", "theta", "]"}], 
      RowBox[{"(", 
       RowBox[{"y", "-", "u2"}], ")"}]}], "+", "beta"}], "]"}]}]}]], "Input",
 CellChangeTimes->{{3.887859323979459*^9, 3.8878593275906343`*^9}, {
  3.887880557726611*^9, 3.8878805783416657`*^9}},
 CellLabel->"In[16]:=",ExpressionUUID->"094b01d9-b035-4449-88f1-f9ea7aed0964"],

Cell[BoxData[
 RowBox[{
  FractionBox["1", 
   RowBox[{"2", " ", "\[Pi]", " ", 
    SuperscriptBox["sigmax", "3"], " ", "sigmay"}]], 
  RowBox[{
   SuperscriptBox["\[ExponentialE]", 
    RowBox[{
     RowBox[{"-", 
      FractionBox[
       SuperscriptBox["u1", "2"], 
       RowBox[{"2", " ", 
        SuperscriptBox["sigmax", "2"]}]]}], "-", 
     FractionBox[
      SuperscriptBox["u2", "2"], 
      RowBox[{"2", " ", 
       SuperscriptBox["sigmay", "2"]}]]}]], " ", 
   RowBox[{"(", 
    RowBox[{
     RowBox[{"-", 
      SuperscriptBox["sigmax", "2"]}], "+", 
     SuperscriptBox["u1", "2"]}], ")"}], " ", 
   RowBox[{"Sin", "[", 
    RowBox[{"beta", "+", 
     RowBox[{"omega", " ", 
      RowBox[{"(", 
       RowBox[{
        RowBox[{"-", "u1"}], "+", "x"}], ")"}], " ", 
      RowBox[{"Cos", "[", "theta", "]"}]}], "+", 
     RowBox[{"omega", " ", 
      RowBox[{"(", 
       RowBox[{
        RowBox[{"-", "u2"}], "+", "y"}], ")"}], " ", 
      RowBox[{"Sin", "[", "theta", "]"}]}]}], "]"}]}]}]], "Output",
 CellChangeTimes->{3.8878806920151243`*^9, 3.888567466011117*^9, 
  3.888911527931565*^9, 3.9249239189555283`*^9, 3.939704771110127*^9},
 CellLabel->"Out[16]=",ExpressionUUID->"6de63801-66b4-4a2d-8cfe-9f31dca77620"]
}, Open  ]],

Cell[CellGroupData[{

Cell[BoxData[
 RowBox[{"affgauss2response", "=", 
  RowBox[{"Integrate", "[", 
   RowBox[{
    RowBox[{"Integrate", "[", 
     RowBox[{"integrand2", ",", 
      RowBox[{"{", 
       RowBox[{"u1", ",", 
        RowBox[{"-", "Infinity"}], ",", "Infinity"}], "}"}], ",", 
      RowBox[{"Assumptions", "->", 
       RowBox[{"{", 
        RowBox[{
         RowBox[{"sigmax", ">", "0"}], ",", 
         RowBox[{
          RowBox[{"Re", "[", 
           RowBox[{"sigmax", "^", "2"}], "]"}], ">", "0"}], ",", 
         RowBox[{"sigmay", ">", "0"}], ",", 
         RowBox[{"omega", ">", "0"}], ",", " ", 
         RowBox[{"Real", "[", "beta", "]"}], ",", " ", 
         RowBox[{"theta", ">", 
          RowBox[{"-", "Pi"}]}], ",", 
         RowBox[{"theta", "<", "Pi"}]}], "}"}]}]}], "]"}], ",", 
    RowBox[{"{", 
     RowBox[{"u2", ",", 
      RowBox[{"-", "Infinity"}], ",", "Infinity"}], "}"}], ",", 
    RowBox[{"Assumptions", "->", 
     RowBox[{"{", 
      RowBox[{
       RowBox[{"sigmax", ">", "0"}], ",", 
       RowBox[{
        RowBox[{"Re", "[", 
         RowBox[{"sigmax", "^", "2"}], "]"}], ">", "0"}], ",", 
       RowBox[{"sigmay", ">", "0"}], ",", 
       RowBox[{"omega", ">", "0"}], ",", " ", 
       RowBox[{"Real", "[", "beta", "]"}], ",", " ", 
       RowBox[{"theta", ">", 
        RowBox[{"-", "Pi"}]}], ",", 
       RowBox[{"theta", "<", "Pi"}]}], "}"}]}]}], "]"}]}]], "Input",
 CellChangeTimes->{{3.887859587494133*^9, 3.887859592638715*^9}, {
  3.887862463342202*^9, 3.88786247569729*^9}, {3.8878809853909607`*^9, 
  3.887880991775539*^9}, {3.8878822212806664`*^9, 3.887882224857399*^9}, {
  3.8885673573759136`*^9, 3.888567357727838*^9}},
 CellLabel->"In[17]:=",ExpressionUUID->"07360c4a-70f3-4fc8-880e-eb8fa9f427f7"],

Cell[BoxData[
 RowBox[{
  RowBox[{"-", 
   SuperscriptBox["\[ExponentialE]", 
    RowBox[{
     RowBox[{"-", 
      FractionBox["1", "2"]}], " ", 
     SuperscriptBox["omega", "2"], " ", 
     RowBox[{"(", 
      RowBox[{
       RowBox[{
        SuperscriptBox["sigmax", "2"], " ", 
        SuperscriptBox[
         RowBox[{"Cos", "[", "theta", "]"}], "2"]}], "+", 
       RowBox[{
        SuperscriptBox["sigmay", "2"], " ", 
        SuperscriptBox[
         RowBox[{"Sin", "[", "theta", "]"}], "2"]}]}], ")"}]}]]}], " ", 
  SuperscriptBox["omega", "2"], " ", 
  SuperscriptBox["sigmax", "2"], " ", 
  SuperscriptBox[
   RowBox[{"Cos", "[", "theta", "]"}], "2"], " ", 
  RowBox[{"Sin", "[", 
   RowBox[{"beta", "+", 
    RowBox[{"omega", " ", "x", " ", 
     RowBox[{"Cos", "[", "theta", "]"}]}], "+", 
    RowBox[{"omega", " ", "y", " ", 
     RowBox[{"Sin", "[", "theta", "]"}]}]}], "]"}]}]], "Output",
 CellChangeTimes->{3.887880927856862*^9, 3.887881299132564*^9, 
  3.887882504561677*^9, 3.888567561999702*^9, 3.888911623166693*^9, 
  3.924923950924141*^9, 3.939704835964789*^9},
 CellLabel->"Out[17]=",ExpressionUUID->"8196471c-2fe2-40d3-b843-59ae52ad9dbc"]
}, Open  ]],

Cell[BoxData[
 RowBox[{"affgauss1response", "=", 
  RowBox[{"Simplify", "[", 
   RowBox[{"affgauss1response", ",", " ", 
    RowBox[{"Assumptions", "->", 
     RowBox[{
      RowBox[{"Re", "[", 
       RowBox[{"sigmax", "^", "2"}], "]"}], ">", "0"}]}]}], "]"}]}]], "Input",\

 CellChangeTimes->{{3.887938047958041*^9, 3.887938110738888*^9}},
 CellLabel->"In[28]:=",ExpressionUUID->"4a3224b7-6ad5-4903-a221-cd0b4d51b9f8"],

Cell[CellGroupData[{

Cell[BoxData[
 RowBox[{
  SuperscriptBox["\[ExponentialE]", 
   RowBox[{
    RowBox[{"-", 
     FractionBox["1", "2"]}], " ", 
    SuperscriptBox["omega", "2"], " ", 
    RowBox[{"(", 
     RowBox[{
      RowBox[{
       SuperscriptBox["sigmax", "2"], " ", 
       SuperscriptBox[
        RowBox[{"Cos", "[", "theta", "]"}], "2"]}], "+", 
      RowBox[{
       SuperscriptBox["sigmay", "2"], " ", 
       SuperscriptBox[
        RowBox[{"Sin", "[", "theta", "]"}], "2"]}]}], ")"}]}]], " ", "omega", 
  " ", "sigmax", " ", 
  RowBox[{"Cos", "[", "theta", "]"}], " ", 
  RowBox[{"Cos", "[", 
   RowBox[{"beta", "+", 
    RowBox[{"omega", " ", "x", " ", 
     RowBox[{"Cos", "[", "theta", "]"}]}], "+", 
    RowBox[{"omega", " ", "y", " ", 
     RowBox[{"Sin", "[", "theta", "]"}]}]}], "]"}]}]], "Input",
 CellChangeTimes->{3.9397047301288013`*^9},
 CellLabel->"In[22]:=",ExpressionUUID->"494c2eb1-6156-46b7-abf8-f0e910dd2d45"],

Cell[BoxData[
 RowBox[{
  SuperscriptBox["\[ExponentialE]", 
   RowBox[{
    RowBox[{"-", 
     FractionBox["1", "2"]}], " ", 
    SuperscriptBox["omega", "2"], " ", 
    RowBox[{"(", 
     RowBox[{
      RowBox[{
       SuperscriptBox["sigmax", "2"], " ", 
       SuperscriptBox[
        RowBox[{"Cos", "[", "theta", "]"}], "2"]}], "+", 
      RowBox[{
       SuperscriptBox["sigmay", "2"], " ", 
       SuperscriptBox[
        RowBox[{"Sin", "[", "theta", "]"}], "2"]}]}], ")"}]}]], " ", "omega", 
  " ", "sigmax", " ", 
  RowBox[{"Cos", "[", "theta", "]"}], " ", 
  RowBox[{"Cos", "[", 
   RowBox[{"beta", "+", 
    RowBox[{"omega", " ", "x", " ", 
     RowBox[{"Cos", "[", "theta", "]"}]}], "+", 
    RowBox[{"omega", " ", "y", " ", 
     RowBox[{"Sin", "[", "theta", "]"}]}]}], "]"}]}]], "Output",
 CellChangeTimes->{3.939704938944384*^9},
 CellLabel->"Out[22]=",ExpressionUUID->"a1834e88-a591-460d-95b5-760bcbac2a81"]
}, Open  ]],

Cell[BoxData[
 RowBox[{"affgauss2response", "=", 
  RowBox[{"Simplify", "[", 
   RowBox[{"affgauss2response", ",", " ", 
    RowBox[{"Assumptions", "->", 
     RowBox[{
      RowBox[{"Re", "[", 
       RowBox[{"sigmax", "^", "2"}], "]"}], ">", "0"}]}]}], "]"}]}]], "Input",\

 CellChangeTimes->{{3.887938102765832*^9, 3.887938121035727*^9}},
 CellLabel->"In[29]:=",ExpressionUUID->"acb89b97-064e-43f4-9691-e7b9e76f19d0"],

Cell[CellGroupData[{

Cell[BoxData[
 RowBox[{
  RowBox[{"-", 
   SuperscriptBox["\[ExponentialE]", 
    RowBox[{
     RowBox[{"-", 
      FractionBox["1", "2"]}], " ", 
     SuperscriptBox["omega", "2"], " ", 
     RowBox[{"(", 
      RowBox[{
       RowBox[{
        SuperscriptBox["sigmax", "2"], " ", 
        SuperscriptBox[
         RowBox[{"Cos", "[", "theta", "]"}], "2"]}], "+", 
       RowBox[{
        SuperscriptBox["sigmay", "2"], " ", 
        SuperscriptBox[
         RowBox[{"Sin", "[", "theta", "]"}], "2"]}]}], ")"}]}]]}], " ", 
  SuperscriptBox["omega", "2"], " ", 
  SuperscriptBox["sigmax", "2"], " ", 
  SuperscriptBox[
   RowBox[{"Cos", "[", "theta", "]"}], "2"], " ", 
  RowBox[{"Sin", "[", 
   RowBox[{"beta", "+", 
    RowBox[{"omega", " ", "x", " ", 
     RowBox[{"Cos", "[", "theta", "]"}]}], "+", 
    RowBox[{"omega", " ", "y", " ", 
     RowBox[{"Sin", "[", "theta", "]"}]}]}], "]"}]}]], "Input",
 CellChangeTimes->{3.939704732682424*^9},
 CellLabel->"In[23]:=",ExpressionUUID->"95ddbf80-295e-4f24-994b-3c3745a8b7f4"],

Cell[BoxData[
 RowBox[{
  RowBox[{"-", 
   SuperscriptBox["\[ExponentialE]", 
    RowBox[{
     RowBox[{"-", 
      FractionBox["1", "2"]}], " ", 
     SuperscriptBox["omega", "2"], " ", 
     RowBox[{"(", 
      RowBox[{
       RowBox[{
        SuperscriptBox["sigmax", "2"], " ", 
        SuperscriptBox[
         RowBox[{"Cos", "[", "theta", "]"}], "2"]}], "+", 
       RowBox[{
        SuperscriptBox["sigmay", "2"], " ", 
        SuperscriptBox[
         RowBox[{"Sin", "[", "theta", "]"}], "2"]}]}], ")"}]}]]}], " ", 
  SuperscriptBox["omega", "2"], " ", 
  SuperscriptBox["sigmax", "2"], " ", 
  SuperscriptBox[
   RowBox[{"Cos", "[", "theta", "]"}], "2"], " ", 
  RowBox[{"Sin", "[", 
   RowBox[{"beta", "+", 
    RowBox[{"omega", " ", "x", " ", 
     RowBox[{"Cos", "[", "theta", "]"}]}], "+", 
    RowBox[{"omega", " ", "y", " ", 
     RowBox[{"Sin", "[", "theta", "]"}]}]}], "]"}]}]], "Output",
 CellChangeTimes->{3.939704938959087*^9},
 CellLabel->"Out[23]=",ExpressionUUID->"8d62a46b-69e7-441f-a592-a52f064f66ee"]
}, Open  ]],

Cell[CellGroupData[{

Cell[BoxData[
 RowBox[{"affgauss1responseampl", "=", 
  RowBox[{"affgauss1response", "/", 
   RowBox[{"affgauss1response", "[", 
    RowBox[{"[", "5", "]"}], "]"}]}]}]], "Input",
 CellChangeTimes->{{3.887938248679199*^9, 3.887938292655467*^9}},
 CellLabel->"In[26]:=",ExpressionUUID->"4a7bde46-6a8b-45eb-8aa1-4d9a0489460a"],

Cell[BoxData[
 RowBox[{
  SuperscriptBox["\[ExponentialE]", 
   RowBox[{
    RowBox[{"-", 
     FractionBox["1", "2"]}], " ", 
    SuperscriptBox["omega", "2"], " ", 
    RowBox[{"(", 
     RowBox[{
      RowBox[{
       SuperscriptBox["sigmax", "2"], " ", 
       SuperscriptBox[
        RowBox[{"Cos", "[", "theta", "]"}], "2"]}], "+", 
      RowBox[{
       SuperscriptBox["sigmay", "2"], " ", 
       SuperscriptBox[
        RowBox[{"Sin", "[", "theta", "]"}], "2"]}]}], ")"}]}]], " ", "omega", 
  " ", "sigmax", " ", 
  RowBox[{"Cos", "[", "theta", "]"}]}]], "Output",
 CellChangeTimes->{{3.887938253043962*^9, 3.887938293517071*^9}, 
   3.888567562170918*^9, 3.888911623390031*^9, 3.9249240685074453`*^9, 
   3.9397049389940968`*^9},
 CellLabel->"Out[26]=",ExpressionUUID->"f2a027b0-eb65-485b-aa24-d79c2f886808"]
}, Open  ]],

Cell[CellGroupData[{

Cell[BoxData[
 RowBox[{"affgauss2responseampl", "=", 
  RowBox[{"affgauss2response", "/", 
   RowBox[{"affgauss2response", "[", 
    RowBox[{"[", "6", "]"}], "]"}]}]}]], "Input",
 CellChangeTimes->{{3.887938304702678*^9, 3.887938316678406*^9}},
 CellLabel->"In[27]:=",ExpressionUUID->"5bc46fa6-c8d6-493c-bec5-40b6447063f8"],

Cell[BoxData[
 RowBox[{
  RowBox[{"-", 
   SuperscriptBox["\[ExponentialE]", 
    RowBox[{
     RowBox[{"-", 
      FractionBox["1", "2"]}], " ", 
     SuperscriptBox["omega", "2"], " ", 
     RowBox[{"(", 
      RowBox[{
       RowBox[{
        SuperscriptBox["sigmax", "2"], " ", 
        SuperscriptBox[
         RowBox[{"Cos", "[", "theta", "]"}], "2"]}], "+", 
       RowBox[{
        SuperscriptBox["sigmay", "2"], " ", 
        SuperscriptBox[
         RowBox[{"Sin", "[", "theta", "]"}], "2"]}]}], ")"}]}]]}], " ", 
  SuperscriptBox["omega", "2"], " ", 
  SuperscriptBox["sigmax", "2"], " ", 
  SuperscriptBox[
   RowBox[{"Cos", "[", "theta", "]"}], "2"]}]], "Output",
 CellChangeTimes->{{3.8879383099673247`*^9, 3.887938317162344*^9}, 
   3.888567562190502*^9, 3.888911623422661*^9, 3.924924070223466*^9, 
   3.939704939008857*^9},
 CellLabel->"Out[27]=",ExpressionUUID->"20a1d8c5-9694-4c15-83be-45f1b5f52427"]
}, Open  ]],

Cell[CellGroupData[{

Cell[BoxData[
 RowBox[{"omegaroots1", "=", 
  RowBox[{"Solve", "[", 
   RowBox[{
    RowBox[{
     RowBox[{"D", "[", 
      RowBox[{"affgauss1responseampl", ",", "omega"}], "]"}], "==", "0"}], 
    ",", "omega"}], "]"}]}]], "Input",
 CellChangeTimes->{{3.887938352388884*^9, 3.887938415234109*^9}, {
  3.888911636673091*^9, 3.888911649663618*^9}},
 CellLabel->"In[30]:=",ExpressionUUID->"3afb278b-ee86-41c7-a507-3c218df22804"],

Cell[BoxData[
 RowBox[{"{", 
  RowBox[{
   RowBox[{"{", 
    RowBox[{"omega", "\[Rule]", 
     RowBox[{"-", 
      FractionBox["1", 
       SqrtBox[
        RowBox[{
         RowBox[{
          SuperscriptBox["sigmax", "2"], " ", 
          SuperscriptBox[
           RowBox[{"Cos", "[", "theta", "]"}], "2"]}], "+", 
         RowBox[{
          SuperscriptBox["sigmay", "2"], " ", 
          SuperscriptBox[
           RowBox[{"Sin", "[", "theta", "]"}], "2"]}]}]]]}]}], "}"}], ",", 
   RowBox[{"{", 
    RowBox[{"omega", "\[Rule]", 
     FractionBox["1", 
      SqrtBox[
       RowBox[{
        RowBox[{
         SuperscriptBox["sigmax", "2"], " ", 
         SuperscriptBox[
          RowBox[{"Cos", "[", "theta", "]"}], "2"]}], "+", 
        RowBox[{
         SuperscriptBox["sigmay", "2"], " ", 
         SuperscriptBox[
          RowBox[{"Sin", "[", "theta", "]"}], "2"]}]}]]]}], "}"}]}], 
  "}"}]], "Output",
 CellChangeTimes->{{3.8879383818690643`*^9, 3.887938416102119*^9}, 
   3.888567562213842*^9, 3.8889116502566*^9, 3.9249240756716623`*^9, 
   3.939704939056149*^9},
 CellLabel->"Out[30]=",ExpressionUUID->"9d17d9ac-5a52-4d8e-a455-1dd88bf164cf"]
}, Open  ]],

Cell[CellGroupData[{

Cell[BoxData[
 RowBox[{"omegaroot1", "=", 
  RowBox[{"omegaroots1", "[", 
   RowBox[{"[", "2", "]"}], "]"}]}]], "Input",
 CellChangeTimes->{{3.887938980766226*^9, 3.887939014399912*^9}, {
  3.888911658031555*^9, 3.888911665005257*^9}},
 CellLabel->"In[31]:=",ExpressionUUID->"2e74e9f6-3a9a-4012-9ada-8d4dee395833"],

Cell[BoxData[
 RowBox[{"{", 
  RowBox[{"omega", "\[Rule]", 
   FractionBox["1", 
    SqrtBox[
     RowBox[{
      RowBox[{
       SuperscriptBox["sigmax", "2"], " ", 
       SuperscriptBox[
        RowBox[{"Cos", "[", "theta", "]"}], "2"]}], "+", 
      RowBox[{
       SuperscriptBox["sigmay", "2"], " ", 
       SuperscriptBox[
        RowBox[{"Sin", "[", "theta", "]"}], "2"]}]}]]]}], "}"}]], "Output",
 CellChangeTimes->{{3.887939006531191*^9, 3.887939014936062*^9}, 
   3.888567562218996*^9, {3.888911654385397*^9, 3.888911665552388*^9}, 
   3.924924078343364*^9, 3.9397049390696573`*^9},
 CellLabel->"Out[31]=",ExpressionUUID->"1ba15f2c-32cf-4c5e-8c99-78faaa72b042"]
}, Open  ]],

Cell[CellGroupData[{

Cell[BoxData[
 RowBox[{"omegaroots2", "=", 
  RowBox[{"Solve", "[", 
   RowBox[{
    RowBox[{
     RowBox[{"D", "[", 
      RowBox[{"affgauss2responseampl", ",", "omega"}], "]"}], "==", "0"}], 
    ",", "omega"}], "]"}]}]], "Input",
 CellChangeTimes->{{3.887938426622951*^9, 3.887938429692814*^9}, 
   3.888567657723728*^9, 3.888567696350904*^9, {3.888911669491617*^9, 
   3.888911682956587*^9}},
 CellLabel->"In[32]:=",ExpressionUUID->"2336f3b3-a578-4176-849b-b34408cef246"],

Cell[BoxData[
 RowBox[{"{", 
  RowBox[{
   RowBox[{"{", 
    RowBox[{"omega", "\[Rule]", "0"}], "}"}], ",", 
   RowBox[{"{", 
    RowBox[{"omega", "\[Rule]", 
     RowBox[{"-", 
      FractionBox[
       SqrtBox["2"], 
       SqrtBox[
        RowBox[{
         RowBox[{
          SuperscriptBox["sigmax", "2"], " ", 
          SuperscriptBox[
           RowBox[{"Cos", "[", "theta", "]"}], "2"]}], "+", 
         RowBox[{
          SuperscriptBox["sigmay", "2"], " ", 
          SuperscriptBox[
           RowBox[{"Sin", "[", "theta", "]"}], "2"]}]}]]]}]}], "}"}], ",", 
   RowBox[{"{", 
    RowBox[{"omega", "\[Rule]", 
     FractionBox[
      SqrtBox["2"], 
      SqrtBox[
       RowBox[{
        RowBox[{
         SuperscriptBox["sigmax", "2"], " ", 
         SuperscriptBox[
          RowBox[{"Cos", "[", "theta", "]"}], "2"]}], "+", 
        RowBox[{
         SuperscriptBox["sigmay", "2"], " ", 
         SuperscriptBox[
          RowBox[{"Sin", "[", "theta", "]"}], "2"]}]}]]]}], "}"}]}], 
  "}"}]], "Output",
 CellChangeTimes->{3.887938432109833*^9, 3.888567562244561*^9, 
  3.888567659651408*^9, 3.888567697144952*^9, 3.888911684437589*^9, 
  3.924924080053899*^9, 3.939704939088204*^9},
 CellLabel->"Out[32]=",ExpressionUUID->"5658efef-3dc0-464c-986d-4191d672a597"]
}, Open  ]],

Cell[CellGroupData[{

Cell[BoxData[
 RowBox[{"omegaroot2", "=", 
  RowBox[{"omegaroots2", "[", 
   RowBox[{"[", "3", "]"}], "]"}]}]], "Input",
 CellChangeTimes->{{3.888567706333904*^9, 3.888567710195685*^9}, {
  3.8889116886903276`*^9, 3.88891169629827*^9}},
 CellLabel->"In[33]:=",ExpressionUUID->"014971a7-c867-4605-8c04-80c367936c82"],

Cell[BoxData[
 RowBox[{"{", 
  RowBox[{"omega", "\[Rule]", 
   FractionBox[
    SqrtBox["2"], 
    SqrtBox[
     RowBox[{
      RowBox[{
       SuperscriptBox["sigmax", "2"], " ", 
       SuperscriptBox[
        RowBox[{"Cos", "[", "theta", "]"}], "2"]}], "+", 
      RowBox[{
       SuperscriptBox["sigmay", "2"], " ", 
       SuperscriptBox[
        RowBox[{"Sin", "[", "theta", "]"}], "2"]}]}]]]}], "}"}]], "Output",
 CellChangeTimes->{3.888567710687196*^9, 3.888911696919284*^9, 
  3.924924083273827*^9, 3.93970493910156*^9},
 CellLabel->"Out[33]=",ExpressionUUID->"23054f2b-ac1e-4607-858b-faa0df26d1d5"]
}, Open  ]],

Cell[CellGroupData[{

Cell[BoxData[
 RowBox[{"affgauss1respsel", "=", 
  RowBox[{"Simplify", "[", 
   RowBox[{
    RowBox[{
     RowBox[{
      RowBox[{
       RowBox[{"affgauss1responseampl", "/.", 
        RowBox[{"{", 
         RowBox[{"omega", "->", 
          RowBox[{"lambda", " ", "omega"}]}], "}"}]}], "/.", "omegaroot1"}], "/.", 
      RowBox[{"{", 
       RowBox[{"sigmay", "->", 
        RowBox[{"kappa", " ", "sigmax"}]}], "}"}]}], "/.", 
     RowBox[{"{", 
      RowBox[{"sigmax", "->", "sigma1"}], "}"}]}], ",", 
    RowBox[{"Assumptions", "->", 
     RowBox[{"{", 
      RowBox[{"sigma1", ">", "0"}], "}"}]}]}], "]"}]}]], "Input",
 CellChangeTimes->{{3.887939396670023*^9, 3.887939459518349*^9}, {
  3.887940568789301*^9, 3.887940572642664*^9}, {3.888911702914459*^9, 
  3.888911824785492*^9}, {3.939704813019565*^9, 3.939704823651548*^9}, {
  3.9397050072617292`*^9, 3.9397050092601557`*^9}},
 CellLabel->"In[46]:=",ExpressionUUID->"ab7430df-1654-46b9-9ebc-043ab1bd3b2b"],

Cell[BoxData[
 FractionBox[
  RowBox[{
   SuperscriptBox["\[ExponentialE]", 
    RowBox[{"-", 
     FractionBox[
      SuperscriptBox["lambda", "2"], "2"]}]], " ", "lambda", " ", 
   RowBox[{"Cos", "[", "theta", "]"}]}], 
  SqrtBox[
   RowBox[{
    SuperscriptBox[
     RowBox[{"Cos", "[", "theta", "]"}], "2"], "+", 
    RowBox[{
     SuperscriptBox["kappa", "2"], " ", 
     SuperscriptBox[
      RowBox[{"Sin", "[", "theta", "]"}], "2"]}]}]]]], "Output",
 CellChangeTimes->{{3.888911797614114*^9, 3.888911825391086*^9}, 
   3.9249240882635183`*^9, 3.9397049391967773`*^9, 3.939705010002489*^9},
 CellLabel->"Out[46]=",ExpressionUUID->"c16d93f8-c1ef-4a63-8d0f-07ad6b275115"]
}, Open  ]],

Cell[CellGroupData[{

Cell[BoxData[
 RowBox[{"TeXForm", "[", "affgauss1respsel", "]"}]], "Input",
 CellChangeTimes->{{3.939705290421669*^9, 3.9397052973934507`*^9}},
 CellLabel->"In[58]:=",ExpressionUUID->"53b15887-524e-447c-8355-de5894cdd5cf"],

Cell["\<\
\\frac{e^{-\\frac{\\lambda ^2}{2}} \\lambda  \\cos (\\theta )}{\\sqrt{\\kappa \
^2 \\sin ^2(\\theta
   )+\\cos ^2(\\theta )}}\
\>", "Output",
 CellChangeTimes->{3.939705298548698*^9},
 CellLabel->
  "Out[58]//TeXForm=",ExpressionUUID->"3e72a78f-c47a-4329-9d70-2e113a5baa4a"]
}, Open  ]],

Cell[CellGroupData[{

Cell[BoxData[
 RowBox[{"affgauss1respsel0", "=", " ", 
  RowBox[{"affgauss1respsel", "/.", 
   RowBox[{"{", 
    RowBox[{"theta", "->", "0"}], "}"}]}]}]], "Input",
 CellChangeTimes->{{3.888567732233521*^9, 3.888567739730421*^9}, 
   3.8885677824775887`*^9},
 CellLabel->"In[47]:=",ExpressionUUID->"e56bcff8-c36a-4ed8-893f-7b38bd6d0402"],

Cell[BoxData[
 RowBox[{
  SuperscriptBox["\[ExponentialE]", 
   RowBox[{"-", 
    FractionBox[
     SuperscriptBox["lambda", "2"], "2"]}]], " ", "lambda"}]], "Output",
 CellChangeTimes->{3.888567740401814*^9, 3.888567782921727*^9, 
  3.888911831537694*^9, 3.9249240899098873`*^9, 3.939704939216692*^9, 
  3.939705015256495*^9},
 CellLabel->"Out[47]=",ExpressionUUID->"dca25e9d-6637-4c75-bb7a-1852cdf94a9d"]
}, Open  ]],

Cell[CellGroupData[{

Cell[BoxData[
 RowBox[{"TeXForm", "[", "affgauss1respsel0", "]"}]], "Input",
 CellChangeTimes->{{3.939705302256196*^9, 3.9397053095790586`*^9}},
 CellLabel->"In[59]:=",ExpressionUUID->"bfd36e5d-331b-496f-9a6f-abc4a7ef8e6c"],

Cell["e^{-\\frac{\\lambda ^2}{2}} \\lambda", "Output",
 CellChangeTimes->{3.9397053110071077`*^9},
 CellLabel->
  "Out[59]//TeXForm=",ExpressionUUID->"4d495eda-1162-4046-93d3-63f8f07ae9ae"]
}, Open  ]],

Cell[CellGroupData[{

Cell[BoxData[
 RowBox[{"affgauss2respsel", "=", 
  RowBox[{"Simplify", "[", 
   RowBox[{
    RowBox[{
     RowBox[{
      RowBox[{
       RowBox[{"affgauss2responseampl", "/.", 
        RowBox[{"{", 
         RowBox[{"omega", "->", 
          RowBox[{"lambda", " ", "omega"}]}], "}"}]}], "/.", "omegaroot2"}], "/.", 
      RowBox[{"{", 
       RowBox[{"sigmay", "->", 
        RowBox[{"kappa", " ", "sigmax"}]}], "}"}]}], "/.", 
     RowBox[{"{", 
      RowBox[{"sigmax", "->", "sigma1"}], "}"}]}], ",", 
    RowBox[{"Assumptions", "->", 
     RowBox[{"{", 
      RowBox[{"sigma1", ">", "0"}], "}"}]}]}], "]"}]}]], "Input",
 CellChangeTimes->{{3.887939473528918*^9, 3.8879394799155273`*^9}, {
   3.887939537830269*^9, 3.8879395381198072`*^9}, 3.887939741134486*^9, {
   3.888911842979092*^9, 3.8889118567809896`*^9}, {3.924924095318707*^9, 
   3.924924095906438*^9}, 3.939704842368664*^9, {3.9397050217731943`*^9, 
   3.9397050237370977`*^9}},
 CellLabel->"In[48]:=",ExpressionUUID->"24889204-dc94-415c-a93b-312eecc46d30"],

Cell[BoxData[
 RowBox[{"-", 
  FractionBox[
   RowBox[{"2", " ", 
    SuperscriptBox["\[ExponentialE]", 
     RowBox[{"-", 
      SuperscriptBox["lambda", "2"]}]], " ", 
    SuperscriptBox["lambda", "2"], " ", 
    SuperscriptBox[
     RowBox[{"Cos", "[", "theta", "]"}], "2"]}], 
   RowBox[{
    SuperscriptBox[
     RowBox[{"Cos", "[", "theta", "]"}], "2"], "+", 
    RowBox[{
     SuperscriptBox["kappa", "2"], " ", 
     SuperscriptBox[
      RowBox[{"Sin", "[", "theta", "]"}], "2"]}]}]]}]], "Output",
 CellChangeTimes->{
  3.887939481043037*^9, 3.887939538687963*^9, 3.887939741742382*^9, 
   3.888567562360155*^9, 3.888567661923889*^9, 3.888567718416883*^9, 
   3.888567788178728*^9, 3.888911857484455*^9, {3.924924092696702*^9, 
   3.924924096522489*^9}, 3.9397049392376623`*^9, 3.939705024329671*^9},
 CellLabel->"Out[48]=",ExpressionUUID->"16bdc454-d246-4311-a736-edaef49d2745"]
}, Open  ]],

Cell[CellGroupData[{

Cell[BoxData[
 RowBox[{"TeXForm", "[", "affgauss2respsel", "]"}]], "Input",
 CellChangeTimes->{{3.93970531828548*^9, 3.939705341365234*^9}},
 CellLabel->"In[62]:=",ExpressionUUID->"fa0223af-4a66-4646-bfe6-604fa35ae21a"],

Cell["\<\
-\\frac{2 e^{-\\lambda ^2} \\lambda ^2 \\cos ^2(\\theta )}{\\kappa ^2 \\sin \
^2(\\theta )+\\cos
   ^2(\\theta )}\
\>", "Output",
 CellChangeTimes->{{3.939705319322266*^9, 3.9397053420309477`*^9}},
 CellLabel->
  "Out[62]//TeXForm=",ExpressionUUID->"cd3fc3cd-b1bd-459a-88bd-026fcf153e6b"]
}, Open  ]],

Cell[CellGroupData[{

Cell[BoxData[
 RowBox[{"affgauss2respsel0", "=", " ", 
  RowBox[{"affgauss2respsel", "/.", 
   RowBox[{"{", 
    RowBox[{"theta", "->", "0"}], "}"}]}]}]], "Input",
 CellChangeTimes->{{3.8885677484206476`*^9, 3.888567750576503*^9}, 
   3.888567785434914*^9},
 CellLabel->"In[49]:=",ExpressionUUID->"335a3427-9224-419d-a3d6-5121d5dbb747"],

Cell[BoxData[
 RowBox[{
  RowBox[{"-", "2"}], " ", 
  SuperscriptBox["\[ExponentialE]", 
   RowBox[{"-", 
    SuperscriptBox["lambda", "2"]}]], " ", 
  SuperscriptBox["lambda", "2"]}]], "Output",
 CellChangeTimes->{3.88856775118381*^9, 3.888567790973279*^9, 
  3.888911861227848*^9, 3.924924287993442*^9, 3.939704939253029*^9, 
  3.9397050287019577`*^9},
 CellLabel->"Out[49]=",ExpressionUUID->"365a5d79-73de-406c-8904-35613e21fa64"]
}, Open  ]],

Cell[CellGroupData[{

Cell[BoxData[
 RowBox[{"TeXForm", "[", "affgauss2respsel0", "]"}]], "Input",
 CellChangeTimes->{{3.939705344389377*^9, 3.939705353934145*^9}},
 CellLabel->"In[63]:=",ExpressionUUID->"96f32178-f5d1-4e28-b1ea-e54ef64a80f9"],

Cell["-2 e^{-\\lambda ^2} \\lambda ^2", "Output",
 CellChangeTimes->{3.9397053544217052`*^9},
 CellLabel->
  "Out[63]//TeXForm=",ExpressionUUID->"b1f8bcc7-e5ea-42f8-a5a2-d393e1362533"]
}, Open  ]],

Cell[CellGroupData[{

Cell[BoxData[
 RowBox[{"ref1", "=", 
  RowBox[{"Simplify", "[", 
   RowBox[{"affgauss1respsel", "/", "affgauss1respsel0"}], "]"}]}]], "Input",
 CellChangeTimes->{{3.939705074059689*^9, 3.939705079123645*^9}, {
  3.939723413533842*^9, 3.939723415719273*^9}},
 CellLabel->
  "In[101]:=",ExpressionUUID->"32293909-d8fc-4ddb-8ec7-0536b02e10ec"],

Cell[BoxData[
 FractionBox[
  RowBox[{"Cos", "[", "theta", "]"}], 
  SqrtBox[
   RowBox[{
    SuperscriptBox[
     RowBox[{"Cos", "[", "theta", "]"}], "2"], "+", 
    RowBox[{
     SuperscriptBox["kappa", "2"], " ", 
     SuperscriptBox[
      RowBox[{"Sin", "[", "theta", "]"}], "2"]}]}]]]], "Output",
 CellChangeTimes->{3.939705079573988*^9, 3.939723416231668*^9},
 CellLabel->
  "Out[101]=",ExpressionUUID->"9813df7c-e098-4eac-b8bb-53bd34eeb632"]
}, Open  ]],

Cell[CellGroupData[{

Cell[BoxData[
 RowBox[{"ref2", "=", 
  RowBox[{"Simplify", "[", 
   RowBox[{"affgauss2respsel", "/", "affgauss2respsel0"}], "]"}]}]], "Input",
 CellChangeTimes->{{3.939705088750564*^9, 3.939705090914119*^9}, {
  3.939723418309701*^9, 3.939723420835133*^9}},
 CellLabel->
  "In[102]:=",ExpressionUUID->"00669246-1189-40f0-9c2e-7588a15825c3"],

Cell[BoxData[
 FractionBox[
  SuperscriptBox[
   RowBox[{"Cos", "[", "theta", "]"}], "2"], 
  RowBox[{
   SuperscriptBox[
    RowBox[{"Cos", "[", "theta", "]"}], "2"], "+", 
   RowBox[{
    SuperscriptBox["kappa", "2"], " ", 
    SuperscriptBox[
     RowBox[{"Sin", "[", "theta", "]"}], "2"]}]}]]], "Output",
 CellChangeTimes->{3.939705091525146*^9, 3.939723421245986*^9},
 CellLabel->
  "Out[102]=",ExpressionUUID->"a73a1896-f176-467a-ae2d-12512e994a38"]
}, Open  ]],

Cell[CellGroupData[{

Cell[BoxData[
 RowBox[{"affgauss1respraw", "=", 
  RowBox[{"Simplify", "[", 
   RowBox[{
    RowBox[{
     RowBox[{"affgauss1responseampl", "/.", 
      RowBox[{"{", 
       RowBox[{"sigmay", "->", 
        RowBox[{"kappa", " ", "sigmax"}]}], "}"}]}], "/.", 
     RowBox[{"{", 
      RowBox[{"sigmax", "->", "sigma1"}], "}"}]}], ",", 
    RowBox[{"Assumptions", "->", 
     RowBox[{"{", 
      RowBox[{"sigma1", ">", "0"}], "}"}]}]}], "]"}]}]], "Input",
 CellChangeTimes->{{3.93970749812788*^9, 3.939707511943328*^9}},
 CellLabel->"In[73]:=",ExpressionUUID->"d5eedd3b-d7c5-49d4-91e3-9fad886ed7ec"],

Cell[BoxData[
 RowBox[{
  SuperscriptBox["\[ExponentialE]", 
   RowBox[{
    RowBox[{"-", 
     FractionBox["1", "2"]}], " ", 
    SuperscriptBox["omega", "2"], " ", 
    SuperscriptBox["sigma1", "2"], " ", 
    RowBox[{"(", 
     RowBox[{
      SuperscriptBox[
       RowBox[{"Cos", "[", "theta", "]"}], "2"], "+", 
      RowBox[{
       SuperscriptBox["kappa", "2"], " ", 
       SuperscriptBox[
        RowBox[{"Sin", "[", "theta", "]"}], "2"]}]}], ")"}]}]], " ", "omega", 
  " ", "sigma1", " ", 
  RowBox[{"Cos", "[", "theta", "]"}]}]], "Output",
 CellChangeTimes->{3.939707513023938*^9, 3.9397075714989147`*^9, 
  3.9397076243809357`*^9},
 CellLabel->"Out[73]=",ExpressionUUID->"7a00aedd-5400-4ecc-aaf6-eee4b10e52d3"]
}, Open  ]],

Cell[CellGroupData[{

Cell[BoxData[
 RowBox[{"TeXForm", "[", "affgauss1respraw", "]"}]], "Input",
 CellChangeTimes->{{3.939708681892342*^9, 3.939708689312723*^9}},
 CellLabel->"In[85]:=",ExpressionUUID->"28836ce7-ff8b-4f63-9c0e-1f3ac8fa4b7f"],

Cell["\<\
\\omega  \\text{sigma1} \\cos (\\theta ) e^{-\\frac{1}{2} \\omega ^2 \
\\text{sigma1}^2
   \\left(\\kappa ^2 \\sin ^2(\\theta )+\\cos ^2(\\theta )\\right)}\
\>", "Output",
 CellChangeTimes->{3.939708689924539*^9},
 CellLabel->
  "Out[85]//TeXForm=",ExpressionUUID->"b6c6d294-aaec-4123-8bc4-4e2058706f2b"]
}, Open  ]],

Cell[CellGroupData[{

Cell[BoxData[
 RowBox[{"affgauss1respraw0", "=", " ", 
  RowBox[{"affgauss1respraw", "/.", 
   RowBox[{"{", 
    RowBox[{"theta", "->", "0"}], "}"}]}]}]], "Input",
 CellChangeTimes->{{3.93970752532036*^9, 3.9397075659464893`*^9}},
 CellLabel->"In[74]:=",ExpressionUUID->"f1769011-c8f9-4616-abb3-73f6fcc3e00a"],

Cell[BoxData[
 RowBox[{
  SuperscriptBox["\[ExponentialE]", 
   RowBox[{
    RowBox[{"-", 
     FractionBox["1", "2"]}], " ", 
    SuperscriptBox["omega", "2"], " ", 
    SuperscriptBox["sigma1", "2"]}]], " ", "omega", " ", "sigma1"}]], "Output",\

 CellChangeTimes->{3.9397075378150053`*^9, 3.939707573103307*^9, 
  3.9397076257773046`*^9},
 CellLabel->"Out[74]=",ExpressionUUID->"54d1427c-d99d-4bc4-bb57-f0a2ddecae12"]
}, Open  ]],

Cell[CellGroupData[{

Cell[BoxData[
 RowBox[{"TeXForm", "[", "affgauss1respraw0", "]"}]], "Input",
 CellChangeTimes->{{3.939708692683444*^9, 3.939708700047757*^9}},
 CellLabel->"In[86]:=",ExpressionUUID->"6c981cc3-6fdd-4062-8f33-322ceb8855d1"],

Cell["\<\
\\omega  \\text{sigma1} e^{-\\frac{1}{2} \\omega ^2 \\text{sigma1}^2}\
\>", "Output",
 CellChangeTimes->{3.939708700891655*^9},
 CellLabel->
  "Out[86]//TeXForm=",ExpressionUUID->"d04fd5c2-ba05-4362-a27c-17f18d4dc7fa"]
}, Open  ]],

Cell[CellGroupData[{

Cell[BoxData[
 RowBox[{"mod1", "=", 
  RowBox[{"Simplify", "[", 
   RowBox[{"affgauss1respraw", "/", "affgauss1respraw0"}], "]"}]}]], "Input",
 CellChangeTimes->{{3.939707539742043*^9, 3.939707582040552*^9}, {
  3.939723446702187*^9, 3.939723448015068*^9}},
 CellLabel->
  "In[105]:=",ExpressionUUID->"172b6718-8145-49be-b27c-36b261982129"],

Cell[BoxData[
 RowBox[{
  SuperscriptBox["\[ExponentialE]", 
   RowBox[{
    RowBox[{"-", 
     FractionBox["1", "2"]}], " ", 
    RowBox[{"(", 
     RowBox[{
      RowBox[{"-", "1"}], "+", 
      SuperscriptBox["kappa", "2"]}], ")"}], " ", 
    SuperscriptBox["omega", "2"], " ", 
    SuperscriptBox["sigma1", "2"], " ", 
    SuperscriptBox[
     RowBox[{"Sin", "[", "theta", "]"}], "2"]}]], " ", 
  RowBox[{"Cos", "[", "theta", "]"}]}]], "Output",
 CellChangeTimes->{3.939707582734871*^9, 3.939707628472176*^9, 
  3.9397087174219418`*^9, 3.939723448530349*^9},
 CellLabel->
  "Out[105]=",ExpressionUUID->"607dbdee-7605-4ba5-9389-7304b44cf8bf"]
}, Open  ]],

Cell[CellGroupData[{

Cell[BoxData[
 RowBox[{"TeXForm", "[", "%", "]"}]], "Input",
 CellChangeTimes->{{3.939708708813092*^9, 3.9397087209950523`*^9}},
 CellLabel->"In[88]:=",ExpressionUUID->"8f45e8fd-feb4-415f-91d1-83e2e6660e33"],

Cell["\<\
\\cos (\\theta ) e^{-\\frac{1}{2} \\left(\\kappa ^2-1\\right) \\omega ^2 \
\\text{sigma1}^2 \\sin
   ^2(\\theta )}\
\>", "Output",
 CellChangeTimes->{3.9397087215050793`*^9},
 CellLabel->
  "Out[88]//TeXForm=",ExpressionUUID->"d41063fd-0e68-4601-bfcb-ddd6fbafa2a7"]
}, Open  ]],

Cell[CellGroupData[{

Cell[BoxData[
 RowBox[{"affgauss2respraw", "=", 
  RowBox[{"Simplify", "[", 
   RowBox[{
    RowBox[{
     RowBox[{"affgauss2responseampl", "/.", 
      RowBox[{"{", 
       RowBox[{"sigmay", "->", 
        RowBox[{"kappa", " ", "sigmax"}]}], "}"}]}], "/.", 
     RowBox[{"{", 
      RowBox[{"sigmax", "->", "sigma1"}], "}"}]}], ",", 
    RowBox[{"Assumptions", "->", 
     RowBox[{"{", 
      RowBox[{"sigma1", ">", "0"}], "}"}]}]}], "]"}]}]], "Input",
 CellChangeTimes->{{3.9397085507829237`*^9, 3.939708554569068*^9}},
 CellLabel->"In[76]:=",ExpressionUUID->"761b0d80-edd2-4b13-a452-ffd45afb7ed1"],

Cell[BoxData[
 RowBox[{
  RowBox[{"-", 
   SuperscriptBox["\[ExponentialE]", 
    RowBox[{
     RowBox[{"-", 
      FractionBox["1", "2"]}], " ", 
     SuperscriptBox["omega", "2"], " ", 
     SuperscriptBox["sigma1", "2"], " ", 
     RowBox[{"(", 
      RowBox[{
       SuperscriptBox[
        RowBox[{"Cos", "[", "theta", "]"}], "2"], "+", 
       RowBox[{
        SuperscriptBox["kappa", "2"], " ", 
        SuperscriptBox[
         RowBox[{"Sin", "[", "theta", "]"}], "2"]}]}], ")"}]}]]}], " ", 
  SuperscriptBox["omega", "2"], " ", 
  SuperscriptBox["sigma1", "2"], " ", 
  SuperscriptBox[
   RowBox[{"Cos", "[", "theta", "]"}], "2"]}]], "Output",
 CellChangeTimes->{3.939708555260538*^9},
 CellLabel->"Out[76]=",ExpressionUUID->"fff2d9c8-a89b-4ddf-95fe-2af76246a73f"]
}, Open  ]],

Cell[CellGroupData[{

Cell[BoxData[
 RowBox[{"TeXForm", "[", "affgauss2respraw", "]"}]], "Input",
 CellChangeTimes->{{3.9397087247468557`*^9, 3.9397087346974382`*^9}},
 CellLabel->"In[89]:=",ExpressionUUID->"436505fa-008e-49cc-9f11-9c2c92123562"],

Cell["\<\
\\omega ^2 \\text{sigma1}^2 \\cos ^2(\\theta ) \\left(-e^{-\\frac{1}{2} \
\\omega ^2
   \\text{sigma1}^2 \\left(\\kappa ^2 \\sin ^2(\\theta )+\\cos ^2(\\theta \
)\\right)}\\right)\
\>", "Output",
 CellChangeTimes->{3.9397087351946993`*^9},
 CellLabel->
  "Out[89]//TeXForm=",ExpressionUUID->"4bd66a38-150e-4460-a74c-6bb266e918f5"]
}, Open  ]],

Cell[CellGroupData[{

Cell[BoxData[
 RowBox[{"affgauss2respraw0", "=", " ", 
  RowBox[{"affgauss2respraw", "/.", 
   RowBox[{"{", 
    RowBox[{"theta", "->", "0"}], "}"}]}]}]], "Input",
 CellChangeTimes->{{3.9397085662030163`*^9, 3.939708568117792*^9}},
 CellLabel->"In[77]:=",ExpressionUUID->"6a4891be-609e-4c1f-9ce1-3bbb091c480a"],

Cell[BoxData[
 RowBox[{
  RowBox[{"-", 
   SuperscriptBox["\[ExponentialE]", 
    RowBox[{
     RowBox[{"-", 
      FractionBox["1", "2"]}], " ", 
     SuperscriptBox["omega", "2"], " ", 
     SuperscriptBox["sigma1", "2"]}]]}], " ", 
  SuperscriptBox["omega", "2"], " ", 
  SuperscriptBox["sigma1", "2"]}]], "Output",
 CellChangeTimes->{3.939708568659236*^9},
 CellLabel->"Out[77]=",ExpressionUUID->"67a51451-f2ad-4203-9cdb-745d71a475f0"]
}, Open  ]],

Cell[CellGroupData[{

Cell[BoxData[
 RowBox[{"TeXForm", "[", "affgauss2respraw0", "]"}]], "Input",
 CellChangeTimes->{{3.939708738026889*^9, 3.939708744828969*^9}},
 CellLabel->"In[90]:=",ExpressionUUID->"2b3949a7-c802-4eb4-97de-f8d5d82a0bc5"],

Cell["\<\
\\omega ^2 \\text{sigma1}^2 \\left(-e^{-\\frac{1}{2} \\omega ^2 \
\\text{sigma1}^2}\\right)\
\>", "Output",
 CellChangeTimes->{3.9397087456004963`*^9},
 CellLabel->
  "Out[90]//TeXForm=",ExpressionUUID->"1d917508-b8d6-48f0-b9c4-d7f024003123"]
}, Open  ]],

Cell[CellGroupData[{

Cell[BoxData[
 RowBox[{"mod2", "=", 
  RowBox[{"Simplify", "[", 
   RowBox[{"affgauss2respraw", "/", "affgauss2respraw0"}], "]"}]}]], "Input",
 CellChangeTimes->{{3.9397085802430067`*^9, 3.939708582373996*^9}, {
  3.939723456984858*^9, 3.939723458288932*^9}},
 CellLabel->
  "In[106]:=",ExpressionUUID->"94bf83c1-cbe2-4081-9032-05a005f2508e"],

Cell[BoxData[
 RowBox[{
  SuperscriptBox["\[ExponentialE]", 
   RowBox[{
    RowBox[{"-", 
     FractionBox["1", "2"]}], " ", 
    RowBox[{"(", 
     RowBox[{
      RowBox[{"-", "1"}], "+", 
      SuperscriptBox["kappa", "2"]}], ")"}], " ", 
    SuperscriptBox["omega", "2"], " ", 
    SuperscriptBox["sigma1", "2"], " ", 
    SuperscriptBox[
     RowBox[{"Sin", "[", "theta", "]"}], "2"]}]], " ", 
  SuperscriptBox[
   RowBox[{"Cos", "[", "theta", "]"}], "2"]}]], "Output",
 CellChangeTimes->{3.939708582919608*^9, 3.939708748918209*^9, 
  3.939723458746154*^9},
 CellLabel->
  "Out[106]=",ExpressionUUID->"8c50b105-e421-4a7c-b761-6ca7ed57e66f"]
}, Open  ]],

Cell[CellGroupData[{

Cell[BoxData[
 RowBox[{"TeXForm", "[", "%", "]"}]], "Input",
 CellChangeTimes->{{3.939708752130405*^9, 3.93970875619354*^9}},
 CellLabel->"In[92]:=",ExpressionUUID->"d99562bb-9b02-42aa-8976-161701470d18"],

Cell["\<\
\\cos ^2(\\theta ) e^{-\\frac{1}{2} \\left(\\kappa ^2-1\\right) \\omega ^2 \
\\text{sigma1}^2 \\sin
   ^2(\\theta )}\
\>", "Output",
 CellChangeTimes->{3.939708757323388*^9},
 CellLabel->
  "Out[92]//TeXForm=",ExpressionUUID->"69c9b67e-f7f1-4ba0-88f4-89630449ee66"]
}, Open  ]],

Cell[CellGroupData[{

Cell[BoxData[
 RowBox[{"mod1lambda", "=", 
  RowBox[{"Simplify", "[", 
   RowBox[{"mod1", "/.", 
    RowBox[{"{", 
     RowBox[{"sigma1", "->", 
      RowBox[{"lambda", "/", "omega"}]}], "}"}]}], "]"}]}]], "Input",
 CellChangeTimes->{{3.9397241307352552`*^9, 3.939724155132229*^9}},
 CellLabel->
  "In[130]:=",ExpressionUUID->"a8dbdc4a-c908-467d-b34f-bcb9f9c4815d"],

Cell[BoxData[
 RowBox[{
  SuperscriptBox["\[ExponentialE]", 
   RowBox[{
    RowBox[{"-", 
     FractionBox["1", "2"]}], " ", 
    RowBox[{"(", 
     RowBox[{
      RowBox[{"-", "1"}], "+", 
      SuperscriptBox["kappa", "2"]}], ")"}], " ", 
    SuperscriptBox["lambda", "2"], " ", 
    SuperscriptBox[
     RowBox[{"Sin", "[", "theta", "]"}], "2"]}]], " ", 
  RowBox[{"Cos", "[", "theta", "]"}]}]], "Output",
 CellChangeTimes->{{3.939724142022891*^9, 3.9397241786324167`*^9}},
 CellLabel->
  "Out[130]=",ExpressionUUID->"12d54870-730a-4fc4-8430-c8234a4ed18b"]
}, Open  ]],

Cell[CellGroupData[{

Cell[BoxData[
 RowBox[{"TeXForm", "[", "mod1lambda", "]"}]], "Input",
 CellChangeTimes->{{3.939774350750957*^9, 3.939774362023458*^9}},
 CellLabel->
  "In[143]:=",ExpressionUUID->"d940be37-ae87-4930-a7d0-5ce6dfca9676"],

Cell["\<\
\\cos (\\theta ) e^{-\\frac{1}{2} \\left(\\kappa ^2-1\\right) \\lambda ^2 \
\\sin ^2(\\theta )}\
\>", "Output",
 CellChangeTimes->{3.9397743628734627`*^9},
 CellLabel->
  "Out[143]//TeXForm=",ExpressionUUID->"cdb5f89d-6ef5-480e-81e7-5d70fe347edc"]
}, Open  ]],

Cell[CellGroupData[{

Cell[BoxData[
 RowBox[{"mod2lambda", "=", 
  RowBox[{"Simplify", "[", 
   RowBox[{"mod2", "/.", 
    RowBox[{"{", 
     RowBox[{"sigma1", "->", 
      RowBox[{
       RowBox[{"Sqrt", "[", "2", "]"}], 
       RowBox[{"lambda", "/", "omega"}]}]}], "}"}]}], "]"}]}]], "Input",
 CellChangeTimes->{{3.939724164321018*^9, 3.939724188298922*^9}},
 CellLabel->
  "In[131]:=",ExpressionUUID->"7bcb7637-c85a-45fb-94a7-a885d3d293ca"],

Cell[BoxData[
 RowBox[{
  SuperscriptBox["\[ExponentialE]", 
   RowBox[{"-", 
    RowBox[{"(", 
     RowBox[{
      RowBox[{"(", 
       RowBox[{
        RowBox[{"-", "1"}], "+", 
        SuperscriptBox["kappa", "2"]}], ")"}], " ", 
      SuperscriptBox["lambda", "2"], " ", 
      SuperscriptBox[
       RowBox[{"Sin", "[", "theta", "]"}], "2"]}], ")"}]}]], " ", 
  SuperscriptBox[
   RowBox[{"Cos", "[", "theta", "]"}], "2"]}]], "Output",
 CellChangeTimes->{{3.939724167649406*^9, 3.939724188954357*^9}},
 CellLabel->
  "Out[131]=",ExpressionUUID->"63ede350-9f15-4dcd-882c-d9e353521190"]
}, Open  ]],

Cell[CellGroupData[{

Cell[BoxData[
 RowBox[{"TeXForm", "[", "mod2lambda", "]"}]], "Input",
 CellChangeTimes->{{3.939774366176862*^9, 3.93977437327701*^9}},
 CellLabel->
  "In[144]:=",ExpressionUUID->"c357b10a-8516-474f-b13b-c46947269647"],

Cell["\<\
\\cos ^2(\\theta ) e^{-\\left(\\left(\\kappa ^2-1\\right) \\lambda ^2 \\sin \
^2(\\theta )\\right)}\
\>", "Output",
 CellChangeTimes->{3.939774373885385*^9},
 CellLabel->
  "Out[144]//TeXForm=",ExpressionUUID->"10010a67-c5bf-4373-b010-29448a084969"]
}, Open  ]],

Cell[CellGroupData[{

Cell[BoxData[
 RowBox[{"Plot", "[", 
  RowBox[{
   RowBox[{"mod1lambda", "/.", 
    RowBox[{"{", 
     RowBox[{
      RowBox[{"kappa", "->", "1"}], ",", 
      RowBox[{"lambda", "->", "1"}]}], "}"}]}], ",", 
   RowBox[{"{", 
    RowBox[{"theta", ",", 
     RowBox[{
      RowBox[{"-", "Pi"}], "/", "2"}], ",", 
     RowBox[{"Pi", "/", "2"}]}], "}"}], ",", 
   RowBox[{"PlotRange", "->", 
    RowBox[{"{", 
     RowBox[{"0", ",", "1.1"}], "}"}]}]}], "]"}]], "Input",
 CellChangeTimes->{{3.887940401099078*^9, 3.887940433886225*^9}, 
   3.887940691773089*^9, {3.888567806893504*^9, 3.888567812015245*^9}, {
   3.939775636863019*^9, 3.9397756522875957`*^9}, {3.939775863564362*^9, 
   3.9397758643221693`*^9}},
 CellLabel->
  "In[160]:=",ExpressionUUID->"21b7259a-26ce-4899-8b94-d21bd81f18d9"],

Cell[BoxData[
 GraphicsBox[
  InterpretationBox[{
    TagBox[{{{}, {}, 
       TagBox[
        {RGBColor[0.368417, 0.506779, 0.709798], AbsoluteThickness[2], 
         Opacity[1.], LineBox[CompressedData["
1:eJw12Hc8le/7AHCUSFIZDSHaRlYyy0VLGRGSSlaRNCgzMxGZWXGyyp4Z2ZIb
2St0SCrlY8s5j+0cwvfu9fr9/npe73+e576u+7qv6349QuY2uhZMDAwMGxgZ
GP491S9ynFkRoqNXpPMdQyceKSsVu02zCtBROF/9BH+ENogJ/YnfyUtHKgM6
fH3hJsBBb6RJcdKRTMVqX0G4DXRleOVaMdERk/H62bBwTzBkXdjT+x8NSSbM
SGmEv4Q7jd+n85NpiPkqL8vlsDfgcy4zwfIQDQWAOskpOA8ekZc5I7iW0GJx
dG3OnWpouck7Psy1iOgvv0VXqzfBalVWvuKeBTRX2zlTQ/0MQ+9nwi5vnkez
AQfn+9nIIJu4iRy8ZQ79PiR7yqLuK5zc3y0eSJtBKCrvkUbhd+Bz5XAPmpxG
mj919eptf0FnnJSh5U8CJRY9ua10ZxA+WxWOnfhAQa7bNWwNjwxBmnCXvM7H
P+jrXLQ7R8kwSMZ02j5unkDD/Q5yDMKjICR5qn9n9hiiiLEvBSWPwWTFOeZN
BSPo7zZB7aGpcdh774OZU9AQmqaq3DOUnYS1Fs7U6UeDiLHM47qf0R+wA3b9
u0sD6OuPxOMpelNQdry9eqG4H81lKiSQVSgguSv4AmdaP0rXD+ZmP0uBjGXN
TvGofvT7huBHVTUKkGraft1x7Eey7Iop6VoUcNJuW/sm24+WmMvrbl6ngOy9
1pNVpd/QgaeiB+zsKFCU1FzmW96HSFPTqyopFMjb0ZC/62MvOllb1WzMQAVd
4x3qv7N7EX2QS91oAxUWs4yGMmJ6ka+DVcLVTVQ4eXaOR9G5FxWIHa9VY6dC
k6Ogq9HxXvSK99L01t1U+P3d5VxiZg8akdtdKiVBhR1pEv0iUWSUwqPg2nOD
CnaKrzco23QjJabKume5VIiM3PvDwLgbcSew6oznU6GIGl9ko9WNfN9cLNUo
xN9PSrJIFO1GT83XdrOXUcF5S07jxvEuNC0VftCuhgoeP6oCW0270JPBfrn+
L1R44THMdU23E/19Eyy9ZYkKGX2WU49UO5HapZwpUToVmqUn6gIkO9FdepG7
+goV2MYoDpUcnSiHjXLAa50KvG+oeRD1GQlM/nQjsxBwSJVbvt2vA5WP2ahw
7SZA8bnJhXHrNnQ0M5drWpaAZpp7qrFGGzqcUR2WLU+A4f04ph7RNqRfFidi
oUiAg963ypqpVqRFVcvpPkVAvpCeVOzDVnT5svdU1FkCjlSd5730uAVlVRRe
rLtMAPfSsanCJ02o2E6uocCagGRrzYsi15tQu3fvPcn7BEgPWKe9VWxCt1YF
hN89IECnPt00eKUR2fVqT761JSAwQqjH0r0RpSsX+DxyJIBJkqdqj1cDilTo
YS71IoCw+vvS80Udur3amtQdRQA5V2r7Jcs6JCO6sFWCREDFvGUo39k6tFmM
kPN/TYDP067Q8vVPyIBhrlE2jgBeUlrYnOMn1Hc3tMcxkYCzjToRdyxq0Su5
m+EB2QQIb/Xlkj1TiyjW137V5hDAofchYqNQLWL1zZ2gvSPg28ChyMQfNegP
3xZZ43wCHi4uR37Xq0EizmLZW4sJIB1KjdI+XY1+fAmaX/9IgPu9/p0CgtUo
fpxzKzcioN58n/i3FYQ+nU0ePFRNwHWXeXEuO4QquyOrTtcS8DwzQdLPrApt
1Uk6Z9ZAQD/L3HEb5Ur0Y/MRZ6kOArzrYhWBVopuiV9b4P9BwHiHQoRFGbbY
ifXv2Je+ff0T6FyKjiWkbiX9xPFSueL7aCXIUIpHnu0X3r9dQeuP6MUoR4Oo
6R0k4Ke1W13KciESi6O92T5GwGkHXv7WikI0xTNCycXO8CxzmHEpRD3J5aAx
ToB95Pxh5ZX3iEN2nuo+QQBb1X3/rysFaKwwzaX1D87H/oo47uU8FPjlILBM
E6Agt6hl5pKHljouND7H3qgpvf5uORed5G3SZZohINYhy0xt5R0yrS23W8Bu
aoo57PI3G9kcJ/34NEdAxM/erw1u2YiUVechPU+A8SynP9dqFvKe2nHwDfbC
3sA/OauZyGlszunxAgH7bVzzf62lo/TzgmcZlwigeJeaiXmmo72f4tZMsMtI
c5xP1tOQuA1LZSW2du09B06GNKRmHgq2NALceIwUzzGmoDOLvVaIToCaCOlP
mFcy4tYXUeRYJoATyHEDjMlISEqV4wZ2ppXmuhNTEoqxTquiYvd+OFmXteEt
Sid3wtoKAXxPzAdm2d8g9zYbQukvAUEuGjKhnAnoSIlHsRP2PXf+3y38cShb
csBnArvfY5Os1YFYFDp3JGTfKgHqT4lAZuEYdIOd/E4PW8S7Rk5FhoQqR85L
lmDH+GQF/1SIRgG1LBHD2Gy+EUMuEIWKju1j37FGwOQLi5fF6pEoQlhN9Tb2
9YBLI7o6Eai0Wnc1ALslUE5p+ko44pnL+pyHnRmyeUzELBTdd5YvncOWFhx5
EtoegrZV3m3jXMfxHyg91NoXhJTdfi1JYM8e8u9iHg5Az5ajFTSwu47ecFch
XqDsV2Fht7HzRY8Juy77oq7mlnVX7FDxdXIx83OkJ3naJwzbVqrr6fR2b/Td
c1EgFVtHJllMlM8LGQaNfi7BNnk4md96yQMxqe2IbsAWsA9hVbVwQUZVDvZk
7IEn0qYlro7omACX1W/seM/eUtHwxyggb/zRJHYZ24LA6csPUEvfQtgsttzO
Ux1iHhYogl+xiYZ97wzbirjBDfRZoJh7FbuzSKaQ1VQNFcZYOq1jk+1zlKUL
JKDi/qXpf453OjehE6cHOcH3Pdf+rTf/ev2pRDOI4qo5uPIv/hTOnXr2d6FD
SvP3AnampsXxomRbmJPneE/Fnjxf81052B6IKJaYEWwRVX6fZkdnmOmVJ/X/
W4/SEzF9Uzd4nJiU047dG2NtTRx8Cscrz32twl6MJlUV7XkGwHZgdy72zlcN
nC4cPjARqGQT+y++8HlL2OALzcahP3yxDV/u/7CR5gf1H/eb2mI7B+lsa5ny
h02M8/Sr//Ljm1Oq3xsMNkeu2Qph93n3b+FtfQlXtKY1N2C7qWzMJ36FwtqP
NhjC9RB/SnpjMTkcRBiNreKxxU9ezN31OQIya3cmOGFXKZoaujRHwrAa/6Q2
9oBcSA5URUG4An/9Mq7Ph7KpBkll0XDq4179duw1mUoG5kIScBx/TI/HFpCe
1G9Jj4FYC2k/BWwTsfOr+mEJQDM1yLuGz8dJUlrI4ts38NLWtnAXNvuzDds1
Dd8CsWjm9AWftwnKrUTKnUSQqB9QPoudVH+wTtIvGT50fW5jw+czdIUcxLgt
BUZHZDpL8Pn2kHp+pTsqBbgvxkWYYt+IHxm1S0uFEuuA6+9wP+B2SNtcWp8O
qn+jJ0Rxv2DKNuj208qARa1aSv0iAdO/N8Ua9mRA2/iB9zex2zXviC0PZ0KD
c5arL+5HvgePap/amAM8V+M4P+J+9ndCv8VMKB984nWvVhEEzG18J65ukQ+H
T1WYy2BP7mOOkM7Mh0nXQfEMKt6PK8U3NkgVgI9D1GZ/CgHFNTyUFJX3sOpf
1izxr9++7t02blIErM/1PHaMEmBRJG7fmVwEK/bvYm6NEGD02bevbKwIhMlO
zoXDBGgwyyX62xRDS+xLZ80hAo4+ipYW9SyB4QuSQbd+EzB4wfDKw4QyeP/k
P/bD/QQoj7iZtf8sg2b7nhvm33C/8Up8IMZfDi2fj5bG9RGgWzH5fDK2HFhk
hSK2fCWgVtS9xPJ1BfyxKhzs+oLzz5G0yySyEpr+Rg0ztON+MrkwdeRcNQgz
PBgcx/PRVJ7V7uvtarDsOt47WklAiC8v3denGv527fn23wecj/3APPqpGvIU
vDf3lOP33XjBn3K6BjwVw3Ym4XnL1c57SVClFpYbRKYH8Lyez4O83Up1cD5w
D98wnv9tokqctjfrQEL1KJs/vh8kp8s6NHrWga3jeoFoNF7/m2NKjnV1YCpw
X8I6koCCkL2NX7TqobSZdbg1BOf3wdJAiGkDsAiKaez3JmBMJI+D2bcJ+PdH
dO7F95uqtKxHRhlNwEaLFHW2IiBqfxq5sKUJTm7oOdNtScB53vgY823NMGzk
n+N5i4CUzYGHq0nN8KBgnzkywvGPWyq7ZrdALLvtk+5LuP+nCjyc6WwD2ZaQ
kxekCCjZlKObMdsG9A9pbhYSeB7eUZAz4W4Hyfr/wp8eI0BTWJ+h/Wo76PRo
nc4XxuvJ8Q/PGGgHQ4P0/AUhAhIL50tMpjrgxO7Eid2cBBSZjqyPencCr/SV
hpppKrg+/HDhyptuCDJRcUhNp8JpWLjNkdcNnZsjj95KxffL7RJejVXdYD9y
m2lfMhVIBUnlCgPd8NuITSQsgQol8/4iAvxfYB2BlskrKsy6GLKPxXyBlqhg
puRnVLD2W/jsHEWG0p8GR5vx/dnwrcTVuOBekCLqKkisVLD0a2b61dkP8vXH
6m8qUeCTj6hoUOsAtEroWHbdnALjHSO13NcGgXG9ZO+tu39gTrFRedBxCO4Q
jqpFpychz2Yr3dx2BNqK3e0VeCZgo+eol3nkGCwyMCaT34+B1+sDF3dFTsAL
tXsnTbRHQWOjp3Cd/x8wOq89ofxzGHIvPuijZlJA3kTwP7ETQyAfg+o7UnEd
xtLGG18NQq55t8rO0Wmga4+WaD/9BZaC+qKq8zMgKOvSXlP7Hd4PsRSfn54F
xgdDbmHCfaDOzXw4kHEezu0daTE7SgZHdRnZLIYF+F55k2Rv0AnNGbO69csL
0EHeN7GE68LKftlgH9sSbH1vx5fxvhpiz8ks67HQ4DttbHkgrQCy3l2NrtpC
g11BjoEmpgVQxuMqI7ydBqmcu5oH9hRA70jNw7XdNIhHbGbfgvJhu6/2UIYI
DXqXDWQ8R3LBt8G6bVWLBnxt4i2ZblnwWC0xIT2SBnZ7jzGEZSaCV16dEudr
GjyEeQVdvkQI3TXe5xZPg5DCv4c4X76Fd2PiXLppNNi0r9KTbyIBxv0q/f6W
0sAAeejMeMSAcdNX28vfaXD8gs4DyAqDB5IrWyt/0aAl6LJK0stQcCMJZB8e
pkHPM9JblskQeG1lMbIyRQPlM2+XfT0DgMw6dy1tjQYRk2ztD7O8YMh259L2
DXQwnOKeuTjpAbN9CpGuLHSY/clJKfR0gW2ZTzt0ttMhRD9O7FnWIxDYkXLv
Azcdtt0flO/wtAaxJ42sh/fQwV41mysqywyUBidTQ/npMLdWJVqedRn+7/8A
/P//gf8BvfmxTg==
          "]]},
        Annotation[#, "Charting`Private`Tag#1"]& ]}, {}},
     {"WolframDynamicHighlight", <|
      "Label" -> {"XYLabel"}, "Ball" -> {"InterpolatedBall"}|>}], 
    StyleBox[
     DynamicBox[(Charting`HighlightActionBox["DynamicHighlight", {}, 
       Slot["HighlightElements"], 
       Slot["LayoutOptions"], 
       Slot["Meta"], 
       Charting`HighlightActionFunction["DynamicHighlight", {{{{}, {}, 
           Annotation[{
             Directive[
              Opacity[1.], 
              RGBColor[0.368417, 0.506779, 0.709798], 
              AbsoluteThickness[2]], 
             Line[CompressedData["
1:eJw12Hc8le/7AHCUSFIZDSHaRlYyy0VLGRGSSlaRNCgzMxGZWXGyyp4Z2ZIb
2St0SCrlY8s5j+0cwvfu9fr9/npe73+e576u+7qv6349QuY2uhZMDAwMGxgZ
GP491S9ynFkRoqNXpPMdQyceKSsVu02zCtBROF/9BH+ENogJ/YnfyUtHKgM6
fH3hJsBBb6RJcdKRTMVqX0G4DXRleOVaMdERk/H62bBwTzBkXdjT+x8NSSbM
SGmEv4Q7jd+n85NpiPkqL8vlsDfgcy4zwfIQDQWAOskpOA8ekZc5I7iW0GJx
dG3OnWpouck7Psy1iOgvv0VXqzfBalVWvuKeBTRX2zlTQ/0MQ+9nwi5vnkez
AQfn+9nIIJu4iRy8ZQ79PiR7yqLuK5zc3y0eSJtBKCrvkUbhd+Bz5XAPmpxG
mj919eptf0FnnJSh5U8CJRY9ua10ZxA+WxWOnfhAQa7bNWwNjwxBmnCXvM7H
P+jrXLQ7R8kwSMZ02j5unkDD/Q5yDMKjICR5qn9n9hiiiLEvBSWPwWTFOeZN
BSPo7zZB7aGpcdh774OZU9AQmqaq3DOUnYS1Fs7U6UeDiLHM47qf0R+wA3b9
u0sD6OuPxOMpelNQdry9eqG4H81lKiSQVSgguSv4AmdaP0rXD+ZmP0uBjGXN
TvGofvT7huBHVTUKkGraft1x7Eey7Iop6VoUcNJuW/sm24+WmMvrbl6ngOy9
1pNVpd/QgaeiB+zsKFCU1FzmW96HSFPTqyopFMjb0ZC/62MvOllb1WzMQAVd
4x3qv7N7EX2QS91oAxUWs4yGMmJ6ka+DVcLVTVQ4eXaOR9G5FxWIHa9VY6dC
k6Ogq9HxXvSK99L01t1U+P3d5VxiZg8akdtdKiVBhR1pEv0iUWSUwqPg2nOD
CnaKrzco23QjJabKume5VIiM3PvDwLgbcSew6oznU6GIGl9ko9WNfN9cLNUo
xN9PSrJIFO1GT83XdrOXUcF5S07jxvEuNC0VftCuhgoeP6oCW0270JPBfrn+
L1R44THMdU23E/19Eyy9ZYkKGX2WU49UO5HapZwpUToVmqUn6gIkO9FdepG7
+goV2MYoDpUcnSiHjXLAa50KvG+oeRD1GQlM/nQjsxBwSJVbvt2vA5WP2ahw
7SZA8bnJhXHrNnQ0M5drWpaAZpp7qrFGGzqcUR2WLU+A4f04ph7RNqRfFidi
oUiAg963ypqpVqRFVcvpPkVAvpCeVOzDVnT5svdU1FkCjlSd5730uAVlVRRe
rLtMAPfSsanCJ02o2E6uocCagGRrzYsi15tQu3fvPcn7BEgPWKe9VWxCt1YF
hN89IECnPt00eKUR2fVqT761JSAwQqjH0r0RpSsX+DxyJIBJkqdqj1cDilTo
YS71IoCw+vvS80Udur3amtQdRQA5V2r7Jcs6JCO6sFWCREDFvGUo39k6tFmM
kPN/TYDP067Q8vVPyIBhrlE2jgBeUlrYnOMn1Hc3tMcxkYCzjToRdyxq0Su5
m+EB2QQIb/Xlkj1TiyjW137V5hDAofchYqNQLWL1zZ2gvSPg28ChyMQfNegP
3xZZ43wCHi4uR37Xq0EizmLZW4sJIB1KjdI+XY1+fAmaX/9IgPu9/p0CgtUo
fpxzKzcioN58n/i3FYQ+nU0ePFRNwHWXeXEuO4QquyOrTtcS8DwzQdLPrApt
1Uk6Z9ZAQD/L3HEb5Ur0Y/MRZ6kOArzrYhWBVopuiV9b4P9BwHiHQoRFGbbY
ifXv2Je+ff0T6FyKjiWkbiX9xPFSueL7aCXIUIpHnu0X3r9dQeuP6MUoR4Oo
6R0k4Ke1W13KciESi6O92T5GwGkHXv7WikI0xTNCycXO8CxzmHEpRD3J5aAx
ToB95Pxh5ZX3iEN2nuo+QQBb1X3/rysFaKwwzaX1D87H/oo47uU8FPjlILBM
E6Agt6hl5pKHljouND7H3qgpvf5uORed5G3SZZohINYhy0xt5R0yrS23W8Bu
aoo57PI3G9kcJ/34NEdAxM/erw1u2YiUVechPU+A8SynP9dqFvKe2nHwDfbC
3sA/OauZyGlszunxAgH7bVzzf62lo/TzgmcZlwigeJeaiXmmo72f4tZMsMtI
c5xP1tOQuA1LZSW2du09B06GNKRmHgq2NALceIwUzzGmoDOLvVaIToCaCOlP
mFcy4tYXUeRYJoATyHEDjMlISEqV4wZ2ppXmuhNTEoqxTquiYvd+OFmXteEt
Sid3wtoKAXxPzAdm2d8g9zYbQukvAUEuGjKhnAnoSIlHsRP2PXf+3y38cShb
csBnArvfY5Os1YFYFDp3JGTfKgHqT4lAZuEYdIOd/E4PW8S7Rk5FhoQqR85L
lmDH+GQF/1SIRgG1LBHD2Gy+EUMuEIWKju1j37FGwOQLi5fF6pEoQlhN9Tb2
9YBLI7o6Eai0Wnc1ALslUE5p+ko44pnL+pyHnRmyeUzELBTdd5YvncOWFhx5
EtoegrZV3m3jXMfxHyg91NoXhJTdfi1JYM8e8u9iHg5Az5ajFTSwu47ecFch
XqDsV2Fht7HzRY8Juy77oq7mlnVX7FDxdXIx83OkJ3naJwzbVqrr6fR2b/Td
c1EgFVtHJllMlM8LGQaNfi7BNnk4md96yQMxqe2IbsAWsA9hVbVwQUZVDvZk
7IEn0qYlro7omACX1W/seM/eUtHwxyggb/zRJHYZ24LA6csPUEvfQtgsttzO
Ux1iHhYogl+xiYZ97wzbirjBDfRZoJh7FbuzSKaQ1VQNFcZYOq1jk+1zlKUL
JKDi/qXpf453OjehE6cHOcH3Pdf+rTf/ev2pRDOI4qo5uPIv/hTOnXr2d6FD
SvP3AnampsXxomRbmJPneE/Fnjxf81052B6IKJaYEWwRVX6fZkdnmOmVJ/X/
W4/SEzF9Uzd4nJiU047dG2NtTRx8Cscrz32twl6MJlUV7XkGwHZgdy72zlcN
nC4cPjARqGQT+y++8HlL2OALzcahP3yxDV/u/7CR5gf1H/eb2mI7B+lsa5ny
h02M8/Sr//Ljm1Oq3xsMNkeu2Qph93n3b+FtfQlXtKY1N2C7qWzMJ36FwtqP
NhjC9RB/SnpjMTkcRBiNreKxxU9ezN31OQIya3cmOGFXKZoaujRHwrAa/6Q2
9oBcSA5URUG4An/9Mq7Ph7KpBkll0XDq4179duw1mUoG5kIScBx/TI/HFpCe
1G9Jj4FYC2k/BWwTsfOr+mEJQDM1yLuGz8dJUlrI4ts38NLWtnAXNvuzDds1
Dd8CsWjm9AWftwnKrUTKnUSQqB9QPoudVH+wTtIvGT50fW5jw+czdIUcxLgt
BUZHZDpL8Pn2kHp+pTsqBbgvxkWYYt+IHxm1S0uFEuuA6+9wP+B2SNtcWp8O
qn+jJ0Rxv2DKNuj208qARa1aSv0iAdO/N8Ua9mRA2/iB9zex2zXviC0PZ0KD
c5arL+5HvgePap/amAM8V+M4P+J+9ndCv8VMKB984nWvVhEEzG18J65ukQ+H
T1WYy2BP7mOOkM7Mh0nXQfEMKt6PK8U3NkgVgI9D1GZ/CgHFNTyUFJX3sOpf
1izxr9++7t02blIErM/1PHaMEmBRJG7fmVwEK/bvYm6NEGD02bevbKwIhMlO
zoXDBGgwyyX62xRDS+xLZ80hAo4+ipYW9SyB4QuSQbd+EzB4wfDKw4QyeP/k
P/bD/QQoj7iZtf8sg2b7nhvm33C/8Up8IMZfDi2fj5bG9RGgWzH5fDK2HFhk
hSK2fCWgVtS9xPJ1BfyxKhzs+oLzz5G0yySyEpr+Rg0ztON+MrkwdeRcNQgz
PBgcx/PRVJ7V7uvtarDsOt47WklAiC8v3denGv527fn23wecj/3APPqpGvIU
vDf3lOP33XjBn3K6BjwVw3Ym4XnL1c57SVClFpYbRKYH8Lyez4O83Up1cD5w
D98wnv9tokqctjfrQEL1KJs/vh8kp8s6NHrWga3jeoFoNF7/m2NKjnV1YCpw
X8I6koCCkL2NX7TqobSZdbg1BOf3wdJAiGkDsAiKaez3JmBMJI+D2bcJ+PdH
dO7F95uqtKxHRhlNwEaLFHW2IiBqfxq5sKUJTm7oOdNtScB53vgY823NMGzk
n+N5i4CUzYGHq0nN8KBgnzkywvGPWyq7ZrdALLvtk+5LuP+nCjyc6WwD2ZaQ
kxekCCjZlKObMdsG9A9pbhYSeB7eUZAz4W4Hyfr/wp8eI0BTWJ+h/Wo76PRo
nc4XxuvJ8Q/PGGgHQ4P0/AUhAhIL50tMpjrgxO7Eid2cBBSZjqyPencCr/SV
hpppKrg+/HDhyptuCDJRcUhNp8JpWLjNkdcNnZsjj95KxffL7RJejVXdYD9y
m2lfMhVIBUnlCgPd8NuITSQsgQol8/4iAvxfYB2BlskrKsy6GLKPxXyBlqhg
puRnVLD2W/jsHEWG0p8GR5vx/dnwrcTVuOBekCLqKkisVLD0a2b61dkP8vXH
6m8qUeCTj6hoUOsAtEroWHbdnALjHSO13NcGgXG9ZO+tu39gTrFRedBxCO4Q
jqpFpychz2Yr3dx2BNqK3e0VeCZgo+eol3nkGCwyMCaT34+B1+sDF3dFTsAL
tXsnTbRHQWOjp3Cd/x8wOq89ofxzGHIvPuijZlJA3kTwP7ETQyAfg+o7UnEd
xtLGG18NQq55t8rO0Wmga4+WaD/9BZaC+qKq8zMgKOvSXlP7Hd4PsRSfn54F
xgdDbmHCfaDOzXw4kHEezu0daTE7SgZHdRnZLIYF+F55k2Rv0AnNGbO69csL
0EHeN7GE68LKftlgH9sSbH1vx5fxvhpiz8ks67HQ4DttbHkgrQCy3l2NrtpC
g11BjoEmpgVQxuMqI7ydBqmcu5oH9hRA70jNw7XdNIhHbGbfgvJhu6/2UIYI
DXqXDWQ8R3LBt8G6bVWLBnxt4i2ZblnwWC0xIT2SBnZ7jzGEZSaCV16dEudr
GjyEeQVdvkQI3TXe5xZPg5DCv4c4X76Fd2PiXLppNNi0r9KTbyIBxv0q/f6W
0sAAeejMeMSAcdNX28vfaXD8gs4DyAqDB5IrWyt/0aAl6LJK0stQcCMJZB8e
pkHPM9JblskQeG1lMbIyRQPlM2+XfT0DgMw6dy1tjQYRk2ztD7O8YMh259L2
DXQwnOKeuTjpAbN9CpGuLHSY/clJKfR0gW2ZTzt0ttMhRD9O7FnWIxDYkXLv
Azcdtt0flO/wtAaxJ42sh/fQwV41mysqywyUBidTQ/npMLdWJVqedRn+7/8A
/P//gf8BvfmxTg==
              "]]}, "Charting`Private`Tag#1"]}}, {}}, <|
        "HighlightElements" -> <|
          "Label" -> {"XYLabel"}, "Ball" -> {"InterpolatedBall"}|>, 
         "LayoutOptions" -> <|
          "PanelPlotLayout" -> <||>, 
           "PlotRange" -> {{-1.5707962626807608`, 1.5707962626807608`}, {0., 
            1.1}}, "Frame" -> {{False, False}, {False, False}}, 
           "AxesOrigin" -> {0, 0}, "ImageSize" -> {360, 360/GoldenRatio}, 
           "Axes" -> {True, True}, "LabelStyle" -> {}, "AspectRatio" -> 
           GoldenRatio^(-1), "DefaultStyle" -> {
             Directive[
              Opacity[1.], 
              RGBColor[0.368417, 0.506779, 0.709798], 
              AbsoluteThickness[2]]}, 
           "HighlightLabelingFunctions" -> <|"CoordinatesToolOptions" -> ({
               Identity[
                Part[#, 1]], 
               Identity[
                Part[#, 2]]}& ), 
             "ScalingFunctions" -> {{Identity, Identity}, {
               Identity, Identity}}|>, "Primitives" -> {}, "GCFlag" -> 
           False|>, 
         "Meta" -> <|
          "DefaultHighlight" -> {"Dynamic", None}, "Index" -> {}, "Function" -> 
           Plot, "GroupHighlight" -> False|>|>]]& )[<|
       "HighlightElements" -> <|
         "Label" -> {"XYLabel"}, "Ball" -> {"InterpolatedBall"}|>, 
        "LayoutOptions" -> <|
         "PanelPlotLayout" -> <||>, 
          "PlotRange" -> {{-1.5707962626807608`, 1.5707962626807608`}, {0., 
           1.1}}, "Frame" -> {{False, False}, {False, False}}, 
          "AxesOrigin" -> {0, 0}, "ImageSize" -> {360, 360/GoldenRatio}, 
          "Axes" -> {True, True}, "LabelStyle" -> {}, "AspectRatio" -> 
          GoldenRatio^(-1), "DefaultStyle" -> {
            Directive[
             Opacity[1.], 
             RGBColor[0.368417, 0.506779, 0.709798], 
             AbsoluteThickness[2]]}, 
          "HighlightLabelingFunctions" -> <|"CoordinatesToolOptions" -> ({
              Identity[
               Part[#, 1]], 
              Identity[
               Part[#, 2]]}& ), 
            "ScalingFunctions" -> {{Identity, Identity}, {
              Identity, Identity}}|>, "Primitives" -> {}, "GCFlag" -> False|>,
         "Meta" -> <|
         "DefaultHighlight" -> {"Dynamic", None}, "Index" -> {}, "Function" -> 
          Plot, "GroupHighlight" -> False|>|>],
      ImageSizeCache->{{110.408076171875, 
       248.591923828125}, {-20.787841796874993`, 0.3840332031250071}}],
     Selectable->False]},
   Annotation[{{{{}, {}, 
       Annotation[{
         Directive[
          Opacity[1.], 
          RGBColor[0.368417, 0.506779, 0.709798], 
          AbsoluteThickness[2]], 
         Line[CompressedData["
1:eJw12Hc8le/7AHCUSFIZDSHaRlYyy0VLGRGSSlaRNCgzMxGZWXGyyp4Z2ZIb
2St0SCrlY8s5j+0cwvfu9fr9/npe73+e576u+7qv6349QuY2uhZMDAwMGxgZ
GP491S9ynFkRoqNXpPMdQyceKSsVu02zCtBROF/9BH+ENogJ/YnfyUtHKgM6
fH3hJsBBb6RJcdKRTMVqX0G4DXRleOVaMdERk/H62bBwTzBkXdjT+x8NSSbM
SGmEv4Q7jd+n85NpiPkqL8vlsDfgcy4zwfIQDQWAOskpOA8ekZc5I7iW0GJx
dG3OnWpouck7Psy1iOgvv0VXqzfBalVWvuKeBTRX2zlTQ/0MQ+9nwi5vnkez
AQfn+9nIIJu4iRy8ZQ79PiR7yqLuK5zc3y0eSJtBKCrvkUbhd+Bz5XAPmpxG
mj919eptf0FnnJSh5U8CJRY9ua10ZxA+WxWOnfhAQa7bNWwNjwxBmnCXvM7H
P+jrXLQ7R8kwSMZ02j5unkDD/Q5yDMKjICR5qn9n9hiiiLEvBSWPwWTFOeZN
BSPo7zZB7aGpcdh774OZU9AQmqaq3DOUnYS1Fs7U6UeDiLHM47qf0R+wA3b9
u0sD6OuPxOMpelNQdry9eqG4H81lKiSQVSgguSv4AmdaP0rXD+ZmP0uBjGXN
TvGofvT7huBHVTUKkGraft1x7Eey7Iop6VoUcNJuW/sm24+WmMvrbl6ngOy9
1pNVpd/QgaeiB+zsKFCU1FzmW96HSFPTqyopFMjb0ZC/62MvOllb1WzMQAVd
4x3qv7N7EX2QS91oAxUWs4yGMmJ6ka+DVcLVTVQ4eXaOR9G5FxWIHa9VY6dC
k6Ogq9HxXvSK99L01t1U+P3d5VxiZg8akdtdKiVBhR1pEv0iUWSUwqPg2nOD
CnaKrzco23QjJabKume5VIiM3PvDwLgbcSew6oznU6GIGl9ko9WNfN9cLNUo
xN9PSrJIFO1GT83XdrOXUcF5S07jxvEuNC0VftCuhgoeP6oCW0270JPBfrn+
L1R44THMdU23E/19Eyy9ZYkKGX2WU49UO5HapZwpUToVmqUn6gIkO9FdepG7
+goV2MYoDpUcnSiHjXLAa50KvG+oeRD1GQlM/nQjsxBwSJVbvt2vA5WP2ahw
7SZA8bnJhXHrNnQ0M5drWpaAZpp7qrFGGzqcUR2WLU+A4f04ph7RNqRfFidi
oUiAg963ypqpVqRFVcvpPkVAvpCeVOzDVnT5svdU1FkCjlSd5730uAVlVRRe
rLtMAPfSsanCJ02o2E6uocCagGRrzYsi15tQu3fvPcn7BEgPWKe9VWxCt1YF
hN89IECnPt00eKUR2fVqT761JSAwQqjH0r0RpSsX+DxyJIBJkqdqj1cDilTo
YS71IoCw+vvS80Udur3amtQdRQA5V2r7Jcs6JCO6sFWCREDFvGUo39k6tFmM
kPN/TYDP067Q8vVPyIBhrlE2jgBeUlrYnOMn1Hc3tMcxkYCzjToRdyxq0Su5
m+EB2QQIb/Xlkj1TiyjW137V5hDAofchYqNQLWL1zZ2gvSPg28ChyMQfNegP
3xZZ43wCHi4uR37Xq0EizmLZW4sJIB1KjdI+XY1+fAmaX/9IgPu9/p0CgtUo
fpxzKzcioN58n/i3FYQ+nU0ePFRNwHWXeXEuO4QquyOrTtcS8DwzQdLPrApt
1Uk6Z9ZAQD/L3HEb5Ur0Y/MRZ6kOArzrYhWBVopuiV9b4P9BwHiHQoRFGbbY
ifXv2Je+ff0T6FyKjiWkbiX9xPFSueL7aCXIUIpHnu0X3r9dQeuP6MUoR4Oo
6R0k4Ke1W13KciESi6O92T5GwGkHXv7WikI0xTNCycXO8CxzmHEpRD3J5aAx
ToB95Pxh5ZX3iEN2nuo+QQBb1X3/rysFaKwwzaX1D87H/oo47uU8FPjlILBM
E6Agt6hl5pKHljouND7H3qgpvf5uORed5G3SZZohINYhy0xt5R0yrS23W8Bu
aoo57PI3G9kcJ/34NEdAxM/erw1u2YiUVechPU+A8SynP9dqFvKe2nHwDfbC
3sA/OauZyGlszunxAgH7bVzzf62lo/TzgmcZlwigeJeaiXmmo72f4tZMsMtI
c5xP1tOQuA1LZSW2du09B06GNKRmHgq2NALceIwUzzGmoDOLvVaIToCaCOlP
mFcy4tYXUeRYJoATyHEDjMlISEqV4wZ2ppXmuhNTEoqxTquiYvd+OFmXteEt
Sid3wtoKAXxPzAdm2d8g9zYbQukvAUEuGjKhnAnoSIlHsRP2PXf+3y38cShb
csBnArvfY5Os1YFYFDp3JGTfKgHqT4lAZuEYdIOd/E4PW8S7Rk5FhoQqR85L
lmDH+GQF/1SIRgG1LBHD2Gy+EUMuEIWKju1j37FGwOQLi5fF6pEoQlhN9Tb2
9YBLI7o6Eai0Wnc1ALslUE5p+ko44pnL+pyHnRmyeUzELBTdd5YvncOWFhx5
EtoegrZV3m3jXMfxHyg91NoXhJTdfi1JYM8e8u9iHg5Az5ajFTSwu47ecFch
XqDsV2Fht7HzRY8Juy77oq7mlnVX7FDxdXIx83OkJ3naJwzbVqrr6fR2b/Td
c1EgFVtHJllMlM8LGQaNfi7BNnk4md96yQMxqe2IbsAWsA9hVbVwQUZVDvZk
7IEn0qYlro7omACX1W/seM/eUtHwxyggb/zRJHYZ24LA6csPUEvfQtgsttzO
Ux1iHhYogl+xiYZ97wzbirjBDfRZoJh7FbuzSKaQ1VQNFcZYOq1jk+1zlKUL
JKDi/qXpf453OjehE6cHOcH3Pdf+rTf/ev2pRDOI4qo5uPIv/hTOnXr2d6FD
SvP3AnampsXxomRbmJPneE/Fnjxf81052B6IKJaYEWwRVX6fZkdnmOmVJ/X/
W4/SEzF9Uzd4nJiU047dG2NtTRx8Cscrz32twl6MJlUV7XkGwHZgdy72zlcN
nC4cPjARqGQT+y++8HlL2OALzcahP3yxDV/u/7CR5gf1H/eb2mI7B+lsa5ny
h02M8/Sr//Ljm1Oq3xsMNkeu2Qph93n3b+FtfQlXtKY1N2C7qWzMJ36FwtqP
NhjC9RB/SnpjMTkcRBiNreKxxU9ezN31OQIya3cmOGFXKZoaujRHwrAa/6Q2
9oBcSA5URUG4An/9Mq7Ph7KpBkll0XDq4179duw1mUoG5kIScBx/TI/HFpCe
1G9Jj4FYC2k/BWwTsfOr+mEJQDM1yLuGz8dJUlrI4ts38NLWtnAXNvuzDds1
Dd8CsWjm9AWftwnKrUTKnUSQqB9QPoudVH+wTtIvGT50fW5jw+czdIUcxLgt
BUZHZDpL8Pn2kHp+pTsqBbgvxkWYYt+IHxm1S0uFEuuA6+9wP+B2SNtcWp8O
qn+jJ0Rxv2DKNuj208qARa1aSv0iAdO/N8Ua9mRA2/iB9zex2zXviC0PZ0KD
c5arL+5HvgePap/amAM8V+M4P+J+9ndCv8VMKB984nWvVhEEzG18J65ukQ+H
T1WYy2BP7mOOkM7Mh0nXQfEMKt6PK8U3NkgVgI9D1GZ/CgHFNTyUFJX3sOpf
1izxr9++7t02blIErM/1PHaMEmBRJG7fmVwEK/bvYm6NEGD02bevbKwIhMlO
zoXDBGgwyyX62xRDS+xLZ80hAo4+ipYW9SyB4QuSQbd+EzB4wfDKw4QyeP/k
P/bD/QQoj7iZtf8sg2b7nhvm33C/8Up8IMZfDi2fj5bG9RGgWzH5fDK2HFhk
hSK2fCWgVtS9xPJ1BfyxKhzs+oLzz5G0yySyEpr+Rg0ztON+MrkwdeRcNQgz
PBgcx/PRVJ7V7uvtarDsOt47WklAiC8v3denGv527fn23wecj/3APPqpGvIU
vDf3lOP33XjBn3K6BjwVw3Ym4XnL1c57SVClFpYbRKYH8Lyez4O83Up1cD5w
D98wnv9tokqctjfrQEL1KJs/vh8kp8s6NHrWga3jeoFoNF7/m2NKjnV1YCpw
X8I6koCCkL2NX7TqobSZdbg1BOf3wdJAiGkDsAiKaez3JmBMJI+D2bcJ+PdH
dO7F95uqtKxHRhlNwEaLFHW2IiBqfxq5sKUJTm7oOdNtScB53vgY823NMGzk
n+N5i4CUzYGHq0nN8KBgnzkywvGPWyq7ZrdALLvtk+5LuP+nCjyc6WwD2ZaQ
kxekCCjZlKObMdsG9A9pbhYSeB7eUZAz4W4Hyfr/wp8eI0BTWJ+h/Wo76PRo
nc4XxuvJ8Q/PGGgHQ4P0/AUhAhIL50tMpjrgxO7Eid2cBBSZjqyPencCr/SV
hpppKrg+/HDhyptuCDJRcUhNp8JpWLjNkdcNnZsjj95KxffL7RJejVXdYD9y
m2lfMhVIBUnlCgPd8NuITSQsgQol8/4iAvxfYB2BlskrKsy6GLKPxXyBlqhg
puRnVLD2W/jsHEWG0p8GR5vx/dnwrcTVuOBekCLqKkisVLD0a2b61dkP8vXH
6m8qUeCTj6hoUOsAtEroWHbdnALjHSO13NcGgXG9ZO+tu39gTrFRedBxCO4Q
jqpFpychz2Yr3dx2BNqK3e0VeCZgo+eol3nkGCwyMCaT34+B1+sDF3dFTsAL
tXsnTbRHQWOjp3Cd/x8wOq89ofxzGHIvPuijZlJA3kTwP7ETQyAfg+o7UnEd
xtLGG18NQq55t8rO0Wmga4+WaD/9BZaC+qKq8zMgKOvSXlP7Hd4PsRSfn54F
xgdDbmHCfaDOzXw4kHEezu0daTE7SgZHdRnZLIYF+F55k2Rv0AnNGbO69csL
0EHeN7GE68LKftlgH9sSbH1vx5fxvhpiz8ks67HQ4DttbHkgrQCy3l2NrtpC
g11BjoEmpgVQxuMqI7ydBqmcu5oH9hRA70jNw7XdNIhHbGbfgvJhu6/2UIYI
DXqXDWQ8R3LBt8G6bVWLBnxt4i2ZblnwWC0xIT2SBnZ7jzGEZSaCV16dEudr
GjyEeQVdvkQI3TXe5xZPg5DCv4c4X76Fd2PiXLppNNi0r9KTbyIBxv0q/f6W
0sAAeejMeMSAcdNX28vfaXD8gs4DyAqDB5IrWyt/0aAl6LJK0stQcCMJZB8e
pkHPM9JblskQeG1lMbIyRQPlM2+XfT0DgMw6dy1tjQYRk2ztD7O8YMh259L2
DXQwnOKeuTjpAbN9CpGuLHSY/clJKfR0gW2ZTzt0ttMhRD9O7FnWIxDYkXLv
Azcdtt0flO/wtAaxJ42sh/fQwV41mysqywyUBidTQ/npMLdWJVqedRn+7/8A
/P//gf8BvfmxTg==
          "]]}, "Charting`Private`Tag#1"]}}, {}}, <|
    "HighlightElements" -> <|
      "Label" -> {"XYLabel"}, "Ball" -> {"InterpolatedBall"}|>, 
     "LayoutOptions" -> <|
      "PanelPlotLayout" -> <||>, 
       "PlotRange" -> {{-1.5707962626807608`, 1.5707962626807608`}, {0., 
        1.1}}, "Frame" -> {{False, False}, {False, False}}, 
       "AxesOrigin" -> {0, 0}, "ImageSize" -> {360, 360/GoldenRatio}, 
       "Axes" -> {True, True}, "LabelStyle" -> {}, "AspectRatio" -> 
       GoldenRatio^(-1), "DefaultStyle" -> {
         Directive[
          Opacity[1.], 
          RGBColor[0.368417, 0.506779, 0.709798], 
          AbsoluteThickness[2]]}, 
       "HighlightLabelingFunctions" -> <|"CoordinatesToolOptions" -> ({
           Identity[
            Part[#, 1]], 
           Identity[
            Part[#, 2]]}& ), 
         "ScalingFunctions" -> {{Identity, Identity}, {Identity, Identity}}|>,
        "Primitives" -> {}, "GCFlag" -> False|>, 
     "Meta" -> <|
      "DefaultHighlight" -> {"Dynamic", None}, "Index" -> {}, "Function" -> 
       Plot, "GroupHighlight" -> False|>|>, "DynamicHighlight"]],
  AspectRatio->NCache[GoldenRatio^(-1), 0.6180339887498948],
  Axes->{True, True},
  AxesLabel->{None, None},
  AxesOrigin->{0, 0},
  DisplayFunction->Identity,
  Frame->{{False, False}, {False, False}},
  FrameLabel->{{None, None}, {None, None}},
  FrameTicks->{{Automatic, Automatic}, {Automatic, Automatic}},
  GridLines->{None, None},
  GridLinesStyle->Directive[
    GrayLevel[0.5, 0.4]],
  ImagePadding->All,
  Method->{
   "DefaultBoundaryStyle" -> Automatic, 
    "DefaultGraphicsInteraction" -> {
     "Version" -> 1.2, "TrackMousePosition" -> {True, False}, 
      "Effects" -> {
       "Highlight" -> {"ratio" -> 2}, "HighlightPoint" -> {"ratio" -> 2}, 
        "Droplines" -> {
         "freeformCursorMode" -> True, 
          "placement" -> {"x" -> "All", "y" -> "None"}}}}, "DefaultMeshStyle" -> 
    AbsolutePointSize[6], "ScalingFunctions" -> None, 
    "CoordinatesToolOptions" -> {"DisplayFunction" -> ({
        (Identity[#]& )[
         Part[#, 1]], 
        (Identity[#]& )[
         Part[#, 2]]}& ), "CopiedValueFunction" -> ({
        (Identity[#]& )[
         Part[#, 1]], 
        (Identity[#]& )[
         Part[#, 2]]}& )}},
  PlotRange->{{-1.5707962626807608`, 1.5707962626807608`}, {0., 1.1}},
  PlotRangeClipping->True,
  PlotRangePadding->{{
     Scaled[0.02], 
     Scaled[0.02]}, {0, 0}},
  Ticks->{Automatic, Automatic}]], "Output",
 CellChangeTimes->{{3.887940424562473*^9, 3.887940434487698*^9}, 
   3.887940692467939*^9, 3.887958919864513*^9, 3.888567563017376*^9, 
   3.888567812592109*^9, 3.888911881080502*^9, 3.939775653156148*^9, 
   3.939775762868985*^9, 3.939775824350923*^9, 3.939775864959558*^9, 
   3.939775896498783*^9, 3.9397760630356827`*^9},
 CellLabel->
  "Out[160]=",ExpressionUUID->"f400b604-44c8-4646-960a-628a16de877e"]
}, Open  ]],

Cell[CellGroupData[{

Cell[BoxData[
 RowBox[{"Export", "[", 
  RowBox[{"\"\<mod-affgauss1der-orisel-kappa1.eps\>\"", ",", " ", "%"}], 
  "]"}]], "Input",
 CellChangeTimes->{{3.887958915807266*^9, 3.8879589170184803`*^9}, {
   3.888911884209283*^9, 3.888911885870943*^9}, {3.9397757519072447`*^9, 
   3.939775757858429*^9}, {3.939775889498901*^9, 3.939775893923366*^9}, 
   3.939776064990457*^9},
 CellLabel->
  "In[161]:=",ExpressionUUID->"87d236d4-d392-44fb-86d6-394a2d04ddfd"],

Cell[BoxData["\<\"mod-affgauss1der-orisel-kappa1.eps\"\>"], "Output",
 CellChangeTimes->{3.887958923536066*^9, 3.888567563376286*^9, 
  3.888567818249679*^9, 3.888911886958543*^9, 3.939775826335524*^9, 
  3.939775898715643*^9, 3.9397760666163197`*^9},
 CellLabel->
  "Out[161]=",ExpressionUUID->"6721af42-4431-4846-b857-68f2d638226c"]
}, Open  ]],

Cell[CellGroupData[{

Cell[BoxData[
 RowBox[{"Plot", "[", 
  RowBox[{
   RowBox[{"mod1lambda", "/.", 
    RowBox[{"{", 
     RowBox[{
      RowBox[{"kappa", "->", "2"}], ",", 
      RowBox[{"lambda", "->", "1"}]}], "}"}]}], ",", 
   RowBox[{"{", 
    RowBox[{"theta", ",", 
     RowBox[{
      RowBox[{"-", "Pi"}], "/", "2"}], ",", 
     RowBox[{"Pi", "/", "2"}]}], "}"}], ",", 
   RowBox[{"PlotRange", "->", 
    RowBox[{"{", 
     RowBox[{"0", ",", "1.1"}], "}"}]}]}], "]"}]], "Input",
 CellChangeTimes->{{3.939775836746944*^9, 3.939775837691455*^9}, {
  3.93977590186696*^9, 3.939775902654776*^9}},
 CellLabel->
  "In[162]:=",ExpressionUUID->"d1019891-819f-49e1-ab70-c00410b16748"],

Cell[BoxData[
 GraphicsBox[
  InterpretationBox[{
    TagBox[{{{}, {}, 
       TagBox[
        {RGBColor[0.368417, 0.506779, 0.709798], AbsoluteThickness[2], 
         Opacity[1.], LineBox[CompressedData["
1:eJw113k0Vf33B3CZkkIhiiiVngwJeYzV9lRU5lCUMlSGh5DZNWZOxpDM8zxE
IWM+6MrNUEhIoUKGOxwZ6l7C9zxr/X5/nHXW65+zztn7vfdnHbHbzobWzExM
TLP49d9d6zL3+XUxBnLRyNt83qB3Vq3Ob5FDlIGMTh0eNJORBmkxcqaAEAPV
GRBOi8ucBm5GF12Ol4H0DgYuicnowEBJ0DM7ZgbimGC68kDmJphyrO4f/k5H
PobBSSdl74Ft1+fF6nw6OjZ2fXW7kh+EapRm2YjTkW22Ml+AYTS4DK3xJvL9
RjPfRwNSWLKg+5bQ3DTfL+Rfyy5N+F4EG61l1ar7V5Fra9jdvVpVMPXi5+Mr
O1bQ1wVXh4ONtaCYyz4Us3MZjafIrboJNMHpw4MyUfSfaCJA6omeRRsc8OX2
j15YRBmmowGZx4jQnyFnajOOoT9qm+b9CiR4b1cz+3czFRGONc/on+uDIokB
ZYNXZKR5UzhG02gAZNP677u+nUe0PY0HynWHQEz2zJhA+Swy6aOKoYURWGjS
YGN/PoPCq5qSK/M+g7BDs5VX9BRyEM6PdWP6CpvdvIWLLt/Qq6SKC8kXv4Mb
7DL+9/cEMtA9S0siTEPDqb621boxdL2tJY55/AdU7XlTLfhqGIlsGwnyZZsH
N9VUlrPOgyh/yOYm50kyJCUJf7lmPohuVTI82JXIUEvLrHXWHUSEHGuuzbNk
+JWXZ50rNYgaCUrpk3pk8N5Z0cU6N4BcJfYSHJzIEPClNarHcgDdnT7qkVNB
hocB03zXDfvRzFRN6BVxCqiGWVyas+9Fj7LLme3YqfCW7l9ort2Lwpda9bJ2
UcH0XgbzR6lexCZqrv2elwoeRp9a2ik9SI+n65zYQSpUixnJpTv1oKda6Xmh
SlT4q1VTSM+1G6HL+5cv2FKB//cJSg2BhIT/lM0+6qBCvr3OZckbJDTfdYqX
m0QF+Qn7ohxVEjpkVmIS1UcFg85iy5j1LtQzHC3mPkqFqESxjzb+XchrNO/v
TSoVmGX3tu4PeoOatlFiFwVpgNn9iQt8SETRva43ZW1pMPRMbreeDRGJuRVE
GN+jQdOKTfyBC0Qkyut9zMWFBqEPBuIbt14joX285Ym+NBBKKXq87PkaOXF9
1PCPo8GFLoNEW+sO9FexZthEHQ0kuML5FM93oI0zxbkRTTTgNmpOZBXrQK+N
xqaPIxp8mhBPyv3SjqpDXPqMSDRw+rWW9NmoHW1kb5VojdEgRbwwWf9cG9J4
MVLZ8IcG/g5jAqKH2tCN8fdi35kw6Lx9UObTOkKy5155srBhcMNnRYbPDaFu
T6aaE1wYhJVmyUZYtSI/lyiWQyIYjG1fPuV8tgXlBAzEe6thEEJMVwV6PYqb
nbs26YLB3DuVROuGeuRzg+8DyR0DvU8j5CjvevRcU/ZjmRcGQjS+zFH6S/Ss
k8/K1B+DasHoLRdGHSIoFl25/hCDcXs/YsFaDRozVPVbzMDgnIeQSE9TDTqi
QzhllY1BSWCDx0+fGqQ1OqHVnYuBe9LKsbPrL9AZ7rjHYUUYcLbeixxZf47q
u3ZfyKnCwOlwUwb/WhWavjQVeLcNAxWlX7pWPlXo+FSW5o0ODFh15Lcq156h
B/q6epeIGKR7lFldXK9EfSO5+7lIGJBIacd8/pSj+cZgF5X3GCSOD4+88StH
H+5s7v7Zj4H5Em8k30YZ8oJb0zmDGKwKR5ErNkpRgz46NP8Rg8POvtWTm8VI
zNOtS/gLBtSQeivpwGJkJ6w0njSOQUPKMi9hqwhdSowQZp/EQL/DwYOXqQiJ
ThXvGviGgd/em6oa2wrQnU6zLI5ZDC5KppAfB+Uju209H8/NYcALQxkT2/KR
8ycZaY95DErtdLa8mPOQa2GMXAcZg+Hm08QylhwUHH4+eAPD4ADh9sTSrmzU
lMPdtLyIQbSPtkI8bxYilzebfP+JgYO/yNdukQzEafKwvWQZ73cAu6LdkXSk
0CIa/WAFA60HWBSbRBq6lR3aaLCKgWRIu5K6Qgo6WbiiMvYLg7TQsphxladI
TLgsKvE33o/wxCkfSEbT9WFnNOgYLDy0jqvTSkKpBD30mIHn7ZHejKFBIvLP
F46VXsOgO0pJbfFqAlrZeteEcJfG7piVtIpH55cWpd6vYyB/aIYQ3xeLem66
O2v/wb//SL14z2g06i/YztOGe0k8coBt+hEiN2twntjAYOC4mb869hC5y/Vb
JuCuljoh4bsWjoRO6fMu4o6X2RqqYwtDXjEuopqbGNyXG3iwuDsEZVZQQpNw
GyjkS0sdCELxGX4an3FbOC1U9+gFoNod0xZCWxiIusdy/GPtg1T+oXy4gnuC
IG/50tcTecpZ5wbhzgwcrpdKcEWK9uKkUtwNnKui5644os0DnJe6cSsJnHkn
HWCNdEV+H5rC7XCec13mmhl6/XXYcAV3f61CDYflRaQdmDa+gXvIveKs/POT
cLJGpX3rv+d7acwbZBiB9KcXGwzcBtU3Os/kWoHrImciBfdAAa+Akfu/8CRN
N2gEd6mO9ana/PsQLhxDasK9oNn++WyMO9y7/t0uGbfkPyKhbz29wffLvdv2
/72PGkHa2NIP2t4Z1iniHk6zt8eOPoCZ9Tardbwev56mtNbuD4Zv/Qu2DbgF
nrzh9eEOhTwzTpIjbqWEFRtgCYdnWpbBwrhN4w43s9IjoIly6mk7Xn/vaAOe
bkokSMh+YLfE3RBeUW88HAPy9/t+h+H9HA0Z2ynUEwc6d2YIXLj91Fmrscl4
SJg6ZxqD5yHzjDxr3VACKKg8lvLE8yJz+vIzwfeJkLLgJjaJ56tV1dLU520S
5E0GeqjjnlCKrYDWZKgjgyoFz6eTYuG1vIanwF4uVKGIe1OhhYmtJgWe/HEI
IOB5FpVfMO4uToOZAxwX5/D8W0hrbhg/zoJJlipfe3xeTqcUxf7KyYbjztL7
7uDztCuYZbeOaQ7cihjtMMTnbZ56J5dqmwtJXUIXBakY5HUeJcpG5INM8pDU
3/j8xq8PRW/jKYBQKv+NHz8wCJALuzqYXADiu6RyYmcwMMuc+eFWVAg0FxMC
8TsG/B5FO+o7i2Ga++DDTnyfMJdfG4zQLYF/35zOPPkZg8Wv7OmmH0tgY1Rg
OP4TBn06ttJr06XQxshoVB7GIPzocf0zrBWgVCLtLYrvsz/zxt1WYtVQFiXn
eh5hsMxaKaNlXQ0DV7vSD73C83GQLVG+tBrUSqK3rzbh/bhaZ8Yi9xyW292f
hbzEoK59L7VA/QVU/qtJUK7E65k6zDNnUQvEW27CzKkYWNfKuPfn18Jo6o5g
42QMbr4PH22YrQWXdMqVrEQMtNmUciOd6+Dl04fK+2IxOO7yVF4q8CX8yvB2
LgzG4Nsl06tOWQ0wkHGN97g9Bmdn/Kz6xhtA24k7VsIW3zdBuY7SIo3gyS7b
cOQuBoZNC2EL6Y0we0n1MLM5Bh1S/i9tUptg431Qiu0VvP7ceYIWSS2gy63i
M6KI75OFVcpfGm1gui2m1AI/Hy2VOdxG7raBE1HW349Og9hwIUZ4aBsUdyHz
hBUaLBwGth+v2+DCo53XSyk0POcPRQrOtUOOrn9k6Bca8PUJ6R1S74BHT+5P
L+Hn9UoVVO1TI4Lgo9PzJFca9Eqp8d6/RYQLag0ZJY40yC9W9OgKJELJjdfP
H9jRwDD7hJonkQjqw+P8QuY0eB4r3PVBtxNGnszoLV3Cz3fH3xOxlm/Aw4RV
/IwIDWYlq7jZwklwr8tO5nYbFcYKRZ1+9veCLsm2THKJAi/ZKwxLlnrBrpE1
xYlMgURbFSUL/j5wSO96XDFNAR0JY6Y+kz5IuDvXLjBCgdaKyISSiT44oefX
WtBMgdyalZcWlHcwwqQbUhFCgVrLma0fIf0gQ7KvTeahgK9T86Wr2YOQWUhS
Vt1HBtOckyYZMcOwz7LFyl90Hmwi3jJP9o/BSvdkD9e7H/A6VEoqumcC3Aeq
b2onTIP5npkO/uvfoPSD7ozwne+wrNp19pvnFHCwnHqnLvgVqpy5GLfvz4Ce
9i/yrsNfgDXwR9DtpFk4EnRws5RvFIJSj1wWTJqHLa8nK5IFQ6DNGihBjCTD
UvbHR3OZA/DssuMorZQKnE582ZpOfaCchjrfFWJwVXq768lqEjy7Pagu8GMR
2MYdufqViGBzyFjqn5WfkNIpLprm2AYvprbXaS4ugX7vzrHXtU2gxc92LGrb
CvDqmF9u+FoLnloKimVMq9DpwFoJ/NXwtmTJsHNtFShqJWImz4vBzn3t2kHO
3+Dtu7OlMTEL0jUU1oy200F8KidCqCUOyipNnrbupMOCenViilocNOz1VZDY
TQfM+32ORHMsDM+0O23uo4OBQ1t4SFMM7A7XnyqRpEPo16ZNrqYoCH9j37uh
S4ecXfvzVFoiwPViblZxEh1qj3vdSnsSCEFVRDXeVDr8u+8zi2RKAMQLzo36
ZdJhOlNZrzfNHypnZfgMi+gQfJpsrZnjC3MRLRF/6ulwQv0ocavcC8xJI/ev
fKaD6I2YD0zRzuAou87VMkkHOWHy4ekER/BLES0/Nk0HkVex3p9SHSDVznpm
nUIHrtES29ViWxjiWL5etEmH87cszHIjLWDqvsDv3SwM+Lt2D49Gihksjaok
+W5nQHRqShKjyAR4Sh+8M9jNAFe+rUWBSH0Q3VPg0MzPgLZ9yntIRRdBmtDF
cWw/AziHeJR5IgHUvi0UxoswYANb33U+8iT83/8l/P//5f8AmPWU1Q==
          "]]},
        Annotation[#, "Charting`Private`Tag#1"]& ]}, {}},
     {"WolframDynamicHighlight", <|
      "Label" -> {"XYLabel"}, "Ball" -> {"InterpolatedBall"}|>}], 
    StyleBox[
     DynamicBox[(Charting`HighlightActionBox["DynamicHighlight", {}, 
       Slot["HighlightElements"], 
       Slot["LayoutOptions"], 
       Slot["Meta"], 
       Charting`HighlightActionFunction["DynamicHighlight", {{{{}, {}, 
           Annotation[{
             Directive[
              Opacity[1.], 
              RGBColor[0.368417, 0.506779, 0.709798], 
              AbsoluteThickness[2]], 
             Line[CompressedData["
1:eJw113k0Vf33B3CZkkIhiiiVngwJeYzV9lRU5lCUMlSGh5DZNWZOxpDM8zxE
IWM+6MrNUEhIoUKGOxwZ6l7C9zxr/X5/nHXW65+zztn7vfdnHbHbzobWzExM
TLP49d9d6zL3+XUxBnLRyNt83qB3Vq3Ob5FDlIGMTh0eNJORBmkxcqaAEAPV
GRBOi8ucBm5GF12Ol4H0DgYuicnowEBJ0DM7ZgbimGC68kDmJphyrO4f/k5H
PobBSSdl74Ft1+fF6nw6OjZ2fXW7kh+EapRm2YjTkW22Ml+AYTS4DK3xJvL9
RjPfRwNSWLKg+5bQ3DTfL+Rfyy5N+F4EG61l1ar7V5Fra9jdvVpVMPXi5+Mr
O1bQ1wVXh4ONtaCYyz4Us3MZjafIrboJNMHpw4MyUfSfaCJA6omeRRsc8OX2
j15YRBmmowGZx4jQnyFnajOOoT9qm+b9CiR4b1cz+3czFRGONc/on+uDIokB
ZYNXZKR5UzhG02gAZNP677u+nUe0PY0HynWHQEz2zJhA+Swy6aOKoYURWGjS
YGN/PoPCq5qSK/M+g7BDs5VX9BRyEM6PdWP6CpvdvIWLLt/Qq6SKC8kXv4Mb
7DL+9/cEMtA9S0siTEPDqb621boxdL2tJY55/AdU7XlTLfhqGIlsGwnyZZsH
N9VUlrPOgyh/yOYm50kyJCUJf7lmPohuVTI82JXIUEvLrHXWHUSEHGuuzbNk
+JWXZ50rNYgaCUrpk3pk8N5Z0cU6N4BcJfYSHJzIEPClNarHcgDdnT7qkVNB
hocB03zXDfvRzFRN6BVxCqiGWVyas+9Fj7LLme3YqfCW7l9ort2Lwpda9bJ2
UcH0XgbzR6lexCZqrv2elwoeRp9a2ik9SI+n65zYQSpUixnJpTv1oKda6Xmh
SlT4q1VTSM+1G6HL+5cv2FKB//cJSg2BhIT/lM0+6qBCvr3OZckbJDTfdYqX
m0QF+Qn7ohxVEjpkVmIS1UcFg85iy5j1LtQzHC3mPkqFqESxjzb+XchrNO/v
TSoVmGX3tu4PeoOatlFiFwVpgNn9iQt8SETRva43ZW1pMPRMbreeDRGJuRVE
GN+jQdOKTfyBC0Qkyut9zMWFBqEPBuIbt14joX285Ym+NBBKKXq87PkaOXF9
1PCPo8GFLoNEW+sO9FexZthEHQ0kuML5FM93oI0zxbkRTTTgNmpOZBXrQK+N
xqaPIxp8mhBPyv3SjqpDXPqMSDRw+rWW9NmoHW1kb5VojdEgRbwwWf9cG9J4
MVLZ8IcG/g5jAqKH2tCN8fdi35kw6Lx9UObTOkKy5155srBhcMNnRYbPDaFu
T6aaE1wYhJVmyUZYtSI/lyiWQyIYjG1fPuV8tgXlBAzEe6thEEJMVwV6PYqb
nbs26YLB3DuVROuGeuRzg+8DyR0DvU8j5CjvevRcU/ZjmRcGQjS+zFH6S/Ss
k8/K1B+DasHoLRdGHSIoFl25/hCDcXs/YsFaDRozVPVbzMDgnIeQSE9TDTqi
QzhllY1BSWCDx0+fGqQ1OqHVnYuBe9LKsbPrL9AZ7rjHYUUYcLbeixxZf47q
u3ZfyKnCwOlwUwb/WhWavjQVeLcNAxWlX7pWPlXo+FSW5o0ODFh15Lcq156h
B/q6epeIGKR7lFldXK9EfSO5+7lIGJBIacd8/pSj+cZgF5X3GCSOD4+88StH
H+5s7v7Zj4H5Em8k30YZ8oJb0zmDGKwKR5ErNkpRgz46NP8Rg8POvtWTm8VI
zNOtS/gLBtSQeivpwGJkJ6w0njSOQUPKMi9hqwhdSowQZp/EQL/DwYOXqQiJ
ThXvGviGgd/em6oa2wrQnU6zLI5ZDC5KppAfB+Uju209H8/NYcALQxkT2/KR
8ycZaY95DErtdLa8mPOQa2GMXAcZg+Hm08QylhwUHH4+eAPD4ADh9sTSrmzU
lMPdtLyIQbSPtkI8bxYilzebfP+JgYO/yNdukQzEafKwvWQZ73cAu6LdkXSk
0CIa/WAFA60HWBSbRBq6lR3aaLCKgWRIu5K6Qgo6WbiiMvYLg7TQsphxladI
TLgsKvE33o/wxCkfSEbT9WFnNOgYLDy0jqvTSkKpBD30mIHn7ZHejKFBIvLP
F46VXsOgO0pJbfFqAlrZeteEcJfG7piVtIpH55cWpd6vYyB/aIYQ3xeLem66
O2v/wb//SL14z2g06i/YztOGe0k8coBt+hEiN2twntjAYOC4mb869hC5y/Vb
JuCuljoh4bsWjoRO6fMu4o6X2RqqYwtDXjEuopqbGNyXG3iwuDsEZVZQQpNw
GyjkS0sdCELxGX4an3FbOC1U9+gFoNod0xZCWxiIusdy/GPtg1T+oXy4gnuC
IG/50tcTecpZ5wbhzgwcrpdKcEWK9uKkUtwNnKui5644os0DnJe6cSsJnHkn
HWCNdEV+H5rC7XCec13mmhl6/XXYcAV3f61CDYflRaQdmDa+gXvIveKs/POT
cLJGpX3rv+d7acwbZBiB9KcXGwzcBtU3Os/kWoHrImciBfdAAa+Akfu/8CRN
N2gEd6mO9ana/PsQLhxDasK9oNn++WyMO9y7/t0uGbfkPyKhbz29wffLvdv2
/72PGkHa2NIP2t4Z1iniHk6zt8eOPoCZ9Tardbwev56mtNbuD4Zv/Qu2DbgF
nrzh9eEOhTwzTpIjbqWEFRtgCYdnWpbBwrhN4w43s9IjoIly6mk7Xn/vaAOe
bkokSMh+YLfE3RBeUW88HAPy9/t+h+H9HA0Z2ynUEwc6d2YIXLj91Fmrscl4
SJg6ZxqD5yHzjDxr3VACKKg8lvLE8yJz+vIzwfeJkLLgJjaJ56tV1dLU520S
5E0GeqjjnlCKrYDWZKgjgyoFz6eTYuG1vIanwF4uVKGIe1OhhYmtJgWe/HEI
IOB5FpVfMO4uToOZAxwX5/D8W0hrbhg/zoJJlipfe3xeTqcUxf7KyYbjztL7
7uDztCuYZbeOaQ7cihjtMMTnbZ56J5dqmwtJXUIXBakY5HUeJcpG5INM8pDU
3/j8xq8PRW/jKYBQKv+NHz8wCJALuzqYXADiu6RyYmcwMMuc+eFWVAg0FxMC
8TsG/B5FO+o7i2Ga++DDTnyfMJdfG4zQLYF/35zOPPkZg8Wv7OmmH0tgY1Rg
OP4TBn06ttJr06XQxshoVB7GIPzocf0zrBWgVCLtLYrvsz/zxt1WYtVQFiXn
eh5hsMxaKaNlXQ0DV7vSD73C83GQLVG+tBrUSqK3rzbh/bhaZ8Yi9xyW292f
hbzEoK59L7VA/QVU/qtJUK7E65k6zDNnUQvEW27CzKkYWNfKuPfn18Jo6o5g
42QMbr4PH22YrQWXdMqVrEQMtNmUciOd6+Dl04fK+2IxOO7yVF4q8CX8yvB2
LgzG4Nsl06tOWQ0wkHGN97g9Bmdn/Kz6xhtA24k7VsIW3zdBuY7SIo3gyS7b
cOQuBoZNC2EL6Y0we0n1MLM5Bh1S/i9tUptg431Qiu0VvP7ceYIWSS2gy63i
M6KI75OFVcpfGm1gui2m1AI/Hy2VOdxG7raBE1HW349Og9hwIUZ4aBsUdyHz
hBUaLBwGth+v2+DCo53XSyk0POcPRQrOtUOOrn9k6Bca8PUJ6R1S74BHT+5P
L+Hn9UoVVO1TI4Lgo9PzJFca9Eqp8d6/RYQLag0ZJY40yC9W9OgKJELJjdfP
H9jRwDD7hJonkQjqw+P8QuY0eB4r3PVBtxNGnszoLV3Cz3fH3xOxlm/Aw4RV
/IwIDWYlq7jZwklwr8tO5nYbFcYKRZ1+9veCLsm2THKJAi/ZKwxLlnrBrpE1
xYlMgURbFSUL/j5wSO96XDFNAR0JY6Y+kz5IuDvXLjBCgdaKyISSiT44oefX
WtBMgdyalZcWlHcwwqQbUhFCgVrLma0fIf0gQ7KvTeahgK9T86Wr2YOQWUhS
Vt1HBtOckyYZMcOwz7LFyl90Hmwi3jJP9o/BSvdkD9e7H/A6VEoqumcC3Aeq
b2onTIP5npkO/uvfoPSD7ozwne+wrNp19pvnFHCwnHqnLvgVqpy5GLfvz4Ce
9i/yrsNfgDXwR9DtpFk4EnRws5RvFIJSj1wWTJqHLa8nK5IFQ6DNGihBjCTD
UvbHR3OZA/DssuMorZQKnE582ZpOfaCchjrfFWJwVXq768lqEjy7Pagu8GMR
2MYdufqViGBzyFjqn5WfkNIpLprm2AYvprbXaS4ugX7vzrHXtU2gxc92LGrb
CvDqmF9u+FoLnloKimVMq9DpwFoJ/NXwtmTJsHNtFShqJWImz4vBzn3t2kHO
3+Dtu7OlMTEL0jUU1oy200F8KidCqCUOyipNnrbupMOCenViilocNOz1VZDY
TQfM+32ORHMsDM+0O23uo4OBQ1t4SFMM7A7XnyqRpEPo16ZNrqYoCH9j37uh
S4ecXfvzVFoiwPViblZxEh1qj3vdSnsSCEFVRDXeVDr8u+8zi2RKAMQLzo36
ZdJhOlNZrzfNHypnZfgMi+gQfJpsrZnjC3MRLRF/6ulwQv0ocavcC8xJI/ev
fKaD6I2YD0zRzuAou87VMkkHOWHy4ekER/BLES0/Nk0HkVex3p9SHSDVznpm
nUIHrtES29ViWxjiWL5etEmH87cszHIjLWDqvsDv3SwM+Lt2D49Gihksjaok
+W5nQHRqShKjyAR4Sh+8M9jNAFe+rUWBSH0Q3VPg0MzPgLZ9yntIRRdBmtDF
cWw/AziHeJR5IgHUvi0UxoswYANb33U+8iT83/8l/P//5f8AmPWU1Q==
              "]]}, "Charting`Private`Tag#1"]}}, {}}, <|
        "HighlightElements" -> <|
          "Label" -> {"XYLabel"}, "Ball" -> {"InterpolatedBall"}|>, 
         "LayoutOptions" -> <|
          "PanelPlotLayout" -> <||>, 
           "PlotRange" -> {{-1.5707962626807608`, 1.5707962626807608`}, {0., 
            1.1}}, "Frame" -> {{False, False}, {False, False}}, 
           "AxesOrigin" -> {0, 0}, "ImageSize" -> {360, 360/GoldenRatio}, 
           "Axes" -> {True, True}, "LabelStyle" -> {}, "AspectRatio" -> 
           GoldenRatio^(-1), "DefaultStyle" -> {
             Directive[
              Opacity[1.], 
              RGBColor[0.368417, 0.506779, 0.709798], 
              AbsoluteThickness[2]]}, 
           "HighlightLabelingFunctions" -> <|"CoordinatesToolOptions" -> ({
               Identity[
                Part[#, 1]], 
               Identity[
                Part[#, 2]]}& ), 
             "ScalingFunctions" -> {{Identity, Identity}, {
               Identity, Identity}}|>, "Primitives" -> {}, "GCFlag" -> 
           False|>, 
         "Meta" -> <|
          "DefaultHighlight" -> {"Dynamic", None}, "Index" -> {}, "Function" -> 
           Plot, "GroupHighlight" -> False|>|>]]& )[<|
       "HighlightElements" -> <|
         "Label" -> {"XYLabel"}, "Ball" -> {"InterpolatedBall"}|>, 
        "LayoutOptions" -> <|
         "PanelPlotLayout" -> <||>, 
          "PlotRange" -> {{-1.5707962626807608`, 1.5707962626807608`}, {0., 
           1.1}}, "Frame" -> {{False, False}, {False, False}}, 
          "AxesOrigin" -> {0, 0}, "ImageSize" -> {360, 360/GoldenRatio}, 
          "Axes" -> {True, True}, "LabelStyle" -> {}, "AspectRatio" -> 
          GoldenRatio^(-1), "DefaultStyle" -> {
            Directive[
             Opacity[1.], 
             RGBColor[0.368417, 0.506779, 0.709798], 
             AbsoluteThickness[2]]}, 
          "HighlightLabelingFunctions" -> <|"CoordinatesToolOptions" -> ({
              Identity[
               Part[#, 1]], 
              Identity[
               Part[#, 2]]}& ), 
            "ScalingFunctions" -> {{Identity, Identity}, {
              Identity, Identity}}|>, "Primitives" -> {}, "GCFlag" -> False|>,
         "Meta" -> <|
         "DefaultHighlight" -> {"Dynamic", None}, "Index" -> {}, "Function" -> 
          Plot, "GroupHighlight" -> False|>|>],
      ImageSizeCache->{{4.503599627370496*^15, -4.503599627370496*^15}, {
       4.503599627370496*^15, -4.503599627370496*^15}}],
     Selectable->False]},
   Annotation[{{{{}, {}, 
       Annotation[{
         Directive[
          Opacity[1.], 
          RGBColor[0.368417, 0.506779, 0.709798], 
          AbsoluteThickness[2]], 
         Line[CompressedData["
1:eJw113k0Vf33B3CZkkIhiiiVngwJeYzV9lRU5lCUMlSGh5DZNWZOxpDM8zxE
IWM+6MrNUEhIoUKGOxwZ6l7C9zxr/X5/nHXW65+zztn7vfdnHbHbzobWzExM
TLP49d9d6zL3+XUxBnLRyNt83qB3Vq3Ob5FDlIGMTh0eNJORBmkxcqaAEAPV
GRBOi8ucBm5GF12Ol4H0DgYuicnowEBJ0DM7ZgbimGC68kDmJphyrO4f/k5H
PobBSSdl74Ft1+fF6nw6OjZ2fXW7kh+EapRm2YjTkW22Ml+AYTS4DK3xJvL9
RjPfRwNSWLKg+5bQ3DTfL+Rfyy5N+F4EG61l1ar7V5Fra9jdvVpVMPXi5+Mr
O1bQ1wVXh4ONtaCYyz4Us3MZjafIrboJNMHpw4MyUfSfaCJA6omeRRsc8OX2
j15YRBmmowGZx4jQnyFnajOOoT9qm+b9CiR4b1cz+3czFRGONc/on+uDIokB
ZYNXZKR5UzhG02gAZNP677u+nUe0PY0HynWHQEz2zJhA+Swy6aOKoYURWGjS
YGN/PoPCq5qSK/M+g7BDs5VX9BRyEM6PdWP6CpvdvIWLLt/Qq6SKC8kXv4Mb
7DL+9/cEMtA9S0siTEPDqb621boxdL2tJY55/AdU7XlTLfhqGIlsGwnyZZsH
N9VUlrPOgyh/yOYm50kyJCUJf7lmPohuVTI82JXIUEvLrHXWHUSEHGuuzbNk
+JWXZ50rNYgaCUrpk3pk8N5Z0cU6N4BcJfYSHJzIEPClNarHcgDdnT7qkVNB
hocB03zXDfvRzFRN6BVxCqiGWVyas+9Fj7LLme3YqfCW7l9ort2Lwpda9bJ2
UcH0XgbzR6lexCZqrv2elwoeRp9a2ik9SI+n65zYQSpUixnJpTv1oKda6Xmh
SlT4q1VTSM+1G6HL+5cv2FKB//cJSg2BhIT/lM0+6qBCvr3OZckbJDTfdYqX
m0QF+Qn7ohxVEjpkVmIS1UcFg85iy5j1LtQzHC3mPkqFqESxjzb+XchrNO/v
TSoVmGX3tu4PeoOatlFiFwVpgNn9iQt8SETRva43ZW1pMPRMbreeDRGJuRVE
GN+jQdOKTfyBC0Qkyut9zMWFBqEPBuIbt14joX285Ym+NBBKKXq87PkaOXF9
1PCPo8GFLoNEW+sO9FexZthEHQ0kuML5FM93oI0zxbkRTTTgNmpOZBXrQK+N
xqaPIxp8mhBPyv3SjqpDXPqMSDRw+rWW9NmoHW1kb5VojdEgRbwwWf9cG9J4
MVLZ8IcG/g5jAqKH2tCN8fdi35kw6Lx9UObTOkKy5155srBhcMNnRYbPDaFu
T6aaE1wYhJVmyUZYtSI/lyiWQyIYjG1fPuV8tgXlBAzEe6thEEJMVwV6PYqb
nbs26YLB3DuVROuGeuRzg+8DyR0DvU8j5CjvevRcU/ZjmRcGQjS+zFH6S/Ss
k8/K1B+DasHoLRdGHSIoFl25/hCDcXs/YsFaDRozVPVbzMDgnIeQSE9TDTqi
QzhllY1BSWCDx0+fGqQ1OqHVnYuBe9LKsbPrL9AZ7rjHYUUYcLbeixxZf47q
u3ZfyKnCwOlwUwb/WhWavjQVeLcNAxWlX7pWPlXo+FSW5o0ODFh15Lcq156h
B/q6epeIGKR7lFldXK9EfSO5+7lIGJBIacd8/pSj+cZgF5X3GCSOD4+88StH
H+5s7v7Zj4H5Em8k30YZ8oJb0zmDGKwKR5ErNkpRgz46NP8Rg8POvtWTm8VI
zNOtS/gLBtSQeivpwGJkJ6w0njSOQUPKMi9hqwhdSowQZp/EQL/DwYOXqQiJ
ThXvGviGgd/em6oa2wrQnU6zLI5ZDC5KppAfB+Uju209H8/NYcALQxkT2/KR
8ycZaY95DErtdLa8mPOQa2GMXAcZg+Hm08QylhwUHH4+eAPD4ADh9sTSrmzU
lMPdtLyIQbSPtkI8bxYilzebfP+JgYO/yNdukQzEafKwvWQZ73cAu6LdkXSk
0CIa/WAFA60HWBSbRBq6lR3aaLCKgWRIu5K6Qgo6WbiiMvYLg7TQsphxladI
TLgsKvE33o/wxCkfSEbT9WFnNOgYLDy0jqvTSkKpBD30mIHn7ZHejKFBIvLP
F46VXsOgO0pJbfFqAlrZeteEcJfG7piVtIpH55cWpd6vYyB/aIYQ3xeLem66
O2v/wb//SL14z2g06i/YztOGe0k8coBt+hEiN2twntjAYOC4mb869hC5y/Vb
JuCuljoh4bsWjoRO6fMu4o6X2RqqYwtDXjEuopqbGNyXG3iwuDsEZVZQQpNw
GyjkS0sdCELxGX4an3FbOC1U9+gFoNod0xZCWxiIusdy/GPtg1T+oXy4gnuC
IG/50tcTecpZ5wbhzgwcrpdKcEWK9uKkUtwNnKui5644os0DnJe6cSsJnHkn
HWCNdEV+H5rC7XCec13mmhl6/XXYcAV3f61CDYflRaQdmDa+gXvIveKs/POT
cLJGpX3rv+d7acwbZBiB9KcXGwzcBtU3Os/kWoHrImciBfdAAa+Akfu/8CRN
N2gEd6mO9ana/PsQLhxDasK9oNn++WyMO9y7/t0uGbfkPyKhbz29wffLvdv2
/72PGkHa2NIP2t4Z1iniHk6zt8eOPoCZ9Tardbwev56mtNbuD4Zv/Qu2DbgF
nrzh9eEOhTwzTpIjbqWEFRtgCYdnWpbBwrhN4w43s9IjoIly6mk7Xn/vaAOe
bkokSMh+YLfE3RBeUW88HAPy9/t+h+H9HA0Z2ynUEwc6d2YIXLj91Fmrscl4
SJg6ZxqD5yHzjDxr3VACKKg8lvLE8yJz+vIzwfeJkLLgJjaJ56tV1dLU520S
5E0GeqjjnlCKrYDWZKgjgyoFz6eTYuG1vIanwF4uVKGIe1OhhYmtJgWe/HEI
IOB5FpVfMO4uToOZAxwX5/D8W0hrbhg/zoJJlipfe3xeTqcUxf7KyYbjztL7
7uDztCuYZbeOaQ7cihjtMMTnbZ56J5dqmwtJXUIXBakY5HUeJcpG5INM8pDU
3/j8xq8PRW/jKYBQKv+NHz8wCJALuzqYXADiu6RyYmcwMMuc+eFWVAg0FxMC
8TsG/B5FO+o7i2Ga++DDTnyfMJdfG4zQLYF/35zOPPkZg8Wv7OmmH0tgY1Rg
OP4TBn06ttJr06XQxshoVB7GIPzocf0zrBWgVCLtLYrvsz/zxt1WYtVQFiXn
eh5hsMxaKaNlXQ0DV7vSD73C83GQLVG+tBrUSqK3rzbh/bhaZ8Yi9xyW292f
hbzEoK59L7VA/QVU/qtJUK7E65k6zDNnUQvEW27CzKkYWNfKuPfn18Jo6o5g
42QMbr4PH22YrQWXdMqVrEQMtNmUciOd6+Dl04fK+2IxOO7yVF4q8CX8yvB2
LgzG4Nsl06tOWQ0wkHGN97g9Bmdn/Kz6xhtA24k7VsIW3zdBuY7SIo3gyS7b
cOQuBoZNC2EL6Y0we0n1MLM5Bh1S/i9tUptg431Qiu0VvP7ceYIWSS2gy63i
M6KI75OFVcpfGm1gui2m1AI/Hy2VOdxG7raBE1HW349Og9hwIUZ4aBsUdyHz
hBUaLBwGth+v2+DCo53XSyk0POcPRQrOtUOOrn9k6Bca8PUJ6R1S74BHT+5P
L+Hn9UoVVO1TI4Lgo9PzJFca9Eqp8d6/RYQLag0ZJY40yC9W9OgKJELJjdfP
H9jRwDD7hJonkQjqw+P8QuY0eB4r3PVBtxNGnszoLV3Cz3fH3xOxlm/Aw4RV
/IwIDWYlq7jZwklwr8tO5nYbFcYKRZ1+9veCLsm2THKJAi/ZKwxLlnrBrpE1
xYlMgURbFSUL/j5wSO96XDFNAR0JY6Y+kz5IuDvXLjBCgdaKyISSiT44oefX
WtBMgdyalZcWlHcwwqQbUhFCgVrLma0fIf0gQ7KvTeahgK9T86Wr2YOQWUhS
Vt1HBtOckyYZMcOwz7LFyl90Hmwi3jJP9o/BSvdkD9e7H/A6VEoqumcC3Aeq
b2onTIP5npkO/uvfoPSD7ozwne+wrNp19pvnFHCwnHqnLvgVqpy5GLfvz4Ce
9i/yrsNfgDXwR9DtpFk4EnRws5RvFIJSj1wWTJqHLa8nK5IFQ6DNGihBjCTD
UvbHR3OZA/DssuMorZQKnE582ZpOfaCchjrfFWJwVXq768lqEjy7Pagu8GMR
2MYdufqViGBzyFjqn5WfkNIpLprm2AYvprbXaS4ugX7vzrHXtU2gxc92LGrb
CvDqmF9u+FoLnloKimVMq9DpwFoJ/NXwtmTJsHNtFShqJWImz4vBzn3t2kHO
3+Dtu7OlMTEL0jUU1oy200F8KidCqCUOyipNnrbupMOCenViilocNOz1VZDY
TQfM+32ORHMsDM+0O23uo4OBQ1t4SFMM7A7XnyqRpEPo16ZNrqYoCH9j37uh
S4ecXfvzVFoiwPViblZxEh1qj3vdSnsSCEFVRDXeVDr8u+8zi2RKAMQLzo36
ZdJhOlNZrzfNHypnZfgMi+gQfJpsrZnjC3MRLRF/6ulwQv0ocavcC8xJI/ev
fKaD6I2YD0zRzuAou87VMkkHOWHy4ekER/BLES0/Nk0HkVex3p9SHSDVznpm
nUIHrtES29ViWxjiWL5etEmH87cszHIjLWDqvsDv3SwM+Lt2D49Gihksjaok
+W5nQHRqShKjyAR4Sh+8M9jNAFe+rUWBSH0Q3VPg0MzPgLZ9yntIRRdBmtDF
cWw/AziHeJR5IgHUvi0UxoswYANb33U+8iT83/8l/P//5f8AmPWU1Q==
          "]]}, "Charting`Private`Tag#1"]}}, {}}, <|
    "HighlightElements" -> <|
      "Label" -> {"XYLabel"}, "Ball" -> {"InterpolatedBall"}|>, 
     "LayoutOptions" -> <|
      "PanelPlotLayout" -> <||>, 
       "PlotRange" -> {{-1.5707962626807608`, 1.5707962626807608`}, {0., 
        1.1}}, "Frame" -> {{False, False}, {False, False}}, 
       "AxesOrigin" -> {0, 0}, "ImageSize" -> {360, 360/GoldenRatio}, 
       "Axes" -> {True, True}, "LabelStyle" -> {}, "AspectRatio" -> 
       GoldenRatio^(-1), "DefaultStyle" -> {
         Directive[
          Opacity[1.], 
          RGBColor[0.368417, 0.506779, 0.709798], 
          AbsoluteThickness[2]]}, 
       "HighlightLabelingFunctions" -> <|"CoordinatesToolOptions" -> ({
           Identity[
            Part[#, 1]], 
           Identity[
            Part[#, 2]]}& ), 
         "ScalingFunctions" -> {{Identity, Identity}, {Identity, Identity}}|>,
        "Primitives" -> {}, "GCFlag" -> False|>, 
     "Meta" -> <|
      "DefaultHighlight" -> {"Dynamic", None}, "Index" -> {}, "Function" -> 
       Plot, "GroupHighlight" -> False|>|>, "DynamicHighlight"]],
  AspectRatio->NCache[GoldenRatio^(-1), 0.6180339887498948],
  Axes->{True, True},
  AxesLabel->{None, None},
  AxesOrigin->{0, 0},
  DisplayFunction->Identity,
  Frame->{{False, False}, {False, False}},
  FrameLabel->{{None, None}, {None, None}},
  FrameTicks->{{Automatic, Automatic}, {Automatic, Automatic}},
  GridLines->{None, None},
  GridLinesStyle->Directive[
    GrayLevel[0.5, 0.4]],
  ImagePadding->All,
  Method->{
   "DefaultBoundaryStyle" -> Automatic, 
    "DefaultGraphicsInteraction" -> {
     "Version" -> 1.2, "TrackMousePosition" -> {True, False}, 
      "Effects" -> {
       "Highlight" -> {"ratio" -> 2}, "HighlightPoint" -> {"ratio" -> 2}, 
        "Droplines" -> {
         "freeformCursorMode" -> True, 
          "placement" -> {"x" -> "All", "y" -> "None"}}}}, "DefaultMeshStyle" -> 
    AbsolutePointSize[6], "ScalingFunctions" -> None, 
    "CoordinatesToolOptions" -> {"DisplayFunction" -> ({
        (Identity[#]& )[
         Part[#, 1]], 
        (Identity[#]& )[
         Part[#, 2]]}& ), "CopiedValueFunction" -> ({
        (Identity[#]& )[
         Part[#, 1]], 
        (Identity[#]& )[
         Part[#, 2]]}& )}},
  PlotRange->{{-1.5707962626807608`, 1.5707962626807608`}, {0., 1.1}},
  PlotRangeClipping->True,
  PlotRangePadding->{{
     Scaled[0.02], 
     Scaled[0.02]}, {0, 0}},
  Ticks->{Automatic, Automatic}]], "Output",
 CellChangeTimes->{3.939775840198707*^9, 3.939775904632265*^9, 
  3.939776068427691*^9},
 CellLabel->
  "Out[162]=",ExpressionUUID->"a3e8232f-d85c-489a-a644-d7c0b0c3c5cb"]
}, Open  ]],

Cell[CellGroupData[{

Cell[BoxData[
 RowBox[{"Export", "[", 
  RowBox[{"\"\<mod-affgauss1der-orisel-kappa2.eps\>\"", ",", " ", "%"}], 
  "]"}]], "Input",
 CellChangeTimes->{{3.939775924481041*^9, 3.939775924999443*^9}, 
   3.939776071221977*^9},
 CellLabel->
  "In[163]:=",ExpressionUUID->"b833f95f-17fe-4ede-958d-37832ee9a251"],

Cell[BoxData["\<\"mod-affgauss1der-orisel-kappa2.eps\"\>"], "Output",
 CellChangeTimes->{3.9397759257367764`*^9, 3.939776072865924*^9},
 CellLabel->
  "Out[163]=",ExpressionUUID->"9cc75b8e-b4e3-44b3-bd05-08ceb76a67d2"]
}, Open  ]],

Cell[CellGroupData[{

Cell[BoxData[
 RowBox[{"Plot", "[", 
  RowBox[{
   RowBox[{"mod1lambda", "/.", 
    RowBox[{"{", 
     RowBox[{
      RowBox[{"kappa", "->", "4"}], ",", 
      RowBox[{"lambda", "->", "1"}]}], "}"}]}], ",", 
   RowBox[{"{", 
    RowBox[{"theta", ",", 
     RowBox[{
      RowBox[{"-", "Pi"}], "/", "2"}], ",", 
     RowBox[{"Pi", "/", "2"}]}], "}"}], ",", 
   RowBox[{"PlotRange", "->", 
    RowBox[{"{", 
     RowBox[{"0", ",", "1.1"}], "}"}]}]}], "]"}]], "Input",
 CellChangeTimes->{{3.9397759334336433`*^9, 3.939775940910776*^9}},
 CellLabel->
  "In[164]:=",ExpressionUUID->"8d207d10-a267-48fd-a575-b418c68178a8"],

Cell[BoxData[
 GraphicsBox[
  InterpretationBox[{
    TagBox[{{{}, {}, 
       TagBox[
        {RGBColor[0.368417, 0.506779, 0.709798], AbsoluteThickness[2], 
         Opacity[1.], LineBox[CompressedData["
1:eJw1mnc01m/4x5FVZFVklFEpJVnfZD1XZlaRnZSIiFDIKiGyiUR29srMzOi2
R2TvsvdjPI/HY5Of3zm/3z+fz3mdc5/73Nd13dd4n3Nzm9hqmpGRkJCUHH3+
96+iTCe3x72DgrM32RPf1UtLlrzFU5/fQVZFIqd3JpMw/NxL8cxsO8iYO58S
O1mIodtp3hZi2kHi5up3bk7VYrozPfMsyHYQv61fxLfpbow+9QbrwNQ2Oiiz
p0ldnMSYN//BF6Rsowe85JxZpASMt0JWwrNL26hAkE5hyYQMagJdNTi5t9Fw
joW/SBkZ7Herkg1xbCMxB/3gMppjYP941Uz59DZKrtC96lRyDEycRK7zH9tG
UTweuus0FABZ1ZVrE1towljNZqiRCnZpe4bexm0h7UbmTdPXJ+GmVkrAf1Fb
qELtMFKv9yTYRTtIrYZvofKuRdlvQnSweIkl0ShwC7GxJna54uhgCGNoLuu6
hYzw3UY4MQYofTm3QaW/hQL7lS6+rGOEV327TOGntlCr7X9ZpeRnIFJT3eAz
/Rby+k+F3l7sDFR1pSRF0GyhxqgLYtaWZ4Dyt5pg1LEtRLNfoH2u+wzENSbc
jV/fRJ7R4T/fJTFDS6msX0bvJtJKPZs6fO8snI8OOKgM30TPDf3oWibYQZ5l
XL764ybqaWfVDeLggOcRIkE/AzeRldP1iVR9DigO+8tW67WJvIPjp/u7OUA5
QOBWk/0mKt92YbjXcg4c3vTYdWltoobn/YrqTZzw6xHbwsypTbQgrsqqS8kD
6l+lYJd+E/VPrRRG8/FA38TjSHraTZRjMWFy6i4PjD5NkZcg30TTadxr2Z95
AP+cP+kjcQMl82KvOvNeABZHjIFE/wYydMwO39G+CKYhJu0fIzfQulOKiswk
Lyx2el9I+7SBiKTSufK0l8GGMcO1ImQD8S8/FvwodhmcPi9dmfXZQEb548f2
Qy5DQIzDBwmnDUQf0c6sKHMFCtJ9MLN6G0iWnrOfr5gPDn5mF0iwbqCZJBn8
7CA/tI/coN07vYHYhk7ZRDFeh7jNYvNKhg3kzmHwvlz1OkgJoPNS1Efne1Vl
o1B7HVzje4Okt4goxun7SF6hAGy+2be43U9EqnpeazragtD0xbOBpJuIbjsz
GYw4CEJEESVXbTsRlTWQsyZECILoEsOgTAMR2WCaF2YHBcHe4JKCXBERvf9S
IONrJAT4W/e4FcOIyLOmBh/1RhhqtHvfUgYTkeNdx06DRGH4+FJ/qMmPiKz9
kifMGoVBINPk4x0PIsJ4xssbMIiANYvTgZItETHWKzJ1ZokAduPrsOpdIpL8
FUzpsyQK09/Xwu4fJ6JowWl+63wxiKPcfW9AQUSjp981hv8RA10DMoenpEQU
mbLlQk99C1pIT+m+3llHEjbnOY6b3II8DVG26MV1dDJLbo6VTRycVx2TJ1rX
keuZTxSGsRIgJOsevti4jq6oWGYJ/JYAbISvN6F2HT3Uu1VjcigBj6SjnpFX
rKM/I6+jCaaSIBv04+qV7HXE5q+W1iIqBbRX97/bBqwjIra1jHFBGhrdyFOd
fdaRrK7n5adcGHjXTRvh+X4dFTy4LXLxAQbWnM85hbuuoxunDXDbbRgYaMZI
llmuo8e7+IvUZQBJZp71/1TW0dmgu1Sd3bfhZhJlXzDNOkoSsBpnwsmCROer
VhmqdcTHvMIuwywHmIO/PzfI1tGYDeZ1o7QcKD4oynq0S0Af6RmKeoPlQI/x
ifv1RQKa3V4TPycsD86eP67+biKgoDFeMp4gBXibf5HLs46AurnDDJl/KIDH
6Mcz//0koIdsn8Js5hTAT/wZSXwJAdnM3FW4J6sIUWtMAy9SCShu0MVi9p8i
/DB+4Un7noB+Jy7i7wUpwc+Pg441bgTU6xFydOuVoK5a9oWDCwElsucc0hOV
4Bcrq97flwQk9PB6YeojZRjpbuTPMSKga2L/br64qQK7MpxDqtIEVJ9cN2d/
qApSPD0CgdtrSB0ztXSwpQ6Jp2hEtYhriGdFlTnynAYco5AXZ8evoQ903x85
gwb8mi+R+za/hq7cOMbL7a0B+rnR+m0Da4i0vF6PhfE+ONwyfk9TsoYuNZ3I
FpfQhCG+GN/egjWU73+/aviJJkiy9wbF5qyhDRXl312+mkD2T/7LtdQ19E8R
z9k8oAmh9VdyVMPX0Lf7ik+XnLUg5x6+P/DVGiJOXM/u7NAGhtt8f7Ss15DA
6NiI3J422AuZTLA/X0MFm5G1HFd0QOJ0H/bbkzXEddfAnMRLB1qGyw7b1NfQ
1klsQJa0LsyYuvPRCqyh4m/XtB436wHHGzq3ICwefSi58TRT5CE8T/3FEj+H
Rydof9MWWD6E0t8+33On8MjLloHxevJDuM91ON8xgkec/W8FA5kMwacRp8nY
hke67BWOxG1DwNF3X4n8hkcP8rbnzEcfg5R4cH16Bh7du2lSIMthBAEmyo/L
UvDI+pXtVspDI7hYUhs+FItHFx+yx/z7YwT6Bt//sQXhUWxbunvMqydQlxre
9/UFHrnc0Qk18DEG+g512wILPDLJyEqVyzYGwy2aE7WmeMSbltfg0mEMW8re
MGWIR7LbLL86WUyAH+eQffEuHl2f/pf1X54JRIjremRdx6M/vvc8vbBPoStO
SP/ZKA4Jk+xM3E1/BiSptpGjfTi0Ypui9t/wMxD8ltun3Y5DbBy1UeG05hD6
g+++XCUOPX0yJPLDwRw0BrhVuKJxyO7cbk6zigV00TNJjWjjkM3xhcl1Oksg
YdFwva+GQwHbmFM9ypYgeD6kvEUOh06rOQyJf7CEUP4T/5UJ49Dy2P2r3w4s
QUOZTOAzAw5lOSqN39qwgq73BM577atI5Ld3Fx+JDZAECD5urF9FGtzZBRh5
GxAMs4mTqlxFM4N03wh+NhD6FXv2WvYqSp65XiV92hY0qqYYqf1WUcPQlx55
1pfQtdFzrE5uFT0i/jibcecVdFoUzf9XuYJSMVrBTlh76Bnf0sAUrSBTiZbb
hNMOMKArVaH4bQUFTpE9bgUH+CvfGKQXu4JWnYtxHyMdAMs1KOTyZgVxPMxx
+6z0GsiHd99USa4gqttpO4LIEag1YLZBZOWon1Cl9uAcgabZ697vayso6+qb
P6NcTsBUQss9xr6CxNrYX4t6OwFn2Pmmw71l1Mx0996eujNIKMsyyFUtI/w9
aa3qfRfA1Pi4qBYvo74HxlhTUVeQEWub0spZRsuP0la8X7iC0iXtEtO4ZWRG
Hi8kPOYKOqTPDHzeLqPv27NLj5rfwMsf/qmtUsvol4dG5FShG6Tzdd/SqF5C
p0KdLDK3PMDicmGtR8kSUjIRctBm94Srl8JUCnOXEEvSiQ+q4Al5XPcNmRKW
0Lcz15nP+XlCGUu3e9+7JbTCSdP3+Nx7aKHobtK/fbQfpaPuvK4XBBwrVPe/
tYSW5QTkgt29QI00bOiH4BKiGZIU88v0gu59DSwb9xLSUlMdc9/zgpH1rpOj
pEuoeYPyhH+aNyxNdmkb12NRa0LyXPwJH8gbLxgNq8Qi1a2tqLlbPvByNPRZ
XREWaY089f5o7gPEIQ3nC6lYZJj47x95kw/sd3bFznpjUfCr+i/hvr5A97Nr
6rkiFrHcoNRZPucPgjFdL+1aF5EjPjpXMj4I/NQcyXZqFhHbna2nQmNBMPGP
/bN7+SKiLLX0KuMMho9PzcuCMhZRgsGrfJfUYFjl/3eQ/mER9fat0W0Vh0AO
uhb4R2YRLWdcqLd3CQVyu24OE/FFtNsr6VuREAqGF53yFgQXUfbslJFWQyjQ
+Nd1b3AuIifMnRU3hjCw1HxwluHfAtr4HU7bmhMGR8NMmnzFAtK+rlfTufEJ
PL7wi7UVLqDj5ukVflzhMKTc03I/awFxPL3XkqAaDr5555YfRy0gxegnlLPJ
4TDnVCzs4riAnsBC7qrOZ0g9MYVyhRfQPqtL9teOCOAWlB5h/jaPDnS/O5My
RIOa5mKkQMo8MnkFMhzy0eDsEKGlGDuPmBzv6CU4R0NH+Ur768B5VLgjrvpn
KhpcZRJQn9U8eguZ6WpVMdCneZj6iX8eXeBbYi7yioNDh2/G2RfnUenThp2Y
n3Fw9Yve+TqOeVQ0acOxuRMHHn/yv6zRzqOHaYoyx+3i4brpkwCNlTnUwljC
88M8AXxe19rS5c2hFNLr5TuiiVD4xZqfN30OafxriRLTTYS/P1gXpRPm0DDN
zucSp0QQ/vfKxDpkDrH4nwizr0yEcR8enXabORTSGBt4TDEJbkV5SQTcOOIq
1pE+82TAVihQUBbOIoMz+i9NJlPhW1jZL/vMWSQk401CS58GLyz4Qie/zqKF
qlcHjNJpsHLmJHt1yCxSst8o/y8mDfAv+wQdXswiHClF9Yp+OmzyPjWcujyL
dqMDLfMWMqDsoI9bg3MWEcq/ZlhyZIJzn+J8NfMsGkk8HxKskQk7nlftoilm
0X0p/MHxikzY/7vmqzE9gyisVdjxYVlAFu5R9DNhBs2uvt6m1v0G9c8JzvyR
M6joPibNI/QbeN82xcQEzyBT//fjz9u+AcXqndbXb2eQEO+JtnDZHKBWph/n
N5hBBW/y5B/czAW6w/gTsWdmEPrM1K8img/sVpXGTkHTyOiFnrddcyHEtLQo
nvSeRm8/N9i3LxUCG+/AtZQ30+jSb6KFBcN3YJvEb3RYTiOPi7ED5gbf4awe
bwCv8jQ6zvV5LmTtO5yWC/veTzGNOOk2Yzv5i4GW3fyYqPsUkv+5ZlowXApB
zg4LrY5TKO4ihoSUqgxoBjx/G9lMobydhldfRcvgRFjcl8BHUwisibrNoWVA
TdVzbVpyChVytKX/VisHinUp7U/bk0iT1B+o+37Av19MafhXk6iU/tjJHu5q
uB/FW8JiOYm2dRsrunWqIdVMohFjMokSh6lsOQOqQYXEZDZIcxJx9L5kTV+v
hsj/Ci/xiUyiZdGUQotfP+F6onq6MXECSW5bc7yXqwHD10EZPY4TKJqQ1anM
WQf5sollOzYT6OlW74tXmDogYyhu5jKfQDwnrT81PKqDzOw/8zZ6EyjB5ey/
lbg6II5fvUJzawIF3VY/1DhXD8wRn+77EsaRXQS1ogNvA9gDrfbzrTFEsr5p
dvxhE8jLoQ9P58ZQSuph5uH7JmC+Y1f2qH8MibVYJ17/1gTl94bYNIvGEN5q
TEhovwn2H6VOStiOIc4YauuRxGbwfitlSzs/ihZFKaCL2AKRP14E5A/8RXdM
PjRQtbSBeTVnVVbjXzTcU2LBv9UGt2p7VlKK/yLRQFbSIN52GGm5dT/q01+U
HBFyf/9DO5wfIj/ree8v8gh4eSHlzm/I2IxL02z6g6yPce2eHuiAcpHfNRsl
I2jW74rqBH03CLIEKzGlj6DMS6fuPeDrhsxdtS6ByBGkFy2luyzbDVG17ePm
jiPo2syM1RPHbnBSb/83fHME5bxbue8x1g03rdqkfpYNI8YbdBdii3qgOLm1
3OfHENIvO75A86oP8hmbCliqBxC3XucG180h0HzMqDLxbQCNh96Oe60/BJvZ
htOZMQPood0HNOM6BFLy62cknAdQ7lTSOmPNELQ4cr0xFBlAAakmwqmqwzDx
x1UhKasfpTZ5MfmajwBj+o2Rq5F96JKEdez5wr9gLxF9DGPbg8w6b569XDMB
Eh+MlBYs21Gtku3o4PdZaN12S3us2o6MGeiC5RtnQf9FHFn/tXakUdT6Pndw
Fl5rDVfVLrehbDSWaL8/CwXcWkKxNm3I1Z1Xrl1hDi7/VGS7Z/cLubwoTA0c
nIPTW9eXi1xaENO24Q2ezXlIsVRTvmrQgsL/Mlu2UC2A8JhleqJEC8LuKNWY
sS6ARmPGk+C9ZqS3fOfMB6kFCAzn7n/m1oyUR8kr779fADLBMz9ZPZvQ4+qv
mQc0i4Cz2P/o7teAGBg16V8zY6EvT4jh3rMGtHpKjvz4FSxUEJ+Fcsg3IBva
59JB4ljw9ugO/XFYj5IrI1KNDLHAFpUetu5Yj+x1TExFk7Ag36wRbm5Wh7gr
OaefXV6CqEtpkeqyNegy/lax+8VlcLMaYT7PVYMMaX7FR4gsQ6MJp8DwHkL1
ZAYKn2WXwcCVKHDKHiHpATdq1SfL8CErQdDX+CciKNCRRscswwjVuogtpgpl
+58JDjqxAl4NR6JyuwyZ57CThgyswEKHeLhZeRl66nfRLWpyBe4NDy4FOpch
ihchVf7LK8C2eip+aLsUMWidJeUiW4UClqDDVzsliApXwXCWfxVGLd82pO4W
odTap9/Y3qyC7Gu2c20VRShA5rL5e+9VyHQvf73mWoQI728QO4JXweEzkRez
9x0lWfjTMyeuwomfL/wH9woR/XiRxIP6VbDhqYg7vZuPTH6OTcaS40BcbPOu
sWs+imivWpSjxQG5mvBh7m4eqp/BcnSewkHs62zjO3u5qI/keEYIDw5aWmJ4
Xfe/ITWX5dZ8DA7CRwcGm95+Q3xWUVk2Cjh4TGDyP3WQjUwDaUgZ1HCwwR64
lHOQhfLK6Rp29HHAY/umYPxfBjojU2Ru/goHK15lxvzuGajUTqdLzAkH5VHr
TC6H6ehHnecp7FscqNdZvWYiSUeXcrIm131x8PaMoYQCaSqK8z2oiInDwZ2r
UUthninIxELolHMSDpigL26MNAX9rh9GN9NxkGWhduhElozUj/uO6OXjYKBS
qiH7WCLiaHvoc7kGBxwuJmME2q/o791/Sbv1OAhyVRUNZUpA5e0/h/ObcWDl
dm7i17k4ZJJl97KmAwcj7yhvWlyIRQ7fS36w9+BAxQMXSMEXgy54l67r9+Pg
qlet2G3RKETi5Mbk8gcHMd7ZwaPiXxDLvs3MwzEcnPAJn3aFSCTt/NqTaxIH
WD+zjyUqnxFlw8m9e3M4MAi4N6upEY5KWXObyxdw8CtQTBKv8wlFt74F8qUj
e0KOz181DkV6sY2nb+NwIMw16xL6OwRp9YuYCa4d2X+h7FLbUNCRHq1SJFvH
AeGSfzfFTADy/N1QVELEQfeVh263cX6IVfVkhsomDgquXed7s+uDnjSXsNdu
4SBU4LCvhOID4vKTPMm6g4OXQt0eeAYvRNLg4qS5iwMN0RT+axyeiOdHlq71
Hg6MbLAFbffeoY5ak4zn+zg47xBCLWPmitjNY57dOcDBmIvwk9I3jijoVWoY
5T8cxLsPlF37ZIdKtoR5M464/MTGedn71qjPUpeH7xAHYszSHfzvzNDzJDfv
oCO2kjuxJ6D7EDWPv1btPuKuYtEi6id3UPaYpePWEfc55GCEC29Aaecc+eER
xzspLGrEaQHNk57N+SPWKDBolE4yhqJyB7XvR9ydysSs5fAcLrvZUz4+4iw1
M5HilJfQ2NxzaenoPFjF2j+YYAfAXNz49uCIr8qc8251dAYSv9iYrCN7rCRd
+LWfvIWvSrPrI0f2DsRYWuIuesBNBo2KlSN/bH6J+lnM+h7aOsvwk0f+Yo5o
YnKl84aMfN2YsiN/in0iPoNjPpB10FBhs40D/Y88leTbvpDNuqNDdeR/5yAN
+l/L/tBgdOel58aRf3xyyrQHguFA7MF/bAQcDHmN0LC1fYS40BjsLfxRPtwm
L8CNh8LhszUR8dUj+6WFyUv6PkHHwHjs2CIOBKSU81g6w+FKxUSz1zwOfko8
0Xdt/QxzZq3JJ2aP4iMWkgM/I8FJ64J39TgObG6m6SaXfwHSzpmYxb84+Cda
RUJRFAVa1wU8t4aP4iuM1f6VEQMst/ET5b1H8edXPNAOSwB6USvS3kYcSEWl
h2wmfoXYfD67yloc0L4/xqCmnwijZ99Ve1TjYHHladKKeRLEONhxJxfjILnx
YoOgbwp8PviwIHOUv6F7fUGk9KkwPO1BZDrK73dCH3R6IlPh0pkqk9pIHDyM
n52zT08DifTZ76WBODj9Ov14WWMG6HAw61E44IDsm26P791MeK3ell5vjQP8
BGWsfn8mPMr6+8/IHAe/1cz5d2eyIEmNeEHEAAc+F6+oS5PngLNOzJjCUT3b
X9T+ZcxdAB+6du1ESHCwTp4roGJWAA6PSfdGt1YBy0kRLpxVALtUaQIWuFUY
0il5eEyoENIWShk4xlahpPbMSurt77C3OHieouKo3kYP0C8YFYOVC+RuW62C
WbGAQ1dKMXCcPNmfY7wKhp0+Q+XzxbDusVIqq7cKqhRiSf62JfD3GZnEadlV
uPLqi/A191Iox39U1mRehUklfR2bhHJweGPGbPhjBTCzb41/j5bDggB19cm8
FYjxTLLmP/cDKKO3uDKSV0CzAvsBG/sDRHL5M8MCV6Dumlvps+gKSLm266Bs
uALJdMksRp+rwHqitM1kZxmEsRvLlxVqgF/oq7b0hWV4covaftC0BvZ/LSvx
n1mGEB+2HR/vGjA6+BhDRbUMWB6gmKuvgbN7kRte2CVIfuh3LlW2Flg6ivFf
Cpbg1G+2e1y362BrKCVKQ3wJiPmQf1ayAW6OUr+8jMFC+zVJppePGmD1jZJ0
BD8WUjJuvm52b4DMXgd2AhsWNL9el3RsaID2ScdZl61FKAxhb+692whKHQn5
zfmLYGO9NRbypAnOdfZIB51bhPmr+XQUPi3AlxsjLombh5G08zZrXe3QOK58
eMFpFt7YVCrpfO2BwPqSeDb/CZCFDVO6/B6QtFs8dtlpAk4w3PBs/tkD1a6Z
L8XNJiCqMPmH+FgPBMTcbnkpMwGlRP+r58/1Qg1HZIw+cRwIrvq08zG94O8B
ncPDY2Dpu9HpHNkHwfFMP14X/AX9xBt6ccED0BHkl0UfMQREqjHjrIQBSKC3
0Zq0G4JQ26AXpfkD8GGgf6xdYwhaMYueXd0D0Crofo5AOwQSo8k55MyDIC6V
UejsMwgcbMxk1gmDMFhJdzb03QCMh+/nSOcPwXTWX4YYrz54u5ddpnI0R8ps
VlOOmvbB2acP6vS6h6CrW3lZSrEPNIRLB1+tD4Hd08UGreN9UNNlS5YuNgwO
HIqK46G9kHxyWo+uZhjcXu/VOKf1wDPfVrLxrhGwoPP/uTnTBYb0VmWtEyNg
9izkeXlbF9z/QvuiGD8CvJk3bn3+3gVSGer9/gx/YOqNgnyMRxcwNfdniGr8
gbKgXzwT57qgmnJKLaDzD1yytylKreiA0z67kf91/IWvxm6rLuNtcIIuTpVr
7C+IB9AJuBe1wWGENAnN6l8Q6LGcKvNtA2yax/OJk6NA8t/ci3rBNqhppJQK
vDsKUu/P3pH58AteUJyanGgfBSPfh6EtYq1Q733tWlDbGIhhvMbt65pA4jAi
kffPGHy4oTXrHt8E311ImGuxY3CF5HZbhXMTJNv0k2weH4cTKmWdVTea4L2+
+4CR0jhE89P0r35tBFn+Xk+RxnGIbztbSfBrgInn0i+sjSbAIJTuSs7bOuDI
IKRLmE/A1F8RikdHekt/JmOSynYCTmvfOSF+pMe6HjPpJb+bAJN3NFR2JHVQ
ozUvMxg/AU03np6b8amFr9JhLDJ/J0C8nbw9O7YGHjPO1p1+MAm/pornIpur
gTymjxhoPAmnqdyp20KqIZungfeY5SQs76TpGehWw5ZISsCa6yTUFtGR+c9V
QaiusWZH3CSYXss/y0FTBfWxo5O+E5OgI7um1mhaAVd4B0j2zKfAfawlyk2v
DDryGoXtXk6BuEbpN0O+MngtVmK66DwFBhILXQF7pVCn9Lll0H8KKpwL23oS
S+GhlWZo8bcpqN9aHaTElUBIQQenDW4K5IckuLKjj+qaRDNm0nEadL4Gpt26
9B2atAoUmt9Nw7+D+xKlZN8h6kW0Wq7PNMSONQvYTBQCJsHKwCVyGrhOSVIE
xRVCACmDI2PpNAg7x55xYikEnhb9XJmNaeCsPJPfwlIA93Ww7Mn2M9B8/PLv
FI8cuGjTy+P3ZgYemVOun1bOgU2fKj4brxmgeX3OZIExB+LKQ8QkwmeAIeLz
XFHqN1hgF9Hq+T4DMYQ/Vzs6ssFj6k0AGWEGRr7Ic0aKZkG+7ckdk5ezQHOO
XR/JpsNyr+AWwXkWxrOOPatgSoert7Q33nvOwn8JdbxnptMglSR2LfnTLDhS
3JSa906DmLAr2KniWdAtfCq93J4K3kVyf0x2ZmHi7iY93joF6ljMhwmkcxBf
EnYjTi4FDt8EDL4/MQe9DsuQwJoCrvLdvcnsc+Bb1z6S1JQMtv2P26ek5yDt
gVR55MVkMNhyqTZ5PwczpD2GZbhE+PIwvpIQMAeLA5dz3X4lQh+q+fE+fA7+
azg7EZqWCOp+VKXJqXPAHny+PtYwEeRZI/KmmuYggy9iwyLuK9yQLPhqQjMP
cY0bI1tu8UDuPudp8nke2JfmKovSo8HG/piOcdw87Pbtd9x+FQ1D5lxXnqTO
g2lIPfctqWjI0TDoeFQ8D83pP0NNeqNAm6eD7UHfPAiEbjJ/ooyClMaSIvXT
C+Dv90S80j0SaCt6fO5xLMCXS4mJERqR4JiHe3D34gJwZgkvdHBHgsoXPhJV
0QX4Xrj79GFjBBAs4tUUtRegmDFIr5UhAmRpP8xKfV6AyQeFZc/KwyGHJLlc
Mm4BYr69pZsICQfmjZ+BEqlHvBM6l2sWDtjRbaFbxQtAZ4hS5U+Hw6f8F+9E
+hbgzeBrnbuvP8GUpjbL1dOLMFky66aoGAae0ReUWT4vwu/VrhcIQoCfKm1/
Jfao78gKUfeRhMCQA29BQ8oimOx+TLKoCwYBDT4Wu6JF8MaHHqO7EwwjlDdm
23sWYeYOl8YN3SAQdZDwfM+IBbz6dfPDgAAYn6wUfcCKhWxRdtU0rQAIUJde
uMGNhUtypt+rOAJg4upt9VFBLNyiUkqUKvCH4EmFc7c0sKAkEvz4+V8/mLt3
/8dKCBbO0T4W+ankC2FVPS8aIrGg80G88uxZX5C6qs0Vm4AFyQdn0OC8D3yi
0PNVyjvSzbyMfB5+PgBVhjopv7HAuKeibdbxAaL4LNb0aZcg97R33R8rb1Al
d+dr8F+C2d+z/4UteMKTaok++U9LoOIdM7OCPMHRcfNdY8wSlOxjC9K/eELy
gnVf07clkOP+z5NPyRO22w3dW38vgfXHJJvHuR6QGiHR38G4DHdn8M2V9O5Q
cW/TXZ1tGZqWmg3lWt9BJ9X3q108y/C4qNXDyusd7LrweXQf6fInyhfWvuy4
gcbjs9f6dJYh1nTMUnLlLezzbnoMRy+DnVbJyw94V2CaKLxmkLwMlqFt1I5F
rnA52npgJHsZkqn5dQmOrqBJM3vtb+XRHOO8+Z//oQtk4noHxkaXwfFZczQd
iwvolBfyz3CvwPVVopPDYyfIU7YeWs1aAesQzq80dxwA/4lHf6xwBS5l1kho
cDiA8N/Bwd9HcxhRPiMdv2YPpTaygzmtR7p/fHZOJsEeUDjLgOXiClDbs19g
3LODrtHa3rkrq3Bx3VW4puEVMF120hoQXIV9oVvY519fgfZL/t7GW6ugHq+1
99T1FQyTfelJVVoFiwN3N0WhVzB1+UW3icUqCB1KRX1Pfgnrr5g7xzJWgeWE
iZHgZVu4Wdl2ryN/FVy8ZjmJszbgTO7ZUV22Cv+8ck3k02xgP3Lpd1zzKtxc
Ma38cMkGyKtq2g3mV+FeZrCuFb81MFNa/RrgPdKhN/q7mzSt4FYMauxIw4E7
jib9wa45zAjkS1nk4WCPgq7oRYM5hNUnFJGW4UBhiOB7EGIO2GW3JNEWHJhR
76+GXzKHOJByi8HiwPCQmcZB/xl42BmyFbHgIfTEjS+0faYwINXXf8iOByWh
dC2nNNOj/FILU+PCw/5FTPg9J1MYjpWknruCB2qaS18xHKYg3Mi2eVYCD0xy
yOO41VOYZRnufmeIB8E9NktHdhOQmtIIbnuCh1N1DIY3143hU06L0lkzPPgT
Pce02owBI1OOCq3xsDdzyJ361hiiLL/kzrzDw3DJzKrn9BNQqdbxV0nCg5XR
o+zN90aQZ9Jzm3kOD3oNnqHMdg8h7fnb5XtYPFxeS98hFXsIcS95o3xX8WBb
J/XQft8AAt654rY38XCcM4Jv2s8AzGJ4Ev5QrcFxLYe3/RkPgKPHbi+Rbw0G
N3eFyA704NQwR8bw9TXg6ZVoqGnVgxMTTZpMwmtAl0zCsB6pB9srbNleEmsQ
+q40IU9YD3qP1+s/U12DyI/72aa2uhAgc6r0mvUaVMyqdi3va4OnUrWx6as1
MLTlTLPu0gZndfOT8a/XQNfFyEYzVRuePao0pXu3BrvKdyXl72qDjMvTU2sh
axCVQFqbn6IF2wVFL0sL1oA1oFhh1lgTnnFpX5MhrkEdbacG73kNsMe5yght
r0GX43eF0AN18PiZpMe9vwbKVnnNOkgdYg1xXqTkBCijJx4Yy6tDV1TA39pT
BPg8cmbuifY9EGesDZYVIYDAu+/jJwPVQHFiPkVYjACP3vVy4bXUQDufroJH
kgCVzD75cufUwOau4RyZHAFuqQiPSxSqQrL/FqZekwDWGl2c6mMqQEsmgJez
I8BqZ3mErJoysHZrU4o6EsCK0fL3L3Zl4E18w3HRlQCsNwnTJUtKIINpVSJ/
TwAhwwidwiAlcHQ1TWoII8D1yCJl3t47ME6I0VQoJAAVc7mU7itF+D5NVaKI
J4AkGe3K5xU5cBhqawokEmDc/jVlb4MciP3+ONS1TYAbYgqpz+PkoKqUZd+A
dB2Y+paE4tXkoNH/spwt0zo4ZpGaUBXKwtCNO91fRNfBqv15iJS/DMRcpJn+
e2sdeBSW/6SZycAj1k4it/Q6kAz8inwoKwNTZHpncxTWj+Yf3qCs/duw1P/M
qEZ3HQxUjulWOdyGf298Vhacj9Y7yqpozWCg5qXK4XW3dcjLchA/lY4BLzM6
RnvPdaj4QXFDzwID1OqRogf+61CiGWz8bFUaGHnS3zDGroNQNSveg0QaLrY0
HpeoXocOu5e0mZKSoHKagjeQlAgVF9n8NShvwYVuhWRfCiLMVOn5xw6LwX6w
z3nv40S469TkI5UrBrlU1CxujER4rh0Z5qYjBgx7J6htuYlwh5ofO591E/on
GbCaMkRQd1psqzP+D57kc+SxeRIhIIB1lPK4CIi/eHSV5QMRqsofhzbOCgMT
X0L6KX8ipH03aW+sE4b6ZM6vtGFEsPajyvJzEwbeSJ7Qf4lEmCRMIepNIVh6
e8VuqoYI8Sv9H94SBMFRRfRmNskGECVIklyuCQBOLiP5E/kGTCqwUrkQr4OF
NBv9G+oNEJdTsRuqvg4PBUkWVBk2wMbbgq/4/nW4zdwevcK5Aa5trYKtbvxA
M/X0QBA2IETSMhzNXYVEl/CGMrcNGKPq/PB38zKw2lMKJXpuQH16qKHtr8vw
6YVLvN+HDTBgep+pmnAZPhgZOT4I3oC7+qZXxxQvg6XCtSt7cRswE3Z35kEs
L4gy1gdiqjagt2809Mr9S9CaSdBs3N2Ah53vdGWWeWC7mayS7HADZG7OHutr
4AHeeaYLt49tQm/MsGdmPA+8vySyXkGzCc4uXG6nNXhAKtk+vIBjE5y+WkTN
l3FDQSyxNxazCewtdzK3PnFBVMimtt37TTA3OvRqn+WAplzK6nyfTWh5iHEU
TeOAjXbmSysBm2ApeV7nwJTjqH+KbZiHb0Ll6EW6vFl2oPVziniUugl8wX+U
Xy2xgYfndr9S0yYYv8/5WkTFChYOu7qcJ7ZgeDqo56LbGch96Mt3mm4LYrk0
Ln5SOQME2dP71ExbgEttk5U6ewbeMAokEVi3QPNBoIN88WkIyTNeauTbglPj
CS2ncKegZKHF/YXyFjBYz0pdtWUCskdfMn/4bUFlYEF4wFV6iFUQ3dWi2oZy
hmhly3JyyM7V+/KTZhu4XtOUzhmRQ/mZN6J8DNswLNYXl0lFDgOztTb/zm4D
jhJDtq13DBh81Kczr24DRaB1RMoeKfg0WbYf3N2GWDxbpErcP4zdnaSEjM/b
oEXxgO3TDSLGM79Bkil6G068jzowC1zHhLIsDL2N34bN/qKcN/METO68wCnN
9G0YN1RGTxPXMAu+Vb77Zdtgff+zUR/fKuZxy+DL+3+2j/rLH5HxkzMYa8G9
k1Xj2yBp53usqm0K8zbq/DfemW2QEL0xN+g/iYm2MJvdW94Gdl+fXaeTY5g+
6vUH6f+2IcrM98c7ij7M9EvmLYZjO/D5j7eKtHc3hjAk/vkN1Q6YMRFuWFN2
YOizPDo0GHZgynAq0fZYA+Y8Y6pV5ekdUH/u3FxJ/hPD79JMzcu6A7oau/h9
smKM5CQ2LfTcDsjHDZiQHUvF/N/7Wfj/97P/A83FJCc=
          "]]},
        Annotation[#, "Charting`Private`Tag#1"]& ]}, {}},
     {"WolframDynamicHighlight", <|
      "Label" -> {"XYLabel"}, "Ball" -> {"InterpolatedBall"}|>}], 
    StyleBox[
     DynamicBox[(Charting`HighlightActionBox["DynamicHighlight", {}, 
       Slot["HighlightElements"], 
       Slot["LayoutOptions"], 
       Slot["Meta"], 
       Charting`HighlightActionFunction["DynamicHighlight", {{{{}, {}, 
           Annotation[{
             Directive[
              Opacity[1.], 
              RGBColor[0.368417, 0.506779, 0.709798], 
              AbsoluteThickness[2]], 
             Line[CompressedData["
1:eJw1mnc01m/4x5FVZFVklFEpJVnfZD1XZlaRnZSIiFDIKiGyiUR29srMzOi2
R2TvsvdjPI/HY5Of3zm/3z+fz3mdc5/73Nd13dd4n3Nzm9hqmpGRkJCUHH3+
96+iTCe3x72DgrM32RPf1UtLlrzFU5/fQVZFIqd3JpMw/NxL8cxsO8iYO58S
O1mIodtp3hZi2kHi5up3bk7VYrozPfMsyHYQv61fxLfpbow+9QbrwNQ2Oiiz
p0ldnMSYN//BF6Rsowe85JxZpASMt0JWwrNL26hAkE5hyYQMagJdNTi5t9Fw
joW/SBkZ7Herkg1xbCMxB/3gMppjYP941Uz59DZKrtC96lRyDEycRK7zH9tG
UTweuus0FABZ1ZVrE1towljNZqiRCnZpe4bexm0h7UbmTdPXJ+GmVkrAf1Fb
qELtMFKv9yTYRTtIrYZvofKuRdlvQnSweIkl0ShwC7GxJna54uhgCGNoLuu6
hYzw3UY4MQYofTm3QaW/hQL7lS6+rGOEV327TOGntlCr7X9ZpeRnIFJT3eAz
/Rby+k+F3l7sDFR1pSRF0GyhxqgLYtaWZ4Dyt5pg1LEtRLNfoH2u+wzENSbc
jV/fRJ7R4T/fJTFDS6msX0bvJtJKPZs6fO8snI8OOKgM30TPDf3oWibYQZ5l
XL764ybqaWfVDeLggOcRIkE/AzeRldP1iVR9DigO+8tW67WJvIPjp/u7OUA5
QOBWk/0mKt92YbjXcg4c3vTYdWltoobn/YrqTZzw6xHbwsypTbQgrsqqS8kD
6l+lYJd+E/VPrRRG8/FA38TjSHraTZRjMWFy6i4PjD5NkZcg30TTadxr2Z95
AP+cP+kjcQMl82KvOvNeABZHjIFE/wYydMwO39G+CKYhJu0fIzfQulOKiswk
Lyx2el9I+7SBiKTSufK0l8GGMcO1ImQD8S8/FvwodhmcPi9dmfXZQEb548f2
Qy5DQIzDBwmnDUQf0c6sKHMFCtJ9MLN6G0iWnrOfr5gPDn5mF0iwbqCZJBn8
7CA/tI/coN07vYHYhk7ZRDFeh7jNYvNKhg3kzmHwvlz1OkgJoPNS1Efne1Vl
o1B7HVzje4Okt4goxun7SF6hAGy+2be43U9EqnpeazragtD0xbOBpJuIbjsz
GYw4CEJEESVXbTsRlTWQsyZECILoEsOgTAMR2WCaF2YHBcHe4JKCXBERvf9S
IONrJAT4W/e4FcOIyLOmBh/1RhhqtHvfUgYTkeNdx06DRGH4+FJ/qMmPiKz9
kifMGoVBINPk4x0PIsJ4xssbMIiANYvTgZItETHWKzJ1ZokAduPrsOpdIpL8
FUzpsyQK09/Xwu4fJ6JowWl+63wxiKPcfW9AQUSjp981hv8RA10DMoenpEQU
mbLlQk99C1pIT+m+3llHEjbnOY6b3II8DVG26MV1dDJLbo6VTRycVx2TJ1rX
keuZTxSGsRIgJOsevti4jq6oWGYJ/JYAbISvN6F2HT3Uu1VjcigBj6SjnpFX
rKM/I6+jCaaSIBv04+qV7HXE5q+W1iIqBbRX97/bBqwjIra1jHFBGhrdyFOd
fdaRrK7n5adcGHjXTRvh+X4dFTy4LXLxAQbWnM85hbuuoxunDXDbbRgYaMZI
llmuo8e7+IvUZQBJZp71/1TW0dmgu1Sd3bfhZhJlXzDNOkoSsBpnwsmCROer
VhmqdcTHvMIuwywHmIO/PzfI1tGYDeZ1o7QcKD4oynq0S0Af6RmKeoPlQI/x
ifv1RQKa3V4TPycsD86eP67+biKgoDFeMp4gBXibf5HLs46AurnDDJl/KIDH
6Mcz//0koIdsn8Js5hTAT/wZSXwJAdnM3FW4J6sIUWtMAy9SCShu0MVi9p8i
/DB+4Un7noB+Jy7i7wUpwc+Pg441bgTU6xFydOuVoK5a9oWDCwElsucc0hOV
4Bcrq97flwQk9PB6YeojZRjpbuTPMSKga2L/br64qQK7MpxDqtIEVJ9cN2d/
qApSPD0CgdtrSB0ztXSwpQ6Jp2hEtYhriGdFlTnynAYco5AXZ8evoQ903x85
gwb8mi+R+za/hq7cOMbL7a0B+rnR+m0Da4i0vF6PhfE+ONwyfk9TsoYuNZ3I
FpfQhCG+GN/egjWU73+/aviJJkiy9wbF5qyhDRXl312+mkD2T/7LtdQ19E8R
z9k8oAmh9VdyVMPX0Lf7ik+XnLUg5x6+P/DVGiJOXM/u7NAGhtt8f7Ss15DA
6NiI3J422AuZTLA/X0MFm5G1HFd0QOJ0H/bbkzXEddfAnMRLB1qGyw7b1NfQ
1klsQJa0LsyYuvPRCqyh4m/XtB436wHHGzq3ICwefSi58TRT5CE8T/3FEj+H
Rydof9MWWD6E0t8+33On8MjLloHxevJDuM91ON8xgkec/W8FA5kMwacRp8nY
hke67BWOxG1DwNF3X4n8hkcP8rbnzEcfg5R4cH16Bh7du2lSIMthBAEmyo/L
UvDI+pXtVspDI7hYUhs+FItHFx+yx/z7YwT6Bt//sQXhUWxbunvMqydQlxre
9/UFHrnc0Qk18DEG+g512wILPDLJyEqVyzYGwy2aE7WmeMSbltfg0mEMW8re
MGWIR7LbLL86WUyAH+eQffEuHl2f/pf1X54JRIjremRdx6M/vvc8vbBPoStO
SP/ZKA4Jk+xM3E1/BiSptpGjfTi0Ypui9t/wMxD8ltun3Y5DbBy1UeG05hD6
g+++XCUOPX0yJPLDwRw0BrhVuKJxyO7cbk6zigV00TNJjWjjkM3xhcl1Oksg
YdFwva+GQwHbmFM9ypYgeD6kvEUOh06rOQyJf7CEUP4T/5UJ49Dy2P2r3w4s
QUOZTOAzAw5lOSqN39qwgq73BM577atI5Ld3Fx+JDZAECD5urF9FGtzZBRh5
GxAMs4mTqlxFM4N03wh+NhD6FXv2WvYqSp65XiV92hY0qqYYqf1WUcPQlx55
1pfQtdFzrE5uFT0i/jibcecVdFoUzf9XuYJSMVrBTlh76Bnf0sAUrSBTiZbb
hNMOMKArVaH4bQUFTpE9bgUH+CvfGKQXu4JWnYtxHyMdAMs1KOTyZgVxPMxx
+6z0GsiHd99USa4gqttpO4LIEag1YLZBZOWon1Cl9uAcgabZ697vayso6+qb
P6NcTsBUQss9xr6CxNrYX4t6OwFn2Pmmw71l1Mx0996eujNIKMsyyFUtI/w9
aa3qfRfA1Pi4qBYvo74HxlhTUVeQEWub0spZRsuP0la8X7iC0iXtEtO4ZWRG
Hi8kPOYKOqTPDHzeLqPv27NLj5rfwMsf/qmtUsvol4dG5FShG6Tzdd/SqF5C
p0KdLDK3PMDicmGtR8kSUjIRctBm94Srl8JUCnOXEEvSiQ+q4Al5XPcNmRKW
0Lcz15nP+XlCGUu3e9+7JbTCSdP3+Nx7aKHobtK/fbQfpaPuvK4XBBwrVPe/
tYSW5QTkgt29QI00bOiH4BKiGZIU88v0gu59DSwb9xLSUlMdc9/zgpH1rpOj
pEuoeYPyhH+aNyxNdmkb12NRa0LyXPwJH8gbLxgNq8Qi1a2tqLlbPvByNPRZ
XREWaY089f5o7gPEIQ3nC6lYZJj47x95kw/sd3bFznpjUfCr+i/hvr5A97Nr
6rkiFrHcoNRZPucPgjFdL+1aF5EjPjpXMj4I/NQcyXZqFhHbna2nQmNBMPGP
/bN7+SKiLLX0KuMMho9PzcuCMhZRgsGrfJfUYFjl/3eQ/mER9fat0W0Vh0AO
uhb4R2YRLWdcqLd3CQVyu24OE/FFtNsr6VuREAqGF53yFgQXUfbslJFWQyjQ
+Nd1b3AuIifMnRU3hjCw1HxwluHfAtr4HU7bmhMGR8NMmnzFAtK+rlfTufEJ
PL7wi7UVLqDj5ukVflzhMKTc03I/awFxPL3XkqAaDr5555YfRy0gxegnlLPJ
4TDnVCzs4riAnsBC7qrOZ0g9MYVyhRfQPqtL9teOCOAWlB5h/jaPDnS/O5My
RIOa5mKkQMo8MnkFMhzy0eDsEKGlGDuPmBzv6CU4R0NH+Ur768B5VLgjrvpn
KhpcZRJQn9U8eguZ6WpVMdCneZj6iX8eXeBbYi7yioNDh2/G2RfnUenThp2Y
n3Fw9Yve+TqOeVQ0acOxuRMHHn/yv6zRzqOHaYoyx+3i4brpkwCNlTnUwljC
88M8AXxe19rS5c2hFNLr5TuiiVD4xZqfN30OafxriRLTTYS/P1gXpRPm0DDN
zucSp0QQ/vfKxDpkDrH4nwizr0yEcR8enXabORTSGBt4TDEJbkV5SQTcOOIq
1pE+82TAVihQUBbOIoMz+i9NJlPhW1jZL/vMWSQk401CS58GLyz4Qie/zqKF
qlcHjNJpsHLmJHt1yCxSst8o/y8mDfAv+wQdXswiHClF9Yp+OmzyPjWcujyL
dqMDLfMWMqDsoI9bg3MWEcq/ZlhyZIJzn+J8NfMsGkk8HxKskQk7nlftoilm
0X0p/MHxikzY/7vmqzE9gyisVdjxYVlAFu5R9DNhBs2uvt6m1v0G9c8JzvyR
M6joPibNI/QbeN82xcQEzyBT//fjz9u+AcXqndbXb2eQEO+JtnDZHKBWph/n
N5hBBW/y5B/czAW6w/gTsWdmEPrM1K8img/sVpXGTkHTyOiFnrddcyHEtLQo
nvSeRm8/N9i3LxUCG+/AtZQ30+jSb6KFBcN3YJvEb3RYTiOPi7ED5gbf4awe
bwCv8jQ6zvV5LmTtO5yWC/veTzGNOOk2Yzv5i4GW3fyYqPsUkv+5ZlowXApB
zg4LrY5TKO4ihoSUqgxoBjx/G9lMobydhldfRcvgRFjcl8BHUwisibrNoWVA
TdVzbVpyChVytKX/VisHinUp7U/bk0iT1B+o+37Av19MafhXk6iU/tjJHu5q
uB/FW8JiOYm2dRsrunWqIdVMohFjMokSh6lsOQOqQYXEZDZIcxJx9L5kTV+v
hsj/Ci/xiUyiZdGUQotfP+F6onq6MXECSW5bc7yXqwHD10EZPY4TKJqQ1anM
WQf5sollOzYT6OlW74tXmDogYyhu5jKfQDwnrT81PKqDzOw/8zZ6EyjB5ey/
lbg6II5fvUJzawIF3VY/1DhXD8wRn+77EsaRXQS1ogNvA9gDrfbzrTFEsr5p
dvxhE8jLoQ9P58ZQSuph5uH7JmC+Y1f2qH8MibVYJ17/1gTl94bYNIvGEN5q
TEhovwn2H6VOStiOIc4YauuRxGbwfitlSzs/ihZFKaCL2AKRP14E5A/8RXdM
PjRQtbSBeTVnVVbjXzTcU2LBv9UGt2p7VlKK/yLRQFbSIN52GGm5dT/q01+U
HBFyf/9DO5wfIj/ree8v8gh4eSHlzm/I2IxL02z6g6yPce2eHuiAcpHfNRsl
I2jW74rqBH03CLIEKzGlj6DMS6fuPeDrhsxdtS6ByBGkFy2luyzbDVG17ePm
jiPo2syM1RPHbnBSb/83fHME5bxbue8x1g03rdqkfpYNI8YbdBdii3qgOLm1
3OfHENIvO75A86oP8hmbCliqBxC3XucG180h0HzMqDLxbQCNh96Oe60/BJvZ
htOZMQPood0HNOM6BFLy62cknAdQ7lTSOmPNELQ4cr0xFBlAAakmwqmqwzDx
x1UhKasfpTZ5MfmajwBj+o2Rq5F96JKEdez5wr9gLxF9DGPbg8w6b569XDMB
Eh+MlBYs21Gtku3o4PdZaN12S3us2o6MGeiC5RtnQf9FHFn/tXakUdT6Pndw
Fl5rDVfVLrehbDSWaL8/CwXcWkKxNm3I1Z1Xrl1hDi7/VGS7Z/cLubwoTA0c
nIPTW9eXi1xaENO24Q2ezXlIsVRTvmrQgsL/Mlu2UC2A8JhleqJEC8LuKNWY
sS6ARmPGk+C9ZqS3fOfMB6kFCAzn7n/m1oyUR8kr779fADLBMz9ZPZvQ4+qv
mQc0i4Cz2P/o7teAGBg16V8zY6EvT4jh3rMGtHpKjvz4FSxUEJ+Fcsg3IBva
59JB4ljw9ugO/XFYj5IrI1KNDLHAFpUetu5Yj+x1TExFk7Ag36wRbm5Wh7gr
OaefXV6CqEtpkeqyNegy/lax+8VlcLMaYT7PVYMMaX7FR4gsQ6MJp8DwHkL1
ZAYKn2WXwcCVKHDKHiHpATdq1SfL8CErQdDX+CciKNCRRscswwjVuogtpgpl
+58JDjqxAl4NR6JyuwyZ57CThgyswEKHeLhZeRl66nfRLWpyBe4NDy4FOpch
ihchVf7LK8C2eip+aLsUMWidJeUiW4UClqDDVzsliApXwXCWfxVGLd82pO4W
odTap9/Y3qyC7Gu2c20VRShA5rL5e+9VyHQvf73mWoQI728QO4JXweEzkRez
9x0lWfjTMyeuwomfL/wH9woR/XiRxIP6VbDhqYg7vZuPTH6OTcaS40BcbPOu
sWs+imivWpSjxQG5mvBh7m4eqp/BcnSewkHs62zjO3u5qI/keEYIDw5aWmJ4
Xfe/ITWX5dZ8DA7CRwcGm95+Q3xWUVk2Cjh4TGDyP3WQjUwDaUgZ1HCwwR64
lHOQhfLK6Rp29HHAY/umYPxfBjojU2Ru/goHK15lxvzuGajUTqdLzAkH5VHr
TC6H6ehHnecp7FscqNdZvWYiSUeXcrIm131x8PaMoYQCaSqK8z2oiInDwZ2r
UUthninIxELolHMSDpigL26MNAX9rh9GN9NxkGWhduhElozUj/uO6OXjYKBS
qiH7WCLiaHvoc7kGBxwuJmME2q/o791/Sbv1OAhyVRUNZUpA5e0/h/ObcWDl
dm7i17k4ZJJl97KmAwcj7yhvWlyIRQ7fS36w9+BAxQMXSMEXgy54l67r9+Pg
qlet2G3RKETi5Mbk8gcHMd7ZwaPiXxDLvs3MwzEcnPAJn3aFSCTt/NqTaxIH
WD+zjyUqnxFlw8m9e3M4MAi4N6upEY5KWXObyxdw8CtQTBKv8wlFt74F8qUj
e0KOz181DkV6sY2nb+NwIMw16xL6OwRp9YuYCa4d2X+h7FLbUNCRHq1SJFvH
AeGSfzfFTADy/N1QVELEQfeVh263cX6IVfVkhsomDgquXed7s+uDnjSXsNdu
4SBU4LCvhOID4vKTPMm6g4OXQt0eeAYvRNLg4qS5iwMN0RT+axyeiOdHlq71
Hg6MbLAFbffeoY5ak4zn+zg47xBCLWPmitjNY57dOcDBmIvwk9I3jijoVWoY
5T8cxLsPlF37ZIdKtoR5M464/MTGedn71qjPUpeH7xAHYszSHfzvzNDzJDfv
oCO2kjuxJ6D7EDWPv1btPuKuYtEi6id3UPaYpePWEfc55GCEC29Aaecc+eER
xzspLGrEaQHNk57N+SPWKDBolE4yhqJyB7XvR9ydysSs5fAcLrvZUz4+4iw1
M5HilJfQ2NxzaenoPFjF2j+YYAfAXNz49uCIr8qc8251dAYSv9iYrCN7rCRd
+LWfvIWvSrPrI0f2DsRYWuIuesBNBo2KlSN/bH6J+lnM+h7aOsvwk0f+Yo5o
YnKl84aMfN2YsiN/in0iPoNjPpB10FBhs40D/Y88leTbvpDNuqNDdeR/5yAN
+l/L/tBgdOel58aRf3xyyrQHguFA7MF/bAQcDHmN0LC1fYS40BjsLfxRPtwm
L8CNh8LhszUR8dUj+6WFyUv6PkHHwHjs2CIOBKSU81g6w+FKxUSz1zwOfko8
0Xdt/QxzZq3JJ2aP4iMWkgM/I8FJ64J39TgObG6m6SaXfwHSzpmYxb84+Cda
RUJRFAVa1wU8t4aP4iuM1f6VEQMst/ET5b1H8edXPNAOSwB6USvS3kYcSEWl
h2wmfoXYfD67yloc0L4/xqCmnwijZ99Ve1TjYHHladKKeRLEONhxJxfjILnx
YoOgbwp8PviwIHOUv6F7fUGk9KkwPO1BZDrK73dCH3R6IlPh0pkqk9pIHDyM
n52zT08DifTZ76WBODj9Ov14WWMG6HAw61E44IDsm26P791MeK3ell5vjQP8
BGWsfn8mPMr6+8/IHAe/1cz5d2eyIEmNeEHEAAc+F6+oS5PngLNOzJjCUT3b
X9T+ZcxdAB+6du1ESHCwTp4roGJWAA6PSfdGt1YBy0kRLpxVALtUaQIWuFUY
0il5eEyoENIWShk4xlahpPbMSurt77C3OHieouKo3kYP0C8YFYOVC+RuW62C
WbGAQ1dKMXCcPNmfY7wKhp0+Q+XzxbDusVIqq7cKqhRiSf62JfD3GZnEadlV
uPLqi/A191Iox39U1mRehUklfR2bhHJweGPGbPhjBTCzb41/j5bDggB19cm8
FYjxTLLmP/cDKKO3uDKSV0CzAvsBG/sDRHL5M8MCV6Dumlvps+gKSLm266Bs
uALJdMksRp+rwHqitM1kZxmEsRvLlxVqgF/oq7b0hWV4covaftC0BvZ/LSvx
n1mGEB+2HR/vGjA6+BhDRbUMWB6gmKuvgbN7kRte2CVIfuh3LlW2Flg6ivFf
Cpbg1G+2e1y362BrKCVKQ3wJiPmQf1ayAW6OUr+8jMFC+zVJppePGmD1jZJ0
BD8WUjJuvm52b4DMXgd2AhsWNL9el3RsaID2ScdZl61FKAxhb+692whKHQn5
zfmLYGO9NRbypAnOdfZIB51bhPmr+XQUPi3AlxsjLombh5G08zZrXe3QOK58
eMFpFt7YVCrpfO2BwPqSeDb/CZCFDVO6/B6QtFs8dtlpAk4w3PBs/tkD1a6Z
L8XNJiCqMPmH+FgPBMTcbnkpMwGlRP+r58/1Qg1HZIw+cRwIrvq08zG94O8B
ncPDY2Dpu9HpHNkHwfFMP14X/AX9xBt6ccED0BHkl0UfMQREqjHjrIQBSKC3
0Zq0G4JQ26AXpfkD8GGgf6xdYwhaMYueXd0D0Crofo5AOwQSo8k55MyDIC6V
UejsMwgcbMxk1gmDMFhJdzb03QCMh+/nSOcPwXTWX4YYrz54u5ddpnI0R8ps
VlOOmvbB2acP6vS6h6CrW3lZSrEPNIRLB1+tD4Hd08UGreN9UNNlS5YuNgwO
HIqK46G9kHxyWo+uZhjcXu/VOKf1wDPfVrLxrhGwoPP/uTnTBYb0VmWtEyNg
9izkeXlbF9z/QvuiGD8CvJk3bn3+3gVSGer9/gx/YOqNgnyMRxcwNfdniGr8
gbKgXzwT57qgmnJKLaDzD1yytylKreiA0z67kf91/IWvxm6rLuNtcIIuTpVr
7C+IB9AJuBe1wWGENAnN6l8Q6LGcKvNtA2yax/OJk6NA8t/ci3rBNqhppJQK
vDsKUu/P3pH58AteUJyanGgfBSPfh6EtYq1Q733tWlDbGIhhvMbt65pA4jAi
kffPGHy4oTXrHt8E311ImGuxY3CF5HZbhXMTJNv0k2weH4cTKmWdVTea4L2+
+4CR0jhE89P0r35tBFn+Xk+RxnGIbztbSfBrgInn0i+sjSbAIJTuSs7bOuDI
IKRLmE/A1F8RikdHekt/JmOSynYCTmvfOSF+pMe6HjPpJb+bAJN3NFR2JHVQ
ozUvMxg/AU03np6b8amFr9JhLDJ/J0C8nbw9O7YGHjPO1p1+MAm/pornIpur
gTymjxhoPAmnqdyp20KqIZungfeY5SQs76TpGehWw5ZISsCa6yTUFtGR+c9V
QaiusWZH3CSYXss/y0FTBfWxo5O+E5OgI7um1mhaAVd4B0j2zKfAfawlyk2v
DDryGoXtXk6BuEbpN0O+MngtVmK66DwFBhILXQF7pVCn9Lll0H8KKpwL23oS
S+GhlWZo8bcpqN9aHaTElUBIQQenDW4K5IckuLKjj+qaRDNm0nEadL4Gpt26
9B2atAoUmt9Nw7+D+xKlZN8h6kW0Wq7PNMSONQvYTBQCJsHKwCVyGrhOSVIE
xRVCACmDI2PpNAg7x55xYikEnhb9XJmNaeCsPJPfwlIA93Ww7Mn2M9B8/PLv
FI8cuGjTy+P3ZgYemVOun1bOgU2fKj4brxmgeX3OZIExB+LKQ8QkwmeAIeLz
XFHqN1hgF9Hq+T4DMYQ/Vzs6ssFj6k0AGWEGRr7Ic0aKZkG+7ckdk5ezQHOO
XR/JpsNyr+AWwXkWxrOOPatgSoert7Q33nvOwn8JdbxnptMglSR2LfnTLDhS
3JSa906DmLAr2KniWdAtfCq93J4K3kVyf0x2ZmHi7iY93joF6ljMhwmkcxBf
EnYjTi4FDt8EDL4/MQe9DsuQwJoCrvLdvcnsc+Bb1z6S1JQMtv2P26ek5yDt
gVR55MVkMNhyqTZ5PwczpD2GZbhE+PIwvpIQMAeLA5dz3X4lQh+q+fE+fA7+
azg7EZqWCOp+VKXJqXPAHny+PtYwEeRZI/KmmuYggy9iwyLuK9yQLPhqQjMP
cY0bI1tu8UDuPudp8nke2JfmKovSo8HG/piOcdw87Pbtd9x+FQ1D5lxXnqTO
g2lIPfctqWjI0TDoeFQ8D83pP0NNeqNAm6eD7UHfPAiEbjJ/ooyClMaSIvXT
C+Dv90S80j0SaCt6fO5xLMCXS4mJERqR4JiHe3D34gJwZgkvdHBHgsoXPhJV
0QX4Xrj79GFjBBAs4tUUtRegmDFIr5UhAmRpP8xKfV6AyQeFZc/KwyGHJLlc
Mm4BYr69pZsICQfmjZ+BEqlHvBM6l2sWDtjRbaFbxQtAZ4hS5U+Hw6f8F+9E
+hbgzeBrnbuvP8GUpjbL1dOLMFky66aoGAae0ReUWT4vwu/VrhcIQoCfKm1/
Jfao78gKUfeRhMCQA29BQ8oimOx+TLKoCwYBDT4Wu6JF8MaHHqO7EwwjlDdm
23sWYeYOl8YN3SAQdZDwfM+IBbz6dfPDgAAYn6wUfcCKhWxRdtU0rQAIUJde
uMGNhUtypt+rOAJg4upt9VFBLNyiUkqUKvCH4EmFc7c0sKAkEvz4+V8/mLt3
/8dKCBbO0T4W+ankC2FVPS8aIrGg80G88uxZX5C6qs0Vm4AFyQdn0OC8D3yi
0PNVyjvSzbyMfB5+PgBVhjopv7HAuKeibdbxAaL4LNb0aZcg97R33R8rb1Al
d+dr8F+C2d+z/4UteMKTaok++U9LoOIdM7OCPMHRcfNdY8wSlOxjC9K/eELy
gnVf07clkOP+z5NPyRO22w3dW38vgfXHJJvHuR6QGiHR38G4DHdn8M2V9O5Q
cW/TXZ1tGZqWmg3lWt9BJ9X3q108y/C4qNXDyusd7LrweXQf6fInyhfWvuy4
gcbjs9f6dJYh1nTMUnLlLezzbnoMRy+DnVbJyw94V2CaKLxmkLwMlqFt1I5F
rnA52npgJHsZkqn5dQmOrqBJM3vtb+XRHOO8+Z//oQtk4noHxkaXwfFZczQd
iwvolBfyz3CvwPVVopPDYyfIU7YeWs1aAesQzq80dxwA/4lHf6xwBS5l1kho
cDiA8N/Bwd9HcxhRPiMdv2YPpTaygzmtR7p/fHZOJsEeUDjLgOXiClDbs19g
3LODrtHa3rkrq3Bx3VW4puEVMF120hoQXIV9oVvY519fgfZL/t7GW6ugHq+1
99T1FQyTfelJVVoFiwN3N0WhVzB1+UW3icUqCB1KRX1Pfgnrr5g7xzJWgeWE
iZHgZVu4Wdl2ryN/FVy8ZjmJszbgTO7ZUV22Cv+8ck3k02xgP3Lpd1zzKtxc
Ma38cMkGyKtq2g3mV+FeZrCuFb81MFNa/RrgPdKhN/q7mzSt4FYMauxIw4E7
jib9wa45zAjkS1nk4WCPgq7oRYM5hNUnFJGW4UBhiOB7EGIO2GW3JNEWHJhR
76+GXzKHOJByi8HiwPCQmcZB/xl42BmyFbHgIfTEjS+0faYwINXXf8iOByWh
dC2nNNOj/FILU+PCw/5FTPg9J1MYjpWknruCB2qaS18xHKYg3Mi2eVYCD0xy
yOO41VOYZRnufmeIB8E9NktHdhOQmtIIbnuCh1N1DIY3143hU06L0lkzPPgT
Pce02owBI1OOCq3xsDdzyJ361hiiLL/kzrzDw3DJzKrn9BNQqdbxV0nCg5XR
o+zN90aQZ9Jzm3kOD3oNnqHMdg8h7fnb5XtYPFxeS98hFXsIcS95o3xX8WBb
J/XQft8AAt654rY38XCcM4Jv2s8AzGJ4Ev5QrcFxLYe3/RkPgKPHbi+Rbw0G
N3eFyA704NQwR8bw9TXg6ZVoqGnVgxMTTZpMwmtAl0zCsB6pB9srbNleEmsQ
+q40IU9YD3qP1+s/U12DyI/72aa2uhAgc6r0mvUaVMyqdi3va4OnUrWx6as1
MLTlTLPu0gZndfOT8a/XQNfFyEYzVRuePao0pXu3BrvKdyXl72qDjMvTU2sh
axCVQFqbn6IF2wVFL0sL1oA1oFhh1lgTnnFpX5MhrkEdbacG73kNsMe5yght
r0GX43eF0AN18PiZpMe9vwbKVnnNOkgdYg1xXqTkBCijJx4Yy6tDV1TA39pT
BPg8cmbuifY9EGesDZYVIYDAu+/jJwPVQHFiPkVYjACP3vVy4bXUQDufroJH
kgCVzD75cufUwOau4RyZHAFuqQiPSxSqQrL/FqZekwDWGl2c6mMqQEsmgJez
I8BqZ3mErJoysHZrU4o6EsCK0fL3L3Zl4E18w3HRlQCsNwnTJUtKIINpVSJ/
TwAhwwidwiAlcHQ1TWoII8D1yCJl3t47ME6I0VQoJAAVc7mU7itF+D5NVaKI
J4AkGe3K5xU5cBhqawokEmDc/jVlb4MciP3+ONS1TYAbYgqpz+PkoKqUZd+A
dB2Y+paE4tXkoNH/spwt0zo4ZpGaUBXKwtCNO91fRNfBqv15iJS/DMRcpJn+
e2sdeBSW/6SZycAj1k4it/Q6kAz8inwoKwNTZHpncxTWj+Yf3qCs/duw1P/M
qEZ3HQxUjulWOdyGf298Vhacj9Y7yqpozWCg5qXK4XW3dcjLchA/lY4BLzM6
RnvPdaj4QXFDzwID1OqRogf+61CiGWz8bFUaGHnS3zDGroNQNSveg0QaLrY0
HpeoXocOu5e0mZKSoHKagjeQlAgVF9n8NShvwYVuhWRfCiLMVOn5xw6LwX6w
z3nv40S469TkI5UrBrlU1CxujER4rh0Z5qYjBgx7J6htuYlwh5ofO591E/on
GbCaMkRQd1psqzP+D57kc+SxeRIhIIB1lPK4CIi/eHSV5QMRqsofhzbOCgMT
X0L6KX8ipH03aW+sE4b6ZM6vtGFEsPajyvJzEwbeSJ7Qf4lEmCRMIepNIVh6
e8VuqoYI8Sv9H94SBMFRRfRmNskGECVIklyuCQBOLiP5E/kGTCqwUrkQr4OF
NBv9G+oNEJdTsRuqvg4PBUkWVBk2wMbbgq/4/nW4zdwevcK5Aa5trYKtbvxA
M/X0QBA2IETSMhzNXYVEl/CGMrcNGKPq/PB38zKw2lMKJXpuQH16qKHtr8vw
6YVLvN+HDTBgep+pmnAZPhgZOT4I3oC7+qZXxxQvg6XCtSt7cRswE3Z35kEs
L4gy1gdiqjagt2809Mr9S9CaSdBs3N2Ah53vdGWWeWC7mayS7HADZG7OHutr
4AHeeaYLt49tQm/MsGdmPA+8vySyXkGzCc4uXG6nNXhAKtk+vIBjE5y+WkTN
l3FDQSyxNxazCewtdzK3PnFBVMimtt37TTA3OvRqn+WAplzK6nyfTWh5iHEU
TeOAjXbmSysBm2ApeV7nwJTjqH+KbZiHb0Ll6EW6vFl2oPVziniUugl8wX+U
Xy2xgYfndr9S0yYYv8/5WkTFChYOu7qcJ7ZgeDqo56LbGch96Mt3mm4LYrk0
Ln5SOQME2dP71ExbgEttk5U6ewbeMAokEVi3QPNBoIN88WkIyTNeauTbglPj
CS2ncKegZKHF/YXyFjBYz0pdtWUCskdfMn/4bUFlYEF4wFV6iFUQ3dWi2oZy
hmhly3JyyM7V+/KTZhu4XtOUzhmRQ/mZN6J8DNswLNYXl0lFDgOztTb/zm4D
jhJDtq13DBh81Kczr24DRaB1RMoeKfg0WbYf3N2GWDxbpErcP4zdnaSEjM/b
oEXxgO3TDSLGM79Bkil6G068jzowC1zHhLIsDL2N34bN/qKcN/METO68wCnN
9G0YN1RGTxPXMAu+Vb77Zdtgff+zUR/fKuZxy+DL+3+2j/rLH5HxkzMYa8G9
k1Xj2yBp53usqm0K8zbq/DfemW2QEL0xN+g/iYm2MJvdW94Gdl+fXaeTY5g+
6vUH6f+2IcrM98c7ij7M9EvmLYZjO/D5j7eKtHc3hjAk/vkN1Q6YMRFuWFN2
YOizPDo0GHZgynAq0fZYA+Y8Y6pV5ekdUH/u3FxJ/hPD79JMzcu6A7oau/h9
smKM5CQ2LfTcDsjHDZiQHUvF/N/7Wfj/97P/A83FJCc=
              "]]}, "Charting`Private`Tag#1"]}}, {}}, <|
        "HighlightElements" -> <|
          "Label" -> {"XYLabel"}, "Ball" -> {"InterpolatedBall"}|>, 
         "LayoutOptions" -> <|
          "PanelPlotLayout" -> <||>, 
           "PlotRange" -> {{-1.5707962626807608`, 1.5707962626807608`}, {0., 
            1.1}}, "Frame" -> {{False, False}, {False, False}}, 
           "AxesOrigin" -> {0, 0}, "ImageSize" -> {360, 360/GoldenRatio}, 
           "Axes" -> {True, True}, "LabelStyle" -> {}, "AspectRatio" -> 
           GoldenRatio^(-1), "DefaultStyle" -> {
             Directive[
              Opacity[1.], 
              RGBColor[0.368417, 0.506779, 0.709798], 
              AbsoluteThickness[2]]}, 
           "HighlightLabelingFunctions" -> <|"CoordinatesToolOptions" -> ({
               Identity[
                Part[#, 1]], 
               Identity[
                Part[#, 2]]}& ), 
             "ScalingFunctions" -> {{Identity, Identity}, {
               Identity, Identity}}|>, "Primitives" -> {}, "GCFlag" -> 
           False|>, 
         "Meta" -> <|
          "DefaultHighlight" -> {"Dynamic", None}, "Index" -> {}, "Function" -> 
           Plot, "GroupHighlight" -> False|>|>]]& )[<|
       "HighlightElements" -> <|
         "Label" -> {"XYLabel"}, "Ball" -> {"InterpolatedBall"}|>, 
        "LayoutOptions" -> <|
         "PanelPlotLayout" -> <||>, 
          "PlotRange" -> {{-1.5707962626807608`, 1.5707962626807608`}, {0., 
           1.1}}, "Frame" -> {{False, False}, {False, False}}, 
          "AxesOrigin" -> {0, 0}, "ImageSize" -> {360, 360/GoldenRatio}, 
          "Axes" -> {True, True}, "LabelStyle" -> {}, "AspectRatio" -> 
          GoldenRatio^(-1), "DefaultStyle" -> {
            Directive[
             Opacity[1.], 
             RGBColor[0.368417, 0.506779, 0.709798], 
             AbsoluteThickness[2]]}, 
          "HighlightLabelingFunctions" -> <|"CoordinatesToolOptions" -> ({
              Identity[
               Part[#, 1]], 
              Identity[
               Part[#, 2]]}& ), 
            "ScalingFunctions" -> {{Identity, Identity}, {
              Identity, Identity}}|>, "Primitives" -> {}, "GCFlag" -> False|>,
         "Meta" -> <|
         "DefaultHighlight" -> {"Dynamic", None}, "Index" -> {}, "Function" -> 
          Plot, "GroupHighlight" -> False|>|>],
      ImageSizeCache->{{4.503599627370496*^15, -4.503599627370496*^15}, {
       4.503599627370496*^15, -4.503599627370496*^15}}],
     Selectable->False]},
   Annotation[{{{{}, {}, 
       Annotation[{
         Directive[
          Opacity[1.], 
          RGBColor[0.368417, 0.506779, 0.709798], 
          AbsoluteThickness[2]], 
         Line[CompressedData["
1:eJw1mnc01m/4x5FVZFVklFEpJVnfZD1XZlaRnZSIiFDIKiGyiUR29srMzOi2
R2TvsvdjPI/HY5Of3zm/3z+fz3mdc5/73Nd13dd4n3Nzm9hqmpGRkJCUHH3+
96+iTCe3x72DgrM32RPf1UtLlrzFU5/fQVZFIqd3JpMw/NxL8cxsO8iYO58S
O1mIodtp3hZi2kHi5up3bk7VYrozPfMsyHYQv61fxLfpbow+9QbrwNQ2Oiiz
p0ldnMSYN//BF6Rsowe85JxZpASMt0JWwrNL26hAkE5hyYQMagJdNTi5t9Fw
joW/SBkZ7Herkg1xbCMxB/3gMppjYP941Uz59DZKrtC96lRyDEycRK7zH9tG
UTweuus0FABZ1ZVrE1towljNZqiRCnZpe4bexm0h7UbmTdPXJ+GmVkrAf1Fb
qELtMFKv9yTYRTtIrYZvofKuRdlvQnSweIkl0ShwC7GxJna54uhgCGNoLuu6
hYzw3UY4MQYofTm3QaW/hQL7lS6+rGOEV327TOGntlCr7X9ZpeRnIFJT3eAz
/Rby+k+F3l7sDFR1pSRF0GyhxqgLYtaWZ4Dyt5pg1LEtRLNfoH2u+wzENSbc
jV/fRJ7R4T/fJTFDS6msX0bvJtJKPZs6fO8snI8OOKgM30TPDf3oWibYQZ5l
XL764ybqaWfVDeLggOcRIkE/AzeRldP1iVR9DigO+8tW67WJvIPjp/u7OUA5
QOBWk/0mKt92YbjXcg4c3vTYdWltoobn/YrqTZzw6xHbwsypTbQgrsqqS8kD
6l+lYJd+E/VPrRRG8/FA38TjSHraTZRjMWFy6i4PjD5NkZcg30TTadxr2Z95
AP+cP+kjcQMl82KvOvNeABZHjIFE/wYydMwO39G+CKYhJu0fIzfQulOKiswk
Lyx2el9I+7SBiKTSufK0l8GGMcO1ImQD8S8/FvwodhmcPi9dmfXZQEb548f2
Qy5DQIzDBwmnDUQf0c6sKHMFCtJ9MLN6G0iWnrOfr5gPDn5mF0iwbqCZJBn8
7CA/tI/coN07vYHYhk7ZRDFeh7jNYvNKhg3kzmHwvlz1OkgJoPNS1Efne1Vl
o1B7HVzje4Okt4goxun7SF6hAGy+2be43U9EqnpeazragtD0xbOBpJuIbjsz
GYw4CEJEESVXbTsRlTWQsyZECILoEsOgTAMR2WCaF2YHBcHe4JKCXBERvf9S
IONrJAT4W/e4FcOIyLOmBh/1RhhqtHvfUgYTkeNdx06DRGH4+FJ/qMmPiKz9
kifMGoVBINPk4x0PIsJ4xssbMIiANYvTgZItETHWKzJ1ZokAduPrsOpdIpL8
FUzpsyQK09/Xwu4fJ6JowWl+63wxiKPcfW9AQUSjp981hv8RA10DMoenpEQU
mbLlQk99C1pIT+m+3llHEjbnOY6b3II8DVG26MV1dDJLbo6VTRycVx2TJ1rX
keuZTxSGsRIgJOsevti4jq6oWGYJ/JYAbISvN6F2HT3Uu1VjcigBj6SjnpFX
rKM/I6+jCaaSIBv04+qV7HXE5q+W1iIqBbRX97/bBqwjIra1jHFBGhrdyFOd
fdaRrK7n5adcGHjXTRvh+X4dFTy4LXLxAQbWnM85hbuuoxunDXDbbRgYaMZI
llmuo8e7+IvUZQBJZp71/1TW0dmgu1Sd3bfhZhJlXzDNOkoSsBpnwsmCROer
VhmqdcTHvMIuwywHmIO/PzfI1tGYDeZ1o7QcKD4oynq0S0Af6RmKeoPlQI/x
ifv1RQKa3V4TPycsD86eP67+biKgoDFeMp4gBXibf5HLs46AurnDDJl/KIDH
6Mcz//0koIdsn8Js5hTAT/wZSXwJAdnM3FW4J6sIUWtMAy9SCShu0MVi9p8i
/DB+4Un7noB+Jy7i7wUpwc+Pg441bgTU6xFydOuVoK5a9oWDCwElsucc0hOV
4Bcrq97flwQk9PB6YeojZRjpbuTPMSKga2L/br64qQK7MpxDqtIEVJ9cN2d/
qApSPD0CgdtrSB0ztXSwpQ6Jp2hEtYhriGdFlTnynAYco5AXZ8evoQ903x85
gwb8mi+R+za/hq7cOMbL7a0B+rnR+m0Da4i0vF6PhfE+ONwyfk9TsoYuNZ3I
FpfQhCG+GN/egjWU73+/aviJJkiy9wbF5qyhDRXl312+mkD2T/7LtdQ19E8R
z9k8oAmh9VdyVMPX0Lf7ik+XnLUg5x6+P/DVGiJOXM/u7NAGhtt8f7Ss15DA
6NiI3J422AuZTLA/X0MFm5G1HFd0QOJ0H/bbkzXEddfAnMRLB1qGyw7b1NfQ
1klsQJa0LsyYuvPRCqyh4m/XtB436wHHGzq3ICwefSi58TRT5CE8T/3FEj+H
Rydof9MWWD6E0t8+33On8MjLloHxevJDuM91ON8xgkec/W8FA5kMwacRp8nY
hke67BWOxG1DwNF3X4n8hkcP8rbnzEcfg5R4cH16Bh7du2lSIMthBAEmyo/L
UvDI+pXtVspDI7hYUhs+FItHFx+yx/z7YwT6Bt//sQXhUWxbunvMqydQlxre
9/UFHrnc0Qk18DEG+g512wILPDLJyEqVyzYGwy2aE7WmeMSbltfg0mEMW8re
MGWIR7LbLL86WUyAH+eQffEuHl2f/pf1X54JRIjremRdx6M/vvc8vbBPoStO
SP/ZKA4Jk+xM3E1/BiSptpGjfTi0Ypui9t/wMxD8ltun3Y5DbBy1UeG05hD6
g+++XCUOPX0yJPLDwRw0BrhVuKJxyO7cbk6zigV00TNJjWjjkM3xhcl1Oksg
YdFwva+GQwHbmFM9ypYgeD6kvEUOh06rOQyJf7CEUP4T/5UJ49Dy2P2r3w4s
QUOZTOAzAw5lOSqN39qwgq73BM577atI5Ld3Fx+JDZAECD5urF9FGtzZBRh5
GxAMs4mTqlxFM4N03wh+NhD6FXv2WvYqSp65XiV92hY0qqYYqf1WUcPQlx55
1pfQtdFzrE5uFT0i/jibcecVdFoUzf9XuYJSMVrBTlh76Bnf0sAUrSBTiZbb
hNMOMKArVaH4bQUFTpE9bgUH+CvfGKQXu4JWnYtxHyMdAMs1KOTyZgVxPMxx
+6z0GsiHd99USa4gqttpO4LIEag1YLZBZOWon1Cl9uAcgabZ697vayso6+qb
P6NcTsBUQss9xr6CxNrYX4t6OwFn2Pmmw71l1Mx0996eujNIKMsyyFUtI/w9
aa3qfRfA1Pi4qBYvo74HxlhTUVeQEWub0spZRsuP0la8X7iC0iXtEtO4ZWRG
Hi8kPOYKOqTPDHzeLqPv27NLj5rfwMsf/qmtUsvol4dG5FShG6Tzdd/SqF5C
p0KdLDK3PMDicmGtR8kSUjIRctBm94Srl8JUCnOXEEvSiQ+q4Al5XPcNmRKW
0Lcz15nP+XlCGUu3e9+7JbTCSdP3+Nx7aKHobtK/fbQfpaPuvK4XBBwrVPe/
tYSW5QTkgt29QI00bOiH4BKiGZIU88v0gu59DSwb9xLSUlMdc9/zgpH1rpOj
pEuoeYPyhH+aNyxNdmkb12NRa0LyXPwJH8gbLxgNq8Qi1a2tqLlbPvByNPRZ
XREWaY089f5o7gPEIQ3nC6lYZJj47x95kw/sd3bFznpjUfCr+i/hvr5A97Nr
6rkiFrHcoNRZPucPgjFdL+1aF5EjPjpXMj4I/NQcyXZqFhHbna2nQmNBMPGP
/bN7+SKiLLX0KuMMho9PzcuCMhZRgsGrfJfUYFjl/3eQ/mER9fat0W0Vh0AO
uhb4R2YRLWdcqLd3CQVyu24OE/FFtNsr6VuREAqGF53yFgQXUfbslJFWQyjQ
+Nd1b3AuIifMnRU3hjCw1HxwluHfAtr4HU7bmhMGR8NMmnzFAtK+rlfTufEJ
PL7wi7UVLqDj5ukVflzhMKTc03I/awFxPL3XkqAaDr5555YfRy0gxegnlLPJ
4TDnVCzs4riAnsBC7qrOZ0g9MYVyhRfQPqtL9teOCOAWlB5h/jaPDnS/O5My
RIOa5mKkQMo8MnkFMhzy0eDsEKGlGDuPmBzv6CU4R0NH+Ur768B5VLgjrvpn
KhpcZRJQn9U8eguZ6WpVMdCneZj6iX8eXeBbYi7yioNDh2/G2RfnUenThp2Y
n3Fw9Yve+TqOeVQ0acOxuRMHHn/yv6zRzqOHaYoyx+3i4brpkwCNlTnUwljC
88M8AXxe19rS5c2hFNLr5TuiiVD4xZqfN30OafxriRLTTYS/P1gXpRPm0DDN
zucSp0QQ/vfKxDpkDrH4nwizr0yEcR8enXabORTSGBt4TDEJbkV5SQTcOOIq
1pE+82TAVihQUBbOIoMz+i9NJlPhW1jZL/vMWSQk401CS58GLyz4Qie/zqKF
qlcHjNJpsHLmJHt1yCxSst8o/y8mDfAv+wQdXswiHClF9Yp+OmzyPjWcujyL
dqMDLfMWMqDsoI9bg3MWEcq/ZlhyZIJzn+J8NfMsGkk8HxKskQk7nlftoilm
0X0p/MHxikzY/7vmqzE9gyisVdjxYVlAFu5R9DNhBs2uvt6m1v0G9c8JzvyR
M6joPibNI/QbeN82xcQEzyBT//fjz9u+AcXqndbXb2eQEO+JtnDZHKBWph/n
N5hBBW/y5B/czAW6w/gTsWdmEPrM1K8img/sVpXGTkHTyOiFnrddcyHEtLQo
nvSeRm8/N9i3LxUCG+/AtZQ30+jSb6KFBcN3YJvEb3RYTiOPi7ED5gbf4awe
bwCv8jQ6zvV5LmTtO5yWC/veTzGNOOk2Yzv5i4GW3fyYqPsUkv+5ZlowXApB
zg4LrY5TKO4ihoSUqgxoBjx/G9lMobydhldfRcvgRFjcl8BHUwisibrNoWVA
TdVzbVpyChVytKX/VisHinUp7U/bk0iT1B+o+37Av19MafhXk6iU/tjJHu5q
uB/FW8JiOYm2dRsrunWqIdVMohFjMokSh6lsOQOqQYXEZDZIcxJx9L5kTV+v
hsj/Ci/xiUyiZdGUQotfP+F6onq6MXECSW5bc7yXqwHD10EZPY4TKJqQ1anM
WQf5sollOzYT6OlW74tXmDogYyhu5jKfQDwnrT81PKqDzOw/8zZ6EyjB5ey/
lbg6II5fvUJzawIF3VY/1DhXD8wRn+77EsaRXQS1ogNvA9gDrfbzrTFEsr5p
dvxhE8jLoQ9P58ZQSuph5uH7JmC+Y1f2qH8MibVYJ17/1gTl94bYNIvGEN5q
TEhovwn2H6VOStiOIc4YauuRxGbwfitlSzs/ihZFKaCL2AKRP14E5A/8RXdM
PjRQtbSBeTVnVVbjXzTcU2LBv9UGt2p7VlKK/yLRQFbSIN52GGm5dT/q01+U
HBFyf/9DO5wfIj/ree8v8gh4eSHlzm/I2IxL02z6g6yPce2eHuiAcpHfNRsl
I2jW74rqBH03CLIEKzGlj6DMS6fuPeDrhsxdtS6ByBGkFy2luyzbDVG17ePm
jiPo2syM1RPHbnBSb/83fHME5bxbue8x1g03rdqkfpYNI8YbdBdii3qgOLm1
3OfHENIvO75A86oP8hmbCliqBxC3XucG180h0HzMqDLxbQCNh96Oe60/BJvZ
htOZMQPood0HNOM6BFLy62cknAdQ7lTSOmPNELQ4cr0xFBlAAakmwqmqwzDx
x1UhKasfpTZ5MfmajwBj+o2Rq5F96JKEdez5wr9gLxF9DGPbg8w6b569XDMB
Eh+MlBYs21Gtku3o4PdZaN12S3us2o6MGeiC5RtnQf9FHFn/tXakUdT6Pndw
Fl5rDVfVLrehbDSWaL8/CwXcWkKxNm3I1Z1Xrl1hDi7/VGS7Z/cLubwoTA0c
nIPTW9eXi1xaENO24Q2ezXlIsVRTvmrQgsL/Mlu2UC2A8JhleqJEC8LuKNWY
sS6ARmPGk+C9ZqS3fOfMB6kFCAzn7n/m1oyUR8kr779fADLBMz9ZPZvQ4+qv
mQc0i4Cz2P/o7teAGBg16V8zY6EvT4jh3rMGtHpKjvz4FSxUEJ+Fcsg3IBva
59JB4ljw9ugO/XFYj5IrI1KNDLHAFpUetu5Yj+x1TExFk7Ag36wRbm5Wh7gr
OaefXV6CqEtpkeqyNegy/lax+8VlcLMaYT7PVYMMaX7FR4gsQ6MJp8DwHkL1
ZAYKn2WXwcCVKHDKHiHpATdq1SfL8CErQdDX+CciKNCRRscswwjVuogtpgpl
+58JDjqxAl4NR6JyuwyZ57CThgyswEKHeLhZeRl66nfRLWpyBe4NDy4FOpch
ihchVf7LK8C2eip+aLsUMWidJeUiW4UClqDDVzsliApXwXCWfxVGLd82pO4W
odTap9/Y3qyC7Gu2c20VRShA5rL5e+9VyHQvf73mWoQI728QO4JXweEzkRez
9x0lWfjTMyeuwomfL/wH9woR/XiRxIP6VbDhqYg7vZuPTH6OTcaS40BcbPOu
sWs+imivWpSjxQG5mvBh7m4eqp/BcnSewkHs62zjO3u5qI/keEYIDw5aWmJ4
Xfe/ITWX5dZ8DA7CRwcGm95+Q3xWUVk2Cjh4TGDyP3WQjUwDaUgZ1HCwwR64
lHOQhfLK6Rp29HHAY/umYPxfBjojU2Ru/goHK15lxvzuGajUTqdLzAkH5VHr
TC6H6ehHnecp7FscqNdZvWYiSUeXcrIm131x8PaMoYQCaSqK8z2oiInDwZ2r
UUthninIxELolHMSDpigL26MNAX9rh9GN9NxkGWhduhElozUj/uO6OXjYKBS
qiH7WCLiaHvoc7kGBxwuJmME2q/o791/Sbv1OAhyVRUNZUpA5e0/h/ObcWDl
dm7i17k4ZJJl97KmAwcj7yhvWlyIRQ7fS36w9+BAxQMXSMEXgy54l67r9+Pg
qlet2G3RKETi5Mbk8gcHMd7ZwaPiXxDLvs3MwzEcnPAJn3aFSCTt/NqTaxIH
WD+zjyUqnxFlw8m9e3M4MAi4N6upEY5KWXObyxdw8CtQTBKv8wlFt74F8qUj
e0KOz181DkV6sY2nb+NwIMw16xL6OwRp9YuYCa4d2X+h7FLbUNCRHq1SJFvH
AeGSfzfFTADy/N1QVELEQfeVh263cX6IVfVkhsomDgquXed7s+uDnjSXsNdu
4SBU4LCvhOID4vKTPMm6g4OXQt0eeAYvRNLg4qS5iwMN0RT+axyeiOdHlq71
Hg6MbLAFbffeoY5ak4zn+zg47xBCLWPmitjNY57dOcDBmIvwk9I3jijoVWoY
5T8cxLsPlF37ZIdKtoR5M464/MTGedn71qjPUpeH7xAHYszSHfzvzNDzJDfv
oCO2kjuxJ6D7EDWPv1btPuKuYtEi6id3UPaYpePWEfc55GCEC29Aaecc+eER
xzspLGrEaQHNk57N+SPWKDBolE4yhqJyB7XvR9ydysSs5fAcLrvZUz4+4iw1
M5HilJfQ2NxzaenoPFjF2j+YYAfAXNz49uCIr8qc8251dAYSv9iYrCN7rCRd
+LWfvIWvSrPrI0f2DsRYWuIuesBNBo2KlSN/bH6J+lnM+h7aOsvwk0f+Yo5o
YnKl84aMfN2YsiN/in0iPoNjPpB10FBhs40D/Y88leTbvpDNuqNDdeR/5yAN
+l/L/tBgdOel58aRf3xyyrQHguFA7MF/bAQcDHmN0LC1fYS40BjsLfxRPtwm
L8CNh8LhszUR8dUj+6WFyUv6PkHHwHjs2CIOBKSU81g6w+FKxUSz1zwOfko8
0Xdt/QxzZq3JJ2aP4iMWkgM/I8FJ64J39TgObG6m6SaXfwHSzpmYxb84+Cda
RUJRFAVa1wU8t4aP4iuM1f6VEQMst/ET5b1H8edXPNAOSwB6USvS3kYcSEWl
h2wmfoXYfD67yloc0L4/xqCmnwijZ99Ve1TjYHHladKKeRLEONhxJxfjILnx
YoOgbwp8PviwIHOUv6F7fUGk9KkwPO1BZDrK73dCH3R6IlPh0pkqk9pIHDyM
n52zT08DifTZ76WBODj9Ov14WWMG6HAw61E44IDsm26P791MeK3ell5vjQP8
BGWsfn8mPMr6+8/IHAe/1cz5d2eyIEmNeEHEAAc+F6+oS5PngLNOzJjCUT3b
X9T+ZcxdAB+6du1ESHCwTp4roGJWAA6PSfdGt1YBy0kRLpxVALtUaQIWuFUY
0il5eEyoENIWShk4xlahpPbMSurt77C3OHieouKo3kYP0C8YFYOVC+RuW62C
WbGAQ1dKMXCcPNmfY7wKhp0+Q+XzxbDusVIqq7cKqhRiSf62JfD3GZnEadlV
uPLqi/A191Iox39U1mRehUklfR2bhHJweGPGbPhjBTCzb41/j5bDggB19cm8
FYjxTLLmP/cDKKO3uDKSV0CzAvsBG/sDRHL5M8MCV6Dumlvps+gKSLm266Bs
uALJdMksRp+rwHqitM1kZxmEsRvLlxVqgF/oq7b0hWV4covaftC0BvZ/LSvx
n1mGEB+2HR/vGjA6+BhDRbUMWB6gmKuvgbN7kRte2CVIfuh3LlW2Flg6ivFf
Cpbg1G+2e1y362BrKCVKQ3wJiPmQf1ayAW6OUr+8jMFC+zVJppePGmD1jZJ0
BD8WUjJuvm52b4DMXgd2AhsWNL9el3RsaID2ScdZl61FKAxhb+692whKHQn5
zfmLYGO9NRbypAnOdfZIB51bhPmr+XQUPi3AlxsjLombh5G08zZrXe3QOK58
eMFpFt7YVCrpfO2BwPqSeDb/CZCFDVO6/B6QtFs8dtlpAk4w3PBs/tkD1a6Z
L8XNJiCqMPmH+FgPBMTcbnkpMwGlRP+r58/1Qg1HZIw+cRwIrvq08zG94O8B
ncPDY2Dpu9HpHNkHwfFMP14X/AX9xBt6ccED0BHkl0UfMQREqjHjrIQBSKC3
0Zq0G4JQ26AXpfkD8GGgf6xdYwhaMYueXd0D0Crofo5AOwQSo8k55MyDIC6V
UejsMwgcbMxk1gmDMFhJdzb03QCMh+/nSOcPwXTWX4YYrz54u5ddpnI0R8ps
VlOOmvbB2acP6vS6h6CrW3lZSrEPNIRLB1+tD4Hd08UGreN9UNNlS5YuNgwO
HIqK46G9kHxyWo+uZhjcXu/VOKf1wDPfVrLxrhGwoPP/uTnTBYb0VmWtEyNg
9izkeXlbF9z/QvuiGD8CvJk3bn3+3gVSGer9/gx/YOqNgnyMRxcwNfdniGr8
gbKgXzwT57qgmnJKLaDzD1yytylKreiA0z67kf91/IWvxm6rLuNtcIIuTpVr
7C+IB9AJuBe1wWGENAnN6l8Q6LGcKvNtA2yax/OJk6NA8t/ci3rBNqhppJQK
vDsKUu/P3pH58AteUJyanGgfBSPfh6EtYq1Q733tWlDbGIhhvMbt65pA4jAi
kffPGHy4oTXrHt8E311ImGuxY3CF5HZbhXMTJNv0k2weH4cTKmWdVTea4L2+
+4CR0jhE89P0r35tBFn+Xk+RxnGIbztbSfBrgInn0i+sjSbAIJTuSs7bOuDI
IKRLmE/A1F8RikdHekt/JmOSynYCTmvfOSF+pMe6HjPpJb+bAJN3NFR2JHVQ
ozUvMxg/AU03np6b8amFr9JhLDJ/J0C8nbw9O7YGHjPO1p1+MAm/pornIpur
gTymjxhoPAmnqdyp20KqIZungfeY5SQs76TpGehWw5ZISsCa6yTUFtGR+c9V
QaiusWZH3CSYXss/y0FTBfWxo5O+E5OgI7um1mhaAVd4B0j2zKfAfawlyk2v
DDryGoXtXk6BuEbpN0O+MngtVmK66DwFBhILXQF7pVCn9Lll0H8KKpwL23oS
S+GhlWZo8bcpqN9aHaTElUBIQQenDW4K5IckuLKjj+qaRDNm0nEadL4Gpt26
9B2atAoUmt9Nw7+D+xKlZN8h6kW0Wq7PNMSONQvYTBQCJsHKwCVyGrhOSVIE
xRVCACmDI2PpNAg7x55xYikEnhb9XJmNaeCsPJPfwlIA93Ww7Mn2M9B8/PLv
FI8cuGjTy+P3ZgYemVOun1bOgU2fKj4brxmgeX3OZIExB+LKQ8QkwmeAIeLz
XFHqN1hgF9Hq+T4DMYQ/Vzs6ssFj6k0AGWEGRr7Ic0aKZkG+7ckdk5ezQHOO
XR/JpsNyr+AWwXkWxrOOPatgSoert7Q33nvOwn8JdbxnptMglSR2LfnTLDhS
3JSa906DmLAr2KniWdAtfCq93J4K3kVyf0x2ZmHi7iY93joF6ljMhwmkcxBf
EnYjTi4FDt8EDL4/MQe9DsuQwJoCrvLdvcnsc+Bb1z6S1JQMtv2P26ek5yDt
gVR55MVkMNhyqTZ5PwczpD2GZbhE+PIwvpIQMAeLA5dz3X4lQh+q+fE+fA7+
azg7EZqWCOp+VKXJqXPAHny+PtYwEeRZI/KmmuYggy9iwyLuK9yQLPhqQjMP
cY0bI1tu8UDuPudp8nke2JfmKovSo8HG/piOcdw87Pbtd9x+FQ1D5lxXnqTO
g2lIPfctqWjI0TDoeFQ8D83pP0NNeqNAm6eD7UHfPAiEbjJ/ooyClMaSIvXT
C+Dv90S80j0SaCt6fO5xLMCXS4mJERqR4JiHe3D34gJwZgkvdHBHgsoXPhJV
0QX4Xrj79GFjBBAs4tUUtRegmDFIr5UhAmRpP8xKfV6AyQeFZc/KwyGHJLlc
Mm4BYr69pZsICQfmjZ+BEqlHvBM6l2sWDtjRbaFbxQtAZ4hS5U+Hw6f8F+9E
+hbgzeBrnbuvP8GUpjbL1dOLMFky66aoGAae0ReUWT4vwu/VrhcIQoCfKm1/
Jfao78gKUfeRhMCQA29BQ8oimOx+TLKoCwYBDT4Wu6JF8MaHHqO7EwwjlDdm
23sWYeYOl8YN3SAQdZDwfM+IBbz6dfPDgAAYn6wUfcCKhWxRdtU0rQAIUJde
uMGNhUtypt+rOAJg4upt9VFBLNyiUkqUKvCH4EmFc7c0sKAkEvz4+V8/mLt3
/8dKCBbO0T4W+ankC2FVPS8aIrGg80G88uxZX5C6qs0Vm4AFyQdn0OC8D3yi
0PNVyjvSzbyMfB5+PgBVhjopv7HAuKeibdbxAaL4LNb0aZcg97R33R8rb1Al
d+dr8F+C2d+z/4UteMKTaok++U9LoOIdM7OCPMHRcfNdY8wSlOxjC9K/eELy
gnVf07clkOP+z5NPyRO22w3dW38vgfXHJJvHuR6QGiHR38G4DHdn8M2V9O5Q
cW/TXZ1tGZqWmg3lWt9BJ9X3q108y/C4qNXDyusd7LrweXQf6fInyhfWvuy4
gcbjs9f6dJYh1nTMUnLlLezzbnoMRy+DnVbJyw94V2CaKLxmkLwMlqFt1I5F
rnA52npgJHsZkqn5dQmOrqBJM3vtb+XRHOO8+Z//oQtk4noHxkaXwfFZczQd
iwvolBfyz3CvwPVVopPDYyfIU7YeWs1aAesQzq80dxwA/4lHf6xwBS5l1kho
cDiA8N/Bwd9HcxhRPiMdv2YPpTaygzmtR7p/fHZOJsEeUDjLgOXiClDbs19g
3LODrtHa3rkrq3Bx3VW4puEVMF120hoQXIV9oVvY519fgfZL/t7GW6ugHq+1
99T1FQyTfelJVVoFiwN3N0WhVzB1+UW3icUqCB1KRX1Pfgnrr5g7xzJWgeWE
iZHgZVu4Wdl2ryN/FVy8ZjmJszbgTO7ZUV22Cv+8ck3k02xgP3Lpd1zzKtxc
Ma38cMkGyKtq2g3mV+FeZrCuFb81MFNa/RrgPdKhN/q7mzSt4FYMauxIw4E7
jib9wa45zAjkS1nk4WCPgq7oRYM5hNUnFJGW4UBhiOB7EGIO2GW3JNEWHJhR
76+GXzKHOJByi8HiwPCQmcZB/xl42BmyFbHgIfTEjS+0faYwINXXf8iOByWh
dC2nNNOj/FILU+PCw/5FTPg9J1MYjpWknruCB2qaS18xHKYg3Mi2eVYCD0xy
yOO41VOYZRnufmeIB8E9NktHdhOQmtIIbnuCh1N1DIY3143hU06L0lkzPPgT
Pce02owBI1OOCq3xsDdzyJ361hiiLL/kzrzDw3DJzKrn9BNQqdbxV0nCg5XR
o+zN90aQZ9Jzm3kOD3oNnqHMdg8h7fnb5XtYPFxeS98hFXsIcS95o3xX8WBb
J/XQft8AAt654rY38XCcM4Jv2s8AzGJ4Ev5QrcFxLYe3/RkPgKPHbi+Rbw0G
N3eFyA704NQwR8bw9TXg6ZVoqGnVgxMTTZpMwmtAl0zCsB6pB9srbNleEmsQ
+q40IU9YD3qP1+s/U12DyI/72aa2uhAgc6r0mvUaVMyqdi3va4OnUrWx6as1
MLTlTLPu0gZndfOT8a/XQNfFyEYzVRuePao0pXu3BrvKdyXl72qDjMvTU2sh
axCVQFqbn6IF2wVFL0sL1oA1oFhh1lgTnnFpX5MhrkEdbacG73kNsMe5yght
r0GX43eF0AN18PiZpMe9vwbKVnnNOkgdYg1xXqTkBCijJx4Yy6tDV1TA39pT
BPg8cmbuifY9EGesDZYVIYDAu+/jJwPVQHFiPkVYjACP3vVy4bXUQDufroJH
kgCVzD75cufUwOau4RyZHAFuqQiPSxSqQrL/FqZekwDWGl2c6mMqQEsmgJez
I8BqZ3mErJoysHZrU4o6EsCK0fL3L3Zl4E18w3HRlQCsNwnTJUtKIINpVSJ/
TwAhwwidwiAlcHQ1TWoII8D1yCJl3t47ME6I0VQoJAAVc7mU7itF+D5NVaKI
J4AkGe3K5xU5cBhqawokEmDc/jVlb4MciP3+ONS1TYAbYgqpz+PkoKqUZd+A
dB2Y+paE4tXkoNH/spwt0zo4ZpGaUBXKwtCNO91fRNfBqv15iJS/DMRcpJn+
e2sdeBSW/6SZycAj1k4it/Q6kAz8inwoKwNTZHpncxTWj+Yf3qCs/duw1P/M
qEZ3HQxUjulWOdyGf298Vhacj9Y7yqpozWCg5qXK4XW3dcjLchA/lY4BLzM6
RnvPdaj4QXFDzwID1OqRogf+61CiGWz8bFUaGHnS3zDGroNQNSveg0QaLrY0
HpeoXocOu5e0mZKSoHKagjeQlAgVF9n8NShvwYVuhWRfCiLMVOn5xw6LwX6w
z3nv40S469TkI5UrBrlU1CxujER4rh0Z5qYjBgx7J6htuYlwh5ofO591E/on
GbCaMkRQd1psqzP+D57kc+SxeRIhIIB1lPK4CIi/eHSV5QMRqsofhzbOCgMT
X0L6KX8ipH03aW+sE4b6ZM6vtGFEsPajyvJzEwbeSJ7Qf4lEmCRMIepNIVh6
e8VuqoYI8Sv9H94SBMFRRfRmNskGECVIklyuCQBOLiP5E/kGTCqwUrkQr4OF
NBv9G+oNEJdTsRuqvg4PBUkWVBk2wMbbgq/4/nW4zdwevcK5Aa5trYKtbvxA
M/X0QBA2IETSMhzNXYVEl/CGMrcNGKPq/PB38zKw2lMKJXpuQH16qKHtr8vw
6YVLvN+HDTBgep+pmnAZPhgZOT4I3oC7+qZXxxQvg6XCtSt7cRswE3Z35kEs
L4gy1gdiqjagt2809Mr9S9CaSdBs3N2Ah53vdGWWeWC7mayS7HADZG7OHutr
4AHeeaYLt49tQm/MsGdmPA+8vySyXkGzCc4uXG6nNXhAKtk+vIBjE5y+WkTN
l3FDQSyxNxazCewtdzK3PnFBVMimtt37TTA3OvRqn+WAplzK6nyfTWh5iHEU
TeOAjXbmSysBm2ApeV7nwJTjqH+KbZiHb0Ll6EW6vFl2oPVziniUugl8wX+U
Xy2xgYfndr9S0yYYv8/5WkTFChYOu7qcJ7ZgeDqo56LbGch96Mt3mm4LYrk0
Ln5SOQME2dP71ExbgEttk5U6ewbeMAokEVi3QPNBoIN88WkIyTNeauTbglPj
CS2ncKegZKHF/YXyFjBYz0pdtWUCskdfMn/4bUFlYEF4wFV6iFUQ3dWi2oZy
hmhly3JyyM7V+/KTZhu4XtOUzhmRQ/mZN6J8DNswLNYXl0lFDgOztTb/zm4D
jhJDtq13DBh81Kczr24DRaB1RMoeKfg0WbYf3N2GWDxbpErcP4zdnaSEjM/b
oEXxgO3TDSLGM79Bkil6G068jzowC1zHhLIsDL2N34bN/qKcN/METO68wCnN
9G0YN1RGTxPXMAu+Vb77Zdtgff+zUR/fKuZxy+DL+3+2j/rLH5HxkzMYa8G9
k1Xj2yBp53usqm0K8zbq/DfemW2QEL0xN+g/iYm2MJvdW94Gdl+fXaeTY5g+
6vUH6f+2IcrM98c7ij7M9EvmLYZjO/D5j7eKtHc3hjAk/vkN1Q6YMRFuWFN2
YOizPDo0GHZgynAq0fZYA+Y8Y6pV5ekdUH/u3FxJ/hPD79JMzcu6A7oau/h9
smKM5CQ2LfTcDsjHDZiQHUvF/N/7Wfj/97P/A83FJCc=
          "]]}, "Charting`Private`Tag#1"]}}, {}}, <|
    "HighlightElements" -> <|
      "Label" -> {"XYLabel"}, "Ball" -> {"InterpolatedBall"}|>, 
     "LayoutOptions" -> <|
      "PanelPlotLayout" -> <||>, 
       "PlotRange" -> {{-1.5707962626807608`, 1.5707962626807608`}, {0., 
        1.1}}, "Frame" -> {{False, False}, {False, False}}, 
       "AxesOrigin" -> {0, 0}, "ImageSize" -> {360, 360/GoldenRatio}, 
       "Axes" -> {True, True}, "LabelStyle" -> {}, "AspectRatio" -> 
       GoldenRatio^(-1), "DefaultStyle" -> {
         Directive[
          Opacity[1.], 
          RGBColor[0.368417, 0.506779, 0.709798], 
          AbsoluteThickness[2]]}, 
       "HighlightLabelingFunctions" -> <|"CoordinatesToolOptions" -> ({
           Identity[
            Part[#, 1]], 
           Identity[
            Part[#, 2]]}& ), 
         "ScalingFunctions" -> {{Identity, Identity}, {Identity, Identity}}|>,
        "Primitives" -> {}, "GCFlag" -> False|>, 
     "Meta" -> <|
      "DefaultHighlight" -> {"Dynamic", None}, "Index" -> {}, "Function" -> 
       Plot, "GroupHighlight" -> False|>|>, "DynamicHighlight"]],
  AspectRatio->NCache[GoldenRatio^(-1), 0.6180339887498948],
  Axes->{True, True},
  AxesLabel->{None, None},
  AxesOrigin->{0, 0},
  DisplayFunction->Identity,
  Frame->{{False, False}, {False, False}},
  FrameLabel->{{None, None}, {None, None}},
  FrameTicks->{{Automatic, Automatic}, {Automatic, Automatic}},
  GridLines->{None, None},
  GridLinesStyle->Directive[
    GrayLevel[0.5, 0.4]],
  ImagePadding->All,
  Method->{
   "DefaultBoundaryStyle" -> Automatic, 
    "DefaultGraphicsInteraction" -> {
     "Version" -> 1.2, "TrackMousePosition" -> {True, False}, 
      "Effects" -> {
       "Highlight" -> {"ratio" -> 2}, "HighlightPoint" -> {"ratio" -> 2}, 
        "Droplines" -> {
         "freeformCursorMode" -> True, 
          "placement" -> {"x" -> "All", "y" -> "None"}}}}, "DefaultMeshStyle" -> 
    AbsolutePointSize[6], "ScalingFunctions" -> None, 
    "CoordinatesToolOptions" -> {"DisplayFunction" -> ({
        (Identity[#]& )[
         Part[#, 1]], 
        (Identity[#]& )[
         Part[#, 2]]}& ), "CopiedValueFunction" -> ({
        (Identity[#]& )[
         Part[#, 1]], 
        (Identity[#]& )[
         Part[#, 2]]}& )}},
  PlotRange->{{-1.5707962626807608`, 1.5707962626807608`}, {0., 1.1}},
  PlotRangeClipping->True,
  PlotRangePadding->{{
     Scaled[0.02], 
     Scaled[0.02]}, {0, 0}},
  Ticks->{Automatic, Automatic}]], "Output",
 CellChangeTimes->{3.9397759432871304`*^9, 3.939776075536018*^9},
 CellLabel->
  "Out[164]=",ExpressionUUID->"deebe683-6063-4bb4-89db-d665982938df"]
}, Open  ]],

Cell[CellGroupData[{

Cell[BoxData[
 RowBox[{"Export", "[", 
  RowBox[{"\"\<mod-affgauss1der-orisel-kappa4.eps\>\"", ",", " ", "%"}], 
  "]"}]], "Input",
 CellChangeTimes->{{3.9397759551579313`*^9, 3.9397759555928593`*^9}, 
   3.939776077875499*^9},
 CellLabel->
  "In[165]:=",ExpressionUUID->"47d26b2b-3572-40dd-9947-04e23b4db164"],

Cell[BoxData["\<\"mod-affgauss1der-orisel-kappa4.eps\"\>"], "Output",
 CellChangeTimes->{3.939775956291363*^9, 3.9397760794561462`*^9},
 CellLabel->
  "Out[165]=",ExpressionUUID->"9d8f78bc-0f69-494b-9579-4c67f50a5a76"]
}, Open  ]],

Cell[CellGroupData[{

Cell[BoxData[
 RowBox[{"Plot", "[", 
  RowBox[{
   RowBox[{"mod1lambda", "/.", 
    RowBox[{"{", 
     RowBox[{
      RowBox[{"kappa", "->", "8"}], ",", 
      RowBox[{"lambda", "->", "1"}]}], "}"}]}], ",", 
   RowBox[{"{", 
    RowBox[{"theta", ",", 
     RowBox[{
      RowBox[{"-", "Pi"}], "/", "2"}], ",", 
     RowBox[{"Pi", "/", "2"}]}], "}"}], ",", 
   RowBox[{"PlotRange", "->", 
    RowBox[{"{", 
     RowBox[{"0", ",", "1.1"}], "}"}]}]}], "]"}]], "Input",
 CellChangeTimes->{{3.939775966249412*^9, 3.939775966731048*^9}},
 CellLabel->
  "In[166]:=",ExpressionUUID->"b6ea8d26-7580-4e7d-812f-f5afee1c788b"],

Cell[BoxData[
 GraphicsBox[
  InterpretationBox[{
    TagBox[{{{}, {}, 
       TagBox[
        {RGBColor[0.368417, 0.506779, 0.709798], AbsoluteThickness[2], 
         Opacity[1.], LineBox[CompressedData["
1:eJwUV3c8V/8XllGSzEIokhCS7HDvQYRSKKLyTVRIVhkpykhIskMI2TNkj7zt
Tfbee38+dhn5+f11X8/r3jOe57xe9zznrKHl7aekJCQkPhQkJP9/Xlelubpz
9i+Ksyertlf9KiOT60ikPPMXUVukv9YReSUreHbhGxPrX3T+0IWAZBEPWZq/
tX8uM/xFwz/GaGLFQmTbklx+mJD+RfZxCtcnZBNldSk3TnWP/0Hx3MlvLz7M
lzWuHSBmxv5BY+czTytM1cou86jrnXH7g5o8jkUl67fI2rlX1H568gdVPmbI
bf7aLuumlBxpdP4P+m11e5qds1/W8JXoRUGyP8jQ5FX6yZxhWUj+VbwyuoUk
CSsK2YNjsuwDytfzS7dQ2siac1nMpOw2dXuvY8QWYs8nOLoXzMj24nrGCm+2
0IT2oL+q4IJsntX0xhHdLfQzZUsojoYgG/9R4Nf8tS10YaC14VsIUTYoxsqt
WXwLBZOHKDsXrsi+6NxmCGTcQuncFz1PSq3LHm5WEw4l20KvKb0oGZ03ZCOq
I29+W9tEvAbt+zxDm7IipUTTmIlNVBtoor2r8Ue2Lk/BM7FjE01WV94xGPor
+zAjKD6tchMRd0rmrrvtyK4lTldkZW+iG8kcsr3Ke7JnvnrtFQduojDNwAau
EBIsx3+Qtfz9JuLYo6cTSj2EqXoJSdVYbyKZXIbUmnZSbNjVWbvx8SaKFaQU
9qAlx2wc2l+23tlEq0Whd4UeU2BUNtx+XVc3kVnsjecxvw9jUWZ26f2im4gx
deLUxl1KrOE/1tlJxk1ENsOubImOYZ2jD4NpqTeR7UPtjfvJ1NjQ41hFafJN
dLa3Ob0n/DhGfCb43Xd9A/V58P5HDKfFthet1IsWNxDlOJccjzYdRm6Vuzc5
uYGkpTnE/hujw5jt8PvSXRuo6EHdzdKjDBjnX1fKp80baPRsS/P9BAaM37E2
z7d6A/2848U5pcKI4a4ajFO5G4jEFV2vjj6BPfExbPIN3kBdzJtMz2OZMQv6
xDdFPhso0Sbej+0VC/YqaIFvyn0DTeqZktLfOYV5hdl8kH61geJ9TQ1kzrNh
QacLRZ9abqDMwatqouzs2LfovTFf4w1U+lIxeJP9NJaZ4I5P6Wygr59Ij3zF
OLCiC42LtBobiCHkHunlS5xYZRptuLTKBtoZiFV9Ws2Jdf8M3fKVOuA3CabX
yLmwvdKUTOlTG4ijt+D0WAc31tR/iXrnxAYqJD31MhM/j0Vs5hgX020g2//E
H4yknsdkhdAZWcoNJD/nsx/8mQd7863DG9taRyqNfzs5rfiw64W6s3ur60hj
v/zLNwIfdqpr6Grp8joSme132H5xASugnt3Gp9dRRY6u0DcnfmzTYddErusA
n4vSjSgTxGpCXKpI2tYR99rqvYv3LmJfsg9zljetI96g3LuyGxcxsQW6Hvmq
dSTmNKp1UeoSZn3/vNLV7HVkrc8mtLkhjCnYpUSTZayjV9QqQm81L2MMAZd2
K1PWEeJIVOTOuIz9rL+SrRizjugbo/yOvhDBiFK3zl7zX0cS3vrvq+nEsDKt
DsfDn9fR8o2tzJF3YpivlW5vjedBP8Gn0/wJYphQkqGvsvM6Oq1AV03SJ46Z
M7/aU7FcR7fttIP2myUxWdFd3aPP11EVdYdK/W0pjFrdJafeaB05fy3MK+2X
wtLcPz2//nAdtb0r8HBev4LNb0T13bi5joz/k/zToCmLFdGfF6dWXUerNFdK
7q3KYh8vpvg1Ka4jsytHDBuDMYzvaY7yTdl1xGDmfRkt4JhRZ13uLYF1dIeK
VNNmUg6TIN6kp+VdRx6SbPVVSvIYBXWH2W+udbQS13LHPlkei7s6dE6DdR3d
pU06r2qvgE38XPHXPLqOGr+LjViIK2IRh7dd71Oso7MpF9zyYhWxu/dJbR4f
Wkekj91veZ9QwuoOMd61/buGkq5HGJ37p4T90BBj/Tq3hii4r94fWVXGjONk
j8VMrSH5YitW21cqGOcfxd2UsTXEtuH/i2dfBQuM0h4u6VtD4tpXEi+yXMfs
l+1iRuvXkLFa5AiztRp2WcEpcK56DeWysnL0MNzE5r94uK2WryE94aLgR3k3
sf+wUCPyojXUZe6eIHZUHVPwLuTnS1lD325fmH1A1MB2RsrZLiesoZcv3bya
NTSxHNEGaumYNZQw0/bDN1sT4x3oX74RtoaMDj2UUHC+jVHz7/609FpDo4/k
HTiltLDqt+Rx9u5raI3et6wjTQt710b9xcV1DW2+mjypx62NrdiffhX4Zg3Z
XmXflGC/i3XX4jL5pmtohYzWFy7rYn5syoJlRmtIW5qEqqJUF1O1VD9db7iG
Si6lvfqlfg8rYXq0339/DbW43CZzdLyPfX/qUvnv+hqiSf9XU032H3a/8GPO
EeU1xLHxJL4w4z/sxPGAeLqra6jd4oX5iv5DzD0nxoNL5oCfeVJ7VLM+ZkZW
deOawBqSYzh6M97KADuv0ySrzruGYnevxmv3GWDDKZ0Xdc+tIcZXFt3xioaY
5u0pWlO2NXTyh6OU+bnHmMT3w52fj62h8EGCdhLZU0z694t6+SNrSEWlN1zG
5ymG7w2WbpCuIdO+qy3f2I2wa/eyk//bXkVkuf6f5JSMMR36R04X51ZRhbi2
9Y36Z5geNNqMTa6iu4/HIiJsTbFH5hKmX0ZXkR9TnnU+z3PMpJ5ae69nFTXe
uqDaH2KG2bsU8jfXrCJXCxcB8iJLzDGDm9OlYhVV896IfqpihTkP+Z4UL11F
JHF9Ms15VpjnFSOSb7mrKGK/7Sr5txdY6ApDt1ncQXxpKXOxvzUWwfGukTN6
FQ2Yj3JOMttg0TfnyjrDV9Hv2jftA99tsKRklCobuIqCI++PpJbbYoUGZi7U
rquIKMJ5WFTMHiv17bEre7uKLOyGpy8N2mMVvxTMbF6vIhPNrZQ9z9dYw6lT
OoNWq8hbUbUseuUN1t9WLZimv4r0JZNi75G9w4b3hbkePVhFpXYZSfzd77Dx
ixHMJ3RWEZMhsxpThhM2//ElqeOtVaQbmTS0V+iMbctz9N7AVtH8QvyDqkRX
7J+lV/O+1CpSvtKspCP4HiON3KjIFltFr+KoHzXkvMeothvT2QRXkRPnrT8N
bW4Y20/79wusq2hMTtSrHDwwztEJ+yimVSSnJBg0MO2BcdOoW9xhWEWaxN5/
EwGemKDp+XvFR1cRt1eEqN72R0yWq13o058VpF14tt/u2GcsmvGY2J31FWTS
/fhvdP9njIxC8QobcQVhqV/E+jJ8sIaZ3KupMytI6eGDwVAJP0w3/atuY/cK
OiaTfs6NPQAriWz/L7B9BQk6NjrSRgVgHH7HHj9oWUEFuTx8NucDsemXb80X
qleQ+rO4VQU8CLORMnA9lruCTqZQpjvFBmO9F8I8OjJXEJ0Pd6muSggmw9bh
HZ62gqLfhnxhWQ3BSP8phgjErSDDtm6TWa2vmBHhbcRa1AqKDHprrEoThtWP
5n0vDl9B3tGj10SbwzC/Sr60G4EraDlCTfK2XgS2nmOQxei7ggYFgpkmBL9h
OglheQNeK8h3+IdXDlkkduYjdflz1xWkVj11Z6wqCku7Rez69GIFsWgK24Y3
f8fo5C4M3DFfQetGKxqNmjGY9WXDUbZnK6jvX0z6374YTPpE53zqoxVE78ce
1b4Zi0VSHCda662gnwEkPGWf4rBDW0obMror6IOX0zmR8/FYXV/+fqP6Crrx
5sNncaMETLCRSB50YwXdTHZfZaBJxHxLLlDpKa+gSxy77dTFidjdqPATi/iB
3nxyjTvcydjkE6cL1EIrSMhdOjkcS8NU7hYIdV5YQaJi0fcvMKZjqcorohHn
V1CSyA9aRUI69pL/MS54egU5qf9S2yzOwLrZIq6us6wgRm3+j+/uZmJXjnep
lJxYQe9auIvy2zMxEuK1O2rUK6iLxPJPVXcW9mTMSfcE5Qra8GiT6n34E6tt
L/hvkGwFPZsyLOVY+In55PKbmO0Q0aGnHZFddDkYuwPNW+95Inp/gUFvIigP
exbXwPxtmohIbheGl0nkY3nN7j/Tx4lo9PAVSvWhfEyTc3+mpZ+Ibhy9n057
pRBzrybcpm8konj3I3Sal0qwjuXUpbO1RDSVOe44tl2CcbKYeIpUEhEv38KG
QdMvrMh09NedYiLyLJnwnXdBGIG2jS84lYgUUyeLJCPLMdkrnysTEomIUzXz
tNGZCszLUPVhfiwRSRXbPdOJqcC4c8sDe8OJKI8iwXcrtxLTvf/zH6s3EZlY
2WoG0tZg8e8tvgp4ElGDvPtTqawabDWNX0zWjYgqj7a1xOjUYp/3Y57950hE
kb3h7/Wy67CKuMDOKDMi6kyifJWf0ojRtqhbZpoQkXoraXWHXROmt3WMqvwJ
EWnS0g//U2nGtlTdYFzvgK9/+j0g+Y0pWsv1r+oS0b10foP8qd9YQMSuDZk2
EZ04ntNw6FkrJkiwSeG+SUQsOnKeW/pt2GuWy0riqkT0Yc1w6t9oG1YjvzSi
pEREbsNNfSNP27FHQU9PGmNEZPpBpSzRoQP7cuWuc/JFImo7OkrS3d+FjRsy
sBVdIKK3oryO/O+6MWHvltyG80QU5DO084SnB2sYvrawcJqIlLZMZ3jcezFm
SjL33VNEVNN4teEf1oc9uYw4jzMR0UUy0ez/dvqwf+8l7wrRENG14yFZ+h4D
2I30NSJORURr+pYV/90dxEK7Mz6pHyYiY1eT6VCBIczotobr2C4BcbeqPfee
G8ZaIy7rGg0RkKG0WPgXvTGMJM4yeKiTcHB/XMF5F8Yw4dT0Tq0mAtqtpRgx
eTeO+RVe0LxaTEDXP4TpRWZPYGVlxr5FPwlo9Hdw+7T2JEasjW++nEJA4hOK
/p57k5hG99nrnF8JqOez9nP//6YP9o2+Z4gfAVXzB8ndY5rBMie/1dB4EpCS
7d1lma4ZjG7t1NU9OwK683lh/bzRHNZKyyDbr0VA5+1jg8v7FzESZo03mmoE
tNyUY/exYQkTPuNTUHeVgCK3A3OvVSxjfoJU4vkiBEQm/vD5g6dErExUxVqI
n4DerKZe2VsiYkRp96z4swT0W2XAnd9hBdNQJRUKoiMgnpZe/ZrYVcxZQ87s
GCUBuTmeyveANSxT512K6/4yYi00kH0zuobRGW3zvFheRrnt2JskkQ2s1XWV
41bTMhLpcJ14c/oPRuIl/LC6chlZf4qpp579gwn7W0TIFi+jtzPI2qjwL+YX
Nc8ikLKMKh06j+q/2MHKEvh0Yr4vo6xHBYxvdHcxYrrRl1Nfl5FV2J68tvIe
plEyTk/puYzGAuWt9bB9zLmSU8PJaRl9mTe59omLBM9seOizabeMOOWm/LpT
SHC6vn6qqafLKA5Vt9ypP4S3brSTVVxdRktHNKNeK5DjJHt0CldkllH02chU
jWVyXJhc3TlTZBk98rTmWIuiwP0YGncjzy4jgpd1rtHJI3jZqaMyTKeWES/Z
XZeYviM4kVP59We6ZSQahHid4ihxjUuVGw77S4jf3ucShToV7ixxSGxtcwkd
ljlfxHfpGJ6JwUvT5SVEl9bxZYyJGqdTK17WHVpCPP1Wdhz/juO/TbJnxIuX
UEpeqVjHKXq8fWRLA89eQgYvb3ySi6HHu+/KFl1LXULFcnac+0IM+KBitbdO
+BIKVjH6/k+bER8tPrqpH7iEega8fn0kMuITIrf0TT4toStGst7bvifwec6e
y68dllClng7fpeGT+FIIW7iL9RLitkkWVv7MhBNpHpF7PV9C/9TPv1qSZ8a3
dme7wx4soQI1Sv+IEhacvG/boUTmIH8cqh/dZcMpNWCqSnQJ/Uyk2y8ZYseP
1b6/1SywhIRTtFnLqk/jDLnUZ4fZllAMd/8hvjQO/KSgptc04xKSIDQed9Pm
xFliv6wtH1tCrv6nFkj7OHEO/zM1+zuLqNYzKT578SzORfn4EuX6Ijoal+Mm
8JYL53FKDKVbXEQOllOqOMM5XNBc+PnZwUUkwhd2u/k6Ny6tqkB3tWQR8S6+
y6fY5sHxMvfXN3IWkaHFZb7ybF5cXrJx/E7aIqJ3EZR4bs2Hq5zXyn0SsYgi
i01ENSj48RsRoWfMgxZRf8r7hJUefvwW45CHrfcionh0tu9WlgCufcjovrvj
IrI4d7BrXl/Ede1TKn1sFpFuGKGPxEQI1yMsC4aYLaKrsXf5vB5ewg2HXu0n
6i0i6+KPr6uyhHGrwo9x9bKLCLq7mtTnRXAb4Zbj7WKLqFpFzoLUTRR/lcjw
ql9wEXWUfRz5ziWGv/sSrrrAvoiy3oRT3LAUx12oR3+unVhETpVoM/m0BO72
npt9l3oRHX/gcC26TQL/9CJ9mXpvAVU9Gj56/IYU7jO7onNyYwE5qtEqT9Jd
wQP0JcpPLy2gS2qjPieGruChN1Gg0NACOhsV4HDnowyecKFNSuPXAvKi5ZK1
lgTchDer3Dl3ARk6nfjhzSKH85/3v56VvoB+CPnG3Pwqh//g1NRjiFxA1hcO
PzyVKI9bnbk8pRC8gM7Zfa0wElPARdjpLax9FtCKxjUd3hoFPJ+5zanz3QIS
MlS8HLh1FX9zMouS4tUCanYpmfkYoojLMvr7i1suoHgWqUovWSW8jEYzNlh/
AdmCi4J68DW8jqKtRlduAdGEc0mkfVbFvciy1D9KLaDtHmbnnPvXcbVD/r2F
wgf5D2XaiArdwNt2NeZZzy6gxMsULCZzanjQtrD1jVMLaPeymMantpv43T90
uw70C2hkqOURSfktvH+t9fjQoQXE1rmrYfxAA49YyQw+vj2PsGt3FtqGNfCH
BD8OfHUeidQKfTAw0sTH5zUuR43Po8iRmGo719v4wlirlkHlPGKLH+owXtXC
f4xkDvkXzyOeM60jY2HauNWQn1FF9jzSfdNkmKZyF1/v1bA/FzePbL12+kdy
dPC8buFDWhHzaFv0SXmMtS5u30nn5RY0jxTdBJhNpe7hu79bw6fc5pHTefHF
+s77eGlzJjfT23lUqC8sUZf2AHdu9Eu/ZjuPep0LvwV/0sMpajVQ4tN5FNPG
Y+ry8CFOU9o6/uzaPJLTkzl5SNgAby3OfB6Gz6OB9uB4myIDPKDQb71BYh6R
S6fOKqka4ky5GocFeedRdbGWka/NY7z3p7CvHsc8ei/bel+T/gkelknH8pl5
Hv27GeZBnv0E50hrvbB8ZB5FXEg5MkJhhI8nZ/48QzKPaNgryu7lG+FxiX4y
6n/mUMngoL+ZhTHOF6txM3N2Dn2I6CWlWzbBhcNarV7Wz6GaJz9PBkuZ4Z5q
dqR/y+bQkI2uTtElc3z0H1uQU8Ecoj5am3bnkgXu+9g43ztxDkVdxgo8uK3w
6ZPHVRmj5lCgTJD/dJYVjtf97P8aPIekIg+psym+wJcF/+0lfJhDGcIfvma+
eolfG4n1vfh2DnVbCXc9O2WNR/qrns2xmUOOx2dNU8qs8ZubQYrlj+cQk6rn
1ntOWzwNCXwakJ9DT5gZyZQF7HHyl23shlfmkEoCmhv+Z4/rcb/6MSs8h1xY
ZhQy+17jxz5WtG1wzCH2QeXY3XgH3FDG5LEj8xz6OH8ucyfEES9aOr5BSjuH
juxj+rIBb3HT2/dY6P7Noi/Hkppjo53wCvL95OCNWaRZ5Pgt874zzpofJ3N6
aRa9/0E6WzPnjNezER/yD86iNVYRccTkivNNuccrFs2iU7Mf1jMz3XDnEEHJ
xqxZxK78IubL0w94r2p7nWbyLDos1sobw+mOe/w4vfgwdBaR+qQaH03xwIcf
Vb6d8p1FiZKDfzvsPXEJxme0Zh6ziFigcjnh1kd8+lWOyGu7WSQXSPrgLt0n
HOe/X7VvPouGRenbs3c/4cGD+9ruT2fRY3ttVpYVb1xJ/sbrQK1ZZKYVIkC9
5oPHUY2jdJFZ9C45zmAyyx/fLfHQFOOfRQoCkael1QJwLcuLE0VnZ5EQ31nj
hoUAnKzT/nAd3SzqOLddry4ThN93PxN6i3IWubhFSMcuBOE/paoudO3PIJzh
Lcny9y+44Tfam+PLM6hz335Y8mwIXqSeO2wyPYN+uJQaxcyH4AykD6wIQzOo
sOew/EBRKF5hlBC42zSDXClrumKswvCzwlg/U+oMCle+3vtEKhJXuz0XLBQ7
g/gDzkpLXozC7W2+3LkWPoPsBx7MD56IxlsKlppsP82gs5Pym4anv+N/+79+
/Px+BhmqUEXNJH7HufeUrsU7zKDYnCPKVRIx+Bv5SNT5fAa9F8t8RmcYi8c/
vu64+HgGOV/U26z9F4u3ftiUItebQWlVb/KMo+Nw3oZbP0XVDuozFGntrsbj
nbf34wIEZ9Adv+5Miv4kfN8m1SCFewbtBblXusYk4/whOmcq2GdQ6YX+avkX
KbjzQEbICvUMevR1XUuNKw1P3XugdZRiBnEWXSHfJ0/Huzko6c/uTaNv48v/
ypfT8YtPHnlpLE2j3ouOKbq9GbiuO7WyydQ08o3VltMwy8TdkgrInIemkW4A
vLciZuL9i3RvM5qn0YaIOj03xU/c3bbckubHNFJr+uqw/zgHzwoxF+RJmEY8
gjm8SUdy8cHCU3NY5DS6blks/DgzFxf598LQ3GcaOanmzWbQ5+P/cZ7h+OA+
jcQ0g/WCGvJxT4WGgYh304jsFF298McCfMSdS7vJYhrN6/qSKLEU4VTJLfST
RtPIFCcZPTVXhEs0vmnZeTiNes43rD8qK8a9aTuUBdSnkThngzPt+1+4VOh7
aa9LB+/dBI48ySjDHxdd2vrOe1Cfx/KRk1g57jM4kF3IMY18Kl6c+/mrHJ/k
FLs4RzuNsrKKFYcGK3Daq6NzJJTTSHpsMY3ZuhKXfuqdwEIyjc4ddYleOl6F
+ydPcqgQp1DrSMHlHc1qvKTRb1B/dgpl7v7dcNypxmeXZL++Gp1Cv9tkY4RS
anBc5AtDYusUuklyWr6CuQ6fL1KiOJw1hVj/U0nQlGrEU/3zG6yTptCPkV9F
ulxNuJnJBb+xqCn0VvM5N/uJZnzp5HG2Xz5T6I3lP5N+2t/4j8V3o/zuU8gq
KrXp4vFW3KKSGB/6dgqJz4yutwe34kSrTmEbsyl0K5nhylB+G56lfG1z7PEU
8n/1XNdHvR1/eaagWP3BFGK2teSUXWzH1xrDrwlcn0LH+lK5RMU78U2ex3rj
vFMox4ET9Kl68Py9zrMaHFPIspbz06+WnoN9dW3mF9MU8hHKOuLxtRf/68L/
8ivFFJLONSC7dLUfL9KNkDyyN4mOCTLqOHAN4G8u0ezZrE8iBtqwbzRHB/Hd
wRUPjYlJRKJ3ruvP4hD+K/vxzdL+SSS3RNrSOD+Mv/PqYhBsP4gv9ZoaIo7g
+5KF346UTyLdt8/cjI6N4aSBztmlkZPosI3XnW6TCbzy2aq9YPAkukgdohlN
PYm7yR3srM+T6Pk063R27iROsaxcb+s4ieqzf998zDKN11QV+kxYT6IHX3+c
022fxt3DBbQ0n0+iBOPpJJWAGZxSlXZE8P4k+j0csD/EPYfXc7jEhWlOoqv5
IawzW3O41+bqM0rVSTT/qetzTts8fiyue31CchJNeAVx2IUt4jT736jCT06i
5mPy715eJeK/u2hbKY8f8PlRHS7QSMT90ly+2JFPomlSsX0JnRWc/v5Tzttr
E6jzlZ5ei+Mq3i7cM4XmJ5DbfF3Dd6Y1POCIaurF8QmkKm7/6m7uGn4iV1Di
aNsEEldrfvbv0Abe9Slyx65uAr33+fxPPnMDDzakO1BrAlEo6DsfebKJs9Ct
3yj7MYHof0cq1Qxu4WzPiw1eeU+ge9PV3adZdvCwurprx90m0EO+NZpbazs4
K0+3QKzDBNpN1r6Nde3irGPEjRbTCVTV/uw0349/eBj+r/+J4QRadq9e8Inf
x09FHCvbvnfQ/9WIbKXbJMCiw+PFozqBmJB6ANN/hyA0R9SyRG4C7Zf/EYmf
PQTMDPJat6UmUIjwRI6dPSkwNT848453Au2oh8w/jieDE1f9f3ZRTKDI5a+8
PFKHISg6MuT53jjaY2UYdps7DIz/Uh0PbYyjz30knxSijwBDYc21i5PjKDlU
wcTxzFEIYOoUqBwYR2r6Z2XUpo8Cvc0Y3b2OccT7KE+XK4cK6C7t9rtVjKOX
yVQNXwypwc/7aBlr0TjaOpH/zO/qcaCdZ4rPzBpHh4Yidm8I0ABN/GXLwehx
tN9yzGPmCB1QsxmTiTmNI+k+/dBnpxjA295mtt5uHGkG5d9uTmSAY90uzfoW
42ius/OluTQjUPlHhHz6bxy98LkdNmJ2AiiPtAtMyIyjo9OvsrmpmMHzyQjd
a9Fx1K1SILX/ixmOVCxu0AiMI+Xe8TCeVyxw+O2RMmnWcfSL5rbo5t9TQLEm
qxXwZwzd4mw/c+zaaXDTuH6FjziG+L+dFyjgOwPkP3TOlM6MIeEHvVGkDBxA
/uzl7Fz3GMpFMVvBjpxAOpLoKJ87hiiuteik+XKBq2yuQU/aGPI+yRN7+cw5
OBRWcc08bgw12Gp0d2aeAxLtIbqvgWPIkY+nY26cG/41MMQTX4whfW6hh6lv
eUEzlCeX2XQMFZqw5Ctw80HcU+lq3HAMXRdL7Vb9zQfXSQynvG+PIb9Xd8XY
RPkhWDzr/AXRMZS2TEHDLn4R5kirxTUExpCbq3zGO1IhkG3tVXp1bgwVmbJf
v9ElBOOmJEbVjGNIKiJ2q1tJGC5GqycYrI8iF5l0YiOHCDibP87zXBxFlUad
02cjRaBd+lVNxuQoemuyYljJIQr2XZHTe52j6OWtwnzZi2JQRbXME5Y7iszo
uIosrCWAufeQZHn6KPqdvu3/nkYSTONPKs/Gj6JvwpMeoemSQCeHGUsEjyJH
/tDzvH+kQM/WO7HdbhQJFNKV5JbLQIZCdP5fi1G0wCypmeAkC6R0ObWcxqMo
TZ1830IBg6SUgRkLnVFELpNuRtKDw/oIP98xqVGU0hE7VMshD8rpuJSI8Cii
Zjz9rDNQHsLe3Fa5xzeKNuVnS5qpFEDu5BuTRJZRJKXFRdJy6CowfQnQ9Fgd
Qa34qerjTEpQcqnoRdf4COo4JNDkHqsEhg1j/uc6RhBypPD/IHYN0veF21H2
CCJuKnaZGCiDounv239sRtDx8lsPLs2pwjz51strT0fQ9Dm/R7JfroNf1JnA
IO0RZJO+dtVN6QYMdpp3CEuMILfwDFe+bDWwBmqtZ1vDSD6Z/nV4tTooXkUf
Hk8PIxrzLT52LQ1gUn6Z/1/XMLrM255qVKcBBbd6WW9nD6MYazcxmSJN2P0v
bkzachhd2MvPoqy+A80GOoziD4fRKIOiyQMNLYh8SqV06eYwKs+0WrgxogVy
5lZJ5wSGUY0YZas+5V1wc5S1pJ4ZQufME0tGP+qCtjMh+nD3ELIQi7mWJnYP
eNxi2kmqh5B4uYNn18Q9qPtEKbERM4Taz4ezp6o/gOPhnbtDD4eQBHH+mfGj
hzAc6SHUe3MIJQZq9Z+9rA+ZMdKP2mWHEOmAloEP2SO4nRJdWcM6hKYCch8n
jT2C4EIzr4zuQSTmeDKeo8wQjH9xlCRXD6IzvIfNr8JjkCpvX4rNGUR2zVdr
vMsfQ3+dlGZowMH3LxQe9P1+Amd6yVlcbg2iax6d3RYnjYEwkK/qgA2ixE9e
Tm0ZxlA2YupgKziIfEfv1W3cNAHDmdbhZ1SDaHEmNLb3yzNI3IyIv10zgNZ+
23ja3DUD+231HrXcAbR+mWh7i94crv8jPaocN4DuSP2pimo1h0WKZ2YyrgPI
vC0j79h/liB8UlyUGx9AfHk0AYs6L+DQqdknZy4OoIBPNZHf6l5AO3t4MAv7
AMr4OZe8JvMSbLgPbVNv9yNysQcUdfzWUCDaXLaR248kayKuZvHbgjDzZxWG
hH6kOTA1TplsC0nbaq1Cwf1I+wQbCzO/HYSWN40Y2/WjZx4yGd5ir+CVetO/
Pol+9Fpu1/Oh2WtYFvF23+TpR0tXLR8sHHoDRkxqNIzM/YhIE3k1KuwN3B1q
PK221YdSkGZPQZcDSDxvlC3N70PqWqbZxjbv4MetT1X9iX3oUPZLxVFuJ+AR
uaG2FdKH9B+mnNzvdQKmvw0PhO370IMi1q4rCc6w4d7wJkaqD03SHaJiuOwK
OTH1Be6FveiHgOD352kfQND9o1xsci/yExglO83jDnHPVOvQ117kqf2R9EqM
OwQJ1/f8ed2L5LZNXw589wDr0rpNU+lelKst9HwXfYT5757vPPh7kUoQKanY
LS8w/KByOI61FxG1iQKXRrzgtlrdyaHtHqR7N8Q+6qg3iPTXiqkX96CDbXC4
2MUHUn55lDxP7UGtPOtgwOsLXN+VFT3De9CzhxctL7b6Ar1J7Z1yhx4kq3J/
JPeLHxA3al6Kyvag00tpodvkAZBBX5PJ/KsbDYZWbf288gVuP6S/Pprajagc
D7+79fMLbKboTSSFdaMa/YgSlYvBIKu4dlLavhttXW+ccuYPgTo7Tgc90W70
UGLKjfXqV3he+fzEea5uVOX/Ian691egoctPX6LrRjn/BWuf1Q8DreSbo++W
u5APe77MSfdwGB14o/Q9uQv5+rYnnd38Bu/5aoafhXahw7lO9a5fI4HHlt5e
xKMLvZ+/R7UEUWBGk5RS+aQLRa/OfqG4EQ1/5Lpopzm60NfwlG8Pcr4DfcKl
fv7gTvQkk3xarC8OclbfWK+5dSJD74TBPaV40IUa6hLrTvRb3MkkPSceInv1
4KZmJ7IjCVTrD0kA/mNecZbUnegdBV5/zi4JmnW6MKmdDiRWRR7Tt5oEVnGc
PSTzHWhNcIor9UUy5GH5RwNqO5C97NStEtsUULCatMhx7UAmXPb3dELTYKrk
EuXbFx1o9b68XApPOngedfiu9KgDjSnUEdTz06Elhr6zG+tA0jI5WRkjP+B+
F37l7592ZNBTSV6ZkAnW0l/JcMt2RMqz1TymmQ1BQWyDdx+2Iw9fz7yI1GzI
Wf6WY3mzHf3XOraadjgHNmNinn4XaEfCgSGj/WU5YH8srZZ8tg1NMsx/bVDK
g3eDpZ8aH7Wh819mc8eDCiFSQv7JpHob4v3dTfmeogiQX6XsHt6GHkt0uKW/
KgISpbolodNtqNFWPT79UTG8T29TD+hrRb48y5tZSr/A890k473brejkkmGo
ZEYZJPUaLb6Qb0XHnktd8Fsvg3qRuSov4VbE3iL+vlq6HKhmlmxLaFrR54ex
I4315cAatZwBwb+R/FoKzfPVCjgvf0Kq2aMFfWf+hXYtqsFog2Xu39MWtHbZ
aTC7ohqSkk+HCSu2IIXwrzv3mGuAn4F3N5CkBR1BW5V2lTUgPHGl7P7rZlRf
FcJ6lLcOpD/oq8yaNqGsrhJ6HvZGqP/zNv7hjSbUsvNnxc6+EXTNIki7BJpQ
5dsfQtFdjWB7p6+kfLERbZrjzo4BTZB59s7lcItG9KExt1WfqQV4S6+x3nrZ
gKquzw49jW2FE1sXF7Nf16G8f9fTV891Qqypmir//To0crTuvZV+J4gMmyZE
S9ehRWQWfie8EzSqEx993qlF1y3keZVPdMGnwLNdRm9r0Zjzvk0bVTeQCp8s
PeVSgwxoGLQaj/YCwWTX18mzCjUVVbf/VBmEzh+X6W4ZVSEVNj/Jc18GoWjd
yI9dsQq9yOyunBwbBDfnNr/C/UqkpV8+dsdxCFhDE/zX7CoRY4jV4bScYVCs
1Qg0flqB3NrCRgpDRyH0fHywukIZOhekx/j+/AS8fd7PdIazDL3/MV2dfGsC
qg05hPp2EKq1if/V/moC7r9ZF2K0Rih6tiPhfMMEfEiOFPYwKEVVR4ta4y0m
of/ImqglXoIWVVblCnOn4H1VuDT8yUeXPmT/2RGehdmWK4FPC/JRCfsh836t
WbjV17PwyT4f3Tn3/qqP/SywLjN+6/2Th0A4M9QKzUIms/f+i7+5SJJT98Xf
63MwZOpYFbedjU687zCc05kHBVvW041F2Wjpe2Lea/t5SHIqsF15k43sx+yi
60PnwSZonQff+Yny7JPHYnrngarU7GPPThYK997mYNJeAAuuoogT2xkIrzsc
NQSLcEVy86bBmwxkQ2gibXywCORqIvvp2z/QepSk6+NXixBum2KgvJOOeNgf
HPFPX4S6ujCeN7upSEF3RvLXySUIHOruqXFMRdG3KKzHhZbg4SrDR8a9FCTo
SXBKVl6CDbZPC2l7yWjua3wSi/0ScFk6ZI78S0Tpma9F/+tcgqX3+QaCTolI
v5Fj4uX8EhSErjG83k9AfMUWf86SLIN6xXNbBpIE5GDdaqLCvwyOJ/WklQ7F
oSHFsNHw18ugzB+64O8Si0q7Jc4aei8DA3RGDB+KRfeFVwyKIpch2URt/xVp
DPrqe8LjdMUydBfLVqWQRaP6+YHJEDICsL82HF6ljkKTrZIk3gwE8H5zQ8yP
IRKppf1+RneWAM/fnh5tOB2B3leJBNTKEqD/3WEJk3Ph6PeJ+wx/VQlw3Znw
ieJCGFJr+vy44C4B+N+XS8qJhaLI+2dEhi0IEOaW8nnoSghiH/scevUNAajc
AyfeQDBq8laMEftAgHnPp76514OQw3Bvcv5XAtz3ujV1WyMQYd5dhSqxBGj4
JClD1A5APcXP/B+nESDZ5+gMv4Efkrv6aEPsFwFEOKde+zX7IMc4htL5KgIw
nMs/39jrjXpzj9XyNRFg9fzHNopJL8S+M1q83E6ANr4Hb+UInsjvbOBN2T4C
ZApcvOCw7Y5YTgeJ0I8QwE9ovzOX4gPS7m/iMZ8kgNXlNmci3Xsk+iFmQX2O
ABpisYIC7C7o5uMd5cIlAuhbzGc23nqHguWvUiavEOCMjQ+l/NM3qM/G8t+Z
DQIMvxZ5lOdghwLMSEnZ/hDgm1N3vkDAS1TSQ0OM2CZAAdXGGQVNcwQPpFPj
dgkgyYS1CL57ivL6EJvIvwP9r1LtCN19gKTVXlxS2idAa45YNuUjZXRCsLBv
6AB32qThIlmX4Kx5OOPuAf72SmlOI+IO1FHmDUQdYI3M+9XYdwNwPyUvUX+Q
ry2OgemOzTNYcae5aL93oKfaU9GcWCu4p/Dxd9rOwTyulQ/gn23g6IkcEeO/
B/OUP+1Wb2cPyn95XyRuHvQj81pQ65Ej6DAypJqvEaA7zNSUwO0McbyXDxcR
CLAZElqac8oVTLPa070XCAf3SA3DGxo34Pjwu31q+oBfwLoRkLkD5WHP1Oox
Auj6chWT//GAl8sj1oKDBLD31qBtWPwIfSlXzFm7D/RxT8vX6v4MH/92M36u
I0Dv+/5jrI2+wMd/QZ+hnACOcuSZhBE/YBb2YeYsPOCPiZDndgZATzWlcnci
AYRkVX8w/w6EnT5RD6dIApRKP9J9Ux8En5U/1/wMOpiPpE8alAaDFfsR2kIn
AlhIxN+NKQiB8Nobxz7bEOCfWAkJRXYoWH1fX1w0OZivyLxWQ2IYtDHIOt3W
OJi/4LU9Lf9IOHmjobXqFAFkQxN8NqOjoKeC17HiKAGoXcno1HSj4RntEX7s
7zLMLT3+vmT8HUomZWjSu5chppq7StgjFv4aXJ/2+7QMfjud3odo48ABDT3x
e7UM7y5/0G4PjgOh1yzeJx4vw4NvU9PWCfGQJyXJliG1DCdsE47mVyfCsQBL
U7XhJSBNvdvucTMJKLqCRfxqloA4ejhctysJuDTPVxj8WIJmNWPB7clkwFdm
BbIdl8Cdm08dI0+DppqP8yInlmB3TqvB4GwmGOY1rLRfWoQ18nSh608zYfpX
+SN/+kWY56AIFEnOBDP7M+ZrqwvQq537gOxyFgilfLqXlLMAueUnl+LkfgIt
hwAVidjB//ZrN+2sfg60TLHFVJ6bhzEVXW2LyAJ4zEqbP94+A/iUo0HzUAE8
ePZVqOTHDIS5fDcXPF0I7M/oR194zcDtovkP8+GFUGorovJKfgYqBN7mGX0t
At4NejPaH9MQQxPDrB9UAjztkXvhrlMgMr+xyKtUBjd1b/9g4pqAR1KU1j1P
ykBPSUnyz844+Liz/nV3KwORr8EXh7vGYZ4LKKYry0C8f360+OM4xDzwPB2n
UA4h6b/khlbGgLGZ9RanXAVkWuc6xVeNwnoGZLDIVEHhl9WfQpuD0CQgw2D1
XxUEu7xjIUsehNhECdtapyqwIxYM8+kNwu2oizJ2VVVw+P7ctGXlAGT5sNV2
3KwGt2l7idPB/WBhvjXs86gGtL3PndO/2QvX5lblp10PfE3DThP94V44/XQ5
DouvAZ3H75qFUA806U2ZLs7VQN9N5qI0kR7gV+vYVLWuhd+sYw69Z7phhj+D
hsK9Dtr+K77TTt0JpQkpL/SS6mDH+2dvclMHBHMldGY31MGRP7NUO94dcI31
W5ghbT2s3b1OfZy2A+KOfuIpC62Hwis7Gfss7fBo1gh3SG2ATb7HFz8otkJ/
/BmLldYmGLL2eyu3VQ95h9NuJ602wXNnkiqTg7hA4yuS+ieagTT2spW7dD2o
XdAiadZpBp1UxsUolzooTfsYkDTcDFX48d/SbLXwPXs9T3+xBVqJzk+fO1TB
uxOu4Uw0v6FAlkgdKlAF921pnZsv/QaVu7Y+6YOVwCDJrypj/Rs8Ijc7fOQr
wa1If4Bp+zfQzJjVUjFVQM6jqf3p960Q/5NxKLUNARe94MuKoFbgLHjOQXYL
gV/5y8lv8a0woNy0RNZUCuZcJPVata3QxN2futn0C3gmWQMqqNqAXkJJ9dZ4
MYQaa3BH+rfB4MCmMptuARxmCQl+HdMGuV1dzjFL+WBTN0Spnd0Gzj8Cj8e4
5YPmhedLx7raYEUikm0vLw+oFj7kvT7Q8VfZXe5awVxwsChW0Y5qB/f8jONV
936CAmw8ocloByJhxXeO6idQ0V1yqS1thzeeLnZ8v7IgNCum8MpwO9x4PhUw
w50Feesf+c+c7gBKJg1mjkOZ8K668lqPYAdEO9UGethmgFLwnqGfbAd8cP1u
2Tv/AzolX4ST6nWA59+KYw4D6bD6Rpd6JqwD6lOo6YQ6U6HoRgBfdEoHFBxV
u3NaJxVc2JsU7xV1gCR/uuncQArQlcLbxr4O6DewPkG2kAxCh3iXM1g64T7j
82cpZ5LA1GPjt31wJ7Au3otR64kDEd1Li5cTOkHK4VJgpG0c/OV7RrmQ2wli
nC1/HE7GgWfDoNx/XZ2gvM+bX30vFhKOV2XJH/hidlrWKpr172AxvNe8fa4L
/giJL4hHfgfxDMn5bNEu2Hs6/LZC9TtUaaRy8dzpAu+7845/46JhLDAgkCqg
CxQeijSg7khIetKUUfm9C/5aFRkayUWClfjhJsesLghLHV71TfsG/7pfkxNa
u0Dyt7OeqncEsLMa2HbQdkPlIimVsUkY6EZf0on43A2FKswxLN7BsH5k2CA5
shsYZ0aZHemCwc/S2ywvoxu2uVYZpEO+QD0+59La1g2PU3zdolKDQHooJo2c
qQcYC6dCjhECoFtRM5+etwc8TVcQ9iEAXqbtl5+R6oHSZLct59MBkOqg1yN1
vwfOpjxqZ9byP+iHidQ8sgeGzJ/fFM3yhQKXKuo3GT3wK6PkUNOuD2jNvWT2
KOuBSYF5jkNqPvC54Lfg9/EeEONL+HZowxv+3f2o08XTC3ofhdfSLb1gJHA3
DcvohTjfSvvF7Q/guJOSf72sFz58z5C88/oDsDy+V6HT1gtsTwOwF9tuoCGS
1/NirReWODKdo8ndoKzVkjRBsg+sTvNVWku6gp7UmePZKn2QZY/fkGlwgT9R
Tcxl9/rgpOLy53v6LnDZ8sLFfoc+mPH8pW3u5wwxxyd0aMr6oDFuf9bl1DvA
bf0N2dr64FPTogyL4VvoHwRzvvE+aEh9cizrhyMwpkW4KpD3Q3qy72DYHQdw
u3433U6lH0i96ikkGuyB8yd5wft7/fBl0T+vStgeSk5lV/iZ9kPI0y5zFPYK
NmZpe1O8+2G4/KpFtr0dGHnUk4609oOitacium8DerTP8+tH+yGRg/Gp3IQ1
aIZQm+UQ+yGq6wvdDQtrkE1U7/pINwA6vCSxjZ9eAkNtV6KYxgBU/zxJLTBh
BZTqr/Q4Hg2AoGS1adI7K9jrZqGnshoA466n0ZrsVjA7/eDNiO8A3HIVif5T
bAG/Do+ref0egAQnGi72tefw0+f9IduRAZh40K3hef05JDGdz9MnDIA/s8Tj
pHhTCOAx4RCnHYQEwZctBUbPwOTa8srIrUFwUuw5e5rBGB62+CY0PByEXpkC
G74PRnDn7uUHuRYHd+LdCYF7O08BN7Kp8vIZhOfl7P/NEZ/ACfftYPGWQTip
Rc12bN8QqGgibnAOH8TLKVR++GgI+18wkmPLg5D4ZNwwhckQ5uOdn40eHwJn
7mCKQikDKKs+LPvp5gH+fOH+kJg+5N1MItr+NwQ8rI8P27x4CKldqvGPzIcg
dyy7+OPP/yB4yptG4vMQmK8uH26T1wMzCsax0aYh4Db0/gsB98Dwc86XxsEh
cF0yspYl6oLOybvX8xaH4L+6w+yHbuuCwvmv2Z+oh2FojyvNl1MHWJQ43CXU
huGKIe0R/xktoGkukz6rNwxKeRHK4QZaQKZtSDhmNgyOGWZqbcN3YPlJvO7Y
p2GY3Bb2fj1+GyrdBAS8G4fhopB/2yC1Jkjvf4nmGRgGi5sxc17RGvDzNQlT
+fwwmJ4quF0toQExFl0km0dH4EXCQ1yt6xa46jp166uMwL17oScuD92A7fa5
G9s6I3B8xJtCg/8GvLypVR5kPAI0pjWkPx2ug6HChbR69xEoXzBSH+ZXBQXB
DhfR6hGoTVTPuVlwDYoSsK3mzhEw9pda2+S+BpfPJpmZTI5Axq4didAXJaD7
VJracmgUWP15Pq45KQKJc2Aw2dlRML9K/zfXUQFkf6m0tfKNgr05p3gcmQLY
b+8dixQeBbYJ+x33z/JAtDFxkZIbBX47+83JZDkYfYaZmeuPgv92j8DTwziw
J64mSBuPAoG6t2USMNCdTBw7YjkK3fIzF2+8k4XWhww6Me9GgS/UvVjnqAyU
3ZmR7/k2CgPfhKmfaEvBrl+EY1z8KARYVRMosyVBqkUz/0X6KHxrtf1YfEIS
MlVKBKl/jcJDeXHV2QlxiML8meUHR8FySsWp/Yco9L+5dptmchTS7BvS7vCL
AlPBjvfAwiiYzep0CSaLgI+IEandzgG/TyMeXzIvwztemaUU1jGQrOMywOou
QdETIq891xh8z6SRtSUKweb3eEMl/jGg15aLvXhGCCzY6XpHrozBeMxb/tCP
gvCQfqrixL0xoFSKV66NuADkYZ3rnwzGYNTx83rRMB+kcFXxkJmOQcubuIXd
83ywJRrrtfJmDJg8SVYHKnnA767B7ZaIMQg/8/qD6hVukBjRcFOKHwNR3VKq
xe/nYMhYLq8kfQxekujld9CcA/7XHKyppWMwk/bn7t76WagMHxrzGB2D5cQf
A3ojHGDK3cy4PzsGQ00MQ+3LZ4AuvUTJ7sBnUv2j9jhHcQb0SsOTn5COgwi9
iEWwEjtsjt57Ic89DvGa4hZtdKcg4plqbIHgOPx5z+bJdZsFFFalui6Jj8OJ
jko6Yigz+JKxXDlzbRz+m/yHG0kwAR9PN8mO8Tg8FKt8hNIYoeVHtchLqwOf
GyHQvHiSEWwlc5/M2Y+Db6XqE4f3DFChElTXc+CDtRBJGDynhwfPb/vlpB7U
v/8uV6uTBkjX5SsEcsbhZ1e4pcL0cUhyvLweUzIOVj3ff1zYp4b1z3S6/s3j
QObK9JBd6Rj4ZLZwWBDGYWlrTtiQnRLErpRqTm2NA6khe83YoyPQX57+Xo9k
AkJ4FaIWUg4Db4f3zHX6CXhxx0xz7xYFtDxwPFVxagK0PwY55yeRg83k8xtX
Dny9A+7t/+gIOZRtXM/gFZ0APHbdmtBOCkbvpMciZSag8Oqdel8gheNH+BmZ
FCfAU1p5JzDzENxnOfqKXHsCOnsplJWjSGBNuhYfs5sAcV0loWO6e3jNnUyl
2ncTEPYf+5NTzrt4qNlXtXT3CfjaIP5F/McOjkc+v/86eAJWz2V9JLJt416H
6Ozo8yYArS9LnLqyhf/H+tdx69cElKTcypL8vIkLi46/H6qegCM8xR+Epzfw
7ic5/sldE5B4bnPlQsI6zlWnmy6/MQENOSYjhfdX8Y1R+RzevQmg0KYM42pf
wev+8hcfp5gE1is7MuY3V3ALgb26vhOTsEO/xyyjTsSLfL5PvhCbBB6X7h8N
fxfxz4leCzqyk3CndoiX8uwi/qjMehVTnIRrnElkr28t4IdXlUiotCaBhLpX
Xql4DtfUnmeLsZ6ENx/s/9vpmca5LTq4PB0O8p8xysEFp/FN95ILFu8n4RS9
qZX1hyk8osBHUjrwoN6+HxX3tUl8lk30TvvPSUhpvH5sZ3cMLxZjv19QNAk3
rb8WsNmO4T43KQwiKyZh76uiscDKKC7m1GNh2j4Jru8FX92cG8Gdxx28SFcn
IYaQPSynNojf2XniP/t3EnRejIh/th3AeU7cCm05NAWwi2Wciu/Hm5Q4E8Lo
p0DlzyY/ztSHsyRXlYtcPsAqf7qPyHbjC+XpdSxXpqBmcNwnMqALL+0P/v1P
bgqoUraD+Jc78SfUz4YaNKYg6eX9cwHZHXiG5fG/hlZT8PjHeuKEdRu+2CG8
tWo/BSdbrx/XmWjF+aW0NlxdpoCJfvPIU51WPI4kfCUmYApyzYZt3n5twcef
lBJEwqfAOP6ziWd4M85RP7ZUETsFepkd5hnxTXiYP9/8eM4URG8ZxKu3NeA9
GzdmX/6agplnR4vVVuvxE/ctp0lrpuA/MaNP5qz1uC9X3jhXzxR43+t+I+FU
i7tlXx0w/DsFaexNJ6i+VOEVzMZ9q4emofZ09VvZuUp838Grx5VqGsQckps2
FCrxN4ptHTFs0yAlP/79xuEKPD9pvU2Eexo60b3OAMtyfJ2apbVCcBomxNmE
84bKcMuuh03j2DS4KxWiOV+Ep11xbXh5bRruyWwuffQoxee/xdeRqk/DosfJ
u7kev/AnRotVXI+mQfNI+/TX6GL8/tbrX4au0yDNqE3rdrEAD3nwrXjVaxqE
qFvodA3z8U5UVugaOA1eWl+5q77l4eqeR/Ji4qYhK7/E2Ic3F/de5M8RSZ+G
5KK43A+2OXiDxq2fFbnT0GOyLaVcn40rnvryY7xmGkoDip+YufzEXd8WpL38
PQ0W6eROtlNZOBobSCHtnYZQjyfhgbeycOkUrkSuuWnwPX6U5NmlTPySTGaU
4bEZoHDNYrK4lYabRXV8W2WcgRIJFhpp/VQ8hWwr3JV9Bjqlf1X0vkrBuZuw
0JiLMzA/ajz4GSXhhsIGwSISM7BJmn38wnIiHhXkFlSBH+DxApvoc4k463+N
fuPqM/DattNcISYe1ylf9nmpOwOK6jzFJAtxeNB5hs+kBjNA0FQPrbgSh9Mu
637kejkDvrUyS16zMTi507SLYdAMrCc+HzrlHo1bWJNpG/yvhvOOp8L//jgy
Sioio7TsnZXEfb8PGZmFUEqlQRISImQmo1KyZWS1FRKVUZQdPmWrZGRc93L3
NSJ9/fH7/X0ej9d5ncc5j+d5nH9O9hRMLhiMLHLl4YELuxRciqaArMxV3cj3
EBfbHO88+WYKmqWPzD6SysGiJoH5zjVToFZav6yvn40j9qf4n2iYgn/81inM
41nYXqpzq1PPFPTuIJwmvcrEH0TJs0d/TsHYXTudj2MZWGH92nrH8SkgBq5r
GJHMwMtMwwv2rClInmL5mBam4cLGivLDIkS4s0akNpmZjAWqumIOSRJh5IDA
SpV9Mg54RXWyliHCp3u/eNurkrBFuiKHpTYRnu95dX5z6n385rZptzmBCGEO
+VtW1t7HOyLOPTYzJgKn63dtg8hEzHDPsTK1J67yRLI7Yvkudj5ZtdPEmQgl
A10NwTx3cZNtP8PoPBEKpEM4t4sm4Ad6QpmG/kSI1YwQvWR9Gx8QuDlBSCHC
dQUfe96NcbiYo+CdfjYRfgqse7fhUCwWZX+4rVdEBGqO5M31KTGYNLSgofuG
CI3Egag9GjexfdcWnn01RJg6Setaio3GH5o0B/Y2EGF5LLuCf/wGTirxDNPq
IQJeLJOxfBGFlwvjbTV/EqH/YYK1qmgUdst4LKMxToR4nTS18puRWC9ypE2N
RYRkFuuIuG8EHrOzF1MSmYbvITzVQovXsdXBKyQFyWkw3atmEyV0HVfq362V
l5kGES7NDUoaIfiWTMs5We1p+Ci89FH/ZhBmiU/oyBCmYdyF4K37/ho+tYGL
X9p4GlqKPR7cZwZizTn90l320zB4/8uPxOAAnE06dmOn8zQkG0eH9zVdxbzD
Vx13nJ+GSPqZx2/Fr+LvzSXL2/yn4TXHcmRWux+OzJQ2F0uZhuCv8Zonfa5g
Fb5Hy7NZ0xCbUB6TOeWDB/zlShsKp2H0qDHmPeeD1WwUxXzLp2GONto99MUb
D9Y+bzOrngby1vE3x7574WhllbCdn6eh1sNMXY/mib/z7plo75qGm12WupYa
l/BN/9KMwu/TIMV3nSDg7IHVxzSsgsemgVSUUuKYcBHH1mqXyzOmITuU1V7D
5Y61/fUio4RIcNWJrylFyxUPj1ZrO0mQoKz0bqFzwnl86zAi7tlNgqP6Ns/Q
zDk8omRweEidBF/vpNwrfncW386o53qjS4KmyTQpiuxZrMNrVHnLgAT1NAv1
0vQzOGHUZLuuDQkMkp1TFeNcsO7h5q8bj5HArmFnVA6vCx6vMYueOE0CexKJ
T3TzaayXYUlOukyC/exw8kvNk3jykO372bsk6Fp8IsvX6oTv13R5NqSRwFd2
VF/y3zFMULLflZVLgtd/w7PP6R/DSTxHY81ekcBKUmZtS6MjRn4DejsrSfBl
4p1snLAjJo44Udi1JNhZwJdd5+aAocbZobCDBCKe/9GpkvaYpPhrbXAvCSp+
BdWlhB/Baemna2yGSBAosuX1hik7PON7VnplhgThxyJtJz7b4gxFd/oxATKQ
/maMpJ89jI3Sp4v2iJDhx90nDke8DmEK96VjvJJkmHhwkjM13BqbjHh9LFcm
Q1dfuFDde0tMs6b63tIir87DcIjuqAXOrvaRO6NPBjXbYQGHTRaYkeaXsNGS
DF9k+eBFmBnO4WYbTNiR4coGAZnIjwexmW8Aq/o4GeRuv83V4j2Ic62DTlz0
IEOxTfSBwCITbMkdrtgQT4Ygo8slDTuNsEutXo9xEhlSFYYNj4YdwAEBc2GN
D8gQSGq7bTJmiAuIXj1NL8jA7HkvEvHeAL/LVww/+IYMNfVpIVdVDHDH8QnF
lppV/6GX8zTMAC+0O4e3dpAhS3JsQ5ohwhtjxJUs+sgQcDRTRtKSgKWhp6ft
FxnEjl651+msjw+VWSq1U8kgQTvDV5S+Hxel6vV2Cs2AQYl4B8d5HVx1aC78
8NYZqHp56m7zk734P77XSl+lZqD2zrBcG10b/wlSjPimNQN/V9wVS9O1sKDW
hJIdYQZMAr+lqzE1sexMXm+X8Qz8cb3RssNeE9ucElfucZhZvXOjArNlNbCb
WE+v/akZ0Jcnt35LVcchX+9F9LrNwGXl354t/Or48QG+vr7AGbh34SfPa241
vCw3FzGYOQOOUOY0cFAJbx4pUz5eMAOxi88ubfBUxPKZXn3fn6/mK5z6eyNd
Adutn1D+WT0D/ga/qw3WyGP3hrw+54YZMD3rGidkJIdDQ50jh9pnIMdAkqUb
L4ufUrv7fg2t1j9o1VshL4M/PL0XeXpyBnZWqnwtCpfG3WcsVUYoM+AQ2+e4
fUgKr3R/ihz9NwOij/kdaE92Y4d3ZSrju2fhum2eVyltB/a44tV/XmkWzqsw
+KOp23GEkmLUhOYsSMxLML/MSeLi7Lz+SaNZSLO+PJ+1fRv+5OAcdcFqFpJ0
lguzCFtx/0ZxVaL9LIScGkteOSuBuSLvRU27zoLKiNRzdoMYFtezVPXwngWj
+8debuYQw6pM3gFSwCxMR4TdKjIUxcdcw1RnYmfhm21yvXW/CH5l7jVAeTYL
dPM9booHN2NaktSxX2WzUPUrO0CvSghr/uzv73g/CzkRu/5lagjhSu8D/cWt
szDyK+N4rYogXng775j9bRZarQICI1w2YT3Ol323B2fhjae14c7LG/HHZLE+
j+lZIPu4ftpfIIC5htodjtNngXa77t+BpvXYWC6q13xxFraX3tbioPPjlncz
PQrrKJDc5Zba4LQOfx2q755UoEDZT01BIT9evFk+8EifOgUeSXkWmDfzYHsf
le5GXQpYXTWzrtrFgwe50ruKzChgdKO/K29sDZa0srJLsaGAbp+paYvFGnwq
lbPrxrFVfZdm6q23XHhM3vPbWXcKXCwY3WqXy4llruy2tfOhQM8N81AhcU7s
VtX31fAaBbql3zWOpnJgkpXh111xFGhLlI/21PuHmFdE//v1hAKxj16f+f5q
CelUfznUWUIBwX2yXr0//6Br3JGdtW8psJw9bSkv9Actp5E7spspUDydeJz/
zgLCI3nWd/6jwEmtv3WErnkUoejYEdJPAfu/pYfX7phH3DV17cenKDB6eomr
tpGNTHkCrCyoFFCOfJJgt5uN4g4pt++fp4Bjdvz8YCQLbRhN/SLOR4W9HVN8
srZMJMp7qa1PjgrTqiTtahk6OnZ4l0WTGhWOVD9bniikoQcZva0VOlS4UxQ5
MSNHQzuUDVpTTKlw183Yd48PBbn4s82iD1GhOaI4iPvOLCqofd7i50iFqRzK
uuJXM0jeZkuLnRsV2OoJW/L4yMgjs+3gAW8qDGtGGsYiEioeC2/WCKBCwHUq
CgiaRupXSU2CMVSw7+N9V8ZFRLoPPjZ2PqKC7tkQ836HCTSuVkJwf0UF6W2R
uduej6P7n3PLOd9SV+9in4qJNeOINBOar91CBf9rk1lHmsdQWqSXeOdXKlzw
0vN+qD6GjERP3rswSIXaLFVKXe4oygZC6AMSFUrN2EnjcSPIrEeZpcWkgve6
p92Z3COI7b7tUscSFU41GTdtWTeM5M1DVSJ4aVB06GWEwu4hFOHrvLVcjAbH
e/q4nF8Moj5CT++/bTRYsnJQMB0eQCp8VvetdtHgXJ9RW4nEABrM0l87qUBb
5c+O/cr5fUjdrfyzpioNKj92mvTN9qIYdeXwcI3VuHusupZBL9Js3DonrkcD
QWbhvoPsbhR3L6nMFdMgkrJytehoNxp24vd6fYAGc537av596EJ3KIu/LS1p
wJX81Ucg+xuaEBv8FuZMg/GGj5yZov8hwphNwhcXGvDX8vdVS3WipOIWM3FX
Ggwt9tTf0elA2PDdxzIvGriEkv9D/l9Qynr1kJUrNDgJW2If5bQhcu8THcsA
GiR49zq3dbSiDI/0l+NhNLBMk825bNiCKNqbLmrcoIGnxmBWTHQzMv4XIxMW
S4NHHhqfYzuaED05IEsskQYZJ/Zti/NpRBa1DvEW+TT4dDQvM5n9CeXFdhin
P6LB9pfrP3Od+4TmbE04xp/RIJlfPJ6ztx4VTmoHhr6mQcreZsOtTXXoT2mx
ZlslDZS9E0/MGtchmxAZimg1DdbLuWRE3/uIljeJuJZ+psE2gkf6SFktsvt+
e9ffZhq80OqPEe2sQU+L1vw0b6fBYvCuoqP0auSwn2n3u4cGDWLcCeJWVejV
2S4D0Uka8NFVjzdavUWPLl6fOUSiwQzn0/FHuZUo20cuI5ZCgzN+evLN7Ap0
KyyYujBHgy/vTe/Jlb9BkTdlsjSWaKAmdtlui8QbdO1Op6nHPxrYkcqYj26U
I9cHUrk/+Ogg/CoxcJvba+Sc324uIkCHL5RNcVVDZcjuaQDbSpAOTwRrPl52
KkMGlW1WH8TpsFhwrjnbuRRJdvku5SnS4c47yfO+218i4UHJJ4OqdIgT8hjy
O1iM+Eea7DZr0iGPSPXtDnyBFma3Pr+hR4c27/wfk6RniMpqcKjBdKg8+jBc
X/UZmlzy5mQfoIOnv03LnqtPUfe6z8fcLOkAij+/m215gtoEvbgfHqaDlJlT
l4TXY1QnJlbaf4QOEpvqysdaH6FXspf4zJ3pkPBlIfHT/SJ0y1C4UtmLDj+V
VN+3OBagSLPaM+ev0GHceJ3gqa58dO3whQ05V+nATx060Wubj9xOVp/fGEaH
RtXJCMaJPGQYdE6YfnfV77NT1cVaOUg3YsNHxWQ6GB9Pz20+m43UYt96nE2n
g05W99W59Cwkmbr+U/dDOmwd+eHRJ/wALZSW+1SW0sHbvSj3u1U6or49KUl9
Q4cu58aHjU/S0OQHvhb593SIPvXimj9fGuppP7Ezs54OL8ptlBJ6UlAJcU1n
SBcdSKMZgcz8JPSY+jLoTR8d7v/b+B3tTELZc0dlZ7/TwfYEqJrm3Ue3uIuv
n/pNh2XvC7M7XyYit132yoYsOjwQFsyQ/pWA/KjBhhoLq/0VPtp9XTIBRXzI
P7p7mQ5JDrmyC6fvoCxn6g1Obga4P+vMamTfQl8zbv2sF2ZAF3eFKZ9THBq6
UMYoE2PA1Y3RshU1qwTVGVhbsI0BIb9D1MNlYhF3r+zeKGkGHLgm8pb97yba
L1SfcECLAQZ+h+aDft9ApiNThZr7GDC/71ypoOsNZF+ysUpKnwFURQ515nQU
8rZ2nuQyYsBl94XnBn8jUUH8PP5sx4Bri6LBRQcjUMmxHQ7ljgyYDJ7VCPwU
jmrkTS4VHmeAvzJ5kvYnDPU3JqXfOMuAlD3/uveGhCIBLjWakS8DWv/ceW9a
EYwkvtnzagcw4LE/917+TcFILi9EUiaYATy5IuqCXkHIELeacUcxgCVfRbu8
9xoKCD6f33CfAdGR6SERrKvohvntt29SGfCi6O/vI15XUaL4646iTAb0sSKF
06b90fPKf4vR+QwoKKzF/DN+aJjxwM6kjAFNfqk9VqK+aKa+3n1vBQOsPpV1
qDy9gv4kEsNk3zOA7um2u4twBYns0XnBU88AXu2cKilvH2R26duapq8M4OaR
VRwd8kIOegsSlT0MIMAPHgklL3R23U71xwMMeNTZwdce7IlCn3g6x4wwAA0H
JqkoXkKvf/NVmNIYIOIxE/O50h35D3xpus1iwDogsMPF3NG+jnsDXxcYIOhC
9gy7fgHVVIotH+dkwvnsGKXVxYka4+WNLm9mAnHogbC36nkUF0a2fyPKBJ3k
QS/hl+eQhV+J2+JWJhC0tCa2q59Dnc77bt2QZoIVx2tbLoOzaGDPwW/p2kzg
3bOwJTHaBT2QWf/7py4TChr9ZEckXdBJif9YuxETVNKFDnRcPo3GuI6KF5sw
oY+/dS6VfHKV926n6xyZoFpu/mZ++wn0qk3pCs8JJlR8Pv92fcBx5POREmVx
mglmPtnNgV1OiPU04HHPBSZs5qktHU4/hlZCYmaJ15iANZ9Oddk6ojofi3+q
oUyY6APdm60O6IbrRiG/SCZojL8dKTd2QGsPp2n/jWeCsdijRDkTeyQk9ThE
KIsJjzTlaoiX7FCPqEeC40Mm5O7jFOf4a4vS1qs9zCpc1R8U3zSRaIu2sis+
yRYzQTvHvPBLnQ2SaWlcp1fLhKlqtddyYYfQZE38tvB6JgSGje7Y12qNnpVZ
qzY0MiFJgGLULm6N1LJ6bQ51MuHfmhql9Y2WaJ/3RPrZYSbc8eR+U3nIHP05
++zZk99MuG24jlxfZYZqjnpVz0wxQXpzWrCfkhkyMGT/CqAxYf2FIwHuIgeR
hQiP3G1OFlTvytcUFTRB0t9MCmJ5WLDz7r3P9bnGaDkhZkf0OhYMdyw0cqob
o5d8a8VChVjwck1o0j8nIyS4xL/28m4WuKz5lG3ZZoiIby2jL8mywIi4spF+
yRDV+9/hcFdkAX1srLdikyHypWxYdNFgQTyhIffiSQPUOypIsjNkAY9hsovR
Loxe5dq6HTZhwegz598dUQjFnEgaszRngc5/OnIDRALS7RX+YWzLAsKX/X5i
H/XRgxbRdp0zLLgeL9e9MWk/8rt51EzLlQUjV76Jn9m4H1kdyGjYc5EFInsv
6aUn6KK/1RK1CldYkPv95hqPlH3IpUTy1dZIFmzm/fN5qH4v2u95UknsJgtq
Sg/3hx/ZizYr5j4WjmdBg+sSjpnSRp8Ldj4UuM+CMiGj0FhRbSSXJpW4kscC
ASM8PHZXE63YnRNYKmLBg2uKe1Q0NVH/pqK4+acsiNzQY32lXwPFxctG0kpZ
oOA3cK9OXgORryv4jtWxgCmsmB1Sswc17L9I+dXAgp58dWvnXXtW+f3M40cL
C8xc97PjYtXQIR/lcz1fWRBd1vUr6LQqKj2nZt80woInUzyGtVrKKMBCW+c5
BxuSU9seG5yWR+5o66aQtWyYn3LhJcfIoRPqHERLQTY89fhZoPVWFhmItmfO
7mSDo47mory6DNJa99r3gzwbYooy4qSuSSO55XTLe3vYEHVQOeNYsxRaP3bu
rzqwgflVzB2Cd6OVHvM+zoNs2NnZsOI8tAvRmveUdB1iQ8mJh173THehvpdL
Lv6nVvV+GC2dst+B8oKSG96GskHC+FTd59NbUZJnUE7cTTaINy80KwVLoJun
Twc4JbDhju/UPt0cceRhoqywlM0GLz31G0NLoshZV4izvYgNfh2WrW06ouiw
8vxgdjEbXMKzaWuDtiBtoc+3cQ0bQniOSlpsFkFy3M/Ob2pgQ5oT4dQHd2Ek
MX8XjXxhA7HEotS1cTNa+XmcGvmDDf3KFwpsEoVQ61OGXeMfNhwUSP8T0b4R
yU1tljZYMwe364y5Kqo2oChZLWbV+jnYlVMv4FEugAgFfsmlknNgW3mg9/4n
fjS3443WY9U52B9t4ZA3txaVZrG6s/AcZEo3QrwVH/IQ3+t///AcrMsrGoqu
50EyqVdFYl3mQKbia9G6I9wo4+6cvW/UHAxFWhrlfOJEduv3sS8kz0GZwKkH
udkcSCAuMPVk0Rz8mJoDftF/hCbud3uPVMzBlMuz4nPifwkRkQu9Zk1zYP3o
sLYtWiLoregG4P45WHtQc04iapHACg4S1SbOgffJ5Do8Pk9w9//juJN/Hh75
5obmz7MIIUJq+QyJeVg/P1rSWcUk3H11htyoOA9hCstnUhMZhApiS7in+TxQ
TWz2PvemEX5KqYsIX5wHgcZCqwTBWQLXyfSn7+PmYeldXNLh59MEhfQVgsvT
eWBvUHF3zJ4kHPrm+o23ZR48Q7OQ0fffBP/1Ha4vp+ZBKGzDblunUUKWifaf
I3wLUJU3Gyu/6xdBMObw76dKC8BR7qX3y3+QENPk0f7XegGma6acg5V7Cb4H
83OfpCyAeUp0hwa9jRBZ0qC/OXMB6qVjjxznbyMkihEHrucsAFlxUIxDtpXw
ckpN2O7xAuz99YEr4VQzgRhbE7v8dgF0rXUV9o1+Jpxq6fex/bEApLW+QWu0
qghe6ksbaoYXYJ25pUF13DvC9YwdL+TGF8CF8NCsZ7iSkOnuOrE0swCS/n4N
rffLCT1rmU6PVxYgeV5D2Yr7OeG3j+i84JpFINtdN02te0xgDOxPCeFbBJOu
P89kwgoJm55FdNoILgLbTU2hciGTsEOo6FK1yCLcesARaB6UTFAJal4rJ7EI
Qe4vEqfY8QT9UdKjxO2Lq9v9lY4LO4jwf/+M4f//Gf8PPccKfg==
          "]]},
        Annotation[#, "Charting`Private`Tag#1"]& ]}, {}},
     {"WolframDynamicHighlight", <|
      "Label" -> {"XYLabel"}, "Ball" -> {"InterpolatedBall"}|>}], 
    StyleBox[
     DynamicBox[(Charting`HighlightActionBox["DynamicHighlight", {}, 
       Slot["HighlightElements"], 
       Slot["LayoutOptions"], 
       Slot["Meta"], 
       Charting`HighlightActionFunction["DynamicHighlight", {{{{}, {}, 
           Annotation[{
             Directive[
              Opacity[1.], 
              RGBColor[0.368417, 0.506779, 0.709798], 
              AbsoluteThickness[2]], 
             Line[CompressedData["
1:eJwUV3c8V/8XllGSzEIokhCS7HDvQYRSKKLyTVRIVhkpykhIskMI2TNkj7zt
Tfbee38+dhn5+f11X8/r3jOe57xe9zznrKHl7aekJCQkPhQkJP9/Xlelubpz
9i+Ksyertlf9KiOT60ikPPMXUVukv9YReSUreHbhGxPrX3T+0IWAZBEPWZq/
tX8uM/xFwz/GaGLFQmTbklx+mJD+RfZxCtcnZBNldSk3TnWP/0Hx3MlvLz7M
lzWuHSBmxv5BY+czTytM1cou86jrnXH7g5o8jkUl67fI2rlX1H568gdVPmbI
bf7aLuumlBxpdP4P+m11e5qds1/W8JXoRUGyP8jQ5FX6yZxhWUj+VbwyuoUk
CSsK2YNjsuwDytfzS7dQ2siac1nMpOw2dXuvY8QWYs8nOLoXzMj24nrGCm+2
0IT2oL+q4IJsntX0xhHdLfQzZUsojoYgG/9R4Nf8tS10YaC14VsIUTYoxsqt
WXwLBZOHKDsXrsi+6NxmCGTcQuncFz1PSq3LHm5WEw4l20KvKb0oGZ03ZCOq
I29+W9tEvAbt+zxDm7IipUTTmIlNVBtoor2r8Ue2Lk/BM7FjE01WV94xGPor
+zAjKD6tchMRd0rmrrvtyK4lTldkZW+iG8kcsr3Ke7JnvnrtFQduojDNwAau
EBIsx3+Qtfz9JuLYo6cTSj2EqXoJSdVYbyKZXIbUmnZSbNjVWbvx8SaKFaQU
9qAlx2wc2l+23tlEq0Whd4UeU2BUNtx+XVc3kVnsjecxvw9jUWZ26f2im4gx
deLUxl1KrOE/1tlJxk1ENsOubImOYZ2jD4NpqTeR7UPtjfvJ1NjQ41hFafJN
dLa3Ob0n/DhGfCb43Xd9A/V58P5HDKfFthet1IsWNxDlOJccjzYdRm6Vuzc5
uYGkpTnE/hujw5jt8PvSXRuo6EHdzdKjDBjnX1fKp80baPRsS/P9BAaM37E2
z7d6A/2848U5pcKI4a4ajFO5G4jEFV2vjj6BPfExbPIN3kBdzJtMz2OZMQv6
xDdFPhso0Sbej+0VC/YqaIFvyn0DTeqZktLfOYV5hdl8kH61geJ9TQ1kzrNh
QacLRZ9abqDMwatqouzs2LfovTFf4w1U+lIxeJP9NJaZ4I5P6Wygr59Ij3zF
OLCiC42LtBobiCHkHunlS5xYZRptuLTKBtoZiFV9Ws2Jdf8M3fKVOuA3CabX
yLmwvdKUTOlTG4ijt+D0WAc31tR/iXrnxAYqJD31MhM/j0Vs5hgX020g2//E
H4yknsdkhdAZWcoNJD/nsx/8mQd7863DG9taRyqNfzs5rfiw64W6s3ur60hj
v/zLNwIfdqpr6Grp8joSme132H5xASugnt3Gp9dRRY6u0DcnfmzTYddErusA
n4vSjSgTxGpCXKpI2tYR99rqvYv3LmJfsg9zljetI96g3LuyGxcxsQW6Hvmq
dSTmNKp1UeoSZn3/vNLV7HVkrc8mtLkhjCnYpUSTZayjV9QqQm81L2MMAZd2
K1PWEeJIVOTOuIz9rL+SrRizjugbo/yOvhDBiFK3zl7zX0cS3vrvq+nEsDKt
DsfDn9fR8o2tzJF3YpivlW5vjedBP8Gn0/wJYphQkqGvsvM6Oq1AV03SJ46Z
M7/aU7FcR7fttIP2myUxWdFd3aPP11EVdYdK/W0pjFrdJafeaB05fy3MK+2X
wtLcPz2//nAdtb0r8HBev4LNb0T13bi5joz/k/zToCmLFdGfF6dWXUerNFdK
7q3KYh8vpvg1Ka4jsytHDBuDMYzvaY7yTdl1xGDmfRkt4JhRZ13uLYF1dIeK
VNNmUg6TIN6kp+VdRx6SbPVVSvIYBXWH2W+udbQS13LHPlkei7s6dE6DdR3d
pU06r2qvgE38XPHXPLqOGr+LjViIK2IRh7dd71Oso7MpF9zyYhWxu/dJbR4f
Wkekj91veZ9QwuoOMd61/buGkq5HGJ37p4T90BBj/Tq3hii4r94fWVXGjONk
j8VMrSH5YitW21cqGOcfxd2UsTXEtuH/i2dfBQuM0h4u6VtD4tpXEi+yXMfs
l+1iRuvXkLFa5AiztRp2WcEpcK56DeWysnL0MNzE5r94uK2WryE94aLgR3k3
sf+wUCPyojXUZe6eIHZUHVPwLuTnS1lD325fmH1A1MB2RsrZLiesoZcv3bya
NTSxHNEGaumYNZQw0/bDN1sT4x3oX74RtoaMDj2UUHC+jVHz7/609FpDo4/k
HTiltLDqt+Rx9u5raI3et6wjTQt710b9xcV1DW2+mjypx62NrdiffhX4Zg3Z
XmXflGC/i3XX4jL5pmtohYzWFy7rYn5syoJlRmtIW5qEqqJUF1O1VD9db7iG
Si6lvfqlfg8rYXq0339/DbW43CZzdLyPfX/qUvnv+hqiSf9XU032H3a/8GPO
EeU1xLHxJL4w4z/sxPGAeLqra6jd4oX5iv5DzD0nxoNL5oCfeVJ7VLM+ZkZW
deOawBqSYzh6M97KADuv0ySrzruGYnevxmv3GWDDKZ0Xdc+tIcZXFt3xioaY
5u0pWlO2NXTyh6OU+bnHmMT3w52fj62h8EGCdhLZU0z694t6+SNrSEWlN1zG
5ymG7w2WbpCuIdO+qy3f2I2wa/eyk//bXkVkuf6f5JSMMR36R04X51ZRhbi2
9Y36Z5geNNqMTa6iu4/HIiJsTbFH5hKmX0ZXkR9TnnU+z3PMpJ5ae69nFTXe
uqDaH2KG2bsU8jfXrCJXCxcB8iJLzDGDm9OlYhVV896IfqpihTkP+Z4UL11F
JHF9Ms15VpjnFSOSb7mrKGK/7Sr5txdY6ApDt1ncQXxpKXOxvzUWwfGukTN6
FQ2Yj3JOMttg0TfnyjrDV9Hv2jftA99tsKRklCobuIqCI++PpJbbYoUGZi7U
rquIKMJ5WFTMHiv17bEre7uKLOyGpy8N2mMVvxTMbF6vIhPNrZQ9z9dYw6lT
OoNWq8hbUbUseuUN1t9WLZimv4r0JZNi75G9w4b3hbkePVhFpXYZSfzd77Dx
ixHMJ3RWEZMhsxpThhM2//ElqeOtVaQbmTS0V+iMbctz9N7AVtH8QvyDqkRX
7J+lV/O+1CpSvtKspCP4HiON3KjIFltFr+KoHzXkvMeothvT2QRXkRPnrT8N
bW4Y20/79wusq2hMTtSrHDwwztEJ+yimVSSnJBg0MO2BcdOoW9xhWEWaxN5/
EwGemKDp+XvFR1cRt1eEqN72R0yWq13o058VpF14tt/u2GcsmvGY2J31FWTS
/fhvdP9njIxC8QobcQVhqV/E+jJ8sIaZ3KupMytI6eGDwVAJP0w3/atuY/cK
OiaTfs6NPQAriWz/L7B9BQk6NjrSRgVgHH7HHj9oWUEFuTx8NucDsemXb80X
qleQ+rO4VQU8CLORMnA9lruCTqZQpjvFBmO9F8I8OjJXEJ0Pd6muSggmw9bh
HZ62gqLfhnxhWQ3BSP8phgjErSDDtm6TWa2vmBHhbcRa1AqKDHprrEoThtWP
5n0vDl9B3tGj10SbwzC/Sr60G4EraDlCTfK2XgS2nmOQxei7ggYFgpkmBL9h
OglheQNeK8h3+IdXDlkkduYjdflz1xWkVj11Z6wqCku7Rez69GIFsWgK24Y3
f8fo5C4M3DFfQetGKxqNmjGY9WXDUbZnK6jvX0z6374YTPpE53zqoxVE78ce
1b4Zi0VSHCda662gnwEkPGWf4rBDW0obMror6IOX0zmR8/FYXV/+fqP6Crrx
5sNncaMETLCRSB50YwXdTHZfZaBJxHxLLlDpKa+gSxy77dTFidjdqPATi/iB
3nxyjTvcydjkE6cL1EIrSMhdOjkcS8NU7hYIdV5YQaJi0fcvMKZjqcorohHn
V1CSyA9aRUI69pL/MS54egU5qf9S2yzOwLrZIq6us6wgRm3+j+/uZmJXjnep
lJxYQe9auIvy2zMxEuK1O2rUK6iLxPJPVXcW9mTMSfcE5Qra8GiT6n34E6tt
L/hvkGwFPZsyLOVY+In55PKbmO0Q0aGnHZFddDkYuwPNW+95Inp/gUFvIigP
exbXwPxtmohIbheGl0nkY3nN7j/Tx4lo9PAVSvWhfEyTc3+mpZ+Ibhy9n057
pRBzrybcpm8konj3I3Sal0qwjuXUpbO1RDSVOe44tl2CcbKYeIpUEhEv38KG
QdMvrMh09NedYiLyLJnwnXdBGIG2jS84lYgUUyeLJCPLMdkrnysTEomIUzXz
tNGZCszLUPVhfiwRSRXbPdOJqcC4c8sDe8OJKI8iwXcrtxLTvf/zH6s3EZlY
2WoG0tZg8e8tvgp4ElGDvPtTqawabDWNX0zWjYgqj7a1xOjUYp/3Y57950hE
kb3h7/Wy67CKuMDOKDMi6kyifJWf0ojRtqhbZpoQkXoraXWHXROmt3WMqvwJ
EWnS0g//U2nGtlTdYFzvgK9/+j0g+Y0pWsv1r+oS0b10foP8qd9YQMSuDZk2
EZ04ntNw6FkrJkiwSeG+SUQsOnKeW/pt2GuWy0riqkT0Yc1w6t9oG1YjvzSi
pEREbsNNfSNP27FHQU9PGmNEZPpBpSzRoQP7cuWuc/JFImo7OkrS3d+FjRsy
sBVdIKK3oryO/O+6MWHvltyG80QU5DO084SnB2sYvrawcJqIlLZMZ3jcezFm
SjL33VNEVNN4teEf1oc9uYw4jzMR0UUy0ez/dvqwf+8l7wrRENG14yFZ+h4D
2I30NSJORURr+pYV/90dxEK7Mz6pHyYiY1eT6VCBIczotobr2C4BcbeqPfee
G8ZaIy7rGg0RkKG0WPgXvTGMJM4yeKiTcHB/XMF5F8Yw4dT0Tq0mAtqtpRgx
eTeO+RVe0LxaTEDXP4TpRWZPYGVlxr5FPwlo9Hdw+7T2JEasjW++nEJA4hOK
/p57k5hG99nrnF8JqOez9nP//6YP9o2+Z4gfAVXzB8ndY5rBMie/1dB4EpCS
7d1lma4ZjG7t1NU9OwK683lh/bzRHNZKyyDbr0VA5+1jg8v7FzESZo03mmoE
tNyUY/exYQkTPuNTUHeVgCK3A3OvVSxjfoJU4vkiBEQm/vD5g6dErExUxVqI
n4DerKZe2VsiYkRp96z4swT0W2XAnd9hBdNQJRUKoiMgnpZe/ZrYVcxZQ87s
GCUBuTmeyveANSxT512K6/4yYi00kH0zuobRGW3zvFheRrnt2JskkQ2s1XWV
41bTMhLpcJ14c/oPRuIl/LC6chlZf4qpp579gwn7W0TIFi+jtzPI2qjwL+YX
Nc8ikLKMKh06j+q/2MHKEvh0Yr4vo6xHBYxvdHcxYrrRl1Nfl5FV2J68tvIe
plEyTk/puYzGAuWt9bB9zLmSU8PJaRl9mTe59omLBM9seOizabeMOOWm/LpT
SHC6vn6qqafLKA5Vt9ypP4S3brSTVVxdRktHNKNeK5DjJHt0CldkllH02chU
jWVyXJhc3TlTZBk98rTmWIuiwP0YGncjzy4jgpd1rtHJI3jZqaMyTKeWES/Z
XZeYviM4kVP59We6ZSQahHid4ihxjUuVGw77S4jf3ucShToV7ixxSGxtcwkd
ljlfxHfpGJ6JwUvT5SVEl9bxZYyJGqdTK17WHVpCPP1Wdhz/juO/TbJnxIuX
UEpeqVjHKXq8fWRLA89eQgYvb3ySi6HHu+/KFl1LXULFcnac+0IM+KBitbdO
+BIKVjH6/k+bER8tPrqpH7iEega8fn0kMuITIrf0TT4toStGst7bvifwec6e
y68dllClng7fpeGT+FIIW7iL9RLitkkWVv7MhBNpHpF7PV9C/9TPv1qSZ8a3
dme7wx4soQI1Sv+IEhacvG/boUTmIH8cqh/dZcMpNWCqSnQJ/Uyk2y8ZYseP
1b6/1SywhIRTtFnLqk/jDLnUZ4fZllAMd/8hvjQO/KSgptc04xKSIDQed9Pm
xFliv6wtH1tCrv6nFkj7OHEO/zM1+zuLqNYzKT578SzORfn4EuX6Ijoal+Mm
8JYL53FKDKVbXEQOllOqOMM5XNBc+PnZwUUkwhd2u/k6Ny6tqkB3tWQR8S6+
y6fY5sHxMvfXN3IWkaHFZb7ybF5cXrJx/E7aIqJ3EZR4bs2Hq5zXyn0SsYgi
i01ENSj48RsRoWfMgxZRf8r7hJUefvwW45CHrfcionh0tu9WlgCufcjovrvj
IrI4d7BrXl/Ede1TKn1sFpFuGKGPxEQI1yMsC4aYLaKrsXf5vB5ewg2HXu0n
6i0i6+KPr6uyhHGrwo9x9bKLCLq7mtTnRXAb4Zbj7WKLqFpFzoLUTRR/lcjw
ql9wEXWUfRz5ziWGv/sSrrrAvoiy3oRT3LAUx12oR3+unVhETpVoM/m0BO72
npt9l3oRHX/gcC26TQL/9CJ9mXpvAVU9Gj56/IYU7jO7onNyYwE5qtEqT9Jd
wQP0JcpPLy2gS2qjPieGruChN1Gg0NACOhsV4HDnowyecKFNSuPXAvKi5ZK1
lgTchDer3Dl3ARk6nfjhzSKH85/3v56VvoB+CPnG3Pwqh//g1NRjiFxA1hcO
PzyVKI9bnbk8pRC8gM7Zfa0wElPARdjpLax9FtCKxjUd3hoFPJ+5zanz3QIS
MlS8HLh1FX9zMouS4tUCanYpmfkYoojLMvr7i1suoHgWqUovWSW8jEYzNlh/
AdmCi4J68DW8jqKtRlduAdGEc0mkfVbFvciy1D9KLaDtHmbnnPvXcbVD/r2F
wgf5D2XaiArdwNt2NeZZzy6gxMsULCZzanjQtrD1jVMLaPeymMantpv43T90
uw70C2hkqOURSfktvH+t9fjQoQXE1rmrYfxAA49YyQw+vj2PsGt3FtqGNfCH
BD8OfHUeidQKfTAw0sTH5zUuR43Po8iRmGo719v4wlirlkHlPGKLH+owXtXC
f4xkDvkXzyOeM60jY2HauNWQn1FF9jzSfdNkmKZyF1/v1bA/FzePbL12+kdy
dPC8buFDWhHzaFv0SXmMtS5u30nn5RY0jxTdBJhNpe7hu79bw6fc5pHTefHF
+s77eGlzJjfT23lUqC8sUZf2AHdu9Eu/ZjuPep0LvwV/0sMpajVQ4tN5FNPG
Y+ry8CFOU9o6/uzaPJLTkzl5SNgAby3OfB6Gz6OB9uB4myIDPKDQb71BYh6R
S6fOKqka4ky5GocFeedRdbGWka/NY7z3p7CvHsc8ei/bel+T/gkelknH8pl5
Hv27GeZBnv0E50hrvbB8ZB5FXEg5MkJhhI8nZ/48QzKPaNgryu7lG+FxiX4y
6n/mUMngoL+ZhTHOF6txM3N2Dn2I6CWlWzbBhcNarV7Wz6GaJz9PBkuZ4Z5q
dqR/y+bQkI2uTtElc3z0H1uQU8Ecoj5am3bnkgXu+9g43ztxDkVdxgo8uK3w
6ZPHVRmj5lCgTJD/dJYVjtf97P8aPIekIg+psym+wJcF/+0lfJhDGcIfvma+
eolfG4n1vfh2DnVbCXc9O2WNR/qrns2xmUOOx2dNU8qs8ZubQYrlj+cQk6rn
1ntOWzwNCXwakJ9DT5gZyZQF7HHyl23shlfmkEoCmhv+Z4/rcb/6MSs8h1xY
ZhQy+17jxz5WtG1wzCH2QeXY3XgH3FDG5LEj8xz6OH8ucyfEES9aOr5BSjuH
juxj+rIBb3HT2/dY6P7Noi/Hkppjo53wCvL95OCNWaRZ5Pgt874zzpofJ3N6
aRa9/0E6WzPnjNezER/yD86iNVYRccTkivNNuccrFs2iU7Mf1jMz3XDnEEHJ
xqxZxK78IubL0w94r2p7nWbyLDos1sobw+mOe/w4vfgwdBaR+qQaH03xwIcf
Vb6d8p1FiZKDfzvsPXEJxme0Zh6ziFigcjnh1kd8+lWOyGu7WSQXSPrgLt0n
HOe/X7VvPouGRenbs3c/4cGD+9ruT2fRY3ttVpYVb1xJ/sbrQK1ZZKYVIkC9
5oPHUY2jdJFZ9C45zmAyyx/fLfHQFOOfRQoCkael1QJwLcuLE0VnZ5EQ31nj
hoUAnKzT/nAd3SzqOLddry4ThN93PxN6i3IWubhFSMcuBOE/paoudO3PIJzh
Lcny9y+44Tfam+PLM6hz335Y8mwIXqSeO2wyPYN+uJQaxcyH4AykD6wIQzOo
sOew/EBRKF5hlBC42zSDXClrumKswvCzwlg/U+oMCle+3vtEKhJXuz0XLBQ7
g/gDzkpLXozC7W2+3LkWPoPsBx7MD56IxlsKlppsP82gs5Pym4anv+N/+79+
/Px+BhmqUEXNJH7HufeUrsU7zKDYnCPKVRIx+Bv5SNT5fAa9F8t8RmcYi8c/
vu64+HgGOV/U26z9F4u3ftiUItebQWlVb/KMo+Nw3oZbP0XVDuozFGntrsbj
nbf34wIEZ9Adv+5Miv4kfN8m1SCFewbtBblXusYk4/whOmcq2GdQ6YX+avkX
KbjzQEbICvUMevR1XUuNKw1P3XugdZRiBnEWXSHfJ0/Huzko6c/uTaNv48v/
ypfT8YtPHnlpLE2j3ouOKbq9GbiuO7WyydQ08o3VltMwy8TdkgrInIemkW4A
vLciZuL9i3RvM5qn0YaIOj03xU/c3bbckubHNFJr+uqw/zgHzwoxF+RJmEY8
gjm8SUdy8cHCU3NY5DS6blks/DgzFxf598LQ3GcaOanmzWbQ5+P/cZ7h+OA+
jcQ0g/WCGvJxT4WGgYh304jsFF298McCfMSdS7vJYhrN6/qSKLEU4VTJLfST
RtPIFCcZPTVXhEs0vmnZeTiNes43rD8qK8a9aTuUBdSnkThngzPt+1+4VOh7
aa9LB+/dBI48ySjDHxdd2vrOe1Cfx/KRk1g57jM4kF3IMY18Kl6c+/mrHJ/k
FLs4RzuNsrKKFYcGK3Daq6NzJJTTSHpsMY3ZuhKXfuqdwEIyjc4ddYleOl6F
+ydPcqgQp1DrSMHlHc1qvKTRb1B/dgpl7v7dcNypxmeXZL++Gp1Cv9tkY4RS
anBc5AtDYusUuklyWr6CuQ6fL1KiOJw1hVj/U0nQlGrEU/3zG6yTptCPkV9F
ulxNuJnJBb+xqCn0VvM5N/uJZnzp5HG2Xz5T6I3lP5N+2t/4j8V3o/zuU8gq
KrXp4vFW3KKSGB/6dgqJz4yutwe34kSrTmEbsyl0K5nhylB+G56lfG1z7PEU
8n/1XNdHvR1/eaagWP3BFGK2teSUXWzH1xrDrwlcn0LH+lK5RMU78U2ex3rj
vFMox4ET9Kl68Py9zrMaHFPIspbz06+WnoN9dW3mF9MU8hHKOuLxtRf/68L/
8ivFFJLONSC7dLUfL9KNkDyyN4mOCTLqOHAN4G8u0ezZrE8iBtqwbzRHB/Hd
wRUPjYlJRKJ3ruvP4hD+K/vxzdL+SSS3RNrSOD+Mv/PqYhBsP4gv9ZoaIo7g
+5KF346UTyLdt8/cjI6N4aSBztmlkZPosI3XnW6TCbzy2aq9YPAkukgdohlN
PYm7yR3srM+T6Pk063R27iROsaxcb+s4ieqzf998zDKN11QV+kxYT6IHX3+c
022fxt3DBbQ0n0+iBOPpJJWAGZxSlXZE8P4k+j0csD/EPYfXc7jEhWlOoqv5
IawzW3O41+bqM0rVSTT/qetzTts8fiyue31CchJNeAVx2IUt4jT736jCT06i
5mPy715eJeK/u2hbKY8f8PlRHS7QSMT90ly+2JFPomlSsX0JnRWc/v5Tzttr
E6jzlZ5ei+Mq3i7cM4XmJ5DbfF3Dd6Y1POCIaurF8QmkKm7/6m7uGn4iV1Di
aNsEEldrfvbv0Abe9Slyx65uAr33+fxPPnMDDzakO1BrAlEo6DsfebKJs9Ct
3yj7MYHof0cq1Qxu4WzPiw1eeU+ge9PV3adZdvCwurprx90m0EO+NZpbazs4
K0+3QKzDBNpN1r6Nde3irGPEjRbTCVTV/uw0349/eBj+r/+J4QRadq9e8Inf
x09FHCvbvnfQ/9WIbKXbJMCiw+PFozqBmJB6ANN/hyA0R9SyRG4C7Zf/EYmf
PQTMDPJat6UmUIjwRI6dPSkwNT848453Au2oh8w/jieDE1f9f3ZRTKDI5a+8
PFKHISg6MuT53jjaY2UYdps7DIz/Uh0PbYyjz30knxSijwBDYc21i5PjKDlU
wcTxzFEIYOoUqBwYR2r6Z2XUpo8Cvc0Y3b2OccT7KE+XK4cK6C7t9rtVjKOX
yVQNXwypwc/7aBlr0TjaOpH/zO/qcaCdZ4rPzBpHh4Yidm8I0ABN/GXLwehx
tN9yzGPmCB1QsxmTiTmNI+k+/dBnpxjA295mtt5uHGkG5d9uTmSAY90uzfoW
42ius/OluTQjUPlHhHz6bxy98LkdNmJ2AiiPtAtMyIyjo9OvsrmpmMHzyQjd
a9Fx1K1SILX/ixmOVCxu0AiMI+Xe8TCeVyxw+O2RMmnWcfSL5rbo5t9TQLEm
qxXwZwzd4mw/c+zaaXDTuH6FjziG+L+dFyjgOwPkP3TOlM6MIeEHvVGkDBxA
/uzl7Fz3GMpFMVvBjpxAOpLoKJ87hiiuteik+XKBq2yuQU/aGPI+yRN7+cw5
OBRWcc08bgw12Gp0d2aeAxLtIbqvgWPIkY+nY26cG/41MMQTX4whfW6hh6lv
eUEzlCeX2XQMFZqw5Ctw80HcU+lq3HAMXRdL7Vb9zQfXSQynvG+PIb9Xd8XY
RPkhWDzr/AXRMZS2TEHDLn4R5kirxTUExpCbq3zGO1IhkG3tVXp1bgwVmbJf
v9ElBOOmJEbVjGNIKiJ2q1tJGC5GqycYrI8iF5l0YiOHCDibP87zXBxFlUad
02cjRaBd+lVNxuQoemuyYljJIQr2XZHTe52j6OWtwnzZi2JQRbXME5Y7iszo
uIosrCWAufeQZHn6KPqdvu3/nkYSTONPKs/Gj6JvwpMeoemSQCeHGUsEjyJH
/tDzvH+kQM/WO7HdbhQJFNKV5JbLQIZCdP5fi1G0wCypmeAkC6R0ObWcxqMo
TZ1830IBg6SUgRkLnVFELpNuRtKDw/oIP98xqVGU0hE7VMshD8rpuJSI8Cii
Zjz9rDNQHsLe3Fa5xzeKNuVnS5qpFEDu5BuTRJZRJKXFRdJy6CowfQnQ9Fgd
Qa34qerjTEpQcqnoRdf4COo4JNDkHqsEhg1j/uc6RhBypPD/IHYN0veF21H2
CCJuKnaZGCiDounv239sRtDx8lsPLs2pwjz51strT0fQ9Dm/R7JfroNf1JnA
IO0RZJO+dtVN6QYMdpp3CEuMILfwDFe+bDWwBmqtZ1vDSD6Z/nV4tTooXkUf
Hk8PIxrzLT52LQ1gUn6Z/1/XMLrM255qVKcBBbd6WW9nD6MYazcxmSJN2P0v
bkzachhd2MvPoqy+A80GOoziD4fRKIOiyQMNLYh8SqV06eYwKs+0WrgxogVy
5lZJ5wSGUY0YZas+5V1wc5S1pJ4ZQufME0tGP+qCtjMh+nD3ELIQi7mWJnYP
eNxi2kmqh5B4uYNn18Q9qPtEKbERM4Taz4ezp6o/gOPhnbtDD4eQBHH+mfGj
hzAc6SHUe3MIJQZq9Z+9rA+ZMdKP2mWHEOmAloEP2SO4nRJdWcM6hKYCch8n
jT2C4EIzr4zuQSTmeDKeo8wQjH9xlCRXD6IzvIfNr8JjkCpvX4rNGUR2zVdr
vMsfQ3+dlGZowMH3LxQe9P1+Amd6yVlcbg2iax6d3RYnjYEwkK/qgA2ixE9e
Tm0ZxlA2YupgKziIfEfv1W3cNAHDmdbhZ1SDaHEmNLb3yzNI3IyIv10zgNZ+
23ja3DUD+231HrXcAbR+mWh7i94crv8jPaocN4DuSP2pimo1h0WKZ2YyrgPI
vC0j79h/liB8UlyUGx9AfHk0AYs6L+DQqdknZy4OoIBPNZHf6l5AO3t4MAv7
AMr4OZe8JvMSbLgPbVNv9yNysQcUdfzWUCDaXLaR248kayKuZvHbgjDzZxWG
hH6kOTA1TplsC0nbaq1Cwf1I+wQbCzO/HYSWN40Y2/WjZx4yGd5ir+CVetO/
Pol+9Fpu1/Oh2WtYFvF23+TpR0tXLR8sHHoDRkxqNIzM/YhIE3k1KuwN3B1q
PK221YdSkGZPQZcDSDxvlC3N70PqWqbZxjbv4MetT1X9iX3oUPZLxVFuJ+AR
uaG2FdKH9B+mnNzvdQKmvw0PhO370IMi1q4rCc6w4d7wJkaqD03SHaJiuOwK
OTH1Be6FveiHgOD352kfQND9o1xsci/yExglO83jDnHPVOvQ117kqf2R9EqM
OwQJ1/f8ed2L5LZNXw589wDr0rpNU+lelKst9HwXfYT5757vPPh7kUoQKanY
LS8w/KByOI61FxG1iQKXRrzgtlrdyaHtHqR7N8Q+6qg3iPTXiqkX96CDbXC4
2MUHUn55lDxP7UGtPOtgwOsLXN+VFT3De9CzhxctL7b6Ar1J7Z1yhx4kq3J/
JPeLHxA3al6Kyvag00tpodvkAZBBX5PJ/KsbDYZWbf288gVuP6S/Pprajagc
D7+79fMLbKboTSSFdaMa/YgSlYvBIKu4dlLavhttXW+ccuYPgTo7Tgc90W70
UGLKjfXqV3he+fzEea5uVOX/Ian691egoctPX6LrRjn/BWuf1Q8DreSbo++W
u5APe77MSfdwGB14o/Q9uQv5+rYnnd38Bu/5aoafhXahw7lO9a5fI4HHlt5e
xKMLvZ+/R7UEUWBGk5RS+aQLRa/OfqG4EQ1/5Lpopzm60NfwlG8Pcr4DfcKl
fv7gTvQkk3xarC8OclbfWK+5dSJD74TBPaV40IUa6hLrTvRb3MkkPSceInv1
4KZmJ7IjCVTrD0kA/mNecZbUnegdBV5/zi4JmnW6MKmdDiRWRR7Tt5oEVnGc
PSTzHWhNcIor9UUy5GH5RwNqO5C97NStEtsUULCatMhx7UAmXPb3dELTYKrk
EuXbFx1o9b68XApPOngedfiu9KgDjSnUEdTz06Elhr6zG+tA0jI5WRkjP+B+
F37l7592ZNBTSV6ZkAnW0l/JcMt2RMqz1TymmQ1BQWyDdx+2Iw9fz7yI1GzI
Wf6WY3mzHf3XOraadjgHNmNinn4XaEfCgSGj/WU5YH8srZZ8tg1NMsx/bVDK
g3eDpZ8aH7Wh819mc8eDCiFSQv7JpHob4v3dTfmeogiQX6XsHt6GHkt0uKW/
KgISpbolodNtqNFWPT79UTG8T29TD+hrRb48y5tZSr/A890k473brejkkmGo
ZEYZJPUaLb6Qb0XHnktd8Fsvg3qRuSov4VbE3iL+vlq6HKhmlmxLaFrR54ex
I4315cAatZwBwb+R/FoKzfPVCjgvf0Kq2aMFfWf+hXYtqsFog2Xu39MWtHbZ
aTC7ohqSkk+HCSu2IIXwrzv3mGuAn4F3N5CkBR1BW5V2lTUgPHGl7P7rZlRf
FcJ6lLcOpD/oq8yaNqGsrhJ6HvZGqP/zNv7hjSbUsvNnxc6+EXTNIki7BJpQ
5dsfQtFdjWB7p6+kfLERbZrjzo4BTZB59s7lcItG9KExt1WfqQV4S6+x3nrZ
gKquzw49jW2FE1sXF7Nf16G8f9fTV891Qqypmir//To0crTuvZV+J4gMmyZE
S9ehRWQWfie8EzSqEx993qlF1y3keZVPdMGnwLNdRm9r0Zjzvk0bVTeQCp8s
PeVSgwxoGLQaj/YCwWTX18mzCjUVVbf/VBmEzh+X6W4ZVSEVNj/Jc18GoWjd
yI9dsQq9yOyunBwbBDfnNr/C/UqkpV8+dsdxCFhDE/zX7CoRY4jV4bScYVCs
1Qg0flqB3NrCRgpDRyH0fHywukIZOhekx/j+/AS8fd7PdIazDL3/MV2dfGsC
qg05hPp2EKq1if/V/moC7r9ZF2K0Rih6tiPhfMMEfEiOFPYwKEVVR4ta4y0m
of/ImqglXoIWVVblCnOn4H1VuDT8yUeXPmT/2RGehdmWK4FPC/JRCfsh836t
WbjV17PwyT4f3Tn3/qqP/SywLjN+6/2Th0A4M9QKzUIms/f+i7+5SJJT98Xf
63MwZOpYFbedjU687zCc05kHBVvW041F2Wjpe2Lea/t5SHIqsF15k43sx+yi
60PnwSZonQff+Yny7JPHYnrngarU7GPPThYK997mYNJeAAuuoogT2xkIrzsc
NQSLcEVy86bBmwxkQ2gibXywCORqIvvp2z/QepSk6+NXixBum2KgvJOOeNgf
HPFPX4S6ujCeN7upSEF3RvLXySUIHOruqXFMRdG3KKzHhZbg4SrDR8a9FCTo
SXBKVl6CDbZPC2l7yWjua3wSi/0ScFk6ZI78S0Tpma9F/+tcgqX3+QaCTolI
v5Fj4uX8EhSErjG83k9AfMUWf86SLIN6xXNbBpIE5GDdaqLCvwyOJ/WklQ7F
oSHFsNHw18ugzB+64O8Si0q7Jc4aei8DA3RGDB+KRfeFVwyKIpch2URt/xVp
DPrqe8LjdMUydBfLVqWQRaP6+YHJEDICsL82HF6ljkKTrZIk3gwE8H5zQ8yP
IRKppf1+RneWAM/fnh5tOB2B3leJBNTKEqD/3WEJk3Ph6PeJ+wx/VQlw3Znw
ieJCGFJr+vy44C4B+N+XS8qJhaLI+2dEhi0IEOaW8nnoSghiH/scevUNAajc
AyfeQDBq8laMEftAgHnPp76514OQw3Bvcv5XAtz3ujV1WyMQYd5dhSqxBGj4
JClD1A5APcXP/B+nESDZ5+gMv4Efkrv6aEPsFwFEOKde+zX7IMc4htL5KgIw
nMs/39jrjXpzj9XyNRFg9fzHNopJL8S+M1q83E6ANr4Hb+UInsjvbOBN2T4C
ZApcvOCw7Y5YTgeJ0I8QwE9ovzOX4gPS7m/iMZ8kgNXlNmci3Xsk+iFmQX2O
ABpisYIC7C7o5uMd5cIlAuhbzGc23nqHguWvUiavEOCMjQ+l/NM3qM/G8t+Z
DQIMvxZ5lOdghwLMSEnZ/hDgm1N3vkDAS1TSQ0OM2CZAAdXGGQVNcwQPpFPj
dgkgyYS1CL57ivL6EJvIvwP9r1LtCN19gKTVXlxS2idAa45YNuUjZXRCsLBv
6AB32qThIlmX4Kx5OOPuAf72SmlOI+IO1FHmDUQdYI3M+9XYdwNwPyUvUX+Q
ry2OgemOzTNYcae5aL93oKfaU9GcWCu4p/Dxd9rOwTyulQ/gn23g6IkcEeO/
B/OUP+1Wb2cPyn95XyRuHvQj81pQ65Ej6DAypJqvEaA7zNSUwO0McbyXDxcR
CLAZElqac8oVTLPa070XCAf3SA3DGxo34Pjwu31q+oBfwLoRkLkD5WHP1Oox
Auj6chWT//GAl8sj1oKDBLD31qBtWPwIfSlXzFm7D/RxT8vX6v4MH/92M36u
I0Dv+/5jrI2+wMd/QZ+hnACOcuSZhBE/YBb2YeYsPOCPiZDndgZATzWlcnci
AYRkVX8w/w6EnT5RD6dIApRKP9J9Ux8En5U/1/wMOpiPpE8alAaDFfsR2kIn
AlhIxN+NKQiB8Nobxz7bEOCfWAkJRXYoWH1fX1w0OZivyLxWQ2IYtDHIOt3W
OJi/4LU9Lf9IOHmjobXqFAFkQxN8NqOjoKeC17HiKAGoXcno1HSj4RntEX7s
7zLMLT3+vmT8HUomZWjSu5chppq7StgjFv4aXJ/2+7QMfjud3odo48ABDT3x
e7UM7y5/0G4PjgOh1yzeJx4vw4NvU9PWCfGQJyXJliG1DCdsE47mVyfCsQBL
U7XhJSBNvdvucTMJKLqCRfxqloA4ejhctysJuDTPVxj8WIJmNWPB7clkwFdm
BbIdl8Cdm08dI0+DppqP8yInlmB3TqvB4GwmGOY1rLRfWoQ18nSh608zYfpX
+SN/+kWY56AIFEnOBDP7M+ZrqwvQq537gOxyFgilfLqXlLMAueUnl+LkfgIt
hwAVidjB//ZrN+2sfg60TLHFVJ6bhzEVXW2LyAJ4zEqbP94+A/iUo0HzUAE8
ePZVqOTHDIS5fDcXPF0I7M/oR194zcDtovkP8+GFUGorovJKfgYqBN7mGX0t
At4NejPaH9MQQxPDrB9UAjztkXvhrlMgMr+xyKtUBjd1b/9g4pqAR1KU1j1P
ykBPSUnyz844+Liz/nV3KwORr8EXh7vGYZ4LKKYry0C8f360+OM4xDzwPB2n
UA4h6b/khlbGgLGZ9RanXAVkWuc6xVeNwnoGZLDIVEHhl9WfQpuD0CQgw2D1
XxUEu7xjIUsehNhECdtapyqwIxYM8+kNwu2oizJ2VVVw+P7ctGXlAGT5sNV2
3KwGt2l7idPB/WBhvjXs86gGtL3PndO/2QvX5lblp10PfE3DThP94V44/XQ5
DouvAZ3H75qFUA806U2ZLs7VQN9N5qI0kR7gV+vYVLWuhd+sYw69Z7phhj+D
hsK9Dtr+K77TTt0JpQkpL/SS6mDH+2dvclMHBHMldGY31MGRP7NUO94dcI31
W5ghbT2s3b1OfZy2A+KOfuIpC62Hwis7Gfss7fBo1gh3SG2ATb7HFz8otkJ/
/BmLldYmGLL2eyu3VQ95h9NuJ602wXNnkiqTg7hA4yuS+ieagTT2spW7dD2o
XdAiadZpBp1UxsUolzooTfsYkDTcDFX48d/SbLXwPXs9T3+xBVqJzk+fO1TB
uxOu4Uw0v6FAlkgdKlAF921pnZsv/QaVu7Y+6YOVwCDJrypj/Rs8Ijc7fOQr
wa1If4Bp+zfQzJjVUjFVQM6jqf3p960Q/5NxKLUNARe94MuKoFbgLHjOQXYL
gV/5y8lv8a0woNy0RNZUCuZcJPVata3QxN2futn0C3gmWQMqqNqAXkJJ9dZ4
MYQaa3BH+rfB4MCmMptuARxmCQl+HdMGuV1dzjFL+WBTN0Spnd0Gzj8Cj8e4
5YPmhedLx7raYEUikm0vLw+oFj7kvT7Q8VfZXe5awVxwsChW0Y5qB/f8jONV
936CAmw8ocloByJhxXeO6idQ0V1yqS1thzeeLnZ8v7IgNCum8MpwO9x4PhUw
w50Feesf+c+c7gBKJg1mjkOZ8K668lqPYAdEO9UGethmgFLwnqGfbAd8cP1u
2Tv/AzolX4ST6nWA59+KYw4D6bD6Rpd6JqwD6lOo6YQ6U6HoRgBfdEoHFBxV
u3NaJxVc2JsU7xV1gCR/uuncQArQlcLbxr4O6DewPkG2kAxCh3iXM1g64T7j
82cpZ5LA1GPjt31wJ7Au3otR64kDEd1Li5cTOkHK4VJgpG0c/OV7RrmQ2wli
nC1/HE7GgWfDoNx/XZ2gvM+bX30vFhKOV2XJH/hidlrWKpr172AxvNe8fa4L
/giJL4hHfgfxDMn5bNEu2Hs6/LZC9TtUaaRy8dzpAu+7845/46JhLDAgkCqg
CxQeijSg7khIetKUUfm9C/5aFRkayUWClfjhJsesLghLHV71TfsG/7pfkxNa
u0Dyt7OeqncEsLMa2HbQdkPlIimVsUkY6EZf0on43A2FKswxLN7BsH5k2CA5
shsYZ0aZHemCwc/S2ywvoxu2uVYZpEO+QD0+59La1g2PU3zdolKDQHooJo2c
qQcYC6dCjhECoFtRM5+etwc8TVcQ9iEAXqbtl5+R6oHSZLct59MBkOqg1yN1
vwfOpjxqZ9byP+iHidQ8sgeGzJ/fFM3yhQKXKuo3GT3wK6PkUNOuD2jNvWT2
KOuBSYF5jkNqPvC54Lfg9/EeEONL+HZowxv+3f2o08XTC3ofhdfSLb1gJHA3
DcvohTjfSvvF7Q/guJOSf72sFz58z5C88/oDsDy+V6HT1gtsTwOwF9tuoCGS
1/NirReWODKdo8ndoKzVkjRBsg+sTvNVWku6gp7UmePZKn2QZY/fkGlwgT9R
Tcxl9/rgpOLy53v6LnDZ8sLFfoc+mPH8pW3u5wwxxyd0aMr6oDFuf9bl1DvA
bf0N2dr64FPTogyL4VvoHwRzvvE+aEh9cizrhyMwpkW4KpD3Q3qy72DYHQdw
u3433U6lH0i96ikkGuyB8yd5wft7/fBl0T+vStgeSk5lV/iZ9kPI0y5zFPYK
NmZpe1O8+2G4/KpFtr0dGHnUk4609oOitacium8DerTP8+tH+yGRg/Gp3IQ1
aIZQm+UQ+yGq6wvdDQtrkE1U7/pINwA6vCSxjZ9eAkNtV6KYxgBU/zxJLTBh
BZTqr/Q4Hg2AoGS1adI7K9jrZqGnshoA466n0ZrsVjA7/eDNiO8A3HIVif5T
bAG/Do+ref0egAQnGi72tefw0+f9IduRAZh40K3hef05JDGdz9MnDIA/s8Tj
pHhTCOAx4RCnHYQEwZctBUbPwOTa8srIrUFwUuw5e5rBGB62+CY0PByEXpkC
G74PRnDn7uUHuRYHd+LdCYF7O08BN7Kp8vIZhOfl7P/NEZ/ACfftYPGWQTip
Rc12bN8QqGgibnAOH8TLKVR++GgI+18wkmPLg5D4ZNwwhckQ5uOdn40eHwJn
7mCKQikDKKs+LPvp5gH+fOH+kJg+5N1MItr+NwQ8rI8P27x4CKldqvGPzIcg
dyy7+OPP/yB4yptG4vMQmK8uH26T1wMzCsax0aYh4Db0/gsB98Dwc86XxsEh
cF0yspYl6oLOybvX8xaH4L+6w+yHbuuCwvmv2Z+oh2FojyvNl1MHWJQ43CXU
huGKIe0R/xktoGkukz6rNwxKeRHK4QZaQKZtSDhmNgyOGWZqbcN3YPlJvO7Y
p2GY3Bb2fj1+GyrdBAS8G4fhopB/2yC1Jkjvf4nmGRgGi5sxc17RGvDzNQlT
+fwwmJ4quF0toQExFl0km0dH4EXCQ1yt6xa46jp166uMwL17oScuD92A7fa5
G9s6I3B8xJtCg/8GvLypVR5kPAI0pjWkPx2ug6HChbR69xEoXzBSH+ZXBQXB
DhfR6hGoTVTPuVlwDYoSsK3mzhEw9pda2+S+BpfPJpmZTI5Axq4didAXJaD7
VJracmgUWP15Pq45KQKJc2Aw2dlRML9K/zfXUQFkf6m0tfKNgr05p3gcmQLY
b+8dixQeBbYJ+x33z/JAtDFxkZIbBX47+83JZDkYfYaZmeuPgv92j8DTwziw
J64mSBuPAoG6t2USMNCdTBw7YjkK3fIzF2+8k4XWhww6Me9GgS/UvVjnqAyU
3ZmR7/k2CgPfhKmfaEvBrl+EY1z8KARYVRMosyVBqkUz/0X6KHxrtf1YfEIS
MlVKBKl/jcJDeXHV2QlxiML8meUHR8FySsWp/Yco9L+5dptmchTS7BvS7vCL
AlPBjvfAwiiYzep0CSaLgI+IEandzgG/TyMeXzIvwztemaUU1jGQrOMywOou
QdETIq891xh8z6SRtSUKweb3eEMl/jGg15aLvXhGCCzY6XpHrozBeMxb/tCP
gvCQfqrixL0xoFSKV66NuADkYZ3rnwzGYNTx83rRMB+kcFXxkJmOQcubuIXd
83ywJRrrtfJmDJg8SVYHKnnA767B7ZaIMQg/8/qD6hVukBjRcFOKHwNR3VKq
xe/nYMhYLq8kfQxekujld9CcA/7XHKyppWMwk/bn7t76WagMHxrzGB2D5cQf
A3ojHGDK3cy4PzsGQ00MQ+3LZ4AuvUTJ7sBnUv2j9jhHcQb0SsOTn5COgwi9
iEWwEjtsjt57Ic89DvGa4hZtdKcg4plqbIHgOPx5z+bJdZsFFFalui6Jj8OJ
jko6Yigz+JKxXDlzbRz+m/yHG0kwAR9PN8mO8Tg8FKt8hNIYoeVHtchLqwOf
GyHQvHiSEWwlc5/M2Y+Db6XqE4f3DFChElTXc+CDtRBJGDynhwfPb/vlpB7U
v/8uV6uTBkjX5SsEcsbhZ1e4pcL0cUhyvLweUzIOVj3ff1zYp4b1z3S6/s3j
QObK9JBd6Rj4ZLZwWBDGYWlrTtiQnRLErpRqTm2NA6khe83YoyPQX57+Xo9k
AkJ4FaIWUg4Db4f3zHX6CXhxx0xz7xYFtDxwPFVxagK0PwY55yeRg83k8xtX
Dny9A+7t/+gIOZRtXM/gFZ0APHbdmtBOCkbvpMciZSag8Oqdel8gheNH+BmZ
FCfAU1p5JzDzENxnOfqKXHsCOnsplJWjSGBNuhYfs5sAcV0loWO6e3jNnUyl
2ncTEPYf+5NTzrt4qNlXtXT3CfjaIP5F/McOjkc+v/86eAJWz2V9JLJt416H
6Ozo8yYArS9LnLqyhf/H+tdx69cElKTcypL8vIkLi46/H6qegCM8xR+Epzfw
7ic5/sldE5B4bnPlQsI6zlWnmy6/MQENOSYjhfdX8Y1R+RzevQmg0KYM42pf
wev+8hcfp5gE1is7MuY3V3ALgb26vhOTsEO/xyyjTsSLfL5PvhCbBB6X7h8N
fxfxz4leCzqyk3CndoiX8uwi/qjMehVTnIRrnElkr28t4IdXlUiotCaBhLpX
Xql4DtfUnmeLsZ6ENx/s/9vpmca5LTq4PB0O8p8xysEFp/FN95ILFu8n4RS9
qZX1hyk8osBHUjrwoN6+HxX3tUl8lk30TvvPSUhpvH5sZ3cMLxZjv19QNAk3
rb8WsNmO4T43KQwiKyZh76uiscDKKC7m1GNh2j4Jru8FX92cG8Gdxx28SFcn
IYaQPSynNojf2XniP/t3EnRejIh/th3AeU7cCm05NAWwi2Wciu/Hm5Q4E8Lo
p0DlzyY/ztSHsyRXlYtcPsAqf7qPyHbjC+XpdSxXpqBmcNwnMqALL+0P/v1P
bgqoUraD+Jc78SfUz4YaNKYg6eX9cwHZHXiG5fG/hlZT8PjHeuKEdRu+2CG8
tWo/BSdbrx/XmWjF+aW0NlxdpoCJfvPIU51WPI4kfCUmYApyzYZt3n5twcef
lBJEwqfAOP6ziWd4M85RP7ZUETsFepkd5hnxTXiYP9/8eM4URG8ZxKu3NeA9
GzdmX/6agplnR4vVVuvxE/ctp0lrpuA/MaNP5qz1uC9X3jhXzxR43+t+I+FU
i7tlXx0w/DsFaexNJ6i+VOEVzMZ9q4emofZ09VvZuUp838Grx5VqGsQckps2
FCrxN4ptHTFs0yAlP/79xuEKPD9pvU2Eexo60b3OAMtyfJ2apbVCcBomxNmE
84bKcMuuh03j2DS4KxWiOV+Ep11xbXh5bRruyWwuffQoxee/xdeRqk/DosfJ
u7kev/AnRotVXI+mQfNI+/TX6GL8/tbrX4au0yDNqE3rdrEAD3nwrXjVaxqE
qFvodA3z8U5UVugaOA1eWl+5q77l4eqeR/Ji4qYhK7/E2Ic3F/de5M8RSZ+G
5KK43A+2OXiDxq2fFbnT0GOyLaVcn40rnvryY7xmGkoDip+YufzEXd8WpL38
PQ0W6eROtlNZOBobSCHtnYZQjyfhgbeycOkUrkSuuWnwPX6U5NmlTPySTGaU
4bEZoHDNYrK4lYabRXV8W2WcgRIJFhpp/VQ8hWwr3JV9Bjqlf1X0vkrBuZuw
0JiLMzA/ajz4GSXhhsIGwSISM7BJmn38wnIiHhXkFlSBH+DxApvoc4k463+N
fuPqM/DattNcISYe1ylf9nmpOwOK6jzFJAtxeNB5hs+kBjNA0FQPrbgSh9Mu
637kejkDvrUyS16zMTi507SLYdAMrCc+HzrlHo1bWJNpG/yvhvOOp8L//jgy
Sioio7TsnZXEfb8PGZmFUEqlQRISImQmo1KyZWS1FRKVUZQdPmWrZGRc93L3
NSJ9/fH7/X0ej9d5ncc5j+d5nH9O9hRMLhiMLHLl4YELuxRciqaArMxV3cj3
EBfbHO88+WYKmqWPzD6SysGiJoH5zjVToFZav6yvn40j9qf4n2iYgn/81inM
41nYXqpzq1PPFPTuIJwmvcrEH0TJs0d/TsHYXTudj2MZWGH92nrH8SkgBq5r
GJHMwMtMwwv2rClInmL5mBam4cLGivLDIkS4s0akNpmZjAWqumIOSRJh5IDA
SpV9Mg54RXWyliHCp3u/eNurkrBFuiKHpTYRnu95dX5z6n385rZptzmBCGEO
+VtW1t7HOyLOPTYzJgKn63dtg8hEzHDPsTK1J67yRLI7Yvkudj5ZtdPEmQgl
A10NwTx3cZNtP8PoPBEKpEM4t4sm4Ad6QpmG/kSI1YwQvWR9Gx8QuDlBSCHC
dQUfe96NcbiYo+CdfjYRfgqse7fhUCwWZX+4rVdEBGqO5M31KTGYNLSgofuG
CI3Egag9GjexfdcWnn01RJg6Setaio3GH5o0B/Y2EGF5LLuCf/wGTirxDNPq
IQJeLJOxfBGFlwvjbTV/EqH/YYK1qmgUdst4LKMxToR4nTS18puRWC9ypE2N
RYRkFuuIuG8EHrOzF1MSmYbvITzVQovXsdXBKyQFyWkw3atmEyV0HVfq362V
l5kGES7NDUoaIfiWTMs5We1p+Ci89FH/ZhBmiU/oyBCmYdyF4K37/ho+tYGL
X9p4GlqKPR7cZwZizTn90l320zB4/8uPxOAAnE06dmOn8zQkG0eH9zVdxbzD
Vx13nJ+GSPqZx2/Fr+LvzSXL2/yn4TXHcmRWux+OzJQ2F0uZhuCv8Zonfa5g
Fb5Hy7NZ0xCbUB6TOeWDB/zlShsKp2H0qDHmPeeD1WwUxXzLp2GONto99MUb
D9Y+bzOrngby1vE3x7574WhllbCdn6eh1sNMXY/mib/z7plo75qGm12WupYa
l/BN/9KMwu/TIMV3nSDg7IHVxzSsgsemgVSUUuKYcBHH1mqXyzOmITuU1V7D
5Y61/fUio4RIcNWJrylFyxUPj1ZrO0mQoKz0bqFzwnl86zAi7tlNgqP6Ns/Q
zDk8omRweEidBF/vpNwrfncW386o53qjS4KmyTQpiuxZrMNrVHnLgAT1NAv1
0vQzOGHUZLuuDQkMkp1TFeNcsO7h5q8bj5HArmFnVA6vCx6vMYueOE0CexKJ
T3TzaayXYUlOukyC/exw8kvNk3jykO372bsk6Fp8IsvX6oTv13R5NqSRwFd2
VF/y3zFMULLflZVLgtd/w7PP6R/DSTxHY81ekcBKUmZtS6MjRn4DejsrSfBl
4p1snLAjJo44Udi1JNhZwJdd5+aAocbZobCDBCKe/9GpkvaYpPhrbXAvCSp+
BdWlhB/Baemna2yGSBAosuX1hik7PON7VnplhgThxyJtJz7b4gxFd/oxATKQ
/maMpJ89jI3Sp4v2iJDhx90nDke8DmEK96VjvJJkmHhwkjM13BqbjHh9LFcm
Q1dfuFDde0tMs6b63tIir87DcIjuqAXOrvaRO6NPBjXbYQGHTRaYkeaXsNGS
DF9k+eBFmBnO4WYbTNiR4coGAZnIjwexmW8Aq/o4GeRuv83V4j2Ic62DTlz0
IEOxTfSBwCITbMkdrtgQT4Ygo8slDTuNsEutXo9xEhlSFYYNj4YdwAEBc2GN
D8gQSGq7bTJmiAuIXj1NL8jA7HkvEvHeAL/LVww/+IYMNfVpIVdVDHDH8QnF
lppV/6GX8zTMAC+0O4e3dpAhS3JsQ5ohwhtjxJUs+sgQcDRTRtKSgKWhp6ft
FxnEjl651+msjw+VWSq1U8kgQTvDV5S+Hxel6vV2Cs2AQYl4B8d5HVx1aC78
8NYZqHp56m7zk734P77XSl+lZqD2zrBcG10b/wlSjPimNQN/V9wVS9O1sKDW
hJIdYQZMAr+lqzE1sexMXm+X8Qz8cb3RssNeE9ucElfucZhZvXOjArNlNbCb
WE+v/akZ0Jcnt35LVcchX+9F9LrNwGXl354t/Or48QG+vr7AGbh34SfPa241
vCw3FzGYOQOOUOY0cFAJbx4pUz5eMAOxi88ubfBUxPKZXn3fn6/mK5z6eyNd
Adutn1D+WT0D/ga/qw3WyGP3hrw+54YZMD3rGidkJIdDQ50jh9pnIMdAkqUb
L4ufUrv7fg2t1j9o1VshL4M/PL0XeXpyBnZWqnwtCpfG3WcsVUYoM+AQ2+e4
fUgKr3R/ihz9NwOij/kdaE92Y4d3ZSrju2fhum2eVyltB/a44tV/XmkWzqsw
+KOp23GEkmLUhOYsSMxLML/MSeLi7Lz+SaNZSLO+PJ+1fRv+5OAcdcFqFpJ0
lguzCFtx/0ZxVaL9LIScGkteOSuBuSLvRU27zoLKiNRzdoMYFtezVPXwngWj
+8debuYQw6pM3gFSwCxMR4TdKjIUxcdcw1RnYmfhm21yvXW/CH5l7jVAeTYL
dPM9booHN2NaktSxX2WzUPUrO0CvSghr/uzv73g/CzkRu/5lagjhSu8D/cWt
szDyK+N4rYogXng775j9bRZarQICI1w2YT3Ol323B2fhjae14c7LG/HHZLE+
j+lZIPu4ftpfIIC5htodjtNngXa77t+BpvXYWC6q13xxFraX3tbioPPjlncz
PQrrKJDc5Zba4LQOfx2q755UoEDZT01BIT9evFk+8EifOgUeSXkWmDfzYHsf
le5GXQpYXTWzrtrFgwe50ruKzChgdKO/K29sDZa0srJLsaGAbp+paYvFGnwq
lbPrxrFVfZdm6q23XHhM3vPbWXcKXCwY3WqXy4llruy2tfOhQM8N81AhcU7s
VtX31fAaBbql3zWOpnJgkpXh111xFGhLlI/21PuHmFdE//v1hAKxj16f+f5q
CelUfznUWUIBwX2yXr0//6Br3JGdtW8psJw9bSkv9Actp5E7spspUDydeJz/
zgLCI3nWd/6jwEmtv3WErnkUoejYEdJPAfu/pYfX7phH3DV17cenKDB6eomr
tpGNTHkCrCyoFFCOfJJgt5uN4g4pt++fp4Bjdvz8YCQLbRhN/SLOR4W9HVN8
srZMJMp7qa1PjgrTqiTtahk6OnZ4l0WTGhWOVD9bniikoQcZva0VOlS4UxQ5
MSNHQzuUDVpTTKlw183Yd48PBbn4s82iD1GhOaI4iPvOLCqofd7i50iFqRzK
uuJXM0jeZkuLnRsV2OoJW/L4yMgjs+3gAW8qDGtGGsYiEioeC2/WCKBCwHUq
CgiaRupXSU2CMVSw7+N9V8ZFRLoPPjZ2PqKC7tkQ836HCTSuVkJwf0UF6W2R
uduej6P7n3PLOd9SV+9in4qJNeOINBOar91CBf9rk1lHmsdQWqSXeOdXKlzw
0vN+qD6GjERP3rswSIXaLFVKXe4oygZC6AMSFUrN2EnjcSPIrEeZpcWkgve6
p92Z3COI7b7tUscSFU41GTdtWTeM5M1DVSJ4aVB06GWEwu4hFOHrvLVcjAbH
e/q4nF8Moj5CT++/bTRYsnJQMB0eQCp8VvetdtHgXJ9RW4nEABrM0l87qUBb
5c+O/cr5fUjdrfyzpioNKj92mvTN9qIYdeXwcI3VuHusupZBL9Js3DonrkcD
QWbhvoPsbhR3L6nMFdMgkrJytehoNxp24vd6fYAGc537av596EJ3KIu/LS1p
wJX81Ucg+xuaEBv8FuZMg/GGj5yZov8hwphNwhcXGvDX8vdVS3WipOIWM3FX
Ggwt9tTf0elA2PDdxzIvGriEkv9D/l9Qynr1kJUrNDgJW2If5bQhcu8THcsA
GiR49zq3dbSiDI/0l+NhNLBMk825bNiCKNqbLmrcoIGnxmBWTHQzMv4XIxMW
S4NHHhqfYzuaED05IEsskQYZJ/Zti/NpRBa1DvEW+TT4dDQvM5n9CeXFdhin
P6LB9pfrP3Od+4TmbE04xp/RIJlfPJ6ztx4VTmoHhr6mQcreZsOtTXXoT2mx
ZlslDZS9E0/MGtchmxAZimg1DdbLuWRE3/uIljeJuJZ+psE2gkf6SFktsvt+
e9ffZhq80OqPEe2sQU+L1vw0b6fBYvCuoqP0auSwn2n3u4cGDWLcCeJWVejV
2S4D0Uka8NFVjzdavUWPLl6fOUSiwQzn0/FHuZUo20cuI5ZCgzN+evLN7Ap0
KyyYujBHgy/vTe/Jlb9BkTdlsjSWaKAmdtlui8QbdO1Op6nHPxrYkcqYj26U
I9cHUrk/+Ogg/CoxcJvba+Sc324uIkCHL5RNcVVDZcjuaQDbSpAOTwRrPl52
KkMGlW1WH8TpsFhwrjnbuRRJdvku5SnS4c47yfO+218i4UHJJ4OqdIgT8hjy
O1iM+Eea7DZr0iGPSPXtDnyBFma3Pr+hR4c27/wfk6RniMpqcKjBdKg8+jBc
X/UZmlzy5mQfoIOnv03LnqtPUfe6z8fcLOkAij+/m215gtoEvbgfHqaDlJlT
l4TXY1QnJlbaf4QOEpvqysdaH6FXspf4zJ3pkPBlIfHT/SJ0y1C4UtmLDj+V
VN+3OBagSLPaM+ev0GHceJ3gqa58dO3whQ05V+nATx060Wubj9xOVp/fGEaH
RtXJCMaJPGQYdE6YfnfV77NT1cVaOUg3YsNHxWQ6GB9Pz20+m43UYt96nE2n
g05W99W59Cwkmbr+U/dDOmwd+eHRJ/wALZSW+1SW0sHbvSj3u1U6or49KUl9
Q4cu58aHjU/S0OQHvhb593SIPvXimj9fGuppP7Ezs54OL8ptlBJ6UlAJcU1n
SBcdSKMZgcz8JPSY+jLoTR8d7v/b+B3tTELZc0dlZ7/TwfYEqJrm3Ue3uIuv
n/pNh2XvC7M7XyYit132yoYsOjwQFsyQ/pWA/KjBhhoLq/0VPtp9XTIBRXzI
P7p7mQ5JDrmyC6fvoCxn6g1Obga4P+vMamTfQl8zbv2sF2ZAF3eFKZ9THBq6
UMYoE2PA1Y3RshU1qwTVGVhbsI0BIb9D1MNlYhF3r+zeKGkGHLgm8pb97yba
L1SfcECLAQZ+h+aDft9ApiNThZr7GDC/71ypoOsNZF+ysUpKnwFURQ515nQU
8rZ2nuQyYsBl94XnBn8jUUH8PP5sx4Bri6LBRQcjUMmxHQ7ljgyYDJ7VCPwU
jmrkTS4VHmeAvzJ5kvYnDPU3JqXfOMuAlD3/uveGhCIBLjWakS8DWv/ceW9a
EYwkvtnzagcw4LE/917+TcFILi9EUiaYATy5IuqCXkHIELeacUcxgCVfRbu8
9xoKCD6f33CfAdGR6SERrKvohvntt29SGfCi6O/vI15XUaL4646iTAb0sSKF
06b90fPKf4vR+QwoKKzF/DN+aJjxwM6kjAFNfqk9VqK+aKa+3n1vBQOsPpV1
qDy9gv4kEsNk3zOA7um2u4twBYns0XnBU88AXu2cKilvH2R26duapq8M4OaR
VRwd8kIOegsSlT0MIMAPHgklL3R23U71xwMMeNTZwdce7IlCn3g6x4wwAA0H
JqkoXkKvf/NVmNIYIOIxE/O50h35D3xpus1iwDogsMPF3NG+jnsDXxcYIOhC
9gy7fgHVVIotH+dkwvnsGKXVxYka4+WNLm9mAnHogbC36nkUF0a2fyPKBJ3k
QS/hl+eQhV+J2+JWJhC0tCa2q59Dnc77bt2QZoIVx2tbLoOzaGDPwW/p2kzg
3bOwJTHaBT2QWf/7py4TChr9ZEckXdBJif9YuxETVNKFDnRcPo3GuI6KF5sw
oY+/dS6VfHKV926n6xyZoFpu/mZ++wn0qk3pCs8JJlR8Pv92fcBx5POREmVx
mglmPtnNgV1OiPU04HHPBSZs5qktHU4/hlZCYmaJ15iANZ9Oddk6ojofi3+q
oUyY6APdm60O6IbrRiG/SCZojL8dKTd2QGsPp2n/jWeCsdijRDkTeyQk9ThE
KIsJjzTlaoiX7FCPqEeC40Mm5O7jFOf4a4vS1qs9zCpc1R8U3zSRaIu2sis+
yRYzQTvHvPBLnQ2SaWlcp1fLhKlqtddyYYfQZE38tvB6JgSGje7Y12qNnpVZ
qzY0MiFJgGLULm6N1LJ6bQ51MuHfmhql9Y2WaJ/3RPrZYSbc8eR+U3nIHP05
++zZk99MuG24jlxfZYZqjnpVz0wxQXpzWrCfkhkyMGT/CqAxYf2FIwHuIgeR
hQiP3G1OFlTvytcUFTRB0t9MCmJ5WLDz7r3P9bnGaDkhZkf0OhYMdyw0cqob
o5d8a8VChVjwck1o0j8nIyS4xL/28m4WuKz5lG3ZZoiIby2jL8mywIi4spF+
yRDV+9/hcFdkAX1srLdikyHypWxYdNFgQTyhIffiSQPUOypIsjNkAY9hsovR
Loxe5dq6HTZhwegz598dUQjFnEgaszRngc5/OnIDRALS7RX+YWzLAsKX/X5i
H/XRgxbRdp0zLLgeL9e9MWk/8rt51EzLlQUjV76Jn9m4H1kdyGjYc5EFInsv
6aUn6KK/1RK1CldYkPv95hqPlH3IpUTy1dZIFmzm/fN5qH4v2u95UknsJgtq
Sg/3hx/ZizYr5j4WjmdBg+sSjpnSRp8Ldj4UuM+CMiGj0FhRbSSXJpW4kscC
ASM8PHZXE63YnRNYKmLBg2uKe1Q0NVH/pqK4+acsiNzQY32lXwPFxctG0kpZ
oOA3cK9OXgORryv4jtWxgCmsmB1Sswc17L9I+dXAgp58dWvnXXtW+f3M40cL
C8xc97PjYtXQIR/lcz1fWRBd1vUr6LQqKj2nZt80woInUzyGtVrKKMBCW+c5
BxuSU9seG5yWR+5o66aQtWyYn3LhJcfIoRPqHERLQTY89fhZoPVWFhmItmfO
7mSDo47mory6DNJa99r3gzwbYooy4qSuSSO55XTLe3vYEHVQOeNYsxRaP3bu
rzqwgflVzB2Cd6OVHvM+zoNs2NnZsOI8tAvRmveUdB1iQ8mJh173THehvpdL
Lv6nVvV+GC2dst+B8oKSG96GskHC+FTd59NbUZJnUE7cTTaINy80KwVLoJun
Twc4JbDhju/UPt0cceRhoqywlM0GLz31G0NLoshZV4izvYgNfh2WrW06ouiw
8vxgdjEbXMKzaWuDtiBtoc+3cQ0bQniOSlpsFkFy3M/Ob2pgQ5oT4dQHd2Ek
MX8XjXxhA7HEotS1cTNa+XmcGvmDDf3KFwpsEoVQ61OGXeMfNhwUSP8T0b4R
yU1tljZYMwe364y5Kqo2oChZLWbV+jnYlVMv4FEugAgFfsmlknNgW3mg9/4n
fjS3443WY9U52B9t4ZA3txaVZrG6s/AcZEo3QrwVH/IQ3+t///AcrMsrGoqu
50EyqVdFYl3mQKbia9G6I9wo4+6cvW/UHAxFWhrlfOJEduv3sS8kz0GZwKkH
udkcSCAuMPVk0Rz8mJoDftF/hCbud3uPVMzBlMuz4nPifwkRkQu9Zk1zYP3o
sLYtWiLoregG4P45WHtQc04iapHACg4S1SbOgffJ5Do8Pk9w9//juJN/Hh75
5obmz7MIIUJq+QyJeVg/P1rSWcUk3H11htyoOA9hCstnUhMZhApiS7in+TxQ
TWz2PvemEX5KqYsIX5wHgcZCqwTBWQLXyfSn7+PmYeldXNLh59MEhfQVgsvT
eWBvUHF3zJ4kHPrm+o23ZR48Q7OQ0fffBP/1Ha4vp+ZBKGzDblunUUKWifaf
I3wLUJU3Gyu/6xdBMObw76dKC8BR7qX3y3+QENPk0f7XegGma6acg5V7Cb4H
83OfpCyAeUp0hwa9jRBZ0qC/OXMB6qVjjxznbyMkihEHrucsAFlxUIxDtpXw
ckpN2O7xAuz99YEr4VQzgRhbE7v8dgF0rXUV9o1+Jpxq6fex/bEApLW+QWu0
qghe6ksbaoYXYJ25pUF13DvC9YwdL+TGF8CF8NCsZ7iSkOnuOrE0swCS/n4N
rffLCT1rmU6PVxYgeV5D2Yr7OeG3j+i84JpFINtdN02te0xgDOxPCeFbBJOu
P89kwgoJm55FdNoILgLbTU2hciGTsEOo6FK1yCLcesARaB6UTFAJal4rJ7EI
Qe4vEqfY8QT9UdKjxO2Lq9v9lY4LO4jwf/+M4f//Gf8PPccKfg==
              "]]}, "Charting`Private`Tag#1"]}}, {}}, <|
        "HighlightElements" -> <|
          "Label" -> {"XYLabel"}, "Ball" -> {"InterpolatedBall"}|>, 
         "LayoutOptions" -> <|
          "PanelPlotLayout" -> <||>, 
           "PlotRange" -> {{-1.5707962626807608`, 1.5707962626807608`}, {0., 
            1.1}}, "Frame" -> {{False, False}, {False, False}}, 
           "AxesOrigin" -> {0, 0}, "ImageSize" -> {360, 360/GoldenRatio}, 
           "Axes" -> {True, True}, "LabelStyle" -> {}, "AspectRatio" -> 
           GoldenRatio^(-1), "DefaultStyle" -> {
             Directive[
              Opacity[1.], 
              RGBColor[0.368417, 0.506779, 0.709798], 
              AbsoluteThickness[2]]}, 
           "HighlightLabelingFunctions" -> <|"CoordinatesToolOptions" -> ({
               Identity[
                Part[#, 1]], 
               Identity[
                Part[#, 2]]}& ), 
             "ScalingFunctions" -> {{Identity, Identity}, {
               Identity, Identity}}|>, "Primitives" -> {}, "GCFlag" -> 
           False|>, 
         "Meta" -> <|
          "DefaultHighlight" -> {"Dynamic", None}, "Index" -> {}, "Function" -> 
           Plot, "GroupHighlight" -> False|>|>]]& )[<|
       "HighlightElements" -> <|
         "Label" -> {"XYLabel"}, "Ball" -> {"InterpolatedBall"}|>, 
        "LayoutOptions" -> <|
         "PanelPlotLayout" -> <||>, 
          "PlotRange" -> {{-1.5707962626807608`, 1.5707962626807608`}, {0., 
           1.1}}, "Frame" -> {{False, False}, {False, False}}, 
          "AxesOrigin" -> {0, 0}, "ImageSize" -> {360, 360/GoldenRatio}, 
          "Axes" -> {True, True}, "LabelStyle" -> {}, "AspectRatio" -> 
          GoldenRatio^(-1), "DefaultStyle" -> {
            Directive[
             Opacity[1.], 
             RGBColor[0.368417, 0.506779, 0.709798], 
             AbsoluteThickness[2]]}, 
          "HighlightLabelingFunctions" -> <|"CoordinatesToolOptions" -> ({
              Identity[
               Part[#, 1]], 
              Identity[
               Part[#, 2]]}& ), 
            "ScalingFunctions" -> {{Identity, Identity}, {
              Identity, Identity}}|>, "Primitives" -> {}, "GCFlag" -> False|>,
         "Meta" -> <|
         "DefaultHighlight" -> {"Dynamic", None}, "Index" -> {}, "Function" -> 
          Plot, "GroupHighlight" -> False|>|>],
      ImageSizeCache->{{4.503599627370496*^15, -4.503599627370496*^15}, {
       4.503599627370496*^15, -4.503599627370496*^15}}],
     Selectable->False]},
   Annotation[{{{{}, {}, 
       Annotation[{
         Directive[
          Opacity[1.], 
          RGBColor[0.368417, 0.506779, 0.709798], 
          AbsoluteThickness[2]], 
         Line[CompressedData["
1:eJwUV3c8V/8XllGSzEIokhCS7HDvQYRSKKLyTVRIVhkpykhIskMI2TNkj7zt
Tfbee38+dhn5+f11X8/r3jOe57xe9zznrKHl7aekJCQkPhQkJP9/Xlelubpz
9i+Ksyertlf9KiOT60ikPPMXUVukv9YReSUreHbhGxPrX3T+0IWAZBEPWZq/
tX8uM/xFwz/GaGLFQmTbklx+mJD+RfZxCtcnZBNldSk3TnWP/0Hx3MlvLz7M
lzWuHSBmxv5BY+czTytM1cou86jrnXH7g5o8jkUl67fI2rlX1H568gdVPmbI
bf7aLuumlBxpdP4P+m11e5qds1/W8JXoRUGyP8jQ5FX6yZxhWUj+VbwyuoUk
CSsK2YNjsuwDytfzS7dQ2siac1nMpOw2dXuvY8QWYs8nOLoXzMj24nrGCm+2
0IT2oL+q4IJsntX0xhHdLfQzZUsojoYgG/9R4Nf8tS10YaC14VsIUTYoxsqt
WXwLBZOHKDsXrsi+6NxmCGTcQuncFz1PSq3LHm5WEw4l20KvKb0oGZ03ZCOq
I29+W9tEvAbt+zxDm7IipUTTmIlNVBtoor2r8Ue2Lk/BM7FjE01WV94xGPor
+zAjKD6tchMRd0rmrrvtyK4lTldkZW+iG8kcsr3Ke7JnvnrtFQduojDNwAau
EBIsx3+Qtfz9JuLYo6cTSj2EqXoJSdVYbyKZXIbUmnZSbNjVWbvx8SaKFaQU
9qAlx2wc2l+23tlEq0Whd4UeU2BUNtx+XVc3kVnsjecxvw9jUWZ26f2im4gx
deLUxl1KrOE/1tlJxk1ENsOubImOYZ2jD4NpqTeR7UPtjfvJ1NjQ41hFafJN
dLa3Ob0n/DhGfCb43Xd9A/V58P5HDKfFthet1IsWNxDlOJccjzYdRm6Vuzc5
uYGkpTnE/hujw5jt8PvSXRuo6EHdzdKjDBjnX1fKp80baPRsS/P9BAaM37E2
z7d6A/2848U5pcKI4a4ajFO5G4jEFV2vjj6BPfExbPIN3kBdzJtMz2OZMQv6
xDdFPhso0Sbej+0VC/YqaIFvyn0DTeqZktLfOYV5hdl8kH61geJ9TQ1kzrNh
QacLRZ9abqDMwatqouzs2LfovTFf4w1U+lIxeJP9NJaZ4I5P6Wygr59Ij3zF
OLCiC42LtBobiCHkHunlS5xYZRptuLTKBtoZiFV9Ws2Jdf8M3fKVOuA3CabX
yLmwvdKUTOlTG4ijt+D0WAc31tR/iXrnxAYqJD31MhM/j0Vs5hgX020g2//E
H4yknsdkhdAZWcoNJD/nsx/8mQd7863DG9taRyqNfzs5rfiw64W6s3ur60hj
v/zLNwIfdqpr6Grp8joSme132H5xASugnt3Gp9dRRY6u0DcnfmzTYddErusA
n4vSjSgTxGpCXKpI2tYR99rqvYv3LmJfsg9zljetI96g3LuyGxcxsQW6Hvmq
dSTmNKp1UeoSZn3/vNLV7HVkrc8mtLkhjCnYpUSTZayjV9QqQm81L2MMAZd2
K1PWEeJIVOTOuIz9rL+SrRizjugbo/yOvhDBiFK3zl7zX0cS3vrvq+nEsDKt
DsfDn9fR8o2tzJF3YpivlW5vjedBP8Gn0/wJYphQkqGvsvM6Oq1AV03SJ46Z
M7/aU7FcR7fttIP2myUxWdFd3aPP11EVdYdK/W0pjFrdJafeaB05fy3MK+2X
wtLcPz2//nAdtb0r8HBev4LNb0T13bi5joz/k/zToCmLFdGfF6dWXUerNFdK
7q3KYh8vpvg1Ka4jsytHDBuDMYzvaY7yTdl1xGDmfRkt4JhRZ13uLYF1dIeK
VNNmUg6TIN6kp+VdRx6SbPVVSvIYBXWH2W+udbQS13LHPlkei7s6dE6DdR3d
pU06r2qvgE38XPHXPLqOGr+LjViIK2IRh7dd71Oso7MpF9zyYhWxu/dJbR4f
Wkekj91veZ9QwuoOMd61/buGkq5HGJ37p4T90BBj/Tq3hii4r94fWVXGjONk
j8VMrSH5YitW21cqGOcfxd2UsTXEtuH/i2dfBQuM0h4u6VtD4tpXEi+yXMfs
l+1iRuvXkLFa5AiztRp2WcEpcK56DeWysnL0MNzE5r94uK2WryE94aLgR3k3
sf+wUCPyojXUZe6eIHZUHVPwLuTnS1lD325fmH1A1MB2RsrZLiesoZcv3bya
NTSxHNEGaumYNZQw0/bDN1sT4x3oX74RtoaMDj2UUHC+jVHz7/609FpDo4/k
HTiltLDqt+Rx9u5raI3et6wjTQt710b9xcV1DW2+mjypx62NrdiffhX4Zg3Z
XmXflGC/i3XX4jL5pmtohYzWFy7rYn5syoJlRmtIW5qEqqJUF1O1VD9db7iG
Si6lvfqlfg8rYXq0339/DbW43CZzdLyPfX/qUvnv+hqiSf9XU032H3a/8GPO
EeU1xLHxJL4w4z/sxPGAeLqra6jd4oX5iv5DzD0nxoNL5oCfeVJ7VLM+ZkZW
deOawBqSYzh6M97KADuv0ySrzruGYnevxmv3GWDDKZ0Xdc+tIcZXFt3xioaY
5u0pWlO2NXTyh6OU+bnHmMT3w52fj62h8EGCdhLZU0z694t6+SNrSEWlN1zG
5ymG7w2WbpCuIdO+qy3f2I2wa/eyk//bXkVkuf6f5JSMMR36R04X51ZRhbi2
9Y36Z5geNNqMTa6iu4/HIiJsTbFH5hKmX0ZXkR9TnnU+z3PMpJ5ae69nFTXe
uqDaH2KG2bsU8jfXrCJXCxcB8iJLzDGDm9OlYhVV896IfqpihTkP+Z4UL11F
JHF9Ms15VpjnFSOSb7mrKGK/7Sr5txdY6ApDt1ncQXxpKXOxvzUWwfGukTN6
FQ2Yj3JOMttg0TfnyjrDV9Hv2jftA99tsKRklCobuIqCI++PpJbbYoUGZi7U
rquIKMJ5WFTMHiv17bEre7uKLOyGpy8N2mMVvxTMbF6vIhPNrZQ9z9dYw6lT
OoNWq8hbUbUseuUN1t9WLZimv4r0JZNi75G9w4b3hbkePVhFpXYZSfzd77Dx
ixHMJ3RWEZMhsxpThhM2//ElqeOtVaQbmTS0V+iMbctz9N7AVtH8QvyDqkRX
7J+lV/O+1CpSvtKspCP4HiON3KjIFltFr+KoHzXkvMeothvT2QRXkRPnrT8N
bW4Y20/79wusq2hMTtSrHDwwztEJ+yimVSSnJBg0MO2BcdOoW9xhWEWaxN5/
EwGemKDp+XvFR1cRt1eEqN72R0yWq13o058VpF14tt/u2GcsmvGY2J31FWTS
/fhvdP9njIxC8QobcQVhqV/E+jJ8sIaZ3KupMytI6eGDwVAJP0w3/atuY/cK
OiaTfs6NPQAriWz/L7B9BQk6NjrSRgVgHH7HHj9oWUEFuTx8NucDsemXb80X
qleQ+rO4VQU8CLORMnA9lruCTqZQpjvFBmO9F8I8OjJXEJ0Pd6muSggmw9bh
HZ62gqLfhnxhWQ3BSP8phgjErSDDtm6TWa2vmBHhbcRa1AqKDHprrEoThtWP
5n0vDl9B3tGj10SbwzC/Sr60G4EraDlCTfK2XgS2nmOQxei7ggYFgpkmBL9h
OglheQNeK8h3+IdXDlkkduYjdflz1xWkVj11Z6wqCku7Rez69GIFsWgK24Y3
f8fo5C4M3DFfQetGKxqNmjGY9WXDUbZnK6jvX0z6374YTPpE53zqoxVE78ce
1b4Zi0VSHCda662gnwEkPGWf4rBDW0obMror6IOX0zmR8/FYXV/+fqP6Crrx
5sNncaMETLCRSB50YwXdTHZfZaBJxHxLLlDpKa+gSxy77dTFidjdqPATi/iB
3nxyjTvcydjkE6cL1EIrSMhdOjkcS8NU7hYIdV5YQaJi0fcvMKZjqcorohHn
V1CSyA9aRUI69pL/MS54egU5qf9S2yzOwLrZIq6us6wgRm3+j+/uZmJXjnep
lJxYQe9auIvy2zMxEuK1O2rUK6iLxPJPVXcW9mTMSfcE5Qra8GiT6n34E6tt
L/hvkGwFPZsyLOVY+In55PKbmO0Q0aGnHZFddDkYuwPNW+95Inp/gUFvIigP
exbXwPxtmohIbheGl0nkY3nN7j/Tx4lo9PAVSvWhfEyTc3+mpZ+Ibhy9n057
pRBzrybcpm8konj3I3Sal0qwjuXUpbO1RDSVOe44tl2CcbKYeIpUEhEv38KG
QdMvrMh09NedYiLyLJnwnXdBGIG2jS84lYgUUyeLJCPLMdkrnysTEomIUzXz
tNGZCszLUPVhfiwRSRXbPdOJqcC4c8sDe8OJKI8iwXcrtxLTvf/zH6s3EZlY
2WoG0tZg8e8tvgp4ElGDvPtTqawabDWNX0zWjYgqj7a1xOjUYp/3Y57950hE
kb3h7/Wy67CKuMDOKDMi6kyifJWf0ojRtqhbZpoQkXoraXWHXROmt3WMqvwJ
EWnS0g//U2nGtlTdYFzvgK9/+j0g+Y0pWsv1r+oS0b10foP8qd9YQMSuDZk2
EZ04ntNw6FkrJkiwSeG+SUQsOnKeW/pt2GuWy0riqkT0Yc1w6t9oG1YjvzSi
pEREbsNNfSNP27FHQU9PGmNEZPpBpSzRoQP7cuWuc/JFImo7OkrS3d+FjRsy
sBVdIKK3oryO/O+6MWHvltyG80QU5DO084SnB2sYvrawcJqIlLZMZ3jcezFm
SjL33VNEVNN4teEf1oc9uYw4jzMR0UUy0ez/dvqwf+8l7wrRENG14yFZ+h4D
2I30NSJORURr+pYV/90dxEK7Mz6pHyYiY1eT6VCBIczotobr2C4BcbeqPfee
G8ZaIy7rGg0RkKG0WPgXvTGMJM4yeKiTcHB/XMF5F8Yw4dT0Tq0mAtqtpRgx
eTeO+RVe0LxaTEDXP4TpRWZPYGVlxr5FPwlo9Hdw+7T2JEasjW++nEJA4hOK
/p57k5hG99nrnF8JqOez9nP//6YP9o2+Z4gfAVXzB8ndY5rBMie/1dB4EpCS
7d1lma4ZjG7t1NU9OwK683lh/bzRHNZKyyDbr0VA5+1jg8v7FzESZo03mmoE
tNyUY/exYQkTPuNTUHeVgCK3A3OvVSxjfoJU4vkiBEQm/vD5g6dErExUxVqI
n4DerKZe2VsiYkRp96z4swT0W2XAnd9hBdNQJRUKoiMgnpZe/ZrYVcxZQ87s
GCUBuTmeyveANSxT512K6/4yYi00kH0zuobRGW3zvFheRrnt2JskkQ2s1XWV
41bTMhLpcJ14c/oPRuIl/LC6chlZf4qpp579gwn7W0TIFi+jtzPI2qjwL+YX
Nc8ikLKMKh06j+q/2MHKEvh0Yr4vo6xHBYxvdHcxYrrRl1Nfl5FV2J68tvIe
plEyTk/puYzGAuWt9bB9zLmSU8PJaRl9mTe59omLBM9seOizabeMOOWm/LpT
SHC6vn6qqafLKA5Vt9ypP4S3brSTVVxdRktHNKNeK5DjJHt0CldkllH02chU
jWVyXJhc3TlTZBk98rTmWIuiwP0YGncjzy4jgpd1rtHJI3jZqaMyTKeWES/Z
XZeYviM4kVP59We6ZSQahHid4ihxjUuVGw77S4jf3ucShToV7ixxSGxtcwkd
ljlfxHfpGJ6JwUvT5SVEl9bxZYyJGqdTK17WHVpCPP1Wdhz/juO/TbJnxIuX
UEpeqVjHKXq8fWRLA89eQgYvb3ySi6HHu+/KFl1LXULFcnac+0IM+KBitbdO
+BIKVjH6/k+bER8tPrqpH7iEega8fn0kMuITIrf0TT4toStGst7bvifwec6e
y68dllClng7fpeGT+FIIW7iL9RLitkkWVv7MhBNpHpF7PV9C/9TPv1qSZ8a3
dme7wx4soQI1Sv+IEhacvG/boUTmIH8cqh/dZcMpNWCqSnQJ/Uyk2y8ZYseP
1b6/1SywhIRTtFnLqk/jDLnUZ4fZllAMd/8hvjQO/KSgptc04xKSIDQed9Pm
xFliv6wtH1tCrv6nFkj7OHEO/zM1+zuLqNYzKT578SzORfn4EuX6Ijoal+Mm
8JYL53FKDKVbXEQOllOqOMM5XNBc+PnZwUUkwhd2u/k6Ny6tqkB3tWQR8S6+
y6fY5sHxMvfXN3IWkaHFZb7ybF5cXrJx/E7aIqJ3EZR4bs2Hq5zXyn0SsYgi
i01ENSj48RsRoWfMgxZRf8r7hJUefvwW45CHrfcionh0tu9WlgCufcjovrvj
IrI4d7BrXl/Ede1TKn1sFpFuGKGPxEQI1yMsC4aYLaKrsXf5vB5ewg2HXu0n
6i0i6+KPr6uyhHGrwo9x9bKLCLq7mtTnRXAb4Zbj7WKLqFpFzoLUTRR/lcjw
ql9wEXWUfRz5ziWGv/sSrrrAvoiy3oRT3LAUx12oR3+unVhETpVoM/m0BO72
npt9l3oRHX/gcC26TQL/9CJ9mXpvAVU9Gj56/IYU7jO7onNyYwE5qtEqT9Jd
wQP0JcpPLy2gS2qjPieGruChN1Gg0NACOhsV4HDnowyecKFNSuPXAvKi5ZK1
lgTchDer3Dl3ARk6nfjhzSKH85/3v56VvoB+CPnG3Pwqh//g1NRjiFxA1hcO
PzyVKI9bnbk8pRC8gM7Zfa0wElPARdjpLax9FtCKxjUd3hoFPJ+5zanz3QIS
MlS8HLh1FX9zMouS4tUCanYpmfkYoojLMvr7i1suoHgWqUovWSW8jEYzNlh/
AdmCi4J68DW8jqKtRlduAdGEc0mkfVbFvciy1D9KLaDtHmbnnPvXcbVD/r2F
wgf5D2XaiArdwNt2NeZZzy6gxMsULCZzanjQtrD1jVMLaPeymMantpv43T90
uw70C2hkqOURSfktvH+t9fjQoQXE1rmrYfxAA49YyQw+vj2PsGt3FtqGNfCH
BD8OfHUeidQKfTAw0sTH5zUuR43Po8iRmGo719v4wlirlkHlPGKLH+owXtXC
f4xkDvkXzyOeM60jY2HauNWQn1FF9jzSfdNkmKZyF1/v1bA/FzePbL12+kdy
dPC8buFDWhHzaFv0SXmMtS5u30nn5RY0jxTdBJhNpe7hu79bw6fc5pHTefHF
+s77eGlzJjfT23lUqC8sUZf2AHdu9Eu/ZjuPep0LvwV/0sMpajVQ4tN5FNPG
Y+ry8CFOU9o6/uzaPJLTkzl5SNgAby3OfB6Gz6OB9uB4myIDPKDQb71BYh6R
S6fOKqka4ky5GocFeedRdbGWka/NY7z3p7CvHsc8ei/bel+T/gkelknH8pl5
Hv27GeZBnv0E50hrvbB8ZB5FXEg5MkJhhI8nZ/48QzKPaNgryu7lG+FxiX4y
6n/mUMngoL+ZhTHOF6txM3N2Dn2I6CWlWzbBhcNarV7Wz6GaJz9PBkuZ4Z5q
dqR/y+bQkI2uTtElc3z0H1uQU8Ecoj5am3bnkgXu+9g43ztxDkVdxgo8uK3w
6ZPHVRmj5lCgTJD/dJYVjtf97P8aPIekIg+psym+wJcF/+0lfJhDGcIfvma+
eolfG4n1vfh2DnVbCXc9O2WNR/qrns2xmUOOx2dNU8qs8ZubQYrlj+cQk6rn
1ntOWzwNCXwakJ9DT5gZyZQF7HHyl23shlfmkEoCmhv+Z4/rcb/6MSs8h1xY
ZhQy+17jxz5WtG1wzCH2QeXY3XgH3FDG5LEj8xz6OH8ucyfEES9aOr5BSjuH
juxj+rIBb3HT2/dY6P7Noi/Hkppjo53wCvL95OCNWaRZ5Pgt874zzpofJ3N6
aRa9/0E6WzPnjNezER/yD86iNVYRccTkivNNuccrFs2iU7Mf1jMz3XDnEEHJ
xqxZxK78IubL0w94r2p7nWbyLDos1sobw+mOe/w4vfgwdBaR+qQaH03xwIcf
Vb6d8p1FiZKDfzvsPXEJxme0Zh6ziFigcjnh1kd8+lWOyGu7WSQXSPrgLt0n
HOe/X7VvPouGRenbs3c/4cGD+9ruT2fRY3ttVpYVb1xJ/sbrQK1ZZKYVIkC9
5oPHUY2jdJFZ9C45zmAyyx/fLfHQFOOfRQoCkael1QJwLcuLE0VnZ5EQ31nj
hoUAnKzT/nAd3SzqOLddry4ThN93PxN6i3IWubhFSMcuBOE/paoudO3PIJzh
Lcny9y+44Tfam+PLM6hz335Y8mwIXqSeO2wyPYN+uJQaxcyH4AykD6wIQzOo
sOew/EBRKF5hlBC42zSDXClrumKswvCzwlg/U+oMCle+3vtEKhJXuz0XLBQ7
g/gDzkpLXozC7W2+3LkWPoPsBx7MD56IxlsKlppsP82gs5Pym4anv+N/+79+
/Px+BhmqUEXNJH7HufeUrsU7zKDYnCPKVRIx+Bv5SNT5fAa9F8t8RmcYi8c/
vu64+HgGOV/U26z9F4u3ftiUItebQWlVb/KMo+Nw3oZbP0XVDuozFGntrsbj
nbf34wIEZ9Adv+5Miv4kfN8m1SCFewbtBblXusYk4/whOmcq2GdQ6YX+avkX
KbjzQEbICvUMevR1XUuNKw1P3XugdZRiBnEWXSHfJ0/Huzko6c/uTaNv48v/
ypfT8YtPHnlpLE2j3ouOKbq9GbiuO7WyydQ08o3VltMwy8TdkgrInIemkW4A
vLciZuL9i3RvM5qn0YaIOj03xU/c3bbckubHNFJr+uqw/zgHzwoxF+RJmEY8
gjm8SUdy8cHCU3NY5DS6blks/DgzFxf598LQ3GcaOanmzWbQ5+P/cZ7h+OA+
jcQ0g/WCGvJxT4WGgYh304jsFF298McCfMSdS7vJYhrN6/qSKLEU4VTJLfST
RtPIFCcZPTVXhEs0vmnZeTiNes43rD8qK8a9aTuUBdSnkThngzPt+1+4VOh7
aa9LB+/dBI48ySjDHxdd2vrOe1Cfx/KRk1g57jM4kF3IMY18Kl6c+/mrHJ/k
FLs4RzuNsrKKFYcGK3Daq6NzJJTTSHpsMY3ZuhKXfuqdwEIyjc4ddYleOl6F
+ydPcqgQp1DrSMHlHc1qvKTRb1B/dgpl7v7dcNypxmeXZL++Gp1Cv9tkY4RS
anBc5AtDYusUuklyWr6CuQ6fL1KiOJw1hVj/U0nQlGrEU/3zG6yTptCPkV9F
ulxNuJnJBb+xqCn0VvM5N/uJZnzp5HG2Xz5T6I3lP5N+2t/4j8V3o/zuU8gq
KrXp4vFW3KKSGB/6dgqJz4yutwe34kSrTmEbsyl0K5nhylB+G56lfG1z7PEU
8n/1XNdHvR1/eaagWP3BFGK2teSUXWzH1xrDrwlcn0LH+lK5RMU78U2ex3rj
vFMox4ET9Kl68Py9zrMaHFPIspbz06+WnoN9dW3mF9MU8hHKOuLxtRf/68L/
8ivFFJLONSC7dLUfL9KNkDyyN4mOCTLqOHAN4G8u0ezZrE8iBtqwbzRHB/Hd
wRUPjYlJRKJ3ruvP4hD+K/vxzdL+SSS3RNrSOD+Mv/PqYhBsP4gv9ZoaIo7g
+5KF346UTyLdt8/cjI6N4aSBztmlkZPosI3XnW6TCbzy2aq9YPAkukgdohlN
PYm7yR3srM+T6Pk063R27iROsaxcb+s4ieqzf998zDKN11QV+kxYT6IHX3+c
022fxt3DBbQ0n0+iBOPpJJWAGZxSlXZE8P4k+j0csD/EPYfXc7jEhWlOoqv5
IawzW3O41+bqM0rVSTT/qetzTts8fiyue31CchJNeAVx2IUt4jT736jCT06i
5mPy715eJeK/u2hbKY8f8PlRHS7QSMT90ly+2JFPomlSsX0JnRWc/v5Tzttr
E6jzlZ5ei+Mq3i7cM4XmJ5DbfF3Dd6Y1POCIaurF8QmkKm7/6m7uGn4iV1Di
aNsEEldrfvbv0Abe9Slyx65uAr33+fxPPnMDDzakO1BrAlEo6DsfebKJs9Ct
3yj7MYHof0cq1Qxu4WzPiw1eeU+ge9PV3adZdvCwurprx90m0EO+NZpbazs4
K0+3QKzDBNpN1r6Nde3irGPEjRbTCVTV/uw0349/eBj+r/+J4QRadq9e8Inf
x09FHCvbvnfQ/9WIbKXbJMCiw+PFozqBmJB6ANN/hyA0R9SyRG4C7Zf/EYmf
PQTMDPJat6UmUIjwRI6dPSkwNT848453Au2oh8w/jieDE1f9f3ZRTKDI5a+8
PFKHISg6MuT53jjaY2UYdps7DIz/Uh0PbYyjz30knxSijwBDYc21i5PjKDlU
wcTxzFEIYOoUqBwYR2r6Z2XUpo8Cvc0Y3b2OccT7KE+XK4cK6C7t9rtVjKOX
yVQNXwypwc/7aBlr0TjaOpH/zO/qcaCdZ4rPzBpHh4Yidm8I0ABN/GXLwehx
tN9yzGPmCB1QsxmTiTmNI+k+/dBnpxjA295mtt5uHGkG5d9uTmSAY90uzfoW
42ius/OluTQjUPlHhHz6bxy98LkdNmJ2AiiPtAtMyIyjo9OvsrmpmMHzyQjd
a9Fx1K1SILX/ixmOVCxu0AiMI+Xe8TCeVyxw+O2RMmnWcfSL5rbo5t9TQLEm
qxXwZwzd4mw/c+zaaXDTuH6FjziG+L+dFyjgOwPkP3TOlM6MIeEHvVGkDBxA
/uzl7Fz3GMpFMVvBjpxAOpLoKJ87hiiuteik+XKBq2yuQU/aGPI+yRN7+cw5
OBRWcc08bgw12Gp0d2aeAxLtIbqvgWPIkY+nY26cG/41MMQTX4whfW6hh6lv
eUEzlCeX2XQMFZqw5Ctw80HcU+lq3HAMXRdL7Vb9zQfXSQynvG+PIb9Xd8XY
RPkhWDzr/AXRMZS2TEHDLn4R5kirxTUExpCbq3zGO1IhkG3tVXp1bgwVmbJf
v9ElBOOmJEbVjGNIKiJ2q1tJGC5GqycYrI8iF5l0YiOHCDibP87zXBxFlUad
02cjRaBd+lVNxuQoemuyYljJIQr2XZHTe52j6OWtwnzZi2JQRbXME5Y7iszo
uIosrCWAufeQZHn6KPqdvu3/nkYSTONPKs/Gj6JvwpMeoemSQCeHGUsEjyJH
/tDzvH+kQM/WO7HdbhQJFNKV5JbLQIZCdP5fi1G0wCypmeAkC6R0ObWcxqMo
TZ1830IBg6SUgRkLnVFELpNuRtKDw/oIP98xqVGU0hE7VMshD8rpuJSI8Cii
Zjz9rDNQHsLe3Fa5xzeKNuVnS5qpFEDu5BuTRJZRJKXFRdJy6CowfQnQ9Fgd
Qa34qerjTEpQcqnoRdf4COo4JNDkHqsEhg1j/uc6RhBypPD/IHYN0veF21H2
CCJuKnaZGCiDounv239sRtDx8lsPLs2pwjz51strT0fQ9Dm/R7JfroNf1JnA
IO0RZJO+dtVN6QYMdpp3CEuMILfwDFe+bDWwBmqtZ1vDSD6Z/nV4tTooXkUf
Hk8PIxrzLT52LQ1gUn6Z/1/XMLrM255qVKcBBbd6WW9nD6MYazcxmSJN2P0v
bkzachhd2MvPoqy+A80GOoziD4fRKIOiyQMNLYh8SqV06eYwKs+0WrgxogVy
5lZJ5wSGUY0YZas+5V1wc5S1pJ4ZQufME0tGP+qCtjMh+nD3ELIQi7mWJnYP
eNxi2kmqh5B4uYNn18Q9qPtEKbERM4Taz4ezp6o/gOPhnbtDD4eQBHH+mfGj
hzAc6SHUe3MIJQZq9Z+9rA+ZMdKP2mWHEOmAloEP2SO4nRJdWcM6hKYCch8n
jT2C4EIzr4zuQSTmeDKeo8wQjH9xlCRXD6IzvIfNr8JjkCpvX4rNGUR2zVdr
vMsfQ3+dlGZowMH3LxQe9P1+Amd6yVlcbg2iax6d3RYnjYEwkK/qgA2ixE9e
Tm0ZxlA2YupgKziIfEfv1W3cNAHDmdbhZ1SDaHEmNLb3yzNI3IyIv10zgNZ+
23ja3DUD+231HrXcAbR+mWh7i94crv8jPaocN4DuSP2pimo1h0WKZ2YyrgPI
vC0j79h/liB8UlyUGx9AfHk0AYs6L+DQqdknZy4OoIBPNZHf6l5AO3t4MAv7
AMr4OZe8JvMSbLgPbVNv9yNysQcUdfzWUCDaXLaR248kayKuZvHbgjDzZxWG
hH6kOTA1TplsC0nbaq1Cwf1I+wQbCzO/HYSWN40Y2/WjZx4yGd5ir+CVetO/
Pol+9Fpu1/Oh2WtYFvF23+TpR0tXLR8sHHoDRkxqNIzM/YhIE3k1KuwN3B1q
PK221YdSkGZPQZcDSDxvlC3N70PqWqbZxjbv4MetT1X9iX3oUPZLxVFuJ+AR
uaG2FdKH9B+mnNzvdQKmvw0PhO370IMi1q4rCc6w4d7wJkaqD03SHaJiuOwK
OTH1Be6FveiHgOD352kfQND9o1xsci/yExglO83jDnHPVOvQ117kqf2R9EqM
OwQJ1/f8ed2L5LZNXw589wDr0rpNU+lelKst9HwXfYT5757vPPh7kUoQKanY
LS8w/KByOI61FxG1iQKXRrzgtlrdyaHtHqR7N8Q+6qg3iPTXiqkX96CDbXC4
2MUHUn55lDxP7UGtPOtgwOsLXN+VFT3De9CzhxctL7b6Ar1J7Z1yhx4kq3J/
JPeLHxA3al6Kyvag00tpodvkAZBBX5PJ/KsbDYZWbf288gVuP6S/Pprajagc
D7+79fMLbKboTSSFdaMa/YgSlYvBIKu4dlLavhttXW+ccuYPgTo7Tgc90W70
UGLKjfXqV3he+fzEea5uVOX/Ian691egoctPX6LrRjn/BWuf1Q8DreSbo++W
u5APe77MSfdwGB14o/Q9uQv5+rYnnd38Bu/5aoafhXahw7lO9a5fI4HHlt5e
xKMLvZ+/R7UEUWBGk5RS+aQLRa/OfqG4EQ1/5Lpopzm60NfwlG8Pcr4DfcKl
fv7gTvQkk3xarC8OclbfWK+5dSJD74TBPaV40IUa6hLrTvRb3MkkPSceInv1
4KZmJ7IjCVTrD0kA/mNecZbUnegdBV5/zi4JmnW6MKmdDiRWRR7Tt5oEVnGc
PSTzHWhNcIor9UUy5GH5RwNqO5C97NStEtsUULCatMhx7UAmXPb3dELTYKrk
EuXbFx1o9b68XApPOngedfiu9KgDjSnUEdTz06Elhr6zG+tA0jI5WRkjP+B+
F37l7592ZNBTSV6ZkAnW0l/JcMt2RMqz1TymmQ1BQWyDdx+2Iw9fz7yI1GzI
Wf6WY3mzHf3XOraadjgHNmNinn4XaEfCgSGj/WU5YH8srZZ8tg1NMsx/bVDK
g3eDpZ8aH7Wh819mc8eDCiFSQv7JpHob4v3dTfmeogiQX6XsHt6GHkt0uKW/
KgISpbolodNtqNFWPT79UTG8T29TD+hrRb48y5tZSr/A890k473brejkkmGo
ZEYZJPUaLb6Qb0XHnktd8Fsvg3qRuSov4VbE3iL+vlq6HKhmlmxLaFrR54ex
I4315cAatZwBwb+R/FoKzfPVCjgvf0Kq2aMFfWf+hXYtqsFog2Xu39MWtHbZ
aTC7ohqSkk+HCSu2IIXwrzv3mGuAn4F3N5CkBR1BW5V2lTUgPHGl7P7rZlRf
FcJ6lLcOpD/oq8yaNqGsrhJ6HvZGqP/zNv7hjSbUsvNnxc6+EXTNIki7BJpQ
5dsfQtFdjWB7p6+kfLERbZrjzo4BTZB59s7lcItG9KExt1WfqQV4S6+x3nrZ
gKquzw49jW2FE1sXF7Nf16G8f9fTV891Qqypmir//To0crTuvZV+J4gMmyZE
S9ehRWQWfie8EzSqEx993qlF1y3keZVPdMGnwLNdRm9r0Zjzvk0bVTeQCp8s
PeVSgwxoGLQaj/YCwWTX18mzCjUVVbf/VBmEzh+X6W4ZVSEVNj/Jc18GoWjd
yI9dsQq9yOyunBwbBDfnNr/C/UqkpV8+dsdxCFhDE/zX7CoRY4jV4bScYVCs
1Qg0flqB3NrCRgpDRyH0fHywukIZOhekx/j+/AS8fd7PdIazDL3/MV2dfGsC
qg05hPp2EKq1if/V/moC7r9ZF2K0Rih6tiPhfMMEfEiOFPYwKEVVR4ta4y0m
of/ImqglXoIWVVblCnOn4H1VuDT8yUeXPmT/2RGehdmWK4FPC/JRCfsh836t
WbjV17PwyT4f3Tn3/qqP/SywLjN+6/2Th0A4M9QKzUIms/f+i7+5SJJT98Xf
63MwZOpYFbedjU687zCc05kHBVvW041F2Wjpe2Lea/t5SHIqsF15k43sx+yi
60PnwSZonQff+Yny7JPHYnrngarU7GPPThYK997mYNJeAAuuoogT2xkIrzsc
NQSLcEVy86bBmwxkQ2gibXywCORqIvvp2z/QepSk6+NXixBum2KgvJOOeNgf
HPFPX4S6ujCeN7upSEF3RvLXySUIHOruqXFMRdG3KKzHhZbg4SrDR8a9FCTo
SXBKVl6CDbZPC2l7yWjua3wSi/0ScFk6ZI78S0Tpma9F/+tcgqX3+QaCTolI
v5Fj4uX8EhSErjG83k9AfMUWf86SLIN6xXNbBpIE5GDdaqLCvwyOJ/WklQ7F
oSHFsNHw18ugzB+64O8Si0q7Jc4aei8DA3RGDB+KRfeFVwyKIpch2URt/xVp
DPrqe8LjdMUydBfLVqWQRaP6+YHJEDICsL82HF6ljkKTrZIk3gwE8H5zQ8yP
IRKppf1+RneWAM/fnh5tOB2B3leJBNTKEqD/3WEJk3Ph6PeJ+wx/VQlw3Znw
ieJCGFJr+vy44C4B+N+XS8qJhaLI+2dEhi0IEOaW8nnoSghiH/scevUNAajc
AyfeQDBq8laMEftAgHnPp76514OQw3Bvcv5XAtz3ujV1WyMQYd5dhSqxBGj4
JClD1A5APcXP/B+nESDZ5+gMv4Efkrv6aEPsFwFEOKde+zX7IMc4htL5KgIw
nMs/39jrjXpzj9XyNRFg9fzHNopJL8S+M1q83E6ANr4Hb+UInsjvbOBN2T4C
ZApcvOCw7Y5YTgeJ0I8QwE9ovzOX4gPS7m/iMZ8kgNXlNmci3Xsk+iFmQX2O
ABpisYIC7C7o5uMd5cIlAuhbzGc23nqHguWvUiavEOCMjQ+l/NM3qM/G8t+Z
DQIMvxZ5lOdghwLMSEnZ/hDgm1N3vkDAS1TSQ0OM2CZAAdXGGQVNcwQPpFPj
dgkgyYS1CL57ivL6EJvIvwP9r1LtCN19gKTVXlxS2idAa45YNuUjZXRCsLBv
6AB32qThIlmX4Kx5OOPuAf72SmlOI+IO1FHmDUQdYI3M+9XYdwNwPyUvUX+Q
ry2OgemOzTNYcae5aL93oKfaU9GcWCu4p/Dxd9rOwTyulQ/gn23g6IkcEeO/
B/OUP+1Wb2cPyn95XyRuHvQj81pQ65Ej6DAypJqvEaA7zNSUwO0McbyXDxcR
CLAZElqac8oVTLPa070XCAf3SA3DGxo34Pjwu31q+oBfwLoRkLkD5WHP1Oox
Auj6chWT//GAl8sj1oKDBLD31qBtWPwIfSlXzFm7D/RxT8vX6v4MH/92M36u
I0Dv+/5jrI2+wMd/QZ+hnACOcuSZhBE/YBb2YeYsPOCPiZDndgZATzWlcnci
AYRkVX8w/w6EnT5RD6dIApRKP9J9Ux8En5U/1/wMOpiPpE8alAaDFfsR2kIn
AlhIxN+NKQiB8Nobxz7bEOCfWAkJRXYoWH1fX1w0OZivyLxWQ2IYtDHIOt3W
OJi/4LU9Lf9IOHmjobXqFAFkQxN8NqOjoKeC17HiKAGoXcno1HSj4RntEX7s
7zLMLT3+vmT8HUomZWjSu5chppq7StgjFv4aXJ/2+7QMfjud3odo48ABDT3x
e7UM7y5/0G4PjgOh1yzeJx4vw4NvU9PWCfGQJyXJliG1DCdsE47mVyfCsQBL
U7XhJSBNvdvucTMJKLqCRfxqloA4ejhctysJuDTPVxj8WIJmNWPB7clkwFdm
BbIdl8Cdm08dI0+DppqP8yInlmB3TqvB4GwmGOY1rLRfWoQ18nSh608zYfpX
+SN/+kWY56AIFEnOBDP7M+ZrqwvQq537gOxyFgilfLqXlLMAueUnl+LkfgIt
hwAVidjB//ZrN+2sfg60TLHFVJ6bhzEVXW2LyAJ4zEqbP94+A/iUo0HzUAE8
ePZVqOTHDIS5fDcXPF0I7M/oR194zcDtovkP8+GFUGorovJKfgYqBN7mGX0t
At4NejPaH9MQQxPDrB9UAjztkXvhrlMgMr+xyKtUBjd1b/9g4pqAR1KU1j1P
ykBPSUnyz844+Liz/nV3KwORr8EXh7vGYZ4LKKYry0C8f360+OM4xDzwPB2n
UA4h6b/khlbGgLGZ9RanXAVkWuc6xVeNwnoGZLDIVEHhl9WfQpuD0CQgw2D1
XxUEu7xjIUsehNhECdtapyqwIxYM8+kNwu2oizJ2VVVw+P7ctGXlAGT5sNV2
3KwGt2l7idPB/WBhvjXs86gGtL3PndO/2QvX5lblp10PfE3DThP94V44/XQ5
DouvAZ3H75qFUA806U2ZLs7VQN9N5qI0kR7gV+vYVLWuhd+sYw69Z7phhj+D
hsK9Dtr+K77TTt0JpQkpL/SS6mDH+2dvclMHBHMldGY31MGRP7NUO94dcI31
W5ghbT2s3b1OfZy2A+KOfuIpC62Hwis7Gfss7fBo1gh3SG2ATb7HFz8otkJ/
/BmLldYmGLL2eyu3VQ95h9NuJ602wXNnkiqTg7hA4yuS+ieagTT2spW7dD2o
XdAiadZpBp1UxsUolzooTfsYkDTcDFX48d/SbLXwPXs9T3+xBVqJzk+fO1TB
uxOu4Uw0v6FAlkgdKlAF921pnZsv/QaVu7Y+6YOVwCDJrypj/Rs8Ijc7fOQr
wa1If4Bp+zfQzJjVUjFVQM6jqf3p960Q/5NxKLUNARe94MuKoFbgLHjOQXYL
gV/5y8lv8a0woNy0RNZUCuZcJPVata3QxN2futn0C3gmWQMqqNqAXkJJ9dZ4
MYQaa3BH+rfB4MCmMptuARxmCQl+HdMGuV1dzjFL+WBTN0Spnd0Gzj8Cj8e4
5YPmhedLx7raYEUikm0vLw+oFj7kvT7Q8VfZXe5awVxwsChW0Y5qB/f8jONV
936CAmw8ocloByJhxXeO6idQ0V1yqS1thzeeLnZ8v7IgNCum8MpwO9x4PhUw
w50Feesf+c+c7gBKJg1mjkOZ8K668lqPYAdEO9UGethmgFLwnqGfbAd8cP1u
2Tv/AzolX4ST6nWA59+KYw4D6bD6Rpd6JqwD6lOo6YQ6U6HoRgBfdEoHFBxV
u3NaJxVc2JsU7xV1gCR/uuncQArQlcLbxr4O6DewPkG2kAxCh3iXM1g64T7j
82cpZ5LA1GPjt31wJ7Au3otR64kDEd1Li5cTOkHK4VJgpG0c/OV7RrmQ2wli
nC1/HE7GgWfDoNx/XZ2gvM+bX30vFhKOV2XJH/hidlrWKpr172AxvNe8fa4L
/giJL4hHfgfxDMn5bNEu2Hs6/LZC9TtUaaRy8dzpAu+7845/46JhLDAgkCqg
CxQeijSg7khIetKUUfm9C/5aFRkayUWClfjhJsesLghLHV71TfsG/7pfkxNa
u0Dyt7OeqncEsLMa2HbQdkPlIimVsUkY6EZf0on43A2FKswxLN7BsH5k2CA5
shsYZ0aZHemCwc/S2ywvoxu2uVYZpEO+QD0+59La1g2PU3zdolKDQHooJo2c
qQcYC6dCjhECoFtRM5+etwc8TVcQ9iEAXqbtl5+R6oHSZLct59MBkOqg1yN1
vwfOpjxqZ9byP+iHidQ8sgeGzJ/fFM3yhQKXKuo3GT3wK6PkUNOuD2jNvWT2
KOuBSYF5jkNqPvC54Lfg9/EeEONL+HZowxv+3f2o08XTC3ofhdfSLb1gJHA3
DcvohTjfSvvF7Q/guJOSf72sFz58z5C88/oDsDy+V6HT1gtsTwOwF9tuoCGS
1/NirReWODKdo8ndoKzVkjRBsg+sTvNVWku6gp7UmePZKn2QZY/fkGlwgT9R
Tcxl9/rgpOLy53v6LnDZ8sLFfoc+mPH8pW3u5wwxxyd0aMr6oDFuf9bl1DvA
bf0N2dr64FPTogyL4VvoHwRzvvE+aEh9cizrhyMwpkW4KpD3Q3qy72DYHQdw
u3433U6lH0i96ikkGuyB8yd5wft7/fBl0T+vStgeSk5lV/iZ9kPI0y5zFPYK
NmZpe1O8+2G4/KpFtr0dGHnUk4609oOitacium8DerTP8+tH+yGRg/Gp3IQ1
aIZQm+UQ+yGq6wvdDQtrkE1U7/pINwA6vCSxjZ9eAkNtV6KYxgBU/zxJLTBh
BZTqr/Q4Hg2AoGS1adI7K9jrZqGnshoA466n0ZrsVjA7/eDNiO8A3HIVif5T
bAG/Do+ref0egAQnGi72tefw0+f9IduRAZh40K3hef05JDGdz9MnDIA/s8Tj
pHhTCOAx4RCnHYQEwZctBUbPwOTa8srIrUFwUuw5e5rBGB62+CY0PByEXpkC
G74PRnDn7uUHuRYHd+LdCYF7O08BN7Kp8vIZhOfl7P/NEZ/ACfftYPGWQTip
Rc12bN8QqGgibnAOH8TLKVR++GgI+18wkmPLg5D4ZNwwhckQ5uOdn40eHwJn
7mCKQikDKKs+LPvp5gH+fOH+kJg+5N1MItr+NwQ8rI8P27x4CKldqvGPzIcg
dyy7+OPP/yB4yptG4vMQmK8uH26T1wMzCsax0aYh4Db0/gsB98Dwc86XxsEh
cF0yspYl6oLOybvX8xaH4L+6w+yHbuuCwvmv2Z+oh2FojyvNl1MHWJQ43CXU
huGKIe0R/xktoGkukz6rNwxKeRHK4QZaQKZtSDhmNgyOGWZqbcN3YPlJvO7Y
p2GY3Bb2fj1+GyrdBAS8G4fhopB/2yC1Jkjvf4nmGRgGi5sxc17RGvDzNQlT
+fwwmJ4quF0toQExFl0km0dH4EXCQ1yt6xa46jp166uMwL17oScuD92A7fa5
G9s6I3B8xJtCg/8GvLypVR5kPAI0pjWkPx2ug6HChbR69xEoXzBSH+ZXBQXB
DhfR6hGoTVTPuVlwDYoSsK3mzhEw9pda2+S+BpfPJpmZTI5Axq4didAXJaD7
VJracmgUWP15Pq45KQKJc2Aw2dlRML9K/zfXUQFkf6m0tfKNgr05p3gcmQLY
b+8dixQeBbYJ+x33z/JAtDFxkZIbBX47+83JZDkYfYaZmeuPgv92j8DTwziw
J64mSBuPAoG6t2USMNCdTBw7YjkK3fIzF2+8k4XWhww6Me9GgS/UvVjnqAyU
3ZmR7/k2CgPfhKmfaEvBrl+EY1z8KARYVRMosyVBqkUz/0X6KHxrtf1YfEIS
MlVKBKl/jcJDeXHV2QlxiML8meUHR8FySsWp/Yco9L+5dptmchTS7BvS7vCL
AlPBjvfAwiiYzep0CSaLgI+IEandzgG/TyMeXzIvwztemaUU1jGQrOMywOou
QdETIq891xh8z6SRtSUKweb3eEMl/jGg15aLvXhGCCzY6XpHrozBeMxb/tCP
gvCQfqrixL0xoFSKV66NuADkYZ3rnwzGYNTx83rRMB+kcFXxkJmOQcubuIXd
83ywJRrrtfJmDJg8SVYHKnnA767B7ZaIMQg/8/qD6hVukBjRcFOKHwNR3VKq
xe/nYMhYLq8kfQxekujld9CcA/7XHKyppWMwk/bn7t76WagMHxrzGB2D5cQf
A3ojHGDK3cy4PzsGQ00MQ+3LZ4AuvUTJ7sBnUv2j9jhHcQb0SsOTn5COgwi9
iEWwEjtsjt57Ic89DvGa4hZtdKcg4plqbIHgOPx5z+bJdZsFFFalui6Jj8OJ
jko6Yigz+JKxXDlzbRz+m/yHG0kwAR9PN8mO8Tg8FKt8hNIYoeVHtchLqwOf
GyHQvHiSEWwlc5/M2Y+Db6XqE4f3DFChElTXc+CDtRBJGDynhwfPb/vlpB7U
v/8uV6uTBkjX5SsEcsbhZ1e4pcL0cUhyvLweUzIOVj3ff1zYp4b1z3S6/s3j
QObK9JBd6Rj4ZLZwWBDGYWlrTtiQnRLErpRqTm2NA6khe83YoyPQX57+Xo9k
AkJ4FaIWUg4Db4f3zHX6CXhxx0xz7xYFtDxwPFVxagK0PwY55yeRg83k8xtX
Dny9A+7t/+gIOZRtXM/gFZ0APHbdmtBOCkbvpMciZSag8Oqdel8gheNH+BmZ
FCfAU1p5JzDzENxnOfqKXHsCOnsplJWjSGBNuhYfs5sAcV0loWO6e3jNnUyl
2ncTEPYf+5NTzrt4qNlXtXT3CfjaIP5F/McOjkc+v/86eAJWz2V9JLJt416H
6Ozo8yYArS9LnLqyhf/H+tdx69cElKTcypL8vIkLi46/H6qegCM8xR+Epzfw
7ic5/sldE5B4bnPlQsI6zlWnmy6/MQENOSYjhfdX8Y1R+RzevQmg0KYM42pf
wev+8hcfp5gE1is7MuY3V3ALgb26vhOTsEO/xyyjTsSLfL5PvhCbBB6X7h8N
fxfxz4leCzqyk3CndoiX8uwi/qjMehVTnIRrnElkr28t4IdXlUiotCaBhLpX
Xql4DtfUnmeLsZ6ENx/s/9vpmca5LTq4PB0O8p8xysEFp/FN95ILFu8n4RS9
qZX1hyk8osBHUjrwoN6+HxX3tUl8lk30TvvPSUhpvH5sZ3cMLxZjv19QNAk3
rb8WsNmO4T43KQwiKyZh76uiscDKKC7m1GNh2j4Jru8FX92cG8Gdxx28SFcn
IYaQPSynNojf2XniP/t3EnRejIh/th3AeU7cCm05NAWwi2Wciu/Hm5Q4E8Lo
p0DlzyY/ztSHsyRXlYtcPsAqf7qPyHbjC+XpdSxXpqBmcNwnMqALL+0P/v1P
bgqoUraD+Jc78SfUz4YaNKYg6eX9cwHZHXiG5fG/hlZT8PjHeuKEdRu+2CG8
tWo/BSdbrx/XmWjF+aW0NlxdpoCJfvPIU51WPI4kfCUmYApyzYZt3n5twcef
lBJEwqfAOP6ziWd4M85RP7ZUETsFepkd5hnxTXiYP9/8eM4URG8ZxKu3NeA9
GzdmX/6agplnR4vVVuvxE/ctp0lrpuA/MaNP5qz1uC9X3jhXzxR43+t+I+FU
i7tlXx0w/DsFaexNJ6i+VOEVzMZ9q4emofZ09VvZuUp838Grx5VqGsQckps2
FCrxN4ptHTFs0yAlP/79xuEKPD9pvU2Eexo60b3OAMtyfJ2apbVCcBomxNmE
84bKcMuuh03j2DS4KxWiOV+Ep11xbXh5bRruyWwuffQoxee/xdeRqk/DosfJ
u7kev/AnRotVXI+mQfNI+/TX6GL8/tbrX4au0yDNqE3rdrEAD3nwrXjVaxqE
qFvodA3z8U5UVugaOA1eWl+5q77l4eqeR/Ji4qYhK7/E2Ic3F/de5M8RSZ+G
5KK43A+2OXiDxq2fFbnT0GOyLaVcn40rnvryY7xmGkoDip+YufzEXd8WpL38
PQ0W6eROtlNZOBobSCHtnYZQjyfhgbeycOkUrkSuuWnwPX6U5NmlTPySTGaU
4bEZoHDNYrK4lYabRXV8W2WcgRIJFhpp/VQ8hWwr3JV9Bjqlf1X0vkrBuZuw
0JiLMzA/ajz4GSXhhsIGwSISM7BJmn38wnIiHhXkFlSBH+DxApvoc4k463+N
fuPqM/DattNcISYe1ylf9nmpOwOK6jzFJAtxeNB5hs+kBjNA0FQPrbgSh9Mu
637kejkDvrUyS16zMTi507SLYdAMrCc+HzrlHo1bWJNpG/yvhvOOp8L//jgy
Sioio7TsnZXEfb8PGZmFUEqlQRISImQmo1KyZWS1FRKVUZQdPmWrZGRc93L3
NSJ9/fH7/X0ej9d5ncc5j+d5nH9O9hRMLhiMLHLl4YELuxRciqaArMxV3cj3
EBfbHO88+WYKmqWPzD6SysGiJoH5zjVToFZav6yvn40j9qf4n2iYgn/81inM
41nYXqpzq1PPFPTuIJwmvcrEH0TJs0d/TsHYXTudj2MZWGH92nrH8SkgBq5r
GJHMwMtMwwv2rClInmL5mBam4cLGivLDIkS4s0akNpmZjAWqumIOSRJh5IDA
SpV9Mg54RXWyliHCp3u/eNurkrBFuiKHpTYRnu95dX5z6n385rZptzmBCGEO
+VtW1t7HOyLOPTYzJgKn63dtg8hEzHDPsTK1J67yRLI7Yvkudj5ZtdPEmQgl
A10NwTx3cZNtP8PoPBEKpEM4t4sm4Ad6QpmG/kSI1YwQvWR9Gx8QuDlBSCHC
dQUfe96NcbiYo+CdfjYRfgqse7fhUCwWZX+4rVdEBGqO5M31KTGYNLSgofuG
CI3Egag9GjexfdcWnn01RJg6Setaio3GH5o0B/Y2EGF5LLuCf/wGTirxDNPq
IQJeLJOxfBGFlwvjbTV/EqH/YYK1qmgUdst4LKMxToR4nTS18puRWC9ypE2N
RYRkFuuIuG8EHrOzF1MSmYbvITzVQovXsdXBKyQFyWkw3atmEyV0HVfq362V
l5kGES7NDUoaIfiWTMs5We1p+Ci89FH/ZhBmiU/oyBCmYdyF4K37/ho+tYGL
X9p4GlqKPR7cZwZizTn90l320zB4/8uPxOAAnE06dmOn8zQkG0eH9zVdxbzD
Vx13nJ+GSPqZx2/Fr+LvzSXL2/yn4TXHcmRWux+OzJQ2F0uZhuCv8Zonfa5g
Fb5Hy7NZ0xCbUB6TOeWDB/zlShsKp2H0qDHmPeeD1WwUxXzLp2GONto99MUb
D9Y+bzOrngby1vE3x7574WhllbCdn6eh1sNMXY/mib/z7plo75qGm12WupYa
l/BN/9KMwu/TIMV3nSDg7IHVxzSsgsemgVSUUuKYcBHH1mqXyzOmITuU1V7D
5Y61/fUio4RIcNWJrylFyxUPj1ZrO0mQoKz0bqFzwnl86zAi7tlNgqP6Ns/Q
zDk8omRweEidBF/vpNwrfncW386o53qjS4KmyTQpiuxZrMNrVHnLgAT1NAv1
0vQzOGHUZLuuDQkMkp1TFeNcsO7h5q8bj5HArmFnVA6vCx6vMYueOE0CexKJ
T3TzaayXYUlOukyC/exw8kvNk3jykO372bsk6Fp8IsvX6oTv13R5NqSRwFd2
VF/y3zFMULLflZVLgtd/w7PP6R/DSTxHY81ekcBKUmZtS6MjRn4DejsrSfBl
4p1snLAjJo44Udi1JNhZwJdd5+aAocbZobCDBCKe/9GpkvaYpPhrbXAvCSp+
BdWlhB/Baemna2yGSBAosuX1hik7PON7VnplhgThxyJtJz7b4gxFd/oxATKQ
/maMpJ89jI3Sp4v2iJDhx90nDke8DmEK96VjvJJkmHhwkjM13BqbjHh9LFcm
Q1dfuFDde0tMs6b63tIir87DcIjuqAXOrvaRO6NPBjXbYQGHTRaYkeaXsNGS
DF9k+eBFmBnO4WYbTNiR4coGAZnIjwexmW8Aq/o4GeRuv83V4j2Ic62DTlz0
IEOxTfSBwCITbMkdrtgQT4Ygo8slDTuNsEutXo9xEhlSFYYNj4YdwAEBc2GN
D8gQSGq7bTJmiAuIXj1NL8jA7HkvEvHeAL/LVww/+IYMNfVpIVdVDHDH8QnF
lppV/6GX8zTMAC+0O4e3dpAhS3JsQ5ohwhtjxJUs+sgQcDRTRtKSgKWhp6ft
FxnEjl651+msjw+VWSq1U8kgQTvDV5S+Hxel6vV2Cs2AQYl4B8d5HVx1aC78
8NYZqHp56m7zk734P77XSl+lZqD2zrBcG10b/wlSjPimNQN/V9wVS9O1sKDW
hJIdYQZMAr+lqzE1sexMXm+X8Qz8cb3RssNeE9ucElfucZhZvXOjArNlNbCb
WE+v/akZ0Jcnt35LVcchX+9F9LrNwGXl354t/Or48QG+vr7AGbh34SfPa241
vCw3FzGYOQOOUOY0cFAJbx4pUz5eMAOxi88ubfBUxPKZXn3fn6/mK5z6eyNd
Adutn1D+WT0D/ga/qw3WyGP3hrw+54YZMD3rGidkJIdDQ50jh9pnIMdAkqUb
L4ufUrv7fg2t1j9o1VshL4M/PL0XeXpyBnZWqnwtCpfG3WcsVUYoM+AQ2+e4
fUgKr3R/ihz9NwOij/kdaE92Y4d3ZSrju2fhum2eVyltB/a44tV/XmkWzqsw
+KOp23GEkmLUhOYsSMxLML/MSeLi7Lz+SaNZSLO+PJ+1fRv+5OAcdcFqFpJ0
lguzCFtx/0ZxVaL9LIScGkteOSuBuSLvRU27zoLKiNRzdoMYFtezVPXwngWj
+8debuYQw6pM3gFSwCxMR4TdKjIUxcdcw1RnYmfhm21yvXW/CH5l7jVAeTYL
dPM9booHN2NaktSxX2WzUPUrO0CvSghr/uzv73g/CzkRu/5lagjhSu8D/cWt
szDyK+N4rYogXng775j9bRZarQICI1w2YT3Ol323B2fhjae14c7LG/HHZLE+
j+lZIPu4ftpfIIC5htodjtNngXa77t+BpvXYWC6q13xxFraX3tbioPPjlncz
PQrrKJDc5Zba4LQOfx2q755UoEDZT01BIT9evFk+8EifOgUeSXkWmDfzYHsf
le5GXQpYXTWzrtrFgwe50ruKzChgdKO/K29sDZa0srJLsaGAbp+paYvFGnwq
lbPrxrFVfZdm6q23XHhM3vPbWXcKXCwY3WqXy4llruy2tfOhQM8N81AhcU7s
VtX31fAaBbql3zWOpnJgkpXh111xFGhLlI/21PuHmFdE//v1hAKxj16f+f5q
CelUfznUWUIBwX2yXr0//6Br3JGdtW8psJw9bSkv9Actp5E7spspUDydeJz/
zgLCI3nWd/6jwEmtv3WErnkUoejYEdJPAfu/pYfX7phH3DV17cenKDB6eomr
tpGNTHkCrCyoFFCOfJJgt5uN4g4pt++fp4Bjdvz8YCQLbRhN/SLOR4W9HVN8
srZMJMp7qa1PjgrTqiTtahk6OnZ4l0WTGhWOVD9bniikoQcZva0VOlS4UxQ5
MSNHQzuUDVpTTKlw183Yd48PBbn4s82iD1GhOaI4iPvOLCqofd7i50iFqRzK
uuJXM0jeZkuLnRsV2OoJW/L4yMgjs+3gAW8qDGtGGsYiEioeC2/WCKBCwHUq
CgiaRupXSU2CMVSw7+N9V8ZFRLoPPjZ2PqKC7tkQ836HCTSuVkJwf0UF6W2R
uduej6P7n3PLOd9SV+9in4qJNeOINBOar91CBf9rk1lHmsdQWqSXeOdXKlzw
0vN+qD6GjERP3rswSIXaLFVKXe4oygZC6AMSFUrN2EnjcSPIrEeZpcWkgve6
p92Z3COI7b7tUscSFU41GTdtWTeM5M1DVSJ4aVB06GWEwu4hFOHrvLVcjAbH
e/q4nF8Moj5CT++/bTRYsnJQMB0eQCp8VvetdtHgXJ9RW4nEABrM0l87qUBb
5c+O/cr5fUjdrfyzpioNKj92mvTN9qIYdeXwcI3VuHusupZBL9Js3DonrkcD
QWbhvoPsbhR3L6nMFdMgkrJytehoNxp24vd6fYAGc537av596EJ3KIu/LS1p
wJX81Ucg+xuaEBv8FuZMg/GGj5yZov8hwphNwhcXGvDX8vdVS3WipOIWM3FX
Ggwt9tTf0elA2PDdxzIvGriEkv9D/l9Qynr1kJUrNDgJW2If5bQhcu8THcsA
GiR49zq3dbSiDI/0l+NhNLBMk825bNiCKNqbLmrcoIGnxmBWTHQzMv4XIxMW
S4NHHhqfYzuaED05IEsskQYZJ/Zti/NpRBa1DvEW+TT4dDQvM5n9CeXFdhin
P6LB9pfrP3Od+4TmbE04xp/RIJlfPJ6ztx4VTmoHhr6mQcreZsOtTXXoT2mx
ZlslDZS9E0/MGtchmxAZimg1DdbLuWRE3/uIljeJuJZ+psE2gkf6SFktsvt+
e9ffZhq80OqPEe2sQU+L1vw0b6fBYvCuoqP0auSwn2n3u4cGDWLcCeJWVejV
2S4D0Uka8NFVjzdavUWPLl6fOUSiwQzn0/FHuZUo20cuI5ZCgzN+evLN7Ap0
KyyYujBHgy/vTe/Jlb9BkTdlsjSWaKAmdtlui8QbdO1Op6nHPxrYkcqYj26U
I9cHUrk/+Ogg/CoxcJvba+Sc324uIkCHL5RNcVVDZcjuaQDbSpAOTwRrPl52
KkMGlW1WH8TpsFhwrjnbuRRJdvku5SnS4c47yfO+218i4UHJJ4OqdIgT8hjy
O1iM+Eea7DZr0iGPSPXtDnyBFma3Pr+hR4c27/wfk6RniMpqcKjBdKg8+jBc
X/UZmlzy5mQfoIOnv03LnqtPUfe6z8fcLOkAij+/m215gtoEvbgfHqaDlJlT
l4TXY1QnJlbaf4QOEpvqysdaH6FXspf4zJ3pkPBlIfHT/SJ0y1C4UtmLDj+V
VN+3OBagSLPaM+ev0GHceJ3gqa58dO3whQ05V+nATx060Wubj9xOVp/fGEaH
RtXJCMaJPGQYdE6YfnfV77NT1cVaOUg3YsNHxWQ6GB9Pz20+m43UYt96nE2n
g05W99W59Cwkmbr+U/dDOmwd+eHRJ/wALZSW+1SW0sHbvSj3u1U6or49KUl9
Q4cu58aHjU/S0OQHvhb593SIPvXimj9fGuppP7Ezs54OL8ptlBJ6UlAJcU1n
SBcdSKMZgcz8JPSY+jLoTR8d7v/b+B3tTELZc0dlZ7/TwfYEqJrm3Ue3uIuv
n/pNh2XvC7M7XyYit132yoYsOjwQFsyQ/pWA/KjBhhoLq/0VPtp9XTIBRXzI
P7p7mQ5JDrmyC6fvoCxn6g1Obga4P+vMamTfQl8zbv2sF2ZAF3eFKZ9THBq6
UMYoE2PA1Y3RshU1qwTVGVhbsI0BIb9D1MNlYhF3r+zeKGkGHLgm8pb97yba
L1SfcECLAQZ+h+aDft9ApiNThZr7GDC/71ypoOsNZF+ysUpKnwFURQ515nQU
8rZ2nuQyYsBl94XnBn8jUUH8PP5sx4Bri6LBRQcjUMmxHQ7ljgyYDJ7VCPwU
jmrkTS4VHmeAvzJ5kvYnDPU3JqXfOMuAlD3/uveGhCIBLjWakS8DWv/ceW9a
EYwkvtnzagcw4LE/917+TcFILi9EUiaYATy5IuqCXkHIELeacUcxgCVfRbu8
9xoKCD6f33CfAdGR6SERrKvohvntt29SGfCi6O/vI15XUaL4646iTAb0sSKF
06b90fPKf4vR+QwoKKzF/DN+aJjxwM6kjAFNfqk9VqK+aKa+3n1vBQOsPpV1
qDy9gv4kEsNk3zOA7um2u4twBYns0XnBU88AXu2cKilvH2R26duapq8M4OaR
VRwd8kIOegsSlT0MIMAPHgklL3R23U71xwMMeNTZwdce7IlCn3g6x4wwAA0H
JqkoXkKvf/NVmNIYIOIxE/O50h35D3xpus1iwDogsMPF3NG+jnsDXxcYIOhC
9gy7fgHVVIotH+dkwvnsGKXVxYka4+WNLm9mAnHogbC36nkUF0a2fyPKBJ3k
QS/hl+eQhV+J2+JWJhC0tCa2q59Dnc77bt2QZoIVx2tbLoOzaGDPwW/p2kzg
3bOwJTHaBT2QWf/7py4TChr9ZEckXdBJif9YuxETVNKFDnRcPo3GuI6KF5sw
oY+/dS6VfHKV926n6xyZoFpu/mZ++wn0qk3pCs8JJlR8Pv92fcBx5POREmVx
mglmPtnNgV1OiPU04HHPBSZs5qktHU4/hlZCYmaJ15iANZ9Oddk6ojofi3+q
oUyY6APdm60O6IbrRiG/SCZojL8dKTd2QGsPp2n/jWeCsdijRDkTeyQk9ThE
KIsJjzTlaoiX7FCPqEeC40Mm5O7jFOf4a4vS1qs9zCpc1R8U3zSRaIu2sis+
yRYzQTvHvPBLnQ2SaWlcp1fLhKlqtddyYYfQZE38tvB6JgSGje7Y12qNnpVZ
qzY0MiFJgGLULm6N1LJ6bQ51MuHfmhql9Y2WaJ/3RPrZYSbc8eR+U3nIHP05
++zZk99MuG24jlxfZYZqjnpVz0wxQXpzWrCfkhkyMGT/CqAxYf2FIwHuIgeR
hQiP3G1OFlTvytcUFTRB0t9MCmJ5WLDz7r3P9bnGaDkhZkf0OhYMdyw0cqob
o5d8a8VChVjwck1o0j8nIyS4xL/28m4WuKz5lG3ZZoiIby2jL8mywIi4spF+
yRDV+9/hcFdkAX1srLdikyHypWxYdNFgQTyhIffiSQPUOypIsjNkAY9hsovR
Loxe5dq6HTZhwegz598dUQjFnEgaszRngc5/OnIDRALS7RX+YWzLAsKX/X5i
H/XRgxbRdp0zLLgeL9e9MWk/8rt51EzLlQUjV76Jn9m4H1kdyGjYc5EFInsv
6aUn6KK/1RK1CldYkPv95hqPlH3IpUTy1dZIFmzm/fN5qH4v2u95UknsJgtq
Sg/3hx/ZizYr5j4WjmdBg+sSjpnSRp8Ldj4UuM+CMiGj0FhRbSSXJpW4kscC
ASM8PHZXE63YnRNYKmLBg2uKe1Q0NVH/pqK4+acsiNzQY32lXwPFxctG0kpZ
oOA3cK9OXgORryv4jtWxgCmsmB1Sswc17L9I+dXAgp58dWvnXXtW+f3M40cL
C8xc97PjYtXQIR/lcz1fWRBd1vUr6LQqKj2nZt80woInUzyGtVrKKMBCW+c5
BxuSU9seG5yWR+5o66aQtWyYn3LhJcfIoRPqHERLQTY89fhZoPVWFhmItmfO
7mSDo47mory6DNJa99r3gzwbYooy4qSuSSO55XTLe3vYEHVQOeNYsxRaP3bu
rzqwgflVzB2Cd6OVHvM+zoNs2NnZsOI8tAvRmveUdB1iQ8mJh173THehvpdL
Lv6nVvV+GC2dst+B8oKSG96GskHC+FTd59NbUZJnUE7cTTaINy80KwVLoJun
Twc4JbDhju/UPt0cceRhoqywlM0GLz31G0NLoshZV4izvYgNfh2WrW06ouiw
8vxgdjEbXMKzaWuDtiBtoc+3cQ0bQniOSlpsFkFy3M/Ob2pgQ5oT4dQHd2Ek
MX8XjXxhA7HEotS1cTNa+XmcGvmDDf3KFwpsEoVQ61OGXeMfNhwUSP8T0b4R
yU1tljZYMwe364y5Kqo2oChZLWbV+jnYlVMv4FEugAgFfsmlknNgW3mg9/4n
fjS3443WY9U52B9t4ZA3txaVZrG6s/AcZEo3QrwVH/IQ3+t///AcrMsrGoqu
50EyqVdFYl3mQKbia9G6I9wo4+6cvW/UHAxFWhrlfOJEduv3sS8kz0GZwKkH
udkcSCAuMPVk0Rz8mJoDftF/hCbud3uPVMzBlMuz4nPifwkRkQu9Zk1zYP3o
sLYtWiLoregG4P45WHtQc04iapHACg4S1SbOgffJ5Do8Pk9w9//juJN/Hh75
5obmz7MIIUJq+QyJeVg/P1rSWcUk3H11htyoOA9hCstnUhMZhApiS7in+TxQ
TWz2PvemEX5KqYsIX5wHgcZCqwTBWQLXyfSn7+PmYeldXNLh59MEhfQVgsvT
eWBvUHF3zJ4kHPrm+o23ZR48Q7OQ0fffBP/1Ha4vp+ZBKGzDblunUUKWifaf
I3wLUJU3Gyu/6xdBMObw76dKC8BR7qX3y3+QENPk0f7XegGma6acg5V7Cb4H
83OfpCyAeUp0hwa9jRBZ0qC/OXMB6qVjjxznbyMkihEHrucsAFlxUIxDtpXw
ckpN2O7xAuz99YEr4VQzgRhbE7v8dgF0rXUV9o1+Jpxq6fex/bEApLW+QWu0
qghe6ksbaoYXYJ25pUF13DvC9YwdL+TGF8CF8NCsZ7iSkOnuOrE0swCS/n4N
rffLCT1rmU6PVxYgeV5D2Yr7OeG3j+i84JpFINtdN02te0xgDOxPCeFbBJOu
P89kwgoJm55FdNoILgLbTU2hciGTsEOo6FK1yCLcesARaB6UTFAJal4rJ7EI
Qe4vEqfY8QT9UdKjxO2Lq9v9lY4LO4jwf/+M4f//Gf8PPccKfg==
          "]]}, "Charting`Private`Tag#1"]}}, {}}, <|
    "HighlightElements" -> <|
      "Label" -> {"XYLabel"}, "Ball" -> {"InterpolatedBall"}|>, 
     "LayoutOptions" -> <|
      "PanelPlotLayout" -> <||>, 
       "PlotRange" -> {{-1.5707962626807608`, 1.5707962626807608`}, {0., 
        1.1}}, "Frame" -> {{False, False}, {False, False}}, 
       "AxesOrigin" -> {0, 0}, "ImageSize" -> {360, 360/GoldenRatio}, 
       "Axes" -> {True, True}, "LabelStyle" -> {}, "AspectRatio" -> 
       GoldenRatio^(-1), "DefaultStyle" -> {
         Directive[
          Opacity[1.], 
          RGBColor[0.368417, 0.506779, 0.709798], 
          AbsoluteThickness[2]]}, 
       "HighlightLabelingFunctions" -> <|"CoordinatesToolOptions" -> ({
           Identity[
            Part[#, 1]], 
           Identity[
            Part[#, 2]]}& ), 
         "ScalingFunctions" -> {{Identity, Identity}, {Identity, Identity}}|>,
        "Primitives" -> {}, "GCFlag" -> False|>, 
     "Meta" -> <|
      "DefaultHighlight" -> {"Dynamic", None}, "Index" -> {}, "Function" -> 
       Plot, "GroupHighlight" -> False|>|>, "DynamicHighlight"]],
  AspectRatio->NCache[GoldenRatio^(-1), 0.6180339887498948],
  Axes->{True, True},
  AxesLabel->{None, None},
  AxesOrigin->{0, 0},
  DisplayFunction->Identity,
  Frame->{{False, False}, {False, False}},
  FrameLabel->{{None, None}, {None, None}},
  FrameTicks->{{Automatic, Automatic}, {Automatic, Automatic}},
  GridLines->{None, None},
  GridLinesStyle->Directive[
    GrayLevel[0.5, 0.4]],
  ImagePadding->All,
  Method->{
   "DefaultBoundaryStyle" -> Automatic, 
    "DefaultGraphicsInteraction" -> {
     "Version" -> 1.2, "TrackMousePosition" -> {True, False}, 
      "Effects" -> {
       "Highlight" -> {"ratio" -> 2}, "HighlightPoint" -> {"ratio" -> 2}, 
        "Droplines" -> {
         "freeformCursorMode" -> True, 
          "placement" -> {"x" -> "All", "y" -> "None"}}}}, "DefaultMeshStyle" -> 
    AbsolutePointSize[6], "ScalingFunctions" -> None, 
    "CoordinatesToolOptions" -> {"DisplayFunction" -> ({
        (Identity[#]& )[
         Part[#, 1]], 
        (Identity[#]& )[
         Part[#, 2]]}& ), "CopiedValueFunction" -> ({
        (Identity[#]& )[
         Part[#, 1]], 
        (Identity[#]& )[
         Part[#, 2]]}& )}},
  PlotRange->{{-1.5707962626807608`, 1.5707962626807608`}, {0., 1.1}},
  PlotRangeClipping->True,
  PlotRangePadding->{{
     Scaled[0.02], 
     Scaled[0.02]}, {0, 0}},
  Ticks->{Automatic, Automatic}]], "Output",
 CellChangeTimes->{3.939775967236849*^9, 3.939776082682864*^9},
 CellLabel->
  "Out[166]=",ExpressionUUID->"2a7dd896-a706-4286-8af6-7811844a97ab"]
}, Open  ]],

Cell[CellGroupData[{

Cell[BoxData[
 RowBox[{"Export", "[", 
  RowBox[{"\"\<mod-affgauss1der-orisel-kappa8.eps\>\"", ",", " ", "%"}], 
  "]"}]], "Input",
 CellChangeTimes->{{3.93977597682098*^9, 3.939775977437584*^9}, 
   3.939776084864192*^9},
 CellLabel->
  "In[167]:=",ExpressionUUID->"6f662083-cae9-4ab4-936f-8d8843d1620a"],

Cell[BoxData["\<\"mod-affgauss1der-orisel-kappa8.eps\"\>"], "Output",
 CellChangeTimes->{3.9397759781041603`*^9, 3.939776086520625*^9},
 CellLabel->
  "Out[167]=",ExpressionUUID->"00a12213-396f-4c83-857f-50ff039ab21e"]
}, Open  ]],

Cell[CellGroupData[{

Cell[BoxData[
 RowBox[{"Plot", "[", 
  RowBox[{
   RowBox[{"mod2lambda", "/.", 
    RowBox[{"{", 
     RowBox[{
      RowBox[{"kappa", "->", "1"}], ",", 
      RowBox[{"lambda", "->", "1"}]}], "}"}]}], ",", 
   RowBox[{"{", 
    RowBox[{"theta", ",", 
     RowBox[{
      RowBox[{"-", "Pi"}], "/", "2"}], ",", 
     RowBox[{"Pi", "/", "2"}]}], "}"}], ",", 
   RowBox[{"PlotRange", "->", 
    RowBox[{"{", 
     RowBox[{"0", ",", "1.1"}], "}"}]}]}], "]"}]], "Input",
 CellChangeTimes->{{3.9397760145397453`*^9, 3.93977601518731*^9}},
 CellLabel->
  "In[168]:=",ExpressionUUID->"13228fd4-7968-407b-bbcc-43d8a9fe21ed"],

Cell[BoxData[
 GraphicsBox[
  InterpretationBox[{
    TagBox[{{{}, {}, 
       TagBox[
        {RGBColor[0.368417, 0.506779, 0.709798], AbsoluteThickness[2], 
         Opacity[1.], LineBox[CompressedData["
1:eJw12Xc4l9//OHCJEoUQEcqskFEiI0+JCk3K28oqI6WsZIbskZ2sMjOzZ8iR
lBHZQhklkXjd5DVuI77357p+v7/u63Hd13XO8zzP85xz39cRsnqgZ01PR0cX
so2O7n9PHW3Ws+tCq8iG7VSSUsBfVZVq7yUmwVVUkTF+peRwqZqU0J8X3Hyr
aCYqLkb0cI+awFMjXVHuVbTrQvm130Hf1VhX23A5jlWkxiHKNiqOqW3dVsgF
1lVEFakM0jHA1ZZ6c/QvMa+i2bcV6h+DtsGUKuc2kx2ryIi+FXs+uhP68v1L
7OhX0emxLx+SxNmghWvJxG0TR577mB/fquGECj+zXYFrOCr8z+c8u8F+yF7o
qoml4sinRj79mrMAJBiq3E7/i6PsARuR+CAhCGot2FtMwtGtY52O52JEwU12
P6qfx1HSLo21M6OHwZCJwjv8A0dFsWm+rOIyoO16q216AkdWJMMxUoIcKE/1
uS6P4eht0aEuvPoE8NeV9OwewFHmPfVUpxunYI+ogA9fD9HfgQTDyQFl2IyO
kDjyCUdOvvzHHJxOw5StXdDZ9ziSfqSouRJ4BvoGho9fQzg6VH7JyI7+LLSA
1pRZA45KRywE7kVrQg6PsIpnJY6G/ilJCY6cB9u2r0tl2TjSip/6eUj0Chie
0HnZlI4jOlPNHXTRV+FCep1uVyqOgssElavjr4HEo2e5s/E4Cvik+ORBlT6Q
xK+YCgbi6GqfnhS/viFMxr3dJeWHo6Y/i9ZyUUbQuylZq+SNIwV7ZjbmPmOo
GGbiuOGKo3uuaS4M92+CW3BLW8RtHM32J6mEP7EE27+yD5MtcMT7NHqfIFiB
oVm6cJ4pjtY1ovXitqxAWcHbp+U6jpp1zJUORN6GfzMnT6xq4sih/o55wYAt
BGoVvLQRw9HcVKNgGP8DaI7wvHpQiOjvaOYZMW5H2OjTpR/hx5GvQ6GIboYj
uJiRrLW5cPSr3GTEusEJrB6dOCa1HUfDRaTQ/t2uAAVvG5anaOhl+yDLLX4P
8MSiHAq/0dDclZiOJ+0eUHPS4uCtERqKJDMv/3TzBOkW+oDBHhrqNeGqfjDm
Bfxfz+vUNtFQRbCUa3LjY1jb3T/inUZDIqb8t0LcnoCCfnb4ySQaCl0Ik3g5
8QSck11VSfE0JJ/I7zR4PgB+i/FkmEfQEO+eLfp0gUAYUTO11fCkoZMnp8by
h4OgxvEXZachDVEduP5zeRwGToNrHPGcNCQj3XJxtS8GEvWuGCew0dB1+c5b
Cpyx0NibnfmMhYYSVMi/SNdjYUf3Rdmk7TQkuWPbUt9oLKR9eHnpxQoVFbcH
K5v9joP2Go3QvAEq6qQN1fkdfAaCyeH/GuKp6Pya/LUHs8mgyTOp+TaaisQv
to/SFFPgzrMTkU0RVMQu9z54NTQFqmK/8b0LoCKr5O3/bKVSQTtc+tRHFyp6
kZEhgLmngatXv3OvPhWla7P/jD+SDp03+eZ+clLRiTaWgB7HLLiSrgprbFRk
EpFBzkjPgsEps0S23VS091WJbtHnLBi/la2pzEBFmc/YfOyPZcPSHanMaDIF
bbB9KY5dzAYeNzVj5SEKOtnrJ+zh/gpuR1l1RSdS0KngP/aGdfnwr6mwTJmX
grgwJumn46XQNSaze52LgkYK9hWXsJVBGrXKtoGdgvKL7W7UyJaBqjQSVGWi
oJBfIYqiLmXg+WIg8jSNjOjaspU9VsuA6rVhpz5ERpaCu2e3WCpg6dRloXOx
ZOSQq2GpcqEKpiuWY6/tIiPvwWYkceANKGTuGHzKsoJe4He/78h7B6rC/dIR
+DLS3BX302utDfi9WH0i55dQYqp7A8vPz9CbJmdoM44hzZrdZ/HFfuixq5w9
2bCIrCKaPvUvDkPu0b5TV9/+QUc1Kt6r9IyBbEqvo3PHb1RtkFFwtHwChGRP
j3EXzaJGrewwM7fvMF+vxbijfAapf+t+Jm0/DQfuNlg+ipxGbz7nrRa5z8Bm
J8erJafvqLxSmSJjPQsusPv6HdoEKityWlXi/A11J7qbKdVjSEXwYw1D0zyU
7v1YxvN2GN1xNmsoP7QAemZ7daaKhhGLwWnrS+ILQC00nc5PGUaYZE/4jOQC
qGqu7FN2H0YRgXEaLIoL0O52yMv0xDDSXfVTlLq0AFNfPbUyC4bQe++cvhb3
BdibKzMmkTiI/Nna+xW7F8BFOXm72oN+hN/i+L5gvwgJCQe+GZj1o4fsPElB
DxahivSi6sGlfrSz/kE0n+siULOyrDMl+xGG0ykr+SyCO8vrNoa5PiQUw2ui
Hb0Ij781RXyy6EP53LpVlRWLEPr4J6eRXi8y/15wIp+6CPkjNgtOZ3rRsedx
0R/XFqHj+O/WcNleRNdCZvi+uQjMs4sPG1l70WuZOEXmnSTgSyeVQmIP4oq2
TTvGQwKxM1ynukM+o9E9H+7UKpBAOcj8wpx9F/LbcHjU40yCDtznlZluF7pz
weujrBsJDO+l0Q9JdqGHf8PiojxI8FB/tPHdwif07ojtS/AjQZmQvlzq/U+o
867L/UdPSXC46RzfZedOxGp+8vTpPBJw0Y4tVHq0I8HT+cf4R0iQbX9RW8K4
HZ3rYk9i+UqC4xP2uRnK7ejH8X82tHESXP2QZ/F0vQ1J746UaZ0mQUS80JCN
Txv6Vvvtv+MYCehl9zXx+n9Etsv0dy0YMcDsNqJ9Q1uRLhZB25TGYLBEjv2y
TSsa6r4+XyKHQT3ZJoZfsxXVFfUHG8tjEOjXF/Nm6z1K5/3xJkcJA76k3NgV
t/domPvcCoMmBpptV+NtrVsQeWmOlfwfBkf3BHMqnG1BaWvqmmbGGLDqN8Qz
CLUg160ynlZTDEYnxBIyv71DwhYCiU8sMbhPXUv4qv8OhdlcnOi0xyBJ7FXi
FY1m1P/jwq5Qbwx87o5xCx5qRh813/YWPcbgg9VB6dF1hFwHFyQ/+WFg7EmW
5nRByNSEI3UjEIOggpeyIZZN6NGPHl2JpxiM7Vw58UCtEblybncrS8MgoDVV
GfBadMTC5vDtOgzmPivFW9fVotOJ159NvMHg8uiXPxHutahh2pf3RgMxXhLn
ixG8Btmv8d5SaMKgjCdyy2m1Gh0TtFvueI/BuL13a85aJdr4tVUs/xkDjYd8
Ap/qK9F87XEDxx4M8n3rHi57VqI7OZps+b0YuCaQxdXWK9DX4N4KlgEMmJvu
hX1ZL0frOjq12V+IfAjXp3GtlSJz8d2PuKcwUFKkXrL0LEVBKavMnN8xYLh4
fKt4rQSxtVoVsfzAIPVhoeX59WKk3VjOvjyNQXt7irjnRhHKWW2wiZzFIH58
+MtH7yLUja3+d2cOA7O/HGGc/wqRjPKUvsZvDCgHIv68/leACns+28/NYyD8
wKtscjMPrZ4PZ2MkYbAYUGsp5ZuHqrWMr7YQrkta4fDYykXDoJbihWFwpeXu
Qw66XPT5TfiFH0sYeO8zVdbaloMM1+2Y/VYwOC+R9CfWPxs9l2SMFiBjwAGD
aRPbstFvYYsDtYQL7C5uPaLPQoej63UmKBgMN6i2Fm7PQC+799L9o2HA72E1
8Xd3OlrZ1L/qjmMQ6akrH8PxEgVO9HzGCN/1EZjqFEhDQxrbDQZWifl+vEPB
TiQVhdwMNIM1DHT8sAjGoynIQq8/IY+wRMA7RXX5JJS23Tn83joGKYGFT8eV
niPnVwnaHYSZg+OnPSER2S2IKQhvYDAfah1drZOA3muoP28nbBx+eUbvajwa
Cslk4f6HQWeEosrSjTjkMC5UbE64IGrXrIRlDIqUV340S/j4oRmPmO4oFN9Y
ni62SYxfpFbs00gkErPaSTEn/FcsrI/xZzj6KXfsUSLhviMmPupYKMoU5hbv
IFwmeeyo11owMtpXsw0nHCO9NVjNGIROD21jFtnCwFGuz2+JPQDV82BqOoSv
ymdLSfL7o3verhkOhM3vz5d9uvwYyTwNk35KWNA1iumMtSfibxL/nU94wuO4
RY2XGwp20OptJvzCd7hWMs4ZMf+cnB4kXMdMEdS45oAeXV8WmSGsyH36s9Rj
a0T6+jBmmfDds8zr0gYmqMPf/uga4d4q+Uomi/OoWLGbtEl40PW12vFyGfAe
TZva+l/7j7R+X03TB5tjo5sb/4u3zPjD6UxLGJt+ok0l3JfDwa3vegcin6c2
/yFccNH6RFW2IzzsFrs9Tnj+3Luvak9d4QtZVP4TYYkzAoEdbu4gY/tCtvp/
8ah4SF238IYzdglGqYSHU+ztMVE/YBNnL/UhTH2e1FTF+wTG63jkTAlzP/vI
4ckaCMdEKicV/je+OLINbA+G6mt/6vcQNowWbmDAQ8D5QGfLFJF/98irbJ0L
YRBxxphWSrgu+HXt9eGnEKXc9EuD8EjAGAvfp2j4JPw6cwdhb3WGMmwyBpjj
fMM+EvXw4vRxhurBONiuvm9KmbC0qnYJT088XJ3BL2NEfTUpWxh6diRA8wTD
n3TCE4pRr6EpEa4W/iikEPV5X+GVQVbdc2g7Mf45hfCmfCMdY2USrPteO6RK
WPD4/PXOvBTIGqe/6ELUu7nUuX/XY1/CnfOqHZXEelFNyo2iZqTDjzjG7zKE
dz/Zzn7RMAOM2UQ984j19nvxVuaibSY8cFyXDaNikPVBtFU2JBvyPROruYn1
GrM+GLmNLQcu8gV8u0+s78dyQTf6E3PggNuB4Ja/GJi8mPnlkvsKZF5zWJku
Y8D1MHdX7Yc8cBuq0zAm9g/6IoP+kEv50KmeFBi1iMHS1I5Uw6F8eNTfqdO0
gEH3RVuptZ8F8Id3nzX7HwyCRY9cOc3wGhgrqV8eE/vZxu/rnZZCZSCaObgU
OInBCkOxtI51GXgYCCU6TRD1cZAx/nhBGRSL07cajRPzcaPaZLtcObhbNdbz
f8Wg+t2+xRz1CtAt3eJ3GCbymTzMNmdeBQF6Z+lOdWFgXSXt2ptdBWqLXgbj
nRiY9gSP1M1WgdDtT8qPOzDQZVTMDHtQDfVOKqUVHzE44vT8uKRvDeyc9NH7
1YzB9wuGN+6/rAPhpPhJ9yoM1Ga8LbvH66D9Nu+1lQpiv/HPdJASeAMuiiG/
75RjoFc/HzSf+gZQ4osY3RIMWiR9amyS66Ek1btlKo/IP2sWj3lCIxSZ3WDV
TyH2k3nKwmGtZmjpv6BhTJyPFqeYXL7cboYbLmM3jT0xiArmWw0ObIaFwBMl
Bu5EPoSB8df7ZqgKUMDOuhLtmYQK5Gi8g86yp3TLdzHg7Oa7fEi9BRpGVgee
Eec1uRRK96u0QobGfmbWkxh0SapwON5shQqT0VSL4xhk5yk8bPNthWxPz+4S
GSL+9GMqbq2tYOPjzqkmgUF51IG2gUsfwGjprvqRg0R+HWgTURYfoaU2tl+S
CYNZiVJWxuB2EGb1aqQMk6Apt9DJNL8dcJkr028HSJAonDtY2dkOXEjjg38v
Cc7xvUixYuuAPQfONm10kCBnV4R4c1IHhCgzp6NGEljM2ah5FXXCDbd3fz0y
STD2SvD+cm8X7JKW+9pmS4KaHa/18v92wVuO6UG+2ySIt1VSNOfqhph9Sr13
LEhw8eh1uu7/uiE96k/PuiERz+uwuPyJbmL+zdiXtEmQWUmuMV/4DKeNWvz4
JElQZTGz9SugF/YKcVU+nl8Er/sNF26k98N3xiPBrTcXQQMot1lL+0H/4tdK
RyPi+5Jdxr+tqR/Qy4B83huLkFSe9UZpoh9KeGfmLS8uQg05TEJQYADY3jov
f1JehL+ehrtnUwbgcKo3eQfPItiHUHrcEwehvjff8RDx/WyYIfNf2tNhCHxm
W3xIdgFsQjroJ3vHgHtIdT9T1Ty8D5SUjPw0Ae7nw/zPiP0Gs70zLVxG36En
66beca9ZWFFuU/vuNg3ZZb8oWOQMlD7Ys2rlOAPVHoOjigXTwOD7y98qYRaS
eu7uWY38Dv7JIto8Cb+J//7+nJ4Dk6DL4Hu0NewPXG6QyGI/+RVKtB1GSAWL
0Dn1U2+d9QucSkEfPr8izn0hMXKL/gCUWPWrc/9agmS6b0tp9D1gc+i65Bny
MkxZyNy8sK8dKqZ3Vp9b+gv/0uuVY9RaQIeLUTxiGxm+rYTaGFu/AZE+rawQ
RjIUkjd1tOANbDwNFgzcRQahx3EV2rxvoHgnE4/PXjLktLfKpnfXAfs6M9MD
ITLIdA1iPop1MPSdfV7vDBl4w3Ofc7DXgkUpfwmfPxmcLNXlRwarwE1HXqGQ
jgJm7C5GjSVlgJ3Ny4pjoMCNMjLXQnQZ2J3mY/NiooAGy6itglMZmMjSzemy
U0DnHucyn3wZqHN3JS8epACvwtibC26lwPLj1j9ZoIDiUYdWn7RiyPCIb631
oYCh4xHRkL2FwOuyQy7DnwI5vpLf88YKIO6ex4vQIAq4ynKEbWUXQJC5uZvR
U6K/zvxufcUCsNeSPLKeRoHXK1h8rEU+yO99H6HWSIF6V2Mlh7e50JH/V+/D
GgW+zEpdX8/IBryNvoF+iwKjy1fN6R2yQXyWQ0R9OxUkHkWM6yplwxOxEyv1
LFTQEtZ1yO3PAtUsl/gyfiqonGW/58WUBWWp5IFUNSqI7t6lXO6XAUlR1OvO
T6hQrJVSeON8Knws3vG2NJgKoZgp7eRSClC6uMUWw6mQO4w9eZmcAnosihTb
eCqETxbUMpGSYXfoo2c3c6gQcJtRUfNFEvj540MXPlLBdWzX7nv7EsHOdc3g
IDMNGNrP8R9wiIVik5CjXKw0WJm9LTwiGQt/Nbg2mDhoMBW3fIz1Twx47ZXO
/MtLg8qWlIQZ+xiIKrH88+EoDUK7BAqCp6Kgeq7d9542De4fvfUuWiQC1npu
6FleokHmnpTBU2XhoFb7Q9TgGg12svzuGzodDu1BGx1gRHjEc+2PSRh8E5bl
4rxDA44uVobI7BCgv/k8/00oDdLde5UqLALhvKaoV0kkDQytf4bmbgRApGT5
pewYGsyxvrKOSQ6AfWudfyOTaMD8a/KI1vATOPJ8U9UinwZXOf85nDTxh8t9
1n072mmw32ByOEzcB+Lr/mavf6LBEZ6Yr0o+3jCS7uu21EOD8qyCzi9DXmB5
P/nA2Bca+JNvskxEeoIrS7d18SwNLnnquOzncIdULfk1/Z04nGkWl7fxcIHC
4v+eN7HgIMR4KIht0hnq9nnJH2XHYSQoG0TOO8PwzLv7m/txmN73riBc0AnY
g69M50vgsDX2xq5x0AEOkpz9OGVw2EVX5IQ+3gNpg0SBxydwYC1T25Xy9i7o
io//p6+KQxAfm/iXN3cg+KN9179LOMyOYdEeC9bwTDrqjp0eDqNLP2PPMFpD
TmL5jgEDHO6FJvtOC9+Gdza4er45DnMDDbI196xgY0dwtZ4T8f7UoKzqQzNg
eVCg9/YhDktkZysPsinwfenCDnviIHYi0u6+jwko5nFK/HuCg/bC3Tr/14bg
fD7zZV4CDva5r6SMfPXBv7RVhSMZB3/HpG8WF/UghmduxPsFDvi2hxkiIteg
eFaaUy8XBwV4mVj79RI0XtErayzEoUP1yNvs97rQWfvw0uFSHDikshuZkDbM
hTSGbNTicDnrbA0saQENmxS1bcThq9HjUQ5xTdhhuL2lrxmHW0yDhy0faIDI
EZ2N3A4cQvWNin+4q8HxGIfkvZ9xUPwWbmnnpwLqeIyCdz/RH7223lzJKTBr
/+J47SsO0iv7L435nQAH2fU9jZM4IOHLfy6JyoF3kmCR+E8c5Hxef/MZPwbh
dBoXYudw0BngZzRtPgrJdtYz6ws4MByajlFcFoP83tAnNss49DvJFux1FIaa
U68P9lFwuGj+vWnYQxA+ZPQ0qqwR8YUkGEeU7odBphWj3E0cWPJVfmv4c8K0
IzeNffsqHJvj2fw3vgf+jigleO1chXBe021PlhmB7sxNuV8sq2B4nRp5xHNT
ja3A7/NV9lU4cFak3MF/RU1wb87dBq5VeNnxJKp4eUZNyqONSZx3FY7GO+Qk
+w+oqXyffxUjsArB3gqis/6Vav/vfgH+//3C/wF+Qboq
          "]]},
        Annotation[#, "Charting`Private`Tag#1"]& ]}, {}},
     {"WolframDynamicHighlight", <|
      "Label" -> {"XYLabel"}, "Ball" -> {"InterpolatedBall"}|>}], 
    StyleBox[
     DynamicBox[(Charting`HighlightActionBox["DynamicHighlight", {}, 
       Slot["HighlightElements"], 
       Slot["LayoutOptions"], 
       Slot["Meta"], 
       Charting`HighlightActionFunction["DynamicHighlight", {{{{}, {}, 
           Annotation[{
             Directive[
              Opacity[1.], 
              RGBColor[0.368417, 0.506779, 0.709798], 
              AbsoluteThickness[2]], 
             Line[CompressedData["
1:eJw12Xc4l9//OHCJEoUQEcqskFEiI0+JCk3K28oqI6WsZIbskZ2sMjOzZ8iR
lBHZQhklkXjd5DVuI77357p+v7/u63Hd13XO8zzP85xz39cRsnqgZ01PR0cX
so2O7n9PHW3Ws+tCq8iG7VSSUsBfVZVq7yUmwVVUkTF+peRwqZqU0J8X3Hyr
aCYqLkb0cI+awFMjXVHuVbTrQvm130Hf1VhX23A5jlWkxiHKNiqOqW3dVsgF
1lVEFakM0jHA1ZZ6c/QvMa+i2bcV6h+DtsGUKuc2kx2ryIi+FXs+uhP68v1L
7OhX0emxLx+SxNmghWvJxG0TR577mB/fquGECj+zXYFrOCr8z+c8u8F+yF7o
qoml4sinRj79mrMAJBiq3E7/i6PsARuR+CAhCGot2FtMwtGtY52O52JEwU12
P6qfx1HSLo21M6OHwZCJwjv8A0dFsWm+rOIyoO16q216AkdWJMMxUoIcKE/1
uS6P4eht0aEuvPoE8NeV9OwewFHmPfVUpxunYI+ogA9fD9HfgQTDyQFl2IyO
kDjyCUdOvvzHHJxOw5StXdDZ9ziSfqSouRJ4BvoGho9fQzg6VH7JyI7+LLSA
1pRZA45KRywE7kVrQg6PsIpnJY6G/ilJCY6cB9u2r0tl2TjSip/6eUj0Chie
0HnZlI4jOlPNHXTRV+FCep1uVyqOgssElavjr4HEo2e5s/E4Cvik+ORBlT6Q
xK+YCgbi6GqfnhS/viFMxr3dJeWHo6Y/i9ZyUUbQuylZq+SNIwV7ZjbmPmOo
GGbiuOGKo3uuaS4M92+CW3BLW8RtHM32J6mEP7EE27+yD5MtcMT7NHqfIFiB
oVm6cJ4pjtY1ovXitqxAWcHbp+U6jpp1zJUORN6GfzMnT6xq4sih/o55wYAt
BGoVvLQRw9HcVKNgGP8DaI7wvHpQiOjvaOYZMW5H2OjTpR/hx5GvQ6GIboYj
uJiRrLW5cPSr3GTEusEJrB6dOCa1HUfDRaTQ/t2uAAVvG5anaOhl+yDLLX4P
8MSiHAq/0dDclZiOJ+0eUHPS4uCtERqKJDMv/3TzBOkW+oDBHhrqNeGqfjDm
Bfxfz+vUNtFQRbCUa3LjY1jb3T/inUZDIqb8t0LcnoCCfnb4ySQaCl0Ik3g5
8QSck11VSfE0JJ/I7zR4PgB+i/FkmEfQEO+eLfp0gUAYUTO11fCkoZMnp8by
h4OgxvEXZachDVEduP5zeRwGToNrHPGcNCQj3XJxtS8GEvWuGCew0dB1+c5b
Cpyx0NibnfmMhYYSVMi/SNdjYUf3Rdmk7TQkuWPbUt9oLKR9eHnpxQoVFbcH
K5v9joP2Go3QvAEq6qQN1fkdfAaCyeH/GuKp6Pya/LUHs8mgyTOp+TaaisQv
to/SFFPgzrMTkU0RVMQu9z54NTQFqmK/8b0LoCKr5O3/bKVSQTtc+tRHFyp6
kZEhgLmngatXv3OvPhWla7P/jD+SDp03+eZ+clLRiTaWgB7HLLiSrgprbFRk
EpFBzkjPgsEps0S23VS091WJbtHnLBi/la2pzEBFmc/YfOyPZcPSHanMaDIF
bbB9KY5dzAYeNzVj5SEKOtnrJ+zh/gpuR1l1RSdS0KngP/aGdfnwr6mwTJmX
grgwJumn46XQNSaze52LgkYK9hWXsJVBGrXKtoGdgvKL7W7UyJaBqjQSVGWi
oJBfIYqiLmXg+WIg8jSNjOjaspU9VsuA6rVhpz5ERpaCu2e3WCpg6dRloXOx
ZOSQq2GpcqEKpiuWY6/tIiPvwWYkceANKGTuGHzKsoJe4He/78h7B6rC/dIR
+DLS3BX302utDfi9WH0i55dQYqp7A8vPz9CbJmdoM44hzZrdZ/HFfuixq5w9
2bCIrCKaPvUvDkPu0b5TV9/+QUc1Kt6r9IyBbEqvo3PHb1RtkFFwtHwChGRP
j3EXzaJGrewwM7fvMF+vxbijfAapf+t+Jm0/DQfuNlg+ipxGbz7nrRa5z8Bm
J8erJafvqLxSmSJjPQsusPv6HdoEKityWlXi/A11J7qbKdVjSEXwYw1D0zyU
7v1YxvN2GN1xNmsoP7QAemZ7daaKhhGLwWnrS+ILQC00nc5PGUaYZE/4jOQC
qGqu7FN2H0YRgXEaLIoL0O52yMv0xDDSXfVTlLq0AFNfPbUyC4bQe++cvhb3
BdibKzMmkTiI/Nna+xW7F8BFOXm72oN+hN/i+L5gvwgJCQe+GZj1o4fsPElB
DxahivSi6sGlfrSz/kE0n+siULOyrDMl+xGG0ykr+SyCO8vrNoa5PiQUw2ui
Hb0Ij781RXyy6EP53LpVlRWLEPr4J6eRXi8y/15wIp+6CPkjNgtOZ3rRsedx
0R/XFqHj+O/WcNleRNdCZvi+uQjMs4sPG1l70WuZOEXmnSTgSyeVQmIP4oq2
TTvGQwKxM1ynukM+o9E9H+7UKpBAOcj8wpx9F/LbcHjU40yCDtznlZluF7pz
weujrBsJDO+l0Q9JdqGHf8PiojxI8FB/tPHdwif07ojtS/AjQZmQvlzq/U+o
867L/UdPSXC46RzfZedOxGp+8vTpPBJw0Y4tVHq0I8HT+cf4R0iQbX9RW8K4
HZ3rYk9i+UqC4xP2uRnK7ejH8X82tHESXP2QZ/F0vQ1J746UaZ0mQUS80JCN
Txv6Vvvtv+MYCehl9zXx+n9Etsv0dy0YMcDsNqJ9Q1uRLhZB25TGYLBEjv2y
TSsa6r4+XyKHQT3ZJoZfsxXVFfUHG8tjEOjXF/Nm6z1K5/3xJkcJA76k3NgV
t/domPvcCoMmBpptV+NtrVsQeWmOlfwfBkf3BHMqnG1BaWvqmmbGGLDqN8Qz
CLUg160ynlZTDEYnxBIyv71DwhYCiU8sMbhPXUv4qv8OhdlcnOi0xyBJ7FXi
FY1m1P/jwq5Qbwx87o5xCx5qRh813/YWPcbgg9VB6dF1hFwHFyQ/+WFg7EmW
5nRByNSEI3UjEIOggpeyIZZN6NGPHl2JpxiM7Vw58UCtEblybncrS8MgoDVV
GfBadMTC5vDtOgzmPivFW9fVotOJ159NvMHg8uiXPxHutahh2pf3RgMxXhLn
ixG8Btmv8d5SaMKgjCdyy2m1Gh0TtFvueI/BuL13a85aJdr4tVUs/xkDjYd8
Ap/qK9F87XEDxx4M8n3rHi57VqI7OZps+b0YuCaQxdXWK9DX4N4KlgEMmJvu
hX1ZL0frOjq12V+IfAjXp3GtlSJz8d2PuKcwUFKkXrL0LEVBKavMnN8xYLh4
fKt4rQSxtVoVsfzAIPVhoeX59WKk3VjOvjyNQXt7irjnRhHKWW2wiZzFIH58
+MtH7yLUja3+d2cOA7O/HGGc/wqRjPKUvsZvDCgHIv68/leACns+28/NYyD8
wKtscjMPrZ4PZ2MkYbAYUGsp5ZuHqrWMr7YQrkta4fDYykXDoJbihWFwpeXu
Qw66XPT5TfiFH0sYeO8zVdbaloMM1+2Y/VYwOC+R9CfWPxs9l2SMFiBjwAGD
aRPbstFvYYsDtYQL7C5uPaLPQoej63UmKBgMN6i2Fm7PQC+799L9o2HA72E1
8Xd3OlrZ1L/qjmMQ6akrH8PxEgVO9HzGCN/1EZjqFEhDQxrbDQZWifl+vEPB
TiQVhdwMNIM1DHT8sAjGoynIQq8/IY+wRMA7RXX5JJS23Tn83joGKYGFT8eV
niPnVwnaHYSZg+OnPSER2S2IKQhvYDAfah1drZOA3muoP28nbBx+eUbvajwa
Cslk4f6HQWeEosrSjTjkMC5UbE64IGrXrIRlDIqUV340S/j4oRmPmO4oFN9Y
ni62SYxfpFbs00gkErPaSTEn/FcsrI/xZzj6KXfsUSLhviMmPupYKMoU5hbv
IFwmeeyo11owMtpXsw0nHCO9NVjNGIROD21jFtnCwFGuz2+JPQDV82BqOoSv
ymdLSfL7o3verhkOhM3vz5d9uvwYyTwNk35KWNA1iumMtSfibxL/nU94wuO4
RY2XGwp20OptJvzCd7hWMs4ZMf+cnB4kXMdMEdS45oAeXV8WmSGsyH36s9Rj
a0T6+jBmmfDds8zr0gYmqMPf/uga4d4q+Uomi/OoWLGbtEl40PW12vFyGfAe
TZva+l/7j7R+X03TB5tjo5sb/4u3zPjD6UxLGJt+ok0l3JfDwa3vegcin6c2
/yFccNH6RFW2IzzsFrs9Tnj+3Luvak9d4QtZVP4TYYkzAoEdbu4gY/tCtvp/
8ah4SF238IYzdglGqYSHU+ztMVE/YBNnL/UhTH2e1FTF+wTG63jkTAlzP/vI
4ckaCMdEKicV/je+OLINbA+G6mt/6vcQNowWbmDAQ8D5QGfLFJF/98irbJ0L
YRBxxphWSrgu+HXt9eGnEKXc9EuD8EjAGAvfp2j4JPw6cwdhb3WGMmwyBpjj
fMM+EvXw4vRxhurBONiuvm9KmbC0qnYJT088XJ3BL2NEfTUpWxh6diRA8wTD
n3TCE4pRr6EpEa4W/iikEPV5X+GVQVbdc2g7Mf45hfCmfCMdY2USrPteO6RK
WPD4/PXOvBTIGqe/6ELUu7nUuX/XY1/CnfOqHZXEelFNyo2iZqTDjzjG7zKE
dz/Zzn7RMAOM2UQ984j19nvxVuaibSY8cFyXDaNikPVBtFU2JBvyPROruYn1
GrM+GLmNLQcu8gV8u0+s78dyQTf6E3PggNuB4Ja/GJi8mPnlkvsKZF5zWJku
Y8D1MHdX7Yc8cBuq0zAm9g/6IoP+kEv50KmeFBi1iMHS1I5Uw6F8eNTfqdO0
gEH3RVuptZ8F8Id3nzX7HwyCRY9cOc3wGhgrqV8eE/vZxu/rnZZCZSCaObgU
OInBCkOxtI51GXgYCCU6TRD1cZAx/nhBGRSL07cajRPzcaPaZLtcObhbNdbz
f8Wg+t2+xRz1CtAt3eJ3GCbymTzMNmdeBQF6Z+lOdWFgXSXt2ptdBWqLXgbj
nRiY9gSP1M1WgdDtT8qPOzDQZVTMDHtQDfVOKqUVHzE44vT8uKRvDeyc9NH7
1YzB9wuGN+6/rAPhpPhJ9yoM1Ga8LbvH66D9Nu+1lQpiv/HPdJASeAMuiiG/
75RjoFc/HzSf+gZQ4osY3RIMWiR9amyS66Ek1btlKo/IP2sWj3lCIxSZ3WDV
TyH2k3nKwmGtZmjpv6BhTJyPFqeYXL7cboYbLmM3jT0xiArmWw0ObIaFwBMl
Bu5EPoSB8df7ZqgKUMDOuhLtmYQK5Gi8g86yp3TLdzHg7Oa7fEi9BRpGVgee
Eec1uRRK96u0QobGfmbWkxh0SapwON5shQqT0VSL4xhk5yk8bPNthWxPz+4S
GSL+9GMqbq2tYOPjzqkmgUF51IG2gUsfwGjprvqRg0R+HWgTURYfoaU2tl+S
CYNZiVJWxuB2EGb1aqQMk6Apt9DJNL8dcJkr028HSJAonDtY2dkOXEjjg38v
Cc7xvUixYuuAPQfONm10kCBnV4R4c1IHhCgzp6NGEljM2ah5FXXCDbd3fz0y
STD2SvD+cm8X7JKW+9pmS4KaHa/18v92wVuO6UG+2ySIt1VSNOfqhph9Sr13
LEhw8eh1uu7/uiE96k/PuiERz+uwuPyJbmL+zdiXtEmQWUmuMV/4DKeNWvz4
JElQZTGz9SugF/YKcVU+nl8Er/sNF26k98N3xiPBrTcXQQMot1lL+0H/4tdK
RyPi+5Jdxr+tqR/Qy4B83huLkFSe9UZpoh9KeGfmLS8uQg05TEJQYADY3jov
f1JehL+ehrtnUwbgcKo3eQfPItiHUHrcEwehvjff8RDx/WyYIfNf2tNhCHxm
W3xIdgFsQjroJ3vHgHtIdT9T1Ty8D5SUjPw0Ae7nw/zPiP0Gs70zLVxG36En
66beca9ZWFFuU/vuNg3ZZb8oWOQMlD7Ys2rlOAPVHoOjigXTwOD7y98qYRaS
eu7uWY38Dv7JIto8Cb+J//7+nJ4Dk6DL4Hu0NewPXG6QyGI/+RVKtB1GSAWL
0Dn1U2+d9QucSkEfPr8izn0hMXKL/gCUWPWrc/9agmS6b0tp9D1gc+i65Bny
MkxZyNy8sK8dKqZ3Vp9b+gv/0uuVY9RaQIeLUTxiGxm+rYTaGFu/AZE+rawQ
RjIUkjd1tOANbDwNFgzcRQahx3EV2rxvoHgnE4/PXjLktLfKpnfXAfs6M9MD
ITLIdA1iPop1MPSdfV7vDBl4w3Ofc7DXgkUpfwmfPxmcLNXlRwarwE1HXqGQ
jgJm7C5GjSVlgJ3Ny4pjoMCNMjLXQnQZ2J3mY/NiooAGy6itglMZmMjSzemy
U0DnHucyn3wZqHN3JS8epACvwtibC26lwPLj1j9ZoIDiUYdWn7RiyPCIb631
oYCh4xHRkL2FwOuyQy7DnwI5vpLf88YKIO6ex4vQIAq4ynKEbWUXQJC5uZvR
U6K/zvxufcUCsNeSPLKeRoHXK1h8rEU+yO99H6HWSIF6V2Mlh7e50JH/V+/D
GgW+zEpdX8/IBryNvoF+iwKjy1fN6R2yQXyWQ0R9OxUkHkWM6yplwxOxEyv1
LFTQEtZ1yO3PAtUsl/gyfiqonGW/58WUBWWp5IFUNSqI7t6lXO6XAUlR1OvO
T6hQrJVSeON8Knws3vG2NJgKoZgp7eRSClC6uMUWw6mQO4w9eZmcAnosihTb
eCqETxbUMpGSYXfoo2c3c6gQcJtRUfNFEvj540MXPlLBdWzX7nv7EsHOdc3g
IDMNGNrP8R9wiIVik5CjXKw0WJm9LTwiGQt/Nbg2mDhoMBW3fIz1Twx47ZXO
/MtLg8qWlIQZ+xiIKrH88+EoDUK7BAqCp6Kgeq7d9542De4fvfUuWiQC1npu
6FleokHmnpTBU2XhoFb7Q9TgGg12svzuGzodDu1BGx1gRHjEc+2PSRh8E5bl
4rxDA44uVobI7BCgv/k8/00oDdLde5UqLALhvKaoV0kkDQytf4bmbgRApGT5
pewYGsyxvrKOSQ6AfWudfyOTaMD8a/KI1vATOPJ8U9UinwZXOf85nDTxh8t9
1n072mmw32ByOEzcB+Lr/mavf6LBEZ6Yr0o+3jCS7uu21EOD8qyCzi9DXmB5
P/nA2Bca+JNvskxEeoIrS7d18SwNLnnquOzncIdULfk1/Z04nGkWl7fxcIHC
4v+eN7HgIMR4KIht0hnq9nnJH2XHYSQoG0TOO8PwzLv7m/txmN73riBc0AnY
g69M50vgsDX2xq5x0AEOkpz9OGVw2EVX5IQ+3gNpg0SBxydwYC1T25Xy9i7o
io//p6+KQxAfm/iXN3cg+KN9179LOMyOYdEeC9bwTDrqjp0eDqNLP2PPMFpD
TmL5jgEDHO6FJvtOC9+Gdza4er45DnMDDbI196xgY0dwtZ4T8f7UoKzqQzNg
eVCg9/YhDktkZysPsinwfenCDnviIHYi0u6+jwko5nFK/HuCg/bC3Tr/14bg
fD7zZV4CDva5r6SMfPXBv7RVhSMZB3/HpG8WF/UghmduxPsFDvi2hxkiIteg
eFaaUy8XBwV4mVj79RI0XtErayzEoUP1yNvs97rQWfvw0uFSHDikshuZkDbM
hTSGbNTicDnrbA0saQENmxS1bcThq9HjUQ5xTdhhuL2lrxmHW0yDhy0faIDI
EZ2N3A4cQvWNin+4q8HxGIfkvZ9xUPwWbmnnpwLqeIyCdz/RH7223lzJKTBr
/+J47SsO0iv7L435nQAH2fU9jZM4IOHLfy6JyoF3kmCR+E8c5Hxef/MZPwbh
dBoXYudw0BngZzRtPgrJdtYz6ws4MByajlFcFoP83tAnNss49DvJFux1FIaa
U68P9lFwuGj+vWnYQxA+ZPQ0qqwR8YUkGEeU7odBphWj3E0cWPJVfmv4c8K0
IzeNffsqHJvj2fw3vgf+jigleO1chXBe021PlhmB7sxNuV8sq2B4nRp5xHNT
ja3A7/NV9lU4cFak3MF/RU1wb87dBq5VeNnxJKp4eUZNyqONSZx3FY7GO+Qk
+w+oqXyffxUjsArB3gqis/6Vav/vfgH+//3C/wF+Qboq
              "]]}, "Charting`Private`Tag#1"]}}, {}}, <|
        "HighlightElements" -> <|
          "Label" -> {"XYLabel"}, "Ball" -> {"InterpolatedBall"}|>, 
         "LayoutOptions" -> <|
          "PanelPlotLayout" -> <||>, 
           "PlotRange" -> {{-1.5707962626807608`, 1.5707962626807608`}, {0., 
            1.1}}, "Frame" -> {{False, False}, {False, False}}, 
           "AxesOrigin" -> {0, 0}, "ImageSize" -> {360, 360/GoldenRatio}, 
           "Axes" -> {True, True}, "LabelStyle" -> {}, "AspectRatio" -> 
           GoldenRatio^(-1), "DefaultStyle" -> {
             Directive[
              Opacity[1.], 
              RGBColor[0.368417, 0.506779, 0.709798], 
              AbsoluteThickness[2]]}, 
           "HighlightLabelingFunctions" -> <|"CoordinatesToolOptions" -> ({
               Identity[
                Part[#, 1]], 
               Identity[
                Part[#, 2]]}& ), 
             "ScalingFunctions" -> {{Identity, Identity}, {
               Identity, Identity}}|>, "Primitives" -> {}, "GCFlag" -> 
           False|>, 
         "Meta" -> <|
          "DefaultHighlight" -> {"Dynamic", None}, "Index" -> {}, "Function" -> 
           Plot, "GroupHighlight" -> False|>|>]]& )[<|
       "HighlightElements" -> <|
         "Label" -> {"XYLabel"}, "Ball" -> {"InterpolatedBall"}|>, 
        "LayoutOptions" -> <|
         "PanelPlotLayout" -> <||>, 
          "PlotRange" -> {{-1.5707962626807608`, 1.5707962626807608`}, {0., 
           1.1}}, "Frame" -> {{False, False}, {False, False}}, 
          "AxesOrigin" -> {0, 0}, "ImageSize" -> {360, 360/GoldenRatio}, 
          "Axes" -> {True, True}, "LabelStyle" -> {}, "AspectRatio" -> 
          GoldenRatio^(-1), "DefaultStyle" -> {
            Directive[
             Opacity[1.], 
             RGBColor[0.368417, 0.506779, 0.709798], 
             AbsoluteThickness[2]]}, 
          "HighlightLabelingFunctions" -> <|"CoordinatesToolOptions" -> ({
              Identity[
               Part[#, 1]], 
              Identity[
               Part[#, 2]]}& ), 
            "ScalingFunctions" -> {{Identity, Identity}, {
              Identity, Identity}}|>, "Primitives" -> {}, "GCFlag" -> False|>,
         "Meta" -> <|
         "DefaultHighlight" -> {"Dynamic", None}, "Index" -> {}, "Function" -> 
          Plot, "GroupHighlight" -> False|>|>],
      ImageSizeCache->{{4.503599627370496*^15, -4.503599627370496*^15}, {
       4.503599627370496*^15, -4.503599627370496*^15}}],
     Selectable->False]},
   Annotation[{{{{}, {}, 
       Annotation[{
         Directive[
          Opacity[1.], 
          RGBColor[0.368417, 0.506779, 0.709798], 
          AbsoluteThickness[2]], 
         Line[CompressedData["
1:eJw12Xc4l9//OHCJEoUQEcqskFEiI0+JCk3K28oqI6WsZIbskZ2sMjOzZ8iR
lBHZQhklkXjd5DVuI77357p+v7/u63Hd13XO8zzP85xz39cRsnqgZ01PR0cX
so2O7n9PHW3Ws+tCq8iG7VSSUsBfVZVq7yUmwVVUkTF+peRwqZqU0J8X3Hyr
aCYqLkb0cI+awFMjXVHuVbTrQvm130Hf1VhX23A5jlWkxiHKNiqOqW3dVsgF
1lVEFakM0jHA1ZZ6c/QvMa+i2bcV6h+DtsGUKuc2kx2ryIi+FXs+uhP68v1L
7OhX0emxLx+SxNmghWvJxG0TR577mB/fquGECj+zXYFrOCr8z+c8u8F+yF7o
qoml4sinRj79mrMAJBiq3E7/i6PsARuR+CAhCGot2FtMwtGtY52O52JEwU12
P6qfx1HSLo21M6OHwZCJwjv8A0dFsWm+rOIyoO16q216AkdWJMMxUoIcKE/1
uS6P4eht0aEuvPoE8NeV9OwewFHmPfVUpxunYI+ogA9fD9HfgQTDyQFl2IyO
kDjyCUdOvvzHHJxOw5StXdDZ9ziSfqSouRJ4BvoGho9fQzg6VH7JyI7+LLSA
1pRZA45KRywE7kVrQg6PsIpnJY6G/ilJCY6cB9u2r0tl2TjSip/6eUj0Chie
0HnZlI4jOlPNHXTRV+FCep1uVyqOgssElavjr4HEo2e5s/E4Cvik+ORBlT6Q
xK+YCgbi6GqfnhS/viFMxr3dJeWHo6Y/i9ZyUUbQuylZq+SNIwV7ZjbmPmOo
GGbiuOGKo3uuaS4M92+CW3BLW8RtHM32J6mEP7EE27+yD5MtcMT7NHqfIFiB
oVm6cJ4pjtY1ovXitqxAWcHbp+U6jpp1zJUORN6GfzMnT6xq4sih/o55wYAt
BGoVvLQRw9HcVKNgGP8DaI7wvHpQiOjvaOYZMW5H2OjTpR/hx5GvQ6GIboYj
uJiRrLW5cPSr3GTEusEJrB6dOCa1HUfDRaTQ/t2uAAVvG5anaOhl+yDLLX4P
8MSiHAq/0dDclZiOJ+0eUHPS4uCtERqKJDMv/3TzBOkW+oDBHhrqNeGqfjDm
Bfxfz+vUNtFQRbCUa3LjY1jb3T/inUZDIqb8t0LcnoCCfnb4ySQaCl0Ik3g5
8QSck11VSfE0JJ/I7zR4PgB+i/FkmEfQEO+eLfp0gUAYUTO11fCkoZMnp8by
h4OgxvEXZachDVEduP5zeRwGToNrHPGcNCQj3XJxtS8GEvWuGCew0dB1+c5b
Cpyx0NibnfmMhYYSVMi/SNdjYUf3Rdmk7TQkuWPbUt9oLKR9eHnpxQoVFbcH
K5v9joP2Go3QvAEq6qQN1fkdfAaCyeH/GuKp6Pya/LUHs8mgyTOp+TaaisQv
to/SFFPgzrMTkU0RVMQu9z54NTQFqmK/8b0LoCKr5O3/bKVSQTtc+tRHFyp6
kZEhgLmngatXv3OvPhWla7P/jD+SDp03+eZ+clLRiTaWgB7HLLiSrgprbFRk
EpFBzkjPgsEps0S23VS091WJbtHnLBi/la2pzEBFmc/YfOyPZcPSHanMaDIF
bbB9KY5dzAYeNzVj5SEKOtnrJ+zh/gpuR1l1RSdS0KngP/aGdfnwr6mwTJmX
grgwJumn46XQNSaze52LgkYK9hWXsJVBGrXKtoGdgvKL7W7UyJaBqjQSVGWi
oJBfIYqiLmXg+WIg8jSNjOjaspU9VsuA6rVhpz5ERpaCu2e3WCpg6dRloXOx
ZOSQq2GpcqEKpiuWY6/tIiPvwWYkceANKGTuGHzKsoJe4He/78h7B6rC/dIR
+DLS3BX302utDfi9WH0i55dQYqp7A8vPz9CbJmdoM44hzZrdZ/HFfuixq5w9
2bCIrCKaPvUvDkPu0b5TV9/+QUc1Kt6r9IyBbEqvo3PHb1RtkFFwtHwChGRP
j3EXzaJGrewwM7fvMF+vxbijfAapf+t+Jm0/DQfuNlg+ipxGbz7nrRa5z8Bm
J8erJafvqLxSmSJjPQsusPv6HdoEKityWlXi/A11J7qbKdVjSEXwYw1D0zyU
7v1YxvN2GN1xNmsoP7QAemZ7daaKhhGLwWnrS+ILQC00nc5PGUaYZE/4jOQC
qGqu7FN2H0YRgXEaLIoL0O52yMv0xDDSXfVTlLq0AFNfPbUyC4bQe++cvhb3
BdibKzMmkTiI/Nna+xW7F8BFOXm72oN+hN/i+L5gvwgJCQe+GZj1o4fsPElB
DxahivSi6sGlfrSz/kE0n+siULOyrDMl+xGG0ykr+SyCO8vrNoa5PiQUw2ui
Hb0Ij781RXyy6EP53LpVlRWLEPr4J6eRXi8y/15wIp+6CPkjNgtOZ3rRsedx
0R/XFqHj+O/WcNleRNdCZvi+uQjMs4sPG1l70WuZOEXmnSTgSyeVQmIP4oq2
TTvGQwKxM1ynukM+o9E9H+7UKpBAOcj8wpx9F/LbcHjU40yCDtznlZluF7pz
weujrBsJDO+l0Q9JdqGHf8PiojxI8FB/tPHdwif07ojtS/AjQZmQvlzq/U+o
867L/UdPSXC46RzfZedOxGp+8vTpPBJw0Y4tVHq0I8HT+cf4R0iQbX9RW8K4
HZ3rYk9i+UqC4xP2uRnK7ejH8X82tHESXP2QZ/F0vQ1J746UaZ0mQUS80JCN
Txv6Vvvtv+MYCehl9zXx+n9Etsv0dy0YMcDsNqJ9Q1uRLhZB25TGYLBEjv2y
TSsa6r4+XyKHQT3ZJoZfsxXVFfUHG8tjEOjXF/Nm6z1K5/3xJkcJA76k3NgV
t/domPvcCoMmBpptV+NtrVsQeWmOlfwfBkf3BHMqnG1BaWvqmmbGGLDqN8Qz
CLUg160ynlZTDEYnxBIyv71DwhYCiU8sMbhPXUv4qv8OhdlcnOi0xyBJ7FXi
FY1m1P/jwq5Qbwx87o5xCx5qRh813/YWPcbgg9VB6dF1hFwHFyQ/+WFg7EmW
5nRByNSEI3UjEIOggpeyIZZN6NGPHl2JpxiM7Vw58UCtEblybncrS8MgoDVV
GfBadMTC5vDtOgzmPivFW9fVotOJ159NvMHg8uiXPxHutahh2pf3RgMxXhLn
ixG8Btmv8d5SaMKgjCdyy2m1Gh0TtFvueI/BuL13a85aJdr4tVUs/xkDjYd8
Ap/qK9F87XEDxx4M8n3rHi57VqI7OZps+b0YuCaQxdXWK9DX4N4KlgEMmJvu
hX1ZL0frOjq12V+IfAjXp3GtlSJz8d2PuKcwUFKkXrL0LEVBKavMnN8xYLh4
fKt4rQSxtVoVsfzAIPVhoeX59WKk3VjOvjyNQXt7irjnRhHKWW2wiZzFIH58
+MtH7yLUja3+d2cOA7O/HGGc/wqRjPKUvsZvDCgHIv68/leACns+28/NYyD8
wKtscjMPrZ4PZ2MkYbAYUGsp5ZuHqrWMr7YQrkta4fDYykXDoJbihWFwpeXu
Qw66XPT5TfiFH0sYeO8zVdbaloMM1+2Y/VYwOC+R9CfWPxs9l2SMFiBjwAGD
aRPbstFvYYsDtYQL7C5uPaLPQoej63UmKBgMN6i2Fm7PQC+799L9o2HA72E1
8Xd3OlrZ1L/qjmMQ6akrH8PxEgVO9HzGCN/1EZjqFEhDQxrbDQZWifl+vEPB
TiQVhdwMNIM1DHT8sAjGoynIQq8/IY+wRMA7RXX5JJS23Tn83joGKYGFT8eV
niPnVwnaHYSZg+OnPSER2S2IKQhvYDAfah1drZOA3muoP28nbBx+eUbvajwa
Cslk4f6HQWeEosrSjTjkMC5UbE64IGrXrIRlDIqUV340S/j4oRmPmO4oFN9Y
ni62SYxfpFbs00gkErPaSTEn/FcsrI/xZzj6KXfsUSLhviMmPupYKMoU5hbv
IFwmeeyo11owMtpXsw0nHCO9NVjNGIROD21jFtnCwFGuz2+JPQDV82BqOoSv
ymdLSfL7o3verhkOhM3vz5d9uvwYyTwNk35KWNA1iumMtSfibxL/nU94wuO4
RY2XGwp20OptJvzCd7hWMs4ZMf+cnB4kXMdMEdS45oAeXV8WmSGsyH36s9Rj
a0T6+jBmmfDds8zr0gYmqMPf/uga4d4q+Uomi/OoWLGbtEl40PW12vFyGfAe
TZva+l/7j7R+X03TB5tjo5sb/4u3zPjD6UxLGJt+ok0l3JfDwa3vegcin6c2
/yFccNH6RFW2IzzsFrs9Tnj+3Luvak9d4QtZVP4TYYkzAoEdbu4gY/tCtvp/
8ah4SF238IYzdglGqYSHU+ztMVE/YBNnL/UhTH2e1FTF+wTG63jkTAlzP/vI
4ckaCMdEKicV/je+OLINbA+G6mt/6vcQNowWbmDAQ8D5QGfLFJF/98irbJ0L
YRBxxphWSrgu+HXt9eGnEKXc9EuD8EjAGAvfp2j4JPw6cwdhb3WGMmwyBpjj
fMM+EvXw4vRxhurBONiuvm9KmbC0qnYJT088XJ3BL2NEfTUpWxh6diRA8wTD
n3TCE4pRr6EpEa4W/iikEPV5X+GVQVbdc2g7Mf45hfCmfCMdY2USrPteO6RK
WPD4/PXOvBTIGqe/6ELUu7nUuX/XY1/CnfOqHZXEelFNyo2iZqTDjzjG7zKE
dz/Zzn7RMAOM2UQ984j19nvxVuaibSY8cFyXDaNikPVBtFU2JBvyPROruYn1
GrM+GLmNLQcu8gV8u0+s78dyQTf6E3PggNuB4Ja/GJi8mPnlkvsKZF5zWJku
Y8D1MHdX7Yc8cBuq0zAm9g/6IoP+kEv50KmeFBi1iMHS1I5Uw6F8eNTfqdO0
gEH3RVuptZ8F8Id3nzX7HwyCRY9cOc3wGhgrqV8eE/vZxu/rnZZCZSCaObgU
OInBCkOxtI51GXgYCCU6TRD1cZAx/nhBGRSL07cajRPzcaPaZLtcObhbNdbz
f8Wg+t2+xRz1CtAt3eJ3GCbymTzMNmdeBQF6Z+lOdWFgXSXt2ptdBWqLXgbj
nRiY9gSP1M1WgdDtT8qPOzDQZVTMDHtQDfVOKqUVHzE44vT8uKRvDeyc9NH7
1YzB9wuGN+6/rAPhpPhJ9yoM1Ga8LbvH66D9Nu+1lQpiv/HPdJASeAMuiiG/
75RjoFc/HzSf+gZQ4osY3RIMWiR9amyS66Ek1btlKo/IP2sWj3lCIxSZ3WDV
TyH2k3nKwmGtZmjpv6BhTJyPFqeYXL7cboYbLmM3jT0xiArmWw0ObIaFwBMl
Bu5EPoSB8df7ZqgKUMDOuhLtmYQK5Gi8g86yp3TLdzHg7Oa7fEi9BRpGVgee
Eec1uRRK96u0QobGfmbWkxh0SapwON5shQqT0VSL4xhk5yk8bPNthWxPz+4S
GSL+9GMqbq2tYOPjzqkmgUF51IG2gUsfwGjprvqRg0R+HWgTURYfoaU2tl+S
CYNZiVJWxuB2EGb1aqQMk6Apt9DJNL8dcJkr028HSJAonDtY2dkOXEjjg38v
Cc7xvUixYuuAPQfONm10kCBnV4R4c1IHhCgzp6NGEljM2ah5FXXCDbd3fz0y
STD2SvD+cm8X7JKW+9pmS4KaHa/18v92wVuO6UG+2ySIt1VSNOfqhph9Sr13
LEhw8eh1uu7/uiE96k/PuiERz+uwuPyJbmL+zdiXtEmQWUmuMV/4DKeNWvz4
JElQZTGz9SugF/YKcVU+nl8Er/sNF26k98N3xiPBrTcXQQMot1lL+0H/4tdK
RyPi+5Jdxr+tqR/Qy4B83huLkFSe9UZpoh9KeGfmLS8uQg05TEJQYADY3jov
f1JehL+ehrtnUwbgcKo3eQfPItiHUHrcEwehvjff8RDx/WyYIfNf2tNhCHxm
W3xIdgFsQjroJ3vHgHtIdT9T1Ty8D5SUjPw0Ae7nw/zPiP0Gs70zLVxG36En
66beca9ZWFFuU/vuNg3ZZb8oWOQMlD7Ys2rlOAPVHoOjigXTwOD7y98qYRaS
eu7uWY38Dv7JIto8Cb+J//7+nJ4Dk6DL4Hu0NewPXG6QyGI/+RVKtB1GSAWL
0Dn1U2+d9QucSkEfPr8izn0hMXKL/gCUWPWrc/9agmS6b0tp9D1gc+i65Bny
MkxZyNy8sK8dKqZ3Vp9b+gv/0uuVY9RaQIeLUTxiGxm+rYTaGFu/AZE+rawQ
RjIUkjd1tOANbDwNFgzcRQahx3EV2rxvoHgnE4/PXjLktLfKpnfXAfs6M9MD
ITLIdA1iPop1MPSdfV7vDBl4w3Ofc7DXgkUpfwmfPxmcLNXlRwarwE1HXqGQ
jgJm7C5GjSVlgJ3Ny4pjoMCNMjLXQnQZ2J3mY/NiooAGy6itglMZmMjSzemy
U0DnHucyn3wZqHN3JS8epACvwtibC26lwPLj1j9ZoIDiUYdWn7RiyPCIb631
oYCh4xHRkL2FwOuyQy7DnwI5vpLf88YKIO6ex4vQIAq4ynKEbWUXQJC5uZvR
U6K/zvxufcUCsNeSPLKeRoHXK1h8rEU+yO99H6HWSIF6V2Mlh7e50JH/V+/D
GgW+zEpdX8/IBryNvoF+iwKjy1fN6R2yQXyWQ0R9OxUkHkWM6yplwxOxEyv1
LFTQEtZ1yO3PAtUsl/gyfiqonGW/58WUBWWp5IFUNSqI7t6lXO6XAUlR1OvO
T6hQrJVSeON8Knws3vG2NJgKoZgp7eRSClC6uMUWw6mQO4w9eZmcAnosihTb
eCqETxbUMpGSYXfoo2c3c6gQcJtRUfNFEvj540MXPlLBdWzX7nv7EsHOdc3g
IDMNGNrP8R9wiIVik5CjXKw0WJm9LTwiGQt/Nbg2mDhoMBW3fIz1Twx47ZXO
/MtLg8qWlIQZ+xiIKrH88+EoDUK7BAqCp6Kgeq7d9542De4fvfUuWiQC1npu
6FleokHmnpTBU2XhoFb7Q9TgGg12svzuGzodDu1BGx1gRHjEc+2PSRh8E5bl
4rxDA44uVobI7BCgv/k8/00oDdLde5UqLALhvKaoV0kkDQytf4bmbgRApGT5
pewYGsyxvrKOSQ6AfWudfyOTaMD8a/KI1vATOPJ8U9UinwZXOf85nDTxh8t9
1n072mmw32ByOEzcB+Lr/mavf6LBEZ6Yr0o+3jCS7uu21EOD8qyCzi9DXmB5
P/nA2Bca+JNvskxEeoIrS7d18SwNLnnquOzncIdULfk1/Z04nGkWl7fxcIHC
4v+eN7HgIMR4KIht0hnq9nnJH2XHYSQoG0TOO8PwzLv7m/txmN73riBc0AnY
g69M50vgsDX2xq5x0AEOkpz9OGVw2EVX5IQ+3gNpg0SBxydwYC1T25Xy9i7o
io//p6+KQxAfm/iXN3cg+KN9179LOMyOYdEeC9bwTDrqjp0eDqNLP2PPMFpD
TmL5jgEDHO6FJvtOC9+Gdza4er45DnMDDbI196xgY0dwtZ4T8f7UoKzqQzNg
eVCg9/YhDktkZysPsinwfenCDnviIHYi0u6+jwko5nFK/HuCg/bC3Tr/14bg
fD7zZV4CDva5r6SMfPXBv7RVhSMZB3/HpG8WF/UghmduxPsFDvi2hxkiIteg
eFaaUy8XBwV4mVj79RI0XtErayzEoUP1yNvs97rQWfvw0uFSHDikshuZkDbM
hTSGbNTicDnrbA0saQENmxS1bcThq9HjUQ5xTdhhuL2lrxmHW0yDhy0faIDI
EZ2N3A4cQvWNin+4q8HxGIfkvZ9xUPwWbmnnpwLqeIyCdz/RH7223lzJKTBr
/+J47SsO0iv7L435nQAH2fU9jZM4IOHLfy6JyoF3kmCR+E8c5Hxef/MZPwbh
dBoXYudw0BngZzRtPgrJdtYz6ws4MByajlFcFoP83tAnNss49DvJFux1FIaa
U68P9lFwuGj+vWnYQxA+ZPQ0qqwR8YUkGEeU7odBphWj3E0cWPJVfmv4c8K0
IzeNffsqHJvj2fw3vgf+jigleO1chXBe021PlhmB7sxNuV8sq2B4nRp5xHNT
ja3A7/NV9lU4cFak3MF/RU1wb87dBq5VeNnxJKp4eUZNyqONSZx3FY7GO+Qk
+w+oqXyffxUjsArB3gqis/6Vav/vfgH+//3C/wF+Qboq
          "]]}, "Charting`Private`Tag#1"]}}, {}}, <|
    "HighlightElements" -> <|
      "Label" -> {"XYLabel"}, "Ball" -> {"InterpolatedBall"}|>, 
     "LayoutOptions" -> <|
      "PanelPlotLayout" -> <||>, 
       "PlotRange" -> {{-1.5707962626807608`, 1.5707962626807608`}, {0., 
        1.1}}, "Frame" -> {{False, False}, {False, False}}, 
       "AxesOrigin" -> {0, 0}, "ImageSize" -> {360, 360/GoldenRatio}, 
       "Axes" -> {True, True}, "LabelStyle" -> {}, "AspectRatio" -> 
       GoldenRatio^(-1), "DefaultStyle" -> {
         Directive[
          Opacity[1.], 
          RGBColor[0.368417, 0.506779, 0.709798], 
          AbsoluteThickness[2]]}, 
       "HighlightLabelingFunctions" -> <|"CoordinatesToolOptions" -> ({
           Identity[
            Part[#, 1]], 
           Identity[
            Part[#, 2]]}& ), 
         "ScalingFunctions" -> {{Identity, Identity}, {Identity, Identity}}|>,
        "Primitives" -> {}, "GCFlag" -> False|>, 
     "Meta" -> <|
      "DefaultHighlight" -> {"Dynamic", None}, "Index" -> {}, "Function" -> 
       Plot, "GroupHighlight" -> False|>|>, "DynamicHighlight"]],
  AspectRatio->NCache[GoldenRatio^(-1), 0.6180339887498948],
  Axes->{True, True},
  AxesLabel->{None, None},
  AxesOrigin->{0, 0},
  DisplayFunction->Identity,
  Frame->{{False, False}, {False, False}},
  FrameLabel->{{None, None}, {None, None}},
  FrameTicks->{{Automatic, Automatic}, {Automatic, Automatic}},
  GridLines->{None, None},
  GridLinesStyle->Directive[
    GrayLevel[0.5, 0.4]],
  ImagePadding->All,
  Method->{
   "DefaultBoundaryStyle" -> Automatic, 
    "DefaultGraphicsInteraction" -> {
     "Version" -> 1.2, "TrackMousePosition" -> {True, False}, 
      "Effects" -> {
       "Highlight" -> {"ratio" -> 2}, "HighlightPoint" -> {"ratio" -> 2}, 
        "Droplines" -> {
         "freeformCursorMode" -> True, 
          "placement" -> {"x" -> "All", "y" -> "None"}}}}, "DefaultMeshStyle" -> 
    AbsolutePointSize[6], "ScalingFunctions" -> None, 
    "CoordinatesToolOptions" -> {"DisplayFunction" -> ({
        (Identity[#]& )[
         Part[#, 1]], 
        (Identity[#]& )[
         Part[#, 2]]}& ), "CopiedValueFunction" -> ({
        (Identity[#]& )[
         Part[#, 1]], 
        (Identity[#]& )[
         Part[#, 2]]}& )}},
  PlotRange->{{-1.5707962626807608`, 1.5707962626807608`}, {0., 1.1}},
  PlotRangeClipping->True,
  PlotRangePadding->{{
     Scaled[0.02], 
     Scaled[0.02]}, {0, 0}},
  Ticks->{Automatic, Automatic}]], "Output",
 CellChangeTimes->{3.939776023977542*^9, 3.939776101843742*^9},
 CellLabel->
  "Out[168]=",ExpressionUUID->"6cf1f169-99d5-4a7e-bbce-e75c57bbb66f"]
}, Open  ]],

Cell[CellGroupData[{

Cell[BoxData[
 RowBox[{"Export", "[", 
  RowBox[{"\"\<mod-affgauss2der-orisel-kappa1.eps\>\"", ",", " ", "%"}], 
  "]"}]], "Input",
 CellChangeTimes->{{3.939776096872491*^9, 3.939776099550132*^9}},
 CellLabel->
  "In[169]:=",ExpressionUUID->"9771a978-6f4c-49bd-a699-0e816bf36b03"],

Cell[BoxData["\<\"mod-affgauss2der-orisel-kappa1.eps\"\>"], "Output",
 CellChangeTimes->{3.939776103605438*^9},
 CellLabel->
  "Out[169]=",ExpressionUUID->"93abb4ad-2a3f-4b3a-aba0-f7a49031dd47"]
}, Open  ]],

Cell[CellGroupData[{

Cell[BoxData[
 RowBox[{"Plot", "[", 
  RowBox[{
   RowBox[{"mod2lambda", "/.", 
    RowBox[{"{", 
     RowBox[{
      RowBox[{"kappa", "->", "2"}], ",", 
      RowBox[{"lambda", "->", "1"}]}], "}"}]}], ",", 
   RowBox[{"{", 
    RowBox[{"theta", ",", 
     RowBox[{
      RowBox[{"-", "Pi"}], "/", "2"}], ",", 
     RowBox[{"Pi", "/", "2"}]}], "}"}], ",", 
   RowBox[{"PlotRange", "->", 
    RowBox[{"{", 
     RowBox[{"0", ",", "1.1"}], "}"}]}]}], "]"}]], "Input",
 CellChangeTimes->{{3.9397761133686323`*^9, 3.93977611384608*^9}},
 CellLabel->
  "In[170]:=",ExpressionUUID->"b1f2527c-4ccb-4515-b878-ef40cb8b8f54"],

Cell[BoxData[
 GraphicsBox[
  InterpretationBox[{
    TagBox[{{{}, {}, 
       TagBox[
        {RGBColor[0.368417, 0.506779, 0.709798], AbsoluteThickness[2], 
         Opacity[1.], LineBox[CompressedData["
1:eJw1mnc41m/0xyVkNYyIUkiy8lWI0HOoVEQkq1KRmayQvUNlz2wysjfZ3DZl
jyQtI+vB81jPMPs9v+v6/f75fK7X5/587vs6533uc87num6+Z7ZaptRUVFQ6
lMv/3lVVjlzf4dtCvCmYZmevIgX5Tx6r9Ke3UL4jGjcessCI8S2lcHBvIQ2v
w58ODr3F8IQ+uCPAsYU8Y9sVWJeSMEe2usgXWbdQXM5J7N5gLuafyeVsOLKF
lgMWrjw0rsCsDmbdV2fcQtytSZvGS/WYSQW2A4/otlBpfbqhLlUbZijXt9iC
egv9wRfyZg11Y1rZVx857ZOR7Z/l0OznA5hynycM/ttklOjwAKRNRjCZy71V
kUQysn7AI/jP6RsmRl/eJG2djEjpRouyKz8wAe15LEU4MmLJsEx+ZTyJcZI4
geqwZJQwN916lHoGo09P4BqbJiMF3YXhpNEFjIqjcdfMbzKq/HKKNYF+GSM3
OeS4NkFGzFT2O9Y2eMypmuIB5hEyitmWH/ppvoE5LMDjyT1ARvU/Z5+kmRIw
++HBIkI9ZBSUqXHGwIOEmTS3CLjeRkaH/pkUjm7uYIZGxi7dQ2Skgc8RS9Dd
x7SC8uSTejJi1HDMrLSggixOfnm3CjKyM+H+e4bhIJh3/VgtzSQjrZS6iMJJ
etCXVE1tSiOjKrHLvHROjHA7reZObxIZLf267LTDyQwizrHZ89FkJFyrd73T
9yjgBDUMTvuTkc/EUkmKExv8iWpkEPMho+OZ+LoFB3YY3BetvuJBRk18t6rC
nY9D+Rg9q44jGcWFx9hsRXKCU2BrV7AJGX26J/SfE9spMF+XeJVgSEYh5zdL
Jq7zgP6TNP4cAzLSXAy+Ueh2GuQue3i2apMRe/gbtkFPXtiblZbcukFG58af
/Xtz7iz4K+elmp0jo3DNKpWLLMLQHOymeYaPjJSoRR7V44Rhd+gO9fgpMrLS
0yKfGxQBhyc4UxV2MnrBc2YxK1UMnjlLXhA7SEbRz3oPX5OWAMhrrF+bJKEm
00K9n0+lwA0fZp3/k4T+689jE8JJQZW04RnjcRIqIZxWcvKSBvFW6tejAyTk
wbt/4szHy3Dqxy3V6iYS4tZ6Nt7FeAW2mYfHPZJJqP4Ve0SRLAYu388Mko4n
ISc7tdz2eQzYJzgq4KJJqMNGZGkzHmDxHOeHp8EkpJx7P33ERxHGMQbm19xI
iKhaD4pEJaiymyMc0ich2mZsBGJXhpej26zRbCR0UlhZp0lQDd5raTyMOUpC
VLwveUwT1KBhMDM9lomE0lU0OY8dVge6PjWJ+IMk5EU4KOVEUofkjlT1lA0i
mnc1Ck4e14Duqmtvc0aI6JMwD1PU3D3AScUN5A4QURTBpQYjpAVsFUsc+T1E
5Nb1g/uVpRY8KYn5WNhGRLLSngy+q1qwkTPXWlZBRKYBTOwCB7XhdELQXn00
ERVcm/I7cl0XbnD+udEYTkSGt03WYkN14XmsZEhTMBHFnkuqKxnXhcrIn9wt
r4moSU26MNlOD1SCxGU7HYjo/S1pB6scfXB0H7YfvE9E49Un7CwvPoIvj7kX
/rIREcvylHXeY0PQSFOA7aNExLnRXoWCDWF08sn7o8xExLGbhBGsM4Rfxpk3
5GiIKNfA33yW0whWn4ulh28S0IULTe3S34yA0wnzUO4rAVlp3u6wNjUGk7Bn
veHvCchZnCtluNUMFgf8z36MIqDBcPV3WTtmYMOS41YXRkBGijLVw1Lm4Byz
JDQbSEAEbJqvcq45BCU6Bsg5E5De49X3EdEWUJodiJnVI6D7el84eDwsYa8p
v1SOi4Bq9VsJUvE20DvxH/MOOwG55lfyqc3YQDKx0rz+GAH1+OgwT4nbgoI4
Oq1AT0AnElQLA7tswS1lJOQqaRPt9hISn3vbAdF910Lx6yY6Gtz6h7rtJazK
3uW7GbmJrFzFGL96OkKz9ogHXegmqhsImfhb4AjhdvrjnW830Z7adhtmwhHE
c5+F3/LZRJ3tQ9bDMq/AmtN577btJjq+7XDMn/gKsIS073fUN1Fwfw2rpZ8z
zJSvRd5j2ETf0EsHsW9ukEy37feQdhNdCPD6/pbJHXQfUjsaH9hEqi9UAy8q
ukP3ATbdV1sb6I/OZenn+e5QrCnFnbC4gRq+9gV7+HmAC84pY/LzBhL8/OnX
OyUvYBbZLbcN2kAPUCEr/T8f6PCkyXIJ3EB71tltBqd9wWuIOdbXbwOpX+/n
+n3VF9ZceJyj3TaQvHpfnLmnL4x1YeSrLTdQNNMlruR9X0g39W3bV91AHv6P
2ZsYXsPldLrRUKYNdB0X8F/IjQCQG3j5WenQBnpX7xPNZB0AmL2fTQTqDZTn
p/m0OzYAbj6oyHu8vY4mEry9duYDQI/F0PvC4jry9K0/ey88EFx8a0X6OtfR
RpRjIy32DdQaWfky+60joaiNqwzDQdAU/s2p2XMdYS9rN05SB0Nr4zUrR9d1
tGLRt08lFQxfuLj0ftqtowo5Ay2euGCYGOoQK3y6jnqXZM8MGobAttKZ8TtX
KeNkoHGmDgMF/mHxYPIaOq5LMzXaHAEf2Jik7m+uoXfRK69yfkXAQdobV06u
riHn/2K9M7cj4Mv8p+sF82uo0k37ywnpSNAvStDvGVtDfLfn5fcLIsFR1siP
6dMa6gtj1Z5Nj4LCu6tfg1+uIa6Tz75Xl8TAMUXhH/et15CsNiPV+eEYcLj4
bPLk8zU07CA41bkZA3Lso9gCwzX0+B2hN0EuFrq/V//r0VhDOX2ZF6O7Y+Gv
ibcws/gaUhRdus2Mew+n3I94hmBXkXWxMn7OMAGeZ33hTJlbRbVstXJCbxKg
qi+wvGh6FRmYxIskFSXAPd5/8/0Tq6i/2vMPx04CBHbgtVh6VlHQ0u0DVvGJ
gD86JPS+YBWRcD9JzT+ToDUrejTNahWFlFhPotBUONqvYVtqsYos1A0u5del
ggGJibHFZBUxhHiM9M2nAknFH6YNVhGzTe6h1mtpIIZ3zBdQX0VMuU3PTHfS
IPaKrk/ehVU0Glm3t1D/AQaTL+qb/cIjpYX9mnCNDKDKsn3/axSPjp4+bsxu
lQESBUWj2r14RDst3IveZkBErfC96/V4NH/6cExwawZojvGp8ibgUb/m+LFd
mUwYPMqqMKGNR+k/ZQnPRbJg0G/9zN1eHPqR+Nu5RzwbqIIknnS04VDKbWFv
f81skIi0SVaox6F0AZy+pX02RKRhT4jm41BkKVazsSobNBumWejf4lCvfxAx
QCkHBgnDB1uv49DwcE3twNNcGLComJeuX0HOuk1ydc35MPyHpImpWEF/nnQ6
98/mw5iuQt3NghWkXBcUf5SpAH7e6AjRS1pB3xmG5bl0CwDL++2iq/sK6lS8
dVgDVwA037fdG+RX0FBqlK71+SKQU7l27HrDMrLSP7vS2FgCmOZA1zuVyyiu
CMv2eaEElGR6pu8XLqP7HKqvDzKWwu1z2p9MkpcRI3cxQ5h0KegcMHsY6LGM
9AwfHR8PLQW72ndZnxWWEW/XhQGd62WQLTwkq9m4hLxkGB7ktJaDxfmyFp9P
S8gcl6jP/KMcRM5FqpYVLaGZ0umOkI1yKOa9Z8CauoSOXcCpTgpUQDXnkPeo
1xL6FnY9f/RtBXTTDnXqKy6h126HJOl1K2FpalDbqA2LTsqsJN+iq4LiP6W/
IuuxaJrZ4bAqfxXY/Yowa63AoueyFTQvMFWwOa7pcjYLi/5e5F+md66C3YHB
pFl/LCI27xhWL1bBkabB6ec3sahb9hk1YbQaJBIH7ew/L6KbJxb7stpq4a2a
E/VW8yI6La1lbzxXC5P7J2O8axbRi3u3O1QY6iDc2Lw6JGcR7aod3wrVqAOc
2P5edsAiMsGmnyf/qoNCJBr8Q2kRuW5ucdhRNwClGH28UbeAFkwqbwxZNoFP
nJhMT9kC6mTbT2uPaoJxleHue3kL6IWyyaeZuiZ4U8yz/CR+AYVN3Aj7yIRg
zrnykqvTAsrrvekoX4Igi3EaFV1aQPYvAmZNvZuBT+LqBEfBPJLKDx4Um2wB
Na3F9+KZ8+g8w+tBF0ILuDjG3r+ZNI/66i8FfWdshf6ald5XwfOI1sv20Xfp
VnBTSkWjL+YRVNh3j4S0wqjWv6wosXk0ooW91YRpg8BXLbZHiueQx1XL0vry
dsDWKdPSlc2i5eFUPPrVBQWR1V8ccmdRxtSo/NftLrCyEI6YSptF0Q8cmOlO
dMPK8cMnG8NmEe/mmHmdVjes2o1KOFrNItsLWHnbz91AFDQ2mD4/i5ItJrJY
Gz4DdbRPRVPqX6T57s+Ef1UPnHxRb+QcMoMu97/lnacahMTu7puH/SnM37lT
wjoI3IJjopnuMyggyWc7UIDCU6uEfssZdMJ5xuzp7UE4oScYJKgyg6xN947X
RQwC+/XI8q+0M4gp4fUjToEhYD5pflDKexpt427pv9QZhv0vrB9XX06hk2x5
plrTo+AAzNrPSb8RwTFBOkJyAmok+5oJnybQiVO0a991JqGEpbOUs3EM8Unr
LEVGzICDXMJBjO0wKtEwzMjmnAe5gKe3Fyx70Qy/SF/KfSx8Jnt+fHKnFwnd
81+YeYIFfatk6q+iveiw7JEufkssvLr/vaFluQeVouTIIB8slPLdv5hk04Oa
LvTXUBVh4XzTTe679l/QmP7Rq240S8BOurBc4dqNRsZc3eSKliDTUk1F5GE3
ioycl/CoXoJLvy2zP8h1o1Ka6OHKliXQ7MgxDN3pQjTZV1IZx5YgOJrvq5ln
F7p3Irbz5v4SUEscb+Ly7UQj+uObm2rLgLfYDfd+245WXTasuqaXYbT44rG7
Zu3ohmzXldDlZajbNIs4daMdjS0Oat4kLoO/z1BE7b82FO2cyh3FsALc8dmR
G05tyPugm1rYfytwo0sz2ty0FTH5S/5idF0B4cOBbJevt6LIgqOJe74rcOR+
fTQNXyv6GeqaMh20At9/n4tJ/9mCGvXjr7xOXgEb4nbMj/staIuzl4MHrUD8
uY/vNa41I/2bg4LZB3Dg+WKC4zRvM0qsaz5fxYCDjmdnxL/vIPREVMC7mgUH
D902xdkcEJpOkCSH8uEgIC9V4o1RE6pKo3n3VhEHE4c2JG0xDShEZP10rjsO
XrcnyQG5GrUNDeCl53Cw0H8l2rSmGnmd+amOX8LB3e/floJdqlH56f+8E9dw
wI1jSxknV6GwQR+Zzl0clHKG/Hu59QlpPzais2fFwy9Lj/as7Qrk7uf+gU0e
D9decfP01FWgO5+H+OcAD7neNa/W3CqQASltLe8GHhxjNgUxO+VI5ydZh/Yu
HhibrN592ylDlZlL5oyGeLDhr0tm3y5B+I/Utrd88XBFhqhu5FaC3HotNUUD
8ECjdulf0XYxuvTkxBGqd3hIepVvdGunCB3TtaX1iMBDd3eioNtuAbJe85Fv
TMVD9K+xb50eBchjdErnfAYenqyzvmPby0ff/2rx+H3EA+Fk8FLhXh5So05I
YSjEA7+te+mf/Rw0q+w1+LQGDyuvq43EvHOQ27AXuluPh5r4DVbXf9no0Tvn
S+JNeNBoffGKlSobqeKSI5va8OBx3EBO+UAWSrO+Vi3Qj4dbIvFLkb6ZqHtx
8lbcIB5YYTT594FM9F0u6cr2MB7yLNT+OVNnoFN1oxKR3/AwVq/Qnn/wAxLY
oTl0cBIPp1yf/V5nTkM9bzPf4KbwEOJ2RyqCNRUdOxa4+GUGDy88eSa/8CQj
krG1su48Hia86C5bnE1CVe3jV2gX8aDqgw+mFU5Eeno6NB+xeBB53SKjKBWP
Am7psFSv4CHRPz/015U4Sj7buyuMp+gRGD3jBu9RpRf1g5BVPGDfmoZ/Uo1B
h9lefhbYwMPDoLuzWprR6A9ts+jDTTx8CZaRX9WJQlGVUlo+BIo9YQzzIkYR
aPO50d9UEh4u8c66RvSFIcfSJrU4MsX+s9XnesZDEJdCiL3PFh7Wz70bov0b
hArx+toPt/EwJPTIUxH/Fr0c7FkV2MFDqegFYfftQMTAmHVzksIR4v9GP9EG
IIb1Gu2QXTzYXRzyWT32Gj1i2uYS3sODplSmmOgpX3SVwTa2isJPbbClPXe9
ENewTKfUPh5OO4bRK5m6ITq/kIJMCv92vWRY5e6E6Kwbbxz8h4cU77Fq0Sh7
RMsnGXmfwjWMhNPX7lkjD3ObiBgKy3Bc7RfzMkW7N+mvdVL4xXXGHXHdR0ie
pvzjAoUHK6Uq6A1voUNnpet3KDzqWIi5VPYffDdz8Pv3v/M7Ky9qJt8HmRGz
nQ0Ka5Y+7LiabgR1BXyC3yk8lMXKcd/xOfxx6KcuoXCemqlkZaYdhOBKIl9R
GHuz5Qcm1BG0efhGxCgsosTj/9nJBcwgtmuUYs8LeVcxbUMPuDsYZ2tN4bFE
S0u8gA88COztIVL8QYyLb6rk8oMOTfxPOwpzxHayuh3xhwyd0cwfFH/KRG2a
wcFAeI4355OhsH44fz0N+Q2Y5Bfrvqb43yVE8+iX5XdQpNRxo5miV01gYbX2
WCg861bXZKboOf56gom7JxxObr+0O0nR20ORphT/JwL2/L/cPUmJh5Srl2g+
jUaBp2eg2golfsQVVIo5B6LhF/NjW0SJryY5Q323zzHwT/yunt86RR+ZsEJo
eg9H8TZeE5T4tLn8UTejJg5e44dabHF42JdqoKKtiIcy+aphwjJF30tY7S85
iaCybWc2Son/p2I397QjU2HVYjn5xzQeFOKzw4gf0uBNuEN/H2V/MfsdPKam
/wGm2OIvF//Gw+KKcfqKeTpIHMmouzKBh4wOgXaJN5kw3wn0HpT9G7EzGnLg
aBas5d4zmezDg9fFAJ3h91mg7HOWW7IHD49SZuccsj/CmdIDOZkdeGB/lc1Q
3ZEDQuLh42W1eKAu0B1+o54LFz5nxbyrwsPqJF2S/tdcKDGr+KpRgYc+NXOx
7b95cEe5ej+Hko8CBYQ0rtIUQrOqYNIbSj7bXdT+YsRXCl911iYYvPGwQVMk
rmpK6WOjz5J63SjxcYY2+lJeKZT6W9F5O1H00Pn06ODFMiC/oTpdao2HTy3H
V7IUy+GB4c7xW48o/kwYO7rwtBKeCemWaUjiwbRS3HEwsxK+T7ITaMXxYDAQ
OF4zXwmDJg9rCoTwcIdWJv2d7Scwro7428GDB6GXcZdEvatAqMBtSfoQHqZu
6+vYpNbAO3fJvsPfcICZ9TDq+1UDbM83OS4M4SDRN91ajKcWajlvxGB6cKBV
hw3AJtXCCaGJu7IIB62inlVmCXXQvInpe5ONg4wjGZxPYxrAmarKNc0eB5ew
hOXzys0Q8bmyZYsKB4ay9A7fTJpBT0KKaL+1AmGB3FuB/s1QSGNZ+GdtBbD8
QDvX1gxb1/R6o6dXIOPRW56say1w7LEWv0XbCrD1cd/lVWyFsoeCST1+K7BZ
AiUn5NvBoKHh5Sh5GXpF5VntHrdDS+DeCht+GTJzLr/q8m4HdO9b9M3ZZdBK
uyDv1N4O219sPwQMLUNZ2MmuEfUOEFHzSLHKWwYba9LvMMNOOM9SarCiuwzz
IiVHaAO74f5Rl/DLeUsw8fG0zdpgL5yYQRob4lhwt6m/rZM2DEXlkXGbq3Og
/+E/veTQMWD/WUNorp4Bszefqf8MTsDp4O3PvoqT0OYvKhrS8xsyU1zoifYT
8IRltpX9wRSwP9MpMuH7CjSJo5vBRlNQliVf+5PpK+TztwsetJyC30+4kp4R
R4EkmRm05jYFAuWIENczChG6Rlr9yVMQ8E45Os9pFNqSfk29mZyCcic7e6uB
ERASHKPaMZ+G7Vun1oOCh2FDrgsz5TQD5dqN5pnig9B5v1S5y2sGTNNcAn7y
DEK8VYJaUeAM1Hizc/EfHgRM6ouHru9ngC/ikMLHbwMQdOCYE0vVDNS35P2L
vD8A/N36RUqEGdhpdVxl0+yHezrYkxkOf0FvtyPmw6NeKLE9vPXMbhaWs5+P
19V3w/KIBGndZRZ+n7wYSE7pBhFZbYKf7yxsPd2bu+fTDVlUSWsZUbNAXHv7
Xk+5GxIjhbDTlbPQ3tXnWjTYBf4V138825qFU3bEJ67LnfCQ5Nr4zG8OZHrs
ua7KdkDco5T69aA5sL+At5rg6YBR1FzrFz0HPJISy5EHO0Dj7aGqjKw5yHR1
ltEYaIcbXLHF051z8PXGA+8DFu3wn3xp2jOmeZiRzQuRTW0DGu8532cx8yDG
FsMazNMKNg4HdYyS5+HoN2rRH4daYdycV8gwax6yuge8FNdboFDzYf/jynkg
CrNnq3a1gDZ/P/eD0Xk489Ao4pF9C2R2fKrQYF+AJ6abGSa9zXCNOWBWIWYB
lo87h788g6CQKqNGPnkBYhLMM8S3moCD0BQsl7UAOp+lsawjTYD9Rb4oW7kA
6s03izTfNEFUiZWX5OgC/I71Y0lda4RpLW1OEfZF8L5q0GjR1wC+CWdVOGMW
oZPoNfrvQx2IHfq4u5K0CEpeeRhOnzoYdxQsbc9cBPVUVY57T+tAXFOY075i
EUR/zGWLnq6DCbr/ZnuHF2Fqj8/DNaUWpBzlfP1YsJDO7/DCKKMG5u7eq10J
w4Il3xGF4vYqiGwYtmp/j4Xu3HinqZwqUBDR5k1KxYKDo/SCZHAVRNHqvbld
jIXBnEjGy1pVAA0GOpl9WFhjVvErnPoE8cIWa/rMS2DFgT2gRvcJ7tB4C7e/
WwKx+7/jskwrwLBRbvRG1BJIfwpbtVGtACcnoldH4hIsRbGrP/yvAjIWrEc7
C5bgIvfb6OitciD3Gnh/7qP8l9iTZ0PCyyErVu5rP8syZCvV3/ZuKYNdQaLP
94RlGGsZJgcplALrZJnow4xlKM1xyrtyrhTOJ1iPTeRTxk/LBNIeKQUtplnR
n/XL4KHdnbCASiAXPzL2+9cyjLyO+KDDWAI6NWVif/lW4IVZ/e+2vCIoVrEe
x+WtAGuNI50BSwGsRvHr/y5bgZGcOvYry/lw6ee3b321KzCgHVZxrSsfqmyu
fSv8vAIctmz4Cc98QNGcY5aLK7DxV9CVeyUPBn+1jMwJ4UClf5K1ZCQXNl5y
DPzOwYELDcPhfZQNl+t77vaX4OD2l6sXT3zIpjz37W+sxkH40YdeD3yyYff9
Ul9yFw7EfKhxmkrZQNPQ3PtwHgemM6VZRzo+Agfdiy9jgpS6EUn9J30kC2QT
UUc/pe9efy4jzcKcCX/FSxQsivFwg/q1pjsuAyLbUisOVOMhh/l13OGhDMAu
e6ZLdVPq8t3cxbz3GZAMCp6JlD62oHLVpuFsBvjYG3BXcK7CsZv5jLzK6TDL
+X3Iy2AVEru+H1e+lQYK05qhPYar8GLm8ouXx9MgqrD79gnTVSDYP+ienkkF
jFINKrNeBaor/crRvqkQbxlX9NdrFWjlM1j5m1NAtVHnnWr6KrCDrmixSjIU
PxtW5JijrPfAZ1g1JAE+PvdYvotdBZ/2UGoF4wRIthOMf4NbBTvZfHYzuQQI
8nLDk4mr4HTArc14MR5ME/lTfxxao/SxBol7KvFwath+54PwGpQLnYq2OR4H
QUpsVaLWazDjxpViOxIDvrcbjUxersFXr4ZDW6Ux4KJhfjjl1RoYibZRVYTF
gNnjepMjXmsw7IL9WK0aA0quxmxrYWtgU3nq4F57NJBLK+yqStfAu8ns5PXW
KDDj1RZV2lwD4+F12rO/I8AB76Z0kbwGcxN+5VfaIsCnKV2Pb3cNTF2btRxz
IyDJAP/6AM06+Pn5IW2HCBiMD/rZwrYOsyayoY2MEXCFpSX0muQ6qEjdfsDm
EwbM1OKr1+3XgVag9txYYDBwDWnTSTmtQ1jxiwNPHgSD4Af3UwJu60Cwm317
ViwYlDCfb9P4rcPFUoUXZsNB4ORmkt4euQ5Deb2KbXxB8Gc9UUu5bB0KDNSM
43veQvnMoU83V9eB/Ef3Wb1KIDiO93QGb64Dk9MRQ0neQJDpCx8fJK/Dbbpv
lovEAGio4tx9eGADWoyYHhz5GAAd785ft2XdgJn/Ct5dogmA8f9uDcVJbYBa
/1/BlL7XsO8euLLgsgHXR/Tpx4N8odlO9d8Fzw1Q9agydLbwhdemR1gcfDfg
TYrziTs3fYFe473U3rsNELPNCQqj9gUW/mx3lqQNiOBR6Pf09AGB7g4GucYN
+N33S+/1lheostMKBh/YhJs5DfO8GHc4O6Sc8YZ2E1Tv6z+RZHCH3dDA0/4M
m7Dc1LQQNeoGRYfoOT1ZNmE4rLZSxsoNju0w0tvybYLjaercw2mu8HXqGFZL
aRPaVfXC41ldwLDkVDG37yaUOTbcKRV/BVesHotwBmxCrcnL5+XUr4BVODWb
7d0mXPSZNCGOOUJbxpk05shNEHsmWXTNxxEE3/NH7H/YBDpereyZrw6w5CFk
P928CaBB13Qg1B6cVKUu51MR4Hnv5e14ITvAX8/JiKIhQMZRkVgijR1YXOU+
6k5PgJvFTb/Y22zhkQTVwp1jBOAI46jJuWwLihy9CStnCKBybwr6+G2Aadp4
TwIo8+V/5so/YgUfXKPbqz0JYPH05GPjixbA5UB38YMvAab5qk+0EM0hyso1
5W0AAaqHZz08Gswh4OlTpwehBDAU4IpkVDEHS2VRoZ1kAghf17rjYmYGUixt
wZgGAtwJrBGFchP4nLuu1bFNed9S8nB7kBGQu6jrqf8RIE1ilUivZwSC86xn
FQ8SoXnOPbforBH4nZPcqGMigqT64XT2JkNQyHCILj1FhJcaGSEJuKdQmrQ5
koQhAtv019ojRAP4XUej8P0aEX78V3lbNNEADk+wZ3HcIsIT9UzGbYwBWJ6Q
dozUIELsDTfagqBHIBD7iv2NIRHsuVauKIs8hPgwora9HxGy+xjdy9/pQWcR
XWNJIBF4/d5djZPVA0Ivx7mVICJoCMRo8S/oUuqHDME8mgjyTVtFQiq6wPzW
OfZxFhHyOOyZZlh1wMeX/PV2JxEeny1bdm3XAgvHbd0zjCSIk5eXyZZRh6JH
b4TZj5DgpQyRpa5dDdavse/Ss5LA7/k52z4tNXBnEU9f5yKBytslwL+8Q9nH
RksdwiQ46nE67FCDCnxa6Pa2UiEBxj8sfsTrJmwP6GgZqZPAadcePE7eBEz1
tIDuPRIYLkZ6ctYqQ3fA7md4QALRr0c6+Ek34Ce/BDvbcxIMWlIddvG6DtSP
43Jr31K+j3iPvGsV4dYNAffiEBLsn8LI7JooQohomXpmBAnYDyeKGrIowvHt
L+sh8SQoZtqgrvmOAaG4fQXDXBK0Fl+jF3isAHeHTIfouklAWmaR+VsjA9E1
65k7PSRIvsDZIS8mA+Np3k6rAyS4QC0UrZF+GYxsEk5OfCNBqP1AdU6ENDgy
9ZkWzZMg7CPLg73XkpCkLLV9/xAZzj+IO93h8h/kF+nFNTGRwSI2JWnOXRxq
jrtLCR8jw2DGtQap1xdgbLbFZv8EGf6M63mrp4rCsUCNmVwRMkhVRRlepBOC
Mzh7H7b/yPBAPv2Qi8h5ENd9z+MlSQZzZZGA71qCcEfwl959BTJ8C5qa+Fsi
AIGdlr176mQQepW8P5vIB7HiYc8ttMggTO3E1/uHF7Lel9GN6JJBnOf1l0Yh
XmgxIyvmPiUD/9M4f9dQHtilC/yk9ZIMkxmjfwmmJ4DJNk+r8RUZHLWb9Xgk
OIH7Wy/+vBsZsvmLz1yj5gCZHDaRPT8yXPVfv+HSxAb2t9JTc2LIIL0Y4Ple
7Cj4lrTLsyaQQT3hvS6/4mGI4FwY90ihrD+rwedtzARF8+JsWtlkyKSNDkn4
fggaNLRKG/LJoGqSFnpXjA6+VL9SP19ChtKym0ptYTSw8KbhzW41GYwz7M7/
9DsAJPwfAfMGMsS7X15xYacCOv2DrUPNZOBhOHki9MUe5qyQ6m72ZzK8rTml
2H+XjLkUYZ3A0k+G/F/2leZ4AkaRHHHZY5hMyV9fcSolG5gn3d/s7v0gwxz5
FF82Fx5jLbFzuOEPGR5LGXf90V7CeMSfLhD8S4b5D125fv3zmCCqa7cjF8iA
tfS+EBj4F5NgYTq7s0wGj4+dOtMeU5jcwbd+ZmtkkGxKcThj/AtTJVt4ZohA
hu3Nx2xHVcYxHR8GGuS3ySCWncv9pmAEM0q/8SB7nwxVHaORZPYBzIwdB+nY
wS1QZ2Hl/tzThVkfvxLjfmgLRNOSGG3cWzBUSo8vzjFRuPzWXsmtGszRPJ9+
zWNbICthg+bZSjCnWbJe1LNvwQ9e3e8C7ukYMdcuekGuLbiLJwSOs4Vj5Kew
HyN4tiCmd6QEw26L+b/zU/D/56f+By7+Ufg=
          "]]},
        Annotation[#, "Charting`Private`Tag#1"]& ]}, {}},
     {"WolframDynamicHighlight", <|
      "Label" -> {"XYLabel"}, "Ball" -> {"InterpolatedBall"}|>}], 
    StyleBox[
     DynamicBox[(Charting`HighlightActionBox["DynamicHighlight", {}, 
       Slot["HighlightElements"], 
       Slot["LayoutOptions"], 
       Slot["Meta"], 
       Charting`HighlightActionFunction["DynamicHighlight", {{{{}, {}, 
           Annotation[{
             Directive[
              Opacity[1.], 
              RGBColor[0.368417, 0.506779, 0.709798], 
              AbsoluteThickness[2]], 
             Line[CompressedData["
1:eJw1mnc41m/0xyVkNYyIUkiy8lWI0HOoVEQkq1KRmayQvUNlz2wysjfZ3DZl
jyQtI+vB81jPMPs9v+v6/f75fK7X5/587vs6533uc87num6+Z7ZaptRUVFQ6
lMv/3lVVjlzf4dtCvCmYZmevIgX5Tx6r9Ke3UL4jGjcessCI8S2lcHBvIQ2v
w58ODr3F8IQ+uCPAsYU8Y9sVWJeSMEe2usgXWbdQXM5J7N5gLuafyeVsOLKF
lgMWrjw0rsCsDmbdV2fcQtytSZvGS/WYSQW2A4/otlBpfbqhLlUbZijXt9iC
egv9wRfyZg11Y1rZVx857ZOR7Z/l0OznA5hynycM/ttklOjwAKRNRjCZy71V
kUQysn7AI/jP6RsmRl/eJG2djEjpRouyKz8wAe15LEU4MmLJsEx+ZTyJcZI4
geqwZJQwN916lHoGo09P4BqbJiMF3YXhpNEFjIqjcdfMbzKq/HKKNYF+GSM3
OeS4NkFGzFT2O9Y2eMypmuIB5hEyitmWH/ppvoE5LMDjyT1ARvU/Z5+kmRIw
++HBIkI9ZBSUqXHGwIOEmTS3CLjeRkaH/pkUjm7uYIZGxi7dQ2Skgc8RS9Dd
x7SC8uSTejJi1HDMrLSggixOfnm3CjKyM+H+e4bhIJh3/VgtzSQjrZS6iMJJ
etCXVE1tSiOjKrHLvHROjHA7reZObxIZLf267LTDyQwizrHZ89FkJFyrd73T
9yjgBDUMTvuTkc/EUkmKExv8iWpkEPMho+OZ+LoFB3YY3BetvuJBRk18t6rC
nY9D+Rg9q44jGcWFx9hsRXKCU2BrV7AJGX26J/SfE9spMF+XeJVgSEYh5zdL
Jq7zgP6TNP4cAzLSXAy+Ueh2GuQue3i2apMRe/gbtkFPXtiblZbcukFG58af
/Xtz7iz4K+elmp0jo3DNKpWLLMLQHOymeYaPjJSoRR7V44Rhd+gO9fgpMrLS
0yKfGxQBhyc4UxV2MnrBc2YxK1UMnjlLXhA7SEbRz3oPX5OWAMhrrF+bJKEm
00K9n0+lwA0fZp3/k4T+689jE8JJQZW04RnjcRIqIZxWcvKSBvFW6tejAyTk
wbt/4szHy3Dqxy3V6iYS4tZ6Nt7FeAW2mYfHPZJJqP4Ve0SRLAYu388Mko4n
ISc7tdz2eQzYJzgq4KJJqMNGZGkzHmDxHOeHp8EkpJx7P33ERxHGMQbm19xI
iKhaD4pEJaiymyMc0ich2mZsBGJXhpej26zRbCR0UlhZp0lQDd5raTyMOUpC
VLwveUwT1KBhMDM9lomE0lU0OY8dVge6PjWJ+IMk5EU4KOVEUofkjlT1lA0i
mnc1Ck4e14Duqmtvc0aI6JMwD1PU3D3AScUN5A4QURTBpQYjpAVsFUsc+T1E
5Nb1g/uVpRY8KYn5WNhGRLLSngy+q1qwkTPXWlZBRKYBTOwCB7XhdELQXn00
ERVcm/I7cl0XbnD+udEYTkSGt03WYkN14XmsZEhTMBHFnkuqKxnXhcrIn9wt
r4moSU26MNlOD1SCxGU7HYjo/S1pB6scfXB0H7YfvE9E49Un7CwvPoIvj7kX
/rIREcvylHXeY0PQSFOA7aNExLnRXoWCDWF08sn7o8xExLGbhBGsM4Rfxpk3
5GiIKNfA33yW0whWn4ulh28S0IULTe3S34yA0wnzUO4rAVlp3u6wNjUGk7Bn
veHvCchZnCtluNUMFgf8z36MIqDBcPV3WTtmYMOS41YXRkBGijLVw1Lm4Byz
JDQbSEAEbJqvcq45BCU6Bsg5E5De49X3EdEWUJodiJnVI6D7el84eDwsYa8p
v1SOi4Bq9VsJUvE20DvxH/MOOwG55lfyqc3YQDKx0rz+GAH1+OgwT4nbgoI4
Oq1AT0AnElQLA7tswS1lJOQqaRPt9hISn3vbAdF910Lx6yY6Gtz6h7rtJazK
3uW7GbmJrFzFGL96OkKz9ogHXegmqhsImfhb4AjhdvrjnW830Z7adhtmwhHE
c5+F3/LZRJ3tQ9bDMq/AmtN577btJjq+7XDMn/gKsIS073fUN1Fwfw2rpZ8z
zJSvRd5j2ETf0EsHsW9ukEy37feQdhNdCPD6/pbJHXQfUjsaH9hEqi9UAy8q
ukP3ATbdV1sb6I/OZenn+e5QrCnFnbC4gRq+9gV7+HmAC84pY/LzBhL8/OnX
OyUvYBbZLbcN2kAPUCEr/T8f6PCkyXIJ3EB71tltBqd9wWuIOdbXbwOpX+/n
+n3VF9ZceJyj3TaQvHpfnLmnL4x1YeSrLTdQNNMlruR9X0g39W3bV91AHv6P
2ZsYXsPldLrRUKYNdB0X8F/IjQCQG3j5WenQBnpX7xPNZB0AmL2fTQTqDZTn
p/m0OzYAbj6oyHu8vY4mEry9duYDQI/F0PvC4jry9K0/ey88EFx8a0X6OtfR
RpRjIy32DdQaWfky+60joaiNqwzDQdAU/s2p2XMdYS9rN05SB0Nr4zUrR9d1
tGLRt08lFQxfuLj0ftqtowo5Ay2euGCYGOoQK3y6jnqXZM8MGobAttKZ8TtX
KeNkoHGmDgMF/mHxYPIaOq5LMzXaHAEf2Jik7m+uoXfRK69yfkXAQdobV06u
riHn/2K9M7cj4Mv8p+sF82uo0k37ywnpSNAvStDvGVtDfLfn5fcLIsFR1siP
6dMa6gtj1Z5Nj4LCu6tfg1+uIa6Tz75Xl8TAMUXhH/et15CsNiPV+eEYcLj4
bPLk8zU07CA41bkZA3Lso9gCwzX0+B2hN0EuFrq/V//r0VhDOX2ZF6O7Y+Gv
ibcws/gaUhRdus2Mew+n3I94hmBXkXWxMn7OMAGeZ33hTJlbRbVstXJCbxKg
qi+wvGh6FRmYxIskFSXAPd5/8/0Tq6i/2vMPx04CBHbgtVh6VlHQ0u0DVvGJ
gD86JPS+YBWRcD9JzT+ToDUrejTNahWFlFhPotBUONqvYVtqsYos1A0u5del
ggGJibHFZBUxhHiM9M2nAknFH6YNVhGzTe6h1mtpIIZ3zBdQX0VMuU3PTHfS
IPaKrk/ehVU0Glm3t1D/AQaTL+qb/cIjpYX9mnCNDKDKsn3/axSPjp4+bsxu
lQESBUWj2r14RDst3IveZkBErfC96/V4NH/6cExwawZojvGp8ibgUb/m+LFd
mUwYPMqqMKGNR+k/ZQnPRbJg0G/9zN1eHPqR+Nu5RzwbqIIknnS04VDKbWFv
f81skIi0SVaox6F0AZy+pX02RKRhT4jm41BkKVazsSobNBumWejf4lCvfxAx
QCkHBgnDB1uv49DwcE3twNNcGLComJeuX0HOuk1ydc35MPyHpImpWEF/nnQ6
98/mw5iuQt3NghWkXBcUf5SpAH7e6AjRS1pB3xmG5bl0CwDL++2iq/sK6lS8
dVgDVwA037fdG+RX0FBqlK71+SKQU7l27HrDMrLSP7vS2FgCmOZA1zuVyyiu
CMv2eaEElGR6pu8XLqP7HKqvDzKWwu1z2p9MkpcRI3cxQ5h0KegcMHsY6LGM
9AwfHR8PLQW72ndZnxWWEW/XhQGd62WQLTwkq9m4hLxkGB7ktJaDxfmyFp9P
S8gcl6jP/KMcRM5FqpYVLaGZ0umOkI1yKOa9Z8CauoSOXcCpTgpUQDXnkPeo
1xL6FnY9f/RtBXTTDnXqKy6h126HJOl1K2FpalDbqA2LTsqsJN+iq4LiP6W/
IuuxaJrZ4bAqfxXY/Yowa63AoueyFTQvMFWwOa7pcjYLi/5e5F+md66C3YHB
pFl/LCI27xhWL1bBkabB6ec3sahb9hk1YbQaJBIH7ew/L6KbJxb7stpq4a2a
E/VW8yI6La1lbzxXC5P7J2O8axbRi3u3O1QY6iDc2Lw6JGcR7aod3wrVqAOc
2P5edsAiMsGmnyf/qoNCJBr8Q2kRuW5ucdhRNwClGH28UbeAFkwqbwxZNoFP
nJhMT9kC6mTbT2uPaoJxleHue3kL6IWyyaeZuiZ4U8yz/CR+AYVN3Aj7yIRg
zrnykqvTAsrrvekoX4Igi3EaFV1aQPYvAmZNvZuBT+LqBEfBPJLKDx4Um2wB
Na3F9+KZ8+g8w+tBF0ILuDjG3r+ZNI/66i8FfWdshf6ald5XwfOI1sv20Xfp
VnBTSkWjL+YRVNh3j4S0wqjWv6wosXk0ooW91YRpg8BXLbZHiueQx1XL0vry
dsDWKdPSlc2i5eFUPPrVBQWR1V8ccmdRxtSo/NftLrCyEI6YSptF0Q8cmOlO
dMPK8cMnG8NmEe/mmHmdVjes2o1KOFrNItsLWHnbz91AFDQ2mD4/i5ItJrJY
Gz4DdbRPRVPqX6T57s+Ef1UPnHxRb+QcMoMu97/lnacahMTu7puH/SnM37lT
wjoI3IJjopnuMyggyWc7UIDCU6uEfssZdMJ5xuzp7UE4oScYJKgyg6xN947X
RQwC+/XI8q+0M4gp4fUjToEhYD5pflDKexpt427pv9QZhv0vrB9XX06hk2x5
plrTo+AAzNrPSb8RwTFBOkJyAmok+5oJnybQiVO0a991JqGEpbOUs3EM8Unr
LEVGzICDXMJBjO0wKtEwzMjmnAe5gKe3Fyx70Qy/SF/KfSx8Jnt+fHKnFwnd
81+YeYIFfatk6q+iveiw7JEufkssvLr/vaFluQeVouTIIB8slPLdv5hk04Oa
LvTXUBVh4XzTTe679l/QmP7Rq240S8BOurBc4dqNRsZc3eSKliDTUk1F5GE3
ioycl/CoXoJLvy2zP8h1o1Ka6OHKliXQ7MgxDN3pQjTZV1IZx5YgOJrvq5ln
F7p3Irbz5v4SUEscb+Ly7UQj+uObm2rLgLfYDfd+245WXTasuqaXYbT44rG7
Zu3ohmzXldDlZajbNIs4daMdjS0Oat4kLoO/z1BE7b82FO2cyh3FsALc8dmR
G05tyPugm1rYfytwo0sz2ty0FTH5S/5idF0B4cOBbJevt6LIgqOJe74rcOR+
fTQNXyv6GeqaMh20At9/n4tJ/9mCGvXjr7xOXgEb4nbMj/staIuzl4MHrUD8
uY/vNa41I/2bg4LZB3Dg+WKC4zRvM0qsaz5fxYCDjmdnxL/vIPREVMC7mgUH
D902xdkcEJpOkCSH8uEgIC9V4o1RE6pKo3n3VhEHE4c2JG0xDShEZP10rjsO
XrcnyQG5GrUNDeCl53Cw0H8l2rSmGnmd+amOX8LB3e/floJdqlH56f+8E9dw
wI1jSxknV6GwQR+Zzl0clHKG/Hu59QlpPzais2fFwy9Lj/as7Qrk7uf+gU0e
D9decfP01FWgO5+H+OcAD7neNa/W3CqQASltLe8GHhxjNgUxO+VI5ydZh/Yu
HhibrN592ylDlZlL5oyGeLDhr0tm3y5B+I/Utrd88XBFhqhu5FaC3HotNUUD
8ECjdulf0XYxuvTkxBGqd3hIepVvdGunCB3TtaX1iMBDd3eioNtuAbJe85Fv
TMVD9K+xb50eBchjdErnfAYenqyzvmPby0ff/2rx+H3EA+Fk8FLhXh5So05I
YSjEA7+te+mf/Rw0q+w1+LQGDyuvq43EvHOQ27AXuluPh5r4DVbXf9no0Tvn
S+JNeNBoffGKlSobqeKSI5va8OBx3EBO+UAWSrO+Vi3Qj4dbIvFLkb6ZqHtx
8lbcIB5YYTT594FM9F0u6cr2MB7yLNT+OVNnoFN1oxKR3/AwVq/Qnn/wAxLY
oTl0cBIPp1yf/V5nTkM9bzPf4KbwEOJ2RyqCNRUdOxa4+GUGDy88eSa/8CQj
krG1su48Hia86C5bnE1CVe3jV2gX8aDqgw+mFU5Eeno6NB+xeBB53SKjKBWP
Am7psFSv4CHRPz/015U4Sj7buyuMp+gRGD3jBu9RpRf1g5BVPGDfmoZ/Uo1B
h9lefhbYwMPDoLuzWprR6A9ts+jDTTx8CZaRX9WJQlGVUlo+BIo9YQzzIkYR
aPO50d9UEh4u8c66RvSFIcfSJrU4MsX+s9XnesZDEJdCiL3PFh7Wz70bov0b
hArx+toPt/EwJPTIUxH/Fr0c7FkV2MFDqegFYfftQMTAmHVzksIR4v9GP9EG
IIb1Gu2QXTzYXRzyWT32Gj1i2uYS3sODplSmmOgpX3SVwTa2isJPbbClPXe9
ENewTKfUPh5OO4bRK5m6ITq/kIJMCv92vWRY5e6E6Kwbbxz8h4cU77Fq0Sh7
RMsnGXmfwjWMhNPX7lkjD3ObiBgKy3Bc7RfzMkW7N+mvdVL4xXXGHXHdR0ie
pvzjAoUHK6Uq6A1voUNnpet3KDzqWIi5VPYffDdz8Pv3v/M7Ky9qJt8HmRGz
nQ0Ka5Y+7LiabgR1BXyC3yk8lMXKcd/xOfxx6KcuoXCemqlkZaYdhOBKIl9R
GHuz5Qcm1BG0efhGxCgsosTj/9nJBcwgtmuUYs8LeVcxbUMPuDsYZ2tN4bFE
S0u8gA88COztIVL8QYyLb6rk8oMOTfxPOwpzxHayuh3xhwyd0cwfFH/KRG2a
wcFAeI4355OhsH44fz0N+Q2Y5Bfrvqb43yVE8+iX5XdQpNRxo5miV01gYbX2
WCg861bXZKboOf56gom7JxxObr+0O0nR20ORphT/JwL2/L/cPUmJh5Srl2g+
jUaBp2eg2golfsQVVIo5B6LhF/NjW0SJryY5Q323zzHwT/yunt86RR+ZsEJo
eg9H8TZeE5T4tLn8UTejJg5e44dabHF42JdqoKKtiIcy+aphwjJF30tY7S85
iaCybWc2Son/p2I397QjU2HVYjn5xzQeFOKzw4gf0uBNuEN/H2V/MfsdPKam
/wGm2OIvF//Gw+KKcfqKeTpIHMmouzKBh4wOgXaJN5kw3wn0HpT9G7EzGnLg
aBas5d4zmezDg9fFAJ3h91mg7HOWW7IHD49SZuccsj/CmdIDOZkdeGB/lc1Q
3ZEDQuLh42W1eKAu0B1+o54LFz5nxbyrwsPqJF2S/tdcKDGr+KpRgYc+NXOx
7b95cEe5ej+Hko8CBYQ0rtIUQrOqYNIbSj7bXdT+YsRXCl911iYYvPGwQVMk
rmpK6WOjz5J63SjxcYY2+lJeKZT6W9F5O1H00Pn06ODFMiC/oTpdao2HTy3H
V7IUy+GB4c7xW48o/kwYO7rwtBKeCemWaUjiwbRS3HEwsxK+T7ITaMXxYDAQ
OF4zXwmDJg9rCoTwcIdWJv2d7Scwro7428GDB6GXcZdEvatAqMBtSfoQHqZu
6+vYpNbAO3fJvsPfcICZ9TDq+1UDbM83OS4M4SDRN91ajKcWajlvxGB6cKBV
hw3AJtXCCaGJu7IIB62inlVmCXXQvInpe5ONg4wjGZxPYxrAmarKNc0eB5ew
hOXzys0Q8bmyZYsKB4ay9A7fTJpBT0KKaL+1AmGB3FuB/s1QSGNZ+GdtBbD8
QDvX1gxb1/R6o6dXIOPRW56say1w7LEWv0XbCrD1cd/lVWyFsoeCST1+K7BZ
AiUn5NvBoKHh5Sh5GXpF5VntHrdDS+DeCht+GTJzLr/q8m4HdO9b9M3ZZdBK
uyDv1N4O219sPwQMLUNZ2MmuEfUOEFHzSLHKWwYba9LvMMNOOM9SarCiuwzz
IiVHaAO74f5Rl/DLeUsw8fG0zdpgL5yYQRob4lhwt6m/rZM2DEXlkXGbq3Og
/+E/veTQMWD/WUNorp4Bszefqf8MTsDp4O3PvoqT0OYvKhrS8xsyU1zoifYT
8IRltpX9wRSwP9MpMuH7CjSJo5vBRlNQliVf+5PpK+TztwsetJyC30+4kp4R
R4EkmRm05jYFAuWIENczChG6Rlr9yVMQ8E45Os9pFNqSfk29mZyCcic7e6uB
ERASHKPaMZ+G7Vun1oOCh2FDrgsz5TQD5dqN5pnig9B5v1S5y2sGTNNcAn7y
DEK8VYJaUeAM1Hizc/EfHgRM6ouHru9ngC/ikMLHbwMQdOCYE0vVDNS35P2L
vD8A/N36RUqEGdhpdVxl0+yHezrYkxkOf0FvtyPmw6NeKLE9vPXMbhaWs5+P
19V3w/KIBGndZRZ+n7wYSE7pBhFZbYKf7yxsPd2bu+fTDVlUSWsZUbNAXHv7
Xk+5GxIjhbDTlbPQ3tXnWjTYBf4V138825qFU3bEJ67LnfCQ5Nr4zG8OZHrs
ua7KdkDco5T69aA5sL+At5rg6YBR1FzrFz0HPJISy5EHO0Dj7aGqjKw5yHR1
ltEYaIcbXLHF051z8PXGA+8DFu3wn3xp2jOmeZiRzQuRTW0DGu8532cx8yDG
FsMazNMKNg4HdYyS5+HoN2rRH4daYdycV8gwax6yuge8FNdboFDzYf/jynkg
CrNnq3a1gDZ/P/eD0Xk489Ao4pF9C2R2fKrQYF+AJ6abGSa9zXCNOWBWIWYB
lo87h788g6CQKqNGPnkBYhLMM8S3moCD0BQsl7UAOp+lsawjTYD9Rb4oW7kA
6s03izTfNEFUiZWX5OgC/I71Y0lda4RpLW1OEfZF8L5q0GjR1wC+CWdVOGMW
oZPoNfrvQx2IHfq4u5K0CEpeeRhOnzoYdxQsbc9cBPVUVY57T+tAXFOY075i
EUR/zGWLnq6DCbr/ZnuHF2Fqj8/DNaUWpBzlfP1YsJDO7/DCKKMG5u7eq10J
w4Il3xGF4vYqiGwYtmp/j4Xu3HinqZwqUBDR5k1KxYKDo/SCZHAVRNHqvbld
jIXBnEjGy1pVAA0GOpl9WFhjVvErnPoE8cIWa/rMS2DFgT2gRvcJ7tB4C7e/
WwKx+7/jskwrwLBRbvRG1BJIfwpbtVGtACcnoldH4hIsRbGrP/yvAjIWrEc7
C5bgIvfb6OitciD3Gnh/7qP8l9iTZ0PCyyErVu5rP8syZCvV3/ZuKYNdQaLP
94RlGGsZJgcplALrZJnow4xlKM1xyrtyrhTOJ1iPTeRTxk/LBNIeKQUtplnR
n/XL4KHdnbCASiAXPzL2+9cyjLyO+KDDWAI6NWVif/lW4IVZ/e+2vCIoVrEe
x+WtAGuNI50BSwGsRvHr/y5bgZGcOvYry/lw6ee3b321KzCgHVZxrSsfqmyu
fSv8vAIctmz4Cc98QNGcY5aLK7DxV9CVeyUPBn+1jMwJ4UClf5K1ZCQXNl5y
DPzOwYELDcPhfZQNl+t77vaX4OD2l6sXT3zIpjz37W+sxkH40YdeD3yyYff9
Ul9yFw7EfKhxmkrZQNPQ3PtwHgemM6VZRzo+Agfdiy9jgpS6EUn9J30kC2QT
UUc/pe9efy4jzcKcCX/FSxQsivFwg/q1pjsuAyLbUisOVOMhh/l13OGhDMAu
e6ZLdVPq8t3cxbz3GZAMCp6JlD62oHLVpuFsBvjYG3BXcK7CsZv5jLzK6TDL
+X3Iy2AVEru+H1e+lQYK05qhPYar8GLm8ouXx9MgqrD79gnTVSDYP+ienkkF
jFINKrNeBaor/crRvqkQbxlX9NdrFWjlM1j5m1NAtVHnnWr6KrCDrmixSjIU
PxtW5JijrPfAZ1g1JAE+PvdYvotdBZ/2UGoF4wRIthOMf4NbBTvZfHYzuQQI
8nLDk4mr4HTArc14MR5ME/lTfxxao/SxBol7KvFwath+54PwGpQLnYq2OR4H
QUpsVaLWazDjxpViOxIDvrcbjUxersFXr4ZDW6Ux4KJhfjjl1RoYibZRVYTF
gNnjepMjXmsw7IL9WK0aA0quxmxrYWtgU3nq4F57NJBLK+yqStfAu8ns5PXW
KDDj1RZV2lwD4+F12rO/I8AB76Z0kbwGcxN+5VfaIsCnKV2Pb3cNTF2btRxz
IyDJAP/6AM06+Pn5IW2HCBiMD/rZwrYOsyayoY2MEXCFpSX0muQ6qEjdfsDm
EwbM1OKr1+3XgVag9txYYDBwDWnTSTmtQ1jxiwNPHgSD4Af3UwJu60Cwm317
ViwYlDCfb9P4rcPFUoUXZsNB4ORmkt4euQ5Deb2KbXxB8Gc9UUu5bB0KDNSM
43veQvnMoU83V9eB/Ef3Wb1KIDiO93QGb64Dk9MRQ0neQJDpCx8fJK/Dbbpv
lovEAGio4tx9eGADWoyYHhz5GAAd785ft2XdgJn/Ct5dogmA8f9uDcVJbYBa
/1/BlL7XsO8euLLgsgHXR/Tpx4N8odlO9d8Fzw1Q9agydLbwhdemR1gcfDfg
TYrziTs3fYFe473U3rsNELPNCQqj9gUW/mx3lqQNiOBR6Pf09AGB7g4GucYN
+N33S+/1lheostMKBh/YhJs5DfO8GHc4O6Sc8YZ2E1Tv6z+RZHCH3dDA0/4M
m7Dc1LQQNeoGRYfoOT1ZNmE4rLZSxsoNju0w0tvybYLjaercw2mu8HXqGFZL
aRPaVfXC41ldwLDkVDG37yaUOTbcKRV/BVesHotwBmxCrcnL5+XUr4BVODWb
7d0mXPSZNCGOOUJbxpk05shNEHsmWXTNxxEE3/NH7H/YBDpereyZrw6w5CFk
P928CaBB13Qg1B6cVKUu51MR4Hnv5e14ITvAX8/JiKIhQMZRkVgijR1YXOU+
6k5PgJvFTb/Y22zhkQTVwp1jBOAI46jJuWwLihy9CStnCKBybwr6+G2Aadp4
TwIo8+V/5so/YgUfXKPbqz0JYPH05GPjixbA5UB38YMvAab5qk+0EM0hyso1
5W0AAaqHZz08Gswh4OlTpwehBDAU4IpkVDEHS2VRoZ1kAghf17rjYmYGUixt
wZgGAtwJrBGFchP4nLuu1bFNed9S8nB7kBGQu6jrqf8RIE1ilUivZwSC86xn
FQ8SoXnOPbforBH4nZPcqGMigqT64XT2JkNQyHCILj1FhJcaGSEJuKdQmrQ5
koQhAtv019ojRAP4XUej8P0aEX78V3lbNNEADk+wZ3HcIsIT9UzGbYwBWJ6Q
dozUIELsDTfagqBHIBD7iv2NIRHsuVauKIs8hPgwora9HxGy+xjdy9/pQWcR
XWNJIBF4/d5djZPVA0Ivx7mVICJoCMRo8S/oUuqHDME8mgjyTVtFQiq6wPzW
OfZxFhHyOOyZZlh1wMeX/PV2JxEeny1bdm3XAgvHbd0zjCSIk5eXyZZRh6JH
b4TZj5DgpQyRpa5dDdavse/Ss5LA7/k52z4tNXBnEU9f5yKBytslwL+8Q9nH
RksdwiQ46nE67FCDCnxa6Pa2UiEBxj8sfsTrJmwP6GgZqZPAadcePE7eBEz1
tIDuPRIYLkZ6ctYqQ3fA7md4QALRr0c6+Ek34Ce/BDvbcxIMWlIddvG6DtSP
43Jr31K+j3iPvGsV4dYNAffiEBLsn8LI7JooQohomXpmBAnYDyeKGrIowvHt
L+sh8SQoZtqgrvmOAaG4fQXDXBK0Fl+jF3isAHeHTIfouklAWmaR+VsjA9E1
65k7PSRIvsDZIS8mA+Np3k6rAyS4QC0UrZF+GYxsEk5OfCNBqP1AdU6ENDgy
9ZkWzZMg7CPLg73XkpCkLLV9/xAZzj+IO93h8h/kF+nFNTGRwSI2JWnOXRxq
jrtLCR8jw2DGtQap1xdgbLbFZv8EGf6M63mrp4rCsUCNmVwRMkhVRRlepBOC
Mzh7H7b/yPBAPv2Qi8h5ENd9z+MlSQZzZZGA71qCcEfwl959BTJ8C5qa+Fsi
AIGdlr176mQQepW8P5vIB7HiYc8ttMggTO3E1/uHF7Lel9GN6JJBnOf1l0Yh
XmgxIyvmPiUD/9M4f9dQHtilC/yk9ZIMkxmjfwmmJ4DJNk+r8RUZHLWb9Xgk
OIH7Wy/+vBsZsvmLz1yj5gCZHDaRPT8yXPVfv+HSxAb2t9JTc2LIIL0Y4Ple
7Cj4lrTLsyaQQT3hvS6/4mGI4FwY90ihrD+rwedtzARF8+JsWtlkyKSNDkn4
fggaNLRKG/LJoGqSFnpXjA6+VL9SP19ChtKym0ptYTSw8KbhzW41GYwz7M7/
9DsAJPwfAfMGMsS7X15xYacCOv2DrUPNZOBhOHki9MUe5qyQ6m72ZzK8rTml
2H+XjLkUYZ3A0k+G/F/2leZ4AkaRHHHZY5hMyV9fcSolG5gn3d/s7v0gwxz5
FF82Fx5jLbFzuOEPGR5LGXf90V7CeMSfLhD8S4b5D125fv3zmCCqa7cjF8iA
tfS+EBj4F5NgYTq7s0wGj4+dOtMeU5jcwbd+ZmtkkGxKcThj/AtTJVt4ZohA
hu3Nx2xHVcYxHR8GGuS3ySCWncv9pmAEM0q/8SB7nwxVHaORZPYBzIwdB+nY
wS1QZ2Hl/tzThVkfvxLjfmgLRNOSGG3cWzBUSo8vzjFRuPzWXsmtGszRPJ9+
zWNbICthg+bZSjCnWbJe1LNvwQ9e3e8C7ukYMdcuekGuLbiLJwSOs4Vj5Kew
HyN4tiCmd6QEw26L+b/zU/D/56f+By7+Ufg=
              "]]}, "Charting`Private`Tag#1"]}}, {}}, <|
        "HighlightElements" -> <|
          "Label" -> {"XYLabel"}, "Ball" -> {"InterpolatedBall"}|>, 
         "LayoutOptions" -> <|
          "PanelPlotLayout" -> <||>, 
           "PlotRange" -> {{-1.5707962626807608`, 1.5707962626807608`}, {0., 
            1.1}}, "Frame" -> {{False, False}, {False, False}}, 
           "AxesOrigin" -> {0, 0}, "ImageSize" -> {360, 360/GoldenRatio}, 
           "Axes" -> {True, True}, "LabelStyle" -> {}, "AspectRatio" -> 
           GoldenRatio^(-1), "DefaultStyle" -> {
             Directive[
              Opacity[1.], 
              RGBColor[0.368417, 0.506779, 0.709798], 
              AbsoluteThickness[2]]}, 
           "HighlightLabelingFunctions" -> <|"CoordinatesToolOptions" -> ({
               Identity[
                Part[#, 1]], 
               Identity[
                Part[#, 2]]}& ), 
             "ScalingFunctions" -> {{Identity, Identity}, {
               Identity, Identity}}|>, "Primitives" -> {}, "GCFlag" -> 
           False|>, 
         "Meta" -> <|
          "DefaultHighlight" -> {"Dynamic", None}, "Index" -> {}, "Function" -> 
           Plot, "GroupHighlight" -> False|>|>]]& )[<|
       "HighlightElements" -> <|
         "Label" -> {"XYLabel"}, "Ball" -> {"InterpolatedBall"}|>, 
        "LayoutOptions" -> <|
         "PanelPlotLayout" -> <||>, 
          "PlotRange" -> {{-1.5707962626807608`, 1.5707962626807608`}, {0., 
           1.1}}, "Frame" -> {{False, False}, {False, False}}, 
          "AxesOrigin" -> {0, 0}, "ImageSize" -> {360, 360/GoldenRatio}, 
          "Axes" -> {True, True}, "LabelStyle" -> {}, "AspectRatio" -> 
          GoldenRatio^(-1), "DefaultStyle" -> {
            Directive[
             Opacity[1.], 
             RGBColor[0.368417, 0.506779, 0.709798], 
             AbsoluteThickness[2]]}, 
          "HighlightLabelingFunctions" -> <|"CoordinatesToolOptions" -> ({
              Identity[
               Part[#, 1]], 
              Identity[
               Part[#, 2]]}& ), 
            "ScalingFunctions" -> {{Identity, Identity}, {
              Identity, Identity}}|>, "Primitives" -> {}, "GCFlag" -> False|>,
         "Meta" -> <|
         "DefaultHighlight" -> {"Dynamic", None}, "Index" -> {}, "Function" -> 
          Plot, "GroupHighlight" -> False|>|>],
      ImageSizeCache->{{4.503599627370496*^15, -4.503599627370496*^15}, {
       4.503599627370496*^15, -4.503599627370496*^15}}],
     Selectable->False]},
   Annotation[{{{{}, {}, 
       Annotation[{
         Directive[
          Opacity[1.], 
          RGBColor[0.368417, 0.506779, 0.709798], 
          AbsoluteThickness[2]], 
         Line[CompressedData["
1:eJw1mnc41m/0xyVkNYyIUkiy8lWI0HOoVEQkq1KRmayQvUNlz2wysjfZ3DZl
jyQtI+vB81jPMPs9v+v6/f75fK7X5/587vs6533uc87num6+Z7ZaptRUVFQ6
lMv/3lVVjlzf4dtCvCmYZmevIgX5Tx6r9Ke3UL4jGjcessCI8S2lcHBvIQ2v
w58ODr3F8IQ+uCPAsYU8Y9sVWJeSMEe2usgXWbdQXM5J7N5gLuafyeVsOLKF
lgMWrjw0rsCsDmbdV2fcQtytSZvGS/WYSQW2A4/otlBpfbqhLlUbZijXt9iC
egv9wRfyZg11Y1rZVx857ZOR7Z/l0OznA5hynycM/ttklOjwAKRNRjCZy71V
kUQysn7AI/jP6RsmRl/eJG2djEjpRouyKz8wAe15LEU4MmLJsEx+ZTyJcZI4
geqwZJQwN916lHoGo09P4BqbJiMF3YXhpNEFjIqjcdfMbzKq/HKKNYF+GSM3
OeS4NkFGzFT2O9Y2eMypmuIB5hEyitmWH/ppvoE5LMDjyT1ARvU/Z5+kmRIw
++HBIkI9ZBSUqXHGwIOEmTS3CLjeRkaH/pkUjm7uYIZGxi7dQ2Skgc8RS9Dd
x7SC8uSTejJi1HDMrLSggixOfnm3CjKyM+H+e4bhIJh3/VgtzSQjrZS6iMJJ
etCXVE1tSiOjKrHLvHROjHA7reZObxIZLf267LTDyQwizrHZ89FkJFyrd73T
9yjgBDUMTvuTkc/EUkmKExv8iWpkEPMho+OZ+LoFB3YY3BetvuJBRk18t6rC
nY9D+Rg9q44jGcWFx9hsRXKCU2BrV7AJGX26J/SfE9spMF+XeJVgSEYh5zdL
Jq7zgP6TNP4cAzLSXAy+Ueh2GuQue3i2apMRe/gbtkFPXtiblZbcukFG58af
/Xtz7iz4K+elmp0jo3DNKpWLLMLQHOymeYaPjJSoRR7V44Rhd+gO9fgpMrLS
0yKfGxQBhyc4UxV2MnrBc2YxK1UMnjlLXhA7SEbRz3oPX5OWAMhrrF+bJKEm
00K9n0+lwA0fZp3/k4T+689jE8JJQZW04RnjcRIqIZxWcvKSBvFW6tejAyTk
wbt/4szHy3Dqxy3V6iYS4tZ6Nt7FeAW2mYfHPZJJqP4Ve0SRLAYu388Mko4n
ISc7tdz2eQzYJzgq4KJJqMNGZGkzHmDxHOeHp8EkpJx7P33ERxHGMQbm19xI
iKhaD4pEJaiymyMc0ich2mZsBGJXhpej26zRbCR0UlhZp0lQDd5raTyMOUpC
VLwveUwT1KBhMDM9lomE0lU0OY8dVge6PjWJ+IMk5EU4KOVEUofkjlT1lA0i
mnc1Ck4e14Duqmtvc0aI6JMwD1PU3D3AScUN5A4QURTBpQYjpAVsFUsc+T1E
5Nb1g/uVpRY8KYn5WNhGRLLSngy+q1qwkTPXWlZBRKYBTOwCB7XhdELQXn00
ERVcm/I7cl0XbnD+udEYTkSGt03WYkN14XmsZEhTMBHFnkuqKxnXhcrIn9wt
r4moSU26MNlOD1SCxGU7HYjo/S1pB6scfXB0H7YfvE9E49Un7CwvPoIvj7kX
/rIREcvylHXeY0PQSFOA7aNExLnRXoWCDWF08sn7o8xExLGbhBGsM4Rfxpk3
5GiIKNfA33yW0whWn4ulh28S0IULTe3S34yA0wnzUO4rAVlp3u6wNjUGk7Bn
veHvCchZnCtluNUMFgf8z36MIqDBcPV3WTtmYMOS41YXRkBGijLVw1Lm4Byz
JDQbSEAEbJqvcq45BCU6Bsg5E5De49X3EdEWUJodiJnVI6D7el84eDwsYa8p
v1SOi4Bq9VsJUvE20DvxH/MOOwG55lfyqc3YQDKx0rz+GAH1+OgwT4nbgoI4
Oq1AT0AnElQLA7tswS1lJOQqaRPt9hISn3vbAdF910Lx6yY6Gtz6h7rtJazK
3uW7GbmJrFzFGL96OkKz9ogHXegmqhsImfhb4AjhdvrjnW830Z7adhtmwhHE
c5+F3/LZRJ3tQ9bDMq/AmtN577btJjq+7XDMn/gKsIS073fUN1Fwfw2rpZ8z
zJSvRd5j2ETf0EsHsW9ukEy37feQdhNdCPD6/pbJHXQfUjsaH9hEqi9UAy8q
ukP3ATbdV1sb6I/OZenn+e5QrCnFnbC4gRq+9gV7+HmAC84pY/LzBhL8/OnX
OyUvYBbZLbcN2kAPUCEr/T8f6PCkyXIJ3EB71tltBqd9wWuIOdbXbwOpX+/n
+n3VF9ZceJyj3TaQvHpfnLmnL4x1YeSrLTdQNNMlruR9X0g39W3bV91AHv6P
2ZsYXsPldLrRUKYNdB0X8F/IjQCQG3j5WenQBnpX7xPNZB0AmL2fTQTqDZTn
p/m0OzYAbj6oyHu8vY4mEry9duYDQI/F0PvC4jry9K0/ey88EFx8a0X6OtfR
RpRjIy32DdQaWfky+60joaiNqwzDQdAU/s2p2XMdYS9rN05SB0Nr4zUrR9d1
tGLRt08lFQxfuLj0ftqtowo5Ay2euGCYGOoQK3y6jnqXZM8MGobAttKZ8TtX
KeNkoHGmDgMF/mHxYPIaOq5LMzXaHAEf2Jik7m+uoXfRK69yfkXAQdobV06u
riHn/2K9M7cj4Mv8p+sF82uo0k37ywnpSNAvStDvGVtDfLfn5fcLIsFR1siP
6dMa6gtj1Z5Nj4LCu6tfg1+uIa6Tz75Xl8TAMUXhH/et15CsNiPV+eEYcLj4
bPLk8zU07CA41bkZA3Lso9gCwzX0+B2hN0EuFrq/V//r0VhDOX2ZF6O7Y+Gv
ibcws/gaUhRdus2Mew+n3I94hmBXkXWxMn7OMAGeZ33hTJlbRbVstXJCbxKg
qi+wvGh6FRmYxIskFSXAPd5/8/0Tq6i/2vMPx04CBHbgtVh6VlHQ0u0DVvGJ
gD86JPS+YBWRcD9JzT+ToDUrejTNahWFlFhPotBUONqvYVtqsYos1A0u5del
ggGJibHFZBUxhHiM9M2nAknFH6YNVhGzTe6h1mtpIIZ3zBdQX0VMuU3PTHfS
IPaKrk/ehVU0Glm3t1D/AQaTL+qb/cIjpYX9mnCNDKDKsn3/axSPjp4+bsxu
lQESBUWj2r14RDst3IveZkBErfC96/V4NH/6cExwawZojvGp8ibgUb/m+LFd
mUwYPMqqMKGNR+k/ZQnPRbJg0G/9zN1eHPqR+Nu5RzwbqIIknnS04VDKbWFv
f81skIi0SVaox6F0AZy+pX02RKRhT4jm41BkKVazsSobNBumWejf4lCvfxAx
QCkHBgnDB1uv49DwcE3twNNcGLComJeuX0HOuk1ydc35MPyHpImpWEF/nnQ6
98/mw5iuQt3NghWkXBcUf5SpAH7e6AjRS1pB3xmG5bl0CwDL++2iq/sK6lS8
dVgDVwA037fdG+RX0FBqlK71+SKQU7l27HrDMrLSP7vS2FgCmOZA1zuVyyiu
CMv2eaEElGR6pu8XLqP7HKqvDzKWwu1z2p9MkpcRI3cxQ5h0KegcMHsY6LGM
9AwfHR8PLQW72ndZnxWWEW/XhQGd62WQLTwkq9m4hLxkGB7ktJaDxfmyFp9P
S8gcl6jP/KMcRM5FqpYVLaGZ0umOkI1yKOa9Z8CauoSOXcCpTgpUQDXnkPeo
1xL6FnY9f/RtBXTTDnXqKy6h126HJOl1K2FpalDbqA2LTsqsJN+iq4LiP6W/
IuuxaJrZ4bAqfxXY/Yowa63AoueyFTQvMFWwOa7pcjYLi/5e5F+md66C3YHB
pFl/LCI27xhWL1bBkabB6ec3sahb9hk1YbQaJBIH7ew/L6KbJxb7stpq4a2a
E/VW8yI6La1lbzxXC5P7J2O8axbRi3u3O1QY6iDc2Lw6JGcR7aod3wrVqAOc
2P5edsAiMsGmnyf/qoNCJBr8Q2kRuW5ucdhRNwClGH28UbeAFkwqbwxZNoFP
nJhMT9kC6mTbT2uPaoJxleHue3kL6IWyyaeZuiZ4U8yz/CR+AYVN3Aj7yIRg
zrnykqvTAsrrvekoX4Igi3EaFV1aQPYvAmZNvZuBT+LqBEfBPJLKDx4Um2wB
Na3F9+KZ8+g8w+tBF0ILuDjG3r+ZNI/66i8FfWdshf6ald5XwfOI1sv20Xfp
VnBTSkWjL+YRVNh3j4S0wqjWv6wosXk0ooW91YRpg8BXLbZHiueQx1XL0vry
dsDWKdPSlc2i5eFUPPrVBQWR1V8ccmdRxtSo/NftLrCyEI6YSptF0Q8cmOlO
dMPK8cMnG8NmEe/mmHmdVjes2o1KOFrNItsLWHnbz91AFDQ2mD4/i5ItJrJY
Gz4DdbRPRVPqX6T57s+Ef1UPnHxRb+QcMoMu97/lnacahMTu7puH/SnM37lT
wjoI3IJjopnuMyggyWc7UIDCU6uEfssZdMJ5xuzp7UE4oScYJKgyg6xN947X
RQwC+/XI8q+0M4gp4fUjToEhYD5pflDKexpt427pv9QZhv0vrB9XX06hk2x5
plrTo+AAzNrPSb8RwTFBOkJyAmok+5oJnybQiVO0a991JqGEpbOUs3EM8Unr
LEVGzICDXMJBjO0wKtEwzMjmnAe5gKe3Fyx70Qy/SF/KfSx8Jnt+fHKnFwnd
81+YeYIFfatk6q+iveiw7JEufkssvLr/vaFluQeVouTIIB8slPLdv5hk04Oa
LvTXUBVh4XzTTe679l/QmP7Rq240S8BOurBc4dqNRsZc3eSKliDTUk1F5GE3
ioycl/CoXoJLvy2zP8h1o1Ka6OHKliXQ7MgxDN3pQjTZV1IZx5YgOJrvq5ln
F7p3Irbz5v4SUEscb+Ly7UQj+uObm2rLgLfYDfd+245WXTasuqaXYbT44rG7
Zu3ohmzXldDlZajbNIs4daMdjS0Oat4kLoO/z1BE7b82FO2cyh3FsALc8dmR
G05tyPugm1rYfytwo0sz2ty0FTH5S/5idF0B4cOBbJevt6LIgqOJe74rcOR+
fTQNXyv6GeqaMh20At9/n4tJ/9mCGvXjr7xOXgEb4nbMj/staIuzl4MHrUD8
uY/vNa41I/2bg4LZB3Dg+WKC4zRvM0qsaz5fxYCDjmdnxL/vIPREVMC7mgUH
D902xdkcEJpOkCSH8uEgIC9V4o1RE6pKo3n3VhEHE4c2JG0xDShEZP10rjsO
XrcnyQG5GrUNDeCl53Cw0H8l2rSmGnmd+amOX8LB3e/floJdqlH56f+8E9dw
wI1jSxknV6GwQR+Zzl0clHKG/Hu59QlpPzais2fFwy9Lj/as7Qrk7uf+gU0e
D9decfP01FWgO5+H+OcAD7neNa/W3CqQASltLe8GHhxjNgUxO+VI5ydZh/Yu
HhibrN592ylDlZlL5oyGeLDhr0tm3y5B+I/Utrd88XBFhqhu5FaC3HotNUUD
8ECjdulf0XYxuvTkxBGqd3hIepVvdGunCB3TtaX1iMBDd3eioNtuAbJe85Fv
TMVD9K+xb50eBchjdErnfAYenqyzvmPby0ff/2rx+H3EA+Fk8FLhXh5So05I
YSjEA7+te+mf/Rw0q+w1+LQGDyuvq43EvHOQ27AXuluPh5r4DVbXf9no0Tvn
S+JNeNBoffGKlSobqeKSI5va8OBx3EBO+UAWSrO+Vi3Qj4dbIvFLkb6ZqHtx
8lbcIB5YYTT594FM9F0u6cr2MB7yLNT+OVNnoFN1oxKR3/AwVq/Qnn/wAxLY
oTl0cBIPp1yf/V5nTkM9bzPf4KbwEOJ2RyqCNRUdOxa4+GUGDy88eSa/8CQj
krG1su48Hia86C5bnE1CVe3jV2gX8aDqgw+mFU5Eeno6NB+xeBB53SKjKBWP
Am7psFSv4CHRPz/015U4Sj7buyuMp+gRGD3jBu9RpRf1g5BVPGDfmoZ/Uo1B
h9lefhbYwMPDoLuzWprR6A9ts+jDTTx8CZaRX9WJQlGVUlo+BIo9YQzzIkYR
aPO50d9UEh4u8c66RvSFIcfSJrU4MsX+s9XnesZDEJdCiL3PFh7Wz70bov0b
hArx+toPt/EwJPTIUxH/Fr0c7FkV2MFDqegFYfftQMTAmHVzksIR4v9GP9EG
IIb1Gu2QXTzYXRzyWT32Gj1i2uYS3sODplSmmOgpX3SVwTa2isJPbbClPXe9
ENewTKfUPh5OO4bRK5m6ITq/kIJMCv92vWRY5e6E6Kwbbxz8h4cU77Fq0Sh7
RMsnGXmfwjWMhNPX7lkjD3ObiBgKy3Bc7RfzMkW7N+mvdVL4xXXGHXHdR0ie
pvzjAoUHK6Uq6A1voUNnpet3KDzqWIi5VPYffDdz8Pv3v/M7Ky9qJt8HmRGz
nQ0Ka5Y+7LiabgR1BXyC3yk8lMXKcd/xOfxx6KcuoXCemqlkZaYdhOBKIl9R
GHuz5Qcm1BG0efhGxCgsosTj/9nJBcwgtmuUYs8LeVcxbUMPuDsYZ2tN4bFE
S0u8gA88COztIVL8QYyLb6rk8oMOTfxPOwpzxHayuh3xhwyd0cwfFH/KRG2a
wcFAeI4355OhsH44fz0N+Q2Y5Bfrvqb43yVE8+iX5XdQpNRxo5miV01gYbX2
WCg861bXZKboOf56gom7JxxObr+0O0nR20ORphT/JwL2/L/cPUmJh5Srl2g+
jUaBp2eg2golfsQVVIo5B6LhF/NjW0SJryY5Q323zzHwT/yunt86RR+ZsEJo
eg9H8TZeE5T4tLn8UTejJg5e44dabHF42JdqoKKtiIcy+aphwjJF30tY7S85
iaCybWc2Son/p2I397QjU2HVYjn5xzQeFOKzw4gf0uBNuEN/H2V/MfsdPKam
/wGm2OIvF//Gw+KKcfqKeTpIHMmouzKBh4wOgXaJN5kw3wn0HpT9G7EzGnLg
aBas5d4zmezDg9fFAJ3h91mg7HOWW7IHD49SZuccsj/CmdIDOZkdeGB/lc1Q
3ZEDQuLh42W1eKAu0B1+o54LFz5nxbyrwsPqJF2S/tdcKDGr+KpRgYc+NXOx
7b95cEe5ej+Hko8CBYQ0rtIUQrOqYNIbSj7bXdT+YsRXCl911iYYvPGwQVMk
rmpK6WOjz5J63SjxcYY2+lJeKZT6W9F5O1H00Pn06ODFMiC/oTpdao2HTy3H
V7IUy+GB4c7xW48o/kwYO7rwtBKeCemWaUjiwbRS3HEwsxK+T7ITaMXxYDAQ
OF4zXwmDJg9rCoTwcIdWJv2d7Scwro7428GDB6GXcZdEvatAqMBtSfoQHqZu
6+vYpNbAO3fJvsPfcICZ9TDq+1UDbM83OS4M4SDRN91ajKcWajlvxGB6cKBV
hw3AJtXCCaGJu7IIB62inlVmCXXQvInpe5ONg4wjGZxPYxrAmarKNc0eB5ew
hOXzys0Q8bmyZYsKB4ay9A7fTJpBT0KKaL+1AmGB3FuB/s1QSGNZ+GdtBbD8
QDvX1gxb1/R6o6dXIOPRW56say1w7LEWv0XbCrD1cd/lVWyFsoeCST1+K7BZ
AiUn5NvBoKHh5Sh5GXpF5VntHrdDS+DeCht+GTJzLr/q8m4HdO9b9M3ZZdBK
uyDv1N4O219sPwQMLUNZ2MmuEfUOEFHzSLHKWwYba9LvMMNOOM9SarCiuwzz
IiVHaAO74f5Rl/DLeUsw8fG0zdpgL5yYQRob4lhwt6m/rZM2DEXlkXGbq3Og
/+E/veTQMWD/WUNorp4Bszefqf8MTsDp4O3PvoqT0OYvKhrS8xsyU1zoifYT
8IRltpX9wRSwP9MpMuH7CjSJo5vBRlNQliVf+5PpK+TztwsetJyC30+4kp4R
R4EkmRm05jYFAuWIENczChG6Rlr9yVMQ8E45Os9pFNqSfk29mZyCcic7e6uB
ERASHKPaMZ+G7Vun1oOCh2FDrgsz5TQD5dqN5pnig9B5v1S5y2sGTNNcAn7y
DEK8VYJaUeAM1Hizc/EfHgRM6ouHru9ngC/ikMLHbwMQdOCYE0vVDNS35P2L
vD8A/N36RUqEGdhpdVxl0+yHezrYkxkOf0FvtyPmw6NeKLE9vPXMbhaWs5+P
19V3w/KIBGndZRZ+n7wYSE7pBhFZbYKf7yxsPd2bu+fTDVlUSWsZUbNAXHv7
Xk+5GxIjhbDTlbPQ3tXnWjTYBf4V138825qFU3bEJ67LnfCQ5Nr4zG8OZHrs
ua7KdkDco5T69aA5sL+At5rg6YBR1FzrFz0HPJISy5EHO0Dj7aGqjKw5yHR1
ltEYaIcbXLHF051z8PXGA+8DFu3wn3xp2jOmeZiRzQuRTW0DGu8532cx8yDG
FsMazNMKNg4HdYyS5+HoN2rRH4daYdycV8gwax6yuge8FNdboFDzYf/jynkg
CrNnq3a1gDZ/P/eD0Xk489Ao4pF9C2R2fKrQYF+AJ6abGSa9zXCNOWBWIWYB
lo87h788g6CQKqNGPnkBYhLMM8S3moCD0BQsl7UAOp+lsawjTYD9Rb4oW7kA
6s03izTfNEFUiZWX5OgC/I71Y0lda4RpLW1OEfZF8L5q0GjR1wC+CWdVOGMW
oZPoNfrvQx2IHfq4u5K0CEpeeRhOnzoYdxQsbc9cBPVUVY57T+tAXFOY075i
EUR/zGWLnq6DCbr/ZnuHF2Fqj8/DNaUWpBzlfP1YsJDO7/DCKKMG5u7eq10J
w4Il3xGF4vYqiGwYtmp/j4Xu3HinqZwqUBDR5k1KxYKDo/SCZHAVRNHqvbld
jIXBnEjGy1pVAA0GOpl9WFhjVvErnPoE8cIWa/rMS2DFgT2gRvcJ7tB4C7e/
WwKx+7/jskwrwLBRbvRG1BJIfwpbtVGtACcnoldH4hIsRbGrP/yvAjIWrEc7
C5bgIvfb6OitciD3Gnh/7qP8l9iTZ0PCyyErVu5rP8syZCvV3/ZuKYNdQaLP
94RlGGsZJgcplALrZJnow4xlKM1xyrtyrhTOJ1iPTeRTxk/LBNIeKQUtplnR
n/XL4KHdnbCASiAXPzL2+9cyjLyO+KDDWAI6NWVif/lW4IVZ/e+2vCIoVrEe
x+WtAGuNI50BSwGsRvHr/y5bgZGcOvYry/lw6ee3b321KzCgHVZxrSsfqmyu
fSv8vAIctmz4Cc98QNGcY5aLK7DxV9CVeyUPBn+1jMwJ4UClf5K1ZCQXNl5y
DPzOwYELDcPhfZQNl+t77vaX4OD2l6sXT3zIpjz37W+sxkH40YdeD3yyYff9
Ul9yFw7EfKhxmkrZQNPQ3PtwHgemM6VZRzo+Agfdiy9jgpS6EUn9J30kC2QT
UUc/pe9efy4jzcKcCX/FSxQsivFwg/q1pjsuAyLbUisOVOMhh/l13OGhDMAu
e6ZLdVPq8t3cxbz3GZAMCp6JlD62oHLVpuFsBvjYG3BXcK7CsZv5jLzK6TDL
+X3Iy2AVEru+H1e+lQYK05qhPYar8GLm8ouXx9MgqrD79gnTVSDYP+ienkkF
jFINKrNeBaor/crRvqkQbxlX9NdrFWjlM1j5m1NAtVHnnWr6KrCDrmixSjIU
PxtW5JijrPfAZ1g1JAE+PvdYvotdBZ/2UGoF4wRIthOMf4NbBTvZfHYzuQQI
8nLDk4mr4HTArc14MR5ME/lTfxxao/SxBol7KvFwath+54PwGpQLnYq2OR4H
QUpsVaLWazDjxpViOxIDvrcbjUxersFXr4ZDW6Ux4KJhfjjl1RoYibZRVYTF
gNnjepMjXmsw7IL9WK0aA0quxmxrYWtgU3nq4F57NJBLK+yqStfAu8ns5PXW
KDDj1RZV2lwD4+F12rO/I8AB76Z0kbwGcxN+5VfaIsCnKV2Pb3cNTF2btRxz
IyDJAP/6AM06+Pn5IW2HCBiMD/rZwrYOsyayoY2MEXCFpSX0muQ6qEjdfsDm
EwbM1OKr1+3XgVag9txYYDBwDWnTSTmtQ1jxiwNPHgSD4Af3UwJu60Cwm317
ViwYlDCfb9P4rcPFUoUXZsNB4ORmkt4euQ5Deb2KbXxB8Gc9UUu5bB0KDNSM
43veQvnMoU83V9eB/Ef3Wb1KIDiO93QGb64Dk9MRQ0neQJDpCx8fJK/Dbbpv
lovEAGio4tx9eGADWoyYHhz5GAAd785ft2XdgJn/Ct5dogmA8f9uDcVJbYBa
/1/BlL7XsO8euLLgsgHXR/Tpx4N8odlO9d8Fzw1Q9agydLbwhdemR1gcfDfg
TYrziTs3fYFe473U3rsNELPNCQqj9gUW/mx3lqQNiOBR6Pf09AGB7g4GucYN
+N33S+/1lheostMKBh/YhJs5DfO8GHc4O6Sc8YZ2E1Tv6z+RZHCH3dDA0/4M
m7Dc1LQQNeoGRYfoOT1ZNmE4rLZSxsoNju0w0tvybYLjaercw2mu8HXqGFZL
aRPaVfXC41ldwLDkVDG37yaUOTbcKRV/BVesHotwBmxCrcnL5+XUr4BVODWb
7d0mXPSZNCGOOUJbxpk05shNEHsmWXTNxxEE3/NH7H/YBDpereyZrw6w5CFk
P928CaBB13Qg1B6cVKUu51MR4Hnv5e14ITvAX8/JiKIhQMZRkVgijR1YXOU+
6k5PgJvFTb/Y22zhkQTVwp1jBOAI46jJuWwLihy9CStnCKBybwr6+G2Aadp4
TwIo8+V/5so/YgUfXKPbqz0JYPH05GPjixbA5UB38YMvAab5qk+0EM0hyso1
5W0AAaqHZz08Gswh4OlTpwehBDAU4IpkVDEHS2VRoZ1kAghf17rjYmYGUixt
wZgGAtwJrBGFchP4nLuu1bFNed9S8nB7kBGQu6jrqf8RIE1ilUivZwSC86xn
FQ8SoXnOPbforBH4nZPcqGMigqT64XT2JkNQyHCILj1FhJcaGSEJuKdQmrQ5
koQhAtv019ojRAP4XUej8P0aEX78V3lbNNEADk+wZ3HcIsIT9UzGbYwBWJ6Q
dozUIELsDTfagqBHIBD7iv2NIRHsuVauKIs8hPgwora9HxGy+xjdy9/pQWcR
XWNJIBF4/d5djZPVA0Ivx7mVICJoCMRo8S/oUuqHDME8mgjyTVtFQiq6wPzW
OfZxFhHyOOyZZlh1wMeX/PV2JxEeny1bdm3XAgvHbd0zjCSIk5eXyZZRh6JH
b4TZj5DgpQyRpa5dDdavse/Ss5LA7/k52z4tNXBnEU9f5yKBytslwL+8Q9nH
RksdwiQ46nE67FCDCnxa6Pa2UiEBxj8sfsTrJmwP6GgZqZPAadcePE7eBEz1
tIDuPRIYLkZ6ctYqQ3fA7md4QALRr0c6+Ek34Ce/BDvbcxIMWlIddvG6DtSP
43Jr31K+j3iPvGsV4dYNAffiEBLsn8LI7JooQohomXpmBAnYDyeKGrIowvHt
L+sh8SQoZtqgrvmOAaG4fQXDXBK0Fl+jF3isAHeHTIfouklAWmaR+VsjA9E1
65k7PSRIvsDZIS8mA+Np3k6rAyS4QC0UrZF+GYxsEk5OfCNBqP1AdU6ENDgy
9ZkWzZMg7CPLg73XkpCkLLV9/xAZzj+IO93h8h/kF+nFNTGRwSI2JWnOXRxq
jrtLCR8jw2DGtQap1xdgbLbFZv8EGf6M63mrp4rCsUCNmVwRMkhVRRlepBOC
Mzh7H7b/yPBAPv2Qi8h5ENd9z+MlSQZzZZGA71qCcEfwl959BTJ8C5qa+Fsi
AIGdlr176mQQepW8P5vIB7HiYc8ttMggTO3E1/uHF7Lel9GN6JJBnOf1l0Yh
XmgxIyvmPiUD/9M4f9dQHtilC/yk9ZIMkxmjfwmmJ4DJNk+r8RUZHLWb9Xgk
OIH7Wy/+vBsZsvmLz1yj5gCZHDaRPT8yXPVfv+HSxAb2t9JTc2LIIL0Y4Ple
7Cj4lrTLsyaQQT3hvS6/4mGI4FwY90ihrD+rwedtzARF8+JsWtlkyKSNDkn4
fggaNLRKG/LJoGqSFnpXjA6+VL9SP19ChtKym0ptYTSw8KbhzW41GYwz7M7/
9DsAJPwfAfMGMsS7X15xYacCOv2DrUPNZOBhOHki9MUe5qyQ6m72ZzK8rTml
2H+XjLkUYZ3A0k+G/F/2leZ4AkaRHHHZY5hMyV9fcSolG5gn3d/s7v0gwxz5
FF82Fx5jLbFzuOEPGR5LGXf90V7CeMSfLhD8S4b5D125fv3zmCCqa7cjF8iA
tfS+EBj4F5NgYTq7s0wGj4+dOtMeU5jcwbd+ZmtkkGxKcThj/AtTJVt4ZohA
hu3Nx2xHVcYxHR8GGuS3ySCWncv9pmAEM0q/8SB7nwxVHaORZPYBzIwdB+nY
wS1QZ2Hl/tzThVkfvxLjfmgLRNOSGG3cWzBUSo8vzjFRuPzWXsmtGszRPJ9+
zWNbICthg+bZSjCnWbJe1LNvwQ9e3e8C7ukYMdcuekGuLbiLJwSOs4Vj5Kew
HyN4tiCmd6QEw26L+b/zU/D/56f+By7+Ufg=
          "]]}, "Charting`Private`Tag#1"]}}, {}}, <|
    "HighlightElements" -> <|
      "Label" -> {"XYLabel"}, "Ball" -> {"InterpolatedBall"}|>, 
     "LayoutOptions" -> <|
      "PanelPlotLayout" -> <||>, 
       "PlotRange" -> {{-1.5707962626807608`, 1.5707962626807608`}, {0., 
        1.1}}, "Frame" -> {{False, False}, {False, False}}, 
       "AxesOrigin" -> {0, 0}, "ImageSize" -> {360, 360/GoldenRatio}, 
       "Axes" -> {True, True}, "LabelStyle" -> {}, "AspectRatio" -> 
       GoldenRatio^(-1), "DefaultStyle" -> {
         Directive[
          Opacity[1.], 
          RGBColor[0.368417, 0.506779, 0.709798], 
          AbsoluteThickness[2]]}, 
       "HighlightLabelingFunctions" -> <|"CoordinatesToolOptions" -> ({
           Identity[
            Part[#, 1]], 
           Identity[
            Part[#, 2]]}& ), 
         "ScalingFunctions" -> {{Identity, Identity}, {Identity, Identity}}|>,
        "Primitives" -> {}, "GCFlag" -> False|>, 
     "Meta" -> <|
      "DefaultHighlight" -> {"Dynamic", None}, "Index" -> {}, "Function" -> 
       Plot, "GroupHighlight" -> False|>|>, "DynamicHighlight"]],
  AspectRatio->NCache[GoldenRatio^(-1), 0.6180339887498948],
  Axes->{True, True},
  AxesLabel->{None, None},
  AxesOrigin->{0, 0},
  DisplayFunction->Identity,
  Frame->{{False, False}, {False, False}},
  FrameLabel->{{None, None}, {None, None}},
  FrameTicks->{{Automatic, Automatic}, {Automatic, Automatic}},
  GridLines->{None, None},
  GridLinesStyle->Directive[
    GrayLevel[0.5, 0.4]],
  ImagePadding->All,
  Method->{
   "DefaultBoundaryStyle" -> Automatic, 
    "DefaultGraphicsInteraction" -> {
     "Version" -> 1.2, "TrackMousePosition" -> {True, False}, 
      "Effects" -> {
       "Highlight" -> {"ratio" -> 2}, "HighlightPoint" -> {"ratio" -> 2}, 
        "Droplines" -> {
         "freeformCursorMode" -> True, 
          "placement" -> {"x" -> "All", "y" -> "None"}}}}, "DefaultMeshStyle" -> 
    AbsolutePointSize[6], "ScalingFunctions" -> None, 
    "CoordinatesToolOptions" -> {"DisplayFunction" -> ({
        (Identity[#]& )[
         Part[#, 1]], 
        (Identity[#]& )[
         Part[#, 2]]}& ), "CopiedValueFunction" -> ({
        (Identity[#]& )[
         Part[#, 1]], 
        (Identity[#]& )[
         Part[#, 2]]}& )}},
  PlotRange->{{-1.5707962626807608`, 1.5707962626807608`}, {0., 1.1}},
  PlotRangeClipping->True,
  PlotRangePadding->{{
     Scaled[0.02], 
     Scaled[0.02]}, {0, 0}},
  Ticks->{Automatic, Automatic}]], "Output",
 CellChangeTimes->{3.939776115574162*^9},
 CellLabel->
  "Out[170]=",ExpressionUUID->"5c1e6a90-def6-4046-bbe1-4214787a1969"]
}, Open  ]],

Cell[CellGroupData[{

Cell[BoxData[
 RowBox[{"Export", "[", 
  RowBox[{"\"\<mod-affgauss2der-orisel-kappa2.eps\>\"", ",", " ", "%"}], 
  "]"}]], "Input",
 CellChangeTimes->{{3.939776126461862*^9, 3.939776126906855*^9}},
 CellLabel->
  "In[171]:=",ExpressionUUID->"1a2067e4-0eee-4490-8b8f-e18426664635"],

Cell[BoxData["\<\"mod-affgauss2der-orisel-kappa2.eps\"\>"], "Output",
 CellChangeTimes->{3.9397761275758343`*^9},
 CellLabel->
  "Out[171]=",ExpressionUUID->"28a96c7c-bd1c-4798-8175-cc7d50c3a4b8"]
}, Open  ]],

Cell[CellGroupData[{

Cell[BoxData[
 RowBox[{"Plot", "[", 
  RowBox[{
   RowBox[{"mod2lambda", "/.", 
    RowBox[{"{", 
     RowBox[{
      RowBox[{"kappa", "->", "4"}], ",", 
      RowBox[{"lambda", "->", "1"}]}], "}"}]}], ",", 
   RowBox[{"{", 
    RowBox[{"theta", ",", 
     RowBox[{
      RowBox[{"-", "Pi"}], "/", "2"}], ",", 
     RowBox[{"Pi", "/", "2"}]}], "}"}], ",", 
   RowBox[{"PlotRange", "->", 
    RowBox[{"{", 
     RowBox[{"0", ",", "1.1"}], "}"}]}]}], "]"}]], "Input",
 CellChangeTimes->{{3.939776140202592*^9, 3.93977614056983*^9}},
 CellLabel->
  "In[172]:=",ExpressionUUID->"d99384f7-accf-4281-9969-6e74e8bc8c05"],

Cell[BoxData[
 GraphicsBox[
  InterpretationBox[{
    TagBox[{{{}, {}, 
       TagBox[
        {RGBColor[0.368417, 0.506779, 0.709798], AbsoluteThickness[2], 
         Opacity[1.], LineBox[CompressedData["
1:eJwUV3c81t8Xl5CkzC8llSRlJKuScU9UsrKLSksZRShbKmRF2TIjOzKzJRfJ
3it77/U8Hh4r4+f31+f1fn3Ovef9vufcc849qW+uaUBJQUFxg4qC4v9fJcVD
V/+dXMcuL5/qJ5aGSEnlOhJpj69jKT+Tqm+bWjKCJ2e/sHGsY4qzvic9Ni1l
jn26o8zDto6f8dYn33N0lzm0XrUmwryOWR5HB4tsBcrsPL2YCIfWsUfHyRwv
6WgZYnO81k26dWyfcLNV922izJA0y557NOvY6MFsB2d0ukzLN+d0Y8p1rLQV
f9mKIkemnJV4z2Z7Dcd5f2Jl1CyU+eH0YL/rxhoGux/k8GtYJm6uPs9/ZQ1/
UlFR4p8rlwnSlXoaTVrDugeKcsrcK2XcKpKZ0hbWsAfvbV3JV7UyNsKHcdHM
GnbhvHepJL1RRpeWfKRzZA2z6uXqNh9sl1G0elI1OrCG+fMfC4omdspIDrVY
Lfbs2p//nPrWqFuGsyC9ib5tDev4hkSpGQzKHOQ59oajaQ13qiwL0GkMy2z7
evOfrVvDrbQUZ7mpRmWGjIzdrv5ew+V/fv4t/jYh09LWKaqB17DVV59kw/Ap
mXK4PvTg5xrm5dnRZY2ZkYln55ZyyF7Dm7q/FdrmF2SMqnqJmXFrWLZzKqv4
6rKMrphSVEn0GmZUn1mZ8SfLKEQXKNdHrGF56aDe7ZkVGX7b4MTJwDV8NYF8
kLlkXWaBV03vuOsaNtnz42T49I7MYMCv/YJOa7iA+dFRrWoK1LwtkH/ZcQ3/
2lsW/zFmD/rRSct8y2oNVyqi42CwF9m4l1d5P13DSfsdVrJE9yEjkrB12KNd
/9eP+Y2I0yLdB9HcSXpreE7CcZtNZj+SvOj4plx7DW+Edj4seHgAbY1fEFu/
toY/fPMTO0NgQK7Xk6MMT6/hA3cWZ5a5/kOl3g7qJ06u4SVc8NVg7D+02aJM
2cW5hmtPqbr2fWdDlg8WDBRZ13ChySku6huHkb6t2DnBvbt6uTgzjTKOoqhf
VINj26uYVcHMWCiIE3Xv7fT7srGKM7+oumu8OYbU/eyWD5FW8bi05c0+vRMI
kn/9XBxaxd+/s9wSSj6JHAg+L1L6VvGU8+OG9HPcKO/CoxNPulZx4tbfWd8c
biRUTvm+vWkX565/9605hTh7byjll6zipBVmy5tMvGiDvrXLMXIVf7nlm2x9
XABd1IrzuhC6ipPLcj+51AugV2FW0guBq5ht0uOC2RtBNH2a/etD71UcOeL7
mmbqHOpCekZyDquYOKalHGshjFjdzh35Z72KXYsTOL+1CSP1uu3a7JerWEpD
hfOahAiq0okROv1sFQ/u+5WiRSOK8iwmyPt0V7Hat8jzz/LEECkvP6lUaxVb
petRFfCKI6Etzzv2aqs4xmDnVU2oOEr4IPBrRn4V3xnX5lFxuYCCYi1cGy6s
4kabV9lvTS6hl+0bzIEsqzhBOHHwUaQU+qypdjeIYRW/u20kqsotjYqb42KC
D6ziLM+ycO4UaUTToCIcuncVs8/U0odjGRT5J+rml6UV/D7mgbLMniuoOk/O
M6ltBVsJzJfS2sqhBfGQpm9NK1g1/XtyU60cYsmeZUupW8FPN4nD5SeuogcZ
QQmpv1fwZd6XxqjhKlpKmijPyl7BfnuDdbYvXkfHw7y2fgau4DR5cR9HRQV0
jX3w2i/fFTx0/fshhh8K6Fmw2McS7xW858ArNjZORZTj38dR9n4Fn/rcef3z
siJS9BKSqLRcwY22z1SX8pWR1evWV81aK1jW6pAvzSc1FL7OW9SitoIt990y
K9qnjrDt6z1tyrt82BpKuxXVEZ0Vj1/H1RX89yta7W9WR9GmNmk9YiuYC9z6
7s5ooNr7HFNjLCu4yktZ6pqqNlKLloYNhhXM71q3Th2ljdqHHnxmoF/BqYfP
Tg8saKP+J3HXJKlW8DqZg2Ii8BYiPhOM8V0m49N2aKxw9jZit0F3JTvIWChj
Xlqs8w6KzH+UpdZCxtEZDHP3L99FXOsutAYNZGz6XTRx/MtdxO9Ylef7h4wt
GJqZuUzuIeSizjKeS8YjFfummtjuo6c++vW+n8k4IkTNYPbeIzTd5HoqIYCM
31Ide5EU9giZMSU5FPmQscErUEFdj5Bt0OzZcXcy1khZ5tuv+xh5hVu5SdqS
sSvlhxtm+vooM9EdjeuQ8Xx7e7ZtwlN0Yepb8IYWGVcz3PxhTXqKivjq5hjU
yfglut3vfsUA/U5liJBUIONO7W+lpEED1PkjdNVXgowHVXgNnwoaoa2SlEzJ
I2RM9sqmer/zDNX3nKf/x0rGW3vVlueNnqPIlRyjn4xkLHBJNWyx5TmSFsLH
pWl39ZDbePtTTJDDl7aPMqvLONfwmBXlyxdIqVB3aou0jIOd0mwJEy/QkY7+
qyULy3j0zp6nqQ/MUAH91AaaWMb+I94N2VrmaOX1pvGVjmX874K0iXGKBaoM
ca6gaFnG5e0jx+jmLVBwNg1XWf0yfp+Zq5At/BKJzzL+la1Yxgfo5ZnO/XyJ
LO+evn41exl/LJCsvNz/ChElVE/K+y9jXpH+kdY71qhUu82R5tMyrmmnfMGS
YY18LXS7Kj2XcSr1j9Bv1DZI6Ju+7w2nZUwT6HhkMs8GvWC33VIwX8bHGOQ2
b/HbIWmxTd39Jsv4iO8+wT4vO0Sv5pxTY7iMB8I2GCbm7FCqu7eJ0oNl/CHj
l1lUrj2aIUd3K99cxi9T/1DfvfsaFTGdvkCvuIzLGErCc6teow/nUvzqry3j
ZluZ8tqLjuisQc6Nm9LLuNTjxBLieIMM26tzVQWW8Sktm/+4V9+i0R+L/hr7
l3EdFVv8gocziqTZcLlLvYzJjULHPGqc0e27lFZP9izje/P56Ai9C6rew3Lb
en0Jx9tu7pEMckHp6uIcYdNL+G7fcll/5ntkFC99IHZ8CTu41Stnb7xHXGvX
NlOGl7Cv3uSluOuuKDD61kBx9xJOsK7sGR1wRXYLNrFDNUv4+IZ3g9EJdyQi
9y5w+s8Snnlq8tL3lTuaCfZwJZUt4dKGJ0krle7ovkyoIVXREh6+YNAZYumB
5D4W8p9NWcLSSFE0r88T0fNv/jD3WsKMhYzHxZa80Z83VPF27kv4QFlQVo/e
R/S2hT7Y2WV3v6woEc7qj2jR7phtoMMSThXJm3CP+4Q6q5BU/vMlPP36Z2qe
mS/yO3pDsNRwCV+RM7GZGvdFiuZqx2r0l/A9NXkL6/N+qJjt0U7P3SVME8z8
Cb77oRgD59/bSkv4v4xMxfvp/uhu4YecfTeWcHvQOEXcoj9iPRiQwHh1CZ9z
vcxPvBCA3HNiPbildvlnunzNKgtApnsrlOUFlnD5xHqU0kQguhhD0/7pwBLu
OxheNGD0GUk2vayR3beEc9qMP69XfEZoq6+ETLmEu4+FvIw7FYLk72Qn398g
4Rh+k90mGYJ0mB69OzdNwmb2xfsm3oQhPaizGh4jYccTJ5plp8LQoxcXnwcP
kXDX88IAI+1wZFxDf2vrLwmXkNZZRUQjkJ1zIX9DJQl7r7OExVN9QY4ZPFzO
5SQc3iFRfentF+TU7/vfhRISfl6xPNu1/gV5Xjak+JJLwhm9zdTPV6NQ6CJz
p2k8Cd/JX2h65v4VFT42daZ3IeEN/v7I/vZYVOL716b0DQmX/vXoMueJQ+W/
5Eyt7Em4jM/N8r51HKo9ckSnz4KEqTVN7z85Go96Wv4Ipj4kYbEkKuN6uwQ0
sCPM/egeCTNMTcrPtiWgkXOR7Kw6u//nZdPDhBPRzIdXlI6qJHyIXdOmbCER
bcie6FKWIeHy9cuddO++oW1zr4YdCRIe3vxLYzn5DVFGkcuzxUlYg0mYnKiR
jOg26tKOCpJwfZp6Q4BACjr6w+79LAcJf61Y5zde+Y6kuVuFvNcWMWN6Y9cW
IQN9ZTkgrrW8iNN8z47oS2WivdTXLh8lLuJWmyaXuXeZqHYy9+r3yUW820rN
3eizkG5amG5d5yI+Zi3d90T8ByqOar0f2LqI44T4X3k5/0An/A48ude4iIfj
zV0pm3+giVdvXsz+WcTfz9EQti2ykZXEY5cDuYvYa8AupuN3DuriC/doy1zE
B24dPyvOmYukjrZ9jEhdxBf2MKey2eQiyu1rIQLxi3jg9Emu90J5yO/32VTl
wEWsy35irPRHPkpVJXZ4v1zEFzl0dewYfiLGK3y9Wi8W8cFtcAt8/xNZiugP
HX22iNmnz9Bnrv9EkqztM98fLWJsOZ3ANFeMqrvzd+rUFvGd53XD72ZKkGAd
kSpIeRGnqL34nGaOkW8xH53ejUWMlFSY+Fcxuh0dwTqHFnFBLldRpHspGnv6
jo9eaBFbQlPuy+9lSOF2gVA73yI23Iit6F0tQ99vLIpFnl7EyclXB8Kul6NX
/E+Q4LFFTFXY5sA/Xo4oiPJaKvSLWCrkpM/NCxWI8/WhNx9niJj+V4D3uxNV
6Fl8LfuXCSIOfphfZfqmCuU1uP9IGyHiqA0d8nBfFdLg2pls7CHiebNGrbdf
q5H7H4ImUx0RN3rKxktL1aK2he/zJ6uI+LKo7AXexFrEddjYU/Q3EVeoutE1
MdehoudDv7R+EjE1XDZzXKxDBIaWs5+/E7E44UPu8T8NSPryp9+JSURsQ9zi
70GNyEtf8UF+HBG33IcTQUWNiCe3LLArgogf0Orlny5oQrp3f2xzfNy19zSN
uDfRjMrjA9ujTYmY51lSzJRIG2JoVDPPNCZip4CXkaNObUhv9QBd2VMi1jLm
uC7Q0oZWFV1hRI+IYx0SVvKs25EgwSqF5yYRS43p+zxu6kD2h0WuX1Ak4oD4
sf1P+DpRpez84PXrRNyaQzIccu1Ej4IM/jOSIeIzqZk3ja/8RcGXbzslnyNi
vuDuLwa1XWhEn/loER8RS6tUSG8LdyPhj425taeJGIt3ZyiEdaPaAfnZ2WNE
HG9kcIXRvAdtv790W+gQETebp8nJCPeh5kgRXcN+An5PwfzgAO0Qoog3/9zf
TsCHp0PjTdSHkPD3tHbtegJ2IRA5j4QPIb9CPo2rPwmYtc5sy1JkGKl3nlTi
CiPgPTwdV3ssRnbr0UPPED8CvjNtwaVdMYIyx75UHvIk4MyzBUOqR0YR49KR
q1s2BFxfwSk8WjWKmhmYpXu0CdjbvExZS2IcUbCrO2ioEHA7nPweHTqOhI/7
FFRfJWCRts1v3zbGkZ8g3YV8UQK+/WeckqliAqkrUgoFMRLw88d0Z8+8mELN
LqQTqvUL+En8eSNVrjlE4SX84M/vBTwVc5bN4+scEvY3i5T+uYDrmMLZmE7N
I7/omcMCKQuYA0k9v3Z+AakXjzDRei7gufZnn7JEicjpN5f6u3cLOFGcajjD
kYgyax/4rNgsYKXrbMNU1UTE2N1DN26wgEd/1hHq9BdRM7l1b/nVBbyQprPy
PpmEKLYY5S5L7fpXaA2b2yYhYSo1p0zRBUwa+Eo7fGsJ+THXbUadXMAHbabP
edEuI/Xzv8mvd+ax87zrjQxnMmoyzp688HMeV5bT9t2oXUOtg6vqKHseS5nP
HLQXX0edt6WL5L/P42vdWXnWX9dR37U/H3Ui5jHJiSuJ+GYDzXD9FbF/PY8F
QrL2NaltovmQoxHOlvNY9BAfi0zNJiIeekTlZTKPz5EtPxVc20Krm1Od4ffm
cXelkf0/2W1E1b3xulhqHl/VEP12R4ACaNVhvEJsHr/zMlqvtKCAA1XvVRsE
5vEJPsm0R/kUwJxLf3Lg6DzOZrcKO6ewB074H6/c+TeHmxr+9ZfaUYKkohzj
1eI5zLCoupnNQQ2o1N1eOWcOL55jq7S3pgbZS3UjWqlzWIsqjLq6hRoUTmvn
Po2cw0euP3h22JcGbu0xvOvuOIfHC2+GKByjBV27lN8+VnNYSQfzMLnRgh5h
QTDEdA478WidDF+gBf1+250kvTl8ioc9/kDVfrAo/BBfIz2Hl0RufbjhcwCs
hBsPtorPYc4z0S/nqejBNonZtkdwDh999jI88A09vA2OUJzlnMMKTCw8e60P
gvfLtAX6rVnc+UHkvvEbBkjka5FQ/zWLj3NZX1LaZgLjM1llTrmzuGsg/bSc
EjPwn/ZXykqbxRG/WgccQpghnUtDjzlqFm+lNvz6fYEF8tlb3rW/ncWJeQdu
KLuwgsN/WbTUtrNYdl8Iy3AXK0iz+PtfMJ/FwLW5d0z4Pyg9pBH3+eEs3jgj
Ka44/h9UU7dU6l6Zxf7BSi9lHrGD194stQ8Ss5jkt3p7qpwdVPb4dxUKz2Lv
XJkc0TOHoWVTfYbj5Cz+Kd5EKF0+DD1LzQf798ziX4v/SXjEc8DscLP2498z
+FRd7vXL949D+mBmv//PGfzgVPu7a/3HwaLfz7A8ewaXWoysGT88Actd6nan
4mewkOUracYLXLDZ1Bwx7jqDTUW4A7hvnoSShkwetjczeMzzuxnd55PgVOeX
Jm89gxO23vqeGjoJ1FXqOMlgBvvuvaC9ZcsNh0qaR57Jz+BqAeor/XmnoPln
pkk4msGCOQSG/v08EFDot1x7cQYbz3FGX3rAA2y56jSCZ2awmxivIsuB03Ai
tZlvYd8MZrFUb6O24QXh8GaLVzXT+NyZ9j3nPvOBp4oN5XrpNK7c9pDup+OH
oe2jQe8KpvHAy76Dkc784PvEKP9j0jROtmMmPLMWgAXB7a1Et2msvz0UpWp7
DuQH43zPvZnGv1YrXztsnYMof8WTOVbT+OpVRvIedyG4uRJ0rezJNB7s9dG9
GXUeUrGAd6/sNPa7Y2XhvCIMVK9aOPUvT2Nx5vGiiKsioMdjmz4lPI0f2Z4u
ZggQgQMfylvIJ6bxS/rFEE4xUXiueecw4/YUflfHe8baXQx2H48J14qmcMyx
zPE224vgFCJ4qS5rCg9KVY6491+ELsXWao3kKcxRbeuyfe0SeKQfm3sQOoVz
OnPu3D0iARO2OaL2NlNYZDBeIrbrMiD+uxU7L6Yw35+M6zo3JeFz384td4Mp
/DzpfjxThSRcl1W2D9Sewh/23hMtzJeCeLoRnCY6hVvGOa2bCmRgs9hDQ5x/
CvNPvaNMQQi0zc+NFp2cwjjinGZbJYK97XY01YxT+NnM/T+XBwD0vzDcHFmY
xH7++7ov/ycLJ4Vleti+T+JgEwZVupiroKI5/VkobhI7PT55fIt0FeysgrXk
IyaxHN46hOSvQWPBfL219yQ2WCWMlRCvgYNsFG43mcRsUueD1G/LQ8ITJce5
J5N4aiT/qEK2PDS7rUhQ6U3ihay80QKmG3CmVvWHmMoktuB+df1Y2w1o19yJ
DxCcxO3WGmYhxoqwY/X9cQrPJIaLep7bLYrAH6JzvJxzEnfel73EIKMETr0Z
IYv0k/hm89WzNw4rw7mnj7zU5yfwC1rmW3WjKuBuXWZ+KH0C+8eXdsY+V4es
kBeCvIkT2PDLVhWkq0Nf4ZFpmagJfL6ZpmmGpA6i2y/1X/hM4E/ceXKv32nA
oDv3rXqzCTz7MGtyPUET6JIbmcYMJ/CpKbqbr0macLHOofHfgwk8kkz4JHhF
Cz4ytN0QUJvAly9fTBAe1AKJ0PeSXucn8GiAbNEVwVvwpOj8asyZCczAS3my
3OUW+PT1Zhee2PVvdfVgWM8tGOMSPzfNMIGNYqw87/ncBv/ksRMKxHGstDrx
4DeNLswUXaemyRrHVO4t//rgHnz3z6+1/DaOh06NJ33Kvwemxnx+w9HjWP+m
t6aEiB7M/3fw6C+fcSx9+rF6BP99IFq0C1uZjuMOq0J6x4sPIeuG/Mrwk3G8
8X6aZqjkIbw6XvBT7d44ljFgESrleQRLdRHyAkrj+OtThsr6H49ghfeJ3siZ
cRwjM/WFrf8x5G+1n1Q/MY4HDe0uFfLrg127/OQvtnGsXmh4NNpeH9ad+V+F
UY/jeWcWf4WjT2Czb9FDfXQMK15MKPxq9hQoA52yS6LGcC2FsyXbXSP4/Yxk
J/h5DO/zTIsyKDEC1ytPUfinMTyj25ilxmMM1As3aqwdx/CZ0ZgzB8nGQKvI
MCh4dwxnsPziGEh5DjUnnOPDNcbwz30SOIfTBLxWSM9oFcfwZqxK8h0/EzgQ
37k8emkMW3SxxvC9MYVDO1/oIv4bwyGv8y0SX5hBUwdDM+3BMezlQbn6Y8EM
/FKdg22oxjCvfVx15UtzYLprwKW5NIrt1iZVmMACWHMFL+5vGcVu4lZycrov
4ajJz8e2H0fxf0b7P30os4Tw6mr5g66j2IS87ZbAbAUcvJ0Cca9HscqhWPzv
6S4eJpIbn4/iKsU0a+OD1nBYh9eLV3EUHy39blr6wgZCc8TMi6+MYmV6QR+B
GhtgZ5bV1pQYxdeD03TIp22BreHe8bdnRjHNljJ3wagtsF71/9FBPYrpKuXd
XS3sIehrVIjJ1ggWe/PcyuyvPbBsf3fcQx7BWqTJ/YPgAMyFlfLnxkZwcsCI
4rP/XgPj+c0e1/IRLCN+/ElhmyPQHzXaK/5uBI/VLZod1XCCj3ZWUzU2I7jD
tmaNOcAJDnQ6Nzw0G8Fw72/xvzYnoPOPDPG+P4JV8ycD0+46A+2+VoFRqREs
GyTaPGfpAtRL0toBa8M4fn9Ac02XK7iqK10+SxzGsuquFvr8bkCVrnO8ZHIY
Z65nzXK/2cXPXk1Ndw5jpnZpQ35ed6AcTHKUzR3GNV3oQom7B2zXMicQXw7j
0HNiNhZuXqARypvL/nwYL9uzKr0a84J4A8k/SH8YV5c4nE275g1KFPrjHzWH
8XnaY+J9tB/h84Ws03xiw/jiRYFQ16+f4NxXtcTHy0M4jj310ElPP3B68STP
c24I35Ks9rlR7getkraVGWNDGFUSm89u+YFdR9TEVvsQFlcc/HXK2h8q6BZ4
w3OHsDbbV84LZgGgZ/0xqdVmCPcEh8jFuQdBhtzX/HWzIWxlQj/5qiEIKBlz
qriMhvBiGF3zif+C4VtK76SZzhCGFYMUjqRgWB7kP3tAYghHlAX+19nxGdiC
AzQ8SIOYmT2D492jMCg+X/SyY2QQO5F6+WXzwkC/dtj/VNsgjntk9XLfwXBI
2xFuxdmD2MRQ8V/Kr3C49rxJc81qEAfj/hchApFgCfTaz1YH8EcH7baH0tFw
7Sp2ezIxgMseCUWYp0YD241X+fc7BjDxs4Mp6dBXKFDt4tDMHsDBY+kCHi5f
YfN+/LCk+QAOj23x0n8VA66O0ub0k/3YlTlI+YNNHNxyInyl6ezH34nBJlFF
ccDrGttK8acfU/YF9rnuxEG1N+1Fcmw/vn1Up6jBOx4ORrRv9j/ox0ckEi57
pifA50JTr4zOPtzx+qej+fFvYPTrRHHynz5MMefE62fxDSTKWufjcvrweHeb
Rdzvb9BTLaERGtCHTTfHfFNMk+F4F9VhZ9U+HEMwZrCrTYGklcgEzcpePCEa
8WknLw3sNtT+quT2YhNNCh3NI+mgtE25/0Z8L9ZItVT96ZgOc9TPTKVcerG8
5r+pLvkMEP7vghgP6sXte6+8l7XKhAKxhlJybg8uUPB+VC/yA4TZPykwJ/bg
SwreMQrGP+Dbhkqz0OceHCLwnVs1+geEltUPGtn0YP+J8ty1Q9lgq1a/3X2x
B/Oo7PRMLGfDRZM66ZL8bvz7LVFsqzcX0lW9K3qSurF94Ckmp6N5wCuqrLIa
0o2/lVhYR9zLA7b12nvCdt1Y0VAiJro/D8jutQ6xEt24tySSdW0qH3Jiawrc
C7twQ4aqY/GxIhB0/3AlLrkL/5Zs+u+yURHEP1OsxmFd2J8v8vL9rCIIEq75
u2bfhTXxx9roGz/BsqR65blkFy7eXvM841gMoj1V4mo//2Iqyuie/TQYMpgq
M9l/dWIbfzaKTxrloPmASWnoeyfefjNHincrh5UUvdFv4Z248Mfgf+eLykH6
2tJ/knaduMRxqiKC5zdU23C91hPrxDLtmfdGt3/DUK/D9ZjkDqxn+/eFV80f
YEo838P/uR1btWfP1BTWQA7JwXLJtR3/GWgUmtmsAV2opC+2bMf/EedyPa7U
QlSXHtzUaMfrBqMaUjW1wH/AK96cvh2b72V+/2GoDuQsxsxyXNrw8Nmj/AO8
jWApGbYXmbfi5wrMvRofWiAo6Gjf7Qet+NM7PELzowVyFr7kmN9sxX7aglpr
PS2wEhtrECPQistcVrd8z7WC3YHUKqqpFlxwP4/Ct6MV3vaVeNc9asEJvD1R
ycLt4Pl2jOWOZjN2XXzn8JfpL0i6PVSYel6PmQ3jsq+/6AeC8abvO88KHBvv
/u/TtXFoTxdhVDWswA6iDr+uPB6HomVDP85rFViGtf7x7JtxcHVq8Svc+Y2f
er1n5s0fB47QRP8lm9+4OSNJ8iTfBFyrUg80MijHt1fvnEqnm4TQ0wmf1eRK
cW9lHuf+0il4Y9LDdpyrFN9lrPgX2jMFf/RPCHX/w1giPGXnIHkK7josC7FY
Ylx+BDMl8E2DW3KUsMfjEjyU+yDBxn8aevYtiZmjYjzqvXaZ+94MvK+IkIS1
fPySp4rwrnUWphovBxoU5OPcDNpGjslZUO3+O+ttl4/1xDLZff7NAscCy5eu
tTy8UXqOd/PUHGSyf9x5uZ6LH0VEDU+/moP+544V8RvZ+GC7zefvtPMgZ81x
rK4oGwvSqF8K45iHb+8KrBcdsvETo14bXcF5sApa5kX/fuCUS/WXldTmga7E
9MPff1n4obNbJyFgHsy4iyJZNzLwuL5vxgLjAly+tHLzsUMGNpW6r1B9YgGo
VER30jbSsT7xgvcLoQWIsE55fONfGg7SvJJ7RHkBqqvDeR02v+N+FaGnBOcF
COzv/Fvp+B0b62swHPNdgAck5g8sWyl4+RZLI0vkApCPes+mbiXjr6rCGvdy
F4Db/HXm4HYSXm13k1YaX4D59/mPBd8l4ctPeJQLiAtQELrEbL+TiGXbA7jn
/y2AWrmJNTNFIo60kTqewkQAx//0JK/vice5Xp0izyUJcIM/dNbfOQ4bmogZ
7btGAGZojxzYE4dT6DhMn90kQLKxyo4tZSxmXJfe8/ohATp/Slek7P2KS9Ya
zRqdCMBprz9Aoo/GnrTHuww8CfDRQVncjzkKs8nU15f7EsDkzbGh2mOR+IHY
gdT6LwToeUtz0fhUBD7h1HDVPp4ASk4Eb2q+cGyucatsJoUA/O/LLl0RD8XF
UNt5NJ8A4a4pn/ovh+DZF195e4sJQOceOOoAn3H3Sab6B+UEmPE08M1VCsJy
zu6ff9QT4K6X6rimeiCeTb3z1qWFALXel6SItwLwnyZDWbbOXT0++yf5H/vh
QVvyvOcAAUS5xu39GnzwzIZGgtHIrv5T+afruj7i8Zdf2/ZPEIB0+kML9ZgX
/ueq9MR8mgAtZ++9uULwxDO3uK6EzhEgU+Ac3+sNd9ylekfHlUAAP6Gd9lxq
NzwxEhQiRiKAhUiLE5HxPTa40ktMWCaAunicoACnM/Zc/qLdu0KAh2YzmXWq
b3GjU0Fu2xoBjlv50MoaOOCuYQta3w0CDNiLPsp7bYN/7bOTO7hJgC/vOvMF
Al7hBZi5q7pFgAI68nE5jRf4qZ+akuY2AS6xyTQKvjXAhlSRdEd2ds//Kt0/
odv3cPDM+ZDYXdycI55N++gGfkHVNbewi9utUpFo1nngSmrYv72Lv9hen1aP
1IL+hrz5pl2snnn3j0zMY9A/lhj2dBe3xDOzaVk9g+0uDsbiXX/JKgZiOXEW
MFFNcatzl8+MfFkv+mQF60yZL7J3+fLLHnOtsbGDhu25R1r/dvlI2QtqP3IE
uaLJi3nru/kU/vw5gccJDP9JrfeuEmAlJLQk54gLtMcSf1SQCbvzSSWzwyFX
+KBoa2GxtKsvYNkQ9roDV9l3GCQSQNeX+yfVmgf8dGs7z7RAALuP6gy1cx8A
nfyiQTO7ez7uqfnanZ9gUaLbUnKMAF3vew5w1PmCY3lGpP3Q7n24QpVJGPSD
muiFG459u/plRKly2wPAT6Terb6NAELSiunsTYHg07mqzNFEgBLJR7oONUEw
9TXun0Dtbnwu+aRCyWdgda7+FIEJYHYx4XZsQQiUWXemrxcSYFu8mII6OxTu
NHpf5MzZja/ojHZtUjhYbrHQZCTtxl9QfkvbPwrcPIQrGT4SQDo00WflazQs
9XgfIr4nAL3LXkYV3a9AHTuV7P2aANPzT2LmjWLgtuO/3+RnBIj9w1Mh7BEH
zcdBM/Lqbv79a/+4hyEenPqCSPcvE+CtiNut1s/xYFrcM9UnRIB7X8YnLBMT
gEJ8ZJ3lCAFYrRP35/9JAp2jljtmMwtA+f12q8fNb3DBPC/o1MACEIdoInQ7
vkHbuTFiSMsCNKgYCW6MJcPzmwm3yvIXwJ3nrJoMVSqk8sX6cO3Ws81p7drH
JzOBK/VwxhPaBViiShNSMsiERXX7M1fW5mHmBHWgaHIm+D/cYz0yOQ9dt3Lv
7RXJgnuv/15zqJyH3LL/5uOv/ADbi3pkSufdehvWyTD1MAdOH3seODA7B8MK
urfMogpga/xJ+NnIWUDjjo8b+guAbEkfKeAxC+HOMS8EjxXCewud7/tfzYJm
0YzbTEQhBG/VF+vemIVygTd5hmFFsJR6SFmNOAOxh2LZHwYVQ9A9MXMq6RkQ
nSHPnbleCtUyudytv6ZgOQMyDktVgDkPU5Od2zjUC0gxW9yvgEGtvK+ZxuMQ
l3TRuupdBZy5IHpsSHkcNKPPSdlUVED9S667Z5nHIcvnaFXbzT+gzKAT8iJq
DMxerA74PKoELgbhZ/J5ozDJn3GI2r0aLptORQ9PDENPwnGzxeZ6YNGaSrhQ
3wd5NKma30j1gPqzRVVC+iDQ6PKlh6wNULovJd1Lvw9U+LQpGnQaoGuro8l5
vRdKUj8EfBtoAP6YwkJjvl6IyV7OezjXCIf8mH77+3dDzqPxnYn3zfDBIJo5
yr0TuJkEX5UHNcMGe9Pmd51O8Ct7NfYloRnKWkceE892wgtuihrtqmZwtEPd
x+o7gHeMI6CcrgUSU/tSWf7rgFAjdZ4o/xY4NZHpnJDVBq/Nfircim6FF5+f
stSztYAckJ8eymgFeomPen8Wm4GO8bxzVUkraDjcvLFU3wyhWbGFlwdaQQ1W
L83v8spb/sB//FgbMEalWeZONQHJQZd+MrwNVA1NHa+WNMBzD3KT3ed22Gvj
xhpRUAOiuufnRBLb4bjrpZji1zWwfvYZ7WxuOyjKfVSXhxrwrO27cr+jHTZf
WRr4V1VD4sGKLFnWDjgqf+bMnv4qGA4MCKQL6AC98FIt9qOVoPv1vE7kp064
cf18182RcljeN/A4OaoTsk7XGi+klYOf+UfTvIxOEPIp0tqxL4caNO3c3NIJ
LZWbxhYs5SDZH5tKxfYXntuuBroolwEnBxvli6i/UHcs9yk5GkOBcwW9Q8Zf
OPNCOazpGgbt6VfsHqV/Qc+FodthpgQ+FTQJxoz8hQqChuwViRLYvv1Bp4O3
Cw77lJQZ9xfDYOBmqkxGF2ClqnCpm0Xg+C8lX6m0C0zsIo3itwvh8JM75Tot
XSBLnxNfn1kI6qJ5f18udUFooFTfbfZCKG02p0y81A3f+fbSiM7nQ+zBUZ1D
pd3gpq9BsVOUC4YeNZSDzT2AvU5TFXVmgR6DSX7NUA/kVg/9CIjJAo0QetMc
Yg8Mu0aFLJpmgXSSWscHxl4Y/BEliqizgLmqI0lcvRdO0OgcWpPKhF80Iype
Tb2wlv7U7IJLGvzweb/HerAXKJKstGrPpME3ttN5Dwm9oBXR8v5mYyoE8Bqf
uMDQB6Qsjqfsx1PBWH5hcVC1D47SVfxyq04BVveNzxca++A3d6b5xRvfgO5Q
pDLXQB+UyrrZdGwkwU6wDMWBhT4Y1fo5fT0jCWYSnJ4NHeyH/PgctiCOJCj9
QyPtfbMfGte+b+RsJIApNcvwUH0/8N2civYajAP9TznBdX39cOkmj/2r6DjQ
+e+2Ut5cPxC/msQwPooDudNh2d70A1AZfe3Bs9FYOHz9hPtFlQE4rFDi8JAU
A79dBQQ+1g2A7cmFxc3zX0FyJ3h3cBkAv9CQw0Kr0fDDnoKtbGYA2JzuJ/v5
RkOsWQfFyv5BUHIUTu74HQUuuu86HyoMgsLX5RAmyS8gJ9jmLPZnEGpoPlEs
3Q2HokSZ1Yb2QfglT+/1Z284iJz8Zmo8Ngha86XeEWlhwOhd8r1xzxDsmWX4
e4MqDCicAj/vPTkEVUMfvtz7FQJDz2RMXzwcAh6q2gZVvWDgTCIlShoNwaO1
c+yirMGgO5Y0vM98CCTf/dMg1QdB8wNmndi3Q1DhRBNIIRsEpVqTsn+/DME3
BZa1/8QCIVrGn122bwjI6Xc4r8j4Q4+DvOahsSHI3vr1ZG6PP7AV/PvYOzsE
0vbvTLWq/MBH1JDS5t8QRKe11Spq+8HbM1LzKRzDwDrgXS477wMPmMbLWe8M
g8hAxeOoPG+gCm9f9n48DBRdd4Ru3vSGFO4K3r3Ph4F559Uf03EvWBWL81p0
GAaPycchc0e8wO/2Y83GyGGIPR9JYx3oCb8j+oc9hoah2GSatFXhBs95Glh2
pobBZj+d708LN2BMK75uszgMD6VWO5OOuYFeSUTyU8oRuNLmprzl4AorQ3de
yvKMQO6PVQ7xq+/hLG8nxT+jEfho51iaTeMMjel/RF9ZjMAr67tpKb+dwPpS
7tNpuxGwKZIXCHV2gnKFoOq/H0ZA1tv6iBKFE9wz0fTL+T4CA5KKbU+Z3oJP
ZuMJM8IIiJurHJt3cwDxyyUa46sj4K5sON921AF6ytLe61GMgjEXMUEx2x7O
tH2cVGIahemGD+/rJ+yglKyUcUZsFOwGU69EPbSFJckqNGwzCuV3rhxgC7KC
Sq3M61VvRyHs3Ygdh7wVhJqGqaS5j8KZO2/ELq5bAooyuWv/eRR4xlQkE/Qt
wWsPow3Tbl+abiqx3ZF9BdzVummy5FHQIq8W5Jy3APKQbM6ZrVH46p7oyjdq
DtXr/D8PUo9BxlaEa7qxOZgJbFV3s44Bx48BG4KdGRT5xIy9FB+DJyVqwilp
pqBxa+ZorOUYeFHkVJ968gx4zNq4PV/v2hfO+3lTPIMV92I+s/djsHZPLOtR
tDFEFvhckgwcg2i//Tdh2Aimjopptf4YA3YXmQ83rA3BaeS1FyVpDCyZnP85
9TwBrX9P/afWx0DrkW+iz8cnwMuqGtq4Zxx+nyEFlMETqL/OlRjONA6Bl9QP
eiTrw+HkijJRkXEw5f5myO31GDLMD67rW4zDRkFLQvzaA5hrE14l2Y1DxUkT
18+WD4BfQpvs4jwOmUk0ZunE+xBPEbEYGzAOAqffkIQW9SDc/+zMSM44PP91
8bwv3T34S1aeevVrHI5feLdVH3wXWO+aT1BWjoN5eAOByH0XfLnzRrj/jsNZ
hnLDBrk74Jp9tVd/fRyqtNq9DobqQDm7UTdpzwQ0smzFZorowM5rr78udBMw
5GHTR9FwGxyutbTFHp0AD/Wwwz60t8G840H9iMwEbEWr1yYGaMPdVftf+i4T
wPWk8ZLNvAaE3Pvyk+Q1AfFU7/ZuR2lAOy4tdAmcgMu3Hu5p09AANc99ebHx
E6Cg88Jb7ac6XDsSnD5SOQEZP9737ZNUA5c3Bamvmibg7h3euLpMVcDDvSmU
XRMgt3A4qptPFSRTuJO4pydgdB/fUDr3TTgvlRmtf2AS1Lp+csoKKYNpdNsX
EssktItQ0uvmKUHK3tUIF85JIEWmsr+6ogQ89TKhsecm4TmviI3PXUXguF/n
N6I2CZFikv0eCTeA6t2Es37QJIQ23JDr970GZpZ7bz2OnITPZ+L/c5e8Bl1G
XGcfxU/CydjYfR8mrkKq+t3G+zmT4GLAfdFT7ipoczdy3GmfhNuGHa/79stB
CdvsvE7fJNQLudlUlsjC2QO0ZbfHJiGbi+HeiJUsbC7JGmkvT0IIw8dTX8au
QNyf3Gw11imYP+kRgOIA6Ita3VU5p6BmwVpH5ASATTrhzk2eKdCodTS78gWB
UggfhbL4FLxj2ZALiJYBkvEXFXntKThq8ZSbu1gK5OjdxqWDpqA/4I6IrKoE
pFLEFkhFTsHp1pRVtalLwEYu8ZaMnwJWVXuhva6XYKZ/TUQiZwr2dNHmSJde
hIAM07di7VMQWV26qah8ATbjPmiI9k3B4VE785pFcTAMTeQRGZsCcbOmez/D
xEHSeahWaHkKms66GQzOi8GIpjY7P+s0LNz8aO2VKAoqN17OnOWchh7TIuUd
HVHIk/L5dYZnGspVK+8V0YmCF0/1k9Pi0+BMtxW6YCkCoitSmVza0/BPnGv6
t7YwOIedUmQPmoZeTZkZ6lBBENyXsDkfMQ2cit1Bn04KQpcVb2ZF3DRMULUW
baQKgJA6H/ur7Gm4nJIqaFTDDz0058frW6fB/kTDTBE7H7hZZYbG9UyDXcTz
weiMsyA8IqLiMDINUl+KIoUVz4LHL/HsM6RpqBl6HyPpfAbErSSdXZhmwGDb
vlaSihcGh3+K3zkyA8SYv6jq22nwUpOZOn9yBnybLS3qVU/DEP8VtX7hGah6
V3mLL5oHPg1fPyahPgN7uyglPqqfgglVjcJ5n931PWcrLy5ygX9xq2nF5xlg
jFP9kZvCBdL82lwRUTNwMFvuoa4BFwRQ63gopM/AysD31bmfuwlRrHcrrmEG
itj3vBQuOAYzfAO0Dh279g/HkJn0Mfgc8rBYvX8GhoQOCKWVc8LcK/1T23Mz
UG/mUnuw4yiE8hkv6tLPwuMrD944MnLA1ZDp+POss6Ah/2F2LO4ILFCZ6NJw
zsKbRCcDxstH4PrQC5wtMAthl3p+BBofBtJny0+HlGfh7DD9M89eNlCmesdX
8WEWrKGG7tkBVnj0S7L9WsAs6Ggpt/3NZAEbm5W3f8JngVl5X9igDgvETr1o
r/w+C5zmHt++pDDDWr3eu5qGWXjb6/mMRZ8JDrkf5lfqnIXDl7PqPFmY4BS0
t9cOzMLfhgHtx5WMoJqlzF9PmAXnPXX/nRJmhPhgyY5GpjnoO1Ls+573EBSp
rrxT45iDM5fKedSjDkLTvh/8zdxzsK+OSdnt8EHYsOdzahGbg3VOB8FtFnpQ
f3BYoP3WHBQ6B2TT8NLBJu+KU3fYHMwXzqdMpdEA81CWwN3YOZjzc7ric4MG
zoS96OxJ2d1P2Wxh7yg1aB4YF+j7OQfTDs/W0Qlq+EZo6xzon4NzCsov2FP3
Qsk3X+eHE3OwOP354SOtvdD2WFlwaGEOdNGFaqlNSthuK3ce3pkDJHU9+ZMm
JdwqyBIcOzkP1cW6kgOMe+D5yxd/n/LPQ6AT04eN3xTgxM/nMi46D7Kqzyos
7SggNfLr34mr82DrvtVUXbuDKJ19XaYN5qH81H114S9bKF3xRddC8jwc+fTP
tevHOiIGcOsOZM0DbaBs2ob8OhLt+/u3oXAeTsp++jfet4byzOT+ptbMQ+/X
Pb3rB9cQDmTvfD49D0vhvySUXFcQZX/9rbuL8xAScx1NnV5B13hdOhTX54H1
5gdBthoyqi6Yaz+7fwGsNQ7c2sdKRs39ZW0TZxfg8J/j3d4/lxDzGVutTuEF
iEp8f59svIS0LQTb/kgswJaQVFox+xLqpgxpjVdYAAOJJO+b9iQ0csa0Rd94
ATw1G0N7lRfR0ku2poGkBaj038k7pr2ALv6sU23MWIB12WMiUR3zyI7KufFX
/gK8ONJSfuHOPNr8PNsQWbUA/HYNJe6Gc4iquLT+7uQC3Gm1uVAaOoPkqW1U
lAgLEORGaUfLP4M8VQXqL68ugFGBVjLPr2l0cDi47vA+Anxk1uwpnJpCbDQm
tZ28BPAyG4hx055EumpcSpVCBCCWdoWEL02g8NCOmtyLBNCIyC9RCJpAxwWu
1ATJE6D0jYnrrZ5xdEb9v2pNQwL8erXXwt5uDEmE4z+NCQSoqDGz81gdRmNC
GdLG6QSYbTZcYUoaRv6/o7L35BOAVVPP4IDuMJqZexMjXk0Azw7VauGSIRQJ
0m/CZwhA3yd3/OyFQaTQLrAstkQAnyOZilXJA4hsfNSk4R8Bmow52Ia5BtAZ
xTeCTjREeHf67mEdtn7k9EqPI5udCPeGE6qOHOtFndLtHTtHiTCTmud8J74H
Ce5T8VfhIkKlvQlzybke1B0hRTtxdhfnbD9rlO9Gon84Vg5LEkF9ZPwrpf9f
NM7e3fJWjwh0wk3+62/akfSI+qe6R0RYqvb0uHaqHQWkViscNiBC73QhB39t
G0KyBTjrBREk346UJHG2odDnIWljb4nw6vzvrsS2FrQgzvBM5D0RXArtv+y4
tqBrO+48bz2IIMI4G/3zUgtaDLSJYPcjQrctN8W1mGak9OvWB6UYIpi9TRnv
2NeEvno0XAtJIIJ+/x2+J+8a0YrGdYqxZCIwqkiI66w3oLgJcds3P4gwa71c
dWO5Hm0ysBpk/ibCVth9Mjd1HUrXb73CNkGEs86Z7ZxeVSjhmeOc6gwRqKhY
x0ROV6FIC95QjwUiZPvjQ3vLK5HXWwfC2goRTuiV5hRRVCKDcO6o3n2L4Eep
2J7mX4H0YuoVWekX4Y1tlWrL5Qqk+c2GrMK4COd/0+jYjP5GV/JqVUoOL4Ju
v6wov9RvxNn66t9XvkUov+wb8P5fGWLp5kzqPrcIpGnEuZVehuiGKjWZRReB
zDdv9edJGVqb50h5L7kIqiK+igItpaht/29dQ+VFiLxndV/PGiMvWZY8gReL
YMrFKLng8RM5K/x6/PTlIvCffS+XxvIT2akZHfxivQg9lGYZBjFFyPD+z6eH
3i7Cn/XjedHlhUjW/gnLos8iVBBntpWPFiAJp4OYL3ARpjdOBE7l5iMhj/zn
+iGLIOs680JaMx9xBh8ob4tehHdShl9mffPQWma2RV7mIsiVhnaEH89FhPz7
nIScRdjvX/T5VGUOmijZV32mcBEsP/or8JvnoPb6eyfCyhahMyVOIORPNsqY
2tv4unURkotIrDLvfyBDLm0B2eVFeDr67aWbdCayJDjIiqwtArX6SBHXvwzk
VBKjc3Jz1z6wSkroXQaK0CO830NFAkFI3WL4lI6aQ736ylhI4K0jf44Vp6J+
oyxSFjsJjn9xoaZXT0UzF7toY4+SIMjl2ZOSke+IquP0BZdTpN05ovblxYPf
0WWmsk9yYiS4hak9c6yTkfzQZJzoJRJUa/IalrIkI+2MQ0XcUiQIJhtd1Mj+
hsxu6k1QXiUBVrg9N7WShGI/rKLfmiSQDVDbVvBNRPSUQsSrr0hw+F15Zf9O
HDrSok0jbkOCvPgLVG7ZcYj362tOHgcSRJ6xZ7pjHIdkUY0ClQsJur+OBlp1
xCIbh6cxFf4kGJ48oLxWHIPeK3rn5wSTQLnpPy9X+xjkd/hHQ3wYCQ7+Izse
uRSDUvJ21l1jSBDjytigkvsVDZLCNa9nkcD0x9hGk0M0misrM76QSwJ1EwNP
v73RaMNv6u3pwl3cFsF9yicKsZ6/+J26jAR/olVFY759QQomLXsrm0lQq/VW
VpIUgX6M7suVJ5KAR+KW6/7WUGTVVVfpvbyLTbRNZ0xD0aUG367mNRIYCQwv
W+4PRcV57Jt39yzBnWKSyNMbIejPhzNXzZmXgM9rUG21Ixh5vp3VzmFbgu6Q
vTfuvglGSpYZhuscSyAorRx2njcYNepd8np/agnOWEzdP+wYhLrO32gJEV8C
mb8f6y9LBKJwngOjfRJL4DlPLeE+E4DuH2laPimzBKu67J3/RQWgEUqdw6nX
l+CbBuPmFG0Amu0wfFh6ewncv/s8rJ/zQ9uv3een7JbgYviqqn3rJ1RqobRz
7s0S8BtILpXd/YTeGxxisnReAqPpmozVsY+IVu2z+NaHJThdR5mwf8cbMXEn
vmaKWIJSoYu50wpeqJ3t+afb0UswowxKxYMf0OcDQtERcUugctZ+VsbuA+Ig
55afTl0CjisClSLpnoin+s9+yV9LQHXqeD3HOQ80Ufzh6LuyJehXOt8Y1+yO
krNunqv4swQi1/O7EqzdkVBEh7pq4xKs+B8R2Pzthi6ZjYfoDy6BtbZojOJL
V6TESs3rvWcZfqgn0Dvsd0GnWq7HelAvg0Jr1/2QSme0+cn9uOv+Zdi/P6Yr
09UZpe2jZX/DtAzkq0oT1XudEeM/Olrzk8uwr5SX8vRBJ9QxzDijKbsMGyMW
KcsBjig9SsNQ7foyRH7UMrjN54jc7wWMKCsuQ+mXEFu5stdIooOl95rGMtDw
0VbFkB1QeDVb/cXHy+AR9fB6r7k9epTBmc7hvAzuOl1PrRNs0GXT+/zsbssg
dz7mwpCGDWLmi0pk+bAMfun7mJ12rNHv2BPR9P7LwK0oYqzywBrxfub22/66
DN9928bC+KzQrOPZVyOly6DvfJ1Ge+klqrj8bGGgYhl8HNqf0ma9RJEryc97
q5eBlf+0Z4b5S6RqIfCkvXkZCPnFOVUEC5T5REi7cmgZxG4er3xNNkc2SuIX
UyjIMGbiexy/NEWEq0mxAVRkKG/QYjWiM0XGMhwMr2nJEJwRH/Y23gTdE6aY
UmYkg8iT/85M9j1HV9jqw+ZPkKHh8gn3Qw+eoQMjT7aEgQxKsQsXbL8YItfe
zmdHrpLBsINF44+SIdpuV+zcc4MMSc9iCRfXDRCx6nxGq+ruep+BI1Z3DFBn
2r9HVg/IcLrRVmGc9yn6ah9Ykf+GDLaRrU9vkh6jI5Y0Il+dycB3zDWHIvMx
CjC1/+LpRgbhoYONEWaPkdvDhzZ3PpHhLjdR1XHhEXp+XeDsv0gy5BVYBx5d
fIjEmX57o2IynF0wOpNoqIfS6C6u8ZaSIfna0btnNu8hXqrkpwwVZCjMPnaa
I/AeOrLqIzNUR4YHt2V2m8hdtN13l+DcSwatWNEACsk7qOYbSfPPBhkOlJ7w
Fnt8G61VUf6k3CHDjh/nA02q24h3kvnUlb0r0BJMn1j/7RZyOS22VHRgBTID
3CdKyNpIOtYyMJNzBUJJOaSD0VooM2K5LQKtQD2jwo0LAhpooIhKultuBfZn
KRlVD6ujgz2s8Ww3VsAotpjrRZg6en74gpW/2gpUeY3p9R5QRzzB1qwej1aA
OyWivnj9Jgr1WdF+5bICzGJSp0IPK6HKNJpfGe67/t3kcyziFRG5nu30vNcK
/DI/Tr8hoog0D1wiGwWuQNLDn4hGUwHRe9oG349fgVtfXR7rJcgjJ+e1DoXK
FUhM3etKF3QVpX+lRe61K+AgdOKxhMRV1I8PJ/5uXIEA6Xu3SvrlkOS2hA36
uwJcrvw3sKAcWnawZxOfWoHHZniEuecKMrbauH2CbhWaXjyy0+qTRmn3PPhY
D61CA9MdwaO3pBFJjnWTlnl19/2xZ7y8SQq9ZhKKIR1Z/V8ACQT2+z+agL8o
mso6Po6uYevFKfc/YlKbW8PVOD616Mh/bEn3P0qlgGMjPTU++s9VUmFN9z+o
aHZFQtE0Pj634iRWUfc/CdqFF+pmND7IhfzJP1n3P4y2WYnBljM+3CIwFBNp
9z86tzuVDggyPgJdl6i5iPc/pdpBDKVaLj5HRCR7roz3P7pfxcjVry0+jCux
TaOQ9z9EUQEgkActPhX6yvKMmPc/pQSr/oO+Kz4ol/48YKj3P4agp5qfSSk+
bX6LD1Ws9z8jRzJzU7IoPrJlGOJJsPc/difHnlgdKD47NDKHM7j3P8yhGuQ8
+iY+TtFl0QbI9z+Dc923vM4kPpO48qP7y/c/38ej9klJJD7Yn3928M/3PyKm
tyH3xSM+YW6ZG9rX9z9gjUxvmsUiPnQLzWWt5/c/eFIwm2rdID6bRTT6Uwf4
P8p6XUdX1Ro+qq1Xl74L+D+/Js2X//EZPrgVezQpEPg/t6iMMikTGT7W5cFu
/hj4P4f4b63QYhc+EIZP46gq+D9hjoFAMTYUPh/ucoATL/g/2ziYpKJ1Ez4u
VpYdfjP4P7WcDmo8uRI+SybdV1M8+D+4LpgZwUwRPobGasz9Tfg/yOJXMQdI
DT6VLo5paFL4PyyEtO5VBww+pJaxBtNW+D9ynrLxYM4KPsFm+ECoX/g/MbDn
tmlzCD78Boa1UnH4Pwr/ZN+OFwQ+C2+pUr11+D9szahyBRMDPhrXzO8nevg/
9SwNxr4VAj43pxMq/YL4P9MSgnzEMAA+ckehnqeU+D9SeW+xenf5PYGvxDsS
mfg/BJDquNDf9z2QF+jYfJ34P8Bga0vrVfY9recuE1Km+D+3eNvDG2vzPbxP
UrC8qvg/5QhDVAoK8j3Kt3VNJ6/4P5p0KMJutvA96Ie8h/y3+D9FeOzgpG7s
Pffv3yRnvPg/4DfsJmAX6j0GWAPC0cD4P/1tDq6A2uc9IyhK/KbJ+D9fKwF1
eq/jPTKQbZkRzvg/GAPEphvB4T1A+JA2fNL4P5R2FvRj2d89XsjXcFHb+D8v
ZoMIuiLZPW0w+w283/g/6qBrQ4kU1j18mB6rJuT4P3x+y1WOOdM9igBCSJHo
+D+WmbDnopHQPZloZeX77Pg/k6H5oEY5zD2o0IiCZvH4P59KVyndtMc9tjis
H9H1+D9QBIXHzJXDPcWgz7w7+vg/kCavWby3vz3UCPNZpv74Pxcl8rK+Dbk9
43AW9xAD+T9SrJIyRy2zPfLYOZR7B/k/LWxMBA4srD0AQV0x5gv5P18qV7Bz
j6M9D6mAzlAQ+T+vCx3PlwiZPR4RpGu7FPk/uotByeAojD0seccIJhn5P2W8
TOl4B3k9O+HqpZAd+T888v2HhgdZPUpJDkP7Ifk/gnFkYqbAlzv6Bgcw
          "]]},
        Annotation[#, "Charting`Private`Tag#1"]& ]}, {}},
     {"WolframDynamicHighlight", <|
      "Label" -> {"XYLabel"}, "Ball" -> {"InterpolatedBall"}|>}], 
    StyleBox[
     DynamicBox[(Charting`HighlightActionBox["DynamicHighlight", {}, 
       Slot["HighlightElements"], 
       Slot["LayoutOptions"], 
       Slot["Meta"], 
       Charting`HighlightActionFunction["DynamicHighlight", {{{{}, {}, 
           Annotation[{
             Directive[
              Opacity[1.], 
              RGBColor[0.368417, 0.506779, 0.709798], 
              AbsoluteThickness[2]], 
             Line[CompressedData["
1:eJwUV3c81t8Xl5CkzC8llSRlJKuScU9UsrKLSksZRShbKmRF2TIjOzKzJRfJ
3it77/U8Hh4r4+f31+f1fn3Ovef9vufcc849qW+uaUBJQUFxg4qC4v9fJcVD
V/+dXMcuL5/qJ5aGSEnlOhJpj69jKT+Tqm+bWjKCJ2e/sHGsY4qzvic9Ni1l
jn26o8zDto6f8dYn33N0lzm0XrUmwryOWR5HB4tsBcrsPL2YCIfWsUfHyRwv
6WgZYnO81k26dWyfcLNV922izJA0y557NOvY6MFsB2d0ukzLN+d0Y8p1rLQV
f9mKIkemnJV4z2Z7Dcd5f2Jl1CyU+eH0YL/rxhoGux/k8GtYJm6uPs9/ZQ1/
UlFR4p8rlwnSlXoaTVrDugeKcsrcK2XcKpKZ0hbWsAfvbV3JV7UyNsKHcdHM
GnbhvHepJL1RRpeWfKRzZA2z6uXqNh9sl1G0elI1OrCG+fMfC4omdspIDrVY
Lfbs2p//nPrWqFuGsyC9ib5tDev4hkSpGQzKHOQ59oajaQ13qiwL0GkMy2z7
evOfrVvDrbQUZ7mpRmWGjIzdrv5ew+V/fv4t/jYh09LWKaqB17DVV59kw/Ap
mXK4PvTg5xrm5dnRZY2ZkYln55ZyyF7Dm7q/FdrmF2SMqnqJmXFrWLZzKqv4
6rKMrphSVEn0GmZUn1mZ8SfLKEQXKNdHrGF56aDe7ZkVGX7b4MTJwDV8NYF8
kLlkXWaBV03vuOsaNtnz42T49I7MYMCv/YJOa7iA+dFRrWoK1LwtkH/ZcQ3/
2lsW/zFmD/rRSct8y2oNVyqi42CwF9m4l1d5P13DSfsdVrJE9yEjkrB12KNd
/9eP+Y2I0yLdB9HcSXpreE7CcZtNZj+SvOj4plx7DW+Edj4seHgAbY1fEFu/
toY/fPMTO0NgQK7Xk6MMT6/hA3cWZ5a5/kOl3g7qJ06u4SVc8NVg7D+02aJM
2cW5hmtPqbr2fWdDlg8WDBRZ13ChySku6huHkb6t2DnBvbt6uTgzjTKOoqhf
VINj26uYVcHMWCiIE3Xv7fT7srGKM7+oumu8OYbU/eyWD5FW8bi05c0+vRMI
kn/9XBxaxd+/s9wSSj6JHAg+L1L6VvGU8+OG9HPcKO/CoxNPulZx4tbfWd8c
biRUTvm+vWkX565/9605hTh7byjll6zipBVmy5tMvGiDvrXLMXIVf7nlm2x9
XABd1IrzuhC6ipPLcj+51AugV2FW0guBq5ht0uOC2RtBNH2a/etD71UcOeL7
mmbqHOpCekZyDquYOKalHGshjFjdzh35Z72KXYsTOL+1CSP1uu3a7JerWEpD
hfOahAiq0okROv1sFQ/u+5WiRSOK8iwmyPt0V7Hat8jzz/LEECkvP6lUaxVb
petRFfCKI6Etzzv2aqs4xmDnVU2oOEr4IPBrRn4V3xnX5lFxuYCCYi1cGy6s
4kabV9lvTS6hl+0bzIEsqzhBOHHwUaQU+qypdjeIYRW/u20kqsotjYqb42KC
D6ziLM+ycO4UaUTToCIcuncVs8/U0odjGRT5J+rml6UV/D7mgbLMniuoOk/O
M6ltBVsJzJfS2sqhBfGQpm9NK1g1/XtyU60cYsmeZUupW8FPN4nD5SeuogcZ
QQmpv1fwZd6XxqjhKlpKmijPyl7BfnuDdbYvXkfHw7y2fgau4DR5cR9HRQV0
jX3w2i/fFTx0/fshhh8K6Fmw2McS7xW858ArNjZORZTj38dR9n4Fn/rcef3z
siJS9BKSqLRcwY22z1SX8pWR1evWV81aK1jW6pAvzSc1FL7OW9SitoIt990y
K9qnjrDt6z1tyrt82BpKuxXVEZ0Vj1/H1RX89yta7W9WR9GmNmk9YiuYC9z6
7s5ooNr7HFNjLCu4yktZ6pqqNlKLloYNhhXM71q3Th2ljdqHHnxmoF/BqYfP
Tg8saKP+J3HXJKlW8DqZg2Ii8BYiPhOM8V0m49N2aKxw9jZit0F3JTvIWChj
Xlqs8w6KzH+UpdZCxtEZDHP3L99FXOsutAYNZGz6XTRx/MtdxO9Ylef7h4wt
GJqZuUzuIeSizjKeS8YjFfummtjuo6c++vW+n8k4IkTNYPbeIzTd5HoqIYCM
31Ide5EU9giZMSU5FPmQscErUEFdj5Bt0OzZcXcy1khZ5tuv+xh5hVu5SdqS
sSvlhxtm+vooM9EdjeuQ8Xx7e7ZtwlN0Yepb8IYWGVcz3PxhTXqKivjq5hjU
yfglut3vfsUA/U5liJBUIONO7W+lpEED1PkjdNVXgowHVXgNnwoaoa2SlEzJ
I2RM9sqmer/zDNX3nKf/x0rGW3vVlueNnqPIlRyjn4xkLHBJNWyx5TmSFsLH
pWl39ZDbePtTTJDDl7aPMqvLONfwmBXlyxdIqVB3aou0jIOd0mwJEy/QkY7+
qyULy3j0zp6nqQ/MUAH91AaaWMb+I94N2VrmaOX1pvGVjmX874K0iXGKBaoM
ca6gaFnG5e0jx+jmLVBwNg1XWf0yfp+Zq5At/BKJzzL+la1Yxgfo5ZnO/XyJ
LO+evn41exl/LJCsvNz/ChElVE/K+y9jXpH+kdY71qhUu82R5tMyrmmnfMGS
YY18LXS7Kj2XcSr1j9Bv1DZI6Ju+7w2nZUwT6HhkMs8GvWC33VIwX8bHGOQ2
b/HbIWmxTd39Jsv4iO8+wT4vO0Sv5pxTY7iMB8I2GCbm7FCqu7eJ0oNl/CHj
l1lUrj2aIUd3K99cxi9T/1DfvfsaFTGdvkCvuIzLGErCc6teow/nUvzqry3j
ZluZ8tqLjuisQc6Nm9LLuNTjxBLieIMM26tzVQWW8Sktm/+4V9+i0R+L/hr7
l3EdFVv8gocziqTZcLlLvYzJjULHPGqc0e27lFZP9izje/P56Ai9C6rew3Lb
en0Jx9tu7pEMckHp6uIcYdNL+G7fcll/5ntkFC99IHZ8CTu41Stnb7xHXGvX
NlOGl7Cv3uSluOuuKDD61kBx9xJOsK7sGR1wRXYLNrFDNUv4+IZ3g9EJdyQi
9y5w+s8Snnlq8tL3lTuaCfZwJZUt4dKGJ0krle7ovkyoIVXREh6+YNAZYumB
5D4W8p9NWcLSSFE0r88T0fNv/jD3WsKMhYzHxZa80Z83VPF27kv4QFlQVo/e
R/S2hT7Y2WV3v6woEc7qj2jR7phtoMMSThXJm3CP+4Q6q5BU/vMlPP36Z2qe
mS/yO3pDsNRwCV+RM7GZGvdFiuZqx2r0l/A9NXkL6/N+qJjt0U7P3SVME8z8
Cb77oRgD59/bSkv4v4xMxfvp/uhu4YecfTeWcHvQOEXcoj9iPRiQwHh1CZ9z
vcxPvBCA3HNiPbildvlnunzNKgtApnsrlOUFlnD5xHqU0kQguhhD0/7pwBLu
OxheNGD0GUk2vayR3beEc9qMP69XfEZoq6+ETLmEu4+FvIw7FYLk72Qn398g
4Rh+k90mGYJ0mB69OzdNwmb2xfsm3oQhPaizGh4jYccTJ5plp8LQoxcXnwcP
kXDX88IAI+1wZFxDf2vrLwmXkNZZRUQjkJ1zIX9DJQl7r7OExVN9QY4ZPFzO
5SQc3iFRfentF+TU7/vfhRISfl6xPNu1/gV5Xjak+JJLwhm9zdTPV6NQ6CJz
p2k8Cd/JX2h65v4VFT42daZ3IeEN/v7I/vZYVOL716b0DQmX/vXoMueJQ+W/
5Eyt7Em4jM/N8r51HKo9ckSnz4KEqTVN7z85Go96Wv4Ipj4kYbEkKuN6uwQ0
sCPM/egeCTNMTcrPtiWgkXOR7Kw6u//nZdPDhBPRzIdXlI6qJHyIXdOmbCER
bcie6FKWIeHy9cuddO++oW1zr4YdCRIe3vxLYzn5DVFGkcuzxUlYg0mYnKiR
jOg26tKOCpJwfZp6Q4BACjr6w+79LAcJf61Y5zde+Y6kuVuFvNcWMWN6Y9cW
IQN9ZTkgrrW8iNN8z47oS2WivdTXLh8lLuJWmyaXuXeZqHYy9+r3yUW820rN
3eizkG5amG5d5yI+Zi3d90T8ByqOar0f2LqI44T4X3k5/0An/A48ude4iIfj
zV0pm3+giVdvXsz+WcTfz9EQti2ykZXEY5cDuYvYa8AupuN3DuriC/doy1zE
B24dPyvOmYukjrZ9jEhdxBf2MKey2eQiyu1rIQLxi3jg9Emu90J5yO/32VTl
wEWsy35irPRHPkpVJXZ4v1zEFzl0dewYfiLGK3y9Wi8W8cFtcAt8/xNZiugP
HX22iNmnz9Bnrv9EkqztM98fLWJsOZ3ANFeMqrvzd+rUFvGd53XD72ZKkGAd
kSpIeRGnqL34nGaOkW8xH53ejUWMlFSY+Fcxuh0dwTqHFnFBLldRpHspGnv6
jo9eaBFbQlPuy+9lSOF2gVA73yI23Iit6F0tQ99vLIpFnl7EyclXB8Kul6NX
/E+Q4LFFTFXY5sA/Xo4oiPJaKvSLWCrkpM/NCxWI8/WhNx9niJj+V4D3uxNV
6Fl8LfuXCSIOfphfZfqmCuU1uP9IGyHiqA0d8nBfFdLg2pls7CHiebNGrbdf
q5H7H4ImUx0RN3rKxktL1aK2he/zJ6uI+LKo7AXexFrEddjYU/Q3EVeoutE1
MdehoudDv7R+EjE1XDZzXKxDBIaWs5+/E7E44UPu8T8NSPryp9+JSURsQ9zi
70GNyEtf8UF+HBG33IcTQUWNiCe3LLArgogf0Orlny5oQrp3f2xzfNy19zSN
uDfRjMrjA9ujTYmY51lSzJRIG2JoVDPPNCZip4CXkaNObUhv9QBd2VMi1jLm
uC7Q0oZWFV1hRI+IYx0SVvKs25EgwSqF5yYRS43p+zxu6kD2h0WuX1Ak4oD4
sf1P+DpRpez84PXrRNyaQzIccu1Ej4IM/jOSIeIzqZk3ja/8RcGXbzslnyNi
vuDuLwa1XWhEn/loER8RS6tUSG8LdyPhj425taeJGIt3ZyiEdaPaAfnZ2WNE
HG9kcIXRvAdtv790W+gQETebp8nJCPeh5kgRXcN+An5PwfzgAO0Qoog3/9zf
TsCHp0PjTdSHkPD3tHbtegJ2IRA5j4QPIb9CPo2rPwmYtc5sy1JkGKl3nlTi
CiPgPTwdV3ssRnbr0UPPED8CvjNtwaVdMYIyx75UHvIk4MyzBUOqR0YR49KR
q1s2BFxfwSk8WjWKmhmYpXu0CdjbvExZS2IcUbCrO2ioEHA7nPweHTqOhI/7
FFRfJWCRts1v3zbGkZ8g3YV8UQK+/WeckqliAqkrUgoFMRLw88d0Z8+8mELN
LqQTqvUL+En8eSNVrjlE4SX84M/vBTwVc5bN4+scEvY3i5T+uYDrmMLZmE7N
I7/omcMCKQuYA0k9v3Z+AakXjzDRei7gufZnn7JEicjpN5f6u3cLOFGcajjD
kYgyax/4rNgsYKXrbMNU1UTE2N1DN26wgEd/1hHq9BdRM7l1b/nVBbyQprPy
PpmEKLYY5S5L7fpXaA2b2yYhYSo1p0zRBUwa+Eo7fGsJ+THXbUadXMAHbabP
edEuI/Xzv8mvd+ax87zrjQxnMmoyzp688HMeV5bT9t2oXUOtg6vqKHseS5nP
HLQXX0edt6WL5L/P42vdWXnWX9dR37U/H3Ui5jHJiSuJ+GYDzXD9FbF/PY8F
QrL2NaltovmQoxHOlvNY9BAfi0zNJiIeekTlZTKPz5EtPxVc20Krm1Od4ffm
cXelkf0/2W1E1b3xulhqHl/VEP12R4ACaNVhvEJsHr/zMlqvtKCAA1XvVRsE
5vEJPsm0R/kUwJxLf3Lg6DzOZrcKO6ewB074H6/c+TeHmxr+9ZfaUYKkohzj
1eI5zLCoupnNQQ2o1N1eOWcOL55jq7S3pgbZS3UjWqlzWIsqjLq6hRoUTmvn
Po2cw0euP3h22JcGbu0xvOvuOIfHC2+GKByjBV27lN8+VnNYSQfzMLnRgh5h
QTDEdA478WidDF+gBf1+250kvTl8ioc9/kDVfrAo/BBfIz2Hl0RufbjhcwCs
hBsPtorPYc4z0S/nqejBNonZtkdwDh999jI88A09vA2OUJzlnMMKTCw8e60P
gvfLtAX6rVnc+UHkvvEbBkjka5FQ/zWLj3NZX1LaZgLjM1llTrmzuGsg/bSc
EjPwn/ZXykqbxRG/WgccQpghnUtDjzlqFm+lNvz6fYEF8tlb3rW/ncWJeQdu
KLuwgsN/WbTUtrNYdl8Iy3AXK0iz+PtfMJ/FwLW5d0z4Pyg9pBH3+eEs3jgj
Ka44/h9UU7dU6l6Zxf7BSi9lHrGD194stQ8Ss5jkt3p7qpwdVPb4dxUKz2Lv
XJkc0TOHoWVTfYbj5Cz+Kd5EKF0+DD1LzQf798ziX4v/SXjEc8DscLP2498z
+FRd7vXL949D+mBmv//PGfzgVPu7a/3HwaLfz7A8ewaXWoysGT88Actd6nan
4mewkOUracYLXLDZ1Bwx7jqDTUW4A7hvnoSShkwetjczeMzzuxnd55PgVOeX
Jm89gxO23vqeGjoJ1FXqOMlgBvvuvaC9ZcsNh0qaR57Jz+BqAeor/XmnoPln
pkk4msGCOQSG/v08EFDot1x7cQYbz3FGX3rAA2y56jSCZ2awmxivIsuB03Ai
tZlvYd8MZrFUb6O24QXh8GaLVzXT+NyZ9j3nPvOBp4oN5XrpNK7c9pDup+OH
oe2jQe8KpvHAy76Dkc784PvEKP9j0jROtmMmPLMWgAXB7a1Et2msvz0UpWp7
DuQH43zPvZnGv1YrXztsnYMof8WTOVbT+OpVRvIedyG4uRJ0rezJNB7s9dG9
GXUeUrGAd6/sNPa7Y2XhvCIMVK9aOPUvT2Nx5vGiiKsioMdjmz4lPI0f2Z4u
ZggQgQMfylvIJ6bxS/rFEE4xUXiueecw4/YUflfHe8baXQx2H48J14qmcMyx
zPE224vgFCJ4qS5rCg9KVY6491+ELsXWao3kKcxRbeuyfe0SeKQfm3sQOoVz
OnPu3D0iARO2OaL2NlNYZDBeIrbrMiD+uxU7L6Yw35+M6zo3JeFz384td4Mp
/DzpfjxThSRcl1W2D9Sewh/23hMtzJeCeLoRnCY6hVvGOa2bCmRgs9hDQ5x/
CvNPvaNMQQi0zc+NFp2cwjjinGZbJYK97XY01YxT+NnM/T+XBwD0vzDcHFmY
xH7++7ov/ycLJ4Vleti+T+JgEwZVupiroKI5/VkobhI7PT55fIt0FeysgrXk
IyaxHN46hOSvQWPBfL219yQ2WCWMlRCvgYNsFG43mcRsUueD1G/LQ8ITJce5
J5N4aiT/qEK2PDS7rUhQ6U3ihay80QKmG3CmVvWHmMoktuB+df1Y2w1o19yJ
DxCcxO3WGmYhxoqwY/X9cQrPJIaLep7bLYrAH6JzvJxzEnfel73EIKMETr0Z
IYv0k/hm89WzNw4rw7mnj7zU5yfwC1rmW3WjKuBuXWZ+KH0C+8eXdsY+V4es
kBeCvIkT2PDLVhWkq0Nf4ZFpmagJfL6ZpmmGpA6i2y/1X/hM4E/ceXKv32nA
oDv3rXqzCTz7MGtyPUET6JIbmcYMJ/CpKbqbr0macLHOofHfgwk8kkz4JHhF
Cz4ytN0QUJvAly9fTBAe1AKJ0PeSXucn8GiAbNEVwVvwpOj8asyZCczAS3my
3OUW+PT1Zhee2PVvdfVgWM8tGOMSPzfNMIGNYqw87/ncBv/ksRMKxHGstDrx
4DeNLswUXaemyRrHVO4t//rgHnz3z6+1/DaOh06NJ33Kvwemxnx+w9HjWP+m
t6aEiB7M/3fw6C+fcSx9+rF6BP99IFq0C1uZjuMOq0J6x4sPIeuG/Mrwk3G8
8X6aZqjkIbw6XvBT7d44ljFgESrleQRLdRHyAkrj+OtThsr6H49ghfeJ3siZ
cRwjM/WFrf8x5G+1n1Q/MY4HDe0uFfLrg127/OQvtnGsXmh4NNpeH9ad+V+F
UY/jeWcWf4WjT2Czb9FDfXQMK15MKPxq9hQoA52yS6LGcC2FsyXbXSP4/Yxk
J/h5DO/zTIsyKDEC1ytPUfinMTyj25ilxmMM1As3aqwdx/CZ0ZgzB8nGQKvI
MCh4dwxnsPziGEh5DjUnnOPDNcbwz30SOIfTBLxWSM9oFcfwZqxK8h0/EzgQ
37k8emkMW3SxxvC9MYVDO1/oIv4bwyGv8y0SX5hBUwdDM+3BMezlQbn6Y8EM
/FKdg22oxjCvfVx15UtzYLprwKW5NIrt1iZVmMACWHMFL+5vGcVu4lZycrov
4ajJz8e2H0fxf0b7P30os4Tw6mr5g66j2IS87ZbAbAUcvJ0Cca9HscqhWPzv
6S4eJpIbn4/iKsU0a+OD1nBYh9eLV3EUHy39blr6wgZCc8TMi6+MYmV6QR+B
GhtgZ5bV1pQYxdeD03TIp22BreHe8bdnRjHNljJ3wagtsF71/9FBPYrpKuXd
XS3sIehrVIjJ1ggWe/PcyuyvPbBsf3fcQx7BWqTJ/YPgAMyFlfLnxkZwcsCI
4rP/XgPj+c0e1/IRLCN+/ElhmyPQHzXaK/5uBI/VLZod1XCCj3ZWUzU2I7jD
tmaNOcAJDnQ6Nzw0G8Fw72/xvzYnoPOPDPG+P4JV8ycD0+46A+2+VoFRqREs
GyTaPGfpAtRL0toBa8M4fn9Ac02XK7iqK10+SxzGsuquFvr8bkCVrnO8ZHIY
Z65nzXK/2cXPXk1Ndw5jpnZpQ35ed6AcTHKUzR3GNV3oQom7B2zXMicQXw7j
0HNiNhZuXqARypvL/nwYL9uzKr0a84J4A8k/SH8YV5c4nE275g1KFPrjHzWH
8XnaY+J9tB/h84Ws03xiw/jiRYFQ16+f4NxXtcTHy0M4jj310ElPP3B68STP
c24I35Ks9rlR7getkraVGWNDGFUSm89u+YFdR9TEVvsQFlcc/HXK2h8q6BZ4
w3OHsDbbV84LZgGgZ/0xqdVmCPcEh8jFuQdBhtzX/HWzIWxlQj/5qiEIKBlz
qriMhvBiGF3zif+C4VtK76SZzhCGFYMUjqRgWB7kP3tAYghHlAX+19nxGdiC
AzQ8SIOYmT2D492jMCg+X/SyY2QQO5F6+WXzwkC/dtj/VNsgjntk9XLfwXBI
2xFuxdmD2MRQ8V/Kr3C49rxJc81qEAfj/hchApFgCfTaz1YH8EcH7baH0tFw
7Sp2ezIxgMseCUWYp0YD241X+fc7BjDxs4Mp6dBXKFDt4tDMHsDBY+kCHi5f
YfN+/LCk+QAOj23x0n8VA66O0ub0k/3YlTlI+YNNHNxyInyl6ezH34nBJlFF
ccDrGttK8acfU/YF9rnuxEG1N+1Fcmw/vn1Up6jBOx4ORrRv9j/ox0ckEi57
pifA50JTr4zOPtzx+qej+fFvYPTrRHHynz5MMefE62fxDSTKWufjcvrweHeb
Rdzvb9BTLaERGtCHTTfHfFNMk+F4F9VhZ9U+HEMwZrCrTYGklcgEzcpePCEa
8WknLw3sNtT+quT2YhNNCh3NI+mgtE25/0Z8L9ZItVT96ZgOc9TPTKVcerG8
5r+pLvkMEP7vghgP6sXte6+8l7XKhAKxhlJybg8uUPB+VC/yA4TZPykwJ/bg
SwreMQrGP+Dbhkqz0OceHCLwnVs1+geEltUPGtn0YP+J8ty1Q9lgq1a/3X2x
B/Oo7PRMLGfDRZM66ZL8bvz7LVFsqzcX0lW9K3qSurF94Ckmp6N5wCuqrLIa
0o2/lVhYR9zLA7b12nvCdt1Y0VAiJro/D8jutQ6xEt24tySSdW0qH3Jiawrc
C7twQ4aqY/GxIhB0/3AlLrkL/5Zs+u+yURHEP1OsxmFd2J8v8vL9rCIIEq75
u2bfhTXxx9roGz/BsqR65blkFy7eXvM841gMoj1V4mo//2Iqyuie/TQYMpgq
M9l/dWIbfzaKTxrloPmASWnoeyfefjNHincrh5UUvdFv4Z248Mfgf+eLykH6
2tJ/knaduMRxqiKC5zdU23C91hPrxDLtmfdGt3/DUK/D9ZjkDqxn+/eFV80f
YEo838P/uR1btWfP1BTWQA7JwXLJtR3/GWgUmtmsAV2opC+2bMf/EedyPa7U
QlSXHtzUaMfrBqMaUjW1wH/AK96cvh2b72V+/2GoDuQsxsxyXNrw8Nmj/AO8
jWApGbYXmbfi5wrMvRofWiAo6Gjf7Qet+NM7PELzowVyFr7kmN9sxX7aglpr
PS2wEhtrECPQistcVrd8z7WC3YHUKqqpFlxwP4/Ct6MV3vaVeNc9asEJvD1R
ycLt4Pl2jOWOZjN2XXzn8JfpL0i6PVSYel6PmQ3jsq+/6AeC8abvO88KHBvv
/u/TtXFoTxdhVDWswA6iDr+uPB6HomVDP85rFViGtf7x7JtxcHVq8Svc+Y2f
er1n5s0fB47QRP8lm9+4OSNJ8iTfBFyrUg80MijHt1fvnEqnm4TQ0wmf1eRK
cW9lHuf+0il4Y9LDdpyrFN9lrPgX2jMFf/RPCHX/w1giPGXnIHkK7josC7FY
Ylx+BDMl8E2DW3KUsMfjEjyU+yDBxn8aevYtiZmjYjzqvXaZ+94MvK+IkIS1
fPySp4rwrnUWphovBxoU5OPcDNpGjslZUO3+O+ttl4/1xDLZff7NAscCy5eu
tTy8UXqOd/PUHGSyf9x5uZ6LH0VEDU+/moP+544V8RvZ+GC7zefvtPMgZ81x
rK4oGwvSqF8K45iHb+8KrBcdsvETo14bXcF5sApa5kX/fuCUS/WXldTmga7E
9MPff1n4obNbJyFgHsy4iyJZNzLwuL5vxgLjAly+tHLzsUMGNpW6r1B9YgGo
VER30jbSsT7xgvcLoQWIsE55fONfGg7SvJJ7RHkBqqvDeR02v+N+FaGnBOcF
COzv/Fvp+B0b62swHPNdgAck5g8sWyl4+RZLI0vkApCPes+mbiXjr6rCGvdy
F4Db/HXm4HYSXm13k1YaX4D59/mPBd8l4ctPeJQLiAtQELrEbL+TiGXbA7jn
/y2AWrmJNTNFIo60kTqewkQAx//0JK/vice5Xp0izyUJcIM/dNbfOQ4bmogZ
7btGAGZojxzYE4dT6DhMn90kQLKxyo4tZSxmXJfe8/ohATp/Slek7P2KS9Ya
zRqdCMBprz9Aoo/GnrTHuww8CfDRQVncjzkKs8nU15f7EsDkzbGh2mOR+IHY
gdT6LwToeUtz0fhUBD7h1HDVPp4ASk4Eb2q+cGyucatsJoUA/O/LLl0RD8XF
UNt5NJ8A4a4pn/ovh+DZF195e4sJQOceOOoAn3H3Sab6B+UEmPE08M1VCsJy
zu6ff9QT4K6X6rimeiCeTb3z1qWFALXel6SItwLwnyZDWbbOXT0++yf5H/vh
QVvyvOcAAUS5xu39GnzwzIZGgtHIrv5T+afruj7i8Zdf2/ZPEIB0+kML9ZgX
/ueq9MR8mgAtZ++9uULwxDO3uK6EzhEgU+Ac3+sNd9ylekfHlUAAP6Gd9lxq
NzwxEhQiRiKAhUiLE5HxPTa40ktMWCaAunicoACnM/Zc/qLdu0KAh2YzmXWq
b3GjU0Fu2xoBjlv50MoaOOCuYQta3w0CDNiLPsp7bYN/7bOTO7hJgC/vOvMF
Al7hBZi5q7pFgAI68nE5jRf4qZ+akuY2AS6xyTQKvjXAhlSRdEd2ds//Kt0/
odv3cPDM+ZDYXdycI55N++gGfkHVNbewi9utUpFo1nngSmrYv72Lv9hen1aP
1IL+hrz5pl2snnn3j0zMY9A/lhj2dBe3xDOzaVk9g+0uDsbiXX/JKgZiOXEW
MFFNcatzl8+MfFkv+mQF60yZL7J3+fLLHnOtsbGDhu25R1r/dvlI2QtqP3IE
uaLJi3nru/kU/vw5gccJDP9JrfeuEmAlJLQk54gLtMcSf1SQCbvzSSWzwyFX
+KBoa2GxtKsvYNkQ9roDV9l3GCQSQNeX+yfVmgf8dGs7z7RAALuP6gy1cx8A
nfyiQTO7ez7uqfnanZ9gUaLbUnKMAF3vew5w1PmCY3lGpP3Q7n24QpVJGPSD
muiFG459u/plRKly2wPAT6Terb6NAELSiunsTYHg07mqzNFEgBLJR7oONUEw
9TXun0Dtbnwu+aRCyWdgda7+FIEJYHYx4XZsQQiUWXemrxcSYFu8mII6OxTu
NHpf5MzZja/ojHZtUjhYbrHQZCTtxl9QfkvbPwrcPIQrGT4SQDo00WflazQs
9XgfIr4nAL3LXkYV3a9AHTuV7P2aANPzT2LmjWLgtuO/3+RnBIj9w1Mh7BEH
zcdBM/Lqbv79a/+4hyEenPqCSPcvE+CtiNut1s/xYFrcM9UnRIB7X8YnLBMT
gEJ8ZJ3lCAFYrRP35/9JAp2jljtmMwtA+f12q8fNb3DBPC/o1MACEIdoInQ7
vkHbuTFiSMsCNKgYCW6MJcPzmwm3yvIXwJ3nrJoMVSqk8sX6cO3Ws81p7drH
JzOBK/VwxhPaBViiShNSMsiERXX7M1fW5mHmBHWgaHIm+D/cYz0yOQ9dt3Lv
7RXJgnuv/15zqJyH3LL/5uOv/ADbi3pkSufdehvWyTD1MAdOH3seODA7B8MK
urfMogpga/xJ+NnIWUDjjo8b+guAbEkfKeAxC+HOMS8EjxXCewud7/tfzYJm
0YzbTEQhBG/VF+vemIVygTd5hmFFsJR6SFmNOAOxh2LZHwYVQ9A9MXMq6RkQ
nSHPnbleCtUyudytv6ZgOQMyDktVgDkPU5Od2zjUC0gxW9yvgEGtvK+ZxuMQ
l3TRuupdBZy5IHpsSHkcNKPPSdlUVED9S667Z5nHIcvnaFXbzT+gzKAT8iJq
DMxerA74PKoELgbhZ/J5ozDJn3GI2r0aLptORQ9PDENPwnGzxeZ6YNGaSrhQ
3wd5NKma30j1gPqzRVVC+iDQ6PKlh6wNULovJd1Lvw9U+LQpGnQaoGuro8l5
vRdKUj8EfBtoAP6YwkJjvl6IyV7OezjXCIf8mH77+3dDzqPxnYn3zfDBIJo5
yr0TuJkEX5UHNcMGe9Pmd51O8Ct7NfYloRnKWkceE892wgtuihrtqmZwtEPd
x+o7gHeMI6CcrgUSU/tSWf7rgFAjdZ4o/xY4NZHpnJDVBq/Nfircim6FF5+f
stSztYAckJ8eymgFeomPen8Wm4GO8bxzVUkraDjcvLFU3wyhWbGFlwdaQQ1W
L83v8spb/sB//FgbMEalWeZONQHJQZd+MrwNVA1NHa+WNMBzD3KT3ed22Gvj
xhpRUAOiuufnRBLb4bjrpZji1zWwfvYZ7WxuOyjKfVSXhxrwrO27cr+jHTZf
WRr4V1VD4sGKLFnWDjgqf+bMnv4qGA4MCKQL6AC98FIt9qOVoPv1vE7kp064
cf18182RcljeN/A4OaoTsk7XGi+klYOf+UfTvIxOEPIp0tqxL4caNO3c3NIJ
LZWbxhYs5SDZH5tKxfYXntuuBroolwEnBxvli6i/UHcs9yk5GkOBcwW9Q8Zf
OPNCOazpGgbt6VfsHqV/Qc+FodthpgQ+FTQJxoz8hQqChuwViRLYvv1Bp4O3
Cw77lJQZ9xfDYOBmqkxGF2ClqnCpm0Xg+C8lX6m0C0zsIo3itwvh8JM75Tot
XSBLnxNfn1kI6qJ5f18udUFooFTfbfZCKG02p0y81A3f+fbSiM7nQ+zBUZ1D
pd3gpq9BsVOUC4YeNZSDzT2AvU5TFXVmgR6DSX7NUA/kVg/9CIjJAo0QetMc
Yg8Mu0aFLJpmgXSSWscHxl4Y/BEliqizgLmqI0lcvRdO0OgcWpPKhF80Iype
Tb2wlv7U7IJLGvzweb/HerAXKJKstGrPpME3ttN5Dwm9oBXR8v5mYyoE8Bqf
uMDQB6Qsjqfsx1PBWH5hcVC1D47SVfxyq04BVveNzxca++A3d6b5xRvfgO5Q
pDLXQB+UyrrZdGwkwU6wDMWBhT4Y1fo5fT0jCWYSnJ4NHeyH/PgctiCOJCj9
QyPtfbMfGte+b+RsJIApNcvwUH0/8N2civYajAP9TznBdX39cOkmj/2r6DjQ
+e+2Ut5cPxC/msQwPooDudNh2d70A1AZfe3Bs9FYOHz9hPtFlQE4rFDi8JAU
A79dBQQ+1g2A7cmFxc3zX0FyJ3h3cBkAv9CQw0Kr0fDDnoKtbGYA2JzuJ/v5
RkOsWQfFyv5BUHIUTu74HQUuuu86HyoMgsLX5RAmyS8gJ9jmLPZnEGpoPlEs
3Q2HokSZ1Yb2QfglT+/1Z284iJz8Zmo8Ngha86XeEWlhwOhd8r1xzxDsmWX4
e4MqDCicAj/vPTkEVUMfvtz7FQJDz2RMXzwcAh6q2gZVvWDgTCIlShoNwaO1
c+yirMGgO5Y0vM98CCTf/dMg1QdB8wNmndi3Q1DhRBNIIRsEpVqTsn+/DME3
BZa1/8QCIVrGn122bwjI6Xc4r8j4Q4+DvOahsSHI3vr1ZG6PP7AV/PvYOzsE
0vbvTLWq/MBH1JDS5t8QRKe11Spq+8HbM1LzKRzDwDrgXS477wMPmMbLWe8M
g8hAxeOoPG+gCm9f9n48DBRdd4Ru3vSGFO4K3r3Ph4F559Uf03EvWBWL81p0
GAaPycchc0e8wO/2Y83GyGGIPR9JYx3oCb8j+oc9hoah2GSatFXhBs95Glh2
pobBZj+d708LN2BMK75uszgMD6VWO5OOuYFeSUTyU8oRuNLmprzl4AorQ3de
yvKMQO6PVQ7xq+/hLG8nxT+jEfho51iaTeMMjel/RF9ZjMAr67tpKb+dwPpS
7tNpuxGwKZIXCHV2gnKFoOq/H0ZA1tv6iBKFE9wz0fTL+T4CA5KKbU+Z3oJP
ZuMJM8IIiJurHJt3cwDxyyUa46sj4K5sON921AF6ytLe61GMgjEXMUEx2x7O
tH2cVGIahemGD+/rJ+yglKyUcUZsFOwGU69EPbSFJckqNGwzCuV3rhxgC7KC
Sq3M61VvRyHs3Ygdh7wVhJqGqaS5j8KZO2/ELq5bAooyuWv/eRR4xlQkE/Qt
wWsPow3Tbl+abiqx3ZF9BdzVummy5FHQIq8W5Jy3APKQbM6ZrVH46p7oyjdq
DtXr/D8PUo9BxlaEa7qxOZgJbFV3s44Bx48BG4KdGRT5xIy9FB+DJyVqwilp
pqBxa+ZorOUYeFHkVJ968gx4zNq4PV/v2hfO+3lTPIMV92I+s/djsHZPLOtR
tDFEFvhckgwcg2i//Tdh2Aimjopptf4YA3YXmQ83rA3BaeS1FyVpDCyZnP85
9TwBrX9P/afWx0DrkW+iz8cnwMuqGtq4Zxx+nyEFlMETqL/OlRjONA6Bl9QP
eiTrw+HkijJRkXEw5f5myO31GDLMD67rW4zDRkFLQvzaA5hrE14l2Y1DxUkT
18+WD4BfQpvs4jwOmUk0ZunE+xBPEbEYGzAOAqffkIQW9SDc/+zMSM44PP91
8bwv3T34S1aeevVrHI5feLdVH3wXWO+aT1BWjoN5eAOByH0XfLnzRrj/jsNZ
hnLDBrk74Jp9tVd/fRyqtNq9DobqQDm7UTdpzwQ0smzFZorowM5rr78udBMw
5GHTR9FwGxyutbTFHp0AD/Wwwz60t8G840H9iMwEbEWr1yYGaMPdVftf+i4T
wPWk8ZLNvAaE3Pvyk+Q1AfFU7/ZuR2lAOy4tdAmcgMu3Hu5p09AANc99ebHx
E6Cg88Jb7ac6XDsSnD5SOQEZP9737ZNUA5c3Bamvmibg7h3euLpMVcDDvSmU
XRMgt3A4qptPFSRTuJO4pydgdB/fUDr3TTgvlRmtf2AS1Lp+csoKKYNpdNsX
EssktItQ0uvmKUHK3tUIF85JIEWmsr+6ogQ89TKhsecm4TmviI3PXUXguF/n
N6I2CZFikv0eCTeA6t2Es37QJIQ23JDr970GZpZ7bz2OnITPZ+L/c5e8Bl1G
XGcfxU/CydjYfR8mrkKq+t3G+zmT4GLAfdFT7ipoczdy3GmfhNuGHa/79stB
CdvsvE7fJNQLudlUlsjC2QO0ZbfHJiGbi+HeiJUsbC7JGmkvT0IIw8dTX8au
QNyf3Gw11imYP+kRgOIA6Ita3VU5p6BmwVpH5ASATTrhzk2eKdCodTS78gWB
UggfhbL4FLxj2ZALiJYBkvEXFXntKThq8ZSbu1gK5OjdxqWDpqA/4I6IrKoE
pFLEFkhFTsHp1pRVtalLwEYu8ZaMnwJWVXuhva6XYKZ/TUQiZwr2dNHmSJde
hIAM07di7VMQWV26qah8ATbjPmiI9k3B4VE785pFcTAMTeQRGZsCcbOmez/D
xEHSeahWaHkKms66GQzOi8GIpjY7P+s0LNz8aO2VKAoqN17OnOWchh7TIuUd
HVHIk/L5dYZnGspVK+8V0YmCF0/1k9Pi0+BMtxW6YCkCoitSmVza0/BPnGv6
t7YwOIedUmQPmoZeTZkZ6lBBENyXsDkfMQ2cit1Bn04KQpcVb2ZF3DRMULUW
baQKgJA6H/ur7Gm4nJIqaFTDDz0058frW6fB/kTDTBE7H7hZZYbG9UyDXcTz
weiMsyA8IqLiMDINUl+KIoUVz4LHL/HsM6RpqBl6HyPpfAbErSSdXZhmwGDb
vlaSihcGh3+K3zkyA8SYv6jq22nwUpOZOn9yBnybLS3qVU/DEP8VtX7hGah6
V3mLL5oHPg1fPyahPgN7uyglPqqfgglVjcJ5n931PWcrLy5ygX9xq2nF5xlg
jFP9kZvCBdL82lwRUTNwMFvuoa4BFwRQ63gopM/AysD31bmfuwlRrHcrrmEG
itj3vBQuOAYzfAO0Dh279g/HkJn0Mfgc8rBYvX8GhoQOCKWVc8LcK/1T23Mz
UG/mUnuw4yiE8hkv6tLPwuMrD944MnLA1ZDp+POss6Ah/2F2LO4ILFCZ6NJw
zsKbRCcDxstH4PrQC5wtMAthl3p+BBofBtJny0+HlGfh7DD9M89eNlCmesdX
8WEWrKGG7tkBVnj0S7L9WsAs6Ggpt/3NZAEbm5W3f8JngVl5X9igDgvETr1o
r/w+C5zmHt++pDDDWr3eu5qGWXjb6/mMRZ8JDrkf5lfqnIXDl7PqPFmY4BS0
t9cOzMLfhgHtx5WMoJqlzF9PmAXnPXX/nRJmhPhgyY5GpjnoO1Ls+573EBSp
rrxT45iDM5fKedSjDkLTvh/8zdxzsK+OSdnt8EHYsOdzahGbg3VOB8FtFnpQ
f3BYoP3WHBQ6B2TT8NLBJu+KU3fYHMwXzqdMpdEA81CWwN3YOZjzc7ric4MG
zoS96OxJ2d1P2Wxh7yg1aB4YF+j7OQfTDs/W0Qlq+EZo6xzon4NzCsov2FP3
Qsk3X+eHE3OwOP354SOtvdD2WFlwaGEOdNGFaqlNSthuK3ce3pkDJHU9+ZMm
JdwqyBIcOzkP1cW6kgOMe+D5yxd/n/LPQ6AT04eN3xTgxM/nMi46D7Kqzyos
7SggNfLr34mr82DrvtVUXbuDKJ19XaYN5qH81H114S9bKF3xRddC8jwc+fTP
tevHOiIGcOsOZM0DbaBs2ob8OhLt+/u3oXAeTsp++jfet4byzOT+ptbMQ+/X
Pb3rB9cQDmTvfD49D0vhvySUXFcQZX/9rbuL8xAScx1NnV5B13hdOhTX54H1
5gdBthoyqi6Yaz+7fwGsNQ7c2sdKRs39ZW0TZxfg8J/j3d4/lxDzGVutTuEF
iEp8f59svIS0LQTb/kgswJaQVFox+xLqpgxpjVdYAAOJJO+b9iQ0csa0Rd94
ATw1G0N7lRfR0ku2poGkBaj038k7pr2ALv6sU23MWIB12WMiUR3zyI7KufFX
/gK8ONJSfuHOPNr8PNsQWbUA/HYNJe6Gc4iquLT+7uQC3Gm1uVAaOoPkqW1U
lAgLEORGaUfLP4M8VQXqL68ugFGBVjLPr2l0cDi47vA+Anxk1uwpnJpCbDQm
tZ28BPAyG4hx055EumpcSpVCBCCWdoWEL02g8NCOmtyLBNCIyC9RCJpAxwWu
1ATJE6D0jYnrrZ5xdEb9v2pNQwL8erXXwt5uDEmE4z+NCQSoqDGz81gdRmNC
GdLG6QSYbTZcYUoaRv6/o7L35BOAVVPP4IDuMJqZexMjXk0Azw7VauGSIRQJ
0m/CZwhA3yd3/OyFQaTQLrAstkQAnyOZilXJA4hsfNSk4R8Bmow52Ia5BtAZ
xTeCTjREeHf67mEdtn7k9EqPI5udCPeGE6qOHOtFndLtHTtHiTCTmud8J74H
Ce5T8VfhIkKlvQlzybke1B0hRTtxdhfnbD9rlO9Gon84Vg5LEkF9ZPwrpf9f
NM7e3fJWjwh0wk3+62/akfSI+qe6R0RYqvb0uHaqHQWkViscNiBC73QhB39t
G0KyBTjrBREk346UJHG2odDnIWljb4nw6vzvrsS2FrQgzvBM5D0RXArtv+y4
tqBrO+48bz2IIMI4G/3zUgtaDLSJYPcjQrctN8W1mGak9OvWB6UYIpi9TRnv
2NeEvno0XAtJIIJ+/x2+J+8a0YrGdYqxZCIwqkiI66w3oLgJcds3P4gwa71c
dWO5Hm0ysBpk/ibCVth9Mjd1HUrXb73CNkGEs86Z7ZxeVSjhmeOc6gwRqKhY
x0ROV6FIC95QjwUiZPvjQ3vLK5HXWwfC2goRTuiV5hRRVCKDcO6o3n2L4Eep
2J7mX4H0YuoVWekX4Y1tlWrL5Qqk+c2GrMK4COd/0+jYjP5GV/JqVUoOL4Ju
v6wov9RvxNn66t9XvkUov+wb8P5fGWLp5kzqPrcIpGnEuZVehuiGKjWZRReB
zDdv9edJGVqb50h5L7kIqiK+igItpaht/29dQ+VFiLxndV/PGiMvWZY8gReL
YMrFKLng8RM5K/x6/PTlIvCffS+XxvIT2akZHfxivQg9lGYZBjFFyPD+z6eH
3i7Cn/XjedHlhUjW/gnLos8iVBBntpWPFiAJp4OYL3ARpjdOBE7l5iMhj/zn
+iGLIOs680JaMx9xBh8ob4tehHdShl9mffPQWma2RV7mIsiVhnaEH89FhPz7
nIScRdjvX/T5VGUOmijZV32mcBEsP/or8JvnoPb6eyfCyhahMyVOIORPNsqY
2tv4unURkotIrDLvfyBDLm0B2eVFeDr67aWbdCayJDjIiqwtArX6SBHXvwzk
VBKjc3Jz1z6wSkroXQaK0CO830NFAkFI3WL4lI6aQ736ylhI4K0jf44Vp6J+
oyxSFjsJjn9xoaZXT0UzF7toY4+SIMjl2ZOSke+IquP0BZdTpN05ovblxYPf
0WWmsk9yYiS4hak9c6yTkfzQZJzoJRJUa/IalrIkI+2MQ0XcUiQIJhtd1Mj+
hsxu6k1QXiUBVrg9N7WShGI/rKLfmiSQDVDbVvBNRPSUQsSrr0hw+F15Zf9O
HDrSok0jbkOCvPgLVG7ZcYj362tOHgcSRJ6xZ7pjHIdkUY0ClQsJur+OBlp1
xCIbh6cxFf4kGJ48oLxWHIPeK3rn5wSTQLnpPy9X+xjkd/hHQ3wYCQ7+Izse
uRSDUvJ21l1jSBDjytigkvsVDZLCNa9nkcD0x9hGk0M0misrM76QSwJ1EwNP
v73RaMNv6u3pwl3cFsF9yicKsZ6/+J26jAR/olVFY759QQomLXsrm0lQq/VW
VpIUgX6M7suVJ5KAR+KW6/7WUGTVVVfpvbyLTbRNZ0xD0aUG367mNRIYCQwv
W+4PRcV57Jt39yzBnWKSyNMbIejPhzNXzZmXgM9rUG21Ixh5vp3VzmFbgu6Q
vTfuvglGSpYZhuscSyAorRx2njcYNepd8np/agnOWEzdP+wYhLrO32gJEV8C
mb8f6y9LBKJwngOjfRJL4DlPLeE+E4DuH2laPimzBKu67J3/RQWgEUqdw6nX
l+CbBuPmFG0Amu0wfFh6ewncv/s8rJ/zQ9uv3een7JbgYviqqn3rJ1RqobRz
7s0S8BtILpXd/YTeGxxisnReAqPpmozVsY+IVu2z+NaHJThdR5mwf8cbMXEn
vmaKWIJSoYu50wpeqJ3t+afb0UswowxKxYMf0OcDQtERcUugctZ+VsbuA+Ig
55afTl0CjisClSLpnoin+s9+yV9LQHXqeD3HOQ80Ufzh6LuyJehXOt8Y1+yO
krNunqv4swQi1/O7EqzdkVBEh7pq4xKs+B8R2Pzthi6ZjYfoDy6BtbZojOJL
V6TESs3rvWcZfqgn0Dvsd0GnWq7HelAvg0Jr1/2QSme0+cn9uOv+Zdi/P6Yr
09UZpe2jZX/DtAzkq0oT1XudEeM/Olrzk8uwr5SX8vRBJ9QxzDijKbsMGyMW
KcsBjig9SsNQ7foyRH7UMrjN54jc7wWMKCsuQ+mXEFu5stdIooOl95rGMtDw
0VbFkB1QeDVb/cXHy+AR9fB6r7k9epTBmc7hvAzuOl1PrRNs0GXT+/zsbssg
dz7mwpCGDWLmi0pk+bAMfun7mJ12rNHv2BPR9P7LwK0oYqzywBrxfub22/66
DN9928bC+KzQrOPZVyOly6DvfJ1Ge+klqrj8bGGgYhl8HNqf0ma9RJEryc97
q5eBlf+0Z4b5S6RqIfCkvXkZCPnFOVUEC5T5REi7cmgZxG4er3xNNkc2SuIX
UyjIMGbiexy/NEWEq0mxAVRkKG/QYjWiM0XGMhwMr2nJEJwRH/Y23gTdE6aY
UmYkg8iT/85M9j1HV9jqw+ZPkKHh8gn3Qw+eoQMjT7aEgQxKsQsXbL8YItfe
zmdHrpLBsINF44+SIdpuV+zcc4MMSc9iCRfXDRCx6nxGq+ruep+BI1Z3DFBn
2r9HVg/IcLrRVmGc9yn6ah9Ykf+GDLaRrU9vkh6jI5Y0Il+dycB3zDWHIvMx
CjC1/+LpRgbhoYONEWaPkdvDhzZ3PpHhLjdR1XHhEXp+XeDsv0gy5BVYBx5d
fIjEmX57o2IynF0wOpNoqIfS6C6u8ZaSIfna0btnNu8hXqrkpwwVZCjMPnaa
I/AeOrLqIzNUR4YHt2V2m8hdtN13l+DcSwatWNEACsk7qOYbSfPPBhkOlJ7w
Fnt8G61VUf6k3CHDjh/nA02q24h3kvnUlb0r0BJMn1j/7RZyOS22VHRgBTID
3CdKyNpIOtYyMJNzBUJJOaSD0VooM2K5LQKtQD2jwo0LAhpooIhKultuBfZn
KRlVD6ujgz2s8Ww3VsAotpjrRZg6en74gpW/2gpUeY3p9R5QRzzB1qwej1aA
OyWivnj9Jgr1WdF+5bICzGJSp0IPK6HKNJpfGe67/t3kcyziFRG5nu30vNcK
/DI/Tr8hoog0D1wiGwWuQNLDn4hGUwHRe9oG349fgVtfXR7rJcgjJ+e1DoXK
FUhM3etKF3QVpX+lRe61K+AgdOKxhMRV1I8PJ/5uXIEA6Xu3SvrlkOS2hA36
uwJcrvw3sKAcWnawZxOfWoHHZniEuecKMrbauH2CbhWaXjyy0+qTRmn3PPhY
D61CA9MdwaO3pBFJjnWTlnl19/2xZ7y8SQq9ZhKKIR1Z/V8ACQT2+z+agL8o
mso6Po6uYevFKfc/YlKbW8PVOD616Mh/bEn3P0qlgGMjPTU++s9VUmFN9z+o
aHZFQtE0Pj634iRWUfc/CdqFF+pmND7IhfzJP1n3P4y2WYnBljM+3CIwFBNp
9z86tzuVDggyPgJdl6i5iPc/pdpBDKVaLj5HRCR7roz3P7pfxcjVry0+jCux
TaOQ9z9EUQEgkActPhX6yvKMmPc/pQSr/oO+Kz4ol/48YKj3P4agp5qfSSk+
bX6LD1Ws9z8jRzJzU7IoPrJlGOJJsPc/difHnlgdKD47NDKHM7j3P8yhGuQ8
+iY+TtFl0QbI9z+Dc923vM4kPpO48qP7y/c/38ej9klJJD7Yn3928M/3PyKm
tyH3xSM+YW6ZG9rX9z9gjUxvmsUiPnQLzWWt5/c/eFIwm2rdID6bRTT6Uwf4
P8p6XUdX1Ro+qq1Xl74L+D+/Js2X//EZPrgVezQpEPg/t6iMMikTGT7W5cFu
/hj4P4f4b63QYhc+EIZP46gq+D9hjoFAMTYUPh/ucoATL/g/2ziYpKJ1Ez4u
VpYdfjP4P7WcDmo8uRI+SybdV1M8+D+4LpgZwUwRPobGasz9Tfg/yOJXMQdI
DT6VLo5paFL4PyyEtO5VBww+pJaxBtNW+D9ynrLxYM4KPsFm+ECoX/g/MbDn
tmlzCD78Boa1UnH4Pwr/ZN+OFwQ+C2+pUr11+D9szahyBRMDPhrXzO8nevg/
9SwNxr4VAj43pxMq/YL4P9MSgnzEMAA+ckehnqeU+D9SeW+xenf5PYGvxDsS
mfg/BJDquNDf9z2QF+jYfJ34P8Bga0vrVfY9recuE1Km+D+3eNvDG2vzPbxP
UrC8qvg/5QhDVAoK8j3Kt3VNJ6/4P5p0KMJutvA96Ie8h/y3+D9FeOzgpG7s
Pffv3yRnvPg/4DfsJmAX6j0GWAPC0cD4P/1tDq6A2uc9IyhK/KbJ+D9fKwF1
eq/jPTKQbZkRzvg/GAPEphvB4T1A+JA2fNL4P5R2FvRj2d89XsjXcFHb+D8v
ZoMIuiLZPW0w+w283/g/6qBrQ4kU1j18mB6rJuT4P3x+y1WOOdM9igBCSJHo
+D+WmbDnopHQPZloZeX77Pg/k6H5oEY5zD2o0IiCZvH4P59KVyndtMc9tjis
H9H1+D9QBIXHzJXDPcWgz7w7+vg/kCavWby3vz3UCPNZpv74Pxcl8rK+Dbk9
43AW9xAD+T9SrJIyRy2zPfLYOZR7B/k/LWxMBA4srD0AQV0x5gv5P18qV7Bz
j6M9D6mAzlAQ+T+vCx3PlwiZPR4RpGu7FPk/uotByeAojD0seccIJhn5P2W8
TOl4B3k9O+HqpZAd+T888v2HhgdZPUpJDkP7Ifk/gnFkYqbAlzv6Bgcw
              "]]}, "Charting`Private`Tag#1"]}}, {}}, <|
        "HighlightElements" -> <|
          "Label" -> {"XYLabel"}, "Ball" -> {"InterpolatedBall"}|>, 
         "LayoutOptions" -> <|
          "PanelPlotLayout" -> <||>, 
           "PlotRange" -> {{-1.5707962626807608`, 1.5707962626807608`}, {0., 
            1.1}}, "Frame" -> {{False, False}, {False, False}}, 
           "AxesOrigin" -> {0, 0}, "ImageSize" -> {360, 360/GoldenRatio}, 
           "Axes" -> {True, True}, "LabelStyle" -> {}, "AspectRatio" -> 
           GoldenRatio^(-1), "DefaultStyle" -> {
             Directive[
              Opacity[1.], 
              RGBColor[0.368417, 0.506779, 0.709798], 
              AbsoluteThickness[2]]}, 
           "HighlightLabelingFunctions" -> <|"CoordinatesToolOptions" -> ({
               Identity[
                Part[#, 1]], 
               Identity[
                Part[#, 2]]}& ), 
             "ScalingFunctions" -> {{Identity, Identity}, {
               Identity, Identity}}|>, "Primitives" -> {}, "GCFlag" -> 
           False|>, 
         "Meta" -> <|
          "DefaultHighlight" -> {"Dynamic", None}, "Index" -> {}, "Function" -> 
           Plot, "GroupHighlight" -> False|>|>]]& )[<|
       "HighlightElements" -> <|
         "Label" -> {"XYLabel"}, "Ball" -> {"InterpolatedBall"}|>, 
        "LayoutOptions" -> <|
         "PanelPlotLayout" -> <||>, 
          "PlotRange" -> {{-1.5707962626807608`, 1.5707962626807608`}, {0., 
           1.1}}, "Frame" -> {{False, False}, {False, False}}, 
          "AxesOrigin" -> {0, 0}, "ImageSize" -> {360, 360/GoldenRatio}, 
          "Axes" -> {True, True}, "LabelStyle" -> {}, "AspectRatio" -> 
          GoldenRatio^(-1), "DefaultStyle" -> {
            Directive[
             Opacity[1.], 
             RGBColor[0.368417, 0.506779, 0.709798], 
             AbsoluteThickness[2]]}, 
          "HighlightLabelingFunctions" -> <|"CoordinatesToolOptions" -> ({
              Identity[
               Part[#, 1]], 
              Identity[
               Part[#, 2]]}& ), 
            "ScalingFunctions" -> {{Identity, Identity}, {
              Identity, Identity}}|>, "Primitives" -> {}, "GCFlag" -> False|>,
         "Meta" -> <|
         "DefaultHighlight" -> {"Dynamic", None}, "Index" -> {}, "Function" -> 
          Plot, "GroupHighlight" -> False|>|>],
      ImageSizeCache->{{4.503599627370496*^15, -4.503599627370496*^15}, {
       4.503599627370496*^15, -4.503599627370496*^15}}],
     Selectable->False]},
   Annotation[{{{{}, {}, 
       Annotation[{
         Directive[
          Opacity[1.], 
          RGBColor[0.368417, 0.506779, 0.709798], 
          AbsoluteThickness[2]], 
         Line[CompressedData["
1:eJwUV3c81t8Xl5CkzC8llSRlJKuScU9UsrKLSksZRShbKmRF2TIjOzKzJRfJ
3it77/U8Hh4r4+f31+f1fn3Ovef9vufcc849qW+uaUBJQUFxg4qC4v9fJcVD
V/+dXMcuL5/qJ5aGSEnlOhJpj69jKT+Tqm+bWjKCJ2e/sHGsY4qzvic9Ni1l
jn26o8zDto6f8dYn33N0lzm0XrUmwryOWR5HB4tsBcrsPL2YCIfWsUfHyRwv
6WgZYnO81k26dWyfcLNV922izJA0y557NOvY6MFsB2d0ukzLN+d0Y8p1rLQV
f9mKIkemnJV4z2Z7Dcd5f2Jl1CyU+eH0YL/rxhoGux/k8GtYJm6uPs9/ZQ1/
UlFR4p8rlwnSlXoaTVrDugeKcsrcK2XcKpKZ0hbWsAfvbV3JV7UyNsKHcdHM
GnbhvHepJL1RRpeWfKRzZA2z6uXqNh9sl1G0elI1OrCG+fMfC4omdspIDrVY
Lfbs2p//nPrWqFuGsyC9ib5tDev4hkSpGQzKHOQ59oajaQ13qiwL0GkMy2z7
evOfrVvDrbQUZ7mpRmWGjIzdrv5ew+V/fv4t/jYh09LWKaqB17DVV59kw/Ap
mXK4PvTg5xrm5dnRZY2ZkYln55ZyyF7Dm7q/FdrmF2SMqnqJmXFrWLZzKqv4
6rKMrphSVEn0GmZUn1mZ8SfLKEQXKNdHrGF56aDe7ZkVGX7b4MTJwDV8NYF8
kLlkXWaBV03vuOsaNtnz42T49I7MYMCv/YJOa7iA+dFRrWoK1LwtkH/ZcQ3/
2lsW/zFmD/rRSct8y2oNVyqi42CwF9m4l1d5P13DSfsdVrJE9yEjkrB12KNd
/9eP+Y2I0yLdB9HcSXpreE7CcZtNZj+SvOj4plx7DW+Edj4seHgAbY1fEFu/
toY/fPMTO0NgQK7Xk6MMT6/hA3cWZ5a5/kOl3g7qJ06u4SVc8NVg7D+02aJM
2cW5hmtPqbr2fWdDlg8WDBRZ13ChySku6huHkb6t2DnBvbt6uTgzjTKOoqhf
VINj26uYVcHMWCiIE3Xv7fT7srGKM7+oumu8OYbU/eyWD5FW8bi05c0+vRMI
kn/9XBxaxd+/s9wSSj6JHAg+L1L6VvGU8+OG9HPcKO/CoxNPulZx4tbfWd8c
biRUTvm+vWkX565/9605hTh7byjll6zipBVmy5tMvGiDvrXLMXIVf7nlm2x9
XABd1IrzuhC6ipPLcj+51AugV2FW0guBq5ht0uOC2RtBNH2a/etD71UcOeL7
mmbqHOpCekZyDquYOKalHGshjFjdzh35Z72KXYsTOL+1CSP1uu3a7JerWEpD
hfOahAiq0okROv1sFQ/u+5WiRSOK8iwmyPt0V7Hat8jzz/LEECkvP6lUaxVb
petRFfCKI6Etzzv2aqs4xmDnVU2oOEr4IPBrRn4V3xnX5lFxuYCCYi1cGy6s
4kabV9lvTS6hl+0bzIEsqzhBOHHwUaQU+qypdjeIYRW/u20kqsotjYqb42KC
D6ziLM+ycO4UaUTToCIcuncVs8/U0odjGRT5J+rml6UV/D7mgbLMniuoOk/O
M6ltBVsJzJfS2sqhBfGQpm9NK1g1/XtyU60cYsmeZUupW8FPN4nD5SeuogcZ
QQmpv1fwZd6XxqjhKlpKmijPyl7BfnuDdbYvXkfHw7y2fgau4DR5cR9HRQV0
jX3w2i/fFTx0/fshhh8K6Fmw2McS7xW858ArNjZORZTj38dR9n4Fn/rcef3z
siJS9BKSqLRcwY22z1SX8pWR1evWV81aK1jW6pAvzSc1FL7OW9SitoIt990y
K9qnjrDt6z1tyrt82BpKuxXVEZ0Vj1/H1RX89yta7W9WR9GmNmk9YiuYC9z6
7s5ooNr7HFNjLCu4yktZ6pqqNlKLloYNhhXM71q3Th2ljdqHHnxmoF/BqYfP
Tg8saKP+J3HXJKlW8DqZg2Ii8BYiPhOM8V0m49N2aKxw9jZit0F3JTvIWChj
Xlqs8w6KzH+UpdZCxtEZDHP3L99FXOsutAYNZGz6XTRx/MtdxO9Ylef7h4wt
GJqZuUzuIeSizjKeS8YjFfummtjuo6c++vW+n8k4IkTNYPbeIzTd5HoqIYCM
31Ide5EU9giZMSU5FPmQscErUEFdj5Bt0OzZcXcy1khZ5tuv+xh5hVu5SdqS
sSvlhxtm+vooM9EdjeuQ8Xx7e7ZtwlN0Yepb8IYWGVcz3PxhTXqKivjq5hjU
yfglut3vfsUA/U5liJBUIONO7W+lpEED1PkjdNVXgowHVXgNnwoaoa2SlEzJ
I2RM9sqmer/zDNX3nKf/x0rGW3vVlueNnqPIlRyjn4xkLHBJNWyx5TmSFsLH
pWl39ZDbePtTTJDDl7aPMqvLONfwmBXlyxdIqVB3aou0jIOd0mwJEy/QkY7+
qyULy3j0zp6nqQ/MUAH91AaaWMb+I94N2VrmaOX1pvGVjmX874K0iXGKBaoM
ca6gaFnG5e0jx+jmLVBwNg1XWf0yfp+Zq5At/BKJzzL+la1Yxgfo5ZnO/XyJ
LO+evn41exl/LJCsvNz/ChElVE/K+y9jXpH+kdY71qhUu82R5tMyrmmnfMGS
YY18LXS7Kj2XcSr1j9Bv1DZI6Ju+7w2nZUwT6HhkMs8GvWC33VIwX8bHGOQ2
b/HbIWmxTd39Jsv4iO8+wT4vO0Sv5pxTY7iMB8I2GCbm7FCqu7eJ0oNl/CHj
l1lUrj2aIUd3K99cxi9T/1DfvfsaFTGdvkCvuIzLGErCc6teow/nUvzqry3j
ZluZ8tqLjuisQc6Nm9LLuNTjxBLieIMM26tzVQWW8Sktm/+4V9+i0R+L/hr7
l3EdFVv8gocziqTZcLlLvYzJjULHPGqc0e27lFZP9izje/P56Ai9C6rew3Lb
en0Jx9tu7pEMckHp6uIcYdNL+G7fcll/5ntkFC99IHZ8CTu41Stnb7xHXGvX
NlOGl7Cv3uSluOuuKDD61kBx9xJOsK7sGR1wRXYLNrFDNUv4+IZ3g9EJdyQi
9y5w+s8Snnlq8tL3lTuaCfZwJZUt4dKGJ0krle7ovkyoIVXREh6+YNAZYumB
5D4W8p9NWcLSSFE0r88T0fNv/jD3WsKMhYzHxZa80Z83VPF27kv4QFlQVo/e
R/S2hT7Y2WV3v6woEc7qj2jR7phtoMMSThXJm3CP+4Q6q5BU/vMlPP36Z2qe
mS/yO3pDsNRwCV+RM7GZGvdFiuZqx2r0l/A9NXkL6/N+qJjt0U7P3SVME8z8
Cb77oRgD59/bSkv4v4xMxfvp/uhu4YecfTeWcHvQOEXcoj9iPRiQwHh1CZ9z
vcxPvBCA3HNiPbildvlnunzNKgtApnsrlOUFlnD5xHqU0kQguhhD0/7pwBLu
OxheNGD0GUk2vayR3beEc9qMP69XfEZoq6+ETLmEu4+FvIw7FYLk72Qn398g
4Rh+k90mGYJ0mB69OzdNwmb2xfsm3oQhPaizGh4jYccTJ5plp8LQoxcXnwcP
kXDX88IAI+1wZFxDf2vrLwmXkNZZRUQjkJ1zIX9DJQl7r7OExVN9QY4ZPFzO
5SQc3iFRfentF+TU7/vfhRISfl6xPNu1/gV5Xjak+JJLwhm9zdTPV6NQ6CJz
p2k8Cd/JX2h65v4VFT42daZ3IeEN/v7I/vZYVOL716b0DQmX/vXoMueJQ+W/
5Eyt7Em4jM/N8r51HKo9ckSnz4KEqTVN7z85Go96Wv4Ipj4kYbEkKuN6uwQ0
sCPM/egeCTNMTcrPtiWgkXOR7Kw6u//nZdPDhBPRzIdXlI6qJHyIXdOmbCER
bcie6FKWIeHy9cuddO++oW1zr4YdCRIe3vxLYzn5DVFGkcuzxUlYg0mYnKiR
jOg26tKOCpJwfZp6Q4BACjr6w+79LAcJf61Y5zde+Y6kuVuFvNcWMWN6Y9cW
IQN9ZTkgrrW8iNN8z47oS2WivdTXLh8lLuJWmyaXuXeZqHYy9+r3yUW820rN
3eizkG5amG5d5yI+Zi3d90T8ByqOar0f2LqI44T4X3k5/0An/A48ude4iIfj
zV0pm3+giVdvXsz+WcTfz9EQti2ykZXEY5cDuYvYa8AupuN3DuriC/doy1zE
B24dPyvOmYukjrZ9jEhdxBf2MKey2eQiyu1rIQLxi3jg9Emu90J5yO/32VTl
wEWsy35irPRHPkpVJXZ4v1zEFzl0dewYfiLGK3y9Wi8W8cFtcAt8/xNZiugP
HX22iNmnz9Bnrv9EkqztM98fLWJsOZ3ANFeMqrvzd+rUFvGd53XD72ZKkGAd
kSpIeRGnqL34nGaOkW8xH53ejUWMlFSY+Fcxuh0dwTqHFnFBLldRpHspGnv6
jo9eaBFbQlPuy+9lSOF2gVA73yI23Iit6F0tQ99vLIpFnl7EyclXB8Kul6NX
/E+Q4LFFTFXY5sA/Xo4oiPJaKvSLWCrkpM/NCxWI8/WhNx9niJj+V4D3uxNV
6Fl8LfuXCSIOfphfZfqmCuU1uP9IGyHiqA0d8nBfFdLg2pls7CHiebNGrbdf
q5H7H4ImUx0RN3rKxktL1aK2he/zJ6uI+LKo7AXexFrEddjYU/Q3EVeoutE1
MdehoudDv7R+EjE1XDZzXKxDBIaWs5+/E7E44UPu8T8NSPryp9+JSURsQ9zi
70GNyEtf8UF+HBG33IcTQUWNiCe3LLArgogf0Orlny5oQrp3f2xzfNy19zSN
uDfRjMrjA9ujTYmY51lSzJRIG2JoVDPPNCZip4CXkaNObUhv9QBd2VMi1jLm
uC7Q0oZWFV1hRI+IYx0SVvKs25EgwSqF5yYRS43p+zxu6kD2h0WuX1Ak4oD4
sf1P+DpRpez84PXrRNyaQzIccu1Ej4IM/jOSIeIzqZk3ja/8RcGXbzslnyNi
vuDuLwa1XWhEn/loER8RS6tUSG8LdyPhj425taeJGIt3ZyiEdaPaAfnZ2WNE
HG9kcIXRvAdtv790W+gQETebp8nJCPeh5kgRXcN+An5PwfzgAO0Qoog3/9zf
TsCHp0PjTdSHkPD3tHbtegJ2IRA5j4QPIb9CPo2rPwmYtc5sy1JkGKl3nlTi
CiPgPTwdV3ssRnbr0UPPED8CvjNtwaVdMYIyx75UHvIk4MyzBUOqR0YR49KR
q1s2BFxfwSk8WjWKmhmYpXu0CdjbvExZS2IcUbCrO2ioEHA7nPweHTqOhI/7
FFRfJWCRts1v3zbGkZ8g3YV8UQK+/WeckqliAqkrUgoFMRLw88d0Z8+8mELN
LqQTqvUL+En8eSNVrjlE4SX84M/vBTwVc5bN4+scEvY3i5T+uYDrmMLZmE7N
I7/omcMCKQuYA0k9v3Z+AakXjzDRei7gufZnn7JEicjpN5f6u3cLOFGcajjD
kYgyax/4rNgsYKXrbMNU1UTE2N1DN26wgEd/1hHq9BdRM7l1b/nVBbyQprPy
PpmEKLYY5S5L7fpXaA2b2yYhYSo1p0zRBUwa+Eo7fGsJ+THXbUadXMAHbabP
edEuI/Xzv8mvd+ax87zrjQxnMmoyzp688HMeV5bT9t2oXUOtg6vqKHseS5nP
HLQXX0edt6WL5L/P42vdWXnWX9dR37U/H3Ui5jHJiSuJ+GYDzXD9FbF/PY8F
QrL2NaltovmQoxHOlvNY9BAfi0zNJiIeekTlZTKPz5EtPxVc20Krm1Od4ffm
cXelkf0/2W1E1b3xulhqHl/VEP12R4ACaNVhvEJsHr/zMlqvtKCAA1XvVRsE
5vEJPsm0R/kUwJxLf3Lg6DzOZrcKO6ewB074H6/c+TeHmxr+9ZfaUYKkohzj
1eI5zLCoupnNQQ2o1N1eOWcOL55jq7S3pgbZS3UjWqlzWIsqjLq6hRoUTmvn
Po2cw0euP3h22JcGbu0xvOvuOIfHC2+GKByjBV27lN8+VnNYSQfzMLnRgh5h
QTDEdA478WidDF+gBf1+250kvTl8ioc9/kDVfrAo/BBfIz2Hl0RufbjhcwCs
hBsPtorPYc4z0S/nqejBNonZtkdwDh999jI88A09vA2OUJzlnMMKTCw8e60P
gvfLtAX6rVnc+UHkvvEbBkjka5FQ/zWLj3NZX1LaZgLjM1llTrmzuGsg/bSc
EjPwn/ZXykqbxRG/WgccQpghnUtDjzlqFm+lNvz6fYEF8tlb3rW/ncWJeQdu
KLuwgsN/WbTUtrNYdl8Iy3AXK0iz+PtfMJ/FwLW5d0z4Pyg9pBH3+eEs3jgj
Ka44/h9UU7dU6l6Zxf7BSi9lHrGD194stQ8Ss5jkt3p7qpwdVPb4dxUKz2Lv
XJkc0TOHoWVTfYbj5Cz+Kd5EKF0+DD1LzQf798ziX4v/SXjEc8DscLP2498z
+FRd7vXL949D+mBmv//PGfzgVPu7a/3HwaLfz7A8ewaXWoysGT88Actd6nan
4mewkOUracYLXLDZ1Bwx7jqDTUW4A7hvnoSShkwetjczeMzzuxnd55PgVOeX
Jm89gxO23vqeGjoJ1FXqOMlgBvvuvaC9ZcsNh0qaR57Jz+BqAeor/XmnoPln
pkk4msGCOQSG/v08EFDot1x7cQYbz3FGX3rAA2y56jSCZ2awmxivIsuB03Ai
tZlvYd8MZrFUb6O24QXh8GaLVzXT+NyZ9j3nPvOBp4oN5XrpNK7c9pDup+OH
oe2jQe8KpvHAy76Dkc784PvEKP9j0jROtmMmPLMWgAXB7a1Et2msvz0UpWp7
DuQH43zPvZnGv1YrXztsnYMof8WTOVbT+OpVRvIedyG4uRJ0rezJNB7s9dG9
GXUeUrGAd6/sNPa7Y2XhvCIMVK9aOPUvT2Nx5vGiiKsioMdjmz4lPI0f2Z4u
ZggQgQMfylvIJ6bxS/rFEE4xUXiueecw4/YUflfHe8baXQx2H48J14qmcMyx
zPE224vgFCJ4qS5rCg9KVY6491+ELsXWao3kKcxRbeuyfe0SeKQfm3sQOoVz
OnPu3D0iARO2OaL2NlNYZDBeIrbrMiD+uxU7L6Yw35+M6zo3JeFz384td4Mp
/DzpfjxThSRcl1W2D9Sewh/23hMtzJeCeLoRnCY6hVvGOa2bCmRgs9hDQ5x/
CvNPvaNMQQi0zc+NFp2cwjjinGZbJYK97XY01YxT+NnM/T+XBwD0vzDcHFmY
xH7++7ov/ycLJ4Vleti+T+JgEwZVupiroKI5/VkobhI7PT55fIt0FeysgrXk
IyaxHN46hOSvQWPBfL219yQ2WCWMlRCvgYNsFG43mcRsUueD1G/LQ8ITJce5
J5N4aiT/qEK2PDS7rUhQ6U3ihay80QKmG3CmVvWHmMoktuB+df1Y2w1o19yJ
DxCcxO3WGmYhxoqwY/X9cQrPJIaLep7bLYrAH6JzvJxzEnfel73EIKMETr0Z
IYv0k/hm89WzNw4rw7mnj7zU5yfwC1rmW3WjKuBuXWZ+KH0C+8eXdsY+V4es
kBeCvIkT2PDLVhWkq0Nf4ZFpmagJfL6ZpmmGpA6i2y/1X/hM4E/ceXKv32nA
oDv3rXqzCTz7MGtyPUET6JIbmcYMJ/CpKbqbr0macLHOofHfgwk8kkz4JHhF
Cz4ytN0QUJvAly9fTBAe1AKJ0PeSXucn8GiAbNEVwVvwpOj8asyZCczAS3my
3OUW+PT1Zhee2PVvdfVgWM8tGOMSPzfNMIGNYqw87/ncBv/ksRMKxHGstDrx
4DeNLswUXaemyRrHVO4t//rgHnz3z6+1/DaOh06NJ33Kvwemxnx+w9HjWP+m
t6aEiB7M/3fw6C+fcSx9+rF6BP99IFq0C1uZjuMOq0J6x4sPIeuG/Mrwk3G8
8X6aZqjkIbw6XvBT7d44ljFgESrleQRLdRHyAkrj+OtThsr6H49ghfeJ3siZ
cRwjM/WFrf8x5G+1n1Q/MY4HDe0uFfLrg127/OQvtnGsXmh4NNpeH9ad+V+F
UY/jeWcWf4WjT2Czb9FDfXQMK15MKPxq9hQoA52yS6LGcC2FsyXbXSP4/Yxk
J/h5DO/zTIsyKDEC1ytPUfinMTyj25ilxmMM1As3aqwdx/CZ0ZgzB8nGQKvI
MCh4dwxnsPziGEh5DjUnnOPDNcbwz30SOIfTBLxWSM9oFcfwZqxK8h0/EzgQ
37k8emkMW3SxxvC9MYVDO1/oIv4bwyGv8y0SX5hBUwdDM+3BMezlQbn6Y8EM
/FKdg22oxjCvfVx15UtzYLprwKW5NIrt1iZVmMACWHMFL+5vGcVu4lZycrov
4ajJz8e2H0fxf0b7P30os4Tw6mr5g66j2IS87ZbAbAUcvJ0Cca9HscqhWPzv
6S4eJpIbn4/iKsU0a+OD1nBYh9eLV3EUHy39blr6wgZCc8TMi6+MYmV6QR+B
GhtgZ5bV1pQYxdeD03TIp22BreHe8bdnRjHNljJ3wagtsF71/9FBPYrpKuXd
XS3sIehrVIjJ1ggWe/PcyuyvPbBsf3fcQx7BWqTJ/YPgAMyFlfLnxkZwcsCI
4rP/XgPj+c0e1/IRLCN+/ElhmyPQHzXaK/5uBI/VLZod1XCCj3ZWUzU2I7jD
tmaNOcAJDnQ6Nzw0G8Fw72/xvzYnoPOPDPG+P4JV8ycD0+46A+2+VoFRqREs
GyTaPGfpAtRL0toBa8M4fn9Ac02XK7iqK10+SxzGsuquFvr8bkCVrnO8ZHIY
Z65nzXK/2cXPXk1Ndw5jpnZpQ35ed6AcTHKUzR3GNV3oQom7B2zXMicQXw7j
0HNiNhZuXqARypvL/nwYL9uzKr0a84J4A8k/SH8YV5c4nE275g1KFPrjHzWH
8XnaY+J9tB/h84Ws03xiw/jiRYFQ16+f4NxXtcTHy0M4jj310ElPP3B68STP
c24I35Ks9rlR7getkraVGWNDGFUSm89u+YFdR9TEVvsQFlcc/HXK2h8q6BZ4
w3OHsDbbV84LZgGgZ/0xqdVmCPcEh8jFuQdBhtzX/HWzIWxlQj/5qiEIKBlz
qriMhvBiGF3zif+C4VtK76SZzhCGFYMUjqRgWB7kP3tAYghHlAX+19nxGdiC
AzQ8SIOYmT2D492jMCg+X/SyY2QQO5F6+WXzwkC/dtj/VNsgjntk9XLfwXBI
2xFuxdmD2MRQ8V/Kr3C49rxJc81qEAfj/hchApFgCfTaz1YH8EcH7baH0tFw
7Sp2ezIxgMseCUWYp0YD241X+fc7BjDxs4Mp6dBXKFDt4tDMHsDBY+kCHi5f
YfN+/LCk+QAOj23x0n8VA66O0ub0k/3YlTlI+YNNHNxyInyl6ezH34nBJlFF
ccDrGttK8acfU/YF9rnuxEG1N+1Fcmw/vn1Up6jBOx4ORrRv9j/ox0ckEi57
pifA50JTr4zOPtzx+qej+fFvYPTrRHHynz5MMefE62fxDSTKWufjcvrweHeb
Rdzvb9BTLaERGtCHTTfHfFNMk+F4F9VhZ9U+HEMwZrCrTYGklcgEzcpePCEa
8WknLw3sNtT+quT2YhNNCh3NI+mgtE25/0Z8L9ZItVT96ZgOc9TPTKVcerG8
5r+pLvkMEP7vghgP6sXte6+8l7XKhAKxhlJybg8uUPB+VC/yA4TZPykwJ/bg
SwreMQrGP+Dbhkqz0OceHCLwnVs1+geEltUPGtn0YP+J8ty1Q9lgq1a/3X2x
B/Oo7PRMLGfDRZM66ZL8bvz7LVFsqzcX0lW9K3qSurF94Ckmp6N5wCuqrLIa
0o2/lVhYR9zLA7b12nvCdt1Y0VAiJro/D8jutQ6xEt24tySSdW0qH3Jiawrc
C7twQ4aqY/GxIhB0/3AlLrkL/5Zs+u+yURHEP1OsxmFd2J8v8vL9rCIIEq75
u2bfhTXxx9roGz/BsqR65blkFy7eXvM841gMoj1V4mo//2Iqyuie/TQYMpgq
M9l/dWIbfzaKTxrloPmASWnoeyfefjNHincrh5UUvdFv4Z248Mfgf+eLykH6
2tJ/knaduMRxqiKC5zdU23C91hPrxDLtmfdGt3/DUK/D9ZjkDqxn+/eFV80f
YEo838P/uR1btWfP1BTWQA7JwXLJtR3/GWgUmtmsAV2opC+2bMf/EedyPa7U
QlSXHtzUaMfrBqMaUjW1wH/AK96cvh2b72V+/2GoDuQsxsxyXNrw8Nmj/AO8
jWApGbYXmbfi5wrMvRofWiAo6Gjf7Qet+NM7PELzowVyFr7kmN9sxX7aglpr
PS2wEhtrECPQistcVrd8z7WC3YHUKqqpFlxwP4/Ct6MV3vaVeNc9asEJvD1R
ycLt4Pl2jOWOZjN2XXzn8JfpL0i6PVSYel6PmQ3jsq+/6AeC8abvO88KHBvv
/u/TtXFoTxdhVDWswA6iDr+uPB6HomVDP85rFViGtf7x7JtxcHVq8Svc+Y2f
er1n5s0fB47QRP8lm9+4OSNJ8iTfBFyrUg80MijHt1fvnEqnm4TQ0wmf1eRK
cW9lHuf+0il4Y9LDdpyrFN9lrPgX2jMFf/RPCHX/w1giPGXnIHkK7josC7FY
Ylx+BDMl8E2DW3KUsMfjEjyU+yDBxn8aevYtiZmjYjzqvXaZ+94MvK+IkIS1
fPySp4rwrnUWphovBxoU5OPcDNpGjslZUO3+O+ttl4/1xDLZff7NAscCy5eu
tTy8UXqOd/PUHGSyf9x5uZ6LH0VEDU+/moP+544V8RvZ+GC7zefvtPMgZ81x
rK4oGwvSqF8K45iHb+8KrBcdsvETo14bXcF5sApa5kX/fuCUS/WXldTmga7E
9MPff1n4obNbJyFgHsy4iyJZNzLwuL5vxgLjAly+tHLzsUMGNpW6r1B9YgGo
VER30jbSsT7xgvcLoQWIsE55fONfGg7SvJJ7RHkBqqvDeR02v+N+FaGnBOcF
COzv/Fvp+B0b62swHPNdgAck5g8sWyl4+RZLI0vkApCPes+mbiXjr6rCGvdy
F4Db/HXm4HYSXm13k1YaX4D59/mPBd8l4ctPeJQLiAtQELrEbL+TiGXbA7jn
/y2AWrmJNTNFIo60kTqewkQAx//0JK/vice5Xp0izyUJcIM/dNbfOQ4bmogZ
7btGAGZojxzYE4dT6DhMn90kQLKxyo4tZSxmXJfe8/ohATp/Slek7P2KS9Ya
zRqdCMBprz9Aoo/GnrTHuww8CfDRQVncjzkKs8nU15f7EsDkzbGh2mOR+IHY
gdT6LwToeUtz0fhUBD7h1HDVPp4ASk4Eb2q+cGyucatsJoUA/O/LLl0RD8XF
UNt5NJ8A4a4pn/ovh+DZF195e4sJQOceOOoAn3H3Sab6B+UEmPE08M1VCsJy
zu6ff9QT4K6X6rimeiCeTb3z1qWFALXel6SItwLwnyZDWbbOXT0++yf5H/vh
QVvyvOcAAUS5xu39GnzwzIZGgtHIrv5T+afruj7i8Zdf2/ZPEIB0+kML9ZgX
/ueq9MR8mgAtZ++9uULwxDO3uK6EzhEgU+Ac3+sNd9ylekfHlUAAP6Gd9lxq
NzwxEhQiRiKAhUiLE5HxPTa40ktMWCaAunicoACnM/Zc/qLdu0KAh2YzmXWq
b3GjU0Fu2xoBjlv50MoaOOCuYQta3w0CDNiLPsp7bYN/7bOTO7hJgC/vOvMF
Al7hBZi5q7pFgAI68nE5jRf4qZ+akuY2AS6xyTQKvjXAhlSRdEd2ds//Kt0/
odv3cPDM+ZDYXdycI55N++gGfkHVNbewi9utUpFo1nngSmrYv72Lv9hen1aP
1IL+hrz5pl2snnn3j0zMY9A/lhj2dBe3xDOzaVk9g+0uDsbiXX/JKgZiOXEW
MFFNcatzl8+MfFkv+mQF60yZL7J3+fLLHnOtsbGDhu25R1r/dvlI2QtqP3IE
uaLJi3nru/kU/vw5gccJDP9JrfeuEmAlJLQk54gLtMcSf1SQCbvzSSWzwyFX
+KBoa2GxtKsvYNkQ9roDV9l3GCQSQNeX+yfVmgf8dGs7z7RAALuP6gy1cx8A
nfyiQTO7ez7uqfnanZ9gUaLbUnKMAF3vew5w1PmCY3lGpP3Q7n24QpVJGPSD
muiFG459u/plRKly2wPAT6Terb6NAELSiunsTYHg07mqzNFEgBLJR7oONUEw
9TXun0Dtbnwu+aRCyWdgda7+FIEJYHYx4XZsQQiUWXemrxcSYFu8mII6OxTu
NHpf5MzZja/ojHZtUjhYbrHQZCTtxl9QfkvbPwrcPIQrGT4SQDo00WflazQs
9XgfIr4nAL3LXkYV3a9AHTuV7P2aANPzT2LmjWLgtuO/3+RnBIj9w1Mh7BEH
zcdBM/Lqbv79a/+4hyEenPqCSPcvE+CtiNut1s/xYFrcM9UnRIB7X8YnLBMT
gEJ8ZJ3lCAFYrRP35/9JAp2jljtmMwtA+f12q8fNb3DBPC/o1MACEIdoInQ7
vkHbuTFiSMsCNKgYCW6MJcPzmwm3yvIXwJ3nrJoMVSqk8sX6cO3Ws81p7drH
JzOBK/VwxhPaBViiShNSMsiERXX7M1fW5mHmBHWgaHIm+D/cYz0yOQ9dt3Lv
7RXJgnuv/15zqJyH3LL/5uOv/ADbi3pkSufdehvWyTD1MAdOH3seODA7B8MK
urfMogpga/xJ+NnIWUDjjo8b+guAbEkfKeAxC+HOMS8EjxXCewud7/tfzYJm
0YzbTEQhBG/VF+vemIVygTd5hmFFsJR6SFmNOAOxh2LZHwYVQ9A9MXMq6RkQ
nSHPnbleCtUyudytv6ZgOQMyDktVgDkPU5Od2zjUC0gxW9yvgEGtvK+ZxuMQ
l3TRuupdBZy5IHpsSHkcNKPPSdlUVED9S667Z5nHIcvnaFXbzT+gzKAT8iJq
DMxerA74PKoELgbhZ/J5ozDJn3GI2r0aLptORQ9PDENPwnGzxeZ6YNGaSrhQ
3wd5NKma30j1gPqzRVVC+iDQ6PKlh6wNULovJd1Lvw9U+LQpGnQaoGuro8l5
vRdKUj8EfBtoAP6YwkJjvl6IyV7OezjXCIf8mH77+3dDzqPxnYn3zfDBIJo5
yr0TuJkEX5UHNcMGe9Pmd51O8Ct7NfYloRnKWkceE892wgtuihrtqmZwtEPd
x+o7gHeMI6CcrgUSU/tSWf7rgFAjdZ4o/xY4NZHpnJDVBq/Nfircim6FF5+f
stSztYAckJ8eymgFeomPen8Wm4GO8bxzVUkraDjcvLFU3wyhWbGFlwdaQQ1W
L83v8spb/sB//FgbMEalWeZONQHJQZd+MrwNVA1NHa+WNMBzD3KT3ed22Gvj
xhpRUAOiuufnRBLb4bjrpZji1zWwfvYZ7WxuOyjKfVSXhxrwrO27cr+jHTZf
WRr4V1VD4sGKLFnWDjgqf+bMnv4qGA4MCKQL6AC98FIt9qOVoPv1vE7kp064
cf18182RcljeN/A4OaoTsk7XGi+klYOf+UfTvIxOEPIp0tqxL4caNO3c3NIJ
LZWbxhYs5SDZH5tKxfYXntuuBroolwEnBxvli6i/UHcs9yk5GkOBcwW9Q8Zf
OPNCOazpGgbt6VfsHqV/Qc+FodthpgQ+FTQJxoz8hQqChuwViRLYvv1Bp4O3
Cw77lJQZ9xfDYOBmqkxGF2ClqnCpm0Xg+C8lX6m0C0zsIo3itwvh8JM75Tot
XSBLnxNfn1kI6qJ5f18udUFooFTfbfZCKG02p0y81A3f+fbSiM7nQ+zBUZ1D
pd3gpq9BsVOUC4YeNZSDzT2AvU5TFXVmgR6DSX7NUA/kVg/9CIjJAo0QetMc
Yg8Mu0aFLJpmgXSSWscHxl4Y/BEliqizgLmqI0lcvRdO0OgcWpPKhF80Iype
Tb2wlv7U7IJLGvzweb/HerAXKJKstGrPpME3ttN5Dwm9oBXR8v5mYyoE8Bqf
uMDQB6Qsjqfsx1PBWH5hcVC1D47SVfxyq04BVveNzxca++A3d6b5xRvfgO5Q
pDLXQB+UyrrZdGwkwU6wDMWBhT4Y1fo5fT0jCWYSnJ4NHeyH/PgctiCOJCj9
QyPtfbMfGte+b+RsJIApNcvwUH0/8N2civYajAP9TznBdX39cOkmj/2r6DjQ
+e+2Ut5cPxC/msQwPooDudNh2d70A1AZfe3Bs9FYOHz9hPtFlQE4rFDi8JAU
A79dBQQ+1g2A7cmFxc3zX0FyJ3h3cBkAv9CQw0Kr0fDDnoKtbGYA2JzuJ/v5
RkOsWQfFyv5BUHIUTu74HQUuuu86HyoMgsLX5RAmyS8gJ9jmLPZnEGpoPlEs
3Q2HokSZ1Yb2QfglT+/1Z284iJz8Zmo8Ngha86XeEWlhwOhd8r1xzxDsmWX4
e4MqDCicAj/vPTkEVUMfvtz7FQJDz2RMXzwcAh6q2gZVvWDgTCIlShoNwaO1
c+yirMGgO5Y0vM98CCTf/dMg1QdB8wNmndi3Q1DhRBNIIRsEpVqTsn+/DME3
BZa1/8QCIVrGn122bwjI6Xc4r8j4Q4+DvOahsSHI3vr1ZG6PP7AV/PvYOzsE
0vbvTLWq/MBH1JDS5t8QRKe11Spq+8HbM1LzKRzDwDrgXS477wMPmMbLWe8M
g8hAxeOoPG+gCm9f9n48DBRdd4Ru3vSGFO4K3r3Ph4F559Uf03EvWBWL81p0
GAaPycchc0e8wO/2Y83GyGGIPR9JYx3oCb8j+oc9hoah2GSatFXhBs95Glh2
pobBZj+d708LN2BMK75uszgMD6VWO5OOuYFeSUTyU8oRuNLmprzl4AorQ3de
yvKMQO6PVQ7xq+/hLG8nxT+jEfho51iaTeMMjel/RF9ZjMAr67tpKb+dwPpS
7tNpuxGwKZIXCHV2gnKFoOq/H0ZA1tv6iBKFE9wz0fTL+T4CA5KKbU+Z3oJP
ZuMJM8IIiJurHJt3cwDxyyUa46sj4K5sON921AF6ytLe61GMgjEXMUEx2x7O
tH2cVGIahemGD+/rJ+yglKyUcUZsFOwGU69EPbSFJckqNGwzCuV3rhxgC7KC
Sq3M61VvRyHs3Ygdh7wVhJqGqaS5j8KZO2/ELq5bAooyuWv/eRR4xlQkE/Qt
wWsPow3Tbl+abiqx3ZF9BdzVummy5FHQIq8W5Jy3APKQbM6ZrVH46p7oyjdq
DtXr/D8PUo9BxlaEa7qxOZgJbFV3s44Bx48BG4KdGRT5xIy9FB+DJyVqwilp
pqBxa+ZorOUYeFHkVJ968gx4zNq4PV/v2hfO+3lTPIMV92I+s/djsHZPLOtR
tDFEFvhckgwcg2i//Tdh2Aimjopptf4YA3YXmQ83rA3BaeS1FyVpDCyZnP85
9TwBrX9P/afWx0DrkW+iz8cnwMuqGtq4Zxx+nyEFlMETqL/OlRjONA6Bl9QP
eiTrw+HkijJRkXEw5f5myO31GDLMD67rW4zDRkFLQvzaA5hrE14l2Y1DxUkT
18+WD4BfQpvs4jwOmUk0ZunE+xBPEbEYGzAOAqffkIQW9SDc/+zMSM44PP91
8bwv3T34S1aeevVrHI5feLdVH3wXWO+aT1BWjoN5eAOByH0XfLnzRrj/jsNZ
hnLDBrk74Jp9tVd/fRyqtNq9DobqQDm7UTdpzwQ0smzFZorowM5rr78udBMw
5GHTR9FwGxyutbTFHp0AD/Wwwz60t8G840H9iMwEbEWr1yYGaMPdVftf+i4T
wPWk8ZLNvAaE3Pvyk+Q1AfFU7/ZuR2lAOy4tdAmcgMu3Hu5p09AANc99ebHx
E6Cg88Jb7ac6XDsSnD5SOQEZP9737ZNUA5c3Bamvmibg7h3euLpMVcDDvSmU
XRMgt3A4qptPFSRTuJO4pydgdB/fUDr3TTgvlRmtf2AS1Lp+csoKKYNpdNsX
EssktItQ0uvmKUHK3tUIF85JIEWmsr+6ogQ89TKhsecm4TmviI3PXUXguF/n
N6I2CZFikv0eCTeA6t2Es37QJIQ23JDr970GZpZ7bz2OnITPZ+L/c5e8Bl1G
XGcfxU/CydjYfR8mrkKq+t3G+zmT4GLAfdFT7ipoczdy3GmfhNuGHa/79stB
CdvsvE7fJNQLudlUlsjC2QO0ZbfHJiGbi+HeiJUsbC7JGmkvT0IIw8dTX8au
QNyf3Gw11imYP+kRgOIA6Ita3VU5p6BmwVpH5ASATTrhzk2eKdCodTS78gWB
UggfhbL4FLxj2ZALiJYBkvEXFXntKThq8ZSbu1gK5OjdxqWDpqA/4I6IrKoE
pFLEFkhFTsHp1pRVtalLwEYu8ZaMnwJWVXuhva6XYKZ/TUQiZwr2dNHmSJde
hIAM07di7VMQWV26qah8ATbjPmiI9k3B4VE785pFcTAMTeQRGZsCcbOmez/D
xEHSeahWaHkKms66GQzOi8GIpjY7P+s0LNz8aO2VKAoqN17OnOWchh7TIuUd
HVHIk/L5dYZnGspVK+8V0YmCF0/1k9Pi0+BMtxW6YCkCoitSmVza0/BPnGv6
t7YwOIedUmQPmoZeTZkZ6lBBENyXsDkfMQ2cit1Bn04KQpcVb2ZF3DRMULUW
baQKgJA6H/ur7Gm4nJIqaFTDDz0058frW6fB/kTDTBE7H7hZZYbG9UyDXcTz
weiMsyA8IqLiMDINUl+KIoUVz4LHL/HsM6RpqBl6HyPpfAbErSSdXZhmwGDb
vlaSihcGh3+K3zkyA8SYv6jq22nwUpOZOn9yBnybLS3qVU/DEP8VtX7hGah6
V3mLL5oHPg1fPyahPgN7uyglPqqfgglVjcJ5n931PWcrLy5ygX9xq2nF5xlg
jFP9kZvCBdL82lwRUTNwMFvuoa4BFwRQ63gopM/AysD31bmfuwlRrHcrrmEG
itj3vBQuOAYzfAO0Dh279g/HkJn0Mfgc8rBYvX8GhoQOCKWVc8LcK/1T23Mz
UG/mUnuw4yiE8hkv6tLPwuMrD944MnLA1ZDp+POss6Ah/2F2LO4ILFCZ6NJw
zsKbRCcDxstH4PrQC5wtMAthl3p+BBofBtJny0+HlGfh7DD9M89eNlCmesdX
8WEWrKGG7tkBVnj0S7L9WsAs6Ggpt/3NZAEbm5W3f8JngVl5X9igDgvETr1o
r/w+C5zmHt++pDDDWr3eu5qGWXjb6/mMRZ8JDrkf5lfqnIXDl7PqPFmY4BS0
t9cOzMLfhgHtx5WMoJqlzF9PmAXnPXX/nRJmhPhgyY5GpjnoO1Ls+573EBSp
rrxT45iDM5fKedSjDkLTvh/8zdxzsK+OSdnt8EHYsOdzahGbg3VOB8FtFnpQ
f3BYoP3WHBQ6B2TT8NLBJu+KU3fYHMwXzqdMpdEA81CWwN3YOZjzc7ric4MG
zoS96OxJ2d1P2Wxh7yg1aB4YF+j7OQfTDs/W0Qlq+EZo6xzon4NzCsov2FP3
Qsk3X+eHE3OwOP354SOtvdD2WFlwaGEOdNGFaqlNSthuK3ce3pkDJHU9+ZMm
JdwqyBIcOzkP1cW6kgOMe+D5yxd/n/LPQ6AT04eN3xTgxM/nMi46D7Kqzyos
7SggNfLr34mr82DrvtVUXbuDKJ19XaYN5qH81H114S9bKF3xRddC8jwc+fTP
tevHOiIGcOsOZM0DbaBs2ob8OhLt+/u3oXAeTsp++jfet4byzOT+ptbMQ+/X
Pb3rB9cQDmTvfD49D0vhvySUXFcQZX/9rbuL8xAScx1NnV5B13hdOhTX54H1
5gdBthoyqi6Yaz+7fwGsNQ7c2sdKRs39ZW0TZxfg8J/j3d4/lxDzGVutTuEF
iEp8f59svIS0LQTb/kgswJaQVFox+xLqpgxpjVdYAAOJJO+b9iQ0csa0Rd94
ATw1G0N7lRfR0ku2poGkBaj038k7pr2ALv6sU23MWIB12WMiUR3zyI7KufFX
/gK8ONJSfuHOPNr8PNsQWbUA/HYNJe6Gc4iquLT+7uQC3Gm1uVAaOoPkqW1U
lAgLEORGaUfLP4M8VQXqL68ugFGBVjLPr2l0cDi47vA+Anxk1uwpnJpCbDQm
tZ28BPAyG4hx055EumpcSpVCBCCWdoWEL02g8NCOmtyLBNCIyC9RCJpAxwWu
1ATJE6D0jYnrrZ5xdEb9v2pNQwL8erXXwt5uDEmE4z+NCQSoqDGz81gdRmNC
GdLG6QSYbTZcYUoaRv6/o7L35BOAVVPP4IDuMJqZexMjXk0Azw7VauGSIRQJ
0m/CZwhA3yd3/OyFQaTQLrAstkQAnyOZilXJA4hsfNSk4R8Bmow52Ia5BtAZ
xTeCTjREeHf67mEdtn7k9EqPI5udCPeGE6qOHOtFndLtHTtHiTCTmud8J74H
Ce5T8VfhIkKlvQlzybke1B0hRTtxdhfnbD9rlO9Gon84Vg5LEkF9ZPwrpf9f
NM7e3fJWjwh0wk3+62/akfSI+qe6R0RYqvb0uHaqHQWkViscNiBC73QhB39t
G0KyBTjrBREk346UJHG2odDnIWljb4nw6vzvrsS2FrQgzvBM5D0RXArtv+y4
tqBrO+48bz2IIMI4G/3zUgtaDLSJYPcjQrctN8W1mGak9OvWB6UYIpi9TRnv
2NeEvno0XAtJIIJ+/x2+J+8a0YrGdYqxZCIwqkiI66w3oLgJcds3P4gwa71c
dWO5Hm0ysBpk/ibCVth9Mjd1HUrXb73CNkGEs86Z7ZxeVSjhmeOc6gwRqKhY
x0ROV6FIC95QjwUiZPvjQ3vLK5HXWwfC2goRTuiV5hRRVCKDcO6o3n2L4Eep
2J7mX4H0YuoVWekX4Y1tlWrL5Qqk+c2GrMK4COd/0+jYjP5GV/JqVUoOL4Ju
v6wov9RvxNn66t9XvkUov+wb8P5fGWLp5kzqPrcIpGnEuZVehuiGKjWZRReB
zDdv9edJGVqb50h5L7kIqiK+igItpaht/29dQ+VFiLxndV/PGiMvWZY8gReL
YMrFKLng8RM5K/x6/PTlIvCffS+XxvIT2akZHfxivQg9lGYZBjFFyPD+z6eH
3i7Cn/XjedHlhUjW/gnLos8iVBBntpWPFiAJp4OYL3ARpjdOBE7l5iMhj/zn
+iGLIOs680JaMx9xBh8ob4tehHdShl9mffPQWma2RV7mIsiVhnaEH89FhPz7
nIScRdjvX/T5VGUOmijZV32mcBEsP/or8JvnoPb6eyfCyhahMyVOIORPNsqY
2tv4unURkotIrDLvfyBDLm0B2eVFeDr67aWbdCayJDjIiqwtArX6SBHXvwzk
VBKjc3Jz1z6wSkroXQaK0CO830NFAkFI3WL4lI6aQ736ylhI4K0jf44Vp6J+
oyxSFjsJjn9xoaZXT0UzF7toY4+SIMjl2ZOSke+IquP0BZdTpN05ovblxYPf
0WWmsk9yYiS4hak9c6yTkfzQZJzoJRJUa/IalrIkI+2MQ0XcUiQIJhtd1Mj+
hsxu6k1QXiUBVrg9N7WShGI/rKLfmiSQDVDbVvBNRPSUQsSrr0hw+F15Zf9O
HDrSok0jbkOCvPgLVG7ZcYj362tOHgcSRJ6xZ7pjHIdkUY0ClQsJur+OBlp1
xCIbh6cxFf4kGJ48oLxWHIPeK3rn5wSTQLnpPy9X+xjkd/hHQ3wYCQ7+Izse
uRSDUvJ21l1jSBDjytigkvsVDZLCNa9nkcD0x9hGk0M0misrM76QSwJ1EwNP
v73RaMNv6u3pwl3cFsF9yicKsZ6/+J26jAR/olVFY759QQomLXsrm0lQq/VW
VpIUgX6M7suVJ5KAR+KW6/7WUGTVVVfpvbyLTbRNZ0xD0aUG367mNRIYCQwv
W+4PRcV57Jt39yzBnWKSyNMbIejPhzNXzZmXgM9rUG21Ixh5vp3VzmFbgu6Q
vTfuvglGSpYZhuscSyAorRx2njcYNepd8np/agnOWEzdP+wYhLrO32gJEV8C
mb8f6y9LBKJwngOjfRJL4DlPLeE+E4DuH2laPimzBKu67J3/RQWgEUqdw6nX
l+CbBuPmFG0Amu0wfFh6ewncv/s8rJ/zQ9uv3een7JbgYviqqn3rJ1RqobRz
7s0S8BtILpXd/YTeGxxisnReAqPpmozVsY+IVu2z+NaHJThdR5mwf8cbMXEn
vmaKWIJSoYu50wpeqJ3t+afb0UswowxKxYMf0OcDQtERcUugctZ+VsbuA+Ig
55afTl0CjisClSLpnoin+s9+yV9LQHXqeD3HOQ80Ufzh6LuyJehXOt8Y1+yO
krNunqv4swQi1/O7EqzdkVBEh7pq4xKs+B8R2Pzthi6ZjYfoDy6BtbZojOJL
V6TESs3rvWcZfqgn0Dvsd0GnWq7HelAvg0Jr1/2QSme0+cn9uOv+Zdi/P6Yr
09UZpe2jZX/DtAzkq0oT1XudEeM/Olrzk8uwr5SX8vRBJ9QxzDijKbsMGyMW
KcsBjig9SsNQ7foyRH7UMrjN54jc7wWMKCsuQ+mXEFu5stdIooOl95rGMtDw
0VbFkB1QeDVb/cXHy+AR9fB6r7k9epTBmc7hvAzuOl1PrRNs0GXT+/zsbssg
dz7mwpCGDWLmi0pk+bAMfun7mJ12rNHv2BPR9P7LwK0oYqzywBrxfub22/66
DN9928bC+KzQrOPZVyOly6DvfJ1Ge+klqrj8bGGgYhl8HNqf0ma9RJEryc97
q5eBlf+0Z4b5S6RqIfCkvXkZCPnFOVUEC5T5REi7cmgZxG4er3xNNkc2SuIX
UyjIMGbiexy/NEWEq0mxAVRkKG/QYjWiM0XGMhwMr2nJEJwRH/Y23gTdE6aY
UmYkg8iT/85M9j1HV9jqw+ZPkKHh8gn3Qw+eoQMjT7aEgQxKsQsXbL8YItfe
zmdHrpLBsINF44+SIdpuV+zcc4MMSc9iCRfXDRCx6nxGq+ruep+BI1Z3DFBn
2r9HVg/IcLrRVmGc9yn6ah9Ykf+GDLaRrU9vkh6jI5Y0Il+dycB3zDWHIvMx
CjC1/+LpRgbhoYONEWaPkdvDhzZ3PpHhLjdR1XHhEXp+XeDsv0gy5BVYBx5d
fIjEmX57o2IynF0wOpNoqIfS6C6u8ZaSIfna0btnNu8hXqrkpwwVZCjMPnaa
I/AeOrLqIzNUR4YHt2V2m8hdtN13l+DcSwatWNEACsk7qOYbSfPPBhkOlJ7w
Fnt8G61VUf6k3CHDjh/nA02q24h3kvnUlb0r0BJMn1j/7RZyOS22VHRgBTID
3CdKyNpIOtYyMJNzBUJJOaSD0VooM2K5LQKtQD2jwo0LAhpooIhKultuBfZn
KRlVD6ujgz2s8Ww3VsAotpjrRZg6en74gpW/2gpUeY3p9R5QRzzB1qwej1aA
OyWivnj9Jgr1WdF+5bICzGJSp0IPK6HKNJpfGe67/t3kcyziFRG5nu30vNcK
/DI/Tr8hoog0D1wiGwWuQNLDn4hGUwHRe9oG349fgVtfXR7rJcgjJ+e1DoXK
FUhM3etKF3QVpX+lRe61K+AgdOKxhMRV1I8PJ/5uXIEA6Xu3SvrlkOS2hA36
uwJcrvw3sKAcWnawZxOfWoHHZniEuecKMrbauH2CbhWaXjyy0+qTRmn3PPhY
D61CA9MdwaO3pBFJjnWTlnl19/2xZ7y8SQq9ZhKKIR1Z/V8ACQT2+z+agL8o
mso6Po6uYevFKfc/YlKbW8PVOD616Mh/bEn3P0qlgGMjPTU++s9VUmFN9z+o
aHZFQtE0Pj634iRWUfc/CdqFF+pmND7IhfzJP1n3P4y2WYnBljM+3CIwFBNp
9z86tzuVDggyPgJdl6i5iPc/pdpBDKVaLj5HRCR7roz3P7pfxcjVry0+jCux
TaOQ9z9EUQEgkActPhX6yvKMmPc/pQSr/oO+Kz4ol/48YKj3P4agp5qfSSk+
bX6LD1Ws9z8jRzJzU7IoPrJlGOJJsPc/difHnlgdKD47NDKHM7j3P8yhGuQ8
+iY+TtFl0QbI9z+Dc923vM4kPpO48qP7y/c/38ej9klJJD7Yn3928M/3PyKm
tyH3xSM+YW6ZG9rX9z9gjUxvmsUiPnQLzWWt5/c/eFIwm2rdID6bRTT6Uwf4
P8p6XUdX1Ro+qq1Xl74L+D+/Js2X//EZPrgVezQpEPg/t6iMMikTGT7W5cFu
/hj4P4f4b63QYhc+EIZP46gq+D9hjoFAMTYUPh/ucoATL/g/2ziYpKJ1Ez4u
VpYdfjP4P7WcDmo8uRI+SybdV1M8+D+4LpgZwUwRPobGasz9Tfg/yOJXMQdI
DT6VLo5paFL4PyyEtO5VBww+pJaxBtNW+D9ynrLxYM4KPsFm+ECoX/g/MbDn
tmlzCD78Boa1UnH4Pwr/ZN+OFwQ+C2+pUr11+D9szahyBRMDPhrXzO8nevg/
9SwNxr4VAj43pxMq/YL4P9MSgnzEMAA+ckehnqeU+D9SeW+xenf5PYGvxDsS
mfg/BJDquNDf9z2QF+jYfJ34P8Bga0vrVfY9recuE1Km+D+3eNvDG2vzPbxP
UrC8qvg/5QhDVAoK8j3Kt3VNJ6/4P5p0KMJutvA96Ie8h/y3+D9FeOzgpG7s
Pffv3yRnvPg/4DfsJmAX6j0GWAPC0cD4P/1tDq6A2uc9IyhK/KbJ+D9fKwF1
eq/jPTKQbZkRzvg/GAPEphvB4T1A+JA2fNL4P5R2FvRj2d89XsjXcFHb+D8v
ZoMIuiLZPW0w+w283/g/6qBrQ4kU1j18mB6rJuT4P3x+y1WOOdM9igBCSJHo
+D+WmbDnopHQPZloZeX77Pg/k6H5oEY5zD2o0IiCZvH4P59KVyndtMc9tjis
H9H1+D9QBIXHzJXDPcWgz7w7+vg/kCavWby3vz3UCPNZpv74Pxcl8rK+Dbk9
43AW9xAD+T9SrJIyRy2zPfLYOZR7B/k/LWxMBA4srD0AQV0x5gv5P18qV7Bz
j6M9D6mAzlAQ+T+vCx3PlwiZPR4RpGu7FPk/uotByeAojD0seccIJhn5P2W8
TOl4B3k9O+HqpZAd+T888v2HhgdZPUpJDkP7Ifk/gnFkYqbAlzv6Bgcw
          "]]}, "Charting`Private`Tag#1"]}}, {}}, <|
    "HighlightElements" -> <|
      "Label" -> {"XYLabel"}, "Ball" -> {"InterpolatedBall"}|>, 
     "LayoutOptions" -> <|
      "PanelPlotLayout" -> <||>, 
       "PlotRange" -> {{-1.5707962626807608`, 1.5707962626807608`}, {0., 
        1.1}}, "Frame" -> {{False, False}, {False, False}}, 
       "AxesOrigin" -> {0, 0}, "ImageSize" -> {360, 360/GoldenRatio}, 
       "Axes" -> {True, True}, "LabelStyle" -> {}, "AspectRatio" -> 
       GoldenRatio^(-1), "DefaultStyle" -> {
         Directive[
          Opacity[1.], 
          RGBColor[0.368417, 0.506779, 0.709798], 
          AbsoluteThickness[2]]}, 
       "HighlightLabelingFunctions" -> <|"CoordinatesToolOptions" -> ({
           Identity[
            Part[#, 1]], 
           Identity[
            Part[#, 2]]}& ), 
         "ScalingFunctions" -> {{Identity, Identity}, {Identity, Identity}}|>,
        "Primitives" -> {}, "GCFlag" -> False|>, 
     "Meta" -> <|
      "DefaultHighlight" -> {"Dynamic", None}, "Index" -> {}, "Function" -> 
       Plot, "GroupHighlight" -> False|>|>, "DynamicHighlight"]],
  AspectRatio->NCache[GoldenRatio^(-1), 0.6180339887498948],
  Axes->{True, True},
  AxesLabel->{None, None},
  AxesOrigin->{0, 0},
  DisplayFunction->Identity,
  Frame->{{False, False}, {False, False}},
  FrameLabel->{{None, None}, {None, None}},
  FrameTicks->{{Automatic, Automatic}, {Automatic, Automatic}},
  GridLines->{None, None},
  GridLinesStyle->Directive[
    GrayLevel[0.5, 0.4]],
  ImagePadding->All,
  Method->{
   "DefaultBoundaryStyle" -> Automatic, 
    "DefaultGraphicsInteraction" -> {
     "Version" -> 1.2, "TrackMousePosition" -> {True, False}, 
      "Effects" -> {
       "Highlight" -> {"ratio" -> 2}, "HighlightPoint" -> {"ratio" -> 2}, 
        "Droplines" -> {
         "freeformCursorMode" -> True, 
          "placement" -> {"x" -> "All", "y" -> "None"}}}}, "DefaultMeshStyle" -> 
    AbsolutePointSize[6], "ScalingFunctions" -> None, 
    "CoordinatesToolOptions" -> {"DisplayFunction" -> ({
        (Identity[#]& )[
         Part[#, 1]], 
        (Identity[#]& )[
         Part[#, 2]]}& ), "CopiedValueFunction" -> ({
        (Identity[#]& )[
         Part[#, 1]], 
        (Identity[#]& )[
         Part[#, 2]]}& )}},
  PlotRange->{{-1.5707962626807608`, 1.5707962626807608`}, {0., 1.1}},
  PlotRangeClipping->True,
  PlotRangePadding->{{
     Scaled[0.02], 
     Scaled[0.02]}, {0, 0}},
  Ticks->{Automatic, Automatic}]], "Output",
 CellChangeTimes->{3.939776141602949*^9},
 CellLabel->
  "Out[172]=",ExpressionUUID->"3a4854f6-fd2c-4a5a-8bf9-9d4dfe75a70e"]
}, Open  ]],

Cell[CellGroupData[{

Cell[BoxData[
 RowBox[{"Export", "[", 
  RowBox[{"\"\<mod-affgauss2der-orisel-kappa4.eps\>\"", ",", " ", "%"}], 
  "]"}]], "Input",
 CellChangeTimes->{{3.939776151045184*^9, 3.939776151550788*^9}},
 CellLabel->
  "In[173]:=",ExpressionUUID->"e566d768-a491-4280-845c-e5e2781f0d9c"],

Cell[BoxData["\<\"mod-affgauss2der-orisel-kappa4.eps\"\>"], "Output",
 CellChangeTimes->{3.939776152195054*^9},
 CellLabel->
  "Out[173]=",ExpressionUUID->"d8c45b10-1bd3-458c-a715-a7b356e5ec8c"]
}, Open  ]],

Cell[CellGroupData[{

Cell[BoxData[
 RowBox[{"Plot", "[", 
  RowBox[{
   RowBox[{"mod2lambda", "/.", 
    RowBox[{"{", 
     RowBox[{
      RowBox[{"kappa", "->", "8"}], ",", 
      RowBox[{"lambda", "->", "1"}]}], "}"}]}], ",", 
   RowBox[{"{", 
    RowBox[{"theta", ",", 
     RowBox[{
      RowBox[{"-", "Pi"}], "/", "2"}], ",", 
     RowBox[{"Pi", "/", "2"}]}], "}"}], ",", 
   RowBox[{"PlotRange", "->", 
    RowBox[{"{", 
     RowBox[{"0", ",", "1.1"}], "}"}]}]}], "]"}]], "Input",
 CellChangeTimes->{{3.939776160399282*^9, 3.939776161257382*^9}},
 CellLabel->
  "In[174]:=",ExpressionUUID->"5050696e-e121-457a-9d1d-84a92bb98187"],

Cell[BoxData[
 GraphicsBox[
  InterpretationBox[{
    TagBox[{{{}, {}, 
       TagBox[
[truncated: 346,671 more chars]
