# Supplementary material for: Orientation selectivity properties for the affine Gaussian derivative and the affine Gabor models for visual receptive fields
Source: J Comput Neurosci. 2025 Jan 29;53(1):61–98. doi: 10.1007/s10827-024-00888-w (PMC11868404; doi:10.1007/s10827-024-00888-w)
Supplement: Supplementary file 1 — (zip 821 KB) [file 10827_2024_888_MOESM1_ESM.zip › JCompNeuroSci-supplementary-files/affgaussRF-ori-sel.nb]

(* Content-type: application/vnd.wolfram.mathematica *)

(*** Wolfram Notebook File ***)
(* http://www.wolfram.com/nb *)

(* CreatedBy='Mathematica 13.2' *)

(*CacheID: 234*)
(* Internal cache information:
NotebookFileLineBreakTest
NotebookFileLineBreakTest
NotebookDataPosition[       158,          7]
NotebookDataLength[    439048,       8608]
NotebookOptionsPosition[    426479,       8378]
NotebookOutlinePosition[    426872,       8394]
CellTagsIndexPosition[    426829,       8391]
WindowFrame->Normal*)

(* Beginning of Notebook Content *)
Notebook[{
Cell[BoxData[
 RowBox[{
  StyleBox[
   RowBox[{"(*", " ", 
    RowBox[{
     RowBox[{
     "This", " ", "notebook", " ", "contains", " ", "Mathematica", " ", 
      "code", " ", "for", " ", "computing", " ", "the", " ", "orientation", 
      " ", "selectity", " ", "curves", " ", "for", " ", "the", " ", "purely", 
      " ", "spatial", " ", "generalized", " ", "Gaussian", " ", "derivative", 
      " ", "based", " ", "models", " ", "of", " ", "receptive", " ", "fields",
       " ", "in", " ", "Section", " ", "4.3", " ", "in", 
      "\[IndentingNewLine]", "\[IndentingNewLine]", "Lindeberg", " ", 
      RowBox[{"(", "2024", ")"}], " ", 
      "\"\<Orientation selectivity properties for the affine Gaussian \
derivative\nand the affine Gabor models for visual receptive fields\>\""}], 
     ",", " ", 
     RowBox[{
     "submitted", " ", "to", " ", "Journal", " ", "of", " ", "Computational", 
      " ", 
      RowBox[{"Neuroscience", "."}]}]}], " ", "*)"}], "Text"], 
  "\[IndentingNewLine]"}]], "Input",
 CellChangeTimes->{{3.939696120506461*^9, 3.939696212391981*^9}, {
  3.9396962426674633`*^9, 3.9396963137785797`*^9}, {3.939696442775868*^9, 
  3.939696445355657*^9}, {3.939703951275737*^9, 3.939703951908043*^9}, {
  3.939879103789729*^9, 
  3.9398791083889933`*^9}},ExpressionUUID->"b94d74e7-3bbc-43db-9133-\
5e9be8639dbf"],

Cell[CellGroupData[{

Cell[BoxData[
 RowBox[{"gaussx", "=", 
  RowBox[{
   RowBox[{"1", "/", 
    RowBox[{"(", 
     RowBox[{
      RowBox[{"Sqrt", "[", 
       RowBox[{"2", " ", "Pi"}], "]"}], " ", "sigmax"}], ")"}]}], 
   RowBox[{"Exp", "[", 
    RowBox[{
     RowBox[{"-", 
      RowBox[{"x", "^", "2"}]}], "/", 
     RowBox[{"(", 
      RowBox[{"2", " ", 
       RowBox[{"sigmax", "^", "2"}]}], ")"}]}], "]"}]}]}]], "Input",
 CellChangeTimes->{{3.887858450594495*^9, 3.8878584882369013`*^9}},
 CellLabel->"In[2]:=",ExpressionUUID->"8b72043b-8732-4c63-93e5-9eaf2b3857ec"],

Cell[BoxData[
 FractionBox[
  SuperscriptBox["\[ExponentialE]", 
   RowBox[{"-", 
    FractionBox[
     SuperscriptBox["x", "2"], 
     RowBox[{"2", " ", 
      SuperscriptBox["sigmax", "2"]}]]}]], 
  RowBox[{
   SqrtBox[
    RowBox[{"2", " ", "\[Pi]"}]], " ", "sigmax"}]]], "Output",
 CellChangeTimes->{3.887858490305402*^9, 3.887880499033239*^9, 
  3.888567292595701*^9, 3.888567366128471*^9, 3.888911419674825*^9, 
  3.9249232039109364`*^9, 3.939698277967229*^9},
 CellLabel->"Out[2]=",ExpressionUUID->"2f5d4635-0c8f-43cd-a192-7aad8445c9c6"]
}, Open  ]],

Cell[CellGroupData[{

Cell[BoxData[
 RowBox[{"gaussy", "=", 
  RowBox[{
   RowBox[{"1", "/", 
    RowBox[{"(", 
     RowBox[{
      RowBox[{"Sqrt", "[", 
       RowBox[{"2", " ", "Pi"}], "]"}], " ", "sigmay"}], ")"}]}], 
   RowBox[{"Exp", "[", 
    RowBox[{
     RowBox[{"-", 
      RowBox[{"y", "^", "2"}]}], "/", 
     RowBox[{"(", 
      RowBox[{"2", " ", 
       RowBox[{"sigmay", "^", "2"}]}], ")"}]}], "]"}]}]}]], "Input",
 CellChangeTimes->{{3.887858499859789*^9, 3.887858506537055*^9}, {
  3.887859177746753*^9, 3.8878591785517063`*^9}},
 CellLabel->"In[3]:=",ExpressionUUID->"04b9cfc5-64ab-4184-abdd-4916a107f5cf"],

Cell[BoxData[
 FractionBox[
  SuperscriptBox["\[ExponentialE]", 
   RowBox[{"-", 
    FractionBox[
     SuperscriptBox["y", "2"], 
     RowBox[{"2", " ", 
      SuperscriptBox["sigmay", "2"]}]]}]], 
  RowBox[{
   SqrtBox[
    RowBox[{"2", " ", "\[Pi]"}]], " ", "sigmay"}]]], "Output",
 CellChangeTimes->{3.887858507901742*^9, 3.887859188420392*^9, 
  3.887880499125054*^9, 3.888567292809745*^9, 3.888567366207391*^9, 
  3.888911419917492*^9, 3.92492320637005*^9, 3.9396982779740887`*^9},
 CellLabel->"Out[3]=",ExpressionUUID->"11524090-e25f-428c-b306-73802cff8694"]
}, Open  ]],

Cell[CellGroupData[{

Cell[BoxData[
 RowBox[{"gaussxdx", "=", 
  RowBox[{"Simplify", "[", 
   RowBox[{"D", "[", 
    RowBox[{"gaussx", ",", "x"}], "]"}], "]"}]}]], "Input",
 CellChangeTimes->{{3.887858510925107*^9, 3.887858525556326*^9}},
 CellLabel->"In[4]:=",ExpressionUUID->"98b30e14-f520-4c1c-823d-ffcd0120e87e"],

Cell[BoxData[
 RowBox[{"-", 
  FractionBox[
   RowBox[{
    SuperscriptBox["\[ExponentialE]", 
     RowBox[{"-", 
      FractionBox[
       SuperscriptBox["x", "2"], 
       RowBox[{"2", " ", 
        SuperscriptBox["sigmax", "2"]}]]}]], " ", "x"}], 
   RowBox[{
    SqrtBox[
     RowBox[{"2", " ", "\[Pi]"}]], " ", 
    SuperscriptBox["sigmax", "3"]}]]}]], "Output",
 CellChangeTimes->{3.887858529718943*^9, 3.8878805031890297`*^9, 
  3.888567292829914*^9, 3.888567366216422*^9, 3.8889114199791403`*^9, 
  3.92492321005886*^9, 3.939698277982122*^9},
 CellLabel->"Out[4]=",ExpressionUUID->"ead30ebe-388b-4644-80d3-976c4eec15be"]
}, Open  ]],

Cell[CellGroupData[{

Cell[BoxData[
 RowBox[{"gaussxdxx", "=", 
  RowBox[{"Simplify", "[", 
   RowBox[{"D", "[", 
    RowBox[{"gaussxdx", ",", "x"}], "]"}], "]"}]}]], "Input",
 CellChangeTimes->{{3.887858539652297*^9, 3.887858547917787*^9}},
 CellLabel->"In[5]:=",ExpressionUUID->"39262d14-20ed-47ad-ba48-1c807823a772"],

Cell[BoxData[
 FractionBox[
  RowBox[{
   SuperscriptBox["\[ExponentialE]", 
    RowBox[{"-", 
     FractionBox[
      SuperscriptBox["x", "2"], 
      RowBox[{"2", " ", 
       SuperscriptBox["sigmax", "2"]}]]}]], " ", 
   RowBox[{"(", 
    RowBox[{
     RowBox[{"-", 
      SuperscriptBox["sigmax", "2"]}], "+", 
     SuperscriptBox["x", "2"]}], ")"}]}], 
  RowBox[{
   SqrtBox[
    RowBox[{"2", " ", "\[Pi]"}]], " ", 
   SuperscriptBox["sigmax", "5"]}]]], "Output",
 CellChangeTimes->{3.887858549785063*^9, 3.887880503415967*^9, 
  3.888567292852856*^9, 3.8885673662469473`*^9, 3.888911420044344*^9, 
  3.924923212015977*^9, 3.939698277989409*^9},
 CellLabel->"Out[5]=",ExpressionUUID->"ffe03e8c-6efc-41c8-be03-cc87758ffb92"]
}, Open  ]],

Cell[CellGroupData[{

Cell[BoxData[
 RowBox[{"normgaussxdx", "=", 
  RowBox[{"sigmax", " ", "gaussxdx"}]}]], "Input",
 CellChangeTimes->{{3.887858552106474*^9, 3.887858566267129*^9}},
 CellLabel->"In[8]:=",ExpressionUUID->"81cf7294-6103-43b5-86c6-f16bf8e13ca4"],

Cell[BoxData[
 RowBox[{"-", 
  FractionBox[
   RowBox[{
    SuperscriptBox["\[ExponentialE]", 
     RowBox[{"-", 
      FractionBox[
       SuperscriptBox["x", "2"], 
       RowBox[{"2", " ", 
        SuperscriptBox["sigmax", "2"]}]]}]], " ", "x"}], 
   RowBox[{
    SqrtBox[
     RowBox[{"2", " ", "\[Pi]"}]], " ", 
    SuperscriptBox["sigmax", "2"]}]]}]], "Output",
 CellChangeTimes->{3.887858566903637*^9, 3.887880503448389*^9, 
  3.88856729285847*^9, 3.8885673662532873`*^9, 3.888911420072823*^9, 
  3.924923235828465*^9, 3.9396982780138283`*^9},
 CellLabel->"Out[8]=",ExpressionUUID->"623eacde-621b-4993-910c-d1c3784e6cee"]
}, Open  ]],

Cell[CellGroupData[{

Cell[BoxData[
 RowBox[{"normgaussxdxx", "=", 
  RowBox[{
   RowBox[{"sigmax", "^", "2"}], " ", "gaussxdxx"}]}]], "Input",
 CellChangeTimes->{{3.887858574775964*^9, 3.8878585787489033`*^9}},
 CellLabel->"In[9]:=",ExpressionUUID->"02bb3c35-93a9-48a6-a9a2-22d8cb63bf0b"],

Cell[BoxData[
 FractionBox[
  RowBox[{
   SuperscriptBox["\[ExponentialE]", 
    RowBox[{"-", 
     FractionBox[
      SuperscriptBox["x", "2"], 
      RowBox[{"2", " ", 
       SuperscriptBox["sigmax", "2"]}]]}]], " ", 
   RowBox[{"(", 
    RowBox[{
     RowBox[{"-", 
      SuperscriptBox["sigmax", "2"]}], "+", 
     SuperscriptBox["x", "2"]}], ")"}]}], 
  RowBox[{
   SqrtBox[
    RowBox[{"2", " ", "\[Pi]"}]], " ", 
   SuperscriptBox["sigmax", "3"]}]]], "Output",
 CellChangeTimes->{3.887858579504019*^9, 3.88788050575871*^9, 
  3.888567292877631*^9, 3.8885673662825747`*^9, 3.888911420504663*^9, 
  3.9249232372743607`*^9, 3.939698278015821*^9},
 CellLabel->"Out[9]=",ExpressionUUID->"af075f75-f925-412b-aa27-7426d3fe98be"]
}, Open  ]],

Cell[CellGroupData[{

Cell[BoxData[
 RowBox[{"integrand1", "=", 
  RowBox[{
   RowBox[{"(", 
    RowBox[{"normgaussxdx", " ", "/.", 
     RowBox[{"{", 
      RowBox[{"x", "->", "u1"}], "}"}]}], ")"}], " ", 
   RowBox[{"(", 
    RowBox[{"gaussy", " ", "/.", 
     RowBox[{"{", 
      RowBox[{"y", "->", "u2"}], "}"}]}], ")"}], 
   RowBox[{"Sin", "[", 
    RowBox[{
     RowBox[{"omega", " ", 
      RowBox[{"Cos", "[", "theta", "]"}], " ", 
      RowBox[{"(", 
       RowBox[{"x", "-", "u1"}], ")"}]}], "+", 
     RowBox[{"omega", " ", 
      RowBox[{"Sin", "[", "theta", "]"}], 
      RowBox[{"(", 
       RowBox[{"y", "-", "u2"}], ")"}]}], "+", "beta"}], "]"}]}]}]], "Input",
 CellChangeTimes->{{3.88785871555893*^9, 3.887858841383543*^9}, {
  3.887858897882756*^9, 3.887858927539722*^9}, {3.887880517827317*^9, 
  3.887880532716838*^9}},
 CellLabel->"In[14]:=",ExpressionUUID->"626c13ba-c7ad-4423-a144-ce5e2d0b28c8"],

Cell[BoxData[
 RowBox[{"-", 
  FractionBox[
   RowBox[{
    SuperscriptBox["\[ExponentialE]", 
     RowBox[{
      RowBox[{"-", 
       FractionBox[
        SuperscriptBox["u1", "2"], 
        RowBox[{"2", " ", 
         SuperscriptBox["sigmax", "2"]}]]}], "-", 
      FractionBox[
       SuperscriptBox["u2", "2"], 
       RowBox[{"2", " ", 
        SuperscriptBox["sigmay", "2"]}]]}]], " ", "u1", " ", 
    RowBox[{"Sin", "[", 
     RowBox[{"beta", "+", 
      RowBox[{"omega", " ", 
       RowBox[{"(", 
        RowBox[{
         RowBox[{"-", "u1"}], "+", "x"}], ")"}], " ", 
       RowBox[{"Cos", "[", "theta", "]"}]}], "+", 
      RowBox[{"omega", " ", 
       RowBox[{"(", 
        RowBox[{
         RowBox[{"-", "u2"}], "+", "y"}], ")"}], " ", 
       RowBox[{"Sin", "[", "theta", "]"}]}]}], "]"}]}], 
   RowBox[{"2", " ", "\[Pi]", " ", 
    SuperscriptBox["sigmax", "2"], " ", "sigmay"}]]}]], "Output",
 CellChangeTimes->{3.887858730379034*^9, 3.887858841848415*^9, 
  3.887858929181745*^9, 3.887859193192204*^9, 3.887880538212921*^9, 
  3.888567292882859*^9, 3.8885673662884707`*^9, 3.888911423456196*^9, 
  3.924923900756172*^9, 3.939698278047216*^9},
 CellLabel->"Out[14]=",ExpressionUUID->"d0c73388-9128-4487-a94d-cb9f570f568c"]
}, Open  ]],

Cell[CellGroupData[{

Cell[BoxData[
 RowBox[{"affgauss1response", "=", 
  RowBox[{"Integrate", "[", 
   RowBox[{
    RowBox[{"Integrate", "[", 
     RowBox[{"integrand1", ",", 
      RowBox[{"{", 
       RowBox[{"u1", ",", 
        RowBox[{"-", "Infinity"}], ",", "Infinity"}], "}"}], ",", 
      RowBox[{"Assumptions", "->", 
       RowBox[{"{", 
        RowBox[{
         RowBox[{"sigmax", ">", "0"}], ",", 
         RowBox[{
          RowBox[{"Re", "[", 
           RowBox[{"sigmax", "^", "2"}], "]"}], ">", "0"}], ",", 
         RowBox[{"sigmay", ">", "0"}], ",", 
         RowBox[{"omega", ">", "0"}], ",", " ", 
         RowBox[{"Real", "[", "beta", "]"}], ",", " ", 
         RowBox[{"theta", ">", 
          RowBox[{"-", "Pi"}]}], ",", 
         RowBox[{"theta", "<", "Pi"}]}], "}"}]}]}], "]"}], ",", 
    RowBox[{"{", 
     RowBox[{"u2", ",", 
      RowBox[{"-", "Infinity"}], ",", "Infinity"}], "}"}], ",", 
    RowBox[{"Assumptions", "->", 
     RowBox[{"{", 
      RowBox[{
       RowBox[{"sigmax", ">", "0"}], ",", 
       RowBox[{
        RowBox[{"Re", "[", 
         RowBox[{"sigmax", "^", "2"}], "]"}], ">", "0"}], ",", 
       RowBox[{"sigmay", ">", "0"}], ",", 
       RowBox[{"omega", ">", "0"}], ",", " ", 
       RowBox[{"Real", "[", "beta", "]"}], ",", " ", 
       RowBox[{"theta", ">", 
        RowBox[{"-", "Pi"}]}], ",", 
       RowBox[{"theta", "<", "Pi"}]}], "}"}]}]}], "]"}]}]], "Input",
 CellChangeTimes->{{3.887858655302847*^9, 3.887858704899957*^9}, {
  3.887858855107003*^9, 3.887858885375304*^9}, {3.887858959459788*^9, 
  3.887858991376032*^9}, {3.88785904255275*^9, 3.8878590567126927`*^9}, {
  3.8878591023005247`*^9, 3.887859106196619*^9}, {3.887862391410008*^9, 
  3.8878624372046137`*^9}, {3.887880953614481*^9, 3.887880963219899*^9}, {
  3.8878822090090027`*^9, 3.887882216270677*^9}, {3.8885673400885987`*^9, 
  3.888567340607687*^9}},
 CellLabel->"In[15]:=",ExpressionUUID->"e7458e1d-d2b6-4244-bfb3-8c1a207a060c"],

Cell[BoxData[
 RowBox[{
  SuperscriptBox["\[ExponentialE]", 
   RowBox[{
    RowBox[{"-", 
     FractionBox["1", "2"]}], " ", 
    SuperscriptBox["omega", "2"], " ", 
    RowBox[{"(", 
     RowBox[{
      RowBox[{
       SuperscriptBox["sigmax", "2"], " ", 
       SuperscriptBox[
        RowBox[{"Cos", "[", "theta", "]"}], "2"]}], "+", 
      RowBox[{
       SuperscriptBox["sigmay", "2"], " ", 
       SuperscriptBox[
        RowBox[{"Sin", "[", "theta", "]"}], "2"]}]}], ")"}]}]], " ", "omega", 
  " ", "sigmax", " ", 
  RowBox[{"Cos", "[", "theta", "]"}], " ", 
  RowBox[{"Cos", "[", 
   RowBox[{"beta", "+", 
    RowBox[{"omega", " ", "x", " ", 
     RowBox[{"Cos", "[", "theta", "]"}]}], "+", 
    RowBox[{"omega", " ", "y", " ", 
     RowBox[{"Sin", "[", "theta", "]"}]}]}], "]"}]}]], "Output",
 CellChangeTimes->{3.887859011809705*^9, 3.8878590706871643`*^9, 
  3.887859185399427*^9, 3.887862384425255*^9, 3.887880691415194*^9, 
  3.887881094020316*^9, 3.887882313023291*^9, 3.88856732760465*^9, 
  3.888567465766463*^9, 3.888911527835492*^9, 3.92492391893637*^9, 
  3.939698348005604*^9},
 CellLabel->"Out[15]=",ExpressionUUID->"7eccb2ab-954e-48d7-81ac-ef987302ec43"]
}, Open  ]],

Cell[CellGroupData[{

Cell[BoxData[
 RowBox[{"integrand2", "=", 
  RowBox[{
   RowBox[{"(", 
    RowBox[{"normgaussxdxx", " ", "/.", 
     RowBox[{"{", 
      RowBox[{"x", "->", "u1"}], "}"}]}], ")"}], " ", 
   RowBox[{"(", 
    RowBox[{"gaussy", " ", "/.", 
     RowBox[{"{", 
      RowBox[{"y", "->", "u2"}], "}"}]}], ")"}], 
   RowBox[{"Sin", "[", 
    RowBox[{
     RowBox[{"omega", " ", 
      RowBox[{"Cos", "[", "theta", "]"}], " ", 
      RowBox[{"(", 
       RowBox[{"x", "-", "u1"}], ")"}]}], "+", 
     RowBox[{"omega", " ", 
      RowBox[{"Sin", "[", "theta", "]"}], 
      RowBox[{"(", 
       RowBox[{"y", "-", "u2"}], ")"}]}], "+", "beta"}], "]"}]}]}]], "Input",
 CellChangeTimes->{{3.887859323979459*^9, 3.8878593275906343`*^9}, {
  3.887880557726611*^9, 3.8878805783416657`*^9}},
 CellLabel->"In[16]:=",ExpressionUUID->"094b01d9-b035-4449-88f1-f9ea7aed0964"],

Cell[BoxData[
 RowBox[{
  FractionBox["1", 
   RowBox[{"2", " ", "\[Pi]", " ", 
    SuperscriptBox["sigmax", "3"], " ", "sigmay"}]], 
  RowBox[{
   SuperscriptBox["\[ExponentialE]", 
    RowBox[{
     RowBox[{"-", 
      FractionBox[
       SuperscriptBox["u1", "2"], 
       RowBox[{"2", " ", 
        SuperscriptBox["sigmax", "2"]}]]}], "-", 
     FractionBox[
      SuperscriptBox["u2", "2"], 
      RowBox[{"2", " ", 
       SuperscriptBox["sigmay", "2"]}]]}]], " ", 
   RowBox[{"(", 
    RowBox[{
     RowBox[{"-", 
      SuperscriptBox["sigmax", "2"]}], "+", 
     SuperscriptBox["u1", "2"]}], ")"}], " ", 
   RowBox[{"Sin", "[", 
    RowBox[{"beta", "+", 
     RowBox[{"omega", " ", 
      RowBox[{"(", 
       RowBox[{
        RowBox[{"-", "u1"}], "+", "x"}], ")"}], " ", 
      RowBox[{"Cos", "[", "theta", "]"}]}], "+", 
     RowBox[{"omega", " ", 
      RowBox[{"(", 
       RowBox[{
        RowBox[{"-", "u2"}], "+", "y"}], ")"}], " ", 
      RowBox[{"Sin", "[", "theta", "]"}]}]}], "]"}]}]}]], "Output",
 CellChangeTimes->{3.8878806920151243`*^9, 3.888567466011117*^9, 
  3.888911527931565*^9, 3.9249239189555283`*^9, 3.939698348110856*^9},
 CellLabel->"Out[16]=",ExpressionUUID->"d4959753-24d8-4321-82ff-c5e545ec0d0d"]
}, Open  ]],

Cell[CellGroupData[{

Cell[BoxData[
 RowBox[{"affgauss2response", "=", 
  RowBox[{"Integrate", "[", 
   RowBox[{
    RowBox[{"Integrate", "[", 
     RowBox[{"integrand2", ",", 
      RowBox[{"{", 
       RowBox[{"u1", ",", 
        RowBox[{"-", "Infinity"}], ",", "Infinity"}], "}"}], ",", 
      RowBox[{"Assumptions", "->", 
       RowBox[{"{", 
        RowBox[{
         RowBox[{"sigmax", ">", "0"}], ",", 
         RowBox[{
          RowBox[{"Re", "[", 
           RowBox[{"sigmax", "^", "2"}], "]"}], ">", "0"}], ",", 
         RowBox[{"sigmay", ">", "0"}], ",", 
         RowBox[{"omega", ">", "0"}], ",", " ", 
         RowBox[{"Real", "[", "beta", "]"}], ",", " ", 
         RowBox[{"theta", ">", 
          RowBox[{"-", "Pi"}]}], ",", 
         RowBox[{"theta", "<", "Pi"}]}], "}"}]}]}], "]"}], ",", 
    RowBox[{"{", 
     RowBox[{"u2", ",", 
      RowBox[{"-", "Infinity"}], ",", "Infinity"}], "}"}], ",", 
    RowBox[{"Assumptions", "->", 
     RowBox[{"{", 
      RowBox[{
       RowBox[{"sigmax", ">", "0"}], ",", 
       RowBox[{
        RowBox[{"Re", "[", 
         RowBox[{"sigmax", "^", "2"}], "]"}], ">", "0"}], ",", 
       RowBox[{"sigmay", ">", "0"}], ",", 
       RowBox[{"omega", ">", "0"}], ",", " ", 
       RowBox[{"Real", "[", "beta", "]"}], ",", " ", 
       RowBox[{"theta", ">", 
        RowBox[{"-", "Pi"}]}], ",", 
       RowBox[{"theta", "<", "Pi"}]}], "}"}]}]}], "]"}]}]], "Input",
 CellChangeTimes->{{3.887859587494133*^9, 3.887859592638715*^9}, {
  3.887862463342202*^9, 3.88786247569729*^9}, {3.8878809853909607`*^9, 
  3.887880991775539*^9}, {3.8878822212806664`*^9, 3.887882224857399*^9}, {
  3.8885673573759136`*^9, 3.888567357727838*^9}},
 CellLabel->"In[17]:=",ExpressionUUID->"07360c4a-70f3-4fc8-880e-eb8fa9f427f7"],

Cell[BoxData[
 RowBox[{
  RowBox[{"-", 
   SuperscriptBox["\[ExponentialE]", 
    RowBox[{
     RowBox[{"-", 
      FractionBox["1", "2"]}], " ", 
     SuperscriptBox["omega", "2"], " ", 
     RowBox[{"(", 
      RowBox[{
       RowBox[{
        SuperscriptBox["sigmax", "2"], " ", 
        SuperscriptBox[
         RowBox[{"Cos", "[", "theta", "]"}], "2"]}], "+", 
       RowBox[{
        SuperscriptBox["sigmay", "2"], " ", 
        SuperscriptBox[
         RowBox[{"Sin", "[", "theta", "]"}], "2"]}]}], ")"}]}]]}], " ", 
  SuperscriptBox["omega", "2"], " ", 
  SuperscriptBox["sigmax", "2"], " ", 
  SuperscriptBox[
   RowBox[{"Cos", "[", "theta", "]"}], "2"], " ", 
  RowBox[{"Sin", "[", 
   RowBox[{"beta", "+", 
    RowBox[{"omega", " ", "x", " ", 
     RowBox[{"Cos", "[", "theta", "]"}]}], "+", 
    RowBox[{"omega", " ", "y", " ", 
     RowBox[{"Sin", "[", "theta", "]"}]}]}], "]"}]}]], "Output",
 CellChangeTimes->{3.887880927856862*^9, 3.887881299132564*^9, 
  3.887882504561677*^9, 3.888567561999702*^9, 3.888911623166693*^9, 
  3.924923950924141*^9, 3.93969841115666*^9},
 CellLabel->"Out[17]=",ExpressionUUID->"ddce1884-82cb-4dff-86cb-3d934158c6b4"]
}, Open  ]],

Cell[CellGroupData[{

Cell[BoxData[
 RowBox[{"affgauss1response", "=", 
  RowBox[{"Simplify", "[", 
   RowBox[{"affgauss1response", ",", " ", 
    RowBox[{"Assumptions", "->", 
     RowBox[{
      RowBox[{"Re", "[", 
       RowBox[{"sigmax", "^", "2"}], "]"}], ">", "0"}]}]}], "]"}]}]], "Input",\

 CellChangeTimes->{{3.887938047958041*^9, 3.887938110738888*^9}},
 CellLabel->"In[22]:=",ExpressionUUID->"4a3224b7-6ad5-4903-a221-cd0b4d51b9f8"],

Cell[BoxData[
 RowBox[{
  SuperscriptBox["\[ExponentialE]", 
   RowBox[{
    RowBox[{"-", 
     FractionBox["1", "2"]}], " ", 
    SuperscriptBox["omega", "2"], " ", 
    RowBox[{"(", 
     RowBox[{
      RowBox[{
       SuperscriptBox["sigmax", "2"], " ", 
       SuperscriptBox[
        RowBox[{"Cos", "[", "theta", "]"}], "2"]}], "+", 
      RowBox[{
       SuperscriptBox["sigmay", "2"], " ", 
       SuperscriptBox[
        RowBox[{"Sin", "[", "theta", "]"}], "2"]}]}], ")"}]}]], " ", "omega", 
  " ", "sigmax", " ", 
  RowBox[{"Cos", "[", "theta", "]"}], " ", 
  RowBox[{"Cos", "[", 
   RowBox[{"beta", "+", 
    RowBox[{"omega", " ", "x", " ", 
     RowBox[{"Cos", "[", "theta", "]"}]}], "+", 
    RowBox[{"omega", " ", "y", " ", 
     RowBox[{"Sin", "[", "theta", "]"}]}]}], "]"}]}]], "Output",
 CellChangeTimes->{{3.887938092423983*^9, 3.8879381117480087`*^9}, 
   3.88856756210754*^9, 3.888911623277952*^9, 3.924924060766333*^9, 
   3.939698515113792*^9},
 CellLabel->"Out[22]=",ExpressionUUID->"0efa7d6d-edbf-4c50-b243-aa83cc09bec9"]
}, Open  ]],

Cell[CellGroupData[{

Cell[BoxData[
 RowBox[{"affgauss2response", "=", 
  RowBox[{"Simplify", "[", 
   RowBox[{"affgauss2response", ",", " ", 
    RowBox[{"Assumptions", "->", 
     RowBox[{
      RowBox[{"Re", "[", 
       RowBox[{"sigmax", "^", "2"}], "]"}], ">", "0"}]}]}], "]"}]}]], "Input",\

 CellChangeTimes->{{3.887938102765832*^9, 3.887938121035727*^9}},
 CellLabel->"In[23]:=",ExpressionUUID->"acb89b97-064e-43f4-9691-e7b9e76f19d0"],

Cell[BoxData[
 RowBox[{
  RowBox[{"-", 
   SuperscriptBox["\[ExponentialE]", 
    RowBox[{
     RowBox[{"-", 
      FractionBox["1", "2"]}], " ", 
     SuperscriptBox["omega", "2"], " ", 
     RowBox[{"(", 
      RowBox[{
       RowBox[{
        SuperscriptBox["sigmax", "2"], " ", 
        SuperscriptBox[
         RowBox[{"Cos", "[", "theta", "]"}], "2"]}], "+", 
       RowBox[{
        SuperscriptBox["sigmay", "2"], " ", 
        SuperscriptBox[
         RowBox[{"Sin", "[", "theta", "]"}], "2"]}]}], ")"}]}]]}], " ", 
  SuperscriptBox["omega", "2"], " ", 
  SuperscriptBox["sigmax", "2"], " ", 
  SuperscriptBox[
   RowBox[{"Cos", "[", "theta", "]"}], "2"], " ", 
  RowBox[{"Sin", "[", 
   RowBox[{"beta", "+", 
    RowBox[{"omega", " ", "x", " ", 
     RowBox[{"Cos", "[", "theta", "]"}]}], "+", 
    RowBox[{"omega", " ", "y", " ", 
     RowBox[{"Sin", "[", "theta", "]"}]}]}], "]"}]}]], "Output",
 CellChangeTimes->{{3.887938103920444*^9, 3.887938122106718*^9}, 
   3.888567562165129*^9, 3.888911623362874*^9, 3.924924063542761*^9, 
   3.939698515145933*^9},
 CellLabel->"Out[23]=",ExpressionUUID->"d2fa1a6c-8e0a-44a2-9ea6-95c62c4ee23b"]
}, Open  ]],

Cell[CellGroupData[{

Cell[BoxData[
 RowBox[{"affgauss1responseampl", "=", 
  RowBox[{"affgauss1response", "/", 
   RowBox[{"affgauss1response", "[", 
    RowBox[{"[", "5", "]"}], "]"}]}]}]], "Input",
 CellChangeTimes->{{3.887938248679199*^9, 3.887938292655467*^9}},
 CellLabel->"In[26]:=",ExpressionUUID->"4a7bde46-6a8b-45eb-8aa1-4d9a0489460a"],

Cell[BoxData[
 RowBox[{
  SuperscriptBox["\[ExponentialE]", 
   RowBox[{
    RowBox[{"-", 
     FractionBox["1", "2"]}], " ", 
    SuperscriptBox["omega", "2"], " ", 
    RowBox[{"(", 
     RowBox[{
      RowBox[{
       SuperscriptBox["sigmax", "2"], " ", 
       SuperscriptBox[
        RowBox[{"Cos", "[", "theta", "]"}], "2"]}], "+", 
      RowBox[{
       SuperscriptBox["sigmay", "2"], " ", 
       SuperscriptBox[
        RowBox[{"Sin", "[", "theta", "]"}], "2"]}]}], ")"}]}]], " ", "omega", 
  " ", "sigmax", " ", 
  RowBox[{"Cos", "[", "theta", "]"}]}]], "Output",
 CellChangeTimes->{{3.887938253043962*^9, 3.887938293517071*^9}, 
   3.888567562170918*^9, 3.888911623390031*^9, 3.9249240685074453`*^9, 
   3.939698515211953*^9},
 CellLabel->"Out[26]=",ExpressionUUID->"609eea51-3ec0-439a-8d0b-50f9b1eccff8"]
}, Open  ]],

Cell[CellGroupData[{

Cell[BoxData[
 RowBox[{"affgauss2responseampl", "=", 
  RowBox[{"affgauss2response", "/", 
   RowBox[{"affgauss2response", "[", 
    RowBox[{"[", "6", "]"}], "]"}]}]}]], "Input",
 CellChangeTimes->{{3.887938304702678*^9, 3.887938316678406*^9}},
 CellLabel->"In[27]:=",ExpressionUUID->"5bc46fa6-c8d6-493c-bec5-40b6447063f8"],

Cell[BoxData[
 RowBox[{
  RowBox[{"-", 
   SuperscriptBox["\[ExponentialE]", 
    RowBox[{
     RowBox[{"-", 
      FractionBox["1", "2"]}], " ", 
     SuperscriptBox["omega", "2"], " ", 
     RowBox[{"(", 
      RowBox[{
       RowBox[{
        SuperscriptBox["sigmax", "2"], " ", 
        SuperscriptBox[
         RowBox[{"Cos", "[", "theta", "]"}], "2"]}], "+", 
       RowBox[{
        SuperscriptBox["sigmay", "2"], " ", 
        SuperscriptBox[
         RowBox[{"Sin", "[", "theta", "]"}], "2"]}]}], ")"}]}]]}], " ", 
  SuperscriptBox["omega", "2"], " ", 
  SuperscriptBox["sigmax", "2"], " ", 
  SuperscriptBox[
   RowBox[{"Cos", "[", "theta", "]"}], "2"]}]], "Output",
 CellChangeTimes->{{3.8879383099673247`*^9, 3.887938317162344*^9}, 
   3.888567562190502*^9, 3.888911623422661*^9, 3.924924070223466*^9, 
   3.939698515220418*^9},
 CellLabel->"Out[27]=",ExpressionUUID->"d9d7049b-a8db-4151-94c2-d00043897170"]
}, Open  ]],

Cell[CellGroupData[{

Cell[BoxData[
 RowBox[{"omegaroots1", "=", 
  RowBox[{"Solve", "[", 
   RowBox[{
    RowBox[{
     RowBox[{"D", "[", 
      RowBox[{"affgauss1responseampl", ",", "omega"}], "]"}], "==", "0"}], 
    ",", "omega"}], "]"}]}]], "Input",
 CellChangeTimes->{{3.887938352388884*^9, 3.887938415234109*^9}, {
  3.888911636673091*^9, 3.888911649663618*^9}},
 CellLabel->"In[30]:=",ExpressionUUID->"3afb278b-ee86-41c7-a507-3c218df22804"],

Cell[BoxData[
 RowBox[{"{", 
  RowBox[{
   RowBox[{"{", 
    RowBox[{"omega", "\[Rule]", 
     RowBox[{"-", 
      FractionBox["1", 
       SqrtBox[
        RowBox[{
         RowBox[{
          SuperscriptBox["sigmax", "2"], " ", 
          SuperscriptBox[
           RowBox[{"Cos", "[", "theta", "]"}], "2"]}], "+", 
         RowBox[{
          SuperscriptBox["sigmay", "2"], " ", 
          SuperscriptBox[
           RowBox[{"Sin", "[", "theta", "]"}], "2"]}]}]]]}]}], "}"}], ",", 
   RowBox[{"{", 
    RowBox[{"omega", "\[Rule]", 
     FractionBox["1", 
      SqrtBox[
       RowBox[{
        RowBox[{
         SuperscriptBox["sigmax", "2"], " ", 
         SuperscriptBox[
          RowBox[{"Cos", "[", "theta", "]"}], "2"]}], "+", 
        RowBox[{
         SuperscriptBox["sigmay", "2"], " ", 
         SuperscriptBox[
          RowBox[{"Sin", "[", "theta", "]"}], "2"]}]}]]]}], "}"}]}], 
  "}"}]], "Output",
 CellChangeTimes->{{3.8879383818690643`*^9, 3.887938416102119*^9}, 
   3.888567562213842*^9, 3.8889116502566*^9, 3.9249240756716623`*^9, 
   3.939698515243877*^9},
 CellLabel->"Out[30]=",ExpressionUUID->"c80b0a62-9fc4-43fd-9084-a51318c8fccf"]
}, Open  ]],

Cell[CellGroupData[{

Cell[BoxData[
 RowBox[{"omegaroot1", "=", 
  RowBox[{"omegaroots1", "[", 
   RowBox[{"[", "2", "]"}], "]"}]}]], "Input",
 CellChangeTimes->{{3.887938980766226*^9, 3.887939014399912*^9}, {
  3.888911658031555*^9, 3.888911665005257*^9}},
 CellLabel->"In[31]:=",ExpressionUUID->"2e74e9f6-3a9a-4012-9ada-8d4dee395833"],

Cell[BoxData[
 RowBox[{"{", 
  RowBox[{"omega", "\[Rule]", 
   FractionBox["1", 
    SqrtBox[
     RowBox[{
      RowBox[{
       SuperscriptBox["sigmax", "2"], " ", 
       SuperscriptBox[
        RowBox[{"Cos", "[", "theta", "]"}], "2"]}], "+", 
      RowBox[{
       SuperscriptBox["sigmay", "2"], " ", 
       SuperscriptBox[
        RowBox[{"Sin", "[", "theta", "]"}], "2"]}]}]]]}], "}"}]], "Output",
 CellChangeTimes->{{3.887939006531191*^9, 3.887939014936062*^9}, 
   3.888567562218996*^9, {3.888911654385397*^9, 3.888911665552388*^9}, 
   3.924924078343364*^9, 3.939698515246612*^9},
 CellLabel->"Out[31]=",ExpressionUUID->"242f55ee-aa1a-404a-ac6e-6f3e326b4aa2"]
}, Open  ]],

Cell[CellGroupData[{

Cell[BoxData[
 RowBox[{"omegaroots2", "=", 
  RowBox[{"Solve", "[", 
   RowBox[{
    RowBox[{
     RowBox[{"D", "[", 
      RowBox[{"affgauss2responseampl", ",", "omega"}], "]"}], "==", "0"}], 
    ",", "omega"}], "]"}]}]], "Input",
 CellChangeTimes->{{3.887938426622951*^9, 3.887938429692814*^9}, 
   3.888567657723728*^9, 3.888567696350904*^9, {3.888911669491617*^9, 
   3.888911682956587*^9}},
 CellLabel->"In[32]:=",ExpressionUUID->"2336f3b3-a578-4176-849b-b34408cef246"],

Cell[BoxData[
 RowBox[{"{", 
  RowBox[{
   RowBox[{"{", 
    RowBox[{"omega", "\[Rule]", "0"}], "}"}], ",", 
   RowBox[{"{", 
    RowBox[{"omega", "\[Rule]", 
     RowBox[{"-", 
      FractionBox[
       SqrtBox["2"], 
       SqrtBox[
        RowBox[{
         RowBox[{
          SuperscriptBox["sigmax", "2"], " ", 
          SuperscriptBox[
           RowBox[{"Cos", "[", "theta", "]"}], "2"]}], "+", 
         RowBox[{
          SuperscriptBox["sigmay", "2"], " ", 
          SuperscriptBox[
           RowBox[{"Sin", "[", "theta", "]"}], "2"]}]}]]]}]}], "}"}], ",", 
   RowBox[{"{", 
    RowBox[{"omega", "\[Rule]", 
     FractionBox[
      SqrtBox["2"], 
      SqrtBox[
       RowBox[{
        RowBox[{
         SuperscriptBox["sigmax", "2"], " ", 
         SuperscriptBox[
          RowBox[{"Cos", "[", "theta", "]"}], "2"]}], "+", 
        RowBox[{
         SuperscriptBox["sigmay", "2"], " ", 
         SuperscriptBox[
          RowBox[{"Sin", "[", "theta", "]"}], "2"]}]}]]]}], "}"}]}], 
  "}"}]], "Output",
 CellChangeTimes->{3.887938432109833*^9, 3.888567562244561*^9, 
  3.888567659651408*^9, 3.888567697144952*^9, 3.888911684437589*^9, 
  3.924924080053899*^9, 3.939698515255189*^9},
 CellLabel->"Out[32]=",ExpressionUUID->"a25db59d-7c8c-47fe-bebe-af48fa63aca9"]
}, Open  ]],

Cell[CellGroupData[{

Cell[BoxData[
 RowBox[{"omegaroot2", "=", 
  RowBox[{"omegaroots2", "[", 
   RowBox[{"[", "3", "]"}], "]"}]}]], "Input",
 CellChangeTimes->{{3.888567706333904*^9, 3.888567710195685*^9}, {
  3.8889116886903276`*^9, 3.88891169629827*^9}},
 CellLabel->"In[33]:=",ExpressionUUID->"014971a7-c867-4605-8c04-80c367936c82"],

Cell[BoxData[
 RowBox[{"{", 
  RowBox[{"omega", "\[Rule]", 
   FractionBox[
    SqrtBox["2"], 
    SqrtBox[
     RowBox[{
      RowBox[{
       SuperscriptBox["sigmax", "2"], " ", 
       SuperscriptBox[
        RowBox[{"Cos", "[", "theta", "]"}], "2"]}], "+", 
      RowBox[{
       SuperscriptBox["sigmay", "2"], " ", 
       SuperscriptBox[
        RowBox[{"Sin", "[", "theta", "]"}], "2"]}]}]]]}], "}"}]], "Output",
 CellChangeTimes->{3.888567710687196*^9, 3.888911696919284*^9, 
  3.924924083273827*^9, 3.93969851525714*^9},
 CellLabel->"Out[33]=",ExpressionUUID->"d2889f49-fa4e-428d-92c9-3debc462bb13"]
}, Open  ]],

Cell[CellGroupData[{

Cell[BoxData[
 RowBox[{"affgauss1respsel", "=", 
  RowBox[{"Simplify", "[", 
   RowBox[{
    RowBox[{
     RowBox[{
      RowBox[{"affgauss1responseampl", "/.", "omegaroot1"}], "/.", 
      RowBox[{"{", 
       RowBox[{"sigmay", "->", 
        RowBox[{"kappa", " ", "sigmax"}]}], "}"}]}], "/.", 
     RowBox[{"{", 
      RowBox[{"sigmax", "->", "sigma1"}], "}"}]}], ",", 
    RowBox[{"Assumptions", "->", 
     RowBox[{"{", 
      RowBox[{"sigma1", ">", "0"}], "}"}]}]}], "]"}]}]], "Input",
 CellChangeTimes->{{3.887939396670023*^9, 3.887939459518349*^9}, {
  3.887940568789301*^9, 3.887940572642664*^9}, {3.888911702914459*^9, 
  3.888911824785492*^9}},
 CellLabel->"In[38]:=",ExpressionUUID->"ab7430df-1654-46b9-9ebc-043ab1bd3b2b"],

Cell[BoxData[
 FractionBox[
  RowBox[{"Cos", "[", "theta", "]"}], 
  RowBox[{
   SqrtBox["\[ExponentialE]"], " ", 
   SqrtBox[
    RowBox[{
     SuperscriptBox[
      RowBox[{"Cos", "[", "theta", "]"}], "2"], "+", 
     RowBox[{
      SuperscriptBox["kappa", "2"], " ", 
      SuperscriptBox[
       RowBox[{"Sin", "[", "theta", "]"}], "2"]}]}]]}]]], "Output",
 CellChangeTimes->{{3.888911797614114*^9, 3.888911825391086*^9}, 
   3.9249240882635183`*^9, 3.939698515304412*^9},
 CellLabel->"Out[38]=",ExpressionUUID->"c4497b1e-d3e4-414b-8f37-a2403cc3cc72"]
}, Open  ]],

Cell[CellGroupData[{

Cell[BoxData[
 RowBox[{"affgauss1respsel0", "=", " ", 
  RowBox[{"affgauss1respsel", "/.", 
   RowBox[{"{", 
    RowBox[{"theta", "->", "0"}], "}"}]}]}]], "Input",
 CellChangeTimes->{{3.888567732233521*^9, 3.888567739730421*^9}, 
   3.8885677824775887`*^9},
 CellLabel->"In[39]:=",ExpressionUUID->"e56bcff8-c36a-4ed8-893f-7b38bd6d0402"],

Cell[BoxData[
 FractionBox["1", 
  SqrtBox["\[ExponentialE]"]]], "Output",
 CellChangeTimes->{3.888567740401814*^9, 3.888567782921727*^9, 
  3.888911831537694*^9, 3.9249240899098873`*^9, 3.939698515306674*^9},
 CellLabel->"Out[39]=",ExpressionUUID->"d2f432f6-f5b6-4444-b81f-dd2104f23fcf"]
}, Open  ]],

Cell[CellGroupData[{

Cell[BoxData[
 RowBox[{"affgauss2respsel", "=", 
  RowBox[{"Simplify", "[", 
   RowBox[{
    RowBox[{
     RowBox[{
      RowBox[{"affgauss2responseampl", "/.", "omegaroot2"}], "/.", 
      RowBox[{"{", 
       RowBox[{"sigmay", "->", 
        RowBox[{"kappa", " ", "sigmax"}]}], "}"}]}], "/.", 
     RowBox[{"{", 
      RowBox[{"sigmax", "->", "sigma1"}], "}"}]}], ",", 
    RowBox[{"Assumptions", "->", 
     RowBox[{"{", 
      RowBox[{"sigma1", ">", "0"}], "}"}]}]}], "]"}]}]], "Input",
 CellChangeTimes->{{3.887939473528918*^9, 3.8879394799155273`*^9}, {
   3.887939537830269*^9, 3.8879395381198072`*^9}, 3.887939741134486*^9, {
   3.888911842979092*^9, 3.8889118567809896`*^9}, {3.924924095318707*^9, 
   3.924924095906438*^9}},
 CellLabel->"In[40]:=",ExpressionUUID->"24889204-dc94-415c-a93b-312eecc46d30"],

Cell[BoxData[
 RowBox[{"-", 
  FractionBox[
   RowBox[{"2", " ", 
    SuperscriptBox[
     RowBox[{"Cos", "[", "theta", "]"}], "2"]}], 
   RowBox[{
    RowBox[{"\[ExponentialE]", " ", 
     SuperscriptBox[
      RowBox[{"Cos", "[", "theta", "]"}], "2"]}], "+", 
    RowBox[{"\[ExponentialE]", " ", 
     SuperscriptBox["kappa", "2"], " ", 
     SuperscriptBox[
      RowBox[{"Sin", "[", "theta", "]"}], "2"]}]}]]}]], "Output",
 CellChangeTimes->{
  3.887939481043037*^9, 3.887939538687963*^9, 3.887939741742382*^9, 
   3.888567562360155*^9, 3.888567661923889*^9, 3.888567718416883*^9, 
   3.888567788178728*^9, 3.888911857484455*^9, {3.924924092696702*^9, 
   3.924924096522489*^9}, 3.939698515313505*^9},
 CellLabel->"Out[40]=",ExpressionUUID->"7f83e1dd-6bdb-49cb-bfff-341dc728af11"]
}, Open  ]],

Cell[CellGroupData[{

Cell[BoxData[
 RowBox[{"affgauss2respsel0", "=", " ", 
  RowBox[{"affgauss2respsel", "/.", 
   RowBox[{"{", 
    RowBox[{"theta", "->", "0"}], "}"}]}]}]], "Input",
 CellChangeTimes->{{3.8885677484206476`*^9, 3.888567750576503*^9}, 
   3.888567785434914*^9},
 CellLabel->"In[41]:=",ExpressionUUID->"335a3427-9224-419d-a3d6-5121d5dbb747"],

Cell[BoxData[
 RowBox[{"-", 
  FractionBox["2", "\[ExponentialE]"]}]], "Output",
 CellChangeTimes->{3.88856775118381*^9, 3.888567790973279*^9, 
  3.888911861227848*^9, 3.924924287993442*^9, 3.939698515315558*^9},
 CellLabel->"Out[41]=",ExpressionUUID->"6fe269d9-0413-45d8-b77d-216546e87329"]
}, Open  ]],

Cell[CellGroupData[{

Cell[BoxData[
 RowBox[{"Plot", "[", 
  RowBox[{
   RowBox[{
    RowBox[{"affgauss1respsel", "/", "affgauss1respsel0"}], "/.", 
    RowBox[{"{", 
     RowBox[{"kappa", "->", "1"}], "}"}]}], ",", 
   RowBox[{"{", 
    RowBox[{"theta", ",", 
     RowBox[{
      RowBox[{"-", "Pi"}], "/", "2"}], ",", 
     RowBox[{"Pi", "/", "2"}]}], "}"}], ",", 
   RowBox[{"PlotRange", "->", 
    RowBox[{"{", 
     RowBox[{"0", ",", "1.1"}], "}"}]}]}], "]"}]], "Input",
 CellChangeTimes->{{3.887940401099078*^9, 3.887940433886225*^9}, 
   3.887940691773089*^9, {3.888567806893504*^9, 3.888567812015245*^9}},
 CellLabel->"In[46]:=",ExpressionUUID->"21b7259a-26ce-4899-8b94-d21bd81f18d9"],

Cell[BoxData[
 GraphicsBox[
  InterpretationBox[{
    TagBox[{{{}, {}, 
       TagBox[
        {RGBColor[0.368417, 0.506779, 0.709798], AbsoluteThickness[2], 
         Opacity[1.], LineBox[CompressedData["
1:eJw12Hc4l+/3AHAZKUkyUkK0jezMcmgpI0JSySry0UBmZlIke4SssvfKltzI
XiEkRcl+5/1+yHojfO+u6/f767le/zzPOee+73Pu6xEws9Yxp6WhoaHbQkPz
76l2ieXsmsAKioy+0Dl60lZJscRtdhvfCorgaZjmDdcCEYHf8Xu4V5DysDbP
QJgxsKw0USXYVtDJyvWBwjBr6M7wyrOkXUH0RpvnQsM8wWDb4r7+X1QknjAn
oR4WDHebvs0WJFMRwzVuxiuhb+DZ+cwEiyNU5A9q0U6B+WDbu8oWzr6Mlkui
6nLu1kDrLe6pMfYltBr8NapGrRnWq7MKFPYtovm6rrlayicYfTcXemX7App/
eXhhkKkXZBK39gbumEcjR2ROm9d/gVMHe0T9qXOoNjLfVr3oG/C4srgHkGaR
xpCOboPND+iKkzCwGCJQYvHjO4p3R+CTZdHkyfdk5MqqbmNwbBTSBLvltD/8
Rl/mo9xZSsdAPKbL5lHLNBobdJClEZwAAfHTg3uyJxFZhHk5IHkSSJXnGbYW
jqONXfxaozNTsP/ee1OngFE0S1G+ZyBDgo1WttRZ2xG0pdzjhq/hb7ADZr3/
lofRl++JUim6M1Au1VGzWDKI5jPlE3qVySDOFXiRLW0QpesFcjCfI0PGqkaX
aOQg+nmT/4OKKhmia9t/3HUcRPLMCinpmmRw0mrf+CoziJYZKupv3SCDzL22
U9VlX9GhJ8KH7OzIUJzUUu5TMYBiZ2bXlVPIkL+7sYDrQz86XVfdYkRDAR2j
3Wo/s/sRdYRdzZCOAktZhqMZMf3Ix8Ey4dpWCpw6N8+p4NyPCkWk6lSZKdDs
yO9qKNWPXnFfnt25lwI/v7mcT8zsQ+Oye8skxCiwO01sUCiyF6Vwyrv23aSA
ncJrOiXrHnSKtqr+aR4FIiL2f9c36kGcCdu0pwooUEyJL7bW7EG+by6VqRfh
7yclmScK96CnZht7mcsp4Lwjp4l+qhvNSYQdtqulgMf3av82k27kMjIoO/iZ
Ai88xtiv63Shv28CJXcsUyBjwGLGVqULXbycMyO8QoEWyen6l+JdyGql2F1t
jQJMk2SHKpYulMtEPuS1SQHuN5R8iPyE+ElDbr2MBBxR4ZDr8O1E7yetldn3
EqDw3PjilFU7EsrMY5+VIaCF6p5qpN6OjmbUhGbLEWBwP462T7gdXS2PEzJX
IMBB92tV7Uwb0qSo5vScJqBAQFci9mEbunLFeybyHAHHqi9wX37UirIriy7V
XyGAY/nETNHjZlRqJ9tYaEVAspXGJaEbzajDu/+e+H0CJIet0t4qNKPb63yC
uQ8I0G5INwlca0KP+rVIb20I8A8X6LNwb0LpSoXPbB0JoBXnrN7n1Yheyfcx
lHkRQFj+DfZ8UY/urLcl9UQS0JsnwXrZoh7JCC/uFIsmoHLBIoTnXD3aIULI
+r0m4NmT7pCKzY/oGs18k0wcAdzRaaHzjh/R4H8hfY6JBJxr0g6/a16HomRv
hb3MJkBwpw+7zNk6RLa6/qMuhwAW3ffh9AJ1iMknb5qaS8DX4SMRid9r0W+e
HTJGBQQ8XFqN+KZbi4SdRbJ3lhAQfSQ1UutMDRr6HLCw+YEA93uDe/j4a1DC
FNtODkRAg9kB0a9rCH08lzxypIaAGy4Loux2CFX1RFSfqSPgeWaCuK9pNdqp
nXTetJGAQcZ5KWulKvR9+zFniU4CvOtjFYBahsxFry/yfidgqlM+3LwcW+Tk
5jfsy1+//PZ3LkOiCak7o4dwvhT2+AFqKbohwSnH9AOvH1fApu1KCcpTJ2r7
RwgYsnKrT1ktQqJx1DeskwScceDmbassQmTOcXIedoZnucOcSxHqS64A9SkC
7CMWjiqtvUM7ZRYo7tMEMFXf9/uyVogmi9Jc2n7jehysjONYzUeBnw8D4ywB
8rJLmqYu+Wi582LTc2x6DcnN3NU8dJq7WYd2joBYhyxT1bVcZFJXYbeI3dwc
c9Tlbzaylor+/nGegPCh/i+NbtnodVa9h+QCAUZ/2PzY17OQ98zuw2+wF/f7
/85Zz0Quk/NOjxYJOGjtWvBjIx1lXuA/t2WZALJ3mamIZzri+Ri3YYxdHj3P
9ngzDYlZM1ZVYWvV3XNgo0lDqmYhYEMlwI3TUOH8lhR0dqnfEq0QoCoU/TvU
Kxlx6AkpsKwSwAa9ccNbktFhCRWWm9iZlhqbTrRJKM4qrZqC3f/+VH0W3VuU
0dsFG2sE8Dw2G/7D/Aa5tVsTin8JCHBRlw5hS0DHSj1KnLDvufP+bOWNQzni
w8+msQc9tspYHopFofPHgg6sE6D2hPBnEIxBt5h7c3WxhbxrZZWlo1HV+AXx
UuyYZ1mBQ/JRKKCOMXwMm8knfNQFIlHxiQPMuzcIIL0wDy5Ri0ARgqoqd7Bv
vLw8rqMdjiprdNZfYrf6yyrOXg1DXPNZn/KxM4O2TwqZhqD7znJl89iS/OOP
QzqC0K6q/9rZNnH+h8qOtA0EICW3H8ti2H+O+HUzjL1ET1ej5NWxu4/fdFcm
XqDsV6Ghd7ALhE8Iuq76oO6W1k1X7BDRzd4ShudIX/zMs1BsG4nuJ7Os3ui7
5xJfKra2dLKIMI8Xuh4w8akU2/ghqaDtsgeiU90d1YjNZx+0TcXcBd2qdrDv
xR5+LGlS6uqIxPnYLX9ix3v2lwmHPUL++VO2JOxypkW+M1ceoI6BxdA/2LJ7
TneKeJijcF6FZir2vbNMa6L6N1E3XwnHOnZXsXTRNhNVVBRj4bSJ3WufoyRZ
KAZV9y/P/nO80/lp7ThdyA2877nxL96CGw2nE00hkr328Nq//FPY9uja/wed
Eho/F7EzNcylipNtYF6O5R0Fm3Sh9ptSoD3MRjLGjGMLqfA+a3F0hrl+uejB
f/EoPhbRM3GDR4lJOR3Y/TFWVsThJyBVdf5LNfZSVHR18b6nAEyH9uZh73nV
yObC8gxI/orWsf/yC1uwADofaDMK+e6DbRB88D091RcaPhw0scF2DtDe1Trj
B4xbFlau/auPT06ZXn8g2By7biOAPeA9uIO7LRiuas5q0GG7KdMXED9CYON7
O4zi/RB/WpK+pDcMhLYYWcZji566lMf1KRwy6/YkOGFXK5gYuLREwLgqL0kL
e1g2KAeqIyFCnrdhFe/PhzKp+knlUaD0Yb9eB/aGdBUNQ1E07JZ6tBKPzSdJ
0mtNj4E4c0lfeWxjkQvreqEJsGain38dn49T0WlBS2/fQLCNTREXNvNTOlYN
g7cwt2Tq9Bmft2ny7UTy3UQQbxhWOoed1HC4Xtw3GT50f2pnwuczZK03YMuu
FJgYl+4qxefbQ+L51Z7IFOC4FBdugn0zfnzCLi0VKqxe3sjF/YDDIW17WUM6
qPyNmhbG/YI2W7/HVzMDljTryA1LBMz+3Bpr0JcB7VOH3t3C7tC4K7I6lglN
zlmuPrgf+Rw+rnWaPgc4r8WxfcD97O+0XqupQAH4xutcqyYImKfPFVUzL4Bj
pyvNpLFJBxjCJTMLgOQ6IppBwetxteQmnUQhPHeI3O5HJqCklpOcovwO1v3K
W8T+9dvX/bumjIthx3Ndj90TBJgXi9p3JRfDmn1uzO1xAgw/+QyUTxaDUK+T
c9EYAeoMsol+1iXQGhvsrDFKwHHbKElhz1IYuygecPsnASMXDa4+TCiHd49/
MR8dJEBp3M20Y6gcWu37bpp9xf3GK/GBCG8FtH06XhY3QIBOJek5KbYCGGUE
wnd8IaBO2L3U4nUlzFgWjXR/xvVnSeIyjqiC5r+RYzQduJ+QFmeOna8BQZoH
I1N4PprIbbP7cqcGLLql+ieqCAjy4V7xeVYDG937vv56j+txEBgmPtZAobz3
9r4K/L6bL3hTztTCU4XQPUl43rJ3cF/mV66Dv41Cs8N4Xi/kQ/5exXq44L+P
ZwzP/3ZhRTabW/UgpnKcyQ/fD5LTZRyaPOvhkeNmoXAUjv/NCUXH+now5rsv
ZhVBQGHQ/qbPmg1Q1rJtrC0I1/fB8nCQSSMw8ouoH/QmYFIon4XBpxn4DoZ3
7cf3m+q0LFvDjGZgokYIO1sSEHkwrbeotRlO0fWd7bEg4AJ3fIzZrhYYM/TL
8bxNQMp2/6M10S3wsPCAGTLE+U9ZKLlmt0I8s83jnsu4/6fyPZzragfZ1qBT
FyUIKN2ao5Pxpx1W36e5mYvheXhXXtaYowMkGn6FPTlBgIagHk3HtQ7Q7tM8
UyCI48nxC8sY7gAD/fSCRQECEosWSo1nOuHk3sTpvWwEFJuMb054dwG35NXG
2lkKuD58f/Hqmx4IMFZ2SE2nwBlYvMOS3wNd2yOO307F90tWMa+m6h6wH79D
eyCZAtGFSRXywz3wy5BJKDSBAqULfkJ8vJ+BpgY0jV9R4I+LAfNkzGdojQyk
TX5KASvfxU/Okb1QPqR/vAXfnw3eil2LC+wHCaK+MnobBSx8W2h/dA2CXMOJ
hluKZPj4TFg4oG0Y2sW0LbpvzYDR7vE6jusjQLdZuv/2f79hXqFJacRxFO4S
jirFZ0iQb71zxcxmHNpL3O3lOaeB3nPCyyxiEpZotiT3vpsEr9eHLnFFTMML
1XunjLUmQJ3eU7De7zcYXtCaVhoag7xLDwYomWSQN+b/JXJyFORiUENnKt6H
sdSpplcjkGfWo7xnYhZWtCZKtZ78AAt+PWGVhTkQkHHpqK37Bu9GGUsuzP4B
ugejbqGCA6DGwXDUf8sCnN8/3mp6vBcc1aRlsmgW4VvVrWh7/S5oyfij07C6
CF29B6aX8b6wtF/VP8C0DCzv7Hgy3tVA7HnpVV1GKnyjTq4OpxVCVu61qOod
VOAKcPQ3NimEck5XaUFWKqSycbUM7yuE/vHahxt7qRCPmEy/BhQAq4/WaIYQ
FfpX9aU9x/PAp9GqfV2TCjztoq2ZblnwSDUxIT2CCvb7T9CEZiaCV369Ittr
KljDgrwOTyKEcE0NuMVTIbjo7xG24LeQOynKrpNGha0Hqjx5phNgyrfK928Z
FfSRh/acRwwYNX+xufKNClIXtR9AVig8EF/bWfWDCm0BV5STgkPALZov++gY
judp9FtGUhC8tjQfX5uhApx9u+rj+RJ6t81fT9ugQjiJqeNhlheM2uxZZqVb
geszHHOXSB7wZ0A+wpVxBf4MsZGLPF1gV+aTTm3WFQjSixN5mmULfLtT7r3n
WAHW+yNynZ5WIPK4advRfStgr5LNHpllCoojpNQQ3hVY2KgWrsi6Av/3fwD+
///A/wBglLEO
          "]]},
        Annotation[#, "Charting`Private`Tag#1"]& ]}, {}},
     {"WolframDynamicHighlight", <|
      "Label" -> {"XYLabel"}, "Ball" -> {"InterpolatedBall"}|>}], 
    StyleBox[
     DynamicBox[(Charting`HighlightActionBox["DynamicHighlight", {}, 
       Slot["HighlightElements"], 
       Slot["LayoutOptions"], 
       Slot["Meta"], 
       Charting`HighlightActionFunction["DynamicHighlight", {{{{}, {}, 
           Annotation[{
             Directive[
              Opacity[1.], 
              RGBColor[0.368417, 0.506779, 0.709798], 
              AbsoluteThickness[2]], 
             Line[CompressedData["
1:eJw12Hc4l+/3AHAZKUkyUkK0jezMcmgpI0JSySry0UBmZlIke4SssvfKltzI
XiEkRcl+5/1+yHojfO+u6/f767le/zzPOee+73Pu6xEws9Yxp6WhoaHbQkPz
76l2ieXsmsAKioy+0Dl60lZJscRtdhvfCorgaZjmDdcCEYHf8Xu4V5DysDbP
QJgxsKw0USXYVtDJyvWBwjBr6M7wyrOkXUH0RpvnQsM8wWDb4r7+X1QknjAn
oR4WDHebvs0WJFMRwzVuxiuhb+DZ+cwEiyNU5A9q0U6B+WDbu8oWzr6Mlkui
6nLu1kDrLe6pMfYltBr8NapGrRnWq7MKFPYtovm6rrlayicYfTcXemX7App/
eXhhkKkXZBK39gbumEcjR2ROm9d/gVMHe0T9qXOoNjLfVr3oG/C4srgHkGaR
xpCOboPND+iKkzCwGCJQYvHjO4p3R+CTZdHkyfdk5MqqbmNwbBTSBLvltD/8
Rl/mo9xZSsdAPKbL5lHLNBobdJClEZwAAfHTg3uyJxFZhHk5IHkSSJXnGbYW
jqONXfxaozNTsP/ee1OngFE0S1G+ZyBDgo1WttRZ2xG0pdzjhq/hb7ADZr3/
lofRl++JUim6M1Au1VGzWDKI5jPlE3qVySDOFXiRLW0QpesFcjCfI0PGqkaX
aOQg+nmT/4OKKhmia9t/3HUcRPLMCinpmmRw0mrf+CoziJYZKupv3SCDzL22
U9VlX9GhJ8KH7OzIUJzUUu5TMYBiZ2bXlVPIkL+7sYDrQz86XVfdYkRDAR2j
3Wo/s/sRdYRdzZCOAktZhqMZMf3Ix8Ey4dpWCpw6N8+p4NyPCkWk6lSZKdDs
yO9qKNWPXnFfnt25lwI/v7mcT8zsQ+Oye8skxCiwO01sUCiyF6Vwyrv23aSA
ncJrOiXrHnSKtqr+aR4FIiL2f9c36kGcCdu0pwooUEyJL7bW7EG+by6VqRfh
7yclmScK96CnZht7mcsp4Lwjp4l+qhvNSYQdtqulgMf3av82k27kMjIoO/iZ
Ai88xtiv63Shv28CJXcsUyBjwGLGVqULXbycMyO8QoEWyen6l+JdyGql2F1t
jQJMk2SHKpYulMtEPuS1SQHuN5R8iPyE+ElDbr2MBBxR4ZDr8O1E7yetldn3
EqDw3PjilFU7EsrMY5+VIaCF6p5qpN6OjmbUhGbLEWBwP462T7gdXS2PEzJX
IMBB92tV7Uwb0qSo5vScJqBAQFci9mEbunLFeybyHAHHqi9wX37UirIriy7V
XyGAY/nETNHjZlRqJ9tYaEVAspXGJaEbzajDu/+e+H0CJIet0t4qNKPb63yC
uQ8I0G5INwlca0KP+rVIb20I8A8X6LNwb0LpSoXPbB0JoBXnrN7n1Yheyfcx
lHkRQFj+DfZ8UY/urLcl9UQS0JsnwXrZoh7JCC/uFIsmoHLBIoTnXD3aIULI
+r0m4NmT7pCKzY/oGs18k0wcAdzRaaHzjh/R4H8hfY6JBJxr0g6/a16HomRv
hb3MJkBwpw+7zNk6RLa6/qMuhwAW3ffh9AJ1iMknb5qaS8DX4SMRid9r0W+e
HTJGBQQ8XFqN+KZbi4SdRbJ3lhAQfSQ1UutMDRr6HLCw+YEA93uDe/j4a1DC
FNtODkRAg9kB0a9rCH08lzxypIaAGy4Loux2CFX1RFSfqSPgeWaCuK9pNdqp
nXTetJGAQcZ5KWulKvR9+zFniU4CvOtjFYBahsxFry/yfidgqlM+3LwcW+Tk
5jfsy1+//PZ3LkOiCak7o4dwvhT2+AFqKbohwSnH9AOvH1fApu1KCcpTJ2r7
RwgYsnKrT1ktQqJx1DeskwScceDmbassQmTOcXIedoZnucOcSxHqS64A9SkC
7CMWjiqtvUM7ZRYo7tMEMFXf9/uyVogmi9Jc2n7jehysjONYzUeBnw8D4ywB
8rJLmqYu+Wi582LTc2x6DcnN3NU8dJq7WYd2joBYhyxT1bVcZFJXYbeI3dwc
c9Tlbzaylor+/nGegPCh/i+NbtnodVa9h+QCAUZ/2PzY17OQ98zuw2+wF/f7
/85Zz0Quk/NOjxYJOGjtWvBjIx1lXuA/t2WZALJ3mamIZzri+Ri3YYxdHj3P
9ngzDYlZM1ZVYWvV3XNgo0lDqmYhYEMlwI3TUOH8lhR0dqnfEq0QoCoU/TvU
Kxlx6AkpsKwSwAa9ccNbktFhCRWWm9iZlhqbTrRJKM4qrZqC3f/+VH0W3VuU
0dsFG2sE8Dw2G/7D/Aa5tVsTin8JCHBRlw5hS0DHSj1KnLDvufP+bOWNQzni
w8+msQc9tspYHopFofPHgg6sE6D2hPBnEIxBt5h7c3WxhbxrZZWlo1HV+AXx
UuyYZ1mBQ/JRKKCOMXwMm8knfNQFIlHxiQPMuzcIIL0wDy5Ri0ARgqoqd7Bv
vLw8rqMdjiprdNZfYrf6yyrOXg1DXPNZn/KxM4O2TwqZhqD7znJl89iS/OOP
QzqC0K6q/9rZNnH+h8qOtA0EICW3H8ti2H+O+HUzjL1ET1ej5NWxu4/fdFcm
XqDsV6Ghd7ALhE8Iuq76oO6W1k1X7BDRzd4ShudIX/zMs1BsG4nuJ7Os3ui7
5xJfKra2dLKIMI8Xuh4w8akU2/ghqaDtsgeiU90d1YjNZx+0TcXcBd2qdrDv
xR5+LGlS6uqIxPnYLX9ix3v2lwmHPUL++VO2JOxypkW+M1ceoI6BxdA/2LJ7
TneKeJijcF6FZir2vbNMa6L6N1E3XwnHOnZXsXTRNhNVVBRj4bSJ3WufoyRZ
KAZV9y/P/nO80/lp7ThdyA2877nxL96CGw2nE00hkr328Nq//FPY9uja/wed
Eho/F7EzNcylipNtYF6O5R0Fm3Sh9ptSoD3MRjLGjGMLqfA+a3F0hrl+uejB
f/EoPhbRM3GDR4lJOR3Y/TFWVsThJyBVdf5LNfZSVHR18b6nAEyH9uZh73nV
yObC8gxI/orWsf/yC1uwADofaDMK+e6DbRB88D091RcaPhw0scF2DtDe1Trj
B4xbFlau/auPT06ZXn8g2By7biOAPeA9uIO7LRiuas5q0GG7KdMXED9CYON7
O4zi/RB/WpK+pDcMhLYYWcZji566lMf1KRwy6/YkOGFXK5gYuLREwLgqL0kL
e1g2KAeqIyFCnrdhFe/PhzKp+knlUaD0Yb9eB/aGdBUNQ1E07JZ6tBKPzSdJ
0mtNj4E4c0lfeWxjkQvreqEJsGain38dn49T0WlBS2/fQLCNTREXNvNTOlYN
g7cwt2Tq9Bmft2ny7UTy3UQQbxhWOoed1HC4Xtw3GT50f2pnwuczZK03YMuu
FJgYl+4qxefbQ+L51Z7IFOC4FBdugn0zfnzCLi0VKqxe3sjF/YDDIW17WUM6
qPyNmhbG/YI2W7/HVzMDljTryA1LBMz+3Bpr0JcB7VOH3t3C7tC4K7I6lglN
zlmuPrgf+Rw+rnWaPgc4r8WxfcD97O+0XqupQAH4xutcqyYImKfPFVUzL4Bj
pyvNpLFJBxjCJTMLgOQ6IppBwetxteQmnUQhPHeI3O5HJqCklpOcovwO1v3K
W8T+9dvX/bumjIthx3Ndj90TBJgXi9p3JRfDmn1uzO1xAgw/+QyUTxaDUK+T
c9EYAeoMsol+1iXQGhvsrDFKwHHbKElhz1IYuygecPsnASMXDa4+TCiHd49/
MR8dJEBp3M20Y6gcWu37bpp9xf3GK/GBCG8FtH06XhY3QIBOJek5KbYCGGUE
wnd8IaBO2L3U4nUlzFgWjXR/xvVnSeIyjqiC5r+RYzQduJ+QFmeOna8BQZoH
I1N4PprIbbP7cqcGLLql+ieqCAjy4V7xeVYDG937vv56j+txEBgmPtZAobz3
9r4K/L6bL3hTztTCU4XQPUl43rJ3cF/mV66Dv41Cs8N4Xi/kQ/5exXq44L+P
ZwzP/3ZhRTabW/UgpnKcyQ/fD5LTZRyaPOvhkeNmoXAUjv/NCUXH+now5rsv
ZhVBQGHQ/qbPmg1Q1rJtrC0I1/fB8nCQSSMw8ouoH/QmYFIon4XBpxn4DoZ3
7cf3m+q0LFvDjGZgokYIO1sSEHkwrbeotRlO0fWd7bEg4AJ3fIzZrhYYM/TL
8bxNQMp2/6M10S3wsPCAGTLE+U9ZKLlmt0I8s83jnsu4/6fyPZzragfZ1qBT
FyUIKN2ao5Pxpx1W36e5mYvheXhXXtaYowMkGn6FPTlBgIagHk3HtQ7Q7tM8
UyCI48nxC8sY7gAD/fSCRQECEosWSo1nOuHk3sTpvWwEFJuMb054dwG35NXG
2lkKuD58f/Hqmx4IMFZ2SE2nwBlYvMOS3wNd2yOO307F90tWMa+m6h6wH79D
eyCZAtGFSRXywz3wy5BJKDSBAqULfkJ8vJ+BpgY0jV9R4I+LAfNkzGdojQyk
TX5KASvfxU/Okb1QPqR/vAXfnw3eil2LC+wHCaK+MnobBSx8W2h/dA2CXMOJ
hluKZPj4TFg4oG0Y2sW0LbpvzYDR7vE6jusjQLdZuv/2f79hXqFJacRxFO4S
jirFZ0iQb71zxcxmHNpL3O3lOaeB3nPCyyxiEpZotiT3vpsEr9eHLnFFTMML
1XunjLUmQJ3eU7De7zcYXtCaVhoag7xLDwYomWSQN+b/JXJyFORiUENnKt6H
sdSpplcjkGfWo7xnYhZWtCZKtZ78AAt+PWGVhTkQkHHpqK37Bu9GGUsuzP4B
ugejbqGCA6DGwXDUf8sCnN8/3mp6vBcc1aRlsmgW4VvVrWh7/S5oyfij07C6
CF29B6aX8b6wtF/VP8C0DCzv7Hgy3tVA7HnpVV1GKnyjTq4OpxVCVu61qOod
VOAKcPQ3NimEck5XaUFWKqSycbUM7yuE/vHahxt7qRCPmEy/BhQAq4/WaIYQ
FfpX9aU9x/PAp9GqfV2TCjztoq2ZblnwSDUxIT2CCvb7T9CEZiaCV369Ittr
KljDgrwOTyKEcE0NuMVTIbjo7xG24LeQOynKrpNGha0Hqjx5phNgyrfK928Z
FfSRh/acRwwYNX+xufKNClIXtR9AVig8EF/bWfWDCm0BV5STgkPALZov++gY
judp9FtGUhC8tjQfX5uhApx9u+rj+RJ6t81fT9ugQjiJqeNhlheM2uxZZqVb
geszHHOXSB7wZ0A+wpVxBf4MsZGLPF1gV+aTTm3WFQjSixN5mmULfLtT7r3n
WAHW+yNynZ5WIPK4advRfStgr5LNHpllCoojpNQQ3hVY2KgWrsi6Av/3fwD+
///A/wBglLEO
              "]]}, "Charting`Private`Tag#1"]}}, {}}, <|
        "HighlightElements" -> <|
          "Label" -> {"XYLabel"}, "Ball" -> {"InterpolatedBall"}|>, 
         "LayoutOptions" -> <|
          "PanelPlotLayout" -> <||>, 
           "PlotRange" -> {{-1.5707962626807608`, 1.5707962626807608`}, {0., 
            1.1}}, "Frame" -> {{False, False}, {False, False}}, 
           "AxesOrigin" -> {0, 0}, "ImageSize" -> {360, 360/GoldenRatio}, 
           "Axes" -> {True, True}, "LabelStyle" -> {}, "AspectRatio" -> 
           GoldenRatio^(-1), "DefaultStyle" -> {
             Directive[
              Opacity[1.], 
              RGBColor[0.368417, 0.506779, 0.709798], 
              AbsoluteThickness[2]]}, 
           "HighlightLabelingFunctions" -> <|"CoordinatesToolOptions" -> ({
               Identity[
                Part[#, 1]], 
               Identity[
                Part[#, 2]]}& ), 
             "ScalingFunctions" -> {{Identity, Identity}, {
               Identity, Identity}}|>, "Primitives" -> {}, "GCFlag" -> 
           False|>, 
         "Meta" -> <|
          "DefaultHighlight" -> {"Dynamic", None}, "Index" -> {}, "Function" -> 
           Plot, "GroupHighlight" -> False|>|>]]& )[<|
       "HighlightElements" -> <|
         "Label" -> {"XYLabel"}, "Ball" -> {"InterpolatedBall"}|>, 
        "LayoutOptions" -> <|
         "PanelPlotLayout" -> <||>, 
          "PlotRange" -> {{-1.5707962626807608`, 1.5707962626807608`}, {0., 
           1.1}}, "Frame" -> {{False, False}, {False, False}}, 
          "AxesOrigin" -> {0, 0}, "ImageSize" -> {360, 360/GoldenRatio}, 
          "Axes" -> {True, True}, "LabelStyle" -> {}, "AspectRatio" -> 
          GoldenRatio^(-1), "DefaultStyle" -> {
            Directive[
             Opacity[1.], 
             RGBColor[0.368417, 0.506779, 0.709798], 
             AbsoluteThickness[2]]}, 
          "HighlightLabelingFunctions" -> <|"CoordinatesToolOptions" -> ({
              Identity[
               Part[#, 1]], 
              Identity[
               Part[#, 2]]}& ), 
            "ScalingFunctions" -> {{Identity, Identity}, {
              Identity, Identity}}|>, "Primitives" -> {}, "GCFlag" -> False|>,
         "Meta" -> <|
         "DefaultHighlight" -> {"Dynamic", None}, "Index" -> {}, "Function" -> 
          Plot, "GroupHighlight" -> False|>|>],
      ImageSizeCache->{{110.408076171875, 
       248.591923828125}, {-20.787841796874993`, 0.3840332031250071}}],
     Selectable->False]},
   Annotation[{{{{}, {}, 
       Annotation[{
         Directive[
          Opacity[1.], 
          RGBColor[0.368417, 0.506779, 0.709798], 
          AbsoluteThickness[2]], 
         Line[CompressedData["
1:eJw12Hc4l+/3AHAZKUkyUkK0jezMcmgpI0JSySry0UBmZlIke4SssvfKltzI
XiEkRcl+5/1+yHojfO+u6/f767le/zzPOee+73Pu6xEws9Yxp6WhoaHbQkPz
76l2ieXsmsAKioy+0Dl60lZJscRtdhvfCorgaZjmDdcCEYHf8Xu4V5DysDbP
QJgxsKw0USXYVtDJyvWBwjBr6M7wyrOkXUH0RpvnQsM8wWDb4r7+X1QknjAn
oR4WDHebvs0WJFMRwzVuxiuhb+DZ+cwEiyNU5A9q0U6B+WDbu8oWzr6Mlkui
6nLu1kDrLe6pMfYltBr8NapGrRnWq7MKFPYtovm6rrlayicYfTcXemX7App/
eXhhkKkXZBK39gbumEcjR2ROm9d/gVMHe0T9qXOoNjLfVr3oG/C4srgHkGaR
xpCOboPND+iKkzCwGCJQYvHjO4p3R+CTZdHkyfdk5MqqbmNwbBTSBLvltD/8
Rl/mo9xZSsdAPKbL5lHLNBobdJClEZwAAfHTg3uyJxFZhHk5IHkSSJXnGbYW
jqONXfxaozNTsP/ee1OngFE0S1G+ZyBDgo1WttRZ2xG0pdzjhq/hb7ADZr3/
lofRl++JUim6M1Au1VGzWDKI5jPlE3qVySDOFXiRLW0QpesFcjCfI0PGqkaX
aOQg+nmT/4OKKhmia9t/3HUcRPLMCinpmmRw0mrf+CoziJYZKupv3SCDzL22
U9VlX9GhJ8KH7OzIUJzUUu5TMYBiZ2bXlVPIkL+7sYDrQz86XVfdYkRDAR2j
3Wo/s/sRdYRdzZCOAktZhqMZMf3Ix8Ey4dpWCpw6N8+p4NyPCkWk6lSZKdDs
yO9qKNWPXnFfnt25lwI/v7mcT8zsQ+Oye8skxCiwO01sUCiyF6Vwyrv23aSA
ncJrOiXrHnSKtqr+aR4FIiL2f9c36kGcCdu0pwooUEyJL7bW7EG+by6VqRfh
7yclmScK96CnZht7mcsp4Lwjp4l+qhvNSYQdtqulgMf3av82k27kMjIoO/iZ
Ai88xtiv63Shv28CJXcsUyBjwGLGVqULXbycMyO8QoEWyen6l+JdyGql2F1t
jQJMk2SHKpYulMtEPuS1SQHuN5R8iPyE+ElDbr2MBBxR4ZDr8O1E7yetldn3
EqDw3PjilFU7EsrMY5+VIaCF6p5qpN6OjmbUhGbLEWBwP462T7gdXS2PEzJX
IMBB92tV7Uwb0qSo5vScJqBAQFci9mEbunLFeybyHAHHqi9wX37UirIriy7V
XyGAY/nETNHjZlRqJ9tYaEVAspXGJaEbzajDu/+e+H0CJIet0t4qNKPb63yC
uQ8I0G5INwlca0KP+rVIb20I8A8X6LNwb0LpSoXPbB0JoBXnrN7n1Yheyfcx
lHkRQFj+DfZ8UY/urLcl9UQS0JsnwXrZoh7JCC/uFIsmoHLBIoTnXD3aIULI
+r0m4NmT7pCKzY/oGs18k0wcAdzRaaHzjh/R4H8hfY6JBJxr0g6/a16HomRv
hb3MJkBwpw+7zNk6RLa6/qMuhwAW3ffh9AJ1iMknb5qaS8DX4SMRid9r0W+e
HTJGBQQ8XFqN+KZbi4SdRbJ3lhAQfSQ1UutMDRr6HLCw+YEA93uDe/j4a1DC
FNtODkRAg9kB0a9rCH08lzxypIaAGy4Loux2CFX1RFSfqSPgeWaCuK9pNdqp
nXTetJGAQcZ5KWulKvR9+zFniU4CvOtjFYBahsxFry/yfidgqlM+3LwcW+Tk
5jfsy1+//PZ3LkOiCak7o4dwvhT2+AFqKbohwSnH9AOvH1fApu1KCcpTJ2r7
RwgYsnKrT1ktQqJx1DeskwScceDmbassQmTOcXIedoZnucOcSxHqS64A9SkC
7CMWjiqtvUM7ZRYo7tMEMFXf9/uyVogmi9Jc2n7jehysjONYzUeBnw8D4ywB
8rJLmqYu+Wi582LTc2x6DcnN3NU8dJq7WYd2joBYhyxT1bVcZFJXYbeI3dwc
c9Tlbzaylor+/nGegPCh/i+NbtnodVa9h+QCAUZ/2PzY17OQ98zuw2+wF/f7
/85Zz0Quk/NOjxYJOGjtWvBjIx1lXuA/t2WZALJ3mamIZzri+Ri3YYxdHj3P
9ngzDYlZM1ZVYWvV3XNgo0lDqmYhYEMlwI3TUOH8lhR0dqnfEq0QoCoU/TvU
Kxlx6AkpsKwSwAa9ccNbktFhCRWWm9iZlhqbTrRJKM4qrZqC3f/+VH0W3VuU
0dsFG2sE8Dw2G/7D/Aa5tVsTin8JCHBRlw5hS0DHSj1KnLDvufP+bOWNQzni
w8+msQc9tspYHopFofPHgg6sE6D2hPBnEIxBt5h7c3WxhbxrZZWlo1HV+AXx
UuyYZ1mBQ/JRKKCOMXwMm8knfNQFIlHxiQPMuzcIIL0wDy5Ri0ARgqoqd7Bv
vLw8rqMdjiprdNZfYrf6yyrOXg1DXPNZn/KxM4O2TwqZhqD7znJl89iS/OOP
QzqC0K6q/9rZNnH+h8qOtA0EICW3H8ti2H+O+HUzjL1ET1ej5NWxu4/fdFcm
XqDsV6Ghd7ALhE8Iuq76oO6W1k1X7BDRzd4ShudIX/zMs1BsG4nuJ7Os3ui7
5xJfKra2dLKIMI8Xuh4w8akU2/ghqaDtsgeiU90d1YjNZx+0TcXcBd2qdrDv
xR5+LGlS6uqIxPnYLX9ix3v2lwmHPUL++VO2JOxypkW+M1ceoI6BxdA/2LJ7
TneKeJijcF6FZir2vbNMa6L6N1E3XwnHOnZXsXTRNhNVVBRj4bSJ3WufoyRZ
KAZV9y/P/nO80/lp7ThdyA2877nxL96CGw2nE00hkr328Nq//FPY9uja/wed
Eho/F7EzNcylipNtYF6O5R0Fm3Sh9ptSoD3MRjLGjGMLqfA+a3F0hrl+uejB
f/EoPhbRM3GDR4lJOR3Y/TFWVsThJyBVdf5LNfZSVHR18b6nAEyH9uZh73nV
yObC8gxI/orWsf/yC1uwADofaDMK+e6DbRB88D091RcaPhw0scF2DtDe1Trj
B4xbFlau/auPT06ZXn8g2By7biOAPeA9uIO7LRiuas5q0GG7KdMXED9CYON7
O4zi/RB/WpK+pDcMhLYYWcZji566lMf1KRwy6/YkOGFXK5gYuLREwLgqL0kL
e1g2KAeqIyFCnrdhFe/PhzKp+knlUaD0Yb9eB/aGdBUNQ1E07JZ6tBKPzSdJ
0mtNj4E4c0lfeWxjkQvreqEJsGain38dn49T0WlBS2/fQLCNTREXNvNTOlYN
g7cwt2Tq9Bmft2ny7UTy3UQQbxhWOoed1HC4Xtw3GT50f2pnwuczZK03YMuu
FJgYl+4qxefbQ+L51Z7IFOC4FBdugn0zfnzCLi0VKqxe3sjF/YDDIW17WUM6
qPyNmhbG/YI2W7/HVzMDljTryA1LBMz+3Bpr0JcB7VOH3t3C7tC4K7I6lglN
zlmuPrgf+Rw+rnWaPgc4r8WxfcD97O+0XqupQAH4xutcqyYImKfPFVUzL4Bj
pyvNpLFJBxjCJTMLgOQ6IppBwetxteQmnUQhPHeI3O5HJqCklpOcovwO1v3K
W8T+9dvX/bumjIthx3Ndj90TBJgXi9p3JRfDmn1uzO1xAgw/+QyUTxaDUK+T
c9EYAeoMsol+1iXQGhvsrDFKwHHbKElhz1IYuygecPsnASMXDa4+TCiHd49/
MR8dJEBp3M20Y6gcWu37bpp9xf3GK/GBCG8FtH06XhY3QIBOJek5KbYCGGUE
wnd8IaBO2L3U4nUlzFgWjXR/xvVnSeIyjqiC5r+RYzQduJ+QFmeOna8BQZoH
I1N4PprIbbP7cqcGLLql+ieqCAjy4V7xeVYDG937vv56j+txEBgmPtZAobz3
9r4K/L6bL3hTztTCU4XQPUl43rJ3cF/mV66Dv41Cs8N4Xi/kQ/5exXq44L+P
ZwzP/3ZhRTabW/UgpnKcyQ/fD5LTZRyaPOvhkeNmoXAUjv/NCUXH+now5rsv
ZhVBQGHQ/qbPmg1Q1rJtrC0I1/fB8nCQSSMw8ouoH/QmYFIon4XBpxn4DoZ3
7cf3m+q0LFvDjGZgokYIO1sSEHkwrbeotRlO0fWd7bEg4AJ3fIzZrhYYM/TL
8bxNQMp2/6M10S3wsPCAGTLE+U9ZKLlmt0I8s83jnsu4/6fyPZzragfZ1qBT
FyUIKN2ao5Pxpx1W36e5mYvheXhXXtaYowMkGn6FPTlBgIagHk3HtQ7Q7tM8
UyCI48nxC8sY7gAD/fSCRQECEosWSo1nOuHk3sTpvWwEFJuMb054dwG35NXG
2lkKuD58f/Hqmx4IMFZ2SE2nwBlYvMOS3wNd2yOO307F90tWMa+m6h6wH79D
eyCZAtGFSRXywz3wy5BJKDSBAqULfkJ8vJ+BpgY0jV9R4I+LAfNkzGdojQyk
TX5KASvfxU/Okb1QPqR/vAXfnw3eil2LC+wHCaK+MnobBSx8W2h/dA2CXMOJ
hluKZPj4TFg4oG0Y2sW0LbpvzYDR7vE6jusjQLdZuv/2f79hXqFJacRxFO4S
jirFZ0iQb71zxcxmHNpL3O3lOaeB3nPCyyxiEpZotiT3vpsEr9eHLnFFTMML
1XunjLUmQJ3eU7De7zcYXtCaVhoag7xLDwYomWSQN+b/JXJyFORiUENnKt6H
sdSpplcjkGfWo7xnYhZWtCZKtZ78AAt+PWGVhTkQkHHpqK37Bu9GGUsuzP4B
ugejbqGCA6DGwXDUf8sCnN8/3mp6vBcc1aRlsmgW4VvVrWh7/S5oyfij07C6
CF29B6aX8b6wtF/VP8C0DCzv7Hgy3tVA7HnpVV1GKnyjTq4OpxVCVu61qOod
VOAKcPQ3NimEck5XaUFWKqSycbUM7yuE/vHahxt7qRCPmEy/BhQAq4/WaIYQ
FfpX9aU9x/PAp9GqfV2TCjztoq2ZblnwSDUxIT2CCvb7T9CEZiaCV369Ittr
KljDgrwOTyKEcE0NuMVTIbjo7xG24LeQOynKrpNGha0Hqjx5phNgyrfK928Z
FfSRh/acRwwYNX+xufKNClIXtR9AVig8EF/bWfWDCm0BV5STgkPALZov++gY
judp9FtGUhC8tjQfX5uhApx9u+rj+RJ6t81fT9ugQjiJqeNhlheM2uxZZqVb
geszHHOXSB7wZ0A+wpVxBf4MsZGLPF1gV+aTTm3WFQjSixN5mmULfLtT7r3n
WAHW+yNynZ5WIPK4advRfStgr5LNHpllCoojpNQQ3hVY2KgWrsi6Av/3fwD+
///A/wBglLEO
          "]]}, "Charting`Private`Tag#1"]}}, {}}, <|
    "HighlightElements" -> <|
      "Label" -> {"XYLabel"}, "Ball" -> {"InterpolatedBall"}|>, 
     "LayoutOptions" -> <|
      "PanelPlotLayout" -> <||>, 
       "PlotRange" -> {{-1.5707962626807608`, 1.5707962626807608`}, {0., 
        1.1}}, "Frame" -> {{False, False}, {False, False}}, 
       "AxesOrigin" -> {0, 0}, "ImageSize" -> {360, 360/GoldenRatio}, 
       "Axes" -> {True, True}, "LabelStyle" -> {}, "AspectRatio" -> 
       GoldenRatio^(-1), "DefaultStyle" -> {
         Directive[
          Opacity[1.], 
          RGBColor[0.368417, 0.506779, 0.709798], 
          AbsoluteThickness[2]]}, 
       "HighlightLabelingFunctions" -> <|"CoordinatesToolOptions" -> ({
           Identity[
            Part[#, 1]], 
           Identity[
            Part[#, 2]]}& ), 
         "ScalingFunctions" -> {{Identity, Identity}, {Identity, Identity}}|>,
        "Primitives" -> {}, "GCFlag" -> False|>, 
     "Meta" -> <|
      "DefaultHighlight" -> {"Dynamic", None}, "Index" -> {}, "Function" -> 
       Plot, "GroupHighlight" -> False|>|>, "DynamicHighlight"]],
  AspectRatio->NCache[GoldenRatio^(-1), 0.6180339887498948],
  Axes->{True, True},
  AxesLabel->{None, None},
  AxesOrigin->{0, 0},
  DisplayFunction->Identity,
  Frame->{{False, False}, {False, False}},
  FrameLabel->{{None, None}, {None, None}},
  FrameTicks->{{Automatic, Automatic}, {Automatic, Automatic}},
  GridLines->{None, None},
  GridLinesStyle->Directive[
    GrayLevel[0.5, 0.4]],
  ImagePadding->All,
  Method->{
   "DefaultBoundaryStyle" -> Automatic, 
    "DefaultGraphicsInteraction" -> {
     "Version" -> 1.2, "TrackMousePosition" -> {True, False}, 
      "Effects" -> {
       "Highlight" -> {"ratio" -> 2}, "HighlightPoint" -> {"ratio" -> 2}, 
        "Droplines" -> {
         "freeformCursorMode" -> True, 
          "placement" -> {"x" -> "All", "y" -> "None"}}}}, "DefaultMeshStyle" -> 
    AbsolutePointSize[6], "ScalingFunctions" -> None, 
    "CoordinatesToolOptions" -> {"DisplayFunction" -> ({
        (Identity[#]& )[
         Part[#, 1]], 
        (Identity[#]& )[
         Part[#, 2]]}& ), "CopiedValueFunction" -> ({
        (Identity[#]& )[
         Part[#, 1]], 
        (Identity[#]& )[
         Part[#, 2]]}& )}},
  PlotRange->{{-1.5707962626807608`, 1.5707962626807608`}, {0., 1.1}},
  PlotRangeClipping->True,
  PlotRangePadding->{{
     Scaled[0.02], 
     Scaled[0.02]}, {0, 0}},
  Ticks->{Automatic, Automatic}]], "Output",
 CellChangeTimes->{{3.887940424562473*^9, 3.887940434487698*^9}, 
   3.887940692467939*^9, 3.887958919864513*^9, 3.888567563017376*^9, 
   3.888567812592109*^9, 3.888911881080502*^9, 3.939698515460121*^9},
 CellLabel->"Out[46]=",ExpressionUUID->"94567bb3-1605-4a1a-9277-b9abf62f3d61"]
}, Open  ]],

Cell[CellGroupData[{

Cell[BoxData[
 RowBox[{"Export", "[", 
  RowBox[{"\"\<affgauss1der-orisel-kappa1.eps\>\"", ",", " ", "%"}], 
  "]"}]], "Input",
 CellChangeTimes->{{3.887958915807266*^9, 3.8879589170184803`*^9}, {
  3.888911884209283*^9, 3.888911885870943*^9}},
 CellLabel->"In[47]:=",ExpressionUUID->"87d236d4-d392-44fb-86d6-394a2d04ddfd"],

Cell[BoxData["\<\"affgauss1der-orisel-kappa1.eps\"\>"], "Output",
 CellChangeTimes->{3.887958923536066*^9, 3.888567563376286*^9, 
  3.888567818249679*^9, 3.888911886958543*^9, 3.939698515605497*^9},
 CellLabel->"Out[47]=",ExpressionUUID->"d016dec5-2289-4fb9-ab12-0e15d9383732"]
}, Open  ]],

Cell[CellGroupData[{

Cell[BoxData[
 RowBox[{"Plot", "[", 
  RowBox[{
   RowBox[{
    RowBox[{"affgauss1respsel", "/", "affgauss1respsel0"}], "/.", 
    RowBox[{"{", 
     RowBox[{"kappa", "->", "2"}], "}"}]}], ",", 
   RowBox[{"{", 
    RowBox[{"theta", ",", 
     RowBox[{
      RowBox[{"-", "Pi"}], "/", "2"}], ",", 
     RowBox[{"Pi", "/", "2"}]}], "}"}], ",", 
   RowBox[{"PlotRange", "->", 
    RowBox[{"{", 
     RowBox[{"0", ",", "1.1"}], "}"}]}]}], "]"}]], "Input",
 CellChangeTimes->{{3.887940459225402*^9, 3.8879404594698052`*^9}, 
   3.887940687967687*^9, {3.888567821083502*^9, 3.888567824950302*^9}},
 CellLabel->"In[48]:=",ExpressionUUID->"1b2ccac2-0900-4d81-8034-50c4871ce9a9"],

Cell[BoxData[
 GraphicsBox[
  InterpretationBox[{
    TagBox[{{{}, {}, 
       TagBox[
        {RGBColor[0.368417, 0.506779, 0.709798], AbsoluteThickness[2], 
         Opacity[1.], LineBox[CompressedData["
1:eJw113k0Vfv7B/Aya0DG6HKTqwFJ6hKqR3UzJZkqpRvqmjOUocxESoZw3Mwy
D8eY8RjyQccY5UiEIpkd52wynWP87rvW7/fHXnu9/tlr7+d5f57P/kjeczK0
ZNmxY8cUfv1319HmubQuyUQpcRofx/60OK9W4T3PJcFEz+SU0yUIAHKS1GRh
MSYa0eXYGoy+BjzMVsZJfibK0ioyexdtBpTcgCIbFiYSTfY1Q9FOYMK1LNr3
k4FUXYYTWQl+YN06NF+SwUBHMe5KxZhXEHQ5L8VKmoFO/anydSvuDTzsXeMn
CKwiTfaHnO0BJdDxt9j0uMAKusR6x8w7lQSb9cQSVdFl1FXgXwe3G2CsdCHK
gHsJaSB1ncweMiilcfSG715Eo6+2v7SKtsPZQz3yoYwFVNlBV1/+0QW/efH4
hM3OI8runuSpuxToTjppYvUdQynx58a9az7DJ5uyqT9raYhDdUjvs2UfZB+j
nNF/R0VbHb96DVgGQCGh2/lR+wzSPxrS5vR2CCQVzg0K50+hD2563YmNwzBb
c5md4+0EalN1ZqGM/oAD9rUWj8PGUPKHcWvTuJ+w1cGfNf9wFMkJeZFOmI6D
C+wxtl0dRg91LhchnkkgnepqWK4YRLW81wpEF6ageF9Lici7PtT/LrontHQG
XFTjWc879SDZG5fPJT+nQkzMgW837vagBsmwqdAIKpTTk8udrvYg88Qs5uN/
qbCSnm6ZJtuDeInnVLUyqPBkd0Er2zQFESmXHNvqqeD7rT70gzkFGbVXx19Y
psIL33GBW4bdKGWcu3DCbA5Un5lpTdt1oo4zf8mZytCgneGTdfdKJyJ/I1uw
KtDA5EESyxfZTjR85Y93OX/SwM1ooK5x7gNavqfdOa5OgxJJo5OJjh/QlT22
iSdu0uBIvYaY3qMO9N72igtLIA0EV4/PlXm0ofjHxrHO/TTIsNPVlrndhh5O
11yI+kYDxWG77FTVNiR3aUWjcJQG+s055uHrrWj1SKhWP5UGoQTJL1Y+regE
scb91zYNWBSE6kUDWtCJFFiFI3TAbDZe+b0gI/19P5N2P6JDb9FJPj0rMhqz
fn9izp0ONUtWkb/9RUYtRXstWrzoEORPiazefo/+9qf4WT+jg1hcdtSi+3s0
+ezTF9M4OvzVqk+wtmxCKxamihzv6HBsb7CA0qUmVH2Ryu/TSAceo1oCm2QT
CjQX2k9rpsPAsHRM2rdGdKmG8Ij0kQ6OK2sxQ0aNaHr9dML6CB3ipLNeX7vY
gNT/DDM9vhMDH/tBYYmDDSh0SubAKXYMmu/9Lj+wjtBZDYmwk9wY3PZckhdw
QUg8Uctq/z4MnuWlKDy3qEcsu5+qhR/EYJBz8ZTT+To0lB0XvPc8BoHkRFVg
VKGHlKzXai4YTH9UIViSqpAKYVJQxB0DvYF+auiTKjQXvTOI+gQDMbpA8ldG
JfquFnLIzxeDEpGw7YfMCsTraDCmH4LBdztvcuZaGRIumMlJSMbgopuY+Iea
MkTiEJBmTcUg14/ktuBZhpBpjt4/6Ri4xiwdPr9eiuxSzWP5cjDYVf8gpH/9
LXJVySLwlWDgeKgmSXCtGAl5OezIb8BARXnlqoVnMTLWDQxKasKATVdxu3Ct
CK0u63sFkzFIdCNaaK4XohVO1fJLbRi0tSUc9tzIRyfTqev3PmFA+N7X3+Kd
j+yuCdeLUDC4+4s/RGCTiPzSfAbJPRgsHwilFmzmocjefGGuPgwOOXmVjGzl
oMsXf1xT/IYBLbDKQs4P94ml13nfMSDFLfJ7bGcjnrWhQ6IjGFxrsnfj35GN
Pkrc2/4xioG30B3Vyzsz0cT+0hCBKQw0ZeKoUQEZ6ATZrUJ3GgN+6E0a3pmB
XtygCPjOYJBno7v9mCUd6cYfNW+nYtBXe5ZMZE1F2mcO7WSZx+A3j3vDv/a8
QVWTWOkq7jDPK6cj+VPQnsScvokFDOx9xH90iCehXcFlDvmLeL99OZRspBIR
54TQ8NMlDHT8sVD2YwloJNe3xnAZA5nARmX103HI1ZqrdGgFg4QgYvh3lVgU
LpbYEbOK9yOYMOYJr1FesYiOBgOD2ReWryp0YhA0qHlEM/G8vdSbMNQnoCWd
6sPH1zDoCFVWm78ejfJ+dCo14M6L4J6SsYhEPdw0z0/rGCgenPCI7IpAYgWn
C69s4N8vVSX94WsYIvq9ON+A+5d0CIV9/CWyR9LyxzcxoBw19VHHXqA7pje8
onGXyB4/5rUWjKQ2nKXncUfKb/dWsD9DKhwDshpbGDifpPjP8wWimaSt8Bjc
+qcz5GR/C0BC+FQawm3mOFvyQc8Xodan98W2MZBwjeC6YOmJ1Fx39hngHvZQ
NK/0ckeaP33SA3An+/VVyUY/Qkggty0PN2nXssRFAwd0pu+sVgduZeFzH+V8
LZESmV1yDLf9pV3r8jdMkZbGgOES7u7y02Vc5pqog5DwfRN3r2vBecW3J8C1
TKVx+7/nP748o59kBESvsk0mbv2S283n0iwgOHofYQ43JZNf2MjVFkoc7AL6
cefpWp4qz3CGBYPRthrcsxqNQ+fDXcHTMNv2NW6ZC+JB7e5PgE1/5b7df++j
5iFnbO4NmatiJCXcfQl2dtgf/mDaaGe1jtdjJTauvlz0KTymazmRcAv/28Lv
yRMEuc+lPzvgVo5esgLWYBi67RN9ALfJq0O1bIznMMgYKGzE6/8kTJ+3Yy4E
ckop0ua4ScEFVcZ94aDvICsfjPfza+DgbrEPr0C9kon24vZWZyvBRiLhaKba
23A8D8nnFNkqeqNhOd23wh3Pi/xZ7SKRTwSYdzPoGMHzVa9qbuLZHgMKtmoX
L+AeVo4ogPrXMHkg0IyG59NRKetGOikWzEJEOM/g3jpdt4O9LA5u2SgIe+F5
llCcNe7ISQCT/kmnWTz/ZnIam8ZRKXBHaELJEV8vZ+OyI1ZS34DYlaa71vh6
2vOUlU/XJBWml3wybmIYzNDup9Gs0+C5ylyoOA2D9OY/yArPM6CbOCQM+PqN
XO8N28mbCSn99vcXJjHwPfnses/rTKCqao8kTGBgmjwx6ZKdBZ8TLJw+/8RA
0C2bu6o5BySsf5wbwucJS/6NnudXc6F99qyB5hAG8z84Ek2+5ELoG18icQCD
Ll1rubXxPGhROKV2E59HwX8cvXaOrQC6Fx4oaOHzbGPGuMNCsgQIg1fdwxAG
i2yF8jqWJTCovurn+A7Px+/sBMW8EnggW8ilVYv343qFKevJt0CyT80ZrcSg
olGIlqleClK3Q6OKC/F6xvfxTpuVQ8uS0FJ1PAaW5fKu3RnlcPAvPoZQLAZ3
PgV/JU2Vg8eG1HvbGAyusCunhThVgFWDfxMjAoOjD2MVZf0qQcjHcKk8EINR
LZPrjikkuGiR0UC0x+D8hLdF13cSEN5yFNXa4PMmIM1BTrwaYuUe1DVbYmBY
M/tsNrEalu3n9ZrNMGiS9am0iq8Bo9rcT4+M8PrzpIuYxdQBr8X3gFAVfJ7M
Ls8dudwARg4Xb/XvwMD8DJdL/z8NwFB7zyu8SYeIYDFmcFADuORshOox6TB7
CNgn3zeAcg/HXMECHdJNX4hnXmyESenm6d9/0kGgS0zvoHoT8FMYA2P4fr1U
DMX71fD/xjOllD0+dOiUVeN3/psMmnX6dPkndMjIUXJr9SPD23qpeB0XOhi+
Oa7mTiaDp/ICydGWDm8jDrR+vtoM1+bGtuyu4/u7w+pwhHkL6PAtpqjK0WFK
ppiHPbgNJtidCh2/0GAwS8JxobsTFu9Hxy6K0KCSo8Aw91cnSBepS/XtowHB
WkXZTLAL2mL4HMt300D3mPGOrptdEJpbaPbP9hzUF4RE5w53genLgBfRk3OQ
VrZUaTb3EeKqOP+VL5+DcvOJ7cnAbhgT3xRL0J0DL8daretveqA+1EG6z4UK
JqknbiaF94HtQA1Vu3UGrJ63s4x0DwKnOG+/1MQUvA+SlQ37MAxrXdwNHIcm
4e6+iSbBW6PAcWQIc3Ieh0XV1vOj7mPgJmVxhof4E4qd9jLvOU/A2Kdov1uC
o8DmNxlwL2YKWsy+898eG4aAeCltkZgZGJuk9TdsDMEVNr9j5BAqiKtTRQs0
B6BI2+ErPY8GTp+crJhefXAmATV/zMIgaCEqJ2HrMxTd61EXnpyHTJUVaUtb
ClgdNJa9sLQAndx5fmZLXVA6xlmhMf8LNsQKfa5GtYOOIPvh0J1LoHdn9X3L
IhncdU4rEXcsg+f88c6ohgZoz/1l2Ly2DBIGA2zgWA02rms3ft+1CoNr+5VO
fSyBxMun14w4GeCtzbFnsSgNiIU3Y+t3M0BSf/yooE0akIS8Th/jY4A66R1d
STIN+iYaHbf2M+AwVfN2ACEV+IKvjeXKMGCh7vCkwXwKBLfYdW5eZUCXz5Kv
Z2ACPNJMS8mJYcA1O/2pf/OjIKCYrMYfz4BD1i9kjkpEQaTI9FfvZAYgY+Ct
i4yEwil5AcNsBmiYePBQqBEw/bzu+UYVAxaDRJyz/F/C3bZ+Z4MhBtz96pTV
QAwAB4X1vXUjDNgKdqveE+kP3nES+YfHGdBqk99UPusL8TaWE+tzDCBeHdq5
5OcJvVyLt7K3GGDxY8+BV8SHMOYsvMrHygRL3zcqbrOO8OurSowXJxOox+jy
n/zsgDfP/6M+HxPetRxWf0m0AIl9mfa1gkxoyvqH+4vfbZDzaOU6LMqEwzmE
/XFEA1Abnc2KFGfCNPdGQTXxAvzf+RL+/3z5P0nEsnA=
          "]]},
        Annotation[#, "Charting`Private`Tag#1"]& ]}, {}},
     {"WolframDynamicHighlight", <|
      "Label" -> {"XYLabel"}, "Ball" -> {"InterpolatedBall"}|>}], 
    StyleBox[
     DynamicBox[(Charting`HighlightActionBox["DynamicHighlight", {}, 
       Slot["HighlightElements"], 
       Slot["LayoutOptions"], 
       Slot["Meta"], 
       Charting`HighlightActionFunction["DynamicHighlight", {{{{}, {}, 
           Annotation[{
             Directive[
              Opacity[1.], 
              RGBColor[0.368417, 0.506779, 0.709798], 
              AbsoluteThickness[2]], 
             Line[CompressedData["
1:eJw113k0Vfv7B/Aya0DG6HKTqwFJ6hKqR3UzJZkqpRvqmjOUocxESoZw3Mwy
D8eY8RjyQccY5UiEIpkd52wynWP87rvW7/fHXnu9/tlr7+d5f57P/kjeczK0
ZNmxY8cUfv1319HmubQuyUQpcRofx/60OK9W4T3PJcFEz+SU0yUIAHKS1GRh
MSYa0eXYGoy+BjzMVsZJfibK0ioyexdtBpTcgCIbFiYSTfY1Q9FOYMK1LNr3
k4FUXYYTWQl+YN06NF+SwUBHMe5KxZhXEHQ5L8VKmoFO/anydSvuDTzsXeMn
CKwiTfaHnO0BJdDxt9j0uMAKusR6x8w7lQSb9cQSVdFl1FXgXwe3G2CsdCHK
gHsJaSB1ncweMiilcfSG715Eo6+2v7SKtsPZQz3yoYwFVNlBV1/+0QW/efH4
hM3OI8runuSpuxToTjppYvUdQynx58a9az7DJ5uyqT9raYhDdUjvs2UfZB+j
nNF/R0VbHb96DVgGQCGh2/lR+wzSPxrS5vR2CCQVzg0K50+hD2563YmNwzBb
c5md4+0EalN1ZqGM/oAD9rUWj8PGUPKHcWvTuJ+w1cGfNf9wFMkJeZFOmI6D
C+wxtl0dRg91LhchnkkgnepqWK4YRLW81wpEF6ageF9Lici7PtT/LrontHQG
XFTjWc879SDZG5fPJT+nQkzMgW837vagBsmwqdAIKpTTk8udrvYg88Qs5uN/
qbCSnm6ZJtuDeInnVLUyqPBkd0Er2zQFESmXHNvqqeD7rT70gzkFGbVXx19Y
psIL33GBW4bdKGWcu3DCbA5Un5lpTdt1oo4zf8mZytCgneGTdfdKJyJ/I1uw
KtDA5EESyxfZTjR85Y93OX/SwM1ooK5x7gNavqfdOa5OgxJJo5OJjh/QlT22
iSdu0uBIvYaY3qMO9N72igtLIA0EV4/PlXm0ofjHxrHO/TTIsNPVlrndhh5O
11yI+kYDxWG77FTVNiR3aUWjcJQG+s055uHrrWj1SKhWP5UGoQTJL1Y+regE
scb91zYNWBSE6kUDWtCJFFiFI3TAbDZe+b0gI/19P5N2P6JDb9FJPj0rMhqz
fn9izp0ONUtWkb/9RUYtRXstWrzoEORPiazefo/+9qf4WT+jg1hcdtSi+3s0
+ezTF9M4OvzVqk+wtmxCKxamihzv6HBsb7CA0qUmVH2Ryu/TSAceo1oCm2QT
CjQX2k9rpsPAsHRM2rdGdKmG8Ij0kQ6OK2sxQ0aNaHr9dML6CB3ipLNeX7vY
gNT/DDM9vhMDH/tBYYmDDSh0SubAKXYMmu/9Lj+wjtBZDYmwk9wY3PZckhdw
QUg8Uctq/z4MnuWlKDy3qEcsu5+qhR/EYJBz8ZTT+To0lB0XvPc8BoHkRFVg
VKGHlKzXai4YTH9UIViSqpAKYVJQxB0DvYF+auiTKjQXvTOI+gQDMbpA8ldG
JfquFnLIzxeDEpGw7YfMCsTraDCmH4LBdztvcuZaGRIumMlJSMbgopuY+Iea
MkTiEJBmTcUg14/ktuBZhpBpjt4/6Ri4xiwdPr9eiuxSzWP5cjDYVf8gpH/9
LXJVySLwlWDgeKgmSXCtGAl5OezIb8BARXnlqoVnMTLWDQxKasKATVdxu3Ct
CK0u63sFkzFIdCNaaK4XohVO1fJLbRi0tSUc9tzIRyfTqev3PmFA+N7X3+Kd
j+yuCdeLUDC4+4s/RGCTiPzSfAbJPRgsHwilFmzmocjefGGuPgwOOXmVjGzl
oMsXf1xT/IYBLbDKQs4P94ml13nfMSDFLfJ7bGcjnrWhQ6IjGFxrsnfj35GN
Pkrc2/4xioG30B3Vyzsz0cT+0hCBKQw0ZeKoUQEZ6ATZrUJ3GgN+6E0a3pmB
XtygCPjOYJBno7v9mCUd6cYfNW+nYtBXe5ZMZE1F2mcO7WSZx+A3j3vDv/a8
QVWTWOkq7jDPK6cj+VPQnsScvokFDOx9xH90iCehXcFlDvmLeL99OZRspBIR
54TQ8NMlDHT8sVD2YwloJNe3xnAZA5nARmX103HI1ZqrdGgFg4QgYvh3lVgU
LpbYEbOK9yOYMOYJr1FesYiOBgOD2ReWryp0YhA0qHlEM/G8vdSbMNQnoCWd
6sPH1zDoCFVWm78ejfJ+dCo14M6L4J6SsYhEPdw0z0/rGCgenPCI7IpAYgWn
C69s4N8vVSX94WsYIvq9ON+A+5d0CIV9/CWyR9LyxzcxoBw19VHHXqA7pje8
onGXyB4/5rUWjKQ2nKXncUfKb/dWsD9DKhwDshpbGDifpPjP8wWimaSt8Bjc
+qcz5GR/C0BC+FQawm3mOFvyQc8Xodan98W2MZBwjeC6YOmJ1Fx39hngHvZQ
NK/0ckeaP33SA3An+/VVyUY/Qkggty0PN2nXssRFAwd0pu+sVgduZeFzH+V8
LZESmV1yDLf9pV3r8jdMkZbGgOES7u7y02Vc5pqog5DwfRN3r2vBecW3J8C1
TKVx+7/nP748o59kBESvsk0mbv2S283n0iwgOHofYQ43JZNf2MjVFkoc7AL6
cefpWp4qz3CGBYPRthrcsxqNQ+fDXcHTMNv2NW6ZC+JB7e5PgE1/5b7df++j
5iFnbO4NmatiJCXcfQl2dtgf/mDaaGe1jtdjJTauvlz0KTymazmRcAv/28Lv
yRMEuc+lPzvgVo5esgLWYBi67RN9ALfJq0O1bIznMMgYKGzE6/8kTJ+3Yy4E
ckop0ua4ScEFVcZ94aDvICsfjPfza+DgbrEPr0C9kon24vZWZyvBRiLhaKba
23A8D8nnFNkqeqNhOd23wh3Pi/xZ7SKRTwSYdzPoGMHzVa9qbuLZHgMKtmoX
L+AeVo4ogPrXMHkg0IyG59NRKetGOikWzEJEOM/g3jpdt4O9LA5u2SgIe+F5
llCcNe7ISQCT/kmnWTz/ZnIam8ZRKXBHaELJEV8vZ+OyI1ZS34DYlaa71vh6
2vOUlU/XJBWml3wybmIYzNDup9Gs0+C5ylyoOA2D9OY/yArPM6CbOCQM+PqN
XO8N28mbCSn99vcXJjHwPfnses/rTKCqao8kTGBgmjwx6ZKdBZ8TLJw+/8RA
0C2bu6o5BySsf5wbwucJS/6NnudXc6F99qyB5hAG8z84Ek2+5ELoG18icQCD
Ll1rubXxPGhROKV2E59HwX8cvXaOrQC6Fx4oaOHzbGPGuMNCsgQIg1fdwxAG
i2yF8jqWJTCovurn+A7Px+/sBMW8EnggW8ilVYv343qFKevJt0CyT80ZrcSg
olGIlqleClK3Q6OKC/F6xvfxTpuVQ8uS0FJ1PAaW5fKu3RnlcPAvPoZQLAZ3
PgV/JU2Vg8eG1HvbGAyusCunhThVgFWDfxMjAoOjD2MVZf0qQcjHcKk8EINR
LZPrjikkuGiR0UC0x+D8hLdF13cSEN5yFNXa4PMmIM1BTrwaYuUe1DVbYmBY
M/tsNrEalu3n9ZrNMGiS9am0iq8Bo9rcT4+M8PrzpIuYxdQBr8X3gFAVfJ7M
Ls8dudwARg4Xb/XvwMD8DJdL/z8NwFB7zyu8SYeIYDFmcFADuORshOox6TB7
CNgn3zeAcg/HXMECHdJNX4hnXmyESenm6d9/0kGgS0zvoHoT8FMYA2P4fr1U
DMX71fD/xjOllD0+dOiUVeN3/psMmnX6dPkndMjIUXJr9SPD23qpeB0XOhi+
Oa7mTiaDp/ICydGWDm8jDrR+vtoM1+bGtuyu4/u7w+pwhHkL6PAtpqjK0WFK
ppiHPbgNJtidCh2/0GAwS8JxobsTFu9Hxy6K0KCSo8Aw91cnSBepS/XtowHB
WkXZTLAL2mL4HMt300D3mPGOrptdEJpbaPbP9hzUF4RE5w53genLgBfRk3OQ
VrZUaTb3EeKqOP+VL5+DcvOJ7cnAbhgT3xRL0J0DL8daretveqA+1EG6z4UK
JqknbiaF94HtQA1Vu3UGrJ63s4x0DwKnOG+/1MQUvA+SlQ37MAxrXdwNHIcm
4e6+iSbBW6PAcWQIc3Ieh0XV1vOj7mPgJmVxhof4E4qd9jLvOU/A2Kdov1uC
o8DmNxlwL2YKWsy+898eG4aAeCltkZgZGJuk9TdsDMEVNr9j5BAqiKtTRQs0
B6BI2+ErPY8GTp+crJhefXAmATV/zMIgaCEqJ2HrMxTd61EXnpyHTJUVaUtb
ClgdNJa9sLQAndx5fmZLXVA6xlmhMf8LNsQKfa5GtYOOIPvh0J1LoHdn9X3L
IhncdU4rEXcsg+f88c6ohgZoz/1l2Ly2DBIGA2zgWA02rms3ft+1CoNr+5VO
fSyBxMun14w4GeCtzbFnsSgNiIU3Y+t3M0BSf/yooE0akIS8Th/jY4A66R1d
STIN+iYaHbf2M+AwVfN2ACEV+IKvjeXKMGCh7vCkwXwKBLfYdW5eZUCXz5Kv
Z2ACPNJMS8mJYcA1O/2pf/OjIKCYrMYfz4BD1i9kjkpEQaTI9FfvZAYgY+Ct
i4yEwil5AcNsBmiYePBQqBEw/bzu+UYVAxaDRJyz/F/C3bZ+Z4MhBtz96pTV
QAwAB4X1vXUjDNgKdqveE+kP3nES+YfHGdBqk99UPusL8TaWE+tzDCBeHdq5
5OcJvVyLt7K3GGDxY8+BV8SHMOYsvMrHygRL3zcqbrOO8OurSowXJxOox+jy
n/zsgDfP/6M+HxPetRxWf0m0AIl9mfa1gkxoyvqH+4vfbZDzaOU6LMqEwzmE
/XFEA1Abnc2KFGfCNPdGQTXxAvzf+RL+/3z5P0nEsnA=
              "]]}, "Charting`Private`Tag#1"]}}, {}}, <|
        "HighlightElements" -> <|
          "Label" -> {"XYLabel"}, "Ball" -> {"InterpolatedBall"}|>, 
         "LayoutOptions" -> <|
          "PanelPlotLayout" -> <||>, 
           "PlotRange" -> {{-1.5707962626807608`, 1.5707962626807608`}, {0., 
            1.1}}, "Frame" -> {{False, False}, {False, False}}, 
           "AxesOrigin" -> {0, 0}, "ImageSize" -> {360, 360/GoldenRatio}, 
           "Axes" -> {True, True}, "LabelStyle" -> {}, "AspectRatio" -> 
           GoldenRatio^(-1), "DefaultStyle" -> {
             Directive[
              Opacity[1.], 
              RGBColor[0.368417, 0.506779, 0.709798], 
              AbsoluteThickness[2]]}, 
           "HighlightLabelingFunctions" -> <|"CoordinatesToolOptions" -> ({
               Identity[
                Part[#, 1]], 
               Identity[
                Part[#, 2]]}& ), 
             "ScalingFunctions" -> {{Identity, Identity}, {
               Identity, Identity}}|>, "Primitives" -> {}, "GCFlag" -> 
           False|>, 
         "Meta" -> <|
          "DefaultHighlight" -> {"Dynamic", None}, "Index" -> {}, "Function" -> 
           Plot, "GroupHighlight" -> False|>|>]]& )[<|
       "HighlightElements" -> <|
         "Label" -> {"XYLabel"}, "Ball" -> {"InterpolatedBall"}|>, 
        "LayoutOptions" -> <|
         "PanelPlotLayout" -> <||>, 
          "PlotRange" -> {{-1.5707962626807608`, 1.5707962626807608`}, {0., 
           1.1}}, "Frame" -> {{False, False}, {False, False}}, 
          "AxesOrigin" -> {0, 0}, "ImageSize" -> {360, 360/GoldenRatio}, 
          "Axes" -> {True, True}, "LabelStyle" -> {}, "AspectRatio" -> 
          GoldenRatio^(-1), "DefaultStyle" -> {
            Directive[
             Opacity[1.], 
             RGBColor[0.368417, 0.506779, 0.709798], 
             AbsoluteThickness[2]]}, 
          "HighlightLabelingFunctions" -> <|"CoordinatesToolOptions" -> ({
              Identity[
               Part[#, 1]], 
              Identity[
               Part[#, 2]]}& ), 
            "ScalingFunctions" -> {{Identity, Identity}, {
              Identity, Identity}}|>, "Primitives" -> {}, "GCFlag" -> False|>,
         "Meta" -> <|
         "DefaultHighlight" -> {"Dynamic", None}, "Index" -> {}, "Function" -> 
          Plot, "GroupHighlight" -> False|>|>],
      ImageSizeCache->{{4.503599627370496*^15, -4.503599627370496*^15}, {
       4.503599627370496*^15, -4.503599627370496*^15}}],
     Selectable->False]},
   Annotation[{{{{}, {}, 
       Annotation[{
         Directive[
          Opacity[1.], 
          RGBColor[0.368417, 0.506779, 0.709798], 
          AbsoluteThickness[2]], 
         Line[CompressedData["
1:eJw113k0Vfv7B/Aya0DG6HKTqwFJ6hKqR3UzJZkqpRvqmjOUocxESoZw3Mwy
D8eY8RjyQccY5UiEIpkd52wynWP87rvW7/fHXnu9/tlr7+d5f57P/kjeczK0
ZNmxY8cUfv1319HmubQuyUQpcRofx/60OK9W4T3PJcFEz+SU0yUIAHKS1GRh
MSYa0eXYGoy+BjzMVsZJfibK0ioyexdtBpTcgCIbFiYSTfY1Q9FOYMK1LNr3
k4FUXYYTWQl+YN06NF+SwUBHMe5KxZhXEHQ5L8VKmoFO/anydSvuDTzsXeMn
CKwiTfaHnO0BJdDxt9j0uMAKusR6x8w7lQSb9cQSVdFl1FXgXwe3G2CsdCHK
gHsJaSB1ncweMiilcfSG715Eo6+2v7SKtsPZQz3yoYwFVNlBV1/+0QW/efH4
hM3OI8runuSpuxToTjppYvUdQynx58a9az7DJ5uyqT9raYhDdUjvs2UfZB+j
nNF/R0VbHb96DVgGQCGh2/lR+wzSPxrS5vR2CCQVzg0K50+hD2563YmNwzBb
c5md4+0EalN1ZqGM/oAD9rUWj8PGUPKHcWvTuJ+w1cGfNf9wFMkJeZFOmI6D
C+wxtl0dRg91LhchnkkgnepqWK4YRLW81wpEF6ageF9Lici7PtT/LrontHQG
XFTjWc879SDZG5fPJT+nQkzMgW837vagBsmwqdAIKpTTk8udrvYg88Qs5uN/
qbCSnm6ZJtuDeInnVLUyqPBkd0Er2zQFESmXHNvqqeD7rT70gzkFGbVXx19Y
psIL33GBW4bdKGWcu3DCbA5Un5lpTdt1oo4zf8mZytCgneGTdfdKJyJ/I1uw
KtDA5EESyxfZTjR85Y93OX/SwM1ooK5x7gNavqfdOa5OgxJJo5OJjh/QlT22
iSdu0uBIvYaY3qMO9N72igtLIA0EV4/PlXm0ofjHxrHO/TTIsNPVlrndhh5O
11yI+kYDxWG77FTVNiR3aUWjcJQG+s055uHrrWj1SKhWP5UGoQTJL1Y+regE
scb91zYNWBSE6kUDWtCJFFiFI3TAbDZe+b0gI/19P5N2P6JDb9FJPj0rMhqz
fn9izp0ONUtWkb/9RUYtRXstWrzoEORPiazefo/+9qf4WT+jg1hcdtSi+3s0
+ezTF9M4OvzVqk+wtmxCKxamihzv6HBsb7CA0qUmVH2Ryu/TSAceo1oCm2QT
CjQX2k9rpsPAsHRM2rdGdKmG8Ij0kQ6OK2sxQ0aNaHr9dML6CB3ipLNeX7vY
gNT/DDM9vhMDH/tBYYmDDSh0SubAKXYMmu/9Lj+wjtBZDYmwk9wY3PZckhdw
QUg8Uctq/z4MnuWlKDy3qEcsu5+qhR/EYJBz8ZTT+To0lB0XvPc8BoHkRFVg
VKGHlKzXai4YTH9UIViSqpAKYVJQxB0DvYF+auiTKjQXvTOI+gQDMbpA8ldG
JfquFnLIzxeDEpGw7YfMCsTraDCmH4LBdztvcuZaGRIumMlJSMbgopuY+Iea
MkTiEJBmTcUg14/ktuBZhpBpjt4/6Ri4xiwdPr9eiuxSzWP5cjDYVf8gpH/9
LXJVySLwlWDgeKgmSXCtGAl5OezIb8BARXnlqoVnMTLWDQxKasKATVdxu3Ct
CK0u63sFkzFIdCNaaK4XohVO1fJLbRi0tSUc9tzIRyfTqev3PmFA+N7X3+Kd
j+yuCdeLUDC4+4s/RGCTiPzSfAbJPRgsHwilFmzmocjefGGuPgwOOXmVjGzl
oMsXf1xT/IYBLbDKQs4P94ml13nfMSDFLfJ7bGcjnrWhQ6IjGFxrsnfj35GN
Pkrc2/4xioG30B3Vyzsz0cT+0hCBKQw0ZeKoUQEZ6ATZrUJ3GgN+6E0a3pmB
XtygCPjOYJBno7v9mCUd6cYfNW+nYtBXe5ZMZE1F2mcO7WSZx+A3j3vDv/a8
QVWTWOkq7jDPK6cj+VPQnsScvokFDOx9xH90iCehXcFlDvmLeL99OZRspBIR
54TQ8NMlDHT8sVD2YwloJNe3xnAZA5nARmX103HI1ZqrdGgFg4QgYvh3lVgU
LpbYEbOK9yOYMOYJr1FesYiOBgOD2ReWryp0YhA0qHlEM/G8vdSbMNQnoCWd
6sPH1zDoCFVWm78ejfJ+dCo14M6L4J6SsYhEPdw0z0/rGCgenPCI7IpAYgWn
C69s4N8vVSX94WsYIvq9ON+A+5d0CIV9/CWyR9LyxzcxoBw19VHHXqA7pje8
onGXyB4/5rUWjKQ2nKXncUfKb/dWsD9DKhwDshpbGDifpPjP8wWimaSt8Bjc
+qcz5GR/C0BC+FQawm3mOFvyQc8Xodan98W2MZBwjeC6YOmJ1Fx39hngHvZQ
NK/0ckeaP33SA3An+/VVyUY/Qkggty0PN2nXssRFAwd0pu+sVgduZeFzH+V8
LZESmV1yDLf9pV3r8jdMkZbGgOES7u7y02Vc5pqog5DwfRN3r2vBecW3J8C1
TKVx+7/nP748o59kBESvsk0mbv2S283n0iwgOHofYQ43JZNf2MjVFkoc7AL6
cefpWp4qz3CGBYPRthrcsxqNQ+fDXcHTMNv2NW6ZC+JB7e5PgE1/5b7df++j
5iFnbO4NmatiJCXcfQl2dtgf/mDaaGe1jtdjJTauvlz0KTymazmRcAv/28Lv
yRMEuc+lPzvgVo5esgLWYBi67RN9ALfJq0O1bIznMMgYKGzE6/8kTJ+3Yy4E
ckop0ua4ScEFVcZ94aDvICsfjPfza+DgbrEPr0C9kon24vZWZyvBRiLhaKba
23A8D8nnFNkqeqNhOd23wh3Pi/xZ7SKRTwSYdzPoGMHzVa9qbuLZHgMKtmoX
L+AeVo4ogPrXMHkg0IyG59NRKetGOikWzEJEOM/g3jpdt4O9LA5u2SgIe+F5
llCcNe7ISQCT/kmnWTz/ZnIam8ZRKXBHaELJEV8vZ+OyI1ZS34DYlaa71vh6
2vOUlU/XJBWml3wybmIYzNDup9Gs0+C5ylyoOA2D9OY/yArPM6CbOCQM+PqN
XO8N28mbCSn99vcXJjHwPfnses/rTKCqao8kTGBgmjwx6ZKdBZ8TLJw+/8RA
0C2bu6o5BySsf5wbwucJS/6NnudXc6F99qyB5hAG8z84Ek2+5ELoG18icQCD
Ll1rubXxPGhROKV2E59HwX8cvXaOrQC6Fx4oaOHzbGPGuMNCsgQIg1fdwxAG
i2yF8jqWJTCovurn+A7Px+/sBMW8EnggW8ilVYv343qFKevJt0CyT80ZrcSg
olGIlqleClK3Q6OKC/F6xvfxTpuVQ8uS0FJ1PAaW5fKu3RnlcPAvPoZQLAZ3
PgV/JU2Vg8eG1HvbGAyusCunhThVgFWDfxMjAoOjD2MVZf0qQcjHcKk8EINR
LZPrjikkuGiR0UC0x+D8hLdF13cSEN5yFNXa4PMmIM1BTrwaYuUe1DVbYmBY
M/tsNrEalu3n9ZrNMGiS9am0iq8Bo9rcT4+M8PrzpIuYxdQBr8X3gFAVfJ7M
Ls8dudwARg4Xb/XvwMD8DJdL/z8NwFB7zyu8SYeIYDFmcFADuORshOox6TB7
CNgn3zeAcg/HXMECHdJNX4hnXmyESenm6d9/0kGgS0zvoHoT8FMYA2P4fr1U
DMX71fD/xjOllD0+dOiUVeN3/psMmnX6dPkndMjIUXJr9SPD23qpeB0XOhi+
Oa7mTiaDp/ICydGWDm8jDrR+vtoM1+bGtuyu4/u7w+pwhHkL6PAtpqjK0WFK
ppiHPbgNJtidCh2/0GAwS8JxobsTFu9Hxy6K0KCSo8Aw91cnSBepS/XtowHB
WkXZTLAL2mL4HMt300D3mPGOrptdEJpbaPbP9hzUF4RE5w53genLgBfRk3OQ
VrZUaTb3EeKqOP+VL5+DcvOJ7cnAbhgT3xRL0J0DL8daretveqA+1EG6z4UK
JqknbiaF94HtQA1Vu3UGrJ63s4x0DwKnOG+/1MQUvA+SlQ37MAxrXdwNHIcm
4e6+iSbBW6PAcWQIc3Ieh0XV1vOj7mPgJmVxhof4E4qd9jLvOU/A2Kdov1uC
o8DmNxlwL2YKWsy+898eG4aAeCltkZgZGJuk9TdsDMEVNr9j5BAqiKtTRQs0
B6BI2+ErPY8GTp+crJhefXAmATV/zMIgaCEqJ2HrMxTd61EXnpyHTJUVaUtb
ClgdNJa9sLQAndx5fmZLXVA6xlmhMf8LNsQKfa5GtYOOIPvh0J1LoHdn9X3L
IhncdU4rEXcsg+f88c6ohgZoz/1l2Ly2DBIGA2zgWA02rms3ft+1CoNr+5VO
fSyBxMun14w4GeCtzbFnsSgNiIU3Y+t3M0BSf/yooE0akIS8Th/jY4A66R1d
STIN+iYaHbf2M+AwVfN2ACEV+IKvjeXKMGCh7vCkwXwKBLfYdW5eZUCXz5Kv
Z2ACPNJMS8mJYcA1O/2pf/OjIKCYrMYfz4BD1i9kjkpEQaTI9FfvZAYgY+Ct
i4yEwil5AcNsBmiYePBQqBEw/bzu+UYVAxaDRJyz/F/C3bZ+Z4MhBtz96pTV
QAwAB4X1vXUjDNgKdqveE+kP3nES+YfHGdBqk99UPusL8TaWE+tzDCBeHdq5
5OcJvVyLt7K3GGDxY8+BV8SHMOYsvMrHygRL3zcqbrOO8OurSowXJxOox+jy
n/zsgDfP/6M+HxPetRxWf0m0AIl9mfa1gkxoyvqH+4vfbZDzaOU6LMqEwzmE
/XFEA1Abnc2KFGfCNPdGQTXxAvzf+RL+/3z5P0nEsnA=
          "]]}, "Charting`Private`Tag#1"]}}, {}}, <|
    "HighlightElements" -> <|
      "Label" -> {"XYLabel"}, "Ball" -> {"InterpolatedBall"}|>, 
     "LayoutOptions" -> <|
      "PanelPlotLayout" -> <||>, 
       "PlotRange" -> {{-1.5707962626807608`, 1.5707962626807608`}, {0., 
        1.1}}, "Frame" -> {{False, False}, {False, False}}, 
       "AxesOrigin" -> {0, 0}, "ImageSize" -> {360, 360/GoldenRatio}, 
       "Axes" -> {True, True}, "LabelStyle" -> {}, "AspectRatio" -> 
       GoldenRatio^(-1), "DefaultStyle" -> {
         Directive[
          Opacity[1.], 
          RGBColor[0.368417, 0.506779, 0.709798], 
          AbsoluteThickness[2]]}, 
       "HighlightLabelingFunctions" -> <|"CoordinatesToolOptions" -> ({
           Identity[
            Part[#, 1]], 
           Identity[
            Part[#, 2]]}& ), 
         "ScalingFunctions" -> {{Identity, Identity}, {Identity, Identity}}|>,
        "Primitives" -> {}, "GCFlag" -> False|>, 
     "Meta" -> <|
      "DefaultHighlight" -> {"Dynamic", None}, "Index" -> {}, "Function" -> 
       Plot, "GroupHighlight" -> False|>|>, "DynamicHighlight"]],
  AspectRatio->NCache[GoldenRatio^(-1), 0.6180339887498948],
  Axes->{True, True},
  AxesLabel->{None, None},
  AxesOrigin->{0, 0},
  DisplayFunction->Identity,
  Frame->{{False, False}, {False, False}},
  FrameLabel->{{None, None}, {None, None}},
  FrameTicks->{{Automatic, Automatic}, {Automatic, Automatic}},
  GridLines->{None, None},
  GridLinesStyle->Directive[
    GrayLevel[0.5, 0.4]],
  ImagePadding->All,
  Method->{
   "DefaultBoundaryStyle" -> Automatic, 
    "DefaultGraphicsInteraction" -> {
     "Version" -> 1.2, "TrackMousePosition" -> {True, False}, 
      "Effects" -> {
       "Highlight" -> {"ratio" -> 2}, "HighlightPoint" -> {"ratio" -> 2}, 
        "Droplines" -> {
         "freeformCursorMode" -> True, 
          "placement" -> {"x" -> "All", "y" -> "None"}}}}, "DefaultMeshStyle" -> 
    AbsolutePointSize[6], "ScalingFunctions" -> None, 
    "CoordinatesToolOptions" -> {"DisplayFunction" -> ({
        (Identity[#]& )[
         Part[#, 1]], 
        (Identity[#]& )[
         Part[#, 2]]}& ), "CopiedValueFunction" -> ({
        (Identity[#]& )[
         Part[#, 1]], 
        (Identity[#]& )[
         Part[#, 2]]}& )}},
  PlotRange->{{-1.5707962626807608`, 1.5707962626807608`}, {0., 1.1}},
  PlotRangeClipping->True,
  PlotRangePadding->{{
     Scaled[0.02], 
     Scaled[0.02]}, {0, 0}},
  Ticks->{Automatic, Automatic}]], "Output",
 CellChangeTimes->{3.887940460070074*^9, 3.887940688601059*^9, 
  3.887958941028181*^9, 3.888567563426262*^9, 3.888567825491995*^9, 
  3.888911890137401*^9, 3.939698515631122*^9},
 CellLabel->"Out[48]=",ExpressionUUID->"8646f049-72dc-4d48-ab83-01b7f61f3016"]
}, Open  ]],

Cell[CellGroupData[{

Cell[BoxData[
 RowBox[{"Export", "[", 
  RowBox[{"\"\<affgauss1der-orisel-kappa2.eps\>\"", ",", " ", "%"}], 
  "]"}]], "Input",
 CellChangeTimes->{{3.88795893630328*^9, 3.88795893684448*^9}, {
  3.888911893600493*^9, 3.8889118954412746`*^9}},
 CellLabel->"In[49]:=",ExpressionUUID->"583486ee-575f-4c89-9a5f-335151dae9d0"],

Cell[BoxData["\<\"affgauss1der-orisel-kappa2.eps\"\>"], "Output",
 CellChangeTimes->{3.88795894444835*^9, 3.8885675637232018`*^9, 
  3.88856782859459*^9, 3.888911896370359*^9, 3.9396985157388887`*^9},
 CellLabel->"Out[49]=",ExpressionUUID->"09e243ad-f298-482d-aac1-129600902c51"]
}, Open  ]],

Cell[CellGroupData[{

Cell[BoxData[
 RowBox[{"Plot", "[", 
  RowBox[{
   RowBox[{
    RowBox[{"affgauss1respsel", "/", "affgauss1respsel0"}], "/.", 
    RowBox[{"{", 
     RowBox[{"kappa", "->", "4"}], "}"}]}], ",", 
   RowBox[{"{", 
    RowBox[{"theta", ",", 
     RowBox[{
      RowBox[{"-", "Pi"}], "/", "2"}], ",", 
     RowBox[{"Pi", "/", "2"}]}], "}"}], ",", 
   RowBox[{"PlotRange", "->", 
    RowBox[{"{", 
     RowBox[{"0", ",", "1.1"}], "}"}]}]}], "]"}]], "Input",
 CellChangeTimes->{{3.887940470557778*^9, 3.887940470809819*^9}, 
   3.887940682756934*^9, {3.888567831121848*^9, 3.8885678346340847`*^9}},
 CellLabel->"In[50]:=",ExpressionUUID->"07ca5fa4-37aa-42ae-a2f9-abd41f8a31bc"],

Cell[BoxData[
 GraphicsBox[
  InterpretationBox[{
    TagBox[{{{}, {}, 
       TagBox[
        {RGBColor[0.368417, 0.506779, 0.709798], AbsoluteThickness[2], 
         Opacity[1.], LineBox[CompressedData["
1:eJw1lnk41fn7xiVJaRDFRJHR1BRjL0O4o21SSUpDGtIMiULrZCcioXAsx67s
Szk0OLK8JSVE+NqGkX07lg9xdA6V3/ld1/f7x/t6X6//nvu+r/u5HvlLzqa2
/Hx8fBW89/+/0TGRg8vyXJJMP9I0tPe0/v4ij1khWS7xKDzTLEtTgZL8ZKKk
NJdsfnezuCcCEOHWctTEuUTV9oJBVcQptGT5Prfn55LcZb3R+ghrmAuxt3QM
ckhnsilTjeaMy7U9s4xUDqHdMzeYjPSG/+HsJLsfOaS+VP3pYPxjXG9bEqdJ
fCauV6mcPx6koP536fFhiUXy8lbAE7fiLHytzGHobGGTsA7bIplbDAwVzoWf
XrdAMh2jt5sLFWHfE8G2UOF5ItLv6ul9txS6P7QqB3PmyOYPWbV771Viq7uI
ZwhrllQWB76Q7HuF5gQ1c7teiuTUhTQ+v1uDD/YvxvaWTRPtGP6yVp9aZOxu
+cWkYpKoxI6bVdPqoRrX7HKjboJ0cfdZpnxshLyqXrdk7hjZKtMaFTnRDNbL
w2sEC0bI5jj7DWFLrZBxLLP5K2SINFhvP1Xt345v9eLps9cHSMPFebmf/+zC
TWw4e+XzR3JhTD/DzqsHTI3GKnZRN2nb25hc5tSH/I1vGVIVHaSqJtU4eGAA
N3ViV+s7txKBImvJxafD0Llv/eu4w3vSwIytUKkaA2X/5bH3gxoilCLRr9fL
QttzNTFjOx7zVVTnslh4uWAXtvVQDXl8UIuxmcOCv09LWOnKa7KhM2nwX/FJ
SNMzwufvvCYB3rpCGr9O4lCtCe2ybTUR3hTG+FAwCfqP6dGnDKvIckq+uo73
FDwduyVlt1eRk4ti2pXBU3hzSU75n2VCmOWaQlr0KZx3W1CWuElIoocSd03B
FO5nJ6kG2lQSC5XB7o2DU+heO6/hrF9OLArqJDMMpuFXE68DTgkZjcpta1uY
xniTNs2WWUIKnXMnmd+mYfxP52Tw3RIiIcGKChaagfSMRGIXp5hUWjQUL8vM
gCEVsnKdW0SYhcvP+Axn0OvgUZO29IJI3aO/vfJwBoa3pbc1vHxBjs0O/C5D
m0GWN/P2nNsLYvrLjZ6S+BncilzYqb9cSNqmNFMZeTNYX3k1qHO5gEzGndgV
3zgDpx9eJmxayifntoTyKwhT0NZaPGnjlk9UVjSi7cUpCJxQX3m29Jy0bcyI
jdpCIf52js3R5WeEz+qqXPouCu/exe10+5JLKpfKQiMNKdB6OzrfeuSSPtnZ
1WLHKFh9Eg+S+JpD/mTVmV0/RYEtEzyZ9zWbbP/T9/2wJYUfnN0Zfd8yScqR
zrGgmxSm/UpslLwzSe9GjS0qrhSY9Hlx15UMEmNrUMz0onCq2vG2OF8Gudfe
Fng3iILH5gs6h1elkcu7RVfSEykc3UOfDPdNJc304JUrTymIoy3h46pUkvD+
4K6NmRSy7U+s/MX/lFx1iTAXYlDoKNOtyVmdQhobVW2jqyhsdb308dOGZGIr
8CbvQg2FELfjmmHiScRK67WG4DsKjp7b+uu3JZDkdHYo/wcK3V6C++wV4onE
6b17zFopGPlQwWt2x5Fqv6WYh+0U9vi90jqgSScNiU5+iT0U4vxzQnu1Y8iT
CarZ7SOF9QG0ITdEk505yY91BiiwHtg+LjKKJCHBTetsRimcf2g8YmpCI+36
uxNqxynUB2vtnzWLIGzZayfFJnl6Hq0b22MTRg5f/a3mKEVBffuIa1jjI6L8
WsZ+3xxPv0LJjw1dIYQlLjQmOE/h049BLWuGH5IVQw/10gUKLT9Zeh6gHpD2
plrdk4sUGIo/73ZfCiATS3u41Z8phCmvtBWtuU+M2Z2W0lwKLmotPrNifmTD
wLzFmSUKJpqpSopbfYnT+5iJa8sUrJ1YjAZjLzIc3rLK4QsF2VuPhAxs3YhT
alrc0a8UPrqqXyx2v0OuVK1/JviNQqJ3R4lixA3yOGpBPZPHzPVsWcPT14j8
UaNdu1coaEnqNSl52RLRkcn7ITx2PLh+WfmcJVGsKzjewuPmvzVfCF08Snb1
Xb3zmcdtt/L01QtU4N4xKrDC48S/Dk+YJJzB9/qDi2M8NmGcf6P3xAb9QdIn
C3nckiYueebWFSysOrTOisfZJ2w1/k51QVG8sPIkbx7WkVc9+qG3UFEuSSx4
vMdgm3/dnbugjfG/yubpcdzvqnT2ogesTW21e3h6O+IcHKgdPki5XK88w/Nj
MYZe+feWexhQLcoa5PklGfVW3E3EH2W5SflMnp9aEQt2WB0AwXXsEy4cCuaP
fygT4AQitkM6eB3P/7shJqL1U0HwlrC77c/m+ROQV3K2IxROn7x95D5R6PLr
FpZueAzrc4XlmOX14YAAg+oLwwfDDz0GMzz9euoCRW0R+LbQtHpqgoKy7rHn
Uh9osO71VYkco1Cpc9HcrS4SPQHlfrIjvHy0HuWhMhpE7zL7nz4KTvvSzz1l
xoApMqQr3Evhm2Y535oXdET7LvHJdfPyVWedrc+MwwnP1xdm/sPLX+nI17Ph
SZBbMVNQeUtBl57xaDElGRbti9M7qilsuLda7IR5CmIPnV3kVFCYmP7jyfTl
J9D6npzXLaLw9M2OGtXAVFgNO49r8vobttwWsko0DX/w7xCV5/XbS+2+WWt0
GvzljtRMxVCwTBwZvZmRjrz+xCiFUAqbbmesK3mTCfMCF6VNdyjw555rDTyZ
hZJmKyl+Fwqz/YLx5u1ZeJfsv73lCoXGE5eVloazce+nbXYSv1MI2PHTKT2B
PAgfWNWlzNtnXybO1tvIM+CpIBS2IEhhXuCZspEtA8WZU6dFV2bAkltDU89m
QPrPhXGRzzPoMiuyXK1WAFedztiK0RkUvdo8nXagEHGMl9r9Nbx9G9shOm79
NzqXuLa3PWYw8Ku5mVMSE3W0WM+33dPQH/GwaexlYtHSSKS0eRpxvk+uKW0r
Ra+dkW/822mYvmTdZ8WXQtqbxlYtnEa1omexXexL5JeE2qU9mMZTkadS1pHl
GJ2zCepTn4Y6iz2163AVWqV6ZVS8prCQj/zv99eAeezr70nLLHSnyzrNNb+H
ybme0lz6GNydyn41S25F3vGuuQ++wzBPUfktIbQDB2TyNJK/DsAusI6/r7kb
LhoHo0rP9OG1v6JiSMNHjHUstHak9sBq40j1JosBDNpU6bQ/6MK8Tq3+wJ0h
9N7bytZNaUe+83fcSy4jUNoxmFtg+B8IeI/6Xoocg7E73fc7vhb4xiock4qc
wL+GVkk2ek04LuC9uyZoEg9D+OUVx+rx/Ni1rpnsabxyPmPuFFeLX+LIm6Z0
Xm77LJTGa2rw/FLrAcnRWQj/vLHdj/UKdtvPKhoszCFzv/boQHQlCofWFh2Z
/YT6X/RYHuxSGG1aszN41QISBJP3ee8pwh0jzX05fGwEqfk5XvqXgbqsT6Zv
ltgYpgkN3Q3Ihv2tpXNy6z/j6B9zlxTbUxB/WHPpzFoOnEpD3nMZ4ch59ltM
pTAHc7taWfwO4WBudtfcLcZBQsT2myIK4egYeeX07XsO7KI045SiwiAWcGoo
aw8HWQprzwvNP0LAW4f3X09ysM6mwkvl/kPcOPokKTOSgxfZTbpSeb7wza/Z
Lx7LwZnLpysTZX0RJjXe5ZHIQR89JXFnuA+ejSlLmGZw8Pm7SGOvKS+MB5YH
finhwMFU4b64rxus3nW6nO7hYEe3Ors/5zquqS5/V97HwU7HFfNdYS7woMvm
7hzm4GLe4oZ+lhNi7W1Hlqc40LD0OCTq44A2oXmLjG8csESylWNybDDkIvlZ
bDUXXx5+FPZhWeFTl3ak+1ouXORvrLR7n4dotk+TiRgX52WFD4fknIbsxjTH
sk1c3D0SUNHhbQQl11qhnVu4OPRvYyw9xwD7B1jpYdu4uGh8vLE0Rw3/vd/x
v/v9/wDWaD+5
          "]]},
        Annotation[#, "Charting`Private`Tag#1"]& ]}, {}},
     {"WolframDynamicHighlight", <|
      "Label" -> {"XYLabel"}, "Ball" -> {"InterpolatedBall"}|>}], 
    StyleBox[
     DynamicBox[(Charting`HighlightActionBox["DynamicHighlight", {}, 
       Slot["HighlightElements"], 
       Slot["LayoutOptions"], 
       Slot["Meta"], 
       Charting`HighlightActionFunction["DynamicHighlight", {{{{}, {}, 
           Annotation[{
             Directive[
              Opacity[1.], 
              RGBColor[0.368417, 0.506779, 0.709798], 
              AbsoluteThickness[2]], 
             Line[CompressedData["
1:eJw1lnk41fn7xiVJaRDFRJHR1BRjL0O4o21SSUpDGtIMiULrZCcioXAsx67s
Szk0OLK8JSVE+NqGkX07lg9xdA6V3/ld1/f7x/t6X6//nvu+r/u5HvlLzqa2
/Hx8fBW89/+/0TGRg8vyXJJMP9I0tPe0/v4ij1khWS7xKDzTLEtTgZL8ZKKk
NJdsfnezuCcCEOHWctTEuUTV9oJBVcQptGT5Prfn55LcZb3R+ghrmAuxt3QM
ckhnsilTjeaMy7U9s4xUDqHdMzeYjPSG/+HsJLsfOaS+VP3pYPxjXG9bEqdJ
fCauV6mcPx6koP536fFhiUXy8lbAE7fiLHytzGHobGGTsA7bIplbDAwVzoWf
XrdAMh2jt5sLFWHfE8G2UOF5ItLv6ul9txS6P7QqB3PmyOYPWbV771Viq7uI
ZwhrllQWB76Q7HuF5gQ1c7teiuTUhTQ+v1uDD/YvxvaWTRPtGP6yVp9aZOxu
+cWkYpKoxI6bVdPqoRrX7HKjboJ0cfdZpnxshLyqXrdk7hjZKtMaFTnRDNbL
w2sEC0bI5jj7DWFLrZBxLLP5K2SINFhvP1Xt345v9eLps9cHSMPFebmf/+zC
TWw4e+XzR3JhTD/DzqsHTI3GKnZRN2nb25hc5tSH/I1vGVIVHaSqJtU4eGAA
N3ViV+s7txKBImvJxafD0Llv/eu4w3vSwIytUKkaA2X/5bH3gxoilCLRr9fL
QttzNTFjOx7zVVTnslh4uWAXtvVQDXl8UIuxmcOCv09LWOnKa7KhM2nwX/FJ
SNMzwufvvCYB3rpCGr9O4lCtCe2ybTUR3hTG+FAwCfqP6dGnDKvIckq+uo73
FDwduyVlt1eRk4ti2pXBU3hzSU75n2VCmOWaQlr0KZx3W1CWuElIoocSd03B
FO5nJ6kG2lQSC5XB7o2DU+heO6/hrF9OLArqJDMMpuFXE68DTgkZjcpta1uY
xniTNs2WWUIKnXMnmd+mYfxP52Tw3RIiIcGKChaagfSMRGIXp5hUWjQUL8vM
gCEVsnKdW0SYhcvP+Axn0OvgUZO29IJI3aO/vfJwBoa3pbc1vHxBjs0O/C5D
m0GWN/P2nNsLYvrLjZ6S+BncilzYqb9cSNqmNFMZeTNYX3k1qHO5gEzGndgV
3zgDpx9eJmxayifntoTyKwhT0NZaPGnjlk9UVjSi7cUpCJxQX3m29Jy0bcyI
jdpCIf52js3R5WeEz+qqXPouCu/exe10+5JLKpfKQiMNKdB6OzrfeuSSPtnZ
1WLHKFh9Eg+S+JpD/mTVmV0/RYEtEzyZ9zWbbP/T9/2wJYUfnN0Zfd8yScqR
zrGgmxSm/UpslLwzSe9GjS0qrhSY9Hlx15UMEmNrUMz0onCq2vG2OF8Gudfe
Fng3iILH5gs6h1elkcu7RVfSEykc3UOfDPdNJc304JUrTymIoy3h46pUkvD+
4K6NmRSy7U+s/MX/lFx1iTAXYlDoKNOtyVmdQhobVW2jqyhsdb308dOGZGIr
8CbvQg2FELfjmmHiScRK67WG4DsKjp7b+uu3JZDkdHYo/wcK3V6C++wV4onE
6b17zFopGPlQwWt2x5Fqv6WYh+0U9vi90jqgSScNiU5+iT0U4vxzQnu1Y8iT
CarZ7SOF9QG0ITdEk505yY91BiiwHtg+LjKKJCHBTetsRimcf2g8YmpCI+36
uxNqxynUB2vtnzWLIGzZayfFJnl6Hq0b22MTRg5f/a3mKEVBffuIa1jjI6L8
WsZ+3xxPv0LJjw1dIYQlLjQmOE/h049BLWuGH5IVQw/10gUKLT9Zeh6gHpD2
plrdk4sUGIo/73ZfCiATS3u41Z8phCmvtBWtuU+M2Z2W0lwKLmotPrNifmTD
wLzFmSUKJpqpSopbfYnT+5iJa8sUrJ1YjAZjLzIc3rLK4QsF2VuPhAxs3YhT
alrc0a8UPrqqXyx2v0OuVK1/JviNQqJ3R4lixA3yOGpBPZPHzPVsWcPT14j8
UaNdu1coaEnqNSl52RLRkcn7ITx2PLh+WfmcJVGsKzjewuPmvzVfCF08Snb1
Xb3zmcdtt/L01QtU4N4xKrDC48S/Dk+YJJzB9/qDi2M8NmGcf6P3xAb9QdIn
C3nckiYueebWFSysOrTOisfZJ2w1/k51QVG8sPIkbx7WkVc9+qG3UFEuSSx4
vMdgm3/dnbugjfG/yubpcdzvqnT2ogesTW21e3h6O+IcHKgdPki5XK88w/Nj
MYZe+feWexhQLcoa5PklGfVW3E3EH2W5SflMnp9aEQt2WB0AwXXsEy4cCuaP
fygT4AQitkM6eB3P/7shJqL1U0HwlrC77c/m+ROQV3K2IxROn7x95D5R6PLr
FpZueAzrc4XlmOX14YAAg+oLwwfDDz0GMzz9euoCRW0R+LbQtHpqgoKy7rHn
Uh9osO71VYkco1Cpc9HcrS4SPQHlfrIjvHy0HuWhMhpE7zL7nz4KTvvSzz1l
xoApMqQr3Evhm2Y535oXdET7LvHJdfPyVWedrc+MwwnP1xdm/sPLX+nI17Ph
SZBbMVNQeUtBl57xaDElGRbti9M7qilsuLda7IR5CmIPnV3kVFCYmP7jyfTl
J9D6npzXLaLw9M2OGtXAVFgNO49r8vobttwWsko0DX/w7xCV5/XbS+2+WWt0
GvzljtRMxVCwTBwZvZmRjrz+xCiFUAqbbmesK3mTCfMCF6VNdyjw555rDTyZ
hZJmKyl+Fwqz/YLx5u1ZeJfsv73lCoXGE5eVloazce+nbXYSv1MI2PHTKT2B
PAgfWNWlzNtnXybO1tvIM+CpIBS2IEhhXuCZspEtA8WZU6dFV2bAkltDU89m
QPrPhXGRzzPoMiuyXK1WAFedztiK0RkUvdo8nXagEHGMl9r9Nbx9G9shOm79
NzqXuLa3PWYw8Ku5mVMSE3W0WM+33dPQH/GwaexlYtHSSKS0eRpxvk+uKW0r
Ra+dkW/822mYvmTdZ8WXQtqbxlYtnEa1omexXexL5JeE2qU9mMZTkadS1pHl
GJ2zCepTn4Y6iz2163AVWqV6ZVS8prCQj/zv99eAeezr70nLLHSnyzrNNb+H
ybme0lz6GNydyn41S25F3vGuuQ++wzBPUfktIbQDB2TyNJK/DsAusI6/r7kb
LhoHo0rP9OG1v6JiSMNHjHUstHak9sBq40j1JosBDNpU6bQ/6MK8Tq3+wJ0h
9N7bytZNaUe+83fcSy4jUNoxmFtg+B8IeI/6Xoocg7E73fc7vhb4xiock4qc
wL+GVkk2ek04LuC9uyZoEg9D+OUVx+rx/Ni1rpnsabxyPmPuFFeLX+LIm6Z0
Xm77LJTGa2rw/FLrAcnRWQj/vLHdj/UKdtvPKhoszCFzv/boQHQlCofWFh2Z
/YT6X/RYHuxSGG1aszN41QISBJP3ee8pwh0jzX05fGwEqfk5XvqXgbqsT6Zv
ltgYpgkN3Q3Ihv2tpXNy6z/j6B9zlxTbUxB/WHPpzFoOnEpD3nMZ4ch59ltM
pTAHc7taWfwO4WBudtfcLcZBQsT2myIK4egYeeX07XsO7KI045SiwiAWcGoo
aw8HWQprzwvNP0LAW4f3X09ysM6mwkvl/kPcOPokKTOSgxfZTbpSeb7wza/Z
Lx7LwZnLpysTZX0RJjXe5ZHIQR89JXFnuA+ejSlLmGZw8Pm7SGOvKS+MB5YH
finhwMFU4b64rxus3nW6nO7hYEe3Ors/5zquqS5/V97HwU7HFfNdYS7woMvm
7hzm4GLe4oZ+lhNi7W1Hlqc40LD0OCTq44A2oXmLjG8csESylWNybDDkIvlZ
bDUXXx5+FPZhWeFTl3ak+1ouXORvrLR7n4dotk+TiRgX52WFD4fknIbsxjTH
sk1c3D0SUNHhbQQl11qhnVu4OPRvYyw9xwD7B1jpYdu4uGh8vLE0Rw3/vd/x
v/v9/wDWaD+5
              "]]}, "Charting`Private`Tag#1"]}}, {}}, <|
        "HighlightElements" -> <|
          "Label" -> {"XYLabel"}, "Ball" -> {"InterpolatedBall"}|>, 
         "LayoutOptions" -> <|
          "PanelPlotLayout" -> <||>, 
           "PlotRange" -> {{-1.5707962626807608`, 1.5707962626807608`}, {0., 
            1.1}}, "Frame" -> {{False, False}, {False, False}}, 
           "AxesOrigin" -> {0, 0}, "ImageSize" -> {360, 360/GoldenRatio}, 
           "Axes" -> {True, True}, "LabelStyle" -> {}, "AspectRatio" -> 
           GoldenRatio^(-1), "DefaultStyle" -> {
             Directive[
              Opacity[1.], 
              RGBColor[0.368417, 0.506779, 0.709798], 
              AbsoluteThickness[2]]}, 
           "HighlightLabelingFunctions" -> <|"CoordinatesToolOptions" -> ({
               Identity[
                Part[#, 1]], 
               Identity[
                Part[#, 2]]}& ), 
             "ScalingFunctions" -> {{Identity, Identity}, {
               Identity, Identity}}|>, "Primitives" -> {}, "GCFlag" -> 
           False|>, 
         "Meta" -> <|
          "DefaultHighlight" -> {"Dynamic", None}, "Index" -> {}, "Function" -> 
           Plot, "GroupHighlight" -> False|>|>]]& )[<|
       "HighlightElements" -> <|
         "Label" -> {"XYLabel"}, "Ball" -> {"InterpolatedBall"}|>, 
        "LayoutOptions" -> <|
         "PanelPlotLayout" -> <||>, 
          "PlotRange" -> {{-1.5707962626807608`, 1.5707962626807608`}, {0., 
           1.1}}, "Frame" -> {{False, False}, {False, False}}, 
          "AxesOrigin" -> {0, 0}, "ImageSize" -> {360, 360/GoldenRatio}, 
          "Axes" -> {True, True}, "LabelStyle" -> {}, "AspectRatio" -> 
          GoldenRatio^(-1), "DefaultStyle" -> {
            Directive[
             Opacity[1.], 
             RGBColor[0.368417, 0.506779, 0.709798], 
             AbsoluteThickness[2]]}, 
          "HighlightLabelingFunctions" -> <|"CoordinatesToolOptions" -> ({
              Identity[
               Part[#, 1]], 
              Identity[
               Part[#, 2]]}& ), 
            "ScalingFunctions" -> {{Identity, Identity}, {
              Identity, Identity}}|>, "Primitives" -> {}, "GCFlag" -> False|>,
         "Meta" -> <|
         "DefaultHighlight" -> {"Dynamic", None}, "Index" -> {}, "Function" -> 
          Plot, "GroupHighlight" -> False|>|>],
      ImageSizeCache->{{4.503599627370496*^15, -4.503599627370496*^15}, {
       4.503599627370496*^15, -4.503599627370496*^15}}],
     Selectable->False]},
   Annotation[{{{{}, {}, 
       Annotation[{
         Directive[
          Opacity[1.], 
          RGBColor[0.368417, 0.506779, 0.709798], 
          AbsoluteThickness[2]], 
         Line[CompressedData["
1:eJw1lnk41fn7xiVJaRDFRJHR1BRjL0O4o21SSUpDGtIMiULrZCcioXAsx67s
Szk0OLK8JSVE+NqGkX07lg9xdA6V3/ld1/f7x/t6X6//nvu+r/u5HvlLzqa2
/Hx8fBW89/+/0TGRg8vyXJJMP9I0tPe0/v4ij1khWS7xKDzTLEtTgZL8ZKKk
NJdsfnezuCcCEOHWctTEuUTV9oJBVcQptGT5Prfn55LcZb3R+ghrmAuxt3QM
ckhnsilTjeaMy7U9s4xUDqHdMzeYjPSG/+HsJLsfOaS+VP3pYPxjXG9bEqdJ
fCauV6mcPx6koP536fFhiUXy8lbAE7fiLHytzGHobGGTsA7bIplbDAwVzoWf
XrdAMh2jt5sLFWHfE8G2UOF5ItLv6ul9txS6P7QqB3PmyOYPWbV771Viq7uI
ZwhrllQWB76Q7HuF5gQ1c7teiuTUhTQ+v1uDD/YvxvaWTRPtGP6yVp9aZOxu
+cWkYpKoxI6bVdPqoRrX7HKjboJ0cfdZpnxshLyqXrdk7hjZKtMaFTnRDNbL
w2sEC0bI5jj7DWFLrZBxLLP5K2SINFhvP1Xt345v9eLps9cHSMPFebmf/+zC
TWw4e+XzR3JhTD/DzqsHTI3GKnZRN2nb25hc5tSH/I1vGVIVHaSqJtU4eGAA
N3ViV+s7txKBImvJxafD0Llv/eu4w3vSwIytUKkaA2X/5bH3gxoilCLRr9fL
QttzNTFjOx7zVVTnslh4uWAXtvVQDXl8UIuxmcOCv09LWOnKa7KhM2nwX/FJ
SNMzwufvvCYB3rpCGr9O4lCtCe2ybTUR3hTG+FAwCfqP6dGnDKvIckq+uo73
FDwduyVlt1eRk4ti2pXBU3hzSU75n2VCmOWaQlr0KZx3W1CWuElIoocSd03B
FO5nJ6kG2lQSC5XB7o2DU+heO6/hrF9OLArqJDMMpuFXE68DTgkZjcpta1uY
xniTNs2WWUIKnXMnmd+mYfxP52Tw3RIiIcGKChaagfSMRGIXp5hUWjQUL8vM
gCEVsnKdW0SYhcvP+Axn0OvgUZO29IJI3aO/vfJwBoa3pbc1vHxBjs0O/C5D
m0GWN/P2nNsLYvrLjZ6S+BncilzYqb9cSNqmNFMZeTNYX3k1qHO5gEzGndgV
3zgDpx9eJmxayifntoTyKwhT0NZaPGnjlk9UVjSi7cUpCJxQX3m29Jy0bcyI
jdpCIf52js3R5WeEz+qqXPouCu/exe10+5JLKpfKQiMNKdB6OzrfeuSSPtnZ
1WLHKFh9Eg+S+JpD/mTVmV0/RYEtEzyZ9zWbbP/T9/2wJYUfnN0Zfd8yScqR
zrGgmxSm/UpslLwzSe9GjS0qrhSY9Hlx15UMEmNrUMz0onCq2vG2OF8Gudfe
Fng3iILH5gs6h1elkcu7RVfSEykc3UOfDPdNJc304JUrTymIoy3h46pUkvD+
4K6NmRSy7U+s/MX/lFx1iTAXYlDoKNOtyVmdQhobVW2jqyhsdb308dOGZGIr
8CbvQg2FELfjmmHiScRK67WG4DsKjp7b+uu3JZDkdHYo/wcK3V6C++wV4onE
6b17zFopGPlQwWt2x5Fqv6WYh+0U9vi90jqgSScNiU5+iT0U4vxzQnu1Y8iT
CarZ7SOF9QG0ITdEk505yY91BiiwHtg+LjKKJCHBTetsRimcf2g8YmpCI+36
uxNqxynUB2vtnzWLIGzZayfFJnl6Hq0b22MTRg5f/a3mKEVBffuIa1jjI6L8
WsZ+3xxPv0LJjw1dIYQlLjQmOE/h049BLWuGH5IVQw/10gUKLT9Zeh6gHpD2
plrdk4sUGIo/73ZfCiATS3u41Z8phCmvtBWtuU+M2Z2W0lwKLmotPrNifmTD
wLzFmSUKJpqpSopbfYnT+5iJa8sUrJ1YjAZjLzIc3rLK4QsF2VuPhAxs3YhT
alrc0a8UPrqqXyx2v0OuVK1/JviNQqJ3R4lixA3yOGpBPZPHzPVsWcPT14j8
UaNdu1coaEnqNSl52RLRkcn7ITx2PLh+WfmcJVGsKzjewuPmvzVfCF08Snb1
Xb3zmcdtt/L01QtU4N4xKrDC48S/Dk+YJJzB9/qDi2M8NmGcf6P3xAb9QdIn
C3nckiYueebWFSysOrTOisfZJ2w1/k51QVG8sPIkbx7WkVc9+qG3UFEuSSx4
vMdgm3/dnbugjfG/yubpcdzvqnT2ogesTW21e3h6O+IcHKgdPki5XK88w/Nj
MYZe+feWexhQLcoa5PklGfVW3E3EH2W5SflMnp9aEQt2WB0AwXXsEy4cCuaP
fygT4AQitkM6eB3P/7shJqL1U0HwlrC77c/m+ROQV3K2IxROn7x95D5R6PLr
FpZueAzrc4XlmOX14YAAg+oLwwfDDz0GMzz9euoCRW0R+LbQtHpqgoKy7rHn
Uh9osO71VYkco1Cpc9HcrS4SPQHlfrIjvHy0HuWhMhpE7zL7nz4KTvvSzz1l
xoApMqQr3Evhm2Y535oXdET7LvHJdfPyVWedrc+MwwnP1xdm/sPLX+nI17Ph
SZBbMVNQeUtBl57xaDElGRbti9M7qilsuLda7IR5CmIPnV3kVFCYmP7jyfTl
J9D6npzXLaLw9M2OGtXAVFgNO49r8vobttwWsko0DX/w7xCV5/XbS+2+WWt0
GvzljtRMxVCwTBwZvZmRjrz+xCiFUAqbbmesK3mTCfMCF6VNdyjw555rDTyZ
hZJmKyl+Fwqz/YLx5u1ZeJfsv73lCoXGE5eVloazce+nbXYSv1MI2PHTKT2B
PAgfWNWlzNtnXybO1tvIM+CpIBS2IEhhXuCZspEtA8WZU6dFV2bAkltDU89m
QPrPhXGRzzPoMiuyXK1WAFedztiK0RkUvdo8nXagEHGMl9r9Nbx9G9shOm79
NzqXuLa3PWYw8Ku5mVMSE3W0WM+33dPQH/GwaexlYtHSSKS0eRpxvk+uKW0r
Ra+dkW/822mYvmTdZ8WXQtqbxlYtnEa1omexXexL5JeE2qU9mMZTkadS1pHl
GJ2zCepTn4Y6iz2163AVWqV6ZVS8prCQj/zv99eAeezr70nLLHSnyzrNNb+H
ybme0lz6GNydyn41S25F3vGuuQ++wzBPUfktIbQDB2TyNJK/DsAusI6/r7kb
LhoHo0rP9OG1v6JiSMNHjHUstHak9sBq40j1JosBDNpU6bQ/6MK8Tq3+wJ0h
9N7bytZNaUe+83fcSy4jUNoxmFtg+B8IeI/6Xoocg7E73fc7vhb4xiock4qc
wL+GVkk2ek04LuC9uyZoEg9D+OUVx+rx/Ni1rpnsabxyPmPuFFeLX+LIm6Z0
Xm77LJTGa2rw/FLrAcnRWQj/vLHdj/UKdtvPKhoszCFzv/boQHQlCofWFh2Z
/YT6X/RYHuxSGG1aszN41QISBJP3ee8pwh0jzX05fGwEqfk5XvqXgbqsT6Zv
ltgYpgkN3Q3Ihv2tpXNy6z/j6B9zlxTbUxB/WHPpzFoOnEpD3nMZ4ch59ltM
pTAHc7taWfwO4WBudtfcLcZBQsT2myIK4egYeeX07XsO7KI045SiwiAWcGoo
aw8HWQprzwvNP0LAW4f3X09ysM6mwkvl/kPcOPokKTOSgxfZTbpSeb7wza/Z
Lx7LwZnLpysTZX0RJjXe5ZHIQR89JXFnuA+ejSlLmGZw8Pm7SGOvKS+MB5YH
finhwMFU4b64rxus3nW6nO7hYEe3Ors/5zquqS5/V97HwU7HFfNdYS7woMvm
7hzm4GLe4oZ+lhNi7W1Hlqc40LD0OCTq44A2oXmLjG8csESylWNybDDkIvlZ
bDUXXx5+FPZhWeFTl3ak+1ouXORvrLR7n4dotk+TiRgX52WFD4fknIbsxjTH
sk1c3D0SUNHhbQQl11qhnVu4OPRvYyw9xwD7B1jpYdu4uGh8vLE0Rw3/vd/x
v/v9/wDWaD+5
          "]]}, "Charting`Private`Tag#1"]}}, {}}, <|
    "HighlightElements" -> <|
      "Label" -> {"XYLabel"}, "Ball" -> {"InterpolatedBall"}|>, 
     "LayoutOptions" -> <|
      "PanelPlotLayout" -> <||>, 
       "PlotRange" -> {{-1.5707962626807608`, 1.5707962626807608`}, {0., 
        1.1}}, "Frame" -> {{False, False}, {False, False}}, 
       "AxesOrigin" -> {0, 0}, "ImageSize" -> {360, 360/GoldenRatio}, 
       "Axes" -> {True, True}, "LabelStyle" -> {}, "AspectRatio" -> 
       GoldenRatio^(-1), "DefaultStyle" -> {
         Directive[
          Opacity[1.], 
          RGBColor[0.368417, 0.506779, 0.709798], 
          AbsoluteThickness[2]]}, 
       "HighlightLabelingFunctions" -> <|"CoordinatesToolOptions" -> ({
           Identity[
            Part[#, 1]], 
           Identity[
            Part[#, 2]]}& ), 
         "ScalingFunctions" -> {{Identity, Identity}, {Identity, Identity}}|>,
        "Primitives" -> {}, "GCFlag" -> False|>, 
     "Meta" -> <|
      "DefaultHighlight" -> {"Dynamic", None}, "Index" -> {}, "Function" -> 
       Plot, "GroupHighlight" -> False|>|>, "DynamicHighlight"]],
  AspectRatio->NCache[GoldenRatio^(-1), 0.6180339887498948],
  Axes->{True, True},
  AxesLabel->{None, None},
  AxesOrigin->{0, 0},
  DisplayFunction->Identity,
  Frame->{{False, False}, {False, False}},
  FrameLabel->{{None, None}, {None, None}},
  FrameTicks->{{Automatic, Automatic}, {Automatic, Automatic}},
  GridLines->{None, None},
  GridLinesStyle->Directive[
    GrayLevel[0.5, 0.4]],
  ImagePadding->All,
  Method->{
   "DefaultBoundaryStyle" -> Automatic, 
    "DefaultGraphicsInteraction" -> {
     "Version" -> 1.2, "TrackMousePosition" -> {True, False}, 
      "Effects" -> {
       "Highlight" -> {"ratio" -> 2}, "HighlightPoint" -> {"ratio" -> 2}, 
        "Droplines" -> {
         "freeformCursorMode" -> True, 
          "placement" -> {"x" -> "All", "y" -> "None"}}}}, "DefaultMeshStyle" -> 
    AbsolutePointSize[6], "ScalingFunctions" -> None, 
    "CoordinatesToolOptions" -> {"DisplayFunction" -> ({
        (Identity[#]& )[
         Part[#, 1]], 
        (Identity[#]& )[
         Part[#, 2]]}& ), "CopiedValueFunction" -> ({
        (Identity[#]& )[
         Part[#, 1]], 
        (Identity[#]& )[
         Part[#, 2]]}& )}},
  PlotRange->{{-1.5707962626807608`, 1.5707962626807608`}, {0., 1.1}},
  PlotRangeClipping->True,
  PlotRangePadding->{{
     Scaled[0.02], 
     Scaled[0.02]}, {0, 0}},
  Ticks->{Automatic, Automatic}]], "Output",
 CellChangeTimes->{3.8879404713803453`*^9, 3.887940683453669*^9, 
  3.887958958668064*^9, 3.888567563773954*^9, 3.888567835161195*^9, 
  3.888911898456246*^9, 3.939698515750548*^9},
 CellLabel->"Out[50]=",ExpressionUUID->"95fc6619-85c9-4cc9-bf40-eb4d2f1add1b"]
}, Open  ]],

Cell[CellGroupData[{

Cell[BoxData[
 RowBox[{"Export", "[", 
  RowBox[{"\"\<affgauss1der-orisel-kappa4.eps\>\"", ",", " ", "%"}], 
  "]"}]], "Input",
 CellChangeTimes->{{3.887958956091857*^9, 3.887958956671902*^9}, {
  3.8889119013120136`*^9, 3.888911902709757*^9}},
 CellLabel->"In[51]:=",ExpressionUUID->"b72ddd21-2039-45da-910e-4e893d5529f9"],

Cell[BoxData["\<\"affgauss1der-orisel-kappa4.eps\"\>"], "Output",
 CellChangeTimes->{3.8879589624316807`*^9, 3.888567564049478*^9, 
  3.8885678377630672`*^9, 3.8889119035588427`*^9, 3.939698515859387*^9},
 CellLabel->"Out[51]=",ExpressionUUID->"f0a4506b-d099-409c-b8b8-fd774da662b8"]
}, Open  ]],

Cell[CellGroupData[{

Cell[BoxData[
 RowBox[{"Plot", "[", 
  RowBox[{
   RowBox[{
    RowBox[{"affgauss1respsel", "/", "affgauss1respsel0"}], "/.", 
    RowBox[{"{", 
     RowBox[{"kappa", "->", "8"}], "}"}]}], ",", 
   RowBox[{"{", 
    RowBox[{"theta", ",", 
     RowBox[{
      RowBox[{"-", "Pi"}], "/", "2"}], ",", 
     RowBox[{"Pi", "/", "2"}]}], "}"}], ",", 
   RowBox[{"PlotRange", "->", 
    RowBox[{"{", 
     RowBox[{"0", ",", "1.1"}], "}"}]}]}], "]"}]], "Input",
 CellChangeTimes->{{3.887940485163871*^9, 3.8879405170759*^9}, {
  3.888567840671608*^9, 3.888567844594139*^9}},
 CellLabel->"In[52]:=",ExpressionUUID->"611d473e-cf56-4133-a89e-37ba98accd35"],

Cell[BoxData[
 GraphicsBox[
  InterpretationBox[{
    TagBox[{{{}, {}, 
       TagBox[
        {RGBColor[0.368417, 0.506779, 0.709798], AbsoluteThickness[2], 
         Opacity[1.], LineBox[CompressedData["
1:eJw1mHlUDWrUxtOASFIJkXtLuhrQRGR4iC4lTUJuaEAljeYGJVJUaJI0zxoV
ldDwSvN8Ok6n09xxShpPaXAa5Otb6/v+2uv3z17vfp717rX3lrRwMLzCzcXF
dXgJF9f/Rm0twSNzkjMkNuzfBtauwwf35bmNLd88Q9bT2to3B/8FBcmhKDHx
GdKx7Xlve9BOCM5UcpSEZ0jPyqqZz0FAU4rnG2vuGaJRx66sD9KD8fKpDfRv
HLJs/3McCDaFVWX7WHYCh8jnb7Xc8MIBXpqp0ZZbOWTlMZvciEgPONFmhYNF
fpEL7vsDV/oGoOaC+I9ekWki+XqnHU9hGH4Xp2Wrb5giBuIvp5JcYsF6Nx5o
wD9JUkcD7y8VS8LuuKW0pysniB/fSgo9IBX7pag7/DjjJH1Dq4V0xhtschW8
5z84RuQskhP6ud6BEqlkbNnJJq6lJzKz0nPRaJ3Tv6tghMRIWtEvNuQjWbZp
j37REBHhYap48BZAMZzieL16gATNVJ/95FEMScUDbWLp/eTEdFxElGkJBj9p
8i1920fknxy1kk8oRXpgfs2NlD7yj8PIpXeZpbC1lg1gxvSRDBXqAj6UYmTt
qo1Fz/pIa5rPdof6Uow50hRv2vaRxtyAo5s5pZiWuXT+2z99pGBs3/YK3TJw
B9/PKY7uJSqnJdi3lpRj47UC8zv+LHL/jZfuMfcKhFdV/bvKi0UWVL4nuvtW
QFyGLp/gyiK2lbJPi0MXmTk21WDDIvxDP/YbZ1Vg/VkZXxktFuk1rcZkTwVE
jwS+a+ZjEfWr6gcYmpUQ2GjFo+rxjfS8dPkZLVaFhRrhpDEnJqkpTbvaQa+G
QZhM3jobJjEt6uR62VuNxCvq5QctmCQ207ne5Gc1tLks+vwNmWTMd89eXsEa
hO56u1VWhUl6T+0jTZo12B6rl2w+2UOKZjcP2eTX4Pwt/9fU2z2E/+eBE1Px
tbgBAaOrv7qIW7vQ0pzoehw9Qh5d+t5FRLku5tOz6yF27Hr+heYuovmra2JF
aT0+6DLEDXO6iK0S0z6pvx7zFxKZ6g5d5NcJmw1JSg3wctvvINDfSSQmVu/r
q2pA6Edb3yx6B/EzclYL5KbAquivwtTyDnJH70xrmQAFe0qoIwm5HWRou70j
9zoK2qr2GIQFdZC5FMWCCHkKNjN413vqdpBLuuE3jp+m4PV0ZJJhRTvJiGg8
G5ZGwQeV+s9TeW2E329rns+FJiiue3pcOLmNnEtXETSybkLKrA5lR2gbqSzc
NSZ3owlhJXXdVrfbyKa1W59xHjfhjl7dQuvuNhIU7TsumteE3ddq9xfnt5Jz
H7U/mK2mIje++oP3RwZ5cOIso6iOCgXvJ4cSUhlk2NV26zyDisSrWlXkFYPo
ad9UPNZHRYhidQvHmUE4IQIUngUqbhRXTduoM8ig8/NrGxS/QrmtUlWvoIW4
UAc1q0K/ImtNRfa6IjrJ0/Lya7CnwfDiGu2edDqJr9prMnuPhum086yUcDpx
cl5uu+cpDfuPTqxVv0snnQ3dTUPpNFTd/tv1vAqdFBm0HlEZpKGn3UUzLrWZ
RJ/aZGBh04w1yTvb5EJpRPt9Zdx+Fzpyf7rcmPCikaW3Rw0n/egwRoVA4Q0a
4a9yYHyJoiOacR4nDWjESrt6WVIJHXIrfRMdBGiEa0t71IMVLdBw7LXPffCV
iMVMzVXFtuCG+iuegw5UMjWfKVvVw0BIyMaOMxepJHHJPUv9KQZyR6NyHU5S
iRqt5uwkfyum4+OvxMlTyVf2hS0BKq24uzKjkvdHE5GQ+sYj8bgV7h3FfrVm
TeQzXM982t2Gx+69IucMKWRpfnuXb3o7UhiWw06HF9mK6/ZEaTuqlQfKfBUp
RGo6heHe0Y4V/SO3CgUpZHc3z++FVR0QjxnNQmgjCTxELUq/3oGth0X31Ps0
kOzrCbJjGp1Qf2R6/IdNHdm7sY53gasb1Zx7SRdP1JHL3p/Kjm/qhrFtJHez
fB25E5yz46NaN26dai0sGa4lfWNhgysdupEteUopwr6W+LwzuubR3Y1/iv8V
171eQwKaeX//uNQD0V/bh3Ocq8jHEP/WLhMmEmx0tOT+qyJ1ieLn1tkyodxl
kxyrXkVufuvVtHRjQr/8tdnTuUqSvnpF07EoJvyCJZst71WSssujnpt6mOBW
XFu8wbOC2DvHlUvafAPbev65x+MyEhM927E9gAXaGyUhXcsykuc8sHwhkYVP
k5YBm46WkSsGODf0kQWv+00BH/+UEqkiykOJXhbEw5IDJ26XklXJorY9e3tx
tFI/2OrKF6L9Pf1T52AvwrYmheppfCYhMYpa0hbf8bAsQh2cfKJb+qI57cUA
fjTsDb7yIZ9IhK5abf1mALqtLUN+d/OJSMtMxrbKAYiPikQxOO+JuGaySTZn
ANnr/P84zeQRGOgsFJkMotPGrSxxNoeoOkmf6Pl7CBq3xCVqP+WQab1X+87s
HUKKx4db4y45ZD6sLrbIYAg3QyZlDs69I1bmMaYmD4awotj2ScvcW6K/Yk4/
/dsQ7KU+RYrOZpEG4cEknehh7FWbPmnukkWcKHUs2bxh8Ooo/8mcfUOMVgTz
9tQOI+JWmvmxuUyy1dB9oZEzjKqqcBmX+XSSJje3/6n+CII76S0VbunEU7Pm
by7LEVz8KfxE5Hcaydmu+uKA6wimNvoNZfxOJdYnNpQIJY1AysE1u3vhNVET
+B7KmhrByMN8cwWP1yRsy40nt/lH8SFsQtj5TzIZCZ+dLds0Cr0v124JcyWT
26X9xf4ao3Bbe15dc0kiYfPkpwX5juKYXNhQoGcCGU7c5VIXMQph0CK7liSQ
O/f4s95ljCLVWufPHe54UlJ/d8CtfhT0gv1laTyxRMC3er55BRubnC26fgrE
kG2Rou8569nwdzmhGiAcTcY/pNoVybBx7Z5ET41EJCn44x8kc5iNNvelu623
RJBIKe6xypNsaN9n+/HJhpPo8RkFvv/YkHtYonZINYyYpXI9OOnERrhX2tPO
vS/J2quvGk+7sbHCO5jlglDy9mCa9aQ3G4OPrzzP0w4hPteEjNnhbPznq9tn
qB9MemcvqWklslHjp7Zv7HQQeZg1f1M1k43UZ/z9cuYBJHvXaPSnIjaU/+5z
Dqh/Rnbe+XjzVDkbwlvyt9Yy/MkxJUs35zo2fm590sTX60vWs4pq5b+y0bTN
5N4h9mMiZmTifbWVjWz57bKus96kcz+nU6mbjYAdf2h5fI/IlN17Ya9eNhyV
mu6PCT0k7hqXb5gOsKGvmqAgv8mTuOwsvFA6woap/WB2ra47MT8SczBrnI3N
N58tP3zFhUjbaQdJTbHR5axs9t71NmFf9u7dxGEjyoOeLx90nTSIUilRs2x8
WDG1WcPAjgxZ+HAnzbOhJnagQcH9Ctl6ZFZVeWFR/yMr5nacMSERM4Eqmn/Y
oOSq5iw3O0a2uHW0di4y7WbGQeW3O3GrN0JkfpGj7mgO6EeeQtRAfUfMIutn
/1d+IM4cC/9lHq5ezNeUKCx26uZVrI/MvHj396KeOldUchMcsUna0SxzbtGP
f0vaDz69CRH+3IfWM4t+Hpbwqr59F+fisTZtevE9+5wVjMzckGtY5nR9gg16
uI0NW/o+pJ8V8n1hszH9Mqw4d8MDNKocPflqiA2xFxXCLoJeuGs89JXzfbG+
oElL8HjDJe6hKpPJhvFzqQJejg8UjX6sP9XBxl1//dU1w0/w81DJXj36oj7e
GflG9KcQj+4wGahig/GwbaV47XMMrucRe1LChtsh3mx2dwBEAmruvf+4WP8B
Zd48WhBMTFjni1PY2LFf6826xmAcHYz/FR7DRrG6mbFLdQh42qS9+UMX/VF7
loHiUFDVHmnHebJhvzvpTPyHl6C753LX32ZjQbWQiy8nDKoRN989v7bor/Kg
Uc3rcNwyy3TsPrXov8K/v40Co9HZY1FA+YuN/WHJz6ZjY6Cita8iRYgNgQc8
QjrGsQiRddQWWcLGwMiluBGrOBQNf+dP6RlFfLl0maJPAuKWbJQSWPy/oreS
+fPLX+P073UtbxZGwJ1+hupzMgVtKbYtOQMjGOtZGmHcnILLT9No9rQR1OtY
Kcz2pkLkq2/f6tQReEtv0zvAmwHaZ9maA3ojmB8wqjGXzEaWoPiZPYHDmODN
3KF9JRu+5QMGKXeHMfgXX7ByajYEleTFx02HwTidZ8Kj9BaCq+7/Ft0xjLyS
tSOJh96hce/R/vaqxf75ir76h2ku2qW3Rs7ODIJ53Pi0ffQHSIY+en7h9AAO
9rmZ13d+AH0jewdr/wDCPePsFCQ+4u0g9zJH6QEYfhp8NBjxEbOzjtfjJ37g
i/y995avPmE8SM3RPegH4gXj15mGFGKjUOnSBGo/lAenhv/R/Iyj5XqfNpt9
h9me5TdaLn+G0j2vumSt73jmLT7j7fUZmeIUXU2V7xiUAt/30s+IW3fnQcXS
74g3eSyRqFGCkPp74t1v+iBSL67796EvoDZKDfnx9GEyC1nr95Xho1xhxk3C
Qp38PmHHC2VYElPw0DqNhYTXu29VepShwni+xPkFC4Yx2/fdLitD+UMzvclr
LLx9trHy68lybKmwOXdcnAV7u19dz8wq4KOre+KC2zf0y2UJ8nlXYa/lF/nn
p5koTk5zOp9ShTy5AybLjzIRKpVMy6mpwvQ/ddQIZSb+FY8Kt1hdjYJvJgJr
hJhI5PeT+RxWjbpJ/Y+KdT0w+2F50DW9BhpVtVXSWj1oS9psP06pwz+XfTOz
U7vwfmmGYcrPOhw7fbBH4WkXgq32qpmK1mOtbn8R1bELOrJGXPVn62G3K9Es
fE8XijOeBKV01cNGuT5qTU0n4nIm35sON2DljsGXlyY7kGvW9+f7Qwo0xpas
/3K5HVJrFK5/CaFgrHzKaUynHQEl13ujkijY4PZJ7dCudthJcVUbVVIg4NCx
9sjSdsj0igd9WdGELNXqiMbUNoRZ6UtHBzahtkmDv2m6Fa72BcdPx1CxsqT5
3EQyAxqYuiyYRUXQh5dP1EMYWCG007OymIqvIf29YZ4MhL2N/7i3i4o7j9o8
w88z8H7yidxmia+wl/wlkSnCwE8XY4H+8K9gjexYzn7UAhufqca7oTRU2NtF
DDvToWy8c1gpmYZ5i1xP6lU6ZrZdXT6URwNfCa9i7Tk6Htd0HLrQTINC5Rfr
yb10JK8qe3tYtBlvb92akJprBjM4KHhFUDO8JQLt6febYRy782zkUzoiYz2V
qGE0TC7rMk+NpmPrb2ZJ+hMaAhz8bd9n0RFycJvhSxcaqg8OeFKa6DgXw5pK
OE+Demd8Bq9YC5budBh7LknDJnExbrvoFmy8wZ8d9uYruoPnMw5kMSBpYXM+
lUaF21xavvZnBozGYwX9KqlYf+ncl7NNDHg8kz/p+okKfeX3LU4TDIzI9gn6
xFLxmeLAnazWiuc3N6zSsqMifhXrrODn1sW9w4liwU+FpU81dzelDZF8bXdO
n2jC+dXX8qt72mBt/uBM7KEmGLwUsM0da0NO6plnU7uasP+1XvMToUXfMxzr
iv9ugnBl82tV/XaIrPzTUTNNQdHSbzq+je04wct/rzCRAlHv2dBdDR1QktCy
S1xGQamXvLx/bReO83M8gurrof7nRaxMexfquL5atRbW450zl1jJYBfmblge
2ZFRj3j7Zq5p/m48eszyW+JXjwfGHnTT490w45G+rKNVDw2Fr54q5d1QkddJ
uFRVh56rB2ztTHuQ1aDxRZJSi4tr+r6InmMiiteJ6x53DXjDaZN+5kxw5Uzx
h05UI02qTIbHhgnZwgregsX9+ZdKgu+4CxOPRs8831ZZjYAz5oYNkUy8XJDT
DPCvRmlEJ9Nncc62CjFme22oxjYZOtec1TdMtKqIR++rwoR65UHmbRYUL9Vf
zoqqQJbDqhkLxz7ENOmcVpkoBa/Hd0+LkH4s4/zJnL9TAs9XW7TWhQyg8c1/
bZm9xYu6eciWPRmCetfKGYXzBXijZccYXezrk3WmZ+Z/5GNPOClvSFqcazY3
TijO5uKNBfWQ2Pcx3DX3PhYq8A6WfxvJH54ch7Zbqr1MyRu8Yy3L+3fsJ3zH
FYY1VqdBW5RPxm/JJETkOmiOe5JwW1t1dxrXFEZTrhjZsmJRnfLTsHx2CrnB
RCXI/xWsb86e+WvFL6g1XK0epAcgQlN19tQyDh5vfBbm+tYTaZlnXxavXOSc
1XnuNp74sNZVVVaIAxmZP9e8tniC3ldiv7CeA2EdE/eXL+5DyFuPlSLHwVy7
n8j7CXd4V9jU/T7JQaZrT23kIxdcPxYX/TqEA+U/A8FqGU7wzCrbJ/yKg2AU
SxdsdkLAuh8MtygO9qm7aBwOdERm/w4Rw2QOxqvMY1OH7fHDp9BnPp8DqaI9
tds9bXCxqsXRoJ0DBV3wD6SZw05xblVhNwcJE1NcOwLM4Ba2OV2mlwPN/qTu
wcGLeGV9pW9umIOCUqW1Yvf/A235xLnkBQ4SmwNVXqUZgOUo9kuIZwapoo6f
Hwzq4idjb4jrshlEjgfntHhoY3Xq/QZ9oRn81Dta4Z92GJvXJF4rEJ1BXcEz
uRYPdSg4Vy6X2TCDY9c2fQpLU8I+5mBSgMQMwv8ybf6YJon/u//h/+9//wPH
l47v
          "]]},
        Annotation[#, "Charting`Private`Tag#1"]& ]}, {}},
     {"WolframDynamicHighlight", <|
      "Label" -> {"XYLabel"}, "Ball" -> {"InterpolatedBall"}|>}], 
    StyleBox[
     DynamicBox[(Charting`HighlightActionBox["DynamicHighlight", {}, 
       Slot["HighlightElements"], 
       Slot["LayoutOptions"], 
       Slot["Meta"], 
       Charting`HighlightActionFunction["DynamicHighlight", {{{{}, {}, 
           Annotation[{
             Directive[
              Opacity[1.], 
              RGBColor[0.368417, 0.506779, 0.709798], 
              AbsoluteThickness[2]], 
             Line[CompressedData["
1:eJw1mHlUDWrUxtOASFIJkXtLuhrQRGR4iC4lTUJuaEAljeYGJVJUaJI0zxoV
ldDwSvN8Ok6n09xxShpPaXAa5Otb6/v+2uv3z17vfp717rX3lrRwMLzCzcXF
dXgJF9f/Rm0twSNzkjMkNuzfBtauwwf35bmNLd88Q9bT2to3B/8FBcmhKDHx
GdKx7Xlve9BOCM5UcpSEZ0jPyqqZz0FAU4rnG2vuGaJRx66sD9KD8fKpDfRv
HLJs/3McCDaFVWX7WHYCh8jnb7Xc8MIBXpqp0ZZbOWTlMZvciEgPONFmhYNF
fpEL7vsDV/oGoOaC+I9ekWki+XqnHU9hGH4Xp2Wrb5giBuIvp5JcYsF6Nx5o
wD9JUkcD7y8VS8LuuKW0pysniB/fSgo9IBX7pag7/DjjJH1Dq4V0xhtschW8
5z84RuQskhP6ud6BEqlkbNnJJq6lJzKz0nPRaJ3Tv6tghMRIWtEvNuQjWbZp
j37REBHhYap48BZAMZzieL16gATNVJ/95FEMScUDbWLp/eTEdFxElGkJBj9p
8i1920fknxy1kk8oRXpgfs2NlD7yj8PIpXeZpbC1lg1gxvSRDBXqAj6UYmTt
qo1Fz/pIa5rPdof6Uow50hRv2vaRxtyAo5s5pZiWuXT+2z99pGBs3/YK3TJw
B9/PKY7uJSqnJdi3lpRj47UC8zv+LHL/jZfuMfcKhFdV/bvKi0UWVL4nuvtW
QFyGLp/gyiK2lbJPi0MXmTk21WDDIvxDP/YbZ1Vg/VkZXxktFuk1rcZkTwVE
jwS+a+ZjEfWr6gcYmpUQ2GjFo+rxjfS8dPkZLVaFhRrhpDEnJqkpTbvaQa+G
QZhM3jobJjEt6uR62VuNxCvq5QctmCQ207ne5Gc1tLks+vwNmWTMd89eXsEa
hO56u1VWhUl6T+0jTZo12B6rl2w+2UOKZjcP2eTX4Pwt/9fU2z2E/+eBE1Px
tbgBAaOrv7qIW7vQ0pzoehw9Qh5d+t5FRLku5tOz6yF27Hr+heYuovmra2JF
aT0+6DLEDXO6iK0S0z6pvx7zFxKZ6g5d5NcJmw1JSg3wctvvINDfSSQmVu/r
q2pA6Edb3yx6B/EzclYL5KbAquivwtTyDnJH70xrmQAFe0qoIwm5HWRou70j
9zoK2qr2GIQFdZC5FMWCCHkKNjN413vqdpBLuuE3jp+m4PV0ZJJhRTvJiGg8
G5ZGwQeV+s9TeW2E329rns+FJiiue3pcOLmNnEtXETSybkLKrA5lR2gbqSzc
NSZ3owlhJXXdVrfbyKa1W59xHjfhjl7dQuvuNhIU7TsumteE3ddq9xfnt5Jz
H7U/mK2mIje++oP3RwZ5cOIso6iOCgXvJ4cSUhlk2NV26zyDisSrWlXkFYPo
ad9UPNZHRYhidQvHmUE4IQIUngUqbhRXTduoM8ig8/NrGxS/QrmtUlWvoIW4
UAc1q0K/ImtNRfa6IjrJ0/Lya7CnwfDiGu2edDqJr9prMnuPhum086yUcDpx
cl5uu+cpDfuPTqxVv0snnQ3dTUPpNFTd/tv1vAqdFBm0HlEZpKGn3UUzLrWZ
RJ/aZGBh04w1yTvb5EJpRPt9Zdx+Fzpyf7rcmPCikaW3Rw0n/egwRoVA4Q0a
4a9yYHyJoiOacR4nDWjESrt6WVIJHXIrfRMdBGiEa0t71IMVLdBw7LXPffCV
iMVMzVXFtuCG+iuegw5UMjWfKVvVw0BIyMaOMxepJHHJPUv9KQZyR6NyHU5S
iRqt5uwkfyum4+OvxMlTyVf2hS0BKq24uzKjkvdHE5GQ+sYj8bgV7h3FfrVm
TeQzXM982t2Gx+69IucMKWRpfnuXb3o7UhiWw06HF9mK6/ZEaTuqlQfKfBUp
RGo6heHe0Y4V/SO3CgUpZHc3z++FVR0QjxnNQmgjCTxELUq/3oGth0X31Ps0
kOzrCbJjGp1Qf2R6/IdNHdm7sY53gasb1Zx7SRdP1JHL3p/Kjm/qhrFtJHez
fB25E5yz46NaN26dai0sGa4lfWNhgysdupEteUopwr6W+LwzuubR3Y1/iv8V
171eQwKaeX//uNQD0V/bh3Ocq8jHEP/WLhMmEmx0tOT+qyJ1ieLn1tkyodxl
kxyrXkVufuvVtHRjQr/8tdnTuUqSvnpF07EoJvyCJZst71WSssujnpt6mOBW
XFu8wbOC2DvHlUvafAPbev65x+MyEhM927E9gAXaGyUhXcsykuc8sHwhkYVP
k5YBm46WkSsGODf0kQWv+00BH/+UEqkiykOJXhbEw5IDJ26XklXJorY9e3tx
tFI/2OrKF6L9Pf1T52AvwrYmheppfCYhMYpa0hbf8bAsQh2cfKJb+qI57cUA
fjTsDb7yIZ9IhK5abf1mALqtLUN+d/OJSMtMxrbKAYiPikQxOO+JuGaySTZn
ANnr/P84zeQRGOgsFJkMotPGrSxxNoeoOkmf6Pl7CBq3xCVqP+WQab1X+87s
HUKKx4db4y45ZD6sLrbIYAg3QyZlDs69I1bmMaYmD4awotj2ScvcW6K/Yk4/
/dsQ7KU+RYrOZpEG4cEknehh7FWbPmnukkWcKHUs2bxh8Ooo/8mcfUOMVgTz
9tQOI+JWmvmxuUyy1dB9oZEzjKqqcBmX+XSSJje3/6n+CII76S0VbunEU7Pm
by7LEVz8KfxE5Hcaydmu+uKA6wimNvoNZfxOJdYnNpQIJY1AysE1u3vhNVET
+B7KmhrByMN8cwWP1yRsy40nt/lH8SFsQtj5TzIZCZ+dLds0Cr0v124JcyWT
26X9xf4ao3Bbe15dc0kiYfPkpwX5juKYXNhQoGcCGU7c5VIXMQph0CK7liSQ
O/f4s95ljCLVWufPHe54UlJ/d8CtfhT0gv1laTyxRMC3er55BRubnC26fgrE
kG2Rou8569nwdzmhGiAcTcY/pNoVybBx7Z5ET41EJCn44x8kc5iNNvelu623
RJBIKe6xypNsaN9n+/HJhpPo8RkFvv/YkHtYonZINYyYpXI9OOnERrhX2tPO
vS/J2quvGk+7sbHCO5jlglDy9mCa9aQ3G4OPrzzP0w4hPteEjNnhbPznq9tn
qB9MemcvqWklslHjp7Zv7HQQeZg1f1M1k43UZ/z9cuYBJHvXaPSnIjaU/+5z
Dqh/Rnbe+XjzVDkbwlvyt9Yy/MkxJUs35zo2fm590sTX60vWs4pq5b+y0bTN
5N4h9mMiZmTifbWVjWz57bKus96kcz+nU6mbjYAdf2h5fI/IlN17Ya9eNhyV
mu6PCT0k7hqXb5gOsKGvmqAgv8mTuOwsvFA6woap/WB2ra47MT8SczBrnI3N
N58tP3zFhUjbaQdJTbHR5axs9t71NmFf9u7dxGEjyoOeLx90nTSIUilRs2x8
WDG1WcPAjgxZ+HAnzbOhJnagQcH9Ctl6ZFZVeWFR/yMr5nacMSERM4Eqmn/Y
oOSq5iw3O0a2uHW0di4y7WbGQeW3O3GrN0JkfpGj7mgO6EeeQtRAfUfMIutn
/1d+IM4cC/9lHq5ezNeUKCx26uZVrI/MvHj396KeOldUchMcsUna0SxzbtGP
f0vaDz69CRH+3IfWM4t+Hpbwqr59F+fisTZtevE9+5wVjMzckGtY5nR9gg16
uI0NW/o+pJ8V8n1hszH9Mqw4d8MDNKocPflqiA2xFxXCLoJeuGs89JXzfbG+
oElL8HjDJe6hKpPJhvFzqQJejg8UjX6sP9XBxl1//dU1w0/w81DJXj36oj7e
GflG9KcQj+4wGahig/GwbaV47XMMrucRe1LChtsh3mx2dwBEAmruvf+4WP8B
Zd48WhBMTFjni1PY2LFf6826xmAcHYz/FR7DRrG6mbFLdQh42qS9+UMX/VF7
loHiUFDVHmnHebJhvzvpTPyHl6C753LX32ZjQbWQiy8nDKoRN989v7bor/Kg
Uc3rcNwyy3TsPrXov8K/v40Co9HZY1FA+YuN/WHJz6ZjY6Cita8iRYgNgQc8
QjrGsQiRddQWWcLGwMiluBGrOBQNf+dP6RlFfLl0maJPAuKWbJQSWPy/oreS
+fPLX+P073UtbxZGwJ1+hupzMgVtKbYtOQMjGOtZGmHcnILLT9No9rQR1OtY
Kcz2pkLkq2/f6tQReEtv0zvAmwHaZ9maA3ojmB8wqjGXzEaWoPiZPYHDmODN
3KF9JRu+5QMGKXeHMfgXX7ByajYEleTFx02HwTidZ8Kj9BaCq+7/Ft0xjLyS
tSOJh96hce/R/vaqxf75ir76h2ku2qW3Rs7ODIJ53Pi0ffQHSIY+en7h9AAO
9rmZ13d+AH0jewdr/wDCPePsFCQ+4u0g9zJH6QEYfhp8NBjxEbOzjtfjJ37g
i/y995avPmE8SM3RPegH4gXj15mGFGKjUOnSBGo/lAenhv/R/Iyj5XqfNpt9
h9me5TdaLn+G0j2vumSt73jmLT7j7fUZmeIUXU2V7xiUAt/30s+IW3fnQcXS
74g3eSyRqFGCkPp74t1v+iBSL67796EvoDZKDfnx9GEyC1nr95Xho1xhxk3C
Qp38PmHHC2VYElPw0DqNhYTXu29VepShwni+xPkFC4Yx2/fdLitD+UMzvclr
LLx9trHy68lybKmwOXdcnAV7u19dz8wq4KOre+KC2zf0y2UJ8nlXYa/lF/nn
p5koTk5zOp9ShTy5AybLjzIRKpVMy6mpwvQ/ddQIZSb+FY8Kt1hdjYJvJgJr
hJhI5PeT+RxWjbpJ/Y+KdT0w+2F50DW9BhpVtVXSWj1oS9psP06pwz+XfTOz
U7vwfmmGYcrPOhw7fbBH4WkXgq32qpmK1mOtbn8R1bELOrJGXPVn62G3K9Es
fE8XijOeBKV01cNGuT5qTU0n4nIm35sON2DljsGXlyY7kGvW9+f7Qwo0xpas
/3K5HVJrFK5/CaFgrHzKaUynHQEl13ujkijY4PZJ7dCudthJcVUbVVIg4NCx
9sjSdsj0igd9WdGELNXqiMbUNoRZ6UtHBzahtkmDv2m6Fa72BcdPx1CxsqT5
3EQyAxqYuiyYRUXQh5dP1EMYWCG007OymIqvIf29YZ4MhL2N/7i3i4o7j9o8
w88z8H7yidxmia+wl/wlkSnCwE8XY4H+8K9gjexYzn7UAhufqca7oTRU2NtF
DDvToWy8c1gpmYZ5i1xP6lU6ZrZdXT6URwNfCa9i7Tk6Htd0HLrQTINC5Rfr
yb10JK8qe3tYtBlvb92akJprBjM4KHhFUDO8JQLt6febYRy782zkUzoiYz2V
qGE0TC7rMk+NpmPrb2ZJ+hMaAhz8bd9n0RFycJvhSxcaqg8OeFKa6DgXw5pK
OE+Demd8Bq9YC5budBh7LknDJnExbrvoFmy8wZ8d9uYruoPnMw5kMSBpYXM+
lUaF21xavvZnBozGYwX9KqlYf+ncl7NNDHg8kz/p+okKfeX3LU4TDIzI9gn6
xFLxmeLAnazWiuc3N6zSsqMifhXrrODn1sW9w4liwU+FpU81dzelDZF8bXdO
n2jC+dXX8qt72mBt/uBM7KEmGLwUsM0da0NO6plnU7uasP+1XvMToUXfMxzr
iv9ugnBl82tV/XaIrPzTUTNNQdHSbzq+je04wct/rzCRAlHv2dBdDR1QktCy
S1xGQamXvLx/bReO83M8gurrof7nRaxMexfquL5atRbW450zl1jJYBfmblge
2ZFRj3j7Zq5p/m48eszyW+JXjwfGHnTT490w45G+rKNVDw2Fr54q5d1QkddJ
uFRVh56rB2ztTHuQ1aDxRZJSi4tr+r6InmMiiteJ6x53DXjDaZN+5kxw5Uzx
h05UI02qTIbHhgnZwgregsX9+ZdKgu+4CxOPRs8831ZZjYAz5oYNkUy8XJDT
DPCvRmlEJ9Nncc62CjFme22oxjYZOtec1TdMtKqIR++rwoR65UHmbRYUL9Vf
zoqqQJbDqhkLxz7ENOmcVpkoBa/Hd0+LkH4s4/zJnL9TAs9XW7TWhQyg8c1/
bZm9xYu6eciWPRmCetfKGYXzBXijZccYXezrk3WmZ+Z/5GNPOClvSFqcazY3
TijO5uKNBfWQ2Pcx3DX3PhYq8A6WfxvJH54ch7Zbqr1MyRu8Yy3L+3fsJ3zH
FYY1VqdBW5RPxm/JJETkOmiOe5JwW1t1dxrXFEZTrhjZsmJRnfLTsHx2CrnB
RCXI/xWsb86e+WvFL6g1XK0epAcgQlN19tQyDh5vfBbm+tYTaZlnXxavXOSc
1XnuNp74sNZVVVaIAxmZP9e8tniC3ldiv7CeA2EdE/eXL+5DyFuPlSLHwVy7
n8j7CXd4V9jU/T7JQaZrT23kIxdcPxYX/TqEA+U/A8FqGU7wzCrbJ/yKg2AU
SxdsdkLAuh8MtygO9qm7aBwOdERm/w4Rw2QOxqvMY1OH7fHDp9BnPp8DqaI9
tds9bXCxqsXRoJ0DBV3wD6SZw05xblVhNwcJE1NcOwLM4Ba2OV2mlwPN/qTu
wcGLeGV9pW9umIOCUqW1Yvf/A235xLnkBQ4SmwNVXqUZgOUo9kuIZwapoo6f
Hwzq4idjb4jrshlEjgfntHhoY3Xq/QZ9oRn81Dta4Z92GJvXJF4rEJ1BXcEz
uRYPdSg4Vy6X2TCDY9c2fQpLU8I+5mBSgMQMwv8ybf6YJon/u//h/+9//wPH
l47v
              "]]}, "Charting`Private`Tag#1"]}}, {}}, <|
        "HighlightElements" -> <|
          "Label" -> {"XYLabel"}, "Ball" -> {"InterpolatedBall"}|>, 
         "LayoutOptions" -> <|
          "PanelPlotLayout" -> <||>, 
           "PlotRange" -> {{-1.5707962626807608`, 1.5707962626807608`}, {0., 
            1.1}}, "Frame" -> {{False, False}, {False, False}}, 
           "AxesOrigin" -> {0, 0}, "ImageSize" -> {360, 360/GoldenRatio}, 
           "Axes" -> {True, True}, "LabelStyle" -> {}, "AspectRatio" -> 
           GoldenRatio^(-1), "DefaultStyle" -> {
             Directive[
              Opacity[1.], 
              RGBColor[0.368417, 0.506779, 0.709798], 
              AbsoluteThickness[2]]}, 
           "HighlightLabelingFunctions" -> <|"CoordinatesToolOptions" -> ({
               Identity[
                Part[#, 1]], 
               Identity[
                Part[#, 2]]}& ), 
             "ScalingFunctions" -> {{Identity, Identity}, {
               Identity, Identity}}|>, "Primitives" -> {}, "GCFlag" -> 
           False|>, 
         "Meta" -> <|
          "DefaultHighlight" -> {"Dynamic", None}, "Index" -> {}, "Function" -> 
           Plot, "GroupHighlight" -> False|>|>]]& )[<|
       "HighlightElements" -> <|
         "Label" -> {"XYLabel"}, "Ball" -> {"InterpolatedBall"}|>, 
        "LayoutOptions" -> <|
         "PanelPlotLayout" -> <||>, 
          "PlotRange" -> {{-1.5707962626807608`, 1.5707962626807608`}, {0., 
           1.1}}, "Frame" -> {{False, False}, {False, False}}, 
          "AxesOrigin" -> {0, 0}, "ImageSize" -> {360, 360/GoldenRatio}, 
          "Axes" -> {True, True}, "LabelStyle" -> {}, "AspectRatio" -> 
          GoldenRatio^(-1), "DefaultStyle" -> {
            Directive[
             Opacity[1.], 
             RGBColor[0.368417, 0.506779, 0.709798], 
             AbsoluteThickness[2]]}, 
          "HighlightLabelingFunctions" -> <|"CoordinatesToolOptions" -> ({
              Identity[
               Part[#, 1]], 
              Identity[
               Part[#, 2]]}& ), 
            "ScalingFunctions" -> {{Identity, Identity}, {
              Identity, Identity}}|>, "Primitives" -> {}, "GCFlag" -> False|>,
         "Meta" -> <|
         "DefaultHighlight" -> {"Dynamic", None}, "Index" -> {}, "Function" -> 
          Plot, "GroupHighlight" -> False|>|>],
      ImageSizeCache->{{4.503599627370496*^15, -4.503599627370496*^15}, {
       4.503599627370496*^15, -4.503599627370496*^15}}],
     Selectable->False]},
   Annotation[{{{{}, {}, 
       Annotation[{
         Directive[
          Opacity[1.], 
          RGBColor[0.368417, 0.506779, 0.709798], 
          AbsoluteThickness[2]], 
         Line[CompressedData["
1:eJw1mHlUDWrUxtOASFIJkXtLuhrQRGR4iC4lTUJuaEAljeYGJVJUaJI0zxoV
ldDwSvN8Ok6n09xxShpPaXAa5Otb6/v+2uv3z17vfp717rX3lrRwMLzCzcXF
dXgJF9f/Rm0twSNzkjMkNuzfBtauwwf35bmNLd88Q9bT2to3B/8FBcmhKDHx
GdKx7Xlve9BOCM5UcpSEZ0jPyqqZz0FAU4rnG2vuGaJRx66sD9KD8fKpDfRv
HLJs/3McCDaFVWX7WHYCh8jnb7Xc8MIBXpqp0ZZbOWTlMZvciEgPONFmhYNF
fpEL7vsDV/oGoOaC+I9ekWki+XqnHU9hGH4Xp2Wrb5giBuIvp5JcYsF6Nx5o
wD9JUkcD7y8VS8LuuKW0pysniB/fSgo9IBX7pag7/DjjJH1Dq4V0xhtschW8
5z84RuQskhP6ud6BEqlkbNnJJq6lJzKz0nPRaJ3Tv6tghMRIWtEvNuQjWbZp
j37REBHhYap48BZAMZzieL16gATNVJ/95FEMScUDbWLp/eTEdFxElGkJBj9p
8i1920fknxy1kk8oRXpgfs2NlD7yj8PIpXeZpbC1lg1gxvSRDBXqAj6UYmTt
qo1Fz/pIa5rPdof6Uow50hRv2vaRxtyAo5s5pZiWuXT+2z99pGBs3/YK3TJw
B9/PKY7uJSqnJdi3lpRj47UC8zv+LHL/jZfuMfcKhFdV/bvKi0UWVL4nuvtW
QFyGLp/gyiK2lbJPi0MXmTk21WDDIvxDP/YbZ1Vg/VkZXxktFuk1rcZkTwVE
jwS+a+ZjEfWr6gcYmpUQ2GjFo+rxjfS8dPkZLVaFhRrhpDEnJqkpTbvaQa+G
QZhM3jobJjEt6uR62VuNxCvq5QctmCQ207ne5Gc1tLks+vwNmWTMd89eXsEa
hO56u1VWhUl6T+0jTZo12B6rl2w+2UOKZjcP2eTX4Pwt/9fU2z2E/+eBE1Px
tbgBAaOrv7qIW7vQ0pzoehw9Qh5d+t5FRLku5tOz6yF27Hr+heYuovmra2JF
aT0+6DLEDXO6iK0S0z6pvx7zFxKZ6g5d5NcJmw1JSg3wctvvINDfSSQmVu/r
q2pA6Edb3yx6B/EzclYL5KbAquivwtTyDnJH70xrmQAFe0qoIwm5HWRou70j
9zoK2qr2GIQFdZC5FMWCCHkKNjN413vqdpBLuuE3jp+m4PV0ZJJhRTvJiGg8
G5ZGwQeV+s9TeW2E329rns+FJiiue3pcOLmNnEtXETSybkLKrA5lR2gbqSzc
NSZ3owlhJXXdVrfbyKa1W59xHjfhjl7dQuvuNhIU7TsumteE3ddq9xfnt5Jz
H7U/mK2mIje++oP3RwZ5cOIso6iOCgXvJ4cSUhlk2NV26zyDisSrWlXkFYPo
ad9UPNZHRYhidQvHmUE4IQIUngUqbhRXTduoM8ig8/NrGxS/QrmtUlWvoIW4
UAc1q0K/ImtNRfa6IjrJ0/Lya7CnwfDiGu2edDqJr9prMnuPhum086yUcDpx
cl5uu+cpDfuPTqxVv0snnQ3dTUPpNFTd/tv1vAqdFBm0HlEZpKGn3UUzLrWZ
RJ/aZGBh04w1yTvb5EJpRPt9Zdx+Fzpyf7rcmPCikaW3Rw0n/egwRoVA4Q0a
4a9yYHyJoiOacR4nDWjESrt6WVIJHXIrfRMdBGiEa0t71IMVLdBw7LXPffCV
iMVMzVXFtuCG+iuegw5UMjWfKVvVw0BIyMaOMxepJHHJPUv9KQZyR6NyHU5S
iRqt5uwkfyum4+OvxMlTyVf2hS0BKq24uzKjkvdHE5GQ+sYj8bgV7h3FfrVm
TeQzXM982t2Gx+69IucMKWRpfnuXb3o7UhiWw06HF9mK6/ZEaTuqlQfKfBUp
RGo6heHe0Y4V/SO3CgUpZHc3z++FVR0QjxnNQmgjCTxELUq/3oGth0X31Ps0
kOzrCbJjGp1Qf2R6/IdNHdm7sY53gasb1Zx7SRdP1JHL3p/Kjm/qhrFtJHez
fB25E5yz46NaN26dai0sGa4lfWNhgysdupEteUopwr6W+LwzuubR3Y1/iv8V
171eQwKaeX//uNQD0V/bh3Ocq8jHEP/WLhMmEmx0tOT+qyJ1ieLn1tkyodxl
kxyrXkVufuvVtHRjQr/8tdnTuUqSvnpF07EoJvyCJZst71WSssujnpt6mOBW
XFu8wbOC2DvHlUvafAPbev65x+MyEhM927E9gAXaGyUhXcsykuc8sHwhkYVP
k5YBm46WkSsGODf0kQWv+00BH/+UEqkiykOJXhbEw5IDJ26XklXJorY9e3tx
tFI/2OrKF6L9Pf1T52AvwrYmheppfCYhMYpa0hbf8bAsQh2cfKJb+qI57cUA
fjTsDb7yIZ9IhK5abf1mALqtLUN+d/OJSMtMxrbKAYiPikQxOO+JuGaySTZn
ANnr/P84zeQRGOgsFJkMotPGrSxxNoeoOkmf6Pl7CBq3xCVqP+WQab1X+87s
HUKKx4db4y45ZD6sLrbIYAg3QyZlDs69I1bmMaYmD4awotj2ScvcW6K/Yk4/
/dsQ7KU+RYrOZpEG4cEknehh7FWbPmnukkWcKHUs2bxh8Ooo/8mcfUOMVgTz
9tQOI+JWmvmxuUyy1dB9oZEzjKqqcBmX+XSSJje3/6n+CII76S0VbunEU7Pm
by7LEVz8KfxE5Hcaydmu+uKA6wimNvoNZfxOJdYnNpQIJY1AysE1u3vhNVET
+B7KmhrByMN8cwWP1yRsy40nt/lH8SFsQtj5TzIZCZ+dLds0Cr0v124JcyWT
26X9xf4ao3Bbe15dc0kiYfPkpwX5juKYXNhQoGcCGU7c5VIXMQph0CK7liSQ
O/f4s95ljCLVWufPHe54UlJ/d8CtfhT0gv1laTyxRMC3er55BRubnC26fgrE
kG2Rou8569nwdzmhGiAcTcY/pNoVybBx7Z5ET41EJCn44x8kc5iNNvelu623
RJBIKe6xypNsaN9n+/HJhpPo8RkFvv/YkHtYonZINYyYpXI9OOnERrhX2tPO
vS/J2quvGk+7sbHCO5jlglDy9mCa9aQ3G4OPrzzP0w4hPteEjNnhbPznq9tn
qB9MemcvqWklslHjp7Zv7HQQeZg1f1M1k43UZ/z9cuYBJHvXaPSnIjaU/+5z
Dqh/Rnbe+XjzVDkbwlvyt9Yy/MkxJUs35zo2fm590sTX60vWs4pq5b+y0bTN
5N4h9mMiZmTifbWVjWz57bKus96kcz+nU6mbjYAdf2h5fI/IlN17Ya9eNhyV
mu6PCT0k7hqXb5gOsKGvmqAgv8mTuOwsvFA6woap/WB2ra47MT8SczBrnI3N
N58tP3zFhUjbaQdJTbHR5axs9t71NmFf9u7dxGEjyoOeLx90nTSIUilRs2x8
WDG1WcPAjgxZ+HAnzbOhJnagQcH9Ctl6ZFZVeWFR/yMr5nacMSERM4Eqmn/Y
oOSq5iw3O0a2uHW0di4y7WbGQeW3O3GrN0JkfpGj7mgO6EeeQtRAfUfMIutn
/1d+IM4cC/9lHq5ezNeUKCx26uZVrI/MvHj396KeOldUchMcsUna0SxzbtGP
f0vaDz69CRH+3IfWM4t+Hpbwqr59F+fisTZtevE9+5wVjMzckGtY5nR9gg16
uI0NW/o+pJ8V8n1hszH9Mqw4d8MDNKocPflqiA2xFxXCLoJeuGs89JXzfbG+
oElL8HjDJe6hKpPJhvFzqQJejg8UjX6sP9XBxl1//dU1w0/w81DJXj36oj7e
GflG9KcQj+4wGahig/GwbaV47XMMrucRe1LChtsh3mx2dwBEAmruvf+4WP8B
Zd48WhBMTFjni1PY2LFf6826xmAcHYz/FR7DRrG6mbFLdQh42qS9+UMX/VF7
loHiUFDVHmnHebJhvzvpTPyHl6C753LX32ZjQbWQiy8nDKoRN989v7bor/Kg
Uc3rcNwyy3TsPrXov8K/v40Co9HZY1FA+YuN/WHJz6ZjY6Cita8iRYgNgQc8
QjrGsQiRddQWWcLGwMiluBGrOBQNf+dP6RlFfLl0maJPAuKWbJQSWPy/oreS
+fPLX+P073UtbxZGwJ1+hupzMgVtKbYtOQMjGOtZGmHcnILLT9No9rQR1OtY
Kcz2pkLkq2/f6tQReEtv0zvAmwHaZ9maA3ojmB8wqjGXzEaWoPiZPYHDmODN
3KF9JRu+5QMGKXeHMfgXX7ByajYEleTFx02HwTidZ8Kj9BaCq+7/Ft0xjLyS
tSOJh96hce/R/vaqxf75ir76h2ku2qW3Rs7ODIJ53Pi0ffQHSIY+en7h9AAO
9rmZ13d+AH0jewdr/wDCPePsFCQ+4u0g9zJH6QEYfhp8NBjxEbOzjtfjJ37g
i/y995avPmE8SM3RPegH4gXj15mGFGKjUOnSBGo/lAenhv/R/Iyj5XqfNpt9
h9me5TdaLn+G0j2vumSt73jmLT7j7fUZmeIUXU2V7xiUAt/30s+IW3fnQcXS
74g3eSyRqFGCkPp74t1v+iBSL67796EvoDZKDfnx9GEyC1nr95Xho1xhxk3C
Qp38PmHHC2VYElPw0DqNhYTXu29VepShwni+xPkFC4Yx2/fdLitD+UMzvclr
LLx9trHy68lybKmwOXdcnAV7u19dz8wq4KOre+KC2zf0y2UJ8nlXYa/lF/nn
p5koTk5zOp9ShTy5AybLjzIRKpVMy6mpwvQ/ddQIZSb+FY8Kt1hdjYJvJgJr
hJhI5PeT+RxWjbpJ/Y+KdT0w+2F50DW9BhpVtVXSWj1oS9psP06pwz+XfTOz
U7vwfmmGYcrPOhw7fbBH4WkXgq32qpmK1mOtbn8R1bELOrJGXPVn62G3K9Es
fE8XijOeBKV01cNGuT5qTU0n4nIm35sON2DljsGXlyY7kGvW9+f7Qwo0xpas
/3K5HVJrFK5/CaFgrHzKaUynHQEl13ujkijY4PZJ7dCudthJcVUbVVIg4NCx
9sjSdsj0igd9WdGELNXqiMbUNoRZ6UtHBzahtkmDv2m6Fa72BcdPx1CxsqT5
3EQyAxqYuiyYRUXQh5dP1EMYWCG007OymIqvIf29YZ4MhL2N/7i3i4o7j9o8
w88z8H7yidxmia+wl/wlkSnCwE8XY4H+8K9gjexYzn7UAhufqca7oTRU2NtF
DDvToWy8c1gpmYZ5i1xP6lU6ZrZdXT6URwNfCa9i7Tk6Htd0HLrQTINC5Rfr
yb10JK8qe3tYtBlvb92akJprBjM4KHhFUDO8JQLt6febYRy782zkUzoiYz2V
qGE0TC7rMk+NpmPrb2ZJ+hMaAhz8bd9n0RFycJvhSxcaqg8OeFKa6DgXw5pK
OE+Demd8Bq9YC5budBh7LknDJnExbrvoFmy8wZ8d9uYruoPnMw5kMSBpYXM+
lUaF21xavvZnBozGYwX9KqlYf+ncl7NNDHg8kz/p+okKfeX3LU4TDIzI9gn6
xFLxmeLAnazWiuc3N6zSsqMifhXrrODn1sW9w4liwU+FpU81dzelDZF8bXdO
n2jC+dXX8qt72mBt/uBM7KEmGLwUsM0da0NO6plnU7uasP+1XvMToUXfMxzr
iv9ugnBl82tV/XaIrPzTUTNNQdHSbzq+je04wct/rzCRAlHv2dBdDR1QktCy
S1xGQamXvLx/bReO83M8gurrof7nRaxMexfquL5atRbW450zl1jJYBfmblge
2ZFRj3j7Zq5p/m48eszyW+JXjwfGHnTT490w45G+rKNVDw2Fr54q5d1QkddJ
uFRVh56rB2ztTHuQ1aDxRZJSi4tr+r6InmMiiteJ6x53DXjDaZN+5kxw5Uzx
h05UI02qTIbHhgnZwgregsX9+ZdKgu+4CxOPRs8831ZZjYAz5oYNkUy8XJDT
DPCvRmlEJ9Nncc62CjFme22oxjYZOtec1TdMtKqIR++rwoR65UHmbRYUL9Vf
zoqqQJbDqhkLxz7ENOmcVpkoBa/Hd0+LkH4s4/zJnL9TAs9XW7TWhQyg8c1/
bZm9xYu6eciWPRmCetfKGYXzBXijZccYXezrk3WmZ+Z/5GNPOClvSFqcazY3
TijO5uKNBfWQ2Pcx3DX3PhYq8A6WfxvJH54ch7Zbqr1MyRu8Yy3L+3fsJ3zH
FYY1VqdBW5RPxm/JJETkOmiOe5JwW1t1dxrXFEZTrhjZsmJRnfLTsHx2CrnB
RCXI/xWsb86e+WvFL6g1XK0epAcgQlN19tQyDh5vfBbm+tYTaZlnXxavXOSc
1XnuNp74sNZVVVaIAxmZP9e8tniC3ldiv7CeA2EdE/eXL+5DyFuPlSLHwVy7
n8j7CXd4V9jU/T7JQaZrT23kIxdcPxYX/TqEA+U/A8FqGU7wzCrbJ/yKg2AU
SxdsdkLAuh8MtygO9qm7aBwOdERm/w4Rw2QOxqvMY1OH7fHDp9BnPp8DqaI9
tds9bXCxqsXRoJ0DBV3wD6SZw05xblVhNwcJE1NcOwLM4Ba2OV2mlwPN/qTu
wcGLeGV9pW9umIOCUqW1Yvf/A235xLnkBQ4SmwNVXqUZgOUo9kuIZwapoo6f
Hwzq4idjb4jrshlEjgfntHhoY3Xq/QZ9oRn81Dta4Z92GJvXJF4rEJ1BXcEz
uRYPdSg4Vy6X2TCDY9c2fQpLU8I+5mBSgMQMwv8ybf6YJon/u//h/+9//wPH
l47v
          "]]}, "Charting`Private`Tag#1"]}}, {}}, <|
    "HighlightElements" -> <|
      "Label" -> {"XYLabel"}, "Ball" -> {"InterpolatedBall"}|>, 
     "LayoutOptions" -> <|
      "PanelPlotLayout" -> <||>, 
       "PlotRange" -> {{-1.5707962626807608`, 1.5707962626807608`}, {0., 
        1.1}}, "Frame" -> {{False, False}, {False, False}}, 
       "AxesOrigin" -> {0, 0}, "ImageSize" -> {360, 360/GoldenRatio}, 
       "Axes" -> {True, True}, "LabelStyle" -> {}, "AspectRatio" -> 
       GoldenRatio^(-1), "DefaultStyle" -> {
         Directive[
          Opacity[1.], 
          RGBColor[0.368417, 0.506779, 0.709798], 
          AbsoluteThickness[2]]}, 
       "HighlightLabelingFunctions" -> <|"CoordinatesToolOptions" -> ({
           Identity[
            Part[#, 1]], 
           Identity[
            Part[#, 2]]}& ), 
         "ScalingFunctions" -> {{Identity, Identity}, {Identity, Identity}}|>,
        "Primitives" -> {}, "GCFlag" -> False|>, 
     "Meta" -> <|
      "DefaultHighlight" -> {"Dynamic", None}, "Index" -> {}, "Function" -> 
       Plot, "GroupHighlight" -> False|>|>, "DynamicHighlight"]],
  AspectRatio->NCache[GoldenRatio^(-1), 0.6180339887498948],
  Axes->{True, True},
  AxesLabel->{None, None},
  AxesOrigin->{0, 0},
  DisplayFunction->Identity,
  Frame->{{False, False}, {False, False}},
  FrameLabel->{{None, None}, {None, None}},
  FrameTicks->{{Automatic, Automatic}, {Automatic, Automatic}},
  GridLines->{None, None},
  GridLinesStyle->Directive[
    GrayLevel[0.5, 0.4]],
  ImagePadding->All,
  Method->{
   "DefaultBoundaryStyle" -> Automatic, 
    "DefaultGraphicsInteraction" -> {
     "Version" -> 1.2, "TrackMousePosition" -> {True, False}, 
      "Effects" -> {
       "Highlight" -> {"ratio" -> 2}, "HighlightPoint" -> {"ratio" -> 2}, 
        "Droplines" -> {
         "freeformCursorMode" -> True, 
          "placement" -> {"x" -> "All", "y" -> "None"}}}}, "DefaultMeshStyle" -> 
    AbsolutePointSize[6], "ScalingFunctions" -> None, 
    "CoordinatesToolOptions" -> {"DisplayFunction" -> ({
        (Identity[#]& )[
         Part[#, 1]], 
        (Identity[#]& )[
         Part[#, 2]]}& ), "CopiedValueFunction" -> ({
        (Identity[#]& )[
         Part[#, 1]], 
        (Identity[#]& )[
         Part[#, 2]]}& )}},
  PlotRange->{{-1.5707962626807608`, 1.5707962626807608`}, {0., 1.1}},
  PlotRangeClipping->True,
  PlotRangePadding->{{
     Scaled[0.02], 
     Scaled[0.02]}, {0, 0}},
  Ticks->{Automatic, Automatic}]], "Output",
 CellChangeTimes->{{3.887940486413248*^9, 3.887940517595179*^9}, 
   3.887958976762886*^9, 3.8885675641151447`*^9, 3.888567845136548*^9, 
   3.888911906662635*^9, 3.939698515877*^9},
 CellLabel->"Out[52]=",ExpressionUUID->"00db5b05-615f-4274-ac1a-1761ddf80e9f"]
}, Open  ]],

Cell[CellGroupData[{

Cell[BoxData[
 RowBox[{"Export", "[", 
  RowBox[{"\"\<affgauss1der-orisel-kappa8.eps\>\"", ",", " ", "%"}], 
  "]"}]], "Input",
 CellChangeTimes->{{3.887958973894095*^9, 3.887958974797139*^9}, {
  3.888911908850833*^9, 3.888911910436101*^9}},
 CellLabel->"In[53]:=",ExpressionUUID->"8ae4ef64-e72c-46fb-bb1d-502f05b00ef9"],

Cell[BoxData["\<\"affgauss1der-orisel-kappa8.eps\"\>"], "Output",
 CellChangeTimes->{3.887958980387445*^9, 3.888567564395339*^9, 
  3.888567847651264*^9, 3.888911911180218*^9, 3.939698515986532*^9},
 CellLabel->"Out[53]=",ExpressionUUID->"58087402-d6a5-4e84-8d2c-400da7b3085a"]
}, Open  ]],

Cell[CellGroupData[{

Cell[BoxData[
 RowBox[{"Plot", "[", 
  RowBox[{
   RowBox[{
    RowBox[{"affgauss2respsel", "/", "affgauss2respsel0"}], "/.", 
    RowBox[{"{", 
     RowBox[{"kappa", "->", "1"}], "}"}]}], ",", 
   RowBox[{"{", 
    RowBox[{"theta", ",", 
     RowBox[{
      RowBox[{"-", "Pi"}], "/", "2"}], ",", 
     RowBox[{"Pi", "/", "2"}]}], "}"}], ",", 
   RowBox[{"PlotRange", "->", 
    RowBox[{"{", 
     RowBox[{"0", ",", "1.1"}], "}"}]}]}], "]"}]], "Input",
 CellChangeTimes->{{3.887940543114337*^9, 3.887940582534734*^9}, 
   3.887940666533268*^9, {3.888567870044103*^9, 3.888567873697902*^9}},
 CellLabel->"In[54]:=",ExpressionUUID->"f33b0dd5-a08e-4f1b-8463-8914a1ebe38a"],

Cell[BoxData[
 GraphicsBox[
  InterpretationBox[{
    TagBox[{{{}, {}, 
       TagBox[
        {RGBColor[0.368417, 0.506779, 0.709798], AbsoluteThickness[2], 
         Opacity[1.], LineBox[CompressedData["
1:eJw12Xk0V8//OHAJiULWN6GytZAlopCnRIW0IAnZypJSZMkasu9rspU1S7Jl
j4yk7FkTypakLK9re71e1xLf+znn9/vrnse558zM8znPmbn3zCHLh7pWtDQ0
NME7aGj+99TSZDm3cWgN2bCeSjrtv6ysVOm1yCi4hsozRq8UHy5RkTg094Kb
bw39ioqLETncrSIQeVNbhHsNMV4su/Y3cFKFZa0Fl2FfQyrsIqzDYpjK9h35
XGBZQ2Th8kAtA1xlsSdHT4dpDf1+/1b1c+AOmFDm2GHMsIZu0jZjz4d3QW++
X7Et7Ro6M/LtU5IYKzRxLhq7buHIg4vpye0qDnjra7o7YB1HhTe8L7AZ/AfZ
851VsRQc+VTJpV97JAAJhkp30pdxlNVvLRwfeAgCmwv2FZFwZHm83eF8jAi4
Sv+H3s3iKGm32vrZ4cNgyEjmHfxJtBeb5sMiJgWazrdbpsZwdJtkOEJKkAHF
iV7npREcNRQe7MQrZYG/prh7Tz+OMu6rpjpePwV7RQS8+bpxlL0/wXC8XxG2
osOPHenAkaMP/3F7xzMwYWMbeO4jjiQfK6ivBJyF3v7BE9cQjg6U6dy0pT0H
TaAxYVqHo5Ihc4H70eqQwyOk5FGOo6//TksIDl0Am5bvi6XZOFKPn/h1UOQK
GMpqvWxIxxGNiToDTfRVuJheo92ZiqOgUkHFyvhrcOzxs9yZeBz5dyg8fVih
BySxKyaCATi62qsrwa9nCONx73dL+BLxzC1YyUTdhJ4t8erTXjiSt2NiZeo1
greDjOzXnXFk75zmRPfgFrgGNbWE38HRn74kpbCnFmCzLO2SbI4j3shoLkGw
BEPTdKE8Exytq0Xrxm1bgqK8l3eTPo4atcxO74+4A/+mT8quqRPtvbtrVtBv
AwEaBS+tRXE0M1EvGMr/EBrDPa4eOES8P5p5VpTbATZ7tWmH+In5tH8trJ3h
AE6mJCtNThz9LjMesqpzBMvHsscldhL5KSSF9O1xBih4X7c0QUUvWgeYb/O7
gwcWZf/6BxXNXIlpe9rqDlUnzQ/cHqKiiFWmpV+uHiDZROs/0E1FfcaclQ9H
PIH/+wWt6gYqKguScE6ufwLre/qGvNKoSNiE/3aw61OQ18sOO5lERSHzocde
jj2FR8nOyqR4KpJN5HccuOAPf0V5MszCqYh37zZtukAADKmY2Kh5UNHJkxMj
+YOBUOXwm7zLkIqo9pw3nJ6EguPAOns8BxVJSTZdWuuNgUTdK0YJrFSkL9d+
W54jFup7sjOfMVNRvNLqb5J+LDB0XZJO2klF4gw7FnuHYyHt00udFysUVNwa
pGj6Nw5aq9RC8vopqJ36tcb3wDMQTA77VxdPQRfX5a49nEkGdZ5x9ffRFHT4
UuswVSEF7j6TjWgIpyBWmY9BayEpUBH7g++DPwVZJO/8ZyORCpphkqc+O1FQ
WkaGAOaWBs6efY969CgoQ5PtV/yRdGi/xffnFwcFybYw+3c7ZMGVdGVYZ6Ug
4/CM1Yz0LBiYME1k3UNB7K+KtQu/ZMHo7Wx1RToKynzG6m13PBsW70pkRq+S
0Qbrt6LYhWzgcVUxUvxKRid7fIXc3V7BnSjLzuhEMjoVNGdnWJMP/xpelyry
khEnxigZOVoCnSNSezY4yehbAVdRMWsppFEqbOrYyCi/yPZ6lXQpKEsiQWVG
Mgr+Hawg4lQKHi/6I85QVxFNS7ai+1opUDw3bVW/riILwT0z28xvYfHU5UPn
Y1eRfa6ahdLFCph6uxR7bfcq8hpoRMf214J8JsNAJPMKeoHfm2TI+wDKQn2S
4fgSOr877pfnegvwe7J4R8wuosRUtzrmX1+gJ03G0HoUQ+pVe87hC33QbVs+
c7JuAVmGN3T0LQxC7tHeU1ffz6Ejam8/KnWPgHRKj8Ojtr+o0iCj4GjZGByS
PjPCXTiD6jWyQ01dJ2H2nQY9Q9k0Uv3R9UzSbgr236uzeBwxhWq/5K0Vuk3D
Vjv7q0XHSVRWrkiWspoBJ9ijf5c6hkoLHddOc/yFGtmuRnLlCFIU/FxF1zAL
Jfs+l/K8H0R3H5nWlR2cB13TfVoThYOI2eCMlY7YPFBem0zlpwwiTLw7bFp8
HpTVV7gU3QZRWECcGrPCPLS6HvQ0kR1E2mu+ChI68zDx3UMjs+Ar+uiV09vk
Ng/7cqVGjiUOIF/W1j6FrnlwUkzeqfKwD+G32Sfn7RYgIWH/DwPTPuTCxpMU
+HABKkgvKh7q9CGGdw+j+ZwXgJKVZZUp3ocwnEbxtPcCuDG/aaH704sOxvAa
a0YvwJMfDeEd5r0oj1u7ovztAoQ8+cVxU7cHmU0WyOZTFiB/yHre8WwPOv48
Lvrz+gK0nfjbHCbdg2iaVukmtxaAaWbBpZ6lBxVKxSkw7SIBXzqpBBK7EVe0
TdpxHhKInuU81RX8BQ3v/XS3Wp4EioFmF//YdSK/TfvH3Y9I0IZ7vzLV7kS2
Fz0/S7uSwPB+Gu1X8U7ktBwaF+VOAhe94foP8x2o8YjNS/AlQekhPZnUBx2o
7Z7Tg8eRJDjccJ7v8qN2xGJ28syZPBJwUo/Pl7u3IsEz+cf5h0iQbXdJ85hR
K9LoZEti/k6CE2N2uRmKrejniX/W1FESXP2UZx650YKO74mQap4iQXj8oa/W
3i3oe/WPGycwEtBKczXw+n1GNku098zpMcBsN6N9QpqRNhZO3ZLEYKBYhu2y
dTP62qU/WyyDwbtV6xh+9WZUU9gXZCSHQYBvb0zt9kf0kvdnbc5pDPiScmNX
XD+iQe7zK3TqGKi3XI23sWpC5MU/LKs3MDi6N4hD/lwTSltXVTc1woBFry6e
7lATct4u5Wk2wWB4TDQh88cHJGQukPjUAoMHlPWE73ofUIj1pbF2OwySRF8l
XlFrRL0/L+4O8cLA+94It+DBRvRJ/X1P4RMMPlkekBzeQMhlYF68wxcDI49V
SQ4nhEyM2VM3AzAILHgpHWzRgB7/7NY+FonByK4V2Ycq9ciZY6draRoG/s2p
ioBXo6Pm1ofv1GDw58vpeKuaaqSSqP9srBaDy8Pf5sLdqtG7KR/e63VEvCSO
F0N4Fbq3zntbvgGDUp6Ibce1SiQpaLvU9hGDUTuv5pz1crT1e7tI7gsGai58
Ah3vytFs9QkDh24M8n1qXJY8ytHdHHXW/B4MnBNWxVQ23qLvQT1vmfsxYGq4
H/ptowxtaGlVZ38j8iH0Lo1zvQSZi+15zD2BwWkFio6FRwkKSFlj4pjEgO7S
ie2i9WLE2mxZyPwTg1SX1xYXNoqQZn0Z29IUBq2tKWIem4UoZ63OOmIGg/jR
wW+fvQpRJ7Z24+4fDEyX2UM5/r1GUooTemp/MSDvD597868AFXZ/sfszi4HQ
Q8/S8a08tHYhjJWehMGCf7WFhE8eqtAwutpEuCZphd19OxcNgkqKJ4bBlaZ7
Luw0uairNuziz0UMvLhMFDV25CDDDVsm3xUMLhxLmov1y0bPxemjBVYxYIeB
tLEd2eivkPn+asIFtpe2H9NmoSPR77TGyBgM1ik3v96ZgV527aP5R8WA391y
bHlPOlrZ0rvqhmMQ4aEtF8P+EvmPdX/BCN/zFphoF0hDg2o7DfrXiPl+wiBv
K5yKgm4FmMI6Blq+WDj90RRkrtuXkEf4mP8HBVW5JJS681HY/Q0MUgJeR46e
fo4evUrQbCPMFBQ/5QGJyHZeVF5oE4PZEKvoSq0E9EFN9XkrYaOwy9O6V+PR
YHAmM/c/DNrDFZQWr8ehB6OHiswIF0TtnjlmEYMi5RQfzxA+cXDaPaYrCsXV
l6WLbhHxC1eLdgxFIBHLXWQzwsuiob30v8LQtMzxx4mEe48Ye6tiIShTiFus
jXCp+PGjnutByJCragdOOEZye6CSPhCpfN3BJLyNgYNMr+8imz+q5cFUtAhf
lcuWEOf3Q/e9nDPsCZs9mC3tuPwESUWGSkYSFnSOYjxr5YH2N4j9zSc85n7C
vMrTFQXba/Q0En7hM1gtHvcIMf4anxogXMNEFlS7Zo8e6y8JTxNW4D7zReKJ
FSJ9d4lZInzvHNOGpIExavOzO7pOuKdCrpzR/AJ6o9BF2iI84PxG5USZFHgP
p01s/6/9xxp/r6bpgfXx4a3N/4231OjTmUwLGJp6qkkh3JvDzq3nfBfCn6c2
zhEuuGQlW5HtAC5dondGCc+e//BdJdIZvq2KyHUQPnZWIKDN1Q0kbV5IV/5v
PEruEvrmXqBqm3AzlfBgip0dJuILrGJsJd6EKc+TGip4n8JoDY+MCWHuZ5/Z
PVgCQEK4fFz+f/HFrVrDziCoujb3bi9hw2ihOjo8GBz3tzdNEPl3i7jK2j4f
ChFnjaglhGuC3lTrD0ZCpGLDbzXCQ/4jzHwd0dAh9CaTgbCXKl0pNh4Du+N8
Qj8T9fDizAm6yoE42KHKNaFIWFJZs5inOx6uTuOXMaK+GhTNDT3aEgCN0c2l
Ex5TiHoDDYlw9fXP12SiPh/IvzLIqnkOLbKjX1IIb8nV09CXJ8Gmz7WDyoQF
T8zqt+elQNYo7SUnot7NJM7/0499CXYXlNvKifWinJQbRclIh8k4+kkpwnue
7mS7ZJgBxqwiHnnEevu7cDtzwSYTHjpsSIdSMMj6JNIsHZwN+R6JldzEeo3Z
GIjYwZoDl/j8fzwg1vcTmcDrfYk5sN91f1DTMgbGL6Z/O+W+Auk37JYmSxhw
uuTurv6UBy5fa9SMiP2DttCgL1gnHzpUkwKiFjBYnGBINfyaD6597VoN8xh0
XbKRWP9VAHO8XFZscxgEiRy5cobuDTCUU749Ifazzb/67RaHSkE0c2AxYByD
FboiSS2rUnAzOJToOEbUxwH6+BMFpVAkRtt8c5SYj+uVxjtlysDNsv4d/3cM
Kj9wLeSovgXNkm1++0Ein8mDrH/MKiBA9xzNqU4MrCoknXuyKwAWPA1G2zEw
6Q4aqpmpgIN3OhSftGGgTa+QGfqwEt45KpW8/YzBEcfnJ8R9qmDXuLfu70YM
Ji8aXn/wsgaEkuLH3SowUJn2sugarYGWO7zXVt4S+41fpr2EQC04KQT/vVuG
ge672cDZ1FpAiS9itIsxaBL3rrJOfgfFqV5NE3lE/lmyeMwS6uGN6XUWvRRi
P5klzx/WaISmvotqRsT5aH6K0enbnUbQdxq5ZeSBQVQQ31pQQCPMB8gWG7gR
+RAC+t8fG6HSXx4750y0ZxwikKP2AdpLI2mW7mHA0cV3+aBqE9QPrfU/I87r
1RIo+U+pGTLV/mNiOYlBp7gSu8OtZnhrPJxqfgKD7Dx5lxafZsjx8OgqliLG
n35cybW5Gay83ThUjmFQFrW/pV/nExgt3lM9coDIrz11LMr8MzRVx/aJM2Iw
c6yEhT6oFYRYPOvJgyRoyH3taJLfCrjUlan3/SRIFModKG9vBQ6k9smvhwTn
+V6kWLK2wZ795xo220iQsztcrDGpDYIVmdJRPQnM/1ireBa2w3XXD8vumSQY
eSX4YKmnE3ZLynxvsSFBFcMb3fzlTnjPPjXAd4cE8TanFcw4uyCG63TPXXMS
XDqqT9N1owteRs11bxgS43kTGpc/1gUqC6Zsi5okyCxfrTKb/wLKN5t8+cRJ
UGE+vf3bvwfYDnGWP5ldAM8HdRevp/fBJP2RoOZbC6AG5DssJX2gd+l7ucNN
4vuSTcqvpaEPGl765/NeX4Cksqza02N9UMI7PWtxaQGqVkOPCQr0A+v7R0sd
iguw7GG4ZyalHw6neq0y8CyAXTC52y1xAGp78h0OEt/PhhlSN9IiB8H/mU3R
Qel5sA5uox3vGQGur8r/MVbMwscAcfGIjjF4fCHU76zoXzDdN93EeXMSerJu
6Z7wnIEVxRaVSdcpyCr9TcYipqHk4d41S4dpqHQfGFYomAI6n99+lgkzkNR9
b+9axCT4JQtr8iT8Jf77+3K694+DNp3P0ebQOdCpO5bFdvI7FGvaD5EKFqBj
4pfuBss3OJWCPn15RZz7h0RXm/T6odiyT5X79yIk0fxYTKPtBuuD+uJnV5dg
3Fzq1kWuVng7tavy/OIy/Et/pxij0gRanPRi4TtW4ftKiLWRVS0I92pkBdOv
wuvVLS0NqIXNyCDBgN2rIPQk7q0mby0U7WLk8d63ClmtzdLpXTXAtsHE+PDQ
Kkh1DmDeCjXwdZJtVvfsKvCF5T5nZ6sG8xL+Yj6/VXC0UJUbGqgAVy05+dc0
ZLjF5nSzvrgUsHN5WXF0ZLheuso5H10Ktmf4WD0ZyaDGPGwj71gKxtI0f7TZ
yKB1n2OJT64UVLk7kxcOkIFXfqT2omsJMP+8/U8ayKBw1L7ZO60IMtzjm6u9
yWDocEQkeN9r4HVikMnwI0OOj/hk3kgBxN13fxESSAYnafbQ7ewCCDQzc70Z
SYZz7fldegoFYKchfmQjjQyFK1h8rHk+yO37GK5ST4Z3zkan7d/nQlv+su6n
dTJ8m5HQ38jIBryFto52mwzDS1fNaO2zQWyGXVh1JwXEH4ePap/Ohqeisivv
mCmgIaRtn9uXBcpZTvGl/BRQOsd235MxC0pTV/tTVSggsme3YplvBiRFUfQf
PaVAiUbK6+sXUuFzEcP7kiAKhGAm1JOLKUDu5BZdCKPAq0Hs6cvkFNBlViDb
xFMgdLygmpGUDHtCHj+7lUOBgDv0CuovksDXD/968TMFnEd277nPlQi2zusG
B5ioQNd6nn+/fSwUGQcf5WShwsrMHaEh8VhYVuPcZGSnwkTc0nGWuRjw3CeZ
ucxLhfKmlIRpuxiIKraY+3SUCiGdAgVBE1FQ+afV574mFR4cvf0hWjgc1ruv
61roUCFzb8rAqdIwUKn+KWJwjQq7mP/2fj0TBq2Bm21wk/CQx/qccSj8EJLm
5LhLBfZOFrqI7GCgvfU8vzaECuluPaffmgfABXURz+IIKtyw+hWSu+kPEeJl
OtkxVJhheWUVk+wPXOvtyxFJVNj9e/yIxuBTOPJ8S9k8nwpXOf7ZnzT2g8u9
Vr0MrVTgMRgfDBXzhvia5eyNDioc5on5ftrbC4bSfVwXu6lQllXQ/u2rJ1g8
SN4/8o0Kvqu3mMciPMCZucuqaIYKOh5aTv+xu0Gqhty63i4czjaKyVm7O8Hr
ohvPG5hxOER/MJB1/BHUcHnKHWXDYTgwG4QvPILB6Q8Ptv7DYYrrQ0GYoCOw
BV2Zyj+Gw9ZIrW39gD0cID3y5ZDCgZGm0BF9vg+SBokCT2RxYC1V2Z3y/h5o
i43e0FPGIYiPVexb7V0I+mzX+U8Hh98jWLT7vBU8k4y6a6tL9Lf4K/YsvRXk
JJYx9BvgcD8k2WdK6A58sMZV881wmOmvk666bwmbDEGVuo442J8akFZ2MQXm
hwW6711wWF59ZOm+agJ83zqxwx44iMpG2D7wNgaFPI5j/57ioDl/r8bvjSE8
upD5Mi8Bh3u5ryRu+uiBX0mzEnsyDn4OST/ML+lCDM+fIa8XOOA7XDKEha9B
0Ywkh24uDifhZWL1dx2ov6JbWv8ah3blI++zP2pDe7WLzuESHDgksusZkSb8
Ca4P3qzG4XLWuSpY1AAqNi5iU4/D95tPhtnF1IHBcGdTbyMOtxkHDls8VAPh
I1qbuW04hOrdLPrppgInYuyT930h+vsRZmHrqwSqeIy8Vx8ObbSaun+KT4Fp
6zeHa99xkFz5T2fEVxbspTf21o/j0Ch0eU5HRAa8kgQLxX7hIOP95of36HEI
o1G7GPuHiL+fn96k8Sgk21pNb8zjQHdwKkZhSRTye0KeWi/h0OcoXbDPQQiq
Tr050EvG4ZLZZMOguyB8yuiuV1on5i84wSi85D8YYFy5mbuFA3O+0l81Pw6Y
cuCmsu1cg+N/eLb+je6F5aHTCZ671iCU12TH0yV6oDl7S+Y38xoY6lMijnhs
qbAW+H65yrYG+88Jl9n7ragI7su5V8e5BultT6OKlqZVJNxbGMV41+BovH1O
sl+/itLk7KsYgTUI8pIXmfErV/l/9wvw/+8X/g+Ls7oC
          "]]},
        Annotation[#, "Charting`Private`Tag#1"]& ]}, {}},
     {"WolframDynamicHighlight", <|
      "Label" -> {"XYLabel"}, "Ball" -> {"InterpolatedBall"}|>}], 
    StyleBox[
     DynamicBox[(Charting`HighlightActionBox["DynamicHighlight", {}, 
       Slot["HighlightElements"], 
       Slot["LayoutOptions"], 
       Slot["Meta"], 
       Charting`HighlightActionFunction["DynamicHighlight", {{{{}, {}, 
           Annotation[{
             Directive[
              Opacity[1.], 
              RGBColor[0.368417, 0.506779, 0.709798], 
              AbsoluteThickness[2]], 
             Line[CompressedData["
1:eJw12Xk0V8//OHAJiULWN6GytZAlopCnRIW0IAnZypJSZMkasu9rspU1S7Jl
j4yk7FkTypakLK9re71e1xLf+znn9/vrnse558zM8znPmbn3zCHLh7pWtDQ0
NME7aGj+99TSZDm3cWgN2bCeSjrtv6ysVOm1yCi4hsozRq8UHy5RkTg094Kb
bw39ioqLETncrSIQeVNbhHsNMV4su/Y3cFKFZa0Fl2FfQyrsIqzDYpjK9h35
XGBZQ2Th8kAtA1xlsSdHT4dpDf1+/1b1c+AOmFDm2GHMsIZu0jZjz4d3QW++
X7Et7Ro6M/LtU5IYKzRxLhq7buHIg4vpye0qDnjra7o7YB1HhTe8L7AZ/AfZ
851VsRQc+VTJpV97JAAJhkp30pdxlNVvLRwfeAgCmwv2FZFwZHm83eF8jAi4
Sv+H3s3iKGm32vrZ4cNgyEjmHfxJtBeb5sMiJgWazrdbpsZwdJtkOEJKkAHF
iV7npREcNRQe7MQrZYG/prh7Tz+OMu6rpjpePwV7RQS8+bpxlL0/wXC8XxG2
osOPHenAkaMP/3F7xzMwYWMbeO4jjiQfK6ivBJyF3v7BE9cQjg6U6dy0pT0H
TaAxYVqHo5Ihc4H70eqQwyOk5FGOo6//TksIDl0Am5bvi6XZOFKPn/h1UOQK
GMpqvWxIxxGNiToDTfRVuJheo92ZiqOgUkHFyvhrcOzxs9yZeBz5dyg8fVih
BySxKyaCATi62qsrwa9nCONx73dL+BLxzC1YyUTdhJ4t8erTXjiSt2NiZeo1
greDjOzXnXFk75zmRPfgFrgGNbWE38HRn74kpbCnFmCzLO2SbI4j3shoLkGw
BEPTdKE8Exytq0Xrxm1bgqK8l3eTPo4atcxO74+4A/+mT8quqRPtvbtrVtBv
AwEaBS+tRXE0M1EvGMr/EBrDPa4eOES8P5p5VpTbATZ7tWmH+In5tH8trJ3h
AE6mJCtNThz9LjMesqpzBMvHsscldhL5KSSF9O1xBih4X7c0QUUvWgeYb/O7
gwcWZf/6BxXNXIlpe9rqDlUnzQ/cHqKiiFWmpV+uHiDZROs/0E1FfcaclQ9H
PIH/+wWt6gYqKguScE6ufwLre/qGvNKoSNiE/3aw61OQ18sOO5lERSHzocde
jj2FR8nOyqR4KpJN5HccuOAPf0V5MszCqYh37zZtukAADKmY2Kh5UNHJkxMj
+YOBUOXwm7zLkIqo9pw3nJ6EguPAOns8BxVJSTZdWuuNgUTdK0YJrFSkL9d+
W54jFup7sjOfMVNRvNLqb5J+LDB0XZJO2klF4gw7FnuHYyHt00udFysUVNwa
pGj6Nw5aq9RC8vopqJ36tcb3wDMQTA77VxdPQRfX5a49nEkGdZ5x9ffRFHT4
UuswVSEF7j6TjWgIpyBWmY9BayEpUBH7g++DPwVZJO/8ZyORCpphkqc+O1FQ
WkaGAOaWBs6efY969CgoQ5PtV/yRdGi/xffnFwcFybYw+3c7ZMGVdGVYZ6Ug
4/CM1Yz0LBiYME1k3UNB7K+KtQu/ZMHo7Wx1RToKynzG6m13PBsW70pkRq+S
0Qbrt6LYhWzgcVUxUvxKRid7fIXc3V7BnSjLzuhEMjoVNGdnWJMP/xpelyry
khEnxigZOVoCnSNSezY4yehbAVdRMWsppFEqbOrYyCi/yPZ6lXQpKEsiQWVG
Mgr+Hawg4lQKHi/6I85QVxFNS7ai+1opUDw3bVW/riILwT0z28xvYfHU5UPn
Y1eRfa6ahdLFCph6uxR7bfcq8hpoRMf214J8JsNAJPMKeoHfm2TI+wDKQn2S
4fgSOr877pfnegvwe7J4R8wuosRUtzrmX1+gJ03G0HoUQ+pVe87hC33QbVs+
c7JuAVmGN3T0LQxC7tHeU1ffz6Ejam8/KnWPgHRKj8Ojtr+o0iCj4GjZGByS
PjPCXTiD6jWyQ01dJ2H2nQY9Q9k0Uv3R9UzSbgr236uzeBwxhWq/5K0Vuk3D
Vjv7q0XHSVRWrkiWspoBJ9ijf5c6hkoLHddOc/yFGtmuRnLlCFIU/FxF1zAL
Jfs+l/K8H0R3H5nWlR2cB13TfVoThYOI2eCMlY7YPFBem0zlpwwiTLw7bFp8
HpTVV7gU3QZRWECcGrPCPLS6HvQ0kR1E2mu+ChI68zDx3UMjs+Ar+uiV09vk
Ng/7cqVGjiUOIF/W1j6FrnlwUkzeqfKwD+G32Sfn7RYgIWH/DwPTPuTCxpMU
+HABKkgvKh7q9CGGdw+j+ZwXgJKVZZUp3ocwnEbxtPcCuDG/aaH704sOxvAa
a0YvwJMfDeEd5r0oj1u7ovztAoQ8+cVxU7cHmU0WyOZTFiB/yHre8WwPOv48
Lvrz+gK0nfjbHCbdg2iaVukmtxaAaWbBpZ6lBxVKxSkw7SIBXzqpBBK7EVe0
TdpxHhKInuU81RX8BQ3v/XS3Wp4EioFmF//YdSK/TfvH3Y9I0IZ7vzLV7kS2
Fz0/S7uSwPB+Gu1X8U7ktBwaF+VOAhe94foP8x2o8YjNS/AlQekhPZnUBx2o
7Z7Tg8eRJDjccJ7v8qN2xGJ28syZPBJwUo/Pl7u3IsEz+cf5h0iQbXdJ85hR
K9LoZEti/k6CE2N2uRmKrejniX/W1FESXP2UZx650YKO74mQap4iQXj8oa/W
3i3oe/WPGycwEtBKczXw+n1GNku098zpMcBsN6N9QpqRNhZO3ZLEYKBYhu2y
dTP62qU/WyyDwbtV6xh+9WZUU9gXZCSHQYBvb0zt9kf0kvdnbc5pDPiScmNX
XD+iQe7zK3TqGKi3XI23sWpC5MU/LKs3MDi6N4hD/lwTSltXVTc1woBFry6e
7lATct4u5Wk2wWB4TDQh88cHJGQukPjUAoMHlPWE73ofUIj1pbF2OwySRF8l
XlFrRL0/L+4O8cLA+94It+DBRvRJ/X1P4RMMPlkekBzeQMhlYF68wxcDI49V
SQ4nhEyM2VM3AzAILHgpHWzRgB7/7NY+FonByK4V2Ycq9ciZY6draRoG/s2p
ioBXo6Pm1ofv1GDw58vpeKuaaqSSqP9srBaDy8Pf5sLdqtG7KR/e63VEvCSO
F0N4Fbq3zntbvgGDUp6Ibce1SiQpaLvU9hGDUTuv5pz1crT1e7tI7gsGai58
Ah3vytFs9QkDh24M8n1qXJY8ytHdHHXW/B4MnBNWxVQ23qLvQT1vmfsxYGq4
H/ptowxtaGlVZ38j8iH0Lo1zvQSZi+15zD2BwWkFio6FRwkKSFlj4pjEgO7S
ie2i9WLE2mxZyPwTg1SX1xYXNoqQZn0Z29IUBq2tKWIem4UoZ63OOmIGg/jR
wW+fvQpRJ7Z24+4fDEyX2UM5/r1GUooTemp/MSDvD597868AFXZ/sfszi4HQ
Q8/S8a08tHYhjJWehMGCf7WFhE8eqtAwutpEuCZphd19OxcNgkqKJ4bBlaZ7
Luw0uairNuziz0UMvLhMFDV25CDDDVsm3xUMLhxLmov1y0bPxemjBVYxYIeB
tLEd2eivkPn+asIFtpe2H9NmoSPR77TGyBgM1ik3v96ZgV527aP5R8WA391y
bHlPOlrZ0rvqhmMQ4aEtF8P+EvmPdX/BCN/zFphoF0hDg2o7DfrXiPl+wiBv
K5yKgm4FmMI6Blq+WDj90RRkrtuXkEf4mP8HBVW5JJS681HY/Q0MUgJeR46e
fo4evUrQbCPMFBQ/5QGJyHZeVF5oE4PZEKvoSq0E9EFN9XkrYaOwy9O6V+PR
YHAmM/c/DNrDFZQWr8ehB6OHiswIF0TtnjlmEYMi5RQfzxA+cXDaPaYrCsXV
l6WLbhHxC1eLdgxFIBHLXWQzwsuiob30v8LQtMzxx4mEe48Ye6tiIShTiFus
jXCp+PGjnutByJCragdOOEZye6CSPhCpfN3BJLyNgYNMr+8imz+q5cFUtAhf
lcuWEOf3Q/e9nDPsCZs9mC3tuPwESUWGSkYSFnSOYjxr5YH2N4j9zSc85n7C
vMrTFQXba/Q0En7hM1gtHvcIMf4anxogXMNEFlS7Zo8e6y8JTxNW4D7zReKJ
FSJ9d4lZInzvHNOGpIExavOzO7pOuKdCrpzR/AJ6o9BF2iI84PxG5USZFHgP
p01s/6/9xxp/r6bpgfXx4a3N/4231OjTmUwLGJp6qkkh3JvDzq3nfBfCn6c2
zhEuuGQlW5HtAC5dondGCc+e//BdJdIZvq2KyHUQPnZWIKDN1Q0kbV5IV/5v
PEruEvrmXqBqm3AzlfBgip0dJuILrGJsJd6EKc+TGip4n8JoDY+MCWHuZ5/Z
PVgCQEK4fFz+f/HFrVrDziCoujb3bi9hw2ihOjo8GBz3tzdNEPl3i7jK2j4f
ChFnjaglhGuC3lTrD0ZCpGLDbzXCQ/4jzHwd0dAh9CaTgbCXKl0pNh4Du+N8
Qj8T9fDizAm6yoE42KHKNaFIWFJZs5inOx6uTuOXMaK+GhTNDT3aEgCN0c2l
Ex5TiHoDDYlw9fXP12SiPh/IvzLIqnkOLbKjX1IIb8nV09CXJ8Gmz7WDyoQF
T8zqt+elQNYo7SUnot7NJM7/0499CXYXlNvKifWinJQbRclIh8k4+kkpwnue
7mS7ZJgBxqwiHnnEevu7cDtzwSYTHjpsSIdSMMj6JNIsHZwN+R6JldzEeo3Z
GIjYwZoDl/j8fzwg1vcTmcDrfYk5sN91f1DTMgbGL6Z/O+W+Auk37JYmSxhw
uuTurv6UBy5fa9SMiP2DttCgL1gnHzpUkwKiFjBYnGBINfyaD6597VoN8xh0
XbKRWP9VAHO8XFZscxgEiRy5cobuDTCUU749Ifazzb/67RaHSkE0c2AxYByD
FboiSS2rUnAzOJToOEbUxwH6+BMFpVAkRtt8c5SYj+uVxjtlysDNsv4d/3cM
Kj9wLeSovgXNkm1++0Ein8mDrH/MKiBA9xzNqU4MrCoknXuyKwAWPA1G2zEw
6Q4aqpmpgIN3OhSftGGgTa+QGfqwEt45KpW8/YzBEcfnJ8R9qmDXuLfu70YM
Ji8aXn/wsgaEkuLH3SowUJn2sugarYGWO7zXVt4S+41fpr2EQC04KQT/vVuG
ge672cDZ1FpAiS9itIsxaBL3rrJOfgfFqV5NE3lE/lmyeMwS6uGN6XUWvRRi
P5klzx/WaISmvotqRsT5aH6K0enbnUbQdxq5ZeSBQVQQ31pQQCPMB8gWG7gR
+RAC+t8fG6HSXx4750y0ZxwikKP2AdpLI2mW7mHA0cV3+aBqE9QPrfU/I87r
1RIo+U+pGTLV/mNiOYlBp7gSu8OtZnhrPJxqfgKD7Dx5lxafZsjx8OgqliLG
n35cybW5Gay83ThUjmFQFrW/pV/nExgt3lM9coDIrz11LMr8MzRVx/aJM2Iw
c6yEhT6oFYRYPOvJgyRoyH3taJLfCrjUlan3/SRIFModKG9vBQ6k9smvhwTn
+V6kWLK2wZ795xo220iQsztcrDGpDYIVmdJRPQnM/1ireBa2w3XXD8vumSQY
eSX4YKmnE3ZLynxvsSFBFcMb3fzlTnjPPjXAd4cE8TanFcw4uyCG63TPXXMS
XDqqT9N1owteRs11bxgS43kTGpc/1gUqC6Zsi5okyCxfrTKb/wLKN5t8+cRJ
UGE+vf3bvwfYDnGWP5ldAM8HdRevp/fBJP2RoOZbC6AG5DssJX2gd+l7ucNN
4vuSTcqvpaEPGl765/NeX4Cksqza02N9UMI7PWtxaQGqVkOPCQr0A+v7R0sd
iguw7GG4ZyalHw6neq0y8CyAXTC52y1xAGp78h0OEt/PhhlSN9IiB8H/mU3R
Qel5sA5uox3vGQGur8r/MVbMwscAcfGIjjF4fCHU76zoXzDdN93EeXMSerJu
6Z7wnIEVxRaVSdcpyCr9TcYipqHk4d41S4dpqHQfGFYomAI6n99+lgkzkNR9
b+9axCT4JQtr8iT8Jf77+3K694+DNp3P0ebQOdCpO5bFdvI7FGvaD5EKFqBj
4pfuBss3OJWCPn15RZz7h0RXm/T6odiyT5X79yIk0fxYTKPtBuuD+uJnV5dg
3Fzq1kWuVng7tavy/OIy/Et/pxij0gRanPRi4TtW4ftKiLWRVS0I92pkBdOv
wuvVLS0NqIXNyCDBgN2rIPQk7q0mby0U7WLk8d63ClmtzdLpXTXAtsHE+PDQ
Kkh1DmDeCjXwdZJtVvfsKvCF5T5nZ6sG8xL+Yj6/VXC0UJUbGqgAVy05+dc0
ZLjF5nSzvrgUsHN5WXF0ZLheuso5H10Ktmf4WD0ZyaDGPGwj71gKxtI0f7TZ
yKB1n2OJT64UVLk7kxcOkIFXfqT2omsJMP+8/U8ayKBw1L7ZO60IMtzjm6u9
yWDocEQkeN9r4HVikMnwI0OOj/hk3kgBxN13fxESSAYnafbQ7ewCCDQzc70Z
SYZz7fldegoFYKchfmQjjQyFK1h8rHk+yO37GK5ST4Z3zkan7d/nQlv+su6n
dTJ8m5HQ38jIBryFto52mwzDS1fNaO2zQWyGXVh1JwXEH4ePap/Ohqeisivv
mCmgIaRtn9uXBcpZTvGl/BRQOsd235MxC0pTV/tTVSggsme3YplvBiRFUfQf
PaVAiUbK6+sXUuFzEcP7kiAKhGAm1JOLKUDu5BZdCKPAq0Hs6cvkFNBlViDb
xFMgdLygmpGUDHtCHj+7lUOBgDv0CuovksDXD/968TMFnEd277nPlQi2zusG
B5ioQNd6nn+/fSwUGQcf5WShwsrMHaEh8VhYVuPcZGSnwkTc0nGWuRjw3CeZ
ucxLhfKmlIRpuxiIKraY+3SUCiGdAgVBE1FQ+afV574mFR4cvf0hWjgc1ruv
61roUCFzb8rAqdIwUKn+KWJwjQq7mP/2fj0TBq2Bm21wk/CQx/qccSj8EJLm
5LhLBfZOFrqI7GCgvfU8vzaECuluPaffmgfABXURz+IIKtyw+hWSu+kPEeJl
OtkxVJhheWUVk+wPXOvtyxFJVNj9e/yIxuBTOPJ8S9k8nwpXOf7ZnzT2g8u9
Vr0MrVTgMRgfDBXzhvia5eyNDioc5on5ftrbC4bSfVwXu6lQllXQ/u2rJ1g8
SN4/8o0Kvqu3mMciPMCZucuqaIYKOh5aTv+xu0Gqhty63i4czjaKyVm7O8Hr
ohvPG5hxOER/MJB1/BHUcHnKHWXDYTgwG4QvPILB6Q8Ptv7DYYrrQ0GYoCOw
BV2Zyj+Gw9ZIrW39gD0cID3y5ZDCgZGm0BF9vg+SBokCT2RxYC1V2Z3y/h5o
i43e0FPGIYiPVexb7V0I+mzX+U8Hh98jWLT7vBU8k4y6a6tL9Lf4K/YsvRXk
JJYx9BvgcD8k2WdK6A58sMZV881wmOmvk666bwmbDEGVuo442J8akFZ2MQXm
hwW6711wWF59ZOm+agJ83zqxwx44iMpG2D7wNgaFPI5j/57ioDl/r8bvjSE8
upD5Mi8Bh3u5ryRu+uiBX0mzEnsyDn4OST/ML+lCDM+fIa8XOOA7XDKEha9B
0Ywkh24uDifhZWL1dx2ov6JbWv8ah3blI++zP2pDe7WLzuESHDgksusZkSb8
Ca4P3qzG4XLWuSpY1AAqNi5iU4/D95tPhtnF1IHBcGdTbyMOtxkHDls8VAPh
I1qbuW04hOrdLPrppgInYuyT930h+vsRZmHrqwSqeIy8Vx8ObbSaun+KT4Fp
6zeHa99xkFz5T2fEVxbspTf21o/j0Ch0eU5HRAa8kgQLxX7hIOP95of36HEI
o1G7GPuHiL+fn96k8Sgk21pNb8zjQHdwKkZhSRTye0KeWi/h0OcoXbDPQQiq
Tr050EvG4ZLZZMOguyB8yuiuV1on5i84wSi85D8YYFy5mbuFA3O+0l81Pw6Y
cuCmsu1cg+N/eLb+je6F5aHTCZ671iCU12TH0yV6oDl7S+Y38xoY6lMijnhs
qbAW+H65yrYG+88Jl9n7ragI7su5V8e5BultT6OKlqZVJNxbGMV41+BovH1O
sl+/itLk7KsYgTUI8pIXmfErV/l/9wvw/+8X/g+Ls7oC
              "]]}, "Charting`Private`Tag#1"]}}, {}}, <|
        "HighlightElements" -> <|
          "Label" -> {"XYLabel"}, "Ball" -> {"InterpolatedBall"}|>, 
         "LayoutOptions" -> <|
          "PanelPlotLayout" -> <||>, 
           "PlotRange" -> {{-1.5707962626807608`, 1.5707962626807608`}, {0., 
            1.1}}, "Frame" -> {{False, False}, {False, False}}, 
           "AxesOrigin" -> {0, 0}, "ImageSize" -> {360, 360/GoldenRatio}, 
           "Axes" -> {True, True}, "LabelStyle" -> {}, "AspectRatio" -> 
           GoldenRatio^(-1), "DefaultStyle" -> {
             Directive[
              Opacity[1.], 
              RGBColor[0.368417, 0.506779, 0.709798], 
              AbsoluteThickness[2]]}, 
           "HighlightLabelingFunctions" -> <|"CoordinatesToolOptions" -> ({
               Identity[
                Part[#, 1]], 
               Identity[
                Part[#, 2]]}& ), 
             "ScalingFunctions" -> {{Identity, Identity}, {
               Identity, Identity}}|>, "Primitives" -> {}, "GCFlag" -> 
           False|>, 
         "Meta" -> <|
          "DefaultHighlight" -> {"Dynamic", None}, "Index" -> {}, "Function" -> 
           Plot, "GroupHighlight" -> False|>|>]]& )[<|
       "HighlightElements" -> <|
         "Label" -> {"XYLabel"}, "Ball" -> {"InterpolatedBall"}|>, 
        "LayoutOptions" -> <|
         "PanelPlotLayout" -> <||>, 
          "PlotRange" -> {{-1.5707962626807608`, 1.5707962626807608`}, {0., 
           1.1}}, "Frame" -> {{False, False}, {False, False}}, 
          "AxesOrigin" -> {0, 0}, "ImageSize" -> {360, 360/GoldenRatio}, 
          "Axes" -> {True, True}, "LabelStyle" -> {}, "AspectRatio" -> 
          GoldenRatio^(-1), "DefaultStyle" -> {
            Directive[
             Opacity[1.], 
             RGBColor[0.368417, 0.506779, 0.709798], 
             AbsoluteThickness[2]]}, 
          "HighlightLabelingFunctions" -> <|"CoordinatesToolOptions" -> ({
              Identity[
               Part[#, 1]], 
              Identity[
               Part[#, 2]]}& ), 
            "ScalingFunctions" -> {{Identity, Identity}, {
              Identity, Identity}}|>, "Primitives" -> {}, "GCFlag" -> False|>,
         "Meta" -> <|
         "DefaultHighlight" -> {"Dynamic", None}, "Index" -> {}, "Function" -> 
          Plot, "GroupHighlight" -> False|>|>],
      ImageSizeCache->{{4.503599627370496*^15, -4.503599627370496*^15}, {
       4.503599627370496*^15, -4.503599627370496*^15}}],
     Selectable->False]},
   Annotation[{{{{}, {}, 
       Annotation[{
         Directive[
          Opacity[1.], 
          RGBColor[0.368417, 0.506779, 0.709798], 
          AbsoluteThickness[2]], 
         Line[CompressedData["
1:eJw12Xk0V8//OHAJiULWN6GytZAlopCnRIW0IAnZypJSZMkasu9rspU1S7Jl
j4yk7FkTypakLK9re71e1xLf+znn9/vrnse558zM8znPmbn3zCHLh7pWtDQ0
NME7aGj+99TSZDm3cWgN2bCeSjrtv6ysVOm1yCi4hsozRq8UHy5RkTg094Kb
bw39ioqLETncrSIQeVNbhHsNMV4su/Y3cFKFZa0Fl2FfQyrsIqzDYpjK9h35
XGBZQ2Th8kAtA1xlsSdHT4dpDf1+/1b1c+AOmFDm2GHMsIZu0jZjz4d3QW++
X7Et7Ro6M/LtU5IYKzRxLhq7buHIg4vpye0qDnjra7o7YB1HhTe8L7AZ/AfZ
851VsRQc+VTJpV97JAAJhkp30pdxlNVvLRwfeAgCmwv2FZFwZHm83eF8jAi4
Sv+H3s3iKGm32vrZ4cNgyEjmHfxJtBeb5sMiJgWazrdbpsZwdJtkOEJKkAHF
iV7npREcNRQe7MQrZYG/prh7Tz+OMu6rpjpePwV7RQS8+bpxlL0/wXC8XxG2
osOPHenAkaMP/3F7xzMwYWMbeO4jjiQfK6ivBJyF3v7BE9cQjg6U6dy0pT0H
TaAxYVqHo5Ihc4H70eqQwyOk5FGOo6//TksIDl0Am5bvi6XZOFKPn/h1UOQK
GMpqvWxIxxGNiToDTfRVuJheo92ZiqOgUkHFyvhrcOzxs9yZeBz5dyg8fVih
BySxKyaCATi62qsrwa9nCONx73dL+BLxzC1YyUTdhJ4t8erTXjiSt2NiZeo1
greDjOzXnXFk75zmRPfgFrgGNbWE38HRn74kpbCnFmCzLO2SbI4j3shoLkGw
BEPTdKE8Exytq0Xrxm1bgqK8l3eTPo4atcxO74+4A/+mT8quqRPtvbtrVtBv
AwEaBS+tRXE0M1EvGMr/EBrDPa4eOES8P5p5VpTbATZ7tWmH+In5tH8trJ3h
AE6mJCtNThz9LjMesqpzBMvHsscldhL5KSSF9O1xBih4X7c0QUUvWgeYb/O7
gwcWZf/6BxXNXIlpe9rqDlUnzQ/cHqKiiFWmpV+uHiDZROs/0E1FfcaclQ9H
PIH/+wWt6gYqKguScE6ufwLre/qGvNKoSNiE/3aw61OQ18sOO5lERSHzocde
jj2FR8nOyqR4KpJN5HccuOAPf0V5MszCqYh37zZtukAADKmY2Kh5UNHJkxMj
+YOBUOXwm7zLkIqo9pw3nJ6EguPAOns8BxVJSTZdWuuNgUTdK0YJrFSkL9d+
W54jFup7sjOfMVNRvNLqb5J+LDB0XZJO2klF4gw7FnuHYyHt00udFysUVNwa
pGj6Nw5aq9RC8vopqJ36tcb3wDMQTA77VxdPQRfX5a49nEkGdZ5x9ffRFHT4
UuswVSEF7j6TjWgIpyBWmY9BayEpUBH7g++DPwVZJO/8ZyORCpphkqc+O1FQ
WkaGAOaWBs6efY969CgoQ5PtV/yRdGi/xffnFwcFybYw+3c7ZMGVdGVYZ6Ug
4/CM1Yz0LBiYME1k3UNB7K+KtQu/ZMHo7Wx1RToKynzG6m13PBsW70pkRq+S
0Qbrt6LYhWzgcVUxUvxKRid7fIXc3V7BnSjLzuhEMjoVNGdnWJMP/xpelyry
khEnxigZOVoCnSNSezY4yehbAVdRMWsppFEqbOrYyCi/yPZ6lXQpKEsiQWVG
Mgr+Hawg4lQKHi/6I85QVxFNS7ai+1opUDw3bVW/riILwT0z28xvYfHU5UPn
Y1eRfa6ahdLFCph6uxR7bfcq8hpoRMf214J8JsNAJPMKeoHfm2TI+wDKQn2S
4fgSOr877pfnegvwe7J4R8wuosRUtzrmX1+gJ03G0HoUQ+pVe87hC33QbVs+
c7JuAVmGN3T0LQxC7tHeU1ffz6Ejam8/KnWPgHRKj8Ojtr+o0iCj4GjZGByS
PjPCXTiD6jWyQ01dJ2H2nQY9Q9k0Uv3R9UzSbgr236uzeBwxhWq/5K0Vuk3D
Vjv7q0XHSVRWrkiWspoBJ9ijf5c6hkoLHddOc/yFGtmuRnLlCFIU/FxF1zAL
Jfs+l/K8H0R3H5nWlR2cB13TfVoThYOI2eCMlY7YPFBem0zlpwwiTLw7bFp8
HpTVV7gU3QZRWECcGrPCPLS6HvQ0kR1E2mu+ChI68zDx3UMjs+Ar+uiV09vk
Ng/7cqVGjiUOIF/W1j6FrnlwUkzeqfKwD+G32Sfn7RYgIWH/DwPTPuTCxpMU
+HABKkgvKh7q9CGGdw+j+ZwXgJKVZZUp3ocwnEbxtPcCuDG/aaH704sOxvAa
a0YvwJMfDeEd5r0oj1u7ovztAoQ8+cVxU7cHmU0WyOZTFiB/yHre8WwPOv48
Lvrz+gK0nfjbHCbdg2iaVukmtxaAaWbBpZ6lBxVKxSkw7SIBXzqpBBK7EVe0
TdpxHhKInuU81RX8BQ3v/XS3Wp4EioFmF//YdSK/TfvH3Y9I0IZ7vzLV7kS2
Fz0/S7uSwPB+Gu1X8U7ktBwaF+VOAhe94foP8x2o8YjNS/AlQekhPZnUBx2o
7Z7Tg8eRJDjccJ7v8qN2xGJ28syZPBJwUo/Pl7u3IsEz+cf5h0iQbXdJ85hR
K9LoZEti/k6CE2N2uRmKrejniX/W1FESXP2UZx650YKO74mQap4iQXj8oa/W
3i3oe/WPGycwEtBKczXw+n1GNku098zpMcBsN6N9QpqRNhZO3ZLEYKBYhu2y
dTP62qU/WyyDwbtV6xh+9WZUU9gXZCSHQYBvb0zt9kf0kvdnbc5pDPiScmNX
XD+iQe7zK3TqGKi3XI23sWpC5MU/LKs3MDi6N4hD/lwTSltXVTc1woBFry6e
7lATct4u5Wk2wWB4TDQh88cHJGQukPjUAoMHlPWE73ofUIj1pbF2OwySRF8l
XlFrRL0/L+4O8cLA+94It+DBRvRJ/X1P4RMMPlkekBzeQMhlYF68wxcDI49V
SQ4nhEyM2VM3AzAILHgpHWzRgB7/7NY+FonByK4V2Ycq9ciZY6draRoG/s2p
ioBXo6Pm1ofv1GDw58vpeKuaaqSSqP9srBaDy8Pf5sLdqtG7KR/e63VEvCSO
F0N4Fbq3zntbvgGDUp6Ibce1SiQpaLvU9hGDUTuv5pz1crT1e7tI7gsGai58
Ah3vytFs9QkDh24M8n1qXJY8ytHdHHXW/B4MnBNWxVQ23qLvQT1vmfsxYGq4
H/ptowxtaGlVZ38j8iH0Lo1zvQSZi+15zD2BwWkFio6FRwkKSFlj4pjEgO7S
ie2i9WLE2mxZyPwTg1SX1xYXNoqQZn0Z29IUBq2tKWIem4UoZ63OOmIGg/jR
wW+fvQpRJ7Z24+4fDEyX2UM5/r1GUooTemp/MSDvD597868AFXZ/sfszi4HQ
Q8/S8a08tHYhjJWehMGCf7WFhE8eqtAwutpEuCZphd19OxcNgkqKJ4bBlaZ7
Luw0uairNuziz0UMvLhMFDV25CDDDVsm3xUMLhxLmov1y0bPxemjBVYxYIeB
tLEd2eivkPn+asIFtpe2H9NmoSPR77TGyBgM1ik3v96ZgV527aP5R8WA391y
bHlPOlrZ0rvqhmMQ4aEtF8P+EvmPdX/BCN/zFphoF0hDg2o7DfrXiPl+wiBv
K5yKgm4FmMI6Blq+WDj90RRkrtuXkEf4mP8HBVW5JJS681HY/Q0MUgJeR46e
fo4evUrQbCPMFBQ/5QGJyHZeVF5oE4PZEKvoSq0E9EFN9XkrYaOwy9O6V+PR
YHAmM/c/DNrDFZQWr8ehB6OHiswIF0TtnjlmEYMi5RQfzxA+cXDaPaYrCsXV
l6WLbhHxC1eLdgxFIBHLXWQzwsuiob30v8LQtMzxx4mEe48Ye6tiIShTiFus
jXCp+PGjnutByJCragdOOEZye6CSPhCpfN3BJLyNgYNMr+8imz+q5cFUtAhf
lcuWEOf3Q/e9nDPsCZs9mC3tuPwESUWGSkYSFnSOYjxr5YH2N4j9zSc85n7C
vMrTFQXba/Q0En7hM1gtHvcIMf4anxogXMNEFlS7Zo8e6y8JTxNW4D7zReKJ
FSJ9d4lZInzvHNOGpIExavOzO7pOuKdCrpzR/AJ6o9BF2iI84PxG5USZFHgP
p01s/6/9xxp/r6bpgfXx4a3N/4231OjTmUwLGJp6qkkh3JvDzq3nfBfCn6c2
zhEuuGQlW5HtAC5dondGCc+e//BdJdIZvq2KyHUQPnZWIKDN1Q0kbV5IV/5v
PEruEvrmXqBqm3AzlfBgip0dJuILrGJsJd6EKc+TGip4n8JoDY+MCWHuZ5/Z
PVgCQEK4fFz+f/HFrVrDziCoujb3bi9hw2ihOjo8GBz3tzdNEPl3i7jK2j4f
ChFnjaglhGuC3lTrD0ZCpGLDbzXCQ/4jzHwd0dAh9CaTgbCXKl0pNh4Du+N8
Qj8T9fDizAm6yoE42KHKNaFIWFJZs5inOx6uTuOXMaK+GhTNDT3aEgCN0c2l
Ex5TiHoDDYlw9fXP12SiPh/IvzLIqnkOLbKjX1IIb8nV09CXJ8Gmz7WDyoQF
T8zqt+elQNYo7SUnot7NJM7/0499CXYXlNvKifWinJQbRclIh8k4+kkpwnue
7mS7ZJgBxqwiHnnEevu7cDtzwSYTHjpsSIdSMMj6JNIsHZwN+R6JldzEeo3Z
GIjYwZoDl/j8fzwg1vcTmcDrfYk5sN91f1DTMgbGL6Z/O+W+Auk37JYmSxhw
uuTurv6UBy5fa9SMiP2DttCgL1gnHzpUkwKiFjBYnGBINfyaD6597VoN8xh0
XbKRWP9VAHO8XFZscxgEiRy5cobuDTCUU749Ifazzb/67RaHSkE0c2AxYByD
FboiSS2rUnAzOJToOEbUxwH6+BMFpVAkRtt8c5SYj+uVxjtlysDNsv4d/3cM
Kj9wLeSovgXNkm1++0Ein8mDrH/MKiBA9xzNqU4MrCoknXuyKwAWPA1G2zEw
6Q4aqpmpgIN3OhSftGGgTa+QGfqwEt45KpW8/YzBEcfnJ8R9qmDXuLfu70YM
Ji8aXn/wsgaEkuLH3SowUJn2sugarYGWO7zXVt4S+41fpr2EQC04KQT/vVuG
ge672cDZ1FpAiS9itIsxaBL3rrJOfgfFqV5NE3lE/lmyeMwS6uGN6XUWvRRi
P5klzx/WaISmvotqRsT5aH6K0enbnUbQdxq5ZeSBQVQQ31pQQCPMB8gWG7gR
+RAC+t8fG6HSXx4750y0ZxwikKP2AdpLI2mW7mHA0cV3+aBqE9QPrfU/I87r
1RIo+U+pGTLV/mNiOYlBp7gSu8OtZnhrPJxqfgKD7Dx5lxafZsjx8OgqliLG
n35cybW5Gay83ThUjmFQFrW/pV/nExgt3lM9coDIrz11LMr8MzRVx/aJM2Iw
c6yEhT6oFYRYPOvJgyRoyH3taJLfCrjUlan3/SRIFModKG9vBQ6k9smvhwTn
+V6kWLK2wZ795xo220iQsztcrDGpDYIVmdJRPQnM/1ireBa2w3XXD8vumSQY
eSX4YKmnE3ZLynxvsSFBFcMb3fzlTnjPPjXAd4cE8TanFcw4uyCG63TPXXMS
XDqqT9N1owteRs11bxgS43kTGpc/1gUqC6Zsi5okyCxfrTKb/wLKN5t8+cRJ
UGE+vf3bvwfYDnGWP5ldAM8HdRevp/fBJP2RoOZbC6AG5DssJX2gd+l7ucNN
4vuSTcqvpaEPGl765/NeX4Cksqza02N9UMI7PWtxaQGqVkOPCQr0A+v7R0sd
iguw7GG4ZyalHw6neq0y8CyAXTC52y1xAGp78h0OEt/PhhlSN9IiB8H/mU3R
Qel5sA5uox3vGQGur8r/MVbMwscAcfGIjjF4fCHU76zoXzDdN93EeXMSerJu
6Z7wnIEVxRaVSdcpyCr9TcYipqHk4d41S4dpqHQfGFYomAI6n99+lgkzkNR9
b+9axCT4JQtr8iT8Jf77+3K694+DNp3P0ebQOdCpO5bFdvI7FGvaD5EKFqBj
4pfuBss3OJWCPn15RZz7h0RXm/T6odiyT5X79yIk0fxYTKPtBuuD+uJnV5dg
3Fzq1kWuVng7tavy/OIy/Et/pxij0gRanPRi4TtW4ftKiLWRVS0I92pkBdOv
wuvVLS0NqIXNyCDBgN2rIPQk7q0mby0U7WLk8d63ClmtzdLpXTXAtsHE+PDQ
Kkh1DmDeCjXwdZJtVvfsKvCF5T5nZ6sG8xL+Yj6/VXC0UJUbGqgAVy05+dc0
ZLjF5nSzvrgUsHN5WXF0ZLheuso5H10Ktmf4WD0ZyaDGPGwj71gKxtI0f7TZ
yKB1n2OJT64UVLk7kxcOkIFXfqT2omsJMP+8/U8ayKBw1L7ZO60IMtzjm6u9
yWDocEQkeN9r4HVikMnwI0OOj/hk3kgBxN13fxESSAYnafbQ7ewCCDQzc70Z
SYZz7fldegoFYKchfmQjjQyFK1h8rHk+yO37GK5ST4Z3zkan7d/nQlv+su6n
dTJ8m5HQ38jIBryFto52mwzDS1fNaO2zQWyGXVh1JwXEH4ePap/Ohqeisivv
mCmgIaRtn9uXBcpZTvGl/BRQOsd235MxC0pTV/tTVSggsme3YplvBiRFUfQf
PaVAiUbK6+sXUuFzEcP7kiAKhGAm1JOLKUDu5BZdCKPAq0Hs6cvkFNBlViDb
xFMgdLygmpGUDHtCHj+7lUOBgDv0CuovksDXD/968TMFnEd277nPlQi2zusG
B5ioQNd6nn+/fSwUGQcf5WShwsrMHaEh8VhYVuPcZGSnwkTc0nGWuRjw3CeZ
ucxLhfKmlIRpuxiIKraY+3SUCiGdAgVBE1FQ+afV574mFR4cvf0hWjgc1ruv
61roUCFzb8rAqdIwUKn+KWJwjQq7mP/2fj0TBq2Bm21wk/CQx/qccSj8EJLm
5LhLBfZOFrqI7GCgvfU8vzaECuluPaffmgfABXURz+IIKtyw+hWSu+kPEeJl
OtkxVJhheWUVk+wPXOvtyxFJVNj9e/yIxuBTOPJ8S9k8nwpXOf7ZnzT2g8u9
Vr0MrVTgMRgfDBXzhvia5eyNDioc5on5ftrbC4bSfVwXu6lQllXQ/u2rJ1g8
SN4/8o0Kvqu3mMciPMCZucuqaIYKOh5aTv+xu0Gqhty63i4czjaKyVm7O8Hr
ohvPG5hxOER/MJB1/BHUcHnKHWXDYTgwG4QvPILB6Q8Ptv7DYYrrQ0GYoCOw
BV2Zyj+Gw9ZIrW39gD0cID3y5ZDCgZGm0BF9vg+SBokCT2RxYC1V2Z3y/h5o
i43e0FPGIYiPVexb7V0I+mzX+U8Hh98jWLT7vBU8k4y6a6tL9Lf4K/YsvRXk
JJYx9BvgcD8k2WdK6A58sMZV881wmOmvk666bwmbDEGVuo442J8akFZ2MQXm
hwW6711wWF59ZOm+agJ83zqxwx44iMpG2D7wNgaFPI5j/57ioDl/r8bvjSE8
upD5Mi8Bh3u5ryRu+uiBX0mzEnsyDn4OST/ML+lCDM+fIa8XOOA7XDKEha9B
0Ywkh24uDifhZWL1dx2ov6JbWv8ah3blI++zP2pDe7WLzuESHDgksusZkSb8
Ca4P3qzG4XLWuSpY1AAqNi5iU4/D95tPhtnF1IHBcGdTbyMOtxkHDls8VAPh
I1qbuW04hOrdLPrppgInYuyT930h+vsRZmHrqwSqeIy8Vx8ObbSaun+KT4Fp
6zeHa99xkFz5T2fEVxbspTf21o/j0Ch0eU5HRAa8kgQLxX7hIOP95of36HEI
o1G7GPuHiL+fn96k8Sgk21pNb8zjQHdwKkZhSRTye0KeWi/h0OcoXbDPQQiq
Tr050EvG4ZLZZMOguyB8yuiuV1on5i84wSi85D8YYFy5mbuFA3O+0l81Pw6Y
cuCmsu1cg+N/eLb+je6F5aHTCZ671iCU12TH0yV6oDl7S+Y38xoY6lMijnhs
qbAW+H65yrYG+88Jl9n7ragI7su5V8e5BultT6OKlqZVJNxbGMV41+BovH1O
sl+/itLk7KsYgTUI8pIXmfErV/l/9wvw/+8X/g+Ls7oC
          "]]}, "Charting`Private`Tag#1"]}}, {}}, <|
    "HighlightElements" -> <|
      "Label" -> {"XYLabel"}, "Ball" -> {"InterpolatedBall"}|>, 
     "LayoutOptions" -> <|
      "PanelPlotLayout" -> <||>, 
       "PlotRange" -> {{-1.5707962626807608`, 1.5707962626807608`}, {0., 
        1.1}}, "Frame" -> {{False, False}, {False, False}}, 
       "AxesOrigin" -> {0, 0}, "ImageSize" -> {360, 360/GoldenRatio}, 
       "Axes" -> {True, True}, "LabelStyle" -> {}, "AspectRatio" -> 
       GoldenRatio^(-1), "DefaultStyle" -> {
         Directive[
          Opacity[1.], 
          RGBColor[0.368417, 0.506779, 0.709798], 
          AbsoluteThickness[2]]}, 
       "HighlightLabelingFunctions" -> <|"CoordinatesToolOptions" -> ({
           Identity[
            Part[#, 1]], 
           Identity[
            Part[#, 2]]}& ), 
         "ScalingFunctions" -> {{Identity, Identity}, {Identity, Identity}}|>,
        "Primitives" -> {}, "GCFlag" -> False|>, 
     "Meta" -> <|
      "DefaultHighlight" -> {"Dynamic", None}, "Index" -> {}, "Function" -> 
       Plot, "GroupHighlight" -> False|>|>, "DynamicHighlight"]],
  AspectRatio->NCache[GoldenRatio^(-1), 0.6180339887498948],
  Axes->{True, True},
  AxesLabel->{None, None},
  AxesOrigin->{0, 0},
  DisplayFunction->Identity,
  Frame->{{False, False}, {False, False}},
  FrameLabel->{{None, None}, {None, None}},
  FrameTicks->{{Automatic, Automatic}, {Automatic, Automatic}},
  GridLines->{None, None},
  GridLinesStyle->Directive[
    GrayLevel[0.5, 0.4]],
  ImagePadding->All,
  Method->{
   "DefaultBoundaryStyle" -> Automatic, 
    "DefaultGraphicsInteraction" -> {
     "Version" -> 1.2, "TrackMousePosition" -> {True, False}, 
      "Effects" -> {
       "Highlight" -> {"ratio" -> 2}, "HighlightPoint" -> {"ratio" -> 2}, 
        "Droplines" -> {
         "freeformCursorMode" -> True, 
          "placement" -> {"x" -> "All", "y" -> "None"}}}}, "DefaultMeshStyle" -> 
    AbsolutePointSize[6], "ScalingFunctions" -> None, 
    "CoordinatesToolOptions" -> {"DisplayFunction" -> ({
        (Identity[#]& )[
         Part[#, 1]], 
        (Identity[#]& )[
         Part[#, 2]]}& ), "CopiedValueFunction" -> ({
        (Identity[#]& )[
         Part[#, 1]], 
        (Identity[#]& )[
         Part[#, 2]]}& )}},
  PlotRange->{{-1.5707962626807608`, 1.5707962626807608`}, {0., 1.1}},
  PlotRangeClipping->True,
  PlotRangePadding->{{
     Scaled[0.02], 
     Scaled[0.02]}, {0, 0}},
  Ticks->{Automatic, Automatic}]], "Output",
 CellChangeTimes->{{3.887940543989955*^9, 3.88794055202988*^9}, 
   3.887940583071025*^9, 3.887940667305827*^9, 3.887959021972792*^9, 
   3.888567564793547*^9, 3.8885678742246437`*^9, 3.888911920795627*^9, 
   3.939698516003077*^9},
 CellLabel->"Out[54]=",ExpressionUUID->"b1b078bd-ad0b-4f2e-8a89-3401a81bbe15"]
}, Open  ]],

Cell[CellGroupData[{

Cell[BoxData[
 RowBox[{"Export", "[", 
  RowBox[{"\"\<affgauss2der-orisel-kappa1.eps\>\"", ",", " ", "%"}], 
  "]"}]], "Input",
 CellChangeTimes->{{3.887959018971992*^9, 3.88795902020697*^9}, {
  3.888911924255208*^9, 3.888911925703746*^9}},
 CellLabel->"In[55]:=",ExpressionUUID->"36001004-b3c2-436a-a231-249fbb0c02d6"],

Cell[BoxData["\<\"affgauss2der-orisel-kappa1.eps\"\>"], "Output",
 CellChangeTimes->{3.887959024358499*^9, 3.888567565077772*^9, 
  3.888567876824919*^9, 3.888911926428407*^9, 3.939698516107092*^9},
 CellLabel->"Out[55]=",ExpressionUUID->"895d791c-bdf9-4904-b2bf-4e505371c312"]
}, Open  ]],

Cell[CellGroupData[{

Cell[BoxData[
 RowBox[{"Plot", "[", 
  RowBox[{
   RowBox[{
    RowBox[{"affgauss2respsel", "/", "affgauss2respsel0"}], "/.", 
    RowBox[{"{", 
     RowBox[{"kappa", "->", "2"}], "}"}]}], ",", 
   RowBox[{"{", 
    RowBox[{"theta", ",", 
     RowBox[{
      RowBox[{"-", "Pi"}], "/", "2"}], ",", 
     RowBox[{"Pi", "/", "2"}]}], "}"}], ",", 
   RowBox[{"PlotRange", "->", 
    RowBox[{"{", 
     RowBox[{"0", ",", "1.1"}], "}"}]}]}], "]"}]], "Input",
 CellChangeTimes->{{3.887940591154653*^9, 3.8879405913972077`*^9}, 
   3.8879406600822477`*^9, {3.888567879860061*^9, 3.888567885206303*^9}},
 CellLabel->"In[56]:=",ExpressionUUID->"bd3eb045-eb26-4af1-8fec-3ff3c8d2ae80"],

Cell[BoxData[
 GraphicsBox[
  InterpretationBox[{
    TagBox[{{{}, {}, 
       TagBox[
        {RGBColor[0.368417, 0.506779, 0.709798], AbsoluteThickness[2], 
         Opacity[1.], LineBox[CompressedData["
1:eJw1mXc411/Yx+1USkaJjF8KmVmljO8tI2moUBkNlJFKtjKyN0VGZM+yZRc5
kpURCkkpJZvvB9/1sZ/vc13P89e5Xn+c+zr3/X7f9znXdQ5aPTS0ZmJgYMhk
ZGD43/Ws/m7ttYMryIPzRNLJwC/qatXei+zCKyg0fqS+TOIZQebgXNo+gRVk
9cNYU0qijCAUbXru8L4VdMtld9Bi8AfC7pV2XIF7Bd137+rBxHsJW3eO58Pu
FcQeek3f5uowYbEv1+jCDjoXf9s+HvyHMKbOw2jOtoL4NJe0e75PEfpf+5fa
Ma2gbvlWRBLHCM28i+bumzgixa2YFdeQCBV+N7cHreIIbD2u+F7FCTnz3TWx
VBzdeuynQnbeIMSbqN3JWMbR4MnnemwhjBDcUsBVQsTRd6+j7BMxLOAuvx+9
m8WR/vGos3wj28CEncI/9BdHyi4Stp4SnKDvert9/BeO1uS43g8lcIHqWL/r
0giOthlIawrW8oBgXWkvx1ccrS6dGZC9th92HRbyEejF0eytpxfWBgVg81mk
1JEuHJ1fJsfQXIRgzNYuWPsjjixkQ7+hkIPQ/3VI8TLC0YkSPD2E5RA0g+7Y
zXoccV4s8p2MPQy5fKJqnpU4UpEFN5cfEmDb/mOxPAdH0o/4Evskj4KJ0tn0
xgwcpUnkH1N5Lg9nMurOdafgqH2A66vxCwWQ8kjIn4rD0dx4hs1GnRIQxS9e
Fw7CkWBokcousxPw+/n77TJ+OGJbBmwk4ST0bUrXnvTG0bGtXfs9v6tCxRA7
9xVXHBl87NaXe6QB7iHN7ZF3cGSbeL61IfwU2C7LuyVb0PdXs3Ngp7XA5GaG
6KvrOIppHanZya4Nqse9fZqNcSSgIiPGmqgDGxPHlFZ0cFRlbie8NaYHQboF
6TZiOOoM+gv6ShehKdLzkshBHDXrbTZcFL0E6/3nmIYFcZS3e+Lu2ZJL4HKT
aK3PS9c7SFHtaOdlsPJQkpVhxtEW96Zlg4gxQMH7+qUxGkKF9iW8qqbgiT19
UPiThiS7a7D+KVOoOWYhcnuYhk6untX6+8IM5JqZAgd6aSjyav7ejU1zEPyh
d7a2kYZcDLJjRWduwirHl2HvVBq6nWyjVZVoBceNciKOJdFQGc+woBrDbXBO
dlUnxtHQy8PEwgX72zAjxpd5K5KGxtZKvYa078Aw4bqtlicNBQwPqdYz20CN
4yRlmwmdF15h5Pq74DSwyh3HQ0NbX699Kd3mBImGF83iOenns71h8fysEzT0
5WQl7KQh+JLBuhbtBGw95+WTmGlIRLRy1nyfM6S2pl9II1GRI5Ou501ZF+io
0Qp79ZWKXFtu8nq6uoFwcsRGfRwV6UwoHSmz9QQdvt86759R0ekzkaOW9Z5w
N0EpqjGSiuTvR2SncnpBVexPgQ+BVDSsM95a+NYL9CPkTrS5UJFn9sU7Mrw+
4Or1xbnPiIrqVPkOjf71hc4bAtP/eKhIkvHV/d+kALiYoQ6rnFSUX++z75pY
IAyM3Uzk5KAiLGP5H9e1QBi9naOjykJFgXEmMpfrA2HxrkzWMzIFyfgLcuMh
QcDnTjBTHaSgT9ViU2SpELjz1Kr7WSIFDewuDBTMD4eZ3qBDec8pyPrAUDnf
WDg4cL3yfPeUgg6lXdpjIhABHvFzRyZCKCjt7bOS188iIOKla7CqBwUV+6Wa
RvpEQnl+CGHiGgUpvX0RaGMTDRuNheWq/BRkPLkt1LsmBrpHjnKs8VIQB+8L
++qRGEilVtnW76Gg3tEzDvu3YkBdDgmrs1NQpPnAjhtnYsEz7WuUBo2MvEX1
d/39GQtUr3U7zUEy2m6nwT21Kw4WTxgcPB1LRmeiZrQhJgHGK5ZiL28no8uU
weGH/CmQyrYaYMZKRiv1Yfxeuilw1YzJ9TYjGQUc9TYtdUqBDkaeq24rJNS+
XsIZ3ZkCpZeUBZJnSIjJdmlc5kkqPCK6Z499IqEfYdqfmRbSgENqveJhBAnt
wqzba10z4XgW20D0ThIyyvFhvlGeA6q9Tp9ObSMhe9/Ud1M9OUDY+NlIYSKh
mHvftKLmcuC0aWXBjdVlxCDyliQqkQvXuCx8ZWeW0ZV7AnvDMnLhkf9bqZ62
ZVTcfspOLSEP3lre9+cIWEZN1wt3Jce/AnXRL3KR+BI6H55AnZkogkyencpG
5CWUfc7dPn17MTCz6pw8sLiEeA/YfHKQLYbOqWrtoqkl1Kmf6HPbrRhMSpJN
uoaW6PM1/lg6Wwm4nrAM2Fm9hCSPzb67I1cKxQaLg5FOS+gJuhnVpV8Ogl67
faJmF5FBJkXo948KuJvbyZc2uYg81/3417AKqOkJqSj5u4j0Dkl9OcxSCZf/
25r6PLKIDNN2JWTJVEJIK2bI1bWIlH9m8J96UgkYZ/+RxKJFZLV0bEnocBU0
58YNZNxfRAWcgrZPPKuhL1XBxGYUQ14fU07aGNVBr13l1LH6BVT4X7BItBmC
fMn+E5fezyEhaN+WGfkR5F/2OTp/mkEeN8L8dGjtcFBeY2Rf0RSKerIj/MWz
Hph9p8vK9mYCvTPF9u7t64cD9+otPaLGUTElwPVR6iBsdnLnLTr9QQf949c3
J76DC3AY36X9QgK/XtWm2v2COqWeJkr1CLqS/9i5ZOYPlHG1lfO9H0J/fhBL
f2X/AxfVZGbCwy9IKFWYa3/ZFKgG3zozbd+NWNLjLm3Ez8In3Cfv5rludNLT
TNogYxZM7qcyDUp3I9348Y3kgllwM/re8GG+C/HuGjkn2jgL5QeNFFIcuhBF
58sAaXIWJBpPCxg4dyLp7+w9USpzwEuTna983IEm3rcFiQ/MQY79eX0psw70
ZG4jsXZ0DhR/2ednqnagqrDNzFNTc3Cp9ZVF9Fo7atwpbK65OgeRcQcHbXza
0XxdTvqkyDwwye9t5PdvQ/l9jLwdd+cBs1t/5hvWgnb/nTlxnzYPA6UKewxs
WlD5P43PVQwL8I5sEyOo04K44/prl7cvQJBff8zbrY9oZbfBMQPBBRBIyo8l
uX9Ekj/NX/prLoBO+6U4W+tmZGSVcbQjZAGSxPISL2o1oQeFbvN6O4jgc29k
n/B/TahSfeEnDzcRWq1E5L6vIZQtn5/zhZ8IZp5kOR4XhG6Tpe2OSBIhuCBd
PtSyEZ0yUGxS1CPCyDaS0kNCA7LaoRJe4UeEwJYUVcBr0SRzit3faSJMfz4Z
Z11Xi76GfgrwIxLB4Pu3uchHtcjebVKdi0wEASJP2jBeg9ao3Dd3bBGhnC9q
y2mlGlnlDVBMeTEYtfduyV2tRPODvaO31THQchMQ6npXiaxn9VTET2Hw2rfO
bcmzEiVxqDmN6GLgGk8WJ6xVoPB+X7P9FzHY0Xg//NvaG8Tf6zgwbYGBg+i7
VN7VMtTHcc/kqz8GJ1WoFyw9yxBzYUBPaTAGLOcVt0pWSxElP8zPKxyDFLdC
S721EuQdyOE9HYNBR8dLcc/1IhS0NNHPmYFB3OjQtzbvIkQa8SW4ZmNwc5k7
nGejEB3mbc75lIcB5UDkXPFGAXqkIHxCrxgD0Yde5b83XyHTyR+lUXUYLATW
Wsr4vkIpC45sj+oxqEsicT/eykcsPSR+40YMLjbfc+NmyEeDDsymvz5i4L33
uqouYy66sjLtrfoZAz2ppLlY/xxUfDIOL+zDgBsGUn8x5iCYv7q+8ysGBXbn
tzyYspEDgRqU8Q2DoXr1lkLmTPTEQZuBYwwDwcdWv5Y5MlC3UqEb9Q8GUZ7n
lGO409Fg25l//eMY3PMRGusUSkUCZ6pSzKcwGHnCdtzuUArivy/4c/sMBmf9
sEhWyZfozeoyS8EsBlKBH1Q0lZPQtZE8hncLGLwMKowePfkCrfCe6JbG6HqE
xI17QiK6UJfr9HQRg9kw62fVZ+PpejJoiJMwMIswmDC8FIf8Wz9eNydj0Bmp
orZ45Tlybdt21p9Cz+fp9ikpyxj0cUYnIIOGgeJ/E49jep6iF0wKHS9wev6H
asW6hqMQ7/mgfr8VDJbFwvtZ/0WgrizuVLNVDPqPmPtoYmFoSGhATGwNg3Jp
WUmv1RA0fnji/hidY+S2BqpZg5GFU8jDqHUMHBX6/Rb3BKJxISEZyQ0MLinn
yEgL+qO8UsWsGjrfcpgt7zJ4gk4KuPUob2Ig7PqU/ZS1J7rZX1OWQ+dfjxUt
arzc0UYr8TTzFgZpvkO10s+d0TWnE8+N6Fy3gyKsdfkB0vr+NSaezir7ND7L
PLFGFfFiWm10vqe9Y03uqjnS6a3Jm6ZzX5VyJbuFHtp2/lj9Gp0HXIsJim+O
grWtS8DW/8b30J25lGoE8vvt1kh0vlRu1qqRZQnfMTnx73Tuz+XeZ+R6F7r5
2ZnL6Fxw3lqpKscRKKYmz93oPHv6ww9CtCtY7SgYkKGz1CmhoE/uj0Bw/+vO
AXo+99QeyxhbeMO+LQm3B3Qeemlvjx32g8utIoNUej2oL5Iaq/gDQIBSOOdI
530Jbdyeu4PAL3H7ux/0eqo8J9sAcwj8ksg8pUJnk2ei9Sx4KLxMoAUG0uv/
KOoSZ+d8OOxWeB/QRNerLqS41ngoGiqWNxo46HoOB47sFOh6Bs+uhq8foOvt
rclSjv2OAatzOQyCdD+kaSiyVA88h9V4BQsi3T9y6vqlfL1xsPPxt6Ymur8a
VS1MPD/Fw9qCw2LgMl0flafF0JgI2AXLjp90fzocz7uaXfcCrsjt8nAmYrCp
3MDAWpkEe6zPM67M0/VVnDXufPUScvTKaobp/r8lc3rDODYdai4sc47/xUA9
Kf8pNTMD2JHLtSF6f3EEMO85b5IJGic+L9f+wmBm4XbWgm0WRDwfVT89gkF2
6+EW+dAcUHCI7X1G79+YtYEoRs5caGCqtKb2YPBEIfjKl8Rc8DwmEXSuCwPz
tIlJl/w8WLnT7vGhFQNet/ztta2v4H2xEe/oWwyYiq5+Cb3wGjZnZNrqajBY
HGNLMRl8Db5/IjUDKzHoOW8rs/qvAPxaTSr+0edRyOEjFzVYikHe0S5qJB2D
9RnjTsuD5VCfd7vhpS8GJJYSubPW5cB3osrT1ovuDxHWOMWCchDiuZZzyIOu
x5Vqc2aFNyD5pc/S3gGD6g97F3I1K+AHad+Y4nV6PZOHOKdvVUGdwuX2d8oY
WFfJufblVEFyBfN04FEMrveGDNdNVcEFoyYNDSkMzrGqZIU/rIbv7mJNfiIY
HHF6oSjtWwM5j7HS89sx+HPG5IpDeh2YkSv3sY4QgTDhbdkzWgeyf+7c1Rog
wkv/rAcyQm8hdJSj0/kzEQzfzQbPpryFW/wqM8XNRGiW9qmxSX4HXDxhnGGF
RMjenc13K74BVprX2iY8iKA4S5mX0G2C4/PJWlnbiWBxgt3l250m0A92ZzJn
IsLTEIGVkKAmeMedlrB9bQFmRYF18mMTrFkMOevOL0C2eZhQrtYHsDDVrz35
eQF4egQM/tNshhylJ8yiMQtALoOy/WotYBVlWm3BsQDd0mrcjjdaIOM5360D
zAuQ8+q4W7tvC7xI24CulXkwzJBVc29pgULuP6s7pubhzdMD7V8vtILf8foM
jg/z4PCA9uupRRtoEF7vlHaZhympst2sIR1Q9VNdzK5vDkbyhB2W+rrBxu+g
o5fLLHg51J+5kvEFSCRimWD0FJhkHr2WGj0Ei8lWmeot/8Am9BPT774R+G9S
26D72x/4GCQtHdX1Cw6v9MyPpP2Cm1wTzbymf6BhrW9FVnAESKrthD/u42Cv
vfdBWesglD3ctWLlOAEsYV17TNS+AIvvpL9V/BT4aJ2RSurrAf/kQ/p88TNw
30f582XPDjjH4ivZEj4HfXJ9D9Pwj1Cq/2CYWLAAD/G7LqVJCE68RK2f6ffo
2Df+5oD1OvgnV6ZuV4pBZYA6UfxvHcR+TK9krKX3idRq72h7HczO+2Qpd2CQ
OxATGRhXB6mg7vOSfi/NnnvbXiJdB37O1wUq+RZBn0/0meutWpjg+97/5Poi
iIW/SwsZqIZSqy+a+yYXoXemQbFkuQLy7nrPG8wuQktimTH/aAWkOoonhRIX
oYifREhor4CIJ54YTl2EAjW98w2pFWD9UjT9x7YlmFx2sG/TqwDBL85rmZJL
cFrkbefHzDcQcYqnRvrBEuCJL5hkb5aDzX/G0qfISxCjNHJGZUcxuGCepxTw
JdARPsbwd7oI/Bqzrh1cXwKRDlmGvPYiSLmOBTKyLAMxhLfMJbgI+pIifn7g
WYa6K/rpikxFcJLrQ7SW0jK4CVeGyzIUAgeT3KK28zJY/Et+1LvrNVSMb6s+
vbgMRVw3fqQ+yAXX4a62SPIypDBq69ddzAWVnmfDffgy3D3gab2gQJ9DNXzr
ZowkSGKR9M6l5kBruIT2Q24SqNWMzen458DwUb3+F8okeMxSqKmbkg2bXiEL
04/o7FUis/InE5ocz27J+pDggYC297H2TAi03s3l4k8CR6tCiYjiTGC/mKi8
EU6CnIij9t4emcAlmu/FlUKC7GQ8PHB3JhzuaN2u+p4ESrv+WEsEpMNZXlbx
SEYy/Dmwh5/0MAUO9etmh7KSwXR3LHuwdgqsR4cIB20nQ9qSxx3gS4GSbex8
PlxkuKRkdkQWvYQ9azvYHx4kQ6p5rtHcnpcw+GfPrOEpMgTkNW5O1CeBRZlg
qYA/GXrchTPdjibCyfs3pPiCyVDV2+68ui0RuCXT83nCyTBwv5IpfywBPmaL
ZHDEkuH1z0kJp+cJIJ4oGrOZSQYF1RLJIVo8zHkfcf7bRIb9/a90+j7FgftZ
5eOFDBRwaCw/oxARC5j2q+znLBRwOsf39rBdLNhpCHB6sVOg+cw7XO10LJjL
M0yf20MBtuvyDYNMsaC5rzt5QYQCsiu1StU+MbDz7+0NeaAAs04l93HyU8h8
HNdS60MBqvbLJ14CkcDvwqaQ6U+BRfkfmUd/R8Dz+4/TwoIpEHH0OPlIbgQE
37rlbhpNgbDf1ydn5SLAXlf6yFoqPZ76IbZCvXBQ5voYSWiggMo5r2nWkFD4
9HrZsHWVAhNbl/QbjwUB3s5Uz7RFgQOWhiqFm4EgPsV9SJOZCqb86Qcn2gMh
QEyJ9G4nFUxWGdP0zANBPdslrlyQCl4VPdzvgwOgPIX8NYVABXGbaA/TGT9I
eko1dg6gguQc02DloBe0lbC9Lwuhglvv/RvMXl5A6d4nthBBhUfnNOzn//MC
w50qFNs4KvBlGMRGOHgCR5hHwo1cKmhUM+aQ9jwGP3988EwbFY74N+A3nN3B
znX1qsgOGoT+Dfnanu8EJeahkry7aZDLQrs4eNsJlrV419m5acCyxmlufdAJ
vLjkspb5afCBIbqLI90RnpZazrVK0uAJpLcuqD6E6ukO3/v6NPjdvVl+4e49
WO29Ymh5gQa+0TuZXpPsgVD79/DVyzTYZV+xjdXXHjqC1z+BKQ2OaRZltSXd
hZ+i8rw8d2lgvDaucmfYFphuvHj9NowGXVWCCnOhd0BP57BXaRR9v0FKkYXo
HYiSfnMhJ4YGDl0OzUPvb8Pe1c7lqCQabO2f1W+hWcGRF5vqFq9pUDR+xyXL
wxIM+q372TpoMCqZkJJgcAPi6pZz1rpoYFuqGfwo5zoMZ/i6L/bS4Dla22u6
ag6WDskHRr7RQMip8wZ3qRm47uyxLpmiwa3cs4wWsiaQoqu8arQNB9m/BAeN
SCMoLLn2onEnDhtHuEd7MUOo2+ulLLkHh4hnr0u/XzWEoYkPDpv7cYj194s1
lLkMe0Iujr+WwmExYOh6/swFECE6+/EcxYH1Q/SOYyPnQe5qotATJRwa4qw5
ynrPwTnx0WtG6jgka8d73P6kDyFt9t0bF3BQes2l/ZGmCwlyT+/aGeLQNPnh
RxanLuQmvmH7ehWHG0xlvXYyOvDBBtd8fQuH21lejqWuWrDOFlJt6ITDsfdk
URE/Aux8WGD43g0HsSzeiYub6iDwrRuT8MRBmJXj+vkQNVB5xSO1EYCDLku/
XH7lCXDWy0p/FY8DT6FK3udAJfAva1HjTsah7aiNgsElRYjhmx72TsOhP1DJ
IkFcAUqm5HgM83EYGdtoWxqThYaLhuUNhTh0VLk2HemQhs5atwsSZTi4PxTK
nGuWhOnQhtD1WhxKTm2ycJPEgIb9PmzbgMPNVuN9rkcOA5sJc3N/Ew51Mvzi
t5xE4dCRs+v5n3D4ekXpaoqXMCjGPEjm+ozDwQLevoyAA6CJxxz3/oLDUHa2
9Zvy/XCz45vj5R84FLw3yaf588AD+bVdDb9x4HLcuiYlxgXeScJF4v9wWPNP
u9P9axdEMGidiZ3GIbjlYb3xh+2QbGc9sTaPg0Yt36H5JVZ43RcWYLNEj3eU
KhHryAQ1J4pF+ik43Bk2mg7y3CS0ZvY2qK3iEBUnlLFRhhMG2Emm+Zv084l6
QoQ/iTDuuI+2h3kFzFUOZV7+tUBYHj4Z77VtBVYWWMTLliYIDKduKEzuXIFd
ewP4jD1/ETgL/D5f2rMCRIW+EF//rwRhrtx79bwrQH++f6tbaiXIPG5nF+df
gblvM/zp/pUEtT+zeTFCK+B4Iv3UtH8c4f/+e+D//3v+B+6SciA=
          "]]},
        Annotation[#, "Charting`Private`Tag#1"]& ]}, {}},
     {"WolframDynamicHighlight", <|
      "Label" -> {"XYLabel"}, "Ball" -> {"InterpolatedBall"}|>}], 
    StyleBox[
     DynamicBox[(Charting`HighlightActionBox["DynamicHighlight", {}, 
       Slot["HighlightElements"], 
       Slot["LayoutOptions"], 
       Slot["Meta"], 
       Charting`HighlightActionFunction["DynamicHighlight", {{{{}, {}, 
           Annotation[{
             Directive[
              Opacity[1.], 
              RGBColor[0.368417, 0.506779, 0.709798], 
              AbsoluteThickness[2]], 
             Line[CompressedData["
1:eJw1mXc411/Yx+1USkaJjF8KmVmljO8tI2moUBkNlJFKtjKyN0VGZM+yZRc5
kpURCkkpJZvvB9/1sZ/vc13P89e5Xn+c+zr3/X7f9znXdQ5aPTS0ZmJgYMhk
ZGD43/Ws/m7ttYMryIPzRNLJwC/qatXei+zCKyg0fqS+TOIZQebgXNo+gRVk
9cNYU0qijCAUbXru8L4VdMtld9Bi8AfC7pV2XIF7Bd137+rBxHsJW3eO58Pu
FcQeek3f5uowYbEv1+jCDjoXf9s+HvyHMKbOw2jOtoL4NJe0e75PEfpf+5fa
Ma2gbvlWRBLHCM28i+bumzgixa2YFdeQCBV+N7cHreIIbD2u+F7FCTnz3TWx
VBzdeuynQnbeIMSbqN3JWMbR4MnnemwhjBDcUsBVQsTRd6+j7BMxLOAuvx+9
m8WR/vGos3wj28CEncI/9BdHyi4Stp4SnKDvert9/BeO1uS43g8lcIHqWL/r
0giOthlIawrW8oBgXWkvx1ccrS6dGZC9th92HRbyEejF0eytpxfWBgVg81mk
1JEuHJ1fJsfQXIRgzNYuWPsjjixkQ7+hkIPQ/3VI8TLC0YkSPD2E5RA0g+7Y
zXoccV4s8p2MPQy5fKJqnpU4UpEFN5cfEmDb/mOxPAdH0o/4Evskj4KJ0tn0
xgwcpUnkH1N5Lg9nMurOdafgqH2A66vxCwWQ8kjIn4rD0dx4hs1GnRIQxS9e
Fw7CkWBokcousxPw+/n77TJ+OGJbBmwk4ST0bUrXnvTG0bGtXfs9v6tCxRA7
9xVXHBl87NaXe6QB7iHN7ZF3cGSbeL61IfwU2C7LuyVb0PdXs3Ngp7XA5GaG
6KvrOIppHanZya4Nqse9fZqNcSSgIiPGmqgDGxPHlFZ0cFRlbie8NaYHQboF
6TZiOOoM+gv6ShehKdLzkshBHDXrbTZcFL0E6/3nmIYFcZS3e+Lu2ZJL4HKT
aK3PS9c7SFHtaOdlsPJQkpVhxtEW96Zlg4gxQMH7+qUxGkKF9iW8qqbgiT19
UPiThiS7a7D+KVOoOWYhcnuYhk6untX6+8IM5JqZAgd6aSjyav7ejU1zEPyh
d7a2kYZcDLJjRWduwirHl2HvVBq6nWyjVZVoBceNciKOJdFQGc+woBrDbXBO
dlUnxtHQy8PEwgX72zAjxpd5K5KGxtZKvYa078Aw4bqtlicNBQwPqdYz20CN
4yRlmwmdF15h5Pq74DSwyh3HQ0NbX699Kd3mBImGF83iOenns71h8fysEzT0
5WQl7KQh+JLBuhbtBGw95+WTmGlIRLRy1nyfM6S2pl9II1GRI5Ou501ZF+io
0Qp79ZWKXFtu8nq6uoFwcsRGfRwV6UwoHSmz9QQdvt86759R0ekzkaOW9Z5w
N0EpqjGSiuTvR2SncnpBVexPgQ+BVDSsM95a+NYL9CPkTrS5UJFn9sU7Mrw+
4Or1xbnPiIrqVPkOjf71hc4bAtP/eKhIkvHV/d+kALiYoQ6rnFSUX++z75pY
IAyM3Uzk5KAiLGP5H9e1QBi9naOjykJFgXEmMpfrA2HxrkzWMzIFyfgLcuMh
QcDnTjBTHaSgT9ViU2SpELjz1Kr7WSIFDewuDBTMD4eZ3qBDec8pyPrAUDnf
WDg4cL3yfPeUgg6lXdpjIhABHvFzRyZCKCjt7bOS188iIOKla7CqBwUV+6Wa
RvpEQnl+CGHiGgUpvX0RaGMTDRuNheWq/BRkPLkt1LsmBrpHjnKs8VIQB+8L
++qRGEilVtnW76Gg3tEzDvu3YkBdDgmrs1NQpPnAjhtnYsEz7WuUBo2MvEX1
d/39GQtUr3U7zUEy2m6nwT21Kw4WTxgcPB1LRmeiZrQhJgHGK5ZiL28no8uU
weGH/CmQyrYaYMZKRiv1Yfxeuilw1YzJ9TYjGQUc9TYtdUqBDkaeq24rJNS+
XsIZ3ZkCpZeUBZJnSIjJdmlc5kkqPCK6Z499IqEfYdqfmRbSgENqveJhBAnt
wqzba10z4XgW20D0ThIyyvFhvlGeA6q9Tp9ObSMhe9/Ud1M9OUDY+NlIYSKh
mHvftKLmcuC0aWXBjdVlxCDyliQqkQvXuCx8ZWeW0ZV7AnvDMnLhkf9bqZ62
ZVTcfspOLSEP3lre9+cIWEZN1wt3Jce/AnXRL3KR+BI6H55AnZkogkyencpG
5CWUfc7dPn17MTCz6pw8sLiEeA/YfHKQLYbOqWrtoqkl1Kmf6HPbrRhMSpJN
uoaW6PM1/lg6Wwm4nrAM2Fm9hCSPzb67I1cKxQaLg5FOS+gJuhnVpV8Ogl67
faJmF5FBJkXo948KuJvbyZc2uYg81/3417AKqOkJqSj5u4j0Dkl9OcxSCZf/
25r6PLKIDNN2JWTJVEJIK2bI1bWIlH9m8J96UgkYZ/+RxKJFZLV0bEnocBU0
58YNZNxfRAWcgrZPPKuhL1XBxGYUQ14fU07aGNVBr13l1LH6BVT4X7BItBmC
fMn+E5fezyEhaN+WGfkR5F/2OTp/mkEeN8L8dGjtcFBeY2Rf0RSKerIj/MWz
Hph9p8vK9mYCvTPF9u7t64cD9+otPaLGUTElwPVR6iBsdnLnLTr9QQf949c3
J76DC3AY36X9QgK/XtWm2v2COqWeJkr1CLqS/9i5ZOYPlHG1lfO9H0J/fhBL
f2X/AxfVZGbCwy9IKFWYa3/ZFKgG3zozbd+NWNLjLm3Ez8In3Cfv5rludNLT
TNogYxZM7qcyDUp3I9348Y3kgllwM/re8GG+C/HuGjkn2jgL5QeNFFIcuhBF
58sAaXIWJBpPCxg4dyLp7+w9USpzwEuTna983IEm3rcFiQ/MQY79eX0psw70
ZG4jsXZ0DhR/2ednqnagqrDNzFNTc3Cp9ZVF9Fo7atwpbK65OgeRcQcHbXza
0XxdTvqkyDwwye9t5PdvQ/l9jLwdd+cBs1t/5hvWgnb/nTlxnzYPA6UKewxs
WlD5P43PVQwL8I5sEyOo04K44/prl7cvQJBff8zbrY9oZbfBMQPBBRBIyo8l
uX9Ekj/NX/prLoBO+6U4W+tmZGSVcbQjZAGSxPISL2o1oQeFbvN6O4jgc29k
n/B/TahSfeEnDzcRWq1E5L6vIZQtn5/zhZ8IZp5kOR4XhG6Tpe2OSBIhuCBd
PtSyEZ0yUGxS1CPCyDaS0kNCA7LaoRJe4UeEwJYUVcBr0SRzit3faSJMfz4Z
Z11Xi76GfgrwIxLB4Pu3uchHtcjebVKdi0wEASJP2jBeg9ao3Dd3bBGhnC9q
y2mlGlnlDVBMeTEYtfduyV2tRPODvaO31THQchMQ6npXiaxn9VTET2Hw2rfO
bcmzEiVxqDmN6GLgGk8WJ6xVoPB+X7P9FzHY0Xg//NvaG8Tf6zgwbYGBg+i7
VN7VMtTHcc/kqz8GJ1WoFyw9yxBzYUBPaTAGLOcVt0pWSxElP8zPKxyDFLdC
S721EuQdyOE9HYNBR8dLcc/1IhS0NNHPmYFB3OjQtzbvIkQa8SW4ZmNwc5k7
nGejEB3mbc75lIcB5UDkXPFGAXqkIHxCrxgD0Yde5b83XyHTyR+lUXUYLATW
Wsr4vkIpC45sj+oxqEsicT/eykcsPSR+40YMLjbfc+NmyEeDDsymvz5i4L33
uqouYy66sjLtrfoZAz2ppLlY/xxUfDIOL+zDgBsGUn8x5iCYv7q+8ysGBXbn
tzyYspEDgRqU8Q2DoXr1lkLmTPTEQZuBYwwDwcdWv5Y5MlC3UqEb9Q8GUZ7n
lGO409Fg25l//eMY3PMRGusUSkUCZ6pSzKcwGHnCdtzuUArivy/4c/sMBmf9
sEhWyZfozeoyS8EsBlKBH1Q0lZPQtZE8hncLGLwMKowePfkCrfCe6JbG6HqE
xI17QiK6UJfr9HQRg9kw62fVZ+PpejJoiJMwMIswmDC8FIf8Wz9eNydj0Bmp
orZ45Tlybdt21p9Cz+fp9ikpyxj0cUYnIIOGgeJ/E49jep6iF0wKHS9wev6H
asW6hqMQ7/mgfr8VDJbFwvtZ/0WgrizuVLNVDPqPmPtoYmFoSGhATGwNg3Jp
WUmv1RA0fnji/hidY+S2BqpZg5GFU8jDqHUMHBX6/Rb3BKJxISEZyQ0MLinn
yEgL+qO8UsWsGjrfcpgt7zJ4gk4KuPUob2Ig7PqU/ZS1J7rZX1OWQ+dfjxUt
arzc0UYr8TTzFgZpvkO10s+d0TWnE8+N6Fy3gyKsdfkB0vr+NSaezir7ND7L
PLFGFfFiWm10vqe9Y03uqjnS6a3Jm6ZzX5VyJbuFHtp2/lj9Gp0HXIsJim+O
grWtS8DW/8b30J25lGoE8vvt1kh0vlRu1qqRZQnfMTnx73Tuz+XeZ+R6F7r5
2ZnL6Fxw3lqpKscRKKYmz93oPHv6ww9CtCtY7SgYkKGz1CmhoE/uj0Bw/+vO
AXo+99QeyxhbeMO+LQm3B3Qeemlvjx32g8utIoNUej2oL5Iaq/gDQIBSOOdI
530Jbdyeu4PAL3H7ux/0eqo8J9sAcwj8ksg8pUJnk2ei9Sx4KLxMoAUG0uv/
KOoSZ+d8OOxWeB/QRNerLqS41ngoGiqWNxo46HoOB47sFOh6Bs+uhq8foOvt
rclSjv2OAatzOQyCdD+kaSiyVA88h9V4BQsi3T9y6vqlfL1xsPPxt6Ymur8a
VS1MPD/Fw9qCw2LgMl0flafF0JgI2AXLjp90fzocz7uaXfcCrsjt8nAmYrCp
3MDAWpkEe6zPM67M0/VVnDXufPUScvTKaobp/r8lc3rDODYdai4sc47/xUA9
Kf8pNTMD2JHLtSF6f3EEMO85b5IJGic+L9f+wmBm4XbWgm0WRDwfVT89gkF2
6+EW+dAcUHCI7X1G79+YtYEoRs5caGCqtKb2YPBEIfjKl8Rc8DwmEXSuCwPz
tIlJl/w8WLnT7vGhFQNet/ztta2v4H2xEe/oWwyYiq5+Cb3wGjZnZNrqajBY
HGNLMRl8Db5/IjUDKzHoOW8rs/qvAPxaTSr+0edRyOEjFzVYikHe0S5qJB2D
9RnjTsuD5VCfd7vhpS8GJJYSubPW5cB3osrT1ovuDxHWOMWCchDiuZZzyIOu
x5Vqc2aFNyD5pc/S3gGD6g97F3I1K+AHad+Y4nV6PZOHOKdvVUGdwuX2d8oY
WFfJufblVEFyBfN04FEMrveGDNdNVcEFoyYNDSkMzrGqZIU/rIbv7mJNfiIY
HHF6oSjtWwM5j7HS89sx+HPG5IpDeh2YkSv3sY4QgTDhbdkzWgeyf+7c1Rog
wkv/rAcyQm8hdJSj0/kzEQzfzQbPpryFW/wqM8XNRGiW9qmxSX4HXDxhnGGF
RMjenc13K74BVprX2iY8iKA4S5mX0G2C4/PJWlnbiWBxgt3l250m0A92ZzJn
IsLTEIGVkKAmeMedlrB9bQFmRYF18mMTrFkMOevOL0C2eZhQrtYHsDDVrz35
eQF4egQM/tNshhylJ8yiMQtALoOy/WotYBVlWm3BsQDd0mrcjjdaIOM5360D
zAuQ8+q4W7tvC7xI24CulXkwzJBVc29pgULuP6s7pubhzdMD7V8vtILf8foM
jg/z4PCA9uupRRtoEF7vlHaZhympst2sIR1Q9VNdzK5vDkbyhB2W+rrBxu+g
o5fLLHg51J+5kvEFSCRimWD0FJhkHr2WGj0Ei8lWmeot/8Am9BPT774R+G9S
26D72x/4GCQtHdX1Cw6v9MyPpP2Cm1wTzbymf6BhrW9FVnAESKrthD/u42Cv
vfdBWesglD3ctWLlOAEsYV17TNS+AIvvpL9V/BT4aJ2RSurrAf/kQ/p88TNw
30f582XPDjjH4ivZEj4HfXJ9D9Pwj1Cq/2CYWLAAD/G7LqVJCE68RK2f6ffo
2Df+5oD1OvgnV6ZuV4pBZYA6UfxvHcR+TK9krKX3idRq72h7HczO+2Qpd2CQ
OxATGRhXB6mg7vOSfi/NnnvbXiJdB37O1wUq+RZBn0/0meutWpjg+97/5Poi
iIW/SwsZqIZSqy+a+yYXoXemQbFkuQLy7nrPG8wuQktimTH/aAWkOoonhRIX
oYifREhor4CIJ54YTl2EAjW98w2pFWD9UjT9x7YlmFx2sG/TqwDBL85rmZJL
cFrkbefHzDcQcYqnRvrBEuCJL5hkb5aDzX/G0qfISxCjNHJGZUcxuGCepxTw
JdARPsbwd7oI/Bqzrh1cXwKRDlmGvPYiSLmOBTKyLAMxhLfMJbgI+pIifn7g
WYa6K/rpikxFcJLrQ7SW0jK4CVeGyzIUAgeT3KK28zJY/Et+1LvrNVSMb6s+
vbgMRVw3fqQ+yAXX4a62SPIypDBq69ddzAWVnmfDffgy3D3gab2gQJ9DNXzr
ZowkSGKR9M6l5kBruIT2Q24SqNWMzen458DwUb3+F8okeMxSqKmbkg2bXiEL
04/o7FUis/InE5ocz27J+pDggYC297H2TAi03s3l4k8CR6tCiYjiTGC/mKi8
EU6CnIij9t4emcAlmu/FlUKC7GQ8PHB3JhzuaN2u+p4ESrv+WEsEpMNZXlbx
SEYy/Dmwh5/0MAUO9etmh7KSwXR3LHuwdgqsR4cIB20nQ9qSxx3gS4GSbex8
PlxkuKRkdkQWvYQ9azvYHx4kQ6p5rtHcnpcw+GfPrOEpMgTkNW5O1CeBRZlg
qYA/GXrchTPdjibCyfs3pPiCyVDV2+68ui0RuCXT83nCyTBwv5IpfywBPmaL
ZHDEkuH1z0kJp+cJIJ4oGrOZSQYF1RLJIVo8zHkfcf7bRIb9/a90+j7FgftZ
5eOFDBRwaCw/oxARC5j2q+znLBRwOsf39rBdLNhpCHB6sVOg+cw7XO10LJjL
M0yf20MBtuvyDYNMsaC5rzt5QYQCsiu1StU+MbDz7+0NeaAAs04l93HyU8h8
HNdS60MBqvbLJ14CkcDvwqaQ6U+BRfkfmUd/R8Dz+4/TwoIpEHH0OPlIbgQE
37rlbhpNgbDf1ydn5SLAXlf6yFoqPZ76IbZCvXBQ5voYSWiggMo5r2nWkFD4
9HrZsHWVAhNbl/QbjwUB3s5Uz7RFgQOWhiqFm4EgPsV9SJOZCqb86Qcn2gMh
QEyJ9G4nFUxWGdP0zANBPdslrlyQCl4VPdzvgwOgPIX8NYVABXGbaA/TGT9I
eko1dg6gguQc02DloBe0lbC9Lwuhglvv/RvMXl5A6d4nthBBhUfnNOzn//MC
w50qFNs4KvBlGMRGOHgCR5hHwo1cKmhUM+aQ9jwGP3988EwbFY74N+A3nN3B
znX1qsgOGoT+Dfnanu8EJeahkry7aZDLQrs4eNsJlrV419m5acCyxmlufdAJ
vLjkspb5afCBIbqLI90RnpZazrVK0uAJpLcuqD6E6ukO3/v6NPjdvVl+4e49
WO29Ymh5gQa+0TuZXpPsgVD79/DVyzTYZV+xjdXXHjqC1z+BKQ2OaRZltSXd
hZ+i8rw8d2lgvDaucmfYFphuvHj9NowGXVWCCnOhd0BP57BXaRR9v0FKkYXo
HYiSfnMhJ4YGDl0OzUPvb8Pe1c7lqCQabO2f1W+hWcGRF5vqFq9pUDR+xyXL
wxIM+q372TpoMCqZkJJgcAPi6pZz1rpoYFuqGfwo5zoMZ/i6L/bS4Dla22u6
ag6WDskHRr7RQMip8wZ3qRm47uyxLpmiwa3cs4wWsiaQoqu8arQNB9m/BAeN
SCMoLLn2onEnDhtHuEd7MUOo2+ulLLkHh4hnr0u/XzWEoYkPDpv7cYj194s1
lLkMe0Iujr+WwmExYOh6/swFECE6+/EcxYH1Q/SOYyPnQe5qotATJRwa4qw5
ynrPwTnx0WtG6jgka8d73P6kDyFt9t0bF3BQes2l/ZGmCwlyT+/aGeLQNPnh
RxanLuQmvmH7ehWHG0xlvXYyOvDBBtd8fQuH21lejqWuWrDOFlJt6ITDsfdk
URE/Aux8WGD43g0HsSzeiYub6iDwrRuT8MRBmJXj+vkQNVB5xSO1EYCDLku/
XH7lCXDWy0p/FY8DT6FK3udAJfAva1HjTsah7aiNgsElRYjhmx72TsOhP1DJ
IkFcAUqm5HgM83EYGdtoWxqThYaLhuUNhTh0VLk2HemQhs5atwsSZTi4PxTK
nGuWhOnQhtD1WhxKTm2ycJPEgIb9PmzbgMPNVuN9rkcOA5sJc3N/Ew51Mvzi
t5xE4dCRs+v5n3D4ekXpaoqXMCjGPEjm+ozDwQLevoyAA6CJxxz3/oLDUHa2
9Zvy/XCz45vj5R84FLw3yaf588AD+bVdDb9x4HLcuiYlxgXeScJF4v9wWPNP
u9P9axdEMGidiZ3GIbjlYb3xh+2QbGc9sTaPg0Yt36H5JVZ43RcWYLNEj3eU
KhHryAQ1J4pF+ik43Bk2mg7y3CS0ZvY2qK3iEBUnlLFRhhMG2Emm+Zv084l6
QoQ/iTDuuI+2h3kFzFUOZV7+tUBYHj4Z77VtBVYWWMTLliYIDKduKEzuXIFd
ewP4jD1/ETgL/D5f2rMCRIW+EF//rwRhrtx79bwrQH++f6tbaiXIPG5nF+df
gblvM/zp/pUEtT+zeTFCK+B4Iv3UtH8c4f/+e+D//3v+B+6SciA=
              "]]}, "Charting`Private`Tag#1"]}}, {}}, <|
        "HighlightElements" -> <|
          "Label" -> {"XYLabel"}, "Ball" -> {"InterpolatedBall"}|>, 
         "LayoutOptions" -> <|
          "PanelPlotLayout" -> <||>, 
           "PlotRange" -> {{-1.5707962626807608`, 1.5707962626807608`}, {0., 
            1.1}}, "Frame" -> {{False, False}, {False, False}}, 
           "AxesOrigin" -> {0, 0}, "ImageSize" -> {360, 360/GoldenRatio}, 
           "Axes" -> {True, True}, "LabelStyle" -> {}, "AspectRatio" -> 
           GoldenRatio^(-1), "DefaultStyle" -> {
             Directive[
              Opacity[1.], 
              RGBColor[0.368417, 0.506779, 0.709798], 
              AbsoluteThickness[2]]}, 
           "HighlightLabelingFunctions" -> <|"CoordinatesToolOptions" -> ({
               Identity[
                Part[#, 1]], 
               Identity[
                Part[#, 2]]}& ), 
             "ScalingFunctions" -> {{Identity, Identity}, {
               Identity, Identity}}|>, "Primitives" -> {}, "GCFlag" -> 
           False|>, 
         "Meta" -> <|
          "DefaultHighlight" -> {"Dynamic", None}, "Index" -> {}, "Function" -> 
           Plot, "GroupHighlight" -> False|>|>]]& )[<|
       "HighlightElements" -> <|
         "Label" -> {"XYLabel"}, "Ball" -> {"InterpolatedBall"}|>, 
        "LayoutOptions" -> <|
         "PanelPlotLayout" -> <||>, 
          "PlotRange" -> {{-1.5707962626807608`, 1.5707962626807608`}, {0., 
           1.1}}, "Frame" -> {{False, False}, {False, False}}, 
          "AxesOrigin" -> {0, 0}, "ImageSize" -> {360, 360/GoldenRatio}, 
          "Axes" -> {True, True}, "LabelStyle" -> {}, "AspectRatio" -> 
          GoldenRatio^(-1), "DefaultStyle" -> {
            Directive[
             Opacity[1.], 
             RGBColor[0.368417, 0.506779, 0.709798], 
             AbsoluteThickness[2]]}, 
          "HighlightLabelingFunctions" -> <|"CoordinatesToolOptions" -> ({
              Identity[
               Part[#, 1]], 
              Identity[
               Part[#, 2]]}& ), 
            "ScalingFunctions" -> {{Identity, Identity}, {
              Identity, Identity}}|>, "Primitives" -> {}, "GCFlag" -> False|>,
         "Meta" -> <|
         "DefaultHighlight" -> {"Dynamic", None}, "Index" -> {}, "Function" -> 
          Plot, "GroupHighlight" -> False|>|>],
      ImageSizeCache->{{4.503599627370496*^15, -4.503599627370496*^15}, {
       4.503599627370496*^15, -4.503599627370496*^15}}],
     Selectable->False]},
   Annotation[{{{{}, {}, 
       Annotation[{
         Directive[
          Opacity[1.], 
          RGBColor[0.368417, 0.506779, 0.709798], 
          AbsoluteThickness[2]], 
         Line[CompressedData["
1:eJw1mXc411/Yx+1USkaJjF8KmVmljO8tI2moUBkNlJFKtjKyN0VGZM+yZRc5
kpURCkkpJZvvB9/1sZ/vc13P89e5Xn+c+zr3/X7f9znXdQ5aPTS0ZmJgYMhk
ZGD43/Ws/m7ttYMryIPzRNLJwC/qatXei+zCKyg0fqS+TOIZQebgXNo+gRVk
9cNYU0qijCAUbXru8L4VdMtld9Bi8AfC7pV2XIF7Bd137+rBxHsJW3eO58Pu
FcQeek3f5uowYbEv1+jCDjoXf9s+HvyHMKbOw2jOtoL4NJe0e75PEfpf+5fa
Ma2gbvlWRBLHCM28i+bumzgixa2YFdeQCBV+N7cHreIIbD2u+F7FCTnz3TWx
VBzdeuynQnbeIMSbqN3JWMbR4MnnemwhjBDcUsBVQsTRd6+j7BMxLOAuvx+9
m8WR/vGos3wj28CEncI/9BdHyi4Stp4SnKDvert9/BeO1uS43g8lcIHqWL/r
0giOthlIawrW8oBgXWkvx1ccrS6dGZC9th92HRbyEejF0eytpxfWBgVg81mk
1JEuHJ1fJsfQXIRgzNYuWPsjjixkQ7+hkIPQ/3VI8TLC0YkSPD2E5RA0g+7Y
zXoccV4s8p2MPQy5fKJqnpU4UpEFN5cfEmDb/mOxPAdH0o/4Evskj4KJ0tn0
xgwcpUnkH1N5Lg9nMurOdafgqH2A66vxCwWQ8kjIn4rD0dx4hs1GnRIQxS9e
Fw7CkWBokcousxPw+/n77TJ+OGJbBmwk4ST0bUrXnvTG0bGtXfs9v6tCxRA7
9xVXHBl87NaXe6QB7iHN7ZF3cGSbeL61IfwU2C7LuyVb0PdXs3Ngp7XA5GaG
6KvrOIppHanZya4Nqse9fZqNcSSgIiPGmqgDGxPHlFZ0cFRlbie8NaYHQboF
6TZiOOoM+gv6ShehKdLzkshBHDXrbTZcFL0E6/3nmIYFcZS3e+Lu2ZJL4HKT
aK3PS9c7SFHtaOdlsPJQkpVhxtEW96Zlg4gxQMH7+qUxGkKF9iW8qqbgiT19
UPiThiS7a7D+KVOoOWYhcnuYhk6untX6+8IM5JqZAgd6aSjyav7ejU1zEPyh
d7a2kYZcDLJjRWduwirHl2HvVBq6nWyjVZVoBceNciKOJdFQGc+woBrDbXBO
dlUnxtHQy8PEwgX72zAjxpd5K5KGxtZKvYa078Aw4bqtlicNBQwPqdYz20CN
4yRlmwmdF15h5Pq74DSwyh3HQ0NbX699Kd3mBImGF83iOenns71h8fysEzT0
5WQl7KQh+JLBuhbtBGw95+WTmGlIRLRy1nyfM6S2pl9II1GRI5Ou501ZF+io
0Qp79ZWKXFtu8nq6uoFwcsRGfRwV6UwoHSmz9QQdvt86759R0ekzkaOW9Z5w
N0EpqjGSiuTvR2SncnpBVexPgQ+BVDSsM95a+NYL9CPkTrS5UJFn9sU7Mrw+
4Or1xbnPiIrqVPkOjf71hc4bAtP/eKhIkvHV/d+kALiYoQ6rnFSUX++z75pY
IAyM3Uzk5KAiLGP5H9e1QBi9naOjykJFgXEmMpfrA2HxrkzWMzIFyfgLcuMh
QcDnTjBTHaSgT9ViU2SpELjz1Kr7WSIFDewuDBTMD4eZ3qBDec8pyPrAUDnf
WDg4cL3yfPeUgg6lXdpjIhABHvFzRyZCKCjt7bOS188iIOKla7CqBwUV+6Wa
RvpEQnl+CGHiGgUpvX0RaGMTDRuNheWq/BRkPLkt1LsmBrpHjnKs8VIQB+8L
++qRGEilVtnW76Gg3tEzDvu3YkBdDgmrs1NQpPnAjhtnYsEz7WuUBo2MvEX1
d/39GQtUr3U7zUEy2m6nwT21Kw4WTxgcPB1LRmeiZrQhJgHGK5ZiL28no8uU
weGH/CmQyrYaYMZKRiv1Yfxeuilw1YzJ9TYjGQUc9TYtdUqBDkaeq24rJNS+
XsIZ3ZkCpZeUBZJnSIjJdmlc5kkqPCK6Z499IqEfYdqfmRbSgENqveJhBAnt
wqzba10z4XgW20D0ThIyyvFhvlGeA6q9Tp9ObSMhe9/Ud1M9OUDY+NlIYSKh
mHvftKLmcuC0aWXBjdVlxCDyliQqkQvXuCx8ZWeW0ZV7AnvDMnLhkf9bqZ62
ZVTcfspOLSEP3lre9+cIWEZN1wt3Jce/AnXRL3KR+BI6H55AnZkogkyencpG
5CWUfc7dPn17MTCz6pw8sLiEeA/YfHKQLYbOqWrtoqkl1Kmf6HPbrRhMSpJN
uoaW6PM1/lg6Wwm4nrAM2Fm9hCSPzb67I1cKxQaLg5FOS+gJuhnVpV8Ogl67
faJmF5FBJkXo948KuJvbyZc2uYg81/3417AKqOkJqSj5u4j0Dkl9OcxSCZf/
25r6PLKIDNN2JWTJVEJIK2bI1bWIlH9m8J96UgkYZ/+RxKJFZLV0bEnocBU0
58YNZNxfRAWcgrZPPKuhL1XBxGYUQ14fU07aGNVBr13l1LH6BVT4X7BItBmC
fMn+E5fezyEhaN+WGfkR5F/2OTp/mkEeN8L8dGjtcFBeY2Rf0RSKerIj/MWz
Hph9p8vK9mYCvTPF9u7t64cD9+otPaLGUTElwPVR6iBsdnLnLTr9QQf949c3
J76DC3AY36X9QgK/XtWm2v2COqWeJkr1CLqS/9i5ZOYPlHG1lfO9H0J/fhBL
f2X/AxfVZGbCwy9IKFWYa3/ZFKgG3zozbd+NWNLjLm3Ez8In3Cfv5rludNLT
TNogYxZM7qcyDUp3I9348Y3kgllwM/re8GG+C/HuGjkn2jgL5QeNFFIcuhBF
58sAaXIWJBpPCxg4dyLp7+w9USpzwEuTna983IEm3rcFiQ/MQY79eX0psw70
ZG4jsXZ0DhR/2ednqnagqrDNzFNTc3Cp9ZVF9Fo7atwpbK65OgeRcQcHbXza
0XxdTvqkyDwwye9t5PdvQ/l9jLwdd+cBs1t/5hvWgnb/nTlxnzYPA6UKewxs
WlD5P43PVQwL8I5sEyOo04K44/prl7cvQJBff8zbrY9oZbfBMQPBBRBIyo8l
uX9Ekj/NX/prLoBO+6U4W+tmZGSVcbQjZAGSxPISL2o1oQeFbvN6O4jgc29k
n/B/TahSfeEnDzcRWq1E5L6vIZQtn5/zhZ8IZp5kOR4XhG6Tpe2OSBIhuCBd
PtSyEZ0yUGxS1CPCyDaS0kNCA7LaoRJe4UeEwJYUVcBr0SRzit3faSJMfz4Z
Z11Xi76GfgrwIxLB4Pu3uchHtcjebVKdi0wEASJP2jBeg9ao3Dd3bBGhnC9q
y2mlGlnlDVBMeTEYtfduyV2tRPODvaO31THQchMQ6npXiaxn9VTET2Hw2rfO
bcmzEiVxqDmN6GLgGk8WJ6xVoPB+X7P9FzHY0Xg//NvaG8Tf6zgwbYGBg+i7
VN7VMtTHcc/kqz8GJ1WoFyw9yxBzYUBPaTAGLOcVt0pWSxElP8zPKxyDFLdC
S721EuQdyOE9HYNBR8dLcc/1IhS0NNHPmYFB3OjQtzbvIkQa8SW4ZmNwc5k7
nGejEB3mbc75lIcB5UDkXPFGAXqkIHxCrxgD0Yde5b83XyHTyR+lUXUYLATW
Wsr4vkIpC45sj+oxqEsicT/eykcsPSR+40YMLjbfc+NmyEeDDsymvz5i4L33
uqouYy66sjLtrfoZAz2ppLlY/xxUfDIOL+zDgBsGUn8x5iCYv7q+8ysGBXbn
tzyYspEDgRqU8Q2DoXr1lkLmTPTEQZuBYwwDwcdWv5Y5MlC3UqEb9Q8GUZ7n
lGO409Fg25l//eMY3PMRGusUSkUCZ6pSzKcwGHnCdtzuUArivy/4c/sMBmf9
sEhWyZfozeoyS8EsBlKBH1Q0lZPQtZE8hncLGLwMKowePfkCrfCe6JbG6HqE
xI17QiK6UJfr9HQRg9kw62fVZ+PpejJoiJMwMIswmDC8FIf8Wz9eNydj0Bmp
orZ45Tlybdt21p9Cz+fp9ikpyxj0cUYnIIOGgeJ/E49jep6iF0wKHS9wev6H
asW6hqMQ7/mgfr8VDJbFwvtZ/0WgrizuVLNVDPqPmPtoYmFoSGhATGwNg3Jp
WUmv1RA0fnji/hidY+S2BqpZg5GFU8jDqHUMHBX6/Rb3BKJxISEZyQ0MLinn
yEgL+qO8UsWsGjrfcpgt7zJ4gk4KuPUob2Ig7PqU/ZS1J7rZX1OWQ+dfjxUt
arzc0UYr8TTzFgZpvkO10s+d0TWnE8+N6Fy3gyKsdfkB0vr+NSaezir7ND7L
PLFGFfFiWm10vqe9Y03uqjnS6a3Jm6ZzX5VyJbuFHtp2/lj9Gp0HXIsJim+O
grWtS8DW/8b30J25lGoE8vvt1kh0vlRu1qqRZQnfMTnx73Tuz+XeZ+R6F7r5
2ZnL6Fxw3lqpKscRKKYmz93oPHv6ww9CtCtY7SgYkKGz1CmhoE/uj0Bw/+vO
AXo+99QeyxhbeMO+LQm3B3Qeemlvjx32g8utIoNUej2oL5Iaq/gDQIBSOOdI
530Jbdyeu4PAL3H7ux/0eqo8J9sAcwj8ksg8pUJnk2ei9Sx4KLxMoAUG0uv/
KOoSZ+d8OOxWeB/QRNerLqS41ngoGiqWNxo46HoOB47sFOh6Bs+uhq8foOvt
rclSjv2OAatzOQyCdD+kaSiyVA88h9V4BQsi3T9y6vqlfL1xsPPxt6Ymur8a
VS1MPD/Fw9qCw2LgMl0flafF0JgI2AXLjp90fzocz7uaXfcCrsjt8nAmYrCp
3MDAWpkEe6zPM67M0/VVnDXufPUScvTKaobp/r8lc3rDODYdai4sc47/xUA9
Kf8pNTMD2JHLtSF6f3EEMO85b5IJGic+L9f+wmBm4XbWgm0WRDwfVT89gkF2
6+EW+dAcUHCI7X1G79+YtYEoRs5caGCqtKb2YPBEIfjKl8Rc8DwmEXSuCwPz
tIlJl/w8WLnT7vGhFQNet/ztta2v4H2xEe/oWwyYiq5+Cb3wGjZnZNrqajBY
HGNLMRl8Db5/IjUDKzHoOW8rs/qvAPxaTSr+0edRyOEjFzVYikHe0S5qJB2D
9RnjTsuD5VCfd7vhpS8GJJYSubPW5cB3osrT1ovuDxHWOMWCchDiuZZzyIOu
x5Vqc2aFNyD5pc/S3gGD6g97F3I1K+AHad+Y4nV6PZOHOKdvVUGdwuX2d8oY
WFfJufblVEFyBfN04FEMrveGDNdNVcEFoyYNDSkMzrGqZIU/rIbv7mJNfiIY
HHF6oSjtWwM5j7HS89sx+HPG5IpDeh2YkSv3sY4QgTDhbdkzWgeyf+7c1Rog
wkv/rAcyQm8hdJSj0/kzEQzfzQbPpryFW/wqM8XNRGiW9qmxSX4HXDxhnGGF
RMjenc13K74BVprX2iY8iKA4S5mX0G2C4/PJWlnbiWBxgt3l250m0A92ZzJn
IsLTEIGVkKAmeMedlrB9bQFmRYF18mMTrFkMOevOL0C2eZhQrtYHsDDVrz35
eQF4egQM/tNshhylJ8yiMQtALoOy/WotYBVlWm3BsQDd0mrcjjdaIOM5360D
zAuQ8+q4W7tvC7xI24CulXkwzJBVc29pgULuP6s7pubhzdMD7V8vtILf8foM
jg/z4PCA9uupRRtoEF7vlHaZhympst2sIR1Q9VNdzK5vDkbyhB2W+rrBxu+g
o5fLLHg51J+5kvEFSCRimWD0FJhkHr2WGj0Ei8lWmeot/8Am9BPT774R+G9S
26D72x/4GCQtHdX1Cw6v9MyPpP2Cm1wTzbymf6BhrW9FVnAESKrthD/u42Cv
vfdBWesglD3ctWLlOAEsYV17TNS+AIvvpL9V/BT4aJ2RSurrAf/kQ/p88TNw
30f582XPDjjH4ivZEj4HfXJ9D9Pwj1Cq/2CYWLAAD/G7LqVJCE68RK2f6ffo
2Df+5oD1OvgnV6ZuV4pBZYA6UfxvHcR+TK9krKX3idRq72h7HczO+2Qpd2CQ
OxATGRhXB6mg7vOSfi/NnnvbXiJdB37O1wUq+RZBn0/0meutWpjg+97/5Poi
iIW/SwsZqIZSqy+a+yYXoXemQbFkuQLy7nrPG8wuQktimTH/aAWkOoonhRIX
oYifREhor4CIJ54YTl2EAjW98w2pFWD9UjT9x7YlmFx2sG/TqwDBL85rmZJL
cFrkbefHzDcQcYqnRvrBEuCJL5hkb5aDzX/G0qfISxCjNHJGZUcxuGCepxTw
JdARPsbwd7oI/Bqzrh1cXwKRDlmGvPYiSLmOBTKyLAMxhLfMJbgI+pIifn7g
WYa6K/rpikxFcJLrQ7SW0jK4CVeGyzIUAgeT3KK28zJY/Et+1LvrNVSMb6s+
vbgMRVw3fqQ+yAXX4a62SPIypDBq69ddzAWVnmfDffgy3D3gab2gQJ9DNXzr
ZowkSGKR9M6l5kBruIT2Q24SqNWMzen458DwUb3+F8okeMxSqKmbkg2bXiEL
04/o7FUis/InE5ocz27J+pDggYC297H2TAi03s3l4k8CR6tCiYjiTGC/mKi8
EU6CnIij9t4emcAlmu/FlUKC7GQ8PHB3JhzuaN2u+p4ESrv+WEsEpMNZXlbx
SEYy/Dmwh5/0MAUO9etmh7KSwXR3LHuwdgqsR4cIB20nQ9qSxx3gS4GSbex8
PlxkuKRkdkQWvYQ9azvYHx4kQ6p5rtHcnpcw+GfPrOEpMgTkNW5O1CeBRZlg
qYA/GXrchTPdjibCyfs3pPiCyVDV2+68ui0RuCXT83nCyTBwv5IpfywBPmaL
ZHDEkuH1z0kJp+cJIJ4oGrOZSQYF1RLJIVo8zHkfcf7bRIb9/a90+j7FgftZ
5eOFDBRwaCw/oxARC5j2q+znLBRwOsf39rBdLNhpCHB6sVOg+cw7XO10LJjL
M0yf20MBtuvyDYNMsaC5rzt5QYQCsiu1StU+MbDz7+0NeaAAs04l93HyU8h8
HNdS60MBqvbLJ14CkcDvwqaQ6U+BRfkfmUd/R8Dz+4/TwoIpEHH0OPlIbgQE
37rlbhpNgbDf1ydn5SLAXlf6yFoqPZ76IbZCvXBQ5voYSWiggMo5r2nWkFD4
9HrZsHWVAhNbl/QbjwUB3s5Uz7RFgQOWhiqFm4EgPsV9SJOZCqb86Qcn2gMh
QEyJ9G4nFUxWGdP0zANBPdslrlyQCl4VPdzvgwOgPIX8NYVABXGbaA/TGT9I
eko1dg6gguQc02DloBe0lbC9Lwuhglvv/RvMXl5A6d4nthBBhUfnNOzn//MC
w50qFNs4KvBlGMRGOHgCR5hHwo1cKmhUM+aQ9jwGP3988EwbFY74N+A3nN3B
znX1qsgOGoT+Dfnanu8EJeahkry7aZDLQrs4eNsJlrV419m5acCyxmlufdAJ
vLjkspb5afCBIbqLI90RnpZazrVK0uAJpLcuqD6E6ukO3/v6NPjdvVl+4e49
WO29Ymh5gQa+0TuZXpPsgVD79/DVyzTYZV+xjdXXHjqC1z+BKQ2OaRZltSXd
hZ+i8rw8d2lgvDaucmfYFphuvHj9NowGXVWCCnOhd0BP57BXaRR9v0FKkYXo
HYiSfnMhJ4YGDl0OzUPvb8Pe1c7lqCQabO2f1W+hWcGRF5vqFq9pUDR+xyXL
wxIM+q372TpoMCqZkJJgcAPi6pZz1rpoYFuqGfwo5zoMZ/i6L/bS4Dla22u6
ag6WDskHRr7RQMip8wZ3qRm47uyxLpmiwa3cs4wWsiaQoqu8arQNB9m/BAeN
SCMoLLn2onEnDhtHuEd7MUOo2+ulLLkHh4hnr0u/XzWEoYkPDpv7cYj194s1
lLkMe0Iujr+WwmExYOh6/swFECE6+/EcxYH1Q/SOYyPnQe5qotATJRwa4qw5
ynrPwTnx0WtG6jgka8d73P6kDyFt9t0bF3BQes2l/ZGmCwlyT+/aGeLQNPnh
RxanLuQmvmH7ehWHG0xlvXYyOvDBBtd8fQuH21lejqWuWrDOFlJt6ITDsfdk
URE/Aux8WGD43g0HsSzeiYub6iDwrRuT8MRBmJXj+vkQNVB5xSO1EYCDLku/
XH7lCXDWy0p/FY8DT6FK3udAJfAva1HjTsah7aiNgsElRYjhmx72TsOhP1DJ
IkFcAUqm5HgM83EYGdtoWxqThYaLhuUNhTh0VLk2HemQhs5atwsSZTi4PxTK
nGuWhOnQhtD1WhxKTm2ycJPEgIb9PmzbgMPNVuN9rkcOA5sJc3N/Ew51Mvzi
t5xE4dCRs+v5n3D4ekXpaoqXMCjGPEjm+ozDwQLevoyAA6CJxxz3/oLDUHa2
9Zvy/XCz45vj5R84FLw3yaf588AD+bVdDb9x4HLcuiYlxgXeScJF4v9wWPNP
u9P9axdEMGidiZ3GIbjlYb3xh+2QbGc9sTaPg0Yt36H5JVZ43RcWYLNEj3eU
KhHryAQ1J4pF+ik43Bk2mg7y3CS0ZvY2qK3iEBUnlLFRhhMG2Emm+Zv084l6
QoQ/iTDuuI+2h3kFzFUOZV7+tUBYHj4Z77VtBVYWWMTLliYIDKduKEzuXIFd
ewP4jD1/ETgL/D5f2rMCRIW+EF//rwRhrtx79bwrQH++f6tbaiXIPG5nF+df
gblvM/zp/pUEtT+zeTFCK+B4Iv3UtH8c4f/+e+D//3v+B+6SciA=
          "]]}, "Charting`Private`Tag#1"]}}, {}}, <|
    "HighlightElements" -> <|
      "Label" -> {"XYLabel"}, "Ball" -> {"InterpolatedBall"}|>, 
     "LayoutOptions" -> <|
      "PanelPlotLayout" -> <||>, 
       "PlotRange" -> {{-1.5707962626807608`, 1.5707962626807608`}, {0., 
        1.1}}, "Frame" -> {{False, False}, {False, False}}, 
       "AxesOrigin" -> {0, 0}, "ImageSize" -> {360, 360/GoldenRatio}, 
       "Axes" -> {True, True}, "LabelStyle" -> {}, "AspectRatio" -> 
       GoldenRatio^(-1), "DefaultStyle" -> {
         Directive[
          Opacity[1.], 
          RGBColor[0.368417, 0.506779, 0.709798], 
          AbsoluteThickness[2]]}, 
       "HighlightLabelingFunctions" -> <|"CoordinatesToolOptions" -> ({
           Identity[
            Part[#, 1]], 
           Identity[
            Part[#, 2]]}& ), 
         "ScalingFunctions" -> {{Identity, Identity}, {Identity, Identity}}|>,
        "Primitives" -> {}, "GCFlag" -> False|>, 
     "Meta" -> <|
      "DefaultHighlight" -> {"Dynamic", None}, "Index" -> {}, "Function" -> 
       Plot, "GroupHighlight" -> False|>|>, "DynamicHighlight"]],
  AspectRatio->NCache[GoldenRatio^(-1), 0.6180339887498948],
  Axes->{True, True},
  AxesLabel->{None, None},
  AxesOrigin->{0, 0},
  DisplayFunction->Identity,
  Frame->{{False, False}, {False, False}},
  FrameLabel->{{None, None}, {None, None}},
  FrameTicks->{{Automatic, Automatic}, {Automatic, Automatic}},
  GridLines->{None, None},
  GridLinesStyle->Directive[
    GrayLevel[0.5, 0.4]],
  ImagePadding->All,
  Method->{
   "DefaultBoundaryStyle" -> Automatic, 
    "DefaultGraphicsInteraction" -> {
     "Version" -> 1.2, "TrackMousePosition" -> {True, False}, 
      "Effects" -> {
       "Highlight" -> {"ratio" -> 2}, "HighlightPoint" -> {"ratio" -> 2}, 
        "Droplines" -> {
         "freeformCursorMode" -> True, 
          "placement" -> {"x" -> "All", "y" -> "None"}}}}, "DefaultMeshStyle" -> 
    AbsolutePointSize[6], "ScalingFunctions" -> None, 
    "CoordinatesToolOptions" -> {"DisplayFunction" -> ({
        (Identity[#]& )[
         Part[#, 1]], 
        (Identity[#]& )[
         Part[#, 2]]}& ), "CopiedValueFunction" -> ({
        (Identity[#]& )[
         Part[#, 1]], 
        (Identity[#]& )[
         Part[#, 2]]}& )}},
  PlotRange->{{-1.5707962626807608`, 1.5707962626807608`}, {0., 1.1}},
  PlotRangeClipping->True,
  PlotRangePadding->{{
     Scaled[0.02], 
     Scaled[0.02]}, {0, 0}},
  Ticks->{Automatic, Automatic}]], "Output",
 CellChangeTimes->{3.887940592275114*^9, 3.887940660784152*^9, 
  3.887959034632263*^9, 3.888567565173053*^9, 3.888567885737556*^9, 
  3.88891192945183*^9, 3.9396985161987534`*^9},
 CellLabel->"Out[56]=",ExpressionUUID->"d93c8f68-c811-458c-9a87-432f6b742e36"]
}, Open  ]],

Cell[CellGroupData[{

Cell[BoxData[
 RowBox[{"Export", "[", 
  RowBox[{"\"\<affgauss2der-orisel-kappa2.eps\>\"", ",", " ", "%"}], 
  "]"}]], "Input",
 CellChangeTimes->{{3.8879590325483713`*^9, 3.887959032978866*^9}, {
  3.8889119318952436`*^9, 3.888911933353994*^9}},
 CellLabel->"In[57]:=",ExpressionUUID->"da94600e-283c-4148-aecc-71779eacc40b"],

Cell[BoxData["\<\"affgauss2der-orisel-kappa2.eps\"\>"], "Output",
 CellChangeTimes->{3.887959038350176*^9, 3.888567565463235*^9, 
  3.88856788848308*^9, 3.888911934088388*^9, 3.9396985163077106`*^9},
 CellLabel->"Out[57]=",ExpressionUUID->"2743b875-b747-4de8-98d3-7c1161ab4cf3"]
}, Open  ]],

Cell[CellGroupData[{

Cell[BoxData[
 RowBox[{"Plot", "[", 
  RowBox[{
   RowBox[{
    RowBox[{"affgauss2respsel", "/", "affgauss2respsel0"}], "/.", 
    RowBox[{"{", 
     RowBox[{"kappa", "->", "4"}], "}"}]}], ",", 
   RowBox[{"{", 
    RowBox[{"theta", ",", 
     RowBox[{
      RowBox[{"-", "Pi"}], "/", "2"}], ",", 
     RowBox[{"Pi", "/", "2"}]}], "}"}], ",", 
   RowBox[{"PlotRange", "->", 
    RowBox[{"{", 
     RowBox[{"0", ",", "1.1"}], "}"}]}]}], "]"}]], "Input",
 CellChangeTimes->{{3.8879405997808647`*^9, 3.887940625836864*^9}, {
  3.888567890616531*^9, 3.888567893796246*^9}},
 CellLabel->"In[58]:=",ExpressionUUID->"4ce801ed-107d-4130-93a2-42111e031f56"],

Cell[BoxData[
 GraphicsBox[
  InterpretationBox[{
    TagBox[{{{}, {}, 
       TagBox[
        {RGBColor[0.368417, 0.506779, 0.709798], AbsoluteThickness[2], 
         Opacity[1.], LineBox[CompressedData["
1:eJw1Wnc0F17clpVC2UpDVMrIiF/J+H60o2RWUokkkr2yR4TslZ09s/d2kb03
2Vvm1/guRK/3nPf9597znHvufT7jjs9zzuV6Z6ysQ05GRmZ42PxvLyd74u4e
1w6yPSkefss1X0qyyH6D5vwOyhz8zZZ7xRgjwLXyg41jB3nX3s/kv+KPOef7
8vElth2U9jNFcetrPObEThNJhGkHHTjZOuB5cjD/3t9IgRM7qPKrnITh81LM
RneSivzxHZSdLSS1/LUWMyXFfOQV9Q4638cVMfK7CdOT5pKtR76D7PyCHY9f
6cLUsWy8sjogoYof34Kqi/sw+c4ax9x2SUhdLuR01PNhTOJqe3EggYT89jIm
zpqPY0LUJN/HbpHQG49vjBfdpzFf69MZs9ZJiOa4Rw5d4BzGSvgUKl8moSHK
7bgnI4sYNRr86cEZEjLtkPgwcAWLkbXQbpqdICGgtitjCN3ESEz1WGyOkNB2
owm3Tsk25mxpdhddHwmtWpquRr8gYegvnXPg6CIhazVGtS+Du5gDf2++q20k
RDhjKRlpsY+Z0tX7evcXCaU+u0gr6nEEevoGryuhQ376B3dPUFFAHdyf0qgg
IUfri8JfgyghiZ1b0raAhGS5mlcfjR0F3abRjdxEEtr/bDMgxX8S1ETlYqpj
SYgz1FKUKpgBHsWWPm6PIiHhl8x4qXBG4Pv8PWUxmIQqmXCiXOXMsM6j8Pq8
GwnxeFOfbn11CiaDqo4JOJNQlJjBscaw09B9wF9yy56ElOvr1kNHOSB/kIbp
mcXh+gmSw2W258DKva7J+z0J/fJyUvXy5gLdLWHLCE0S6qqNfTb3iBvUNGK5
U1+T0KdOcwz/8YsgccPeoU6VhF49Ipx3Cb8E+/P/ie7cI6HwfffZ53NXwO1+
esyHyyQUm37c/kBcCGq8bRU5uUhI4Jy51JvLwvC35zH58NnDeN+a1/PNFQZz
jXUdWRYScvW4YjzfIQLvPoteE6AgofynUwb2l8QA0qsqNqeIKG+Ck8nn9i2w
xfoZ/hwjIplt/Zg87C0o/k+TU3uYiDZCHSwE4yRAsI7ctb+LiDr1eE2EaKTg
7OhDuZJqIkp/k378JQ4Du3S9w/bRRPQyLexoT8wduKGS6PVfOBEdiR5lL6K5
C2YRFlLrwUR0//neTpP5XVi6zB731puIsLFnWO3k78Ew5rXuHdtDft747bMn
H0CxyQL+qBoRFfdsdLu2yYJp/y5TMDMRRUUkE5RYlSBUWUE95CQRmerFJ8ar
KUFld2L8d1oiEpd+v2IdrQTUHU+EwymIqH27pbn6sjJEN8TI/9gmoMBkQfEM
jAo0F9/xTO0jICmLifSLXs/gfITXfkUwASnHX3Jx91SHe+yT96r8CWhh+5g4
7bg6fPwu6lPtTUD0IQO4M9dfQWHgGEetKwGd/iDHOTP+CmS9BMUbzQlo6Dxj
PJXUG7Cw6zXrViGgi9ii+g/HNKH1DcefOWYCer5H59HMqg0KsVKwe5KABA3G
q7YeakP/lEboSToCqjH8O/vOVhvGtRPvSVASUGgSuzrrlDZsfBSI98fh0UjI
lnVD9ntgt8KoSwzg0TPTN/K6Lz/Ae7937f6hePR0w2lHY+4jLHW5XUwOwiNv
0UwpK059MGJMtS33wyNJ+udBg+r68Dlk5eq8Ox71GLPMmvXqg1ekxVeJz3hk
JMd+6VzDJ8hNccfMv8CjqZZWrGKpIexX/8yVOI1HR9dr/7qsmED7iBDdHgse
udA5XkhkMIVoQqFuBQMe2dKmWGz+ZwpSgui8FA0eFTH8I2NzMQXbH30+0kQc
mlRw3HY+bQYEu796MgM4VBa2srKhbA4b4k+5HgTi0NUjb6P6/1hCjWqfPbUv
DumQz9A1MluBv4nacKMnDqmKPHRYxFiBYNo7/4fOONQ+61VZ/t0KDNk/7z8y
xqEoilK95PufYRkf+/uxPA4dL8x3is+2htn8zUClYzhUOhSQs5JsB9HUu1/U
qXCo1Ty0tKHPDp6rk1toH8GhcyasRu1H7KH5CPNzy51tJP8qQ1JTwx6yFcU4
Ipa2kUTh2+3E0w5gvW6VMNWyjVh34mtywx2Bju9vvrHXNjqwumTfOOYMN+Kp
+31pt9Exo5tbdA/cQKLLtOX20W1EXUW+oqnjBpj9sWo8+TbqdLzK3OfmBg9e
FqS/2d1CZS9VZZjq3eAFo6bTtaUtxKpyQfLg7lewdinj62jcQoVTZR9jZN2h
TMvAhe7LFnp2bMg5yMATpLh7Bb1Jm4idOyvjBpsvxDHTiqngNtEX7ctVNNK+
QEF179aZjU209zlBf1/bF1oXi+5mLG4i7yMyB0/zfUEtK0KtbXAT3UoL7vyu
6AcW4lpfaIs2kVG19c/mYH/IfLox4G26iYROnRVEHIFw1u6Eg8/yBlonM2y8
QQiGj0mt7D8WNlAY6dk8oguB4g73/KyZDSTkYSv16mIIKF34t9g5cogV+Vqb
FUPAvQGrzNi2gRr+vp13zgwB7Mmeq6EZG4jlo8FbU93vUJcU3B9rsIG8TvjV
la6EQne0iNqHcSw6sqP58K5IJJAlGYeO92PR+SbB55cUIkE4I6tftR2LTvRz
mnIaRkJAGa/S3QosktP5fuV9eiQoDnLJXYjAoiTqi9x8F6Og+yST1IgqFrnR
D1FXnYmG7i9bnE/b11HVuX/GP7lioEuvYPG/ijU068nu+d/deOidJCpiCtYQ
c/nBLX/VeBh8LlX+IGMNxeSFXyfqxMPYvQafF1Fr6IzTDt+WZzwsXxgSsbFb
Q7aX5eO/d8UD5e9du0rJNZTpHH8u5m0CSMjeYbhbuYrEN121WLwTIYW3R1yx
agV9tshgbGRKAb0rebXORSuo3bDQp/BKCvBdDpTLy1pBfW81FAqlUiD7gtJr
ppgVtMnusLr4IQVK2Huc+h1X0Fv+L4pclSnQTNXTqCazgpzCs56tfEyFlelu
Va1fy+i8x/tbz/rSQDiy28SsZQm1duvZ+E9ngOcTK/KdmiWU5mD60X8/A6YO
zoQ4lS6h4p2h2+mnM8FfW7fEJ3UJxcreOMuvnAnrAgf7KV+X0BORgSD9+kzI
RPzeo7eXkF7hn9nNrCw4vFyS75X/QSLuGRL47znAJSw9wpaxiEpDg6/aTeXB
E+WlUMHERRRgXDdAsZkH1hbfVR5ELSLOt7n6UUfyobN0rd3SexERTM/7ELnz
wfZ2DOr/tIiEhf6z0PmQD/3K/5KCBBbRAsn8Bc9GPrhb1hqfyF5ATzns1wpP
FkJemKEAT8oCGlXsfynJXQhjZaeXpGMWUPkI9WivWCFcPzB9Z+i3gDIVunT/
Uy+ESXfuZ+1GC4jL4cGv1uRCEA93lfASWkCMdkIRD2WKYLn8PhV13jyaPXAi
sLsWQ0ZgSat52jz6QcE6lxpRDAZ6vAHTsfPIvMV8+WluMayx0p+p8ptH6xVN
BTPjxbBh0i9sYTCPwkY9tC5JlACBR/v1zJV5pBI1vMdLLAHyYOeC6pg5xH+h
boLVrQx+fdyyFgidQx2PC8x+/SgDN5n3mEjfObR0fJvKp6QMqNYftljaz6He
4MgCo5UyoJE9OSmgPodu/nxFdFAthxP/fhyPYj2c38XIN8tfAWc+VWh99plF
u0rUsW0blRDZ3PyA3m0WvfgkhP1OXwUcPIP8iXazKM13pNmR7xBPb+A79WfR
7fK9wsz3VXDqBY8Xj+ws+qwyWecwUgUsdwPzB6hmUews87FT7dVAd0aXQsxp
BhEXYnj53teAj7XFnxarGWSZ4k+ItagB2kGXjrdGM0jyMX/Bla81cDwwOsz7
zQwKDRR5aZhSAzRHe/lnJQ/Hj2Zs9C3VANW2lGoQaRrtz3B9uWhRCwetTMkb
ptNI9r2YnENYHSiF8xSx60+jzAt1gRzpdZCkI9GAeTeNyJCkRGt5HciRvZv3
UZ5G3cK8x7Qm6iD0v7zLvKLTqGpI6JIxzy+4FqeQooWbQlaPOaa4yn/Ba0uf
1F6rKTR08DjSZ6Mecu7ElewYTaHwM3KeSZQNQM5Q2HRBdwqdPmO73nOqAdJ+
ji4avZhCW8v/+RvebgDcJN9VWvHD9SxUz2YENwDb9yAlj61J1Bemm/VCqhHM
gU71I3ECkaKFv8jENsG9u+ir9sIE0sh9bC9S2gRsD81K3gxMoPV7/JQyPU1Q
+nSYQ7lgAvmmzmgUUzTD3zdJ0xLGE8hZYLuETr8Z3OyljOkWx9G74FRDN6kW
CC0z8MoZHEOr45HCXTutoFvFWZneMIaEfyir1bO1gXht71pi4RhKbqP1GBNt
g5FmcaXwoDFkmtldYmXUBueHKU+5PB1Dy6ppqS/m2yCVEJ2s3DiKxrWovQi/
26FUtKMGXzSClpT6C45PdYIwu+8jppQRxHX/DMH5Xyek7T7pFgwdQU2w8ugM
ZxeE17ZP6lqNoFMeVr2VGl3wWaH94PeNEXQtIE2jdLILbnxqk6ou+Y0aCVFh
ry26oTChpdS9bBix0XJiWHx6QMD9m0xi+jAqv1/EJh3TA0kfZZtRxDA6EClY
sM3tgRDhliGSzTC66eXU9d9AD5hXNxP0JYZR27ExmwzOXrg+0iSmUDGEXG6y
0GWW9kIOY2Mue9UgwqWOfSzY6wNlDUa5qYxBpPeBPMWQqR8IP1/PpkUOIvrE
R5L3ePtB6t42q4T1INKXjsI9eNEPzVYX7F6LDiIf3E2JlMJ+mBq1vR+fPoDs
sSpNfywGgDFFaIQvtB+VvrgfqEU3BIVbtubbbv3oj33EqQWeIVCDRrpK837E
Nowj8749BDHDr0FeqR8dz5E1vvF5CPhovZKM6fqR4HVdJva5IbhjMmdU+KUP
cbavyZ2uHwZziQgKjHEvKnmwvz/zYwRCQs6MPdfoRb5StfMclSNQuP6j0Fi+
F4medpSyHBkBQkKCTjx/L2p9qP01kH0UrGkzmyj/9KBOQ+UA/eBRcByr9m7T
7EH7YQTprMAx8HScY36p3I0WKJei29ImQOLr20d/9NtRom7JeGPcNLSQHJI1
Hrej4dAGVlL+NKgZRJMP8LejGaW07psN02Cp8ruydrUNaYZLes0sTUMul4pI
lFEbuh76g2ZWdAauVD/geGrWipqjaFYcWmeAhXhttcCmGcUW26ZpH5kDrN5f
fyfPeuQThuF39F2A/mwRhqcf6hErBz0DQ9IClOM+BJy9V4/Mfwf7pZQvgJtz
T0DZv19oJmdybHJxATjCUwK3rX6h/G9jFDZ3FuFek2Kwrk4dalJpdl4mLkL4
5eRQhTs1qMf1ZE6s5hI4fBphO3+hBpmID1/CWi1BwztOwd97CNnMer4U810C
dVucILM5QinmF6t/lC3B1/QYYQ+tasTtJvtqjHEZRo5uixpjKpGSiF6JK1oG
1/ooCSCVoAaUjmOiXYU/nbeCdUpL0E74RmPkuVV4+ntoxdu6BK2V3TlCI7wK
HOvMP4ZJxYgVSRsHqK5CLrvPP9OdIkQfT/VRNnoVxvXt65N2C9AHOzrq8ctr
cMeS41xbeQEa+u4b/PnGGqQ5lVpu2haged1C+/UHa2ARguPB7OUj94rMC8a6
a3C82uDb0F4emjbwIGWkrIERd3k0y24OyjXmLQo7tw63bhLktWxz0I43hUQR
/zpQPrn+L2s3G/26ee1pyq11iLL8qfVwLwuZR+YfP/JsHZqbI3ls/2agMkc2
da9v6xA8PjjUaJ+B5G9WDP8Xug4aW0zfmPd/oikRza7chHXAn/FeydxPR6Jl
S0LMFevAbWyXO3mQigZ/FanbL63DmmuJloBTKlodfHAtFLcOpeHbTDb/UlAX
/1yB3b91UKj7ZMlEloJOfNw/lcaCBXvW1xL3jyQhaUmtB7ZSWHjIF74S6JKI
bHdL8+bvY4EJ+qMnjiSiAy2ez6cVsJCu9+TfZ/IEtChi4DGsiYXBCqn6nxRx
6FG2v/lPFyyctXk3sUUXi+i9Tzhd/YYFH9vHYgFMMUjsc6+SUQAWPjmcm2o9
F42uoFNnFWOwMOJIfUPvYhR6umnuvJKEBTlnrDcVbySaG+r/Kp+BBT7X2psy
YuEoKDZJ530JFiLdfvqO3wpDq6IV1aeqsHDcPXjWFkLRaQmx4qA6LCx76vgX
yYWgVX3msMF2LKh7PZ1XVgxG1FoNjHE9WGj1vim58SwIjazaywsOHvrjd2yR
TysAxQudvB8+gYXrF+ZtAjr8EJVhULL5zKH/F0sutw37IMNVSwbmBSxsXf7W
QzXnhUat72hYLWGh5+orBxmsJ6qip9T/sYqFXP5rvHa77uhdnTyjJxYLAYL/
+ouoviIdM2mxG1tYMBHpcd5gcEW3uZ2KUnFYUBRLFOA/64IMORVtxwhYeGu0
nNv21BEZjLro95OwcN7Cj+a2ji3idLE38d/FwoTNdc1iOytEee+2Df1fLPxw
GizhDzJDRXoGFk/3sVB6HH/+jpIhsqG+qap8gIWbbNKdAo46SNPFmv70v8P4
3z2+J/j8FcqpTA1LOMTdhWIFNJoP0QeqsdX1Q9xvkYm5nicEaYUdxw4O8Y/P
95cUo1Vg8tvgWtchVsxVb5CO14Koys3I94e4J4mJTcXiI3A0VrBWHvKlP9ER
LUw0AbcZU53BQ3uWH9SOYnwtgFpuM7jg0F6+2+fcWqysoZ+rOEtl79AeSRsB
VU17+HR5pLZ453A/RerrYy85wz0a5pkxIhYIYeHVhae/wMOAXO5GPPbw/W9k
sj3hBvofIyPNtg/9C8J9AAp32MqX157ZwIKaP3cFJckDih6MhLOuY8HaR/Fk
6+o3oKmYfEm3chgf98wS1UFfmPrsR3V/DgvDriO0HG3+ULPGI+ExdXgeZChz
sZMBoNR0ws937NB/6euURf1BkHr18t3FPiwISslms3cFg0/JFXLJLixUS2iq
2baEQM4we7RK62F+bvplQnUo/LfAcLMfYcHoRvLzhNIwODkpli5VjoUDsUoy
qoJwOFduMqxfeJjf68uqramRkB/BqH867TD/Ag/2VQNjwOw5Y2WjDxakwlP8
CHGx4C1wYFDrhgW6LxQMT9TiYGAnj9fWHgtLa9rxa7rxsJtMrX3lExYSGi7V
C3skwoc8rXL7w/MbsNfvc+RkEtx0GIswl8SCo8jXZ72hSRBJHU0lIIKFVz/m
F8xTkiESF2s+ewYLLJYpx0oaUuFL53qr7fo6kGc87/WQTwMW45UzPjPrsDFF
HaU2kAZ9dFWntAfXoeOJrsDuXDo4tSY/fV+1Du6XripIU2YCnoI86ZfnOvxd
Um3V4sqF3gkmdTvWddimzBKU08mFXxXtRdeo12GZkyr4enoubOjvv8shrMHw
s6JXFCJ5kK2rLndxaA2KalnXkmTyoejdpazJ74f3bcTgyT9vCyG+vExQhnYN
ph+pPTOKKYWQsTnrtyMrgJm31+oYL4WI8s6+uKYViHSJNxQ4VwaFLj9dWgtX
QLl8+etyVBm8ech0MOy3AnX8DsUfIsph59p3s83bK5BwIoH9bUglRLxJO+ae
tAzXl/GrV+7XQHUuBWW9xhLgciDnlGQ9WHdeG46qWYB2fkkmkzf1YEffKrCS
vgCJqTcsm5zqIehCNR0EL4By7DVJq/p6UA6rWcTrLECe35mmPvkGCFqWIv9J
uwBGhsQJP81GqBGccbBSm4dFvpwTVO7NcCd5yy1tZxZGks8bbXa3w3NHPozC
h2kops5UTttqh6pIRV9OlWkI1r118y1LB9zWce0gk5mGJ7yqZB0vOsBS7pEW
4fQ0VGd+C0qb6AD/zn7jnM4piC/AFb9d7YTefeYKbckpKNSc/7fg2g1hrL+P
Md+bAG5GAbO6kG54LQodrNwTEFBrNvcj+bCOjMw4J0U2AYbcZC2qTd3Qof/v
+XblOPDMcQTVHe+BDAWRCFrxcQjXVbwUE9gDhiaVr8fExsDOqOLRs9heINI9
ZEh+NAJ3AP/+RE4vbL477kR+bQSOMwi5NFX3wo6W9TsHxhEIz0souzXRC+RM
Q9A28huKcd/4zp/rg+CGZsUGo9+wZatGtxjZB0MZmcNc0cOg74Hvsg7tB8/s
iKYl2iG4ria0KpLSDycm3Zo7twdh5+pHmpWifljy4IjoHB0Ez9YxmTcD/fC4
TUPufOYgpNDX591mGYBt4U6FPflBmA4OCj4eNACf+aNLQkMHQC1O6EW07yDo
bSC/FIl+wB2d0EqPGYQPFo4/ty72Q4Cxj0FxziDE+9/LUqfvhxbMkkt3zyBw
Ksv+cZjqA4nxhExKtiHIT40roffsg7McbOSGMUMw6Za0fGOsFyaD/2ZK5wyD
tTq1TF9YD9jv/SyRqxmGG9+Vjr5164FT2i/rXvQMQ2DdrzZy0x5QvF48ZLo9
DCnn+PsC5XqgptuYPOXmb0hpwgS1HnRDAv3sixM1v2HtydMun0/d8MGjhXyy
ewQGms/GMWV0wuuTn0papkYA1EI91r07QSmMzqBwYwTk3Wr/rhl0glSqwsA3
hlH4+k9v6rlQJzA1DaSKKY4Cr8iN5raiDqiinnni1TUKrO5mbmdb2oHFfTf0
v84xeMhwRuAGTRscPxH9+MLEGEz2b62KrLXCv+/SZLTrY7CdKs70pLcVlpOd
P07RjwOvXcrGSHQr1DRQS3nLj8PNW//6NURbwYCKeXqqfRxcl7N8J3Ra4Jcb
P79P2wSsmF/SqJ1sAol/3+N4RicgbFpluLS5CfJtyNhqlyeg5X6EdEteEyQY
DZARjk1C1K6uvJhbE3xRcxp8+2gSRjS+8wjzNcEdgT4X0YZJoPOP10yybYSp
j9IGhm+nYIdJM6tAoAHOpm6lSOhOwRnxrPv+h3pUbS51+qjxFAwU+Qg7H+rV
bg2mFwmOU7BCfBcSP1YPNSqLt4d+TMGV6ZDSSd96iJUOZL89NgWcs8UUorhf
oME4X8fychpi2y9seXbVAWVkP85baxris7c4NSrr4Cd3PQ+F/jScOXus89Gh
3iaKJnpt2k7DXVyzuIZrHQQ811LujJ4GF2aK6+7idfAranzaY2oaLvVxuuWn
1MJVnkGyPd0Z2NHmkv4VWAOd2Q3XzUxmILkmj5HFpQYsbxa9X7KegSb6Ws7P
JjVQ9yikeejbDHSpYL6ZK9TAq0/KAYUZM7DOafPvzoka8Mvt5DTCzoBfw9Fs
xfMItiWaMNNWs1D11KZpTqIKGlVy7zc5zkLjhKNfLmcVhBtEPMlyn4UPsw9U
wiirABPzSd0mdBay6GyfFXVWgtcRBivG4lmg53SrFXpfCdzNalm38bNQl8mx
Th5SAUrPls8kmM/B1uRwtyJ1OVwy6uP2tJuDXLsIztvrZUBwr+Q1cp2DbB/9
4keDZRBd6ndTIngOUuS6FH6klMGfM6IqvflzEDkWd+flozJwnrHzIt+aAxVD
Gx6qgFLIMabfeWcyD4WMpTt2QiWw2idM3LKeB45iAl7tVAnwiaviv7jMQ+jj
8hj5IyWQRBa1mRA0DzM2j1wc+oohMvDq8kzhPGjHUL3HWReDW8Hd0Xc78+Dm
htu+3FwE6kSbqndfFkDhndyxUatCoHRacHkXsgjlBsYFZxnywcic4plW9CK4
t9tmPfqXB8O6F65qJi2ChNvqlut6HmQqqne+KVyEMrWyc1c78kCVu5PjZf8i
RAsWXrnsnQeJDUUFCix/QAjwpNljeXCH7uu8VMgf6N+jvkLDlAsuERdl2UOW
YEHhQaNPcCYIHE3+uxa1BPIjml8u22TCsAVPbn3iEnwg4+rr18gEQUVedrOC
JeDYujZsxZcJI9RC8+29S3C5Z3S/oS4DxCwkXL4c6jCyF632DsSfsPBUqWzN
bxkiu04vVpqkw2NKJ976bytANeJFJxCTAppVEv33glZAWnxPbsc9BaysCI4N
kSuAp8S8GjVOgYQ/hv2NGSugLf0sevx2CpDaXzu1dKzAb0431eGFZEj6LjHQ
ybgKgTrXgkPEkuEvD8H5d8QqfN4jU/kxkQjZsobD6+lrsBLsvrCoFw8bQdxq
E3lrwH3zhYD/i3i4PjY01FG2BsfunY659yAeio3uDGW2rAHO6EHf74vxgILZ
B/WX1kD43KOrmZNx0D1e27dwdR0MHTnb51/GwbYpW9dE6jrkCLDHFubGgHgk
auhMxkJs+IPCCnwkzAnmSOllH9btzHQ6J4YiIfBXTMGRQx0yMea2ZVcaCcur
DvFizVjYvbt0N9UuEqJByiFyGQtTtkq8UhSR4Gz2mqOAfQMeG8ckyrFHwDz7
7x7H1xvgryMs9kY5DLLf9cqwLWyAwBaHTcPJEEj+aL/6dHkD2D3+9YQSgyHa
hCfcY30DlibjmB0mg8HL0RZLImwA85DcCc+cYNCJ5I4ZPboJvy+MMYYqBsPZ
XrO9ON5N8Cx4wOYWGgRet5mL+Q03wSz57AkJkUD4cEGV/zZuE7ReF+5lS/uC
Odb2tghpE8SMfSZMTvuCc3X8C66/m/D5xakBRbwPRL3Guh6h3IIjvm8z9bN8
oDvca6yWeQtM31P1UnD6wC3GWt87oltgnRtXUH7UG+jIBTfumm3B8085uMJ1
T8ifPVr0YGMLpBl+mqyf+AoWw22N3rgtGM3JWeDHusHNDv/hbtIWPOwpcvLo
coPKYva/6ke2YYhbuz08wA0avl25a8y0DZWsFblcLG4wLPSwJ0xsGxq5WnEV
F1zhwM597Y/1NmjOdDoHKrhAjYncv2sO2yAgN0BvLOoCrjonGM1dtoF/u8RS
j90FaBRCxfa/bUMpS05Q9qQzMHKn2DFGbcPwT15Bd1NnuNTccEyiahsMfZyu
pIs5gRwLFY/3ERwwp4l2Hfyzg4s99xM8qHBwvKZvr7zHDv76up93O4aD4XCn
p0mJdpB1lIbdgREH2u9JRw8e2gHD3nEaYy4cPPzzFtqCbGFgmmFZ+TYOritG
lJYK24BmztlsDhccjJpI0973tYJbBm/42L/iQFCT75Pteytg4o1JYf6GA5Wu
KtERSSv4lcAZSxeIA0rBqaxTK5bAE8odcBCHg6q3GSz+jy1hxf6q2UwNDp59
XjVRZLEAKzmxGz/J8FD5buNTXL0pYO+mJgRR4qHFKV8nN94U9KQ5TtrR4OH2
4tbEgqMpvBIm+/OYAQ9E9qwTTbdMQYatPWKNEw+W8qUxynkmQDujvS8MeMCm
xN1hVDCGOJvg+hIHPPye1Ao4rvkJTptTi8S54EGEof+i38VPEGRg88PzKx5q
7aTW1Rf14evbt1YvffEQFniyrMtYH/Tv81/di8aDTUUzz0W3jyDG+MsbU4mH
74RPYy/LdaElbUu5YRcPJLttktLr90BqIq8g/4cHzNP3fz9deg88i0wXZSgI
QHD79XF4VRu+XBbdLqclQFpwHW2aozZIJZgH554lgL74+1ucKe8gNwrXF4Uh
wC28sKQqpRaE+xFUzb4QIDGpoVZs9xU0ZlFX5bgT4CC54EVYzCvAt7NdXvMi
wFKLyPHwu69AmfYmXjeYAFJWGVTm/upA5/n5+5skApz8bCzkJfgSnF1IA48a
CZC88UuU1es56FnsPuc8ToTSpi+/jYqUIOuVBy/LCSIc2BcP0pspwdYdlr80
TETY0TAbFxFSAjtGwfit00TYSsj2o8lQBL9srZUGXiKcvCjoPKKkAEV/mp0M
ZIkwOz6hjLd9DLtdz5S15ImgCYKCZZSPAVMyc+m5EhHEMQJ+rv5y0Pz1bwu8
JIJ6ieEx/jRZGOMWZmH+SATLHvF7aP4hkL8JSyvzJMLMh0nGnsB78PDeJbts
HyJUU004zfPfAx/+PPnEACL0PLmvsd94F1h3W7d8wolwVyql5AbZXbgadiCl
mUY81Kuc1G2Ot+Fpj04PdTMRIoQbfqWrSUNw6VbiXhsRZBRfypzKkoLhWCer
jS4ibDZXaHtSSIGWUcSZkSEi/M71NTEolgAL2g6drEUihCz1BEiKiUPUfbFd
laMk6OCwe1nqLwo/s16EVdOSINohJYISdx1KWe3EeBlI8GtrybVN/ToMztca
HZwiwamQHxTNQiLA4K4wm8ZHgsfjKcbz69eAc93MmVmIBIx4IT+2SQEQfB56
zlGUBG1s+X9v9vPDY57xFypSJHiadsVetoMX3Bv12/flSXC17qhL2O5l+C7o
91FPmQTfxPk9JZkuQ1JoHnXfcxL0Ew+82wQvQe0HkkzaWxJIflIJybLihr/U
7kXKpiSY5ptl+/3lPNAapytXWZLgkqhUYCPZOeAYasdesSWBHrG9ys3zDNxM
Zebb/0ICQuT4pnHRKTB7GB+TGkKCsLs41VU3ZnDJqZdkiiDBz7FjrbJKTBDA
/mfY/gcJXmt7HDW7wghZi4LMyikk8L2mEC0zQw+VCsq5lT9JcLb4spRcCy20
lljKX8khgX7Risfcr2Pwx6PS428JCdK8iooat6mAiJ28pFtJAoWGo/Z0vJRA
rUZR11NDgtmx2eIJU3K4eFXub0oLCaScRoNl7Q8w1wMMIxg7SeBzjLz8muse
RoYUcMO+lwRc4p2FF/NIGI3mIROlURLo6NUegS/bGEPhPfrKSRIk+MdbaV3e
xNiHn8/gmTvk6xagvTC5hvEiu/Mo8A8JpoS3V4JqlzARejrze6sk6AVL2dNb
85i0bs8vHzYP+bkraPJMZjDF4pmcPXgSeDktmufaTmAa4roqJXdJQMY9L8yR
O4zpp9l+mXJAgk+yr1ijXfowsyZsRAaKHZCRwHp+mOjAbA3fCrE7ugODV58Y
l282YMhuvxFZoN2BdEvxXQ3baszJdOdORYYdEHGX+evqUoA5z5j0qYJlByLD
zvys2EzGCNg00fCc3oEUCdmbsS7BGMnp5eSAczvgKkDy/ONijvm//2vw///X
/gfg+h9r
          "]]},
        Annotation[#, "Charting`Private`Tag#1"]& ]}, {}},
     {"WolframDynamicHighlight", <|
      "Label" -> {"XYLabel"}, "Ball" -> {"InterpolatedBall"}|>}], 
    StyleBox[
     DynamicBox[(Charting`HighlightActionBox["DynamicHighlight", {}, 
       Slot["HighlightElements"], 
       Slot["LayoutOptions"], 
       Slot["Meta"], 
       Charting`HighlightActionFunction["DynamicHighlight", {{{{}, {}, 
           Annotation[{
             Directive[
              Opacity[1.], 
              RGBColor[0.368417, 0.506779, 0.709798], 
              AbsoluteThickness[2]], 
             Line[CompressedData["
1:eJw1Wnc0F17clpVC2UpDVMrIiF/J+H60o2RWUokkkr2yR4TslZ09s/d2kb03
2Vvm1/guRK/3nPf9597znHvufT7jjs9zzuV6Z6ysQ05GRmZ42PxvLyd74u4e
1w6yPSkefss1X0qyyH6D5vwOyhz8zZZ7xRgjwLXyg41jB3nX3s/kv+KPOef7
8vElth2U9jNFcetrPObEThNJhGkHHTjZOuB5cjD/3t9IgRM7qPKrnITh81LM
RneSivzxHZSdLSS1/LUWMyXFfOQV9Q4638cVMfK7CdOT5pKtR76D7PyCHY9f
6cLUsWy8sjogoYof34Kqi/sw+c4ax9x2SUhdLuR01PNhTOJqe3EggYT89jIm
zpqPY0LUJN/HbpHQG49vjBfdpzFf69MZs9ZJiOa4Rw5d4BzGSvgUKl8moSHK
7bgnI4sYNRr86cEZEjLtkPgwcAWLkbXQbpqdICGgtitjCN3ESEz1WGyOkNB2
owm3Tsk25mxpdhddHwmtWpquRr8gYegvnXPg6CIhazVGtS+Du5gDf2++q20k
RDhjKRlpsY+Z0tX7evcXCaU+u0gr6nEEevoGryuhQ376B3dPUFFAHdyf0qgg
IUfri8JfgyghiZ1b0raAhGS5mlcfjR0F3abRjdxEEtr/bDMgxX8S1ETlYqpj
SYgz1FKUKpgBHsWWPm6PIiHhl8x4qXBG4Pv8PWUxmIQqmXCiXOXMsM6j8Pq8
GwnxeFOfbn11CiaDqo4JOJNQlJjBscaw09B9wF9yy56ElOvr1kNHOSB/kIbp
mcXh+gmSw2W258DKva7J+z0J/fJyUvXy5gLdLWHLCE0S6qqNfTb3iBvUNGK5
U1+T0KdOcwz/8YsgccPeoU6VhF49Ipx3Cb8E+/P/ie7cI6HwfffZ53NXwO1+
esyHyyQUm37c/kBcCGq8bRU5uUhI4Jy51JvLwvC35zH58NnDeN+a1/PNFQZz
jXUdWRYScvW4YjzfIQLvPoteE6AgofynUwb2l8QA0qsqNqeIKG+Ck8nn9i2w
xfoZ/hwjIplt/Zg87C0o/k+TU3uYiDZCHSwE4yRAsI7ctb+LiDr1eE2EaKTg
7OhDuZJqIkp/k378JQ4Du3S9w/bRRPQyLexoT8wduKGS6PVfOBEdiR5lL6K5
C2YRFlLrwUR0//neTpP5XVi6zB731puIsLFnWO3k78Ew5rXuHdtDft747bMn
H0CxyQL+qBoRFfdsdLu2yYJp/y5TMDMRRUUkE5RYlSBUWUE95CQRmerFJ8ar
KUFld2L8d1oiEpd+v2IdrQTUHU+EwymIqH27pbn6sjJEN8TI/9gmoMBkQfEM
jAo0F9/xTO0jICmLifSLXs/gfITXfkUwASnHX3Jx91SHe+yT96r8CWhh+5g4
7bg6fPwu6lPtTUD0IQO4M9dfQWHgGEetKwGd/iDHOTP+CmS9BMUbzQlo6Dxj
PJXUG7Cw6zXrViGgi9ii+g/HNKH1DcefOWYCer5H59HMqg0KsVKwe5KABA3G
q7YeakP/lEboSToCqjH8O/vOVhvGtRPvSVASUGgSuzrrlDZsfBSI98fh0UjI
lnVD9ntgt8KoSwzg0TPTN/K6Lz/Ae7937f6hePR0w2lHY+4jLHW5XUwOwiNv
0UwpK059MGJMtS33wyNJ+udBg+r68Dlk5eq8Ox71GLPMmvXqg1ekxVeJz3hk
JMd+6VzDJ8hNccfMv8CjqZZWrGKpIexX/8yVOI1HR9dr/7qsmED7iBDdHgse
udA5XkhkMIVoQqFuBQMe2dKmWGz+ZwpSgui8FA0eFTH8I2NzMQXbH30+0kQc
mlRw3HY+bQYEu796MgM4VBa2srKhbA4b4k+5HgTi0NUjb6P6/1hCjWqfPbUv
DumQz9A1MluBv4nacKMnDqmKPHRYxFiBYNo7/4fOONQ+61VZ/t0KDNk/7z8y
xqEoilK95PufYRkf+/uxPA4dL8x3is+2htn8zUClYzhUOhSQs5JsB9HUu1/U
qXCo1Ty0tKHPDp6rk1toH8GhcyasRu1H7KH5CPNzy51tJP8qQ1JTwx6yFcU4
Ipa2kUTh2+3E0w5gvW6VMNWyjVh34mtywx2Bju9vvrHXNjqwumTfOOYMN+Kp
+31pt9Exo5tbdA/cQKLLtOX20W1EXUW+oqnjBpj9sWo8+TbqdLzK3OfmBg9e
FqS/2d1CZS9VZZjq3eAFo6bTtaUtxKpyQfLg7lewdinj62jcQoVTZR9jZN2h
TMvAhe7LFnp2bMg5yMATpLh7Bb1Jm4idOyvjBpsvxDHTiqngNtEX7ctVNNK+
QEF179aZjU209zlBf1/bF1oXi+5mLG4i7yMyB0/zfUEtK0KtbXAT3UoL7vyu
6AcW4lpfaIs2kVG19c/mYH/IfLox4G26iYROnRVEHIFw1u6Eg8/yBlonM2y8
QQiGj0mt7D8WNlAY6dk8oguB4g73/KyZDSTkYSv16mIIKF34t9g5cogV+Vqb
FUPAvQGrzNi2gRr+vp13zgwB7Mmeq6EZG4jlo8FbU93vUJcU3B9rsIG8TvjV
la6EQne0iNqHcSw6sqP58K5IJJAlGYeO92PR+SbB55cUIkE4I6tftR2LTvRz
mnIaRkJAGa/S3QosktP5fuV9eiQoDnLJXYjAoiTqi9x8F6Og+yST1IgqFrnR
D1FXnYmG7i9bnE/b11HVuX/GP7lioEuvYPG/ijU068nu+d/deOidJCpiCtYQ
c/nBLX/VeBh8LlX+IGMNxeSFXyfqxMPYvQafF1Fr6IzTDt+WZzwsXxgSsbFb
Q7aX5eO/d8UD5e9du0rJNZTpHH8u5m0CSMjeYbhbuYrEN121WLwTIYW3R1yx
agV9tshgbGRKAb0rebXORSuo3bDQp/BKCvBdDpTLy1pBfW81FAqlUiD7gtJr
ppgVtMnusLr4IQVK2Huc+h1X0Fv+L4pclSnQTNXTqCazgpzCs56tfEyFlelu
Va1fy+i8x/tbz/rSQDiy28SsZQm1duvZ+E9ngOcTK/KdmiWU5mD60X8/A6YO
zoQ4lS6h4p2h2+mnM8FfW7fEJ3UJxcreOMuvnAnrAgf7KV+X0BORgSD9+kzI
RPzeo7eXkF7hn9nNrCw4vFyS75X/QSLuGRL47znAJSw9wpaxiEpDg6/aTeXB
E+WlUMHERRRgXDdAsZkH1hbfVR5ELSLOt7n6UUfyobN0rd3SexERTM/7ELnz
wfZ2DOr/tIiEhf6z0PmQD/3K/5KCBBbRAsn8Bc9GPrhb1hqfyF5ATzns1wpP
FkJemKEAT8oCGlXsfynJXQhjZaeXpGMWUPkI9WivWCFcPzB9Z+i3gDIVunT/
Uy+ESXfuZ+1GC4jL4cGv1uRCEA93lfASWkCMdkIRD2WKYLn8PhV13jyaPXAi
sLsWQ0ZgSat52jz6QcE6lxpRDAZ6vAHTsfPIvMV8+WluMayx0p+p8ptH6xVN
BTPjxbBh0i9sYTCPwkY9tC5JlACBR/v1zJV5pBI1vMdLLAHyYOeC6pg5xH+h
boLVrQx+fdyyFgidQx2PC8x+/SgDN5n3mEjfObR0fJvKp6QMqNYftljaz6He
4MgCo5UyoJE9OSmgPodu/nxFdFAthxP/fhyPYj2c38XIN8tfAWc+VWh99plF
u0rUsW0blRDZ3PyA3m0WvfgkhP1OXwUcPIP8iXazKM13pNmR7xBPb+A79WfR
7fK9wsz3VXDqBY8Xj+ws+qwyWecwUgUsdwPzB6hmUews87FT7dVAd0aXQsxp
BhEXYnj53teAj7XFnxarGWSZ4k+ItagB2kGXjrdGM0jyMX/Bla81cDwwOsz7
zQwKDRR5aZhSAzRHe/lnJQ/Hj2Zs9C3VANW2lGoQaRrtz3B9uWhRCwetTMkb
ptNI9r2YnENYHSiF8xSx60+jzAt1gRzpdZCkI9GAeTeNyJCkRGt5HciRvZv3
UZ5G3cK8x7Qm6iD0v7zLvKLTqGpI6JIxzy+4FqeQooWbQlaPOaa4yn/Ba0uf
1F6rKTR08DjSZ6Mecu7ElewYTaHwM3KeSZQNQM5Q2HRBdwqdPmO73nOqAdJ+
ji4avZhCW8v/+RvebgDcJN9VWvHD9SxUz2YENwDb9yAlj61J1Bemm/VCqhHM
gU71I3ECkaKFv8jENsG9u+ir9sIE0sh9bC9S2gRsD81K3gxMoPV7/JQyPU1Q
+nSYQ7lgAvmmzmgUUzTD3zdJ0xLGE8hZYLuETr8Z3OyljOkWx9G74FRDN6kW
CC0z8MoZHEOr45HCXTutoFvFWZneMIaEfyir1bO1gXht71pi4RhKbqP1GBNt
g5FmcaXwoDFkmtldYmXUBueHKU+5PB1Dy6ppqS/m2yCVEJ2s3DiKxrWovQi/
26FUtKMGXzSClpT6C45PdYIwu+8jppQRxHX/DMH5Xyek7T7pFgwdQU2w8ugM
ZxeE17ZP6lqNoFMeVr2VGl3wWaH94PeNEXQtIE2jdLILbnxqk6ou+Y0aCVFh
ry26oTChpdS9bBix0XJiWHx6QMD9m0xi+jAqv1/EJh3TA0kfZZtRxDA6EClY
sM3tgRDhliGSzTC66eXU9d9AD5hXNxP0JYZR27ExmwzOXrg+0iSmUDGEXG6y
0GWW9kIOY2Mue9UgwqWOfSzY6wNlDUa5qYxBpPeBPMWQqR8IP1/PpkUOIvrE
R5L3ePtB6t42q4T1INKXjsI9eNEPzVYX7F6LDiIf3E2JlMJ+mBq1vR+fPoDs
sSpNfywGgDFFaIQvtB+VvrgfqEU3BIVbtubbbv3oj33EqQWeIVCDRrpK837E
Nowj8749BDHDr0FeqR8dz5E1vvF5CPhovZKM6fqR4HVdJva5IbhjMmdU+KUP
cbavyZ2uHwZziQgKjHEvKnmwvz/zYwRCQs6MPdfoRb5StfMclSNQuP6j0Fi+
F4medpSyHBkBQkKCTjx/L2p9qP01kH0UrGkzmyj/9KBOQ+UA/eBRcByr9m7T
7EH7YQTprMAx8HScY36p3I0WKJei29ImQOLr20d/9NtRom7JeGPcNLSQHJI1
Hrej4dAGVlL+NKgZRJMP8LejGaW07psN02Cp8ruydrUNaYZLes0sTUMul4pI
lFEbuh76g2ZWdAauVD/geGrWipqjaFYcWmeAhXhttcCmGcUW26ZpH5kDrN5f
fyfPeuQThuF39F2A/mwRhqcf6hErBz0DQ9IClOM+BJy9V4/Mfwf7pZQvgJtz
T0DZv19oJmdybHJxATjCUwK3rX6h/G9jFDZ3FuFek2Kwrk4dalJpdl4mLkL4
5eRQhTs1qMf1ZE6s5hI4fBphO3+hBpmID1/CWi1BwztOwd97CNnMer4U810C
dVucILM5QinmF6t/lC3B1/QYYQ+tasTtJvtqjHEZRo5uixpjKpGSiF6JK1oG
1/ooCSCVoAaUjmOiXYU/nbeCdUpL0E74RmPkuVV4+ntoxdu6BK2V3TlCI7wK
HOvMP4ZJxYgVSRsHqK5CLrvPP9OdIkQfT/VRNnoVxvXt65N2C9AHOzrq8ctr
cMeS41xbeQEa+u4b/PnGGqQ5lVpu2haged1C+/UHa2ARguPB7OUj94rMC8a6
a3C82uDb0F4emjbwIGWkrIERd3k0y24OyjXmLQo7tw63bhLktWxz0I43hUQR
/zpQPrn+L2s3G/26ee1pyq11iLL8qfVwLwuZR+YfP/JsHZqbI3ls/2agMkc2
da9v6xA8PjjUaJ+B5G9WDP8Xug4aW0zfmPd/oikRza7chHXAn/FeydxPR6Jl
S0LMFevAbWyXO3mQigZ/FanbL63DmmuJloBTKlodfHAtFLcOpeHbTDb/UlAX
/1yB3b91UKj7ZMlEloJOfNw/lcaCBXvW1xL3jyQhaUmtB7ZSWHjIF74S6JKI
bHdL8+bvY4EJ+qMnjiSiAy2ez6cVsJCu9+TfZ/IEtChi4DGsiYXBCqn6nxRx
6FG2v/lPFyyctXk3sUUXi+i9Tzhd/YYFH9vHYgFMMUjsc6+SUQAWPjmcm2o9
F42uoFNnFWOwMOJIfUPvYhR6umnuvJKEBTlnrDcVbySaG+r/Kp+BBT7X2psy
YuEoKDZJ530JFiLdfvqO3wpDq6IV1aeqsHDcPXjWFkLRaQmx4qA6LCx76vgX
yYWgVX3msMF2LKh7PZ1XVgxG1FoNjHE9WGj1vim58SwIjazaywsOHvrjd2yR
TysAxQudvB8+gYXrF+ZtAjr8EJVhULL5zKH/F0sutw37IMNVSwbmBSxsXf7W
QzXnhUat72hYLWGh5+orBxmsJ6qip9T/sYqFXP5rvHa77uhdnTyjJxYLAYL/
+ouoviIdM2mxG1tYMBHpcd5gcEW3uZ2KUnFYUBRLFOA/64IMORVtxwhYeGu0
nNv21BEZjLro95OwcN7Cj+a2ji3idLE38d/FwoTNdc1iOytEee+2Df1fLPxw
GizhDzJDRXoGFk/3sVB6HH/+jpIhsqG+qap8gIWbbNKdAo46SNPFmv70v8P4
3z2+J/j8FcqpTA1LOMTdhWIFNJoP0QeqsdX1Q9xvkYm5nicEaYUdxw4O8Y/P
95cUo1Vg8tvgWtchVsxVb5CO14Koys3I94e4J4mJTcXiI3A0VrBWHvKlP9ER
LUw0AbcZU53BQ3uWH9SOYnwtgFpuM7jg0F6+2+fcWqysoZ+rOEtl79AeSRsB
VU17+HR5pLZ453A/RerrYy85wz0a5pkxIhYIYeHVhae/wMOAXO5GPPbw/W9k
sj3hBvofIyPNtg/9C8J9AAp32MqX157ZwIKaP3cFJckDih6MhLOuY8HaR/Fk
6+o3oKmYfEm3chgf98wS1UFfmPrsR3V/DgvDriO0HG3+ULPGI+ExdXgeZChz
sZMBoNR0ws937NB/6euURf1BkHr18t3FPiwISslms3cFg0/JFXLJLixUS2iq
2baEQM4we7RK62F+bvplQnUo/LfAcLMfYcHoRvLzhNIwODkpli5VjoUDsUoy
qoJwOFduMqxfeJjf68uqramRkB/BqH867TD/Ag/2VQNjwOw5Y2WjDxakwlP8
CHGx4C1wYFDrhgW6LxQMT9TiYGAnj9fWHgtLa9rxa7rxsJtMrX3lExYSGi7V
C3skwoc8rXL7w/MbsNfvc+RkEtx0GIswl8SCo8jXZ72hSRBJHU0lIIKFVz/m
F8xTkiESF2s+ewYLLJYpx0oaUuFL53qr7fo6kGc87/WQTwMW45UzPjPrsDFF
HaU2kAZ9dFWntAfXoeOJrsDuXDo4tSY/fV+1Du6XripIU2YCnoI86ZfnOvxd
Um3V4sqF3gkmdTvWddimzBKU08mFXxXtRdeo12GZkyr4enoubOjvv8shrMHw
s6JXFCJ5kK2rLndxaA2KalnXkmTyoejdpazJ74f3bcTgyT9vCyG+vExQhnYN
ph+pPTOKKYWQsTnrtyMrgJm31+oYL4WI8s6+uKYViHSJNxQ4VwaFLj9dWgtX
QLl8+etyVBm8ech0MOy3AnX8DsUfIsph59p3s83bK5BwIoH9bUglRLxJO+ae
tAzXl/GrV+7XQHUuBWW9xhLgciDnlGQ9WHdeG46qWYB2fkkmkzf1YEffKrCS
vgCJqTcsm5zqIehCNR0EL4By7DVJq/p6UA6rWcTrLECe35mmPvkGCFqWIv9J
uwBGhsQJP81GqBGccbBSm4dFvpwTVO7NcCd5yy1tZxZGks8bbXa3w3NHPozC
h2kops5UTttqh6pIRV9OlWkI1r118y1LB9zWce0gk5mGJ7yqZB0vOsBS7pEW
4fQ0VGd+C0qb6AD/zn7jnM4piC/AFb9d7YTefeYKbckpKNSc/7fg2g1hrL+P
Md+bAG5GAbO6kG54LQodrNwTEFBrNvcj+bCOjMw4J0U2AYbcZC2qTd3Qof/v
+XblOPDMcQTVHe+BDAWRCFrxcQjXVbwUE9gDhiaVr8fExsDOqOLRs9heINI9
ZEh+NAJ3AP/+RE4vbL477kR+bQSOMwi5NFX3wo6W9TsHxhEIz0souzXRC+RM
Q9A28huKcd/4zp/rg+CGZsUGo9+wZatGtxjZB0MZmcNc0cOg74Hvsg7tB8/s
iKYl2iG4ria0KpLSDycm3Zo7twdh5+pHmpWifljy4IjoHB0Ez9YxmTcD/fC4
TUPufOYgpNDX591mGYBt4U6FPflBmA4OCj4eNACf+aNLQkMHQC1O6EW07yDo
bSC/FIl+wB2d0EqPGYQPFo4/ty72Q4Cxj0FxziDE+9/LUqfvhxbMkkt3zyBw
Ksv+cZjqA4nxhExKtiHIT40roffsg7McbOSGMUMw6Za0fGOsFyaD/2ZK5wyD
tTq1TF9YD9jv/SyRqxmGG9+Vjr5164FT2i/rXvQMQ2DdrzZy0x5QvF48ZLo9
DCnn+PsC5XqgptuYPOXmb0hpwgS1HnRDAv3sixM1v2HtydMun0/d8MGjhXyy
ewQGms/GMWV0wuuTn0papkYA1EI91r07QSmMzqBwYwTk3Wr/rhl0glSqwsA3
hlH4+k9v6rlQJzA1DaSKKY4Cr8iN5raiDqiinnni1TUKrO5mbmdb2oHFfTf0
v84xeMhwRuAGTRscPxH9+MLEGEz2b62KrLXCv+/SZLTrY7CdKs70pLcVlpOd
P07RjwOvXcrGSHQr1DRQS3nLj8PNW//6NURbwYCKeXqqfRxcl7N8J3Ra4Jcb
P79P2wSsmF/SqJ1sAol/3+N4RicgbFpluLS5CfJtyNhqlyeg5X6EdEteEyQY
DZARjk1C1K6uvJhbE3xRcxp8+2gSRjS+8wjzNcEdgT4X0YZJoPOP10yybYSp
j9IGhm+nYIdJM6tAoAHOpm6lSOhOwRnxrPv+h3pUbS51+qjxFAwU+Qg7H+rV
bg2mFwmOU7BCfBcSP1YPNSqLt4d+TMGV6ZDSSd96iJUOZL89NgWcs8UUorhf
oME4X8fychpi2y9seXbVAWVkP85baxris7c4NSrr4Cd3PQ+F/jScOXus89Gh
3iaKJnpt2k7DXVyzuIZrHQQ811LujJ4GF2aK6+7idfAranzaY2oaLvVxuuWn
1MJVnkGyPd0Z2NHmkv4VWAOd2Q3XzUxmILkmj5HFpQYsbxa9X7KegSb6Ws7P
JjVQ9yikeejbDHSpYL6ZK9TAq0/KAYUZM7DOafPvzoka8Mvt5DTCzoBfw9Fs
xfMItiWaMNNWs1D11KZpTqIKGlVy7zc5zkLjhKNfLmcVhBtEPMlyn4UPsw9U
wiirABPzSd0mdBay6GyfFXVWgtcRBivG4lmg53SrFXpfCdzNalm38bNQl8mx
Th5SAUrPls8kmM/B1uRwtyJ1OVwy6uP2tJuDXLsIztvrZUBwr+Q1cp2DbB/9
4keDZRBd6ndTIngOUuS6FH6klMGfM6IqvflzEDkWd+flozJwnrHzIt+aAxVD
Gx6qgFLIMabfeWcyD4WMpTt2QiWw2idM3LKeB45iAl7tVAnwiaviv7jMQ+jj
8hj5IyWQRBa1mRA0DzM2j1wc+oohMvDq8kzhPGjHUL3HWReDW8Hd0Xc78+Dm
htu+3FwE6kSbqndfFkDhndyxUatCoHRacHkXsgjlBsYFZxnywcic4plW9CK4
t9tmPfqXB8O6F65qJi2ChNvqlut6HmQqqne+KVyEMrWyc1c78kCVu5PjZf8i
RAsWXrnsnQeJDUUFCix/QAjwpNljeXCH7uu8VMgf6N+jvkLDlAsuERdl2UOW
YEHhQaNPcCYIHE3+uxa1BPIjml8u22TCsAVPbn3iEnwg4+rr18gEQUVedrOC
JeDYujZsxZcJI9RC8+29S3C5Z3S/oS4DxCwkXL4c6jCyF632DsSfsPBUqWzN
bxkiu04vVpqkw2NKJ976bytANeJFJxCTAppVEv33glZAWnxPbsc9BaysCI4N
kSuAp8S8GjVOgYQ/hv2NGSugLf0sevx2CpDaXzu1dKzAb0431eGFZEj6LjHQ
ybgKgTrXgkPEkuEvD8H5d8QqfN4jU/kxkQjZsobD6+lrsBLsvrCoFw8bQdxq
E3lrwH3zhYD/i3i4PjY01FG2BsfunY659yAeio3uDGW2rAHO6EHf74vxgILZ
B/WX1kD43KOrmZNx0D1e27dwdR0MHTnb51/GwbYpW9dE6jrkCLDHFubGgHgk
auhMxkJs+IPCCnwkzAnmSOllH9btzHQ6J4YiIfBXTMGRQx0yMea2ZVcaCcur
DvFizVjYvbt0N9UuEqJByiFyGQtTtkq8UhSR4Gz2mqOAfQMeG8ckyrFHwDz7
7x7H1xvgryMs9kY5DLLf9cqwLWyAwBaHTcPJEEj+aL/6dHkD2D3+9YQSgyHa
hCfcY30DlibjmB0mg8HL0RZLImwA85DcCc+cYNCJ5I4ZPboJvy+MMYYqBsPZ
XrO9ON5N8Cx4wOYWGgRet5mL+Q03wSz57AkJkUD4cEGV/zZuE7ReF+5lS/uC
Odb2tghpE8SMfSZMTvuCc3X8C66/m/D5xakBRbwPRL3Guh6h3IIjvm8z9bN8
oDvca6yWeQtM31P1UnD6wC3GWt87oltgnRtXUH7UG+jIBTfumm3B8085uMJ1
T8ifPVr0YGMLpBl+mqyf+AoWw22N3rgtGM3JWeDHusHNDv/hbtIWPOwpcvLo
coPKYva/6ke2YYhbuz08wA0avl25a8y0DZWsFblcLG4wLPSwJ0xsGxq5WnEV
F1zhwM597Y/1NmjOdDoHKrhAjYncv2sO2yAgN0BvLOoCrjonGM1dtoF/u8RS
j90FaBRCxfa/bUMpS05Q9qQzMHKn2DFGbcPwT15Bd1NnuNTccEyiahsMfZyu
pIs5gRwLFY/3ERwwp4l2Hfyzg4s99xM8qHBwvKZvr7zHDv76up93O4aD4XCn
p0mJdpB1lIbdgREH2u9JRw8e2gHD3nEaYy4cPPzzFtqCbGFgmmFZ+TYOritG
lJYK24BmztlsDhccjJpI0973tYJbBm/42L/iQFCT75Pteytg4o1JYf6GA5Wu
KtERSSv4lcAZSxeIA0rBqaxTK5bAE8odcBCHg6q3GSz+jy1hxf6q2UwNDp59
XjVRZLEAKzmxGz/J8FD5buNTXL0pYO+mJgRR4qHFKV8nN94U9KQ5TtrR4OH2
4tbEgqMpvBIm+/OYAQ9E9qwTTbdMQYatPWKNEw+W8qUxynkmQDujvS8MeMCm
xN1hVDCGOJvg+hIHPPye1Ao4rvkJTptTi8S54EGEof+i38VPEGRg88PzKx5q
7aTW1Rf14evbt1YvffEQFniyrMtYH/Tv81/di8aDTUUzz0W3jyDG+MsbU4mH
74RPYy/LdaElbUu5YRcPJLttktLr90BqIq8g/4cHzNP3fz9deg88i0wXZSgI
QHD79XF4VRu+XBbdLqclQFpwHW2aozZIJZgH554lgL74+1ucKe8gNwrXF4Uh
wC28sKQqpRaE+xFUzb4QIDGpoVZs9xU0ZlFX5bgT4CC54EVYzCvAt7NdXvMi
wFKLyPHwu69AmfYmXjeYAFJWGVTm/upA5/n5+5skApz8bCzkJfgSnF1IA48a
CZC88UuU1es56FnsPuc8ToTSpi+/jYqUIOuVBy/LCSIc2BcP0pspwdYdlr80
TETY0TAbFxFSAjtGwfit00TYSsj2o8lQBL9srZUGXiKcvCjoPKKkAEV/mp0M
ZIkwOz6hjLd9DLtdz5S15ImgCYKCZZSPAVMyc+m5EhHEMQJ+rv5y0Pz1bwu8
JIJ6ieEx/jRZGOMWZmH+SATLHvF7aP4hkL8JSyvzJMLMh0nGnsB78PDeJbts
HyJUU004zfPfAx/+PPnEACL0PLmvsd94F1h3W7d8wolwVyql5AbZXbgadiCl
mUY81Kuc1G2Ot+Fpj04PdTMRIoQbfqWrSUNw6VbiXhsRZBRfypzKkoLhWCer
jS4ibDZXaHtSSIGWUcSZkSEi/M71NTEolgAL2g6drEUihCz1BEiKiUPUfbFd
laMk6OCwe1nqLwo/s16EVdOSINohJYISdx1KWe3EeBlI8GtrybVN/ToMztca
HZwiwamQHxTNQiLA4K4wm8ZHgsfjKcbz69eAc93MmVmIBIx4IT+2SQEQfB56
zlGUBG1s+X9v9vPDY57xFypSJHiadsVetoMX3Bv12/flSXC17qhL2O5l+C7o
91FPmQTfxPk9JZkuQ1JoHnXfcxL0Ew+82wQvQe0HkkzaWxJIflIJybLihr/U
7kXKpiSY5ptl+/3lPNAapytXWZLgkqhUYCPZOeAYasdesSWBHrG9ys3zDNxM
Zebb/0ICQuT4pnHRKTB7GB+TGkKCsLs41VU3ZnDJqZdkiiDBz7FjrbJKTBDA
/mfY/gcJXmt7HDW7wghZi4LMyikk8L2mEC0zQw+VCsq5lT9JcLb4spRcCy20
lljKX8khgX7Risfcr2Pwx6PS428JCdK8iooat6mAiJ28pFtJAoWGo/Z0vJRA
rUZR11NDgtmx2eIJU3K4eFXub0oLCaScRoNl7Q8w1wMMIxg7SeBzjLz8muse
RoYUcMO+lwRc4p2FF/NIGI3mIROlURLo6NUegS/bGEPhPfrKSRIk+MdbaV3e
xNiHn8/gmTvk6xagvTC5hvEiu/Mo8A8JpoS3V4JqlzARejrze6sk6AVL2dNb
85i0bs8vHzYP+bkraPJMZjDF4pmcPXgSeDktmufaTmAa4roqJXdJQMY9L8yR
O4zpp9l+mXJAgk+yr1ijXfowsyZsRAaKHZCRwHp+mOjAbA3fCrE7ugODV58Y
l282YMhuvxFZoN2BdEvxXQ3baszJdOdORYYdEHGX+evqUoA5z5j0qYJlByLD
zvys2EzGCNg00fCc3oEUCdmbsS7BGMnp5eSAczvgKkDy/ONijvm//2vw///X
/gfg+h9r
              "]]}, "Charting`Private`Tag#1"]}}, {}}, <|
        "HighlightElements" -> <|
          "Label" -> {"XYLabel"}, "Ball" -> {"InterpolatedBall"}|>, 
         "LayoutOptions" -> <|
          "PanelPlotLayout" -> <||>, 
           "PlotRange" -> {{-1.5707962626807608`, 1.5707962626807608`}, {0., 
            1.1}}, "Frame" -> {{False, False}, {False, False}}, 
           "AxesOrigin" -> {0, 0}, "ImageSize" -> {360, 360/GoldenRatio}, 
           "Axes" -> {True, True}, "LabelStyle" -> {}, "AspectRatio" -> 
           GoldenRatio^(-1), "DefaultStyle" -> {
             Directive[
              Opacity[1.], 
              RGBColor[0.368417, 0.506779, 0.709798], 
              AbsoluteThickness[2]]}, 
           "HighlightLabelingFunctions" -> <|"CoordinatesToolOptions" -> ({
               Identity[
                Part[#, 1]], 
               Identity[
                Part[#, 2]]}& ), 
             "ScalingFunctions" -> {{Identity, Identity}, {
               Identity, Identity}}|>, "Primitives" -> {}, "GCFlag" -> 
           False|>, 
         "Meta" -> <|
          "DefaultHighlight" -> {"Dynamic", None}, "Index" -> {}, "Function" -> 
           Plot, "GroupHighlight" -> False|>|>]]& )[<|
       "HighlightElements" -> <|
         "Label" -> {"XYLabel"}, "Ball" -> {"InterpolatedBall"}|>, 
        "LayoutOptions" -> <|
         "PanelPlotLayout" -> <||>, 
          "PlotRange" -> {{-1.5707962626807608`, 1.5707962626807608`}, {0., 
           1.1}}, "Frame" -> {{False, False}, {False, False}}, 
          "AxesOrigin" -> {0, 0}, "ImageSize" -> {360, 360/GoldenRatio}, 
          "Axes" -> {True, True}, "LabelStyle" -> {}, "AspectRatio" -> 
          GoldenRatio^(-1), "DefaultStyle" -> {
            Directive[
             Opacity[1.], 
             RGBColor[0.368417, 0.506779, 0.709798], 
             AbsoluteThickness[2]]}, 
          "HighlightLabelingFunctions" -> <|"CoordinatesToolOptions" -> ({
              Identity[
               Part[#, 1]], 
              Identity[
               Part[#, 2]]}& ), 
            "ScalingFunctions" -> {{Identity, Identity}, {
              Identity, Identity}}|>, "Primitives" -> {}, "GCFlag" -> False|>,
         "Meta" -> <|
         "DefaultHighlight" -> {"Dynamic", None}, "Index" -> {}, "Function" -> 
          Plot, "GroupHighlight" -> False|>|>],
      ImageSizeCache->{{4.503599627370496*^15, -4.503599627370496*^15}, {
       4.503599627370496*^15, -4.503599627370496*^15}}],
     Selectable->False]},
   Annotation[{{{{}, {}, 
       Annotation[{
         Directive[
          Opacity[1.], 
          RGBColor[0.368417, 0.506779, 0.709798], 
          AbsoluteThickness[2]], 
         Line[CompressedData["
1:eJw1Wnc0F17clpVC2UpDVMrIiF/J+H60o2RWUokkkr2yR4TslZ09s/d2kb03
2Vvm1/guRK/3nPf9597znHvufT7jjs9zzuV6Z6ysQ05GRmZ42PxvLyd74u4e
1w6yPSkefss1X0qyyH6D5vwOyhz8zZZ7xRgjwLXyg41jB3nX3s/kv+KPOef7
8vElth2U9jNFcetrPObEThNJhGkHHTjZOuB5cjD/3t9IgRM7qPKrnITh81LM
RneSivzxHZSdLSS1/LUWMyXFfOQV9Q4638cVMfK7CdOT5pKtR76D7PyCHY9f
6cLUsWy8sjogoYof34Kqi/sw+c4ax9x2SUhdLuR01PNhTOJqe3EggYT89jIm
zpqPY0LUJN/HbpHQG49vjBfdpzFf69MZs9ZJiOa4Rw5d4BzGSvgUKl8moSHK
7bgnI4sYNRr86cEZEjLtkPgwcAWLkbXQbpqdICGgtitjCN3ESEz1WGyOkNB2
owm3Tsk25mxpdhddHwmtWpquRr8gYegvnXPg6CIhazVGtS+Du5gDf2++q20k
RDhjKRlpsY+Z0tX7evcXCaU+u0gr6nEEevoGryuhQ376B3dPUFFAHdyf0qgg
IUfri8JfgyghiZ1b0raAhGS5mlcfjR0F3abRjdxEEtr/bDMgxX8S1ETlYqpj
SYgz1FKUKpgBHsWWPm6PIiHhl8x4qXBG4Pv8PWUxmIQqmXCiXOXMsM6j8Pq8
GwnxeFOfbn11CiaDqo4JOJNQlJjBscaw09B9wF9yy56ElOvr1kNHOSB/kIbp
mcXh+gmSw2W258DKva7J+z0J/fJyUvXy5gLdLWHLCE0S6qqNfTb3iBvUNGK5
U1+T0KdOcwz/8YsgccPeoU6VhF49Ipx3Cb8E+/P/ie7cI6HwfffZ53NXwO1+
esyHyyQUm37c/kBcCGq8bRU5uUhI4Jy51JvLwvC35zH58NnDeN+a1/PNFQZz
jXUdWRYScvW4YjzfIQLvPoteE6AgofynUwb2l8QA0qsqNqeIKG+Ck8nn9i2w
xfoZ/hwjIplt/Zg87C0o/k+TU3uYiDZCHSwE4yRAsI7ctb+LiDr1eE2EaKTg
7OhDuZJqIkp/k378JQ4Du3S9w/bRRPQyLexoT8wduKGS6PVfOBEdiR5lL6K5
C2YRFlLrwUR0//neTpP5XVi6zB731puIsLFnWO3k78Ew5rXuHdtDft747bMn
H0CxyQL+qBoRFfdsdLu2yYJp/y5TMDMRRUUkE5RYlSBUWUE95CQRmerFJ8ar
KUFld2L8d1oiEpd+v2IdrQTUHU+EwymIqH27pbn6sjJEN8TI/9gmoMBkQfEM
jAo0F9/xTO0jICmLifSLXs/gfITXfkUwASnHX3Jx91SHe+yT96r8CWhh+5g4
7bg6fPwu6lPtTUD0IQO4M9dfQWHgGEetKwGd/iDHOTP+CmS9BMUbzQlo6Dxj
PJXUG7Cw6zXrViGgi9ii+g/HNKH1DcefOWYCer5H59HMqg0KsVKwe5KABA3G
q7YeakP/lEboSToCqjH8O/vOVhvGtRPvSVASUGgSuzrrlDZsfBSI98fh0UjI
lnVD9ntgt8KoSwzg0TPTN/K6Lz/Ae7937f6hePR0w2lHY+4jLHW5XUwOwiNv
0UwpK059MGJMtS33wyNJ+udBg+r68Dlk5eq8Ox71GLPMmvXqg1ekxVeJz3hk
JMd+6VzDJ8hNccfMv8CjqZZWrGKpIexX/8yVOI1HR9dr/7qsmED7iBDdHgse
udA5XkhkMIVoQqFuBQMe2dKmWGz+ZwpSgui8FA0eFTH8I2NzMQXbH30+0kQc
mlRw3HY+bQYEu796MgM4VBa2srKhbA4b4k+5HgTi0NUjb6P6/1hCjWqfPbUv
DumQz9A1MluBv4nacKMnDqmKPHRYxFiBYNo7/4fOONQ+61VZ/t0KDNk/7z8y
xqEoilK95PufYRkf+/uxPA4dL8x3is+2htn8zUClYzhUOhSQs5JsB9HUu1/U
qXCo1Ty0tKHPDp6rk1toH8GhcyasRu1H7KH5CPNzy51tJP8qQ1JTwx6yFcU4
Ipa2kUTh2+3E0w5gvW6VMNWyjVh34mtywx2Bju9vvrHXNjqwumTfOOYMN+Kp
+31pt9Exo5tbdA/cQKLLtOX20W1EXUW+oqnjBpj9sWo8+TbqdLzK3OfmBg9e
FqS/2d1CZS9VZZjq3eAFo6bTtaUtxKpyQfLg7lewdinj62jcQoVTZR9jZN2h
TMvAhe7LFnp2bMg5yMATpLh7Bb1Jm4idOyvjBpsvxDHTiqngNtEX7ctVNNK+
QEF179aZjU209zlBf1/bF1oXi+5mLG4i7yMyB0/zfUEtK0KtbXAT3UoL7vyu
6AcW4lpfaIs2kVG19c/mYH/IfLox4G26iYROnRVEHIFw1u6Eg8/yBlonM2y8
QQiGj0mt7D8WNlAY6dk8oguB4g73/KyZDSTkYSv16mIIKF34t9g5cogV+Vqb
FUPAvQGrzNi2gRr+vp13zgwB7Mmeq6EZG4jlo8FbU93vUJcU3B9rsIG8TvjV
la6EQne0iNqHcSw6sqP58K5IJJAlGYeO92PR+SbB55cUIkE4I6tftR2LTvRz
mnIaRkJAGa/S3QosktP5fuV9eiQoDnLJXYjAoiTqi9x8F6Og+yST1IgqFrnR
D1FXnYmG7i9bnE/b11HVuX/GP7lioEuvYPG/ijU068nu+d/deOidJCpiCtYQ
c/nBLX/VeBh8LlX+IGMNxeSFXyfqxMPYvQafF1Fr6IzTDt+WZzwsXxgSsbFb
Q7aX5eO/d8UD5e9du0rJNZTpHH8u5m0CSMjeYbhbuYrEN121WLwTIYW3R1yx
agV9tshgbGRKAb0rebXORSuo3bDQp/BKCvBdDpTLy1pBfW81FAqlUiD7gtJr
ppgVtMnusLr4IQVK2Huc+h1X0Fv+L4pclSnQTNXTqCazgpzCs56tfEyFlelu
Va1fy+i8x/tbz/rSQDiy28SsZQm1duvZ+E9ngOcTK/KdmiWU5mD60X8/A6YO
zoQ4lS6h4p2h2+mnM8FfW7fEJ3UJxcreOMuvnAnrAgf7KV+X0BORgSD9+kzI
RPzeo7eXkF7hn9nNrCw4vFyS75X/QSLuGRL47znAJSw9wpaxiEpDg6/aTeXB
E+WlUMHERRRgXDdAsZkH1hbfVR5ELSLOt7n6UUfyobN0rd3SexERTM/7ELnz
wfZ2DOr/tIiEhf6z0PmQD/3K/5KCBBbRAsn8Bc9GPrhb1hqfyF5ATzns1wpP
FkJemKEAT8oCGlXsfynJXQhjZaeXpGMWUPkI9WivWCFcPzB9Z+i3gDIVunT/
Uy+ESXfuZ+1GC4jL4cGv1uRCEA93lfASWkCMdkIRD2WKYLn8PhV13jyaPXAi
sLsWQ0ZgSat52jz6QcE6lxpRDAZ6vAHTsfPIvMV8+WluMayx0p+p8ptH6xVN
BTPjxbBh0i9sYTCPwkY9tC5JlACBR/v1zJV5pBI1vMdLLAHyYOeC6pg5xH+h
boLVrQx+fdyyFgidQx2PC8x+/SgDN5n3mEjfObR0fJvKp6QMqNYftljaz6He
4MgCo5UyoJE9OSmgPodu/nxFdFAthxP/fhyPYj2c38XIN8tfAWc+VWh99plF
u0rUsW0blRDZ3PyA3m0WvfgkhP1OXwUcPIP8iXazKM13pNmR7xBPb+A79WfR
7fK9wsz3VXDqBY8Xj+ws+qwyWecwUgUsdwPzB6hmUews87FT7dVAd0aXQsxp
BhEXYnj53teAj7XFnxarGWSZ4k+ItagB2kGXjrdGM0jyMX/Bla81cDwwOsz7
zQwKDRR5aZhSAzRHe/lnJQ/Hj2Zs9C3VANW2lGoQaRrtz3B9uWhRCwetTMkb
ptNI9r2YnENYHSiF8xSx60+jzAt1gRzpdZCkI9GAeTeNyJCkRGt5HciRvZv3
UZ5G3cK8x7Qm6iD0v7zLvKLTqGpI6JIxzy+4FqeQooWbQlaPOaa4yn/Ba0uf
1F6rKTR08DjSZ6Mecu7ElewYTaHwM3KeSZQNQM5Q2HRBdwqdPmO73nOqAdJ+
ji4avZhCW8v/+RvebgDcJN9VWvHD9SxUz2YENwDb9yAlj61J1Bemm/VCqhHM
gU71I3ECkaKFv8jENsG9u+ir9sIE0sh9bC9S2gRsD81K3gxMoPV7/JQyPU1Q
+nSYQ7lgAvmmzmgUUzTD3zdJ0xLGE8hZYLuETr8Z3OyljOkWx9G74FRDN6kW
CC0z8MoZHEOr45HCXTutoFvFWZneMIaEfyir1bO1gXht71pi4RhKbqP1GBNt
g5FmcaXwoDFkmtldYmXUBueHKU+5PB1Dy6ppqS/m2yCVEJ2s3DiKxrWovQi/
26FUtKMGXzSClpT6C45PdYIwu+8jppQRxHX/DMH5Xyek7T7pFgwdQU2w8ugM
ZxeE17ZP6lqNoFMeVr2VGl3wWaH94PeNEXQtIE2jdLILbnxqk6ou+Y0aCVFh
ry26oTChpdS9bBix0XJiWHx6QMD9m0xi+jAqv1/EJh3TA0kfZZtRxDA6EClY
sM3tgRDhliGSzTC66eXU9d9AD5hXNxP0JYZR27ExmwzOXrg+0iSmUDGEXG6y
0GWW9kIOY2Mue9UgwqWOfSzY6wNlDUa5qYxBpPeBPMWQqR8IP1/PpkUOIvrE
R5L3ePtB6t42q4T1INKXjsI9eNEPzVYX7F6LDiIf3E2JlMJ+mBq1vR+fPoDs
sSpNfywGgDFFaIQvtB+VvrgfqEU3BIVbtubbbv3oj33EqQWeIVCDRrpK837E
Nowj8749BDHDr0FeqR8dz5E1vvF5CPhovZKM6fqR4HVdJva5IbhjMmdU+KUP
cbavyZ2uHwZziQgKjHEvKnmwvz/zYwRCQs6MPdfoRb5StfMclSNQuP6j0Fi+
F4medpSyHBkBQkKCTjx/L2p9qP01kH0UrGkzmyj/9KBOQ+UA/eBRcByr9m7T
7EH7YQTprMAx8HScY36p3I0WKJei29ImQOLr20d/9NtRom7JeGPcNLSQHJI1
Hrej4dAGVlL+NKgZRJMP8LejGaW07psN02Cp8ruydrUNaYZLes0sTUMul4pI
lFEbuh76g2ZWdAauVD/geGrWipqjaFYcWmeAhXhttcCmGcUW26ZpH5kDrN5f
fyfPeuQThuF39F2A/mwRhqcf6hErBz0DQ9IClOM+BJy9V4/Mfwf7pZQvgJtz
T0DZv19oJmdybHJxATjCUwK3rX6h/G9jFDZ3FuFek2Kwrk4dalJpdl4mLkL4
5eRQhTs1qMf1ZE6s5hI4fBphO3+hBpmID1/CWi1BwztOwd97CNnMer4U810C
dVucILM5QinmF6t/lC3B1/QYYQ+tasTtJvtqjHEZRo5uixpjKpGSiF6JK1oG
1/ooCSCVoAaUjmOiXYU/nbeCdUpL0E74RmPkuVV4+ntoxdu6BK2V3TlCI7wK
HOvMP4ZJxYgVSRsHqK5CLrvPP9OdIkQfT/VRNnoVxvXt65N2C9AHOzrq8ctr
cMeS41xbeQEa+u4b/PnGGqQ5lVpu2haged1C+/UHa2ARguPB7OUj94rMC8a6
a3C82uDb0F4emjbwIGWkrIERd3k0y24OyjXmLQo7tw63bhLktWxz0I43hUQR
/zpQPrn+L2s3G/26ee1pyq11iLL8qfVwLwuZR+YfP/JsHZqbI3ls/2agMkc2
da9v6xA8PjjUaJ+B5G9WDP8Xug4aW0zfmPd/oikRza7chHXAn/FeydxPR6Jl
S0LMFevAbWyXO3mQigZ/FanbL63DmmuJloBTKlodfHAtFLcOpeHbTDb/UlAX
/1yB3b91UKj7ZMlEloJOfNw/lcaCBXvW1xL3jyQhaUmtB7ZSWHjIF74S6JKI
bHdL8+bvY4EJ+qMnjiSiAy2ez6cVsJCu9+TfZ/IEtChi4DGsiYXBCqn6nxRx
6FG2v/lPFyyctXk3sUUXi+i9Tzhd/YYFH9vHYgFMMUjsc6+SUQAWPjmcm2o9
F42uoFNnFWOwMOJIfUPvYhR6umnuvJKEBTlnrDcVbySaG+r/Kp+BBT7X2psy
YuEoKDZJ530JFiLdfvqO3wpDq6IV1aeqsHDcPXjWFkLRaQmx4qA6LCx76vgX
yYWgVX3msMF2LKh7PZ1XVgxG1FoNjHE9WGj1vim58SwIjazaywsOHvrjd2yR
TysAxQudvB8+gYXrF+ZtAjr8EJVhULL5zKH/F0sutw37IMNVSwbmBSxsXf7W
QzXnhUat72hYLWGh5+orBxmsJ6qip9T/sYqFXP5rvHa77uhdnTyjJxYLAYL/
+ouoviIdM2mxG1tYMBHpcd5gcEW3uZ2KUnFYUBRLFOA/64IMORVtxwhYeGu0
nNv21BEZjLro95OwcN7Cj+a2ji3idLE38d/FwoTNdc1iOytEee+2Df1fLPxw
GizhDzJDRXoGFk/3sVB6HH/+jpIhsqG+qap8gIWbbNKdAo46SNPFmv70v8P4
3z2+J/j8FcqpTA1LOMTdhWIFNJoP0QeqsdX1Q9xvkYm5nicEaYUdxw4O8Y/P
95cUo1Vg8tvgWtchVsxVb5CO14Koys3I94e4J4mJTcXiI3A0VrBWHvKlP9ER
LUw0AbcZU53BQ3uWH9SOYnwtgFpuM7jg0F6+2+fcWqysoZ+rOEtl79AeSRsB
VU17+HR5pLZ453A/RerrYy85wz0a5pkxIhYIYeHVhae/wMOAXO5GPPbw/W9k
sj3hBvofIyPNtg/9C8J9AAp32MqX157ZwIKaP3cFJckDih6MhLOuY8HaR/Fk
6+o3oKmYfEm3chgf98wS1UFfmPrsR3V/DgvDriO0HG3+ULPGI+ExdXgeZChz
sZMBoNR0ws937NB/6euURf1BkHr18t3FPiwISslms3cFg0/JFXLJLixUS2iq
2baEQM4we7RK62F+bvplQnUo/LfAcLMfYcHoRvLzhNIwODkpli5VjoUDsUoy
qoJwOFduMqxfeJjf68uqramRkB/BqH867TD/Ag/2VQNjwOw5Y2WjDxakwlP8
CHGx4C1wYFDrhgW6LxQMT9TiYGAnj9fWHgtLa9rxa7rxsJtMrX3lExYSGi7V
C3skwoc8rXL7w/MbsNfvc+RkEtx0GIswl8SCo8jXZ72hSRBJHU0lIIKFVz/m
F8xTkiESF2s+ewYLLJYpx0oaUuFL53qr7fo6kGc87/WQTwMW45UzPjPrsDFF
HaU2kAZ9dFWntAfXoeOJrsDuXDo4tSY/fV+1Du6XripIU2YCnoI86ZfnOvxd
Um3V4sqF3gkmdTvWddimzBKU08mFXxXtRdeo12GZkyr4enoubOjvv8shrMHw
s6JXFCJ5kK2rLndxaA2KalnXkmTyoejdpazJ74f3bcTgyT9vCyG+vExQhnYN
ph+pPTOKKYWQsTnrtyMrgJm31+oYL4WI8s6+uKYViHSJNxQ4VwaFLj9dWgtX
QLl8+etyVBm8ech0MOy3AnX8DsUfIsph59p3s83bK5BwIoH9bUglRLxJO+ae
tAzXl/GrV+7XQHUuBWW9xhLgciDnlGQ9WHdeG46qWYB2fkkmkzf1YEffKrCS
vgCJqTcsm5zqIehCNR0EL4By7DVJq/p6UA6rWcTrLECe35mmPvkGCFqWIv9J
uwBGhsQJP81GqBGccbBSm4dFvpwTVO7NcCd5yy1tZxZGks8bbXa3w3NHPozC
h2kops5UTttqh6pIRV9OlWkI1r118y1LB9zWce0gk5mGJ7yqZB0vOsBS7pEW
4fQ0VGd+C0qb6AD/zn7jnM4piC/AFb9d7YTefeYKbckpKNSc/7fg2g1hrL+P
Md+bAG5GAbO6kG54LQodrNwTEFBrNvcj+bCOjMw4J0U2AYbcZC2qTd3Qof/v
+XblOPDMcQTVHe+BDAWRCFrxcQjXVbwUE9gDhiaVr8fExsDOqOLRs9heINI9
ZEh+NAJ3AP/+RE4vbL477kR+bQSOMwi5NFX3wo6W9TsHxhEIz0souzXRC+RM
Q9A28huKcd/4zp/rg+CGZsUGo9+wZatGtxjZB0MZmcNc0cOg74Hvsg7tB8/s
iKYl2iG4ria0KpLSDycm3Zo7twdh5+pHmpWifljy4IjoHB0Ez9YxmTcD/fC4
TUPufOYgpNDX591mGYBt4U6FPflBmA4OCj4eNACf+aNLQkMHQC1O6EW07yDo
bSC/FIl+wB2d0EqPGYQPFo4/ty72Q4Cxj0FxziDE+9/LUqfvhxbMkkt3zyBw
Ksv+cZjqA4nxhExKtiHIT40roffsg7McbOSGMUMw6Za0fGOsFyaD/2ZK5wyD
tTq1TF9YD9jv/SyRqxmGG9+Vjr5164FT2i/rXvQMQ2DdrzZy0x5QvF48ZLo9
DCnn+PsC5XqgptuYPOXmb0hpwgS1HnRDAv3sixM1v2HtydMun0/d8MGjhXyy
ewQGms/GMWV0wuuTn0papkYA1EI91r07QSmMzqBwYwTk3Wr/rhl0glSqwsA3
hlH4+k9v6rlQJzA1DaSKKY4Cr8iN5raiDqiinnni1TUKrO5mbmdb2oHFfTf0
v84xeMhwRuAGTRscPxH9+MLEGEz2b62KrLXCv+/SZLTrY7CdKs70pLcVlpOd
P07RjwOvXcrGSHQr1DRQS3nLj8PNW//6NURbwYCKeXqqfRxcl7N8J3Ra4Jcb
P79P2wSsmF/SqJ1sAol/3+N4RicgbFpluLS5CfJtyNhqlyeg5X6EdEteEyQY
DZARjk1C1K6uvJhbE3xRcxp8+2gSRjS+8wjzNcEdgT4X0YZJoPOP10yybYSp
j9IGhm+nYIdJM6tAoAHOpm6lSOhOwRnxrPv+h3pUbS51+qjxFAwU+Qg7H+rV
bg2mFwmOU7BCfBcSP1YPNSqLt4d+TMGV6ZDSSd96iJUOZL89NgWcs8UUorhf
oME4X8fychpi2y9seXbVAWVkP85baxris7c4NSrr4Cd3PQ+F/jScOXus89Gh
3iaKJnpt2k7DXVyzuIZrHQQ811LujJ4GF2aK6+7idfAranzaY2oaLvVxuuWn
1MJVnkGyPd0Z2NHmkv4VWAOd2Q3XzUxmILkmj5HFpQYsbxa9X7KegSb6Ws7P
JjVQ9yikeejbDHSpYL6ZK9TAq0/KAYUZM7DOafPvzoka8Mvt5DTCzoBfw9Fs
xfMItiWaMNNWs1D11KZpTqIKGlVy7zc5zkLjhKNfLmcVhBtEPMlyn4UPsw9U
wiirABPzSd0mdBay6GyfFXVWgtcRBivG4lmg53SrFXpfCdzNalm38bNQl8mx
Th5SAUrPls8kmM/B1uRwtyJ1OVwy6uP2tJuDXLsIztvrZUBwr+Q1cp2DbB/9
4keDZRBd6ndTIngOUuS6FH6klMGfM6IqvflzEDkWd+flozJwnrHzIt+aAxVD
Gx6qgFLIMabfeWcyD4WMpTt2QiWw2idM3LKeB45iAl7tVAnwiaviv7jMQ+jj
8hj5IyWQRBa1mRA0DzM2j1wc+oohMvDq8kzhPGjHUL3HWReDW8Hd0Xc78+Dm
htu+3FwE6kSbqndfFkDhndyxUatCoHRacHkXsgjlBsYFZxnywcic4plW9CK4
t9tmPfqXB8O6F65qJi2ChNvqlut6HmQqqne+KVyEMrWyc1c78kCVu5PjZf8i
RAsWXrnsnQeJDUUFCix/QAjwpNljeXCH7uu8VMgf6N+jvkLDlAsuERdl2UOW
YEHhQaNPcCYIHE3+uxa1BPIjml8u22TCsAVPbn3iEnwg4+rr18gEQUVedrOC
JeDYujZsxZcJI9RC8+29S3C5Z3S/oS4DxCwkXL4c6jCyF632DsSfsPBUqWzN
bxkiu04vVpqkw2NKJ976bytANeJFJxCTAppVEv33glZAWnxPbsc9BaysCI4N
kSuAp8S8GjVOgYQ/hv2NGSugLf0sevx2CpDaXzu1dKzAb0431eGFZEj6LjHQ
ybgKgTrXgkPEkuEvD8H5d8QqfN4jU/kxkQjZsobD6+lrsBLsvrCoFw8bQdxq
E3lrwH3zhYD/i3i4PjY01FG2BsfunY659yAeio3uDGW2rAHO6EHf74vxgILZ
B/WX1kD43KOrmZNx0D1e27dwdR0MHTnb51/GwbYpW9dE6jrkCLDHFubGgHgk
auhMxkJs+IPCCnwkzAnmSOllH9btzHQ6J4YiIfBXTMGRQx0yMea2ZVcaCcur
DvFizVjYvbt0N9UuEqJByiFyGQtTtkq8UhSR4Gz2mqOAfQMeG8ckyrFHwDz7
7x7H1xvgryMs9kY5DLLf9cqwLWyAwBaHTcPJEEj+aL/6dHkD2D3+9YQSgyHa
hCfcY30DlibjmB0mg8HL0RZLImwA85DcCc+cYNCJ5I4ZPboJvy+MMYYqBsPZ
XrO9ON5N8Cx4wOYWGgRet5mL+Q03wSz57AkJkUD4cEGV/zZuE7ReF+5lS/uC
Odb2tghpE8SMfSZMTvuCc3X8C66/m/D5xakBRbwPRL3Guh6h3IIjvm8z9bN8
oDvca6yWeQtM31P1UnD6wC3GWt87oltgnRtXUH7UG+jIBTfumm3B8085uMJ1
T8ifPVr0YGMLpBl+mqyf+AoWw22N3rgtGM3JWeDHusHNDv/hbtIWPOwpcvLo
coPKYva/6ke2YYhbuz08wA0avl25a8y0DZWsFblcLG4wLPSwJ0xsGxq5WnEV
F1zhwM597Y/1NmjOdDoHKrhAjYncv2sO2yAgN0BvLOoCrjonGM1dtoF/u8RS
j90FaBRCxfa/bUMpS05Q9qQzMHKn2DFGbcPwT15Bd1NnuNTccEyiahsMfZyu
pIs5gRwLFY/3ERwwp4l2Hfyzg4s99xM8qHBwvKZvr7zHDv76up93O4aD4XCn
p0mJdpB1lIbdgREH2u9JRw8e2gHD3nEaYy4cPPzzFtqCbGFgmmFZ+TYOritG
lJYK24BmztlsDhccjJpI0973tYJbBm/42L/iQFCT75Pteytg4o1JYf6GA5Wu
KtERSSv4lcAZSxeIA0rBqaxTK5bAE8odcBCHg6q3GSz+jy1hxf6q2UwNDp59
XjVRZLEAKzmxGz/J8FD5buNTXL0pYO+mJgRR4qHFKV8nN94U9KQ5TtrR4OH2
4tbEgqMpvBIm+/OYAQ9E9qwTTbdMQYatPWKNEw+W8qUxynkmQDujvS8MeMCm
xN1hVDCGOJvg+hIHPPye1Ao4rvkJTptTi8S54EGEof+i38VPEGRg88PzKx5q
7aTW1Rf14evbt1YvffEQFniyrMtYH/Tv81/di8aDTUUzz0W3jyDG+MsbU4mH
74RPYy/LdaElbUu5YRcPJLttktLr90BqIq8g/4cHzNP3fz9deg88i0wXZSgI
QHD79XF4VRu+XBbdLqclQFpwHW2aozZIJZgH554lgL74+1ucKe8gNwrXF4Uh
wC28sKQqpRaE+xFUzb4QIDGpoVZs9xU0ZlFX5bgT4CC54EVYzCvAt7NdXvMi
wFKLyPHwu69AmfYmXjeYAFJWGVTm/upA5/n5+5skApz8bCzkJfgSnF1IA48a
CZC88UuU1es56FnsPuc8ToTSpi+/jYqUIOuVBy/LCSIc2BcP0pspwdYdlr80
TETY0TAbFxFSAjtGwfit00TYSsj2o8lQBL9srZUGXiKcvCjoPKKkAEV/mp0M
ZIkwOz6hjLd9DLtdz5S15ImgCYKCZZSPAVMyc+m5EhHEMQJ+rv5y0Pz1bwu8
JIJ6ieEx/jRZGOMWZmH+SATLHvF7aP4hkL8JSyvzJMLMh0nGnsB78PDeJbts
HyJUU004zfPfAx/+PPnEACL0PLmvsd94F1h3W7d8wolwVyql5AbZXbgadiCl
mUY81Kuc1G2Ot+Fpj04PdTMRIoQbfqWrSUNw6VbiXhsRZBRfypzKkoLhWCer
jS4ibDZXaHtSSIGWUcSZkSEi/M71NTEolgAL2g6drEUihCz1BEiKiUPUfbFd
laMk6OCwe1nqLwo/s16EVdOSINohJYISdx1KWe3EeBlI8GtrybVN/ToMztca
HZwiwamQHxTNQiLA4K4wm8ZHgsfjKcbz69eAc93MmVmIBIx4IT+2SQEQfB56
zlGUBG1s+X9v9vPDY57xFypSJHiadsVetoMX3Bv12/flSXC17qhL2O5l+C7o
91FPmQTfxPk9JZkuQ1JoHnXfcxL0Ew+82wQvQe0HkkzaWxJIflIJybLihr/U
7kXKpiSY5ptl+/3lPNAapytXWZLgkqhUYCPZOeAYasdesSWBHrG9ys3zDNxM
Zebb/0ICQuT4pnHRKTB7GB+TGkKCsLs41VU3ZnDJqZdkiiDBz7FjrbJKTBDA
/mfY/gcJXmt7HDW7wghZi4LMyikk8L2mEC0zQw+VCsq5lT9JcLb4spRcCy20
lljKX8khgX7Risfcr2Pwx6PS428JCdK8iooat6mAiJ28pFtJAoWGo/Z0vJRA
rUZR11NDgtmx2eIJU3K4eFXub0oLCaScRoNl7Q8w1wMMIxg7SeBzjLz8muse
RoYUcMO+lwRc4p2FF/NIGI3mIROlURLo6NUegS/bGEPhPfrKSRIk+MdbaV3e
xNiHn8/gmTvk6xagvTC5hvEiu/Mo8A8JpoS3V4JqlzARejrze6sk6AVL2dNb
85i0bs8vHzYP+bkraPJMZjDF4pmcPXgSeDktmufaTmAa4roqJXdJQMY9L8yR
O4zpp9l+mXJAgk+yr1ijXfowsyZsRAaKHZCRwHp+mOjAbA3fCrE7ugODV58Y
l282YMhuvxFZoN2BdEvxXQ3baszJdOdORYYdEHGX+evqUoA5z5j0qYJlByLD
zvys2EzGCNg00fCc3oEUCdmbsS7BGMnp5eSAczvgKkDy/ONijvm//2vw///X
/gfg+h9r
          "]]}, "Charting`Private`Tag#1"]}}, {}}, <|
    "HighlightElements" -> <|
      "Label" -> {"XYLabel"}, "Ball" -> {"InterpolatedBall"}|>, 
     "LayoutOptions" -> <|
      "PanelPlotLayout" -> <||>, 
       "PlotRange" -> {{-1.5707962626807608`, 1.5707962626807608`}, {0., 
        1.1}}, "Frame" -> {{False, False}, {False, False}}, 
       "AxesOrigin" -> {0, 0}, "ImageSize" -> {360, 360/GoldenRatio}, 
       "Axes" -> {True, True}, "LabelStyle" -> {}, "AspectRatio" -> 
       GoldenRatio^(-1), "DefaultStyle" -> {
         Directive[
          Opacity[1.], 
          RGBColor[0.368417, 0.506779, 0.709798], 
          AbsoluteThickness[2]]}, 
       "HighlightLabelingFunctions" -> <|"CoordinatesToolOptions" -> ({
           Identity[
            Part[#, 1]], 
           Identity[
            Part[#, 2]]}& ), 
         "ScalingFunctions" -> {{Identity, Identity}, {Identity, Identity}}|>,
        "Primitives" -> {}, "GCFlag" -> False|>, 
     "Meta" -> <|
      "DefaultHighlight" -> {"Dynamic", None}, "Index" -> {}, "Function" -> 
       Plot, "GroupHighlight" -> False|>|>, "DynamicHighlight"]],
  AspectRatio->NCache[GoldenRatio^(-1), 0.6180339887498948],
  Axes->{True, True},
  AxesLabel->{None, None},
  AxesOrigin->{0, 0},
  DisplayFunction->Identity,
  Frame->{{False, False}, {False, False}},
  FrameLabel->{{None, None}, {None, None}},
  FrameTicks->{{Automatic, Automatic}, {Automatic, Automatic}},
  GridLines->{None, None},
  GridLinesStyle->Directive[
    GrayLevel[0.5, 0.4]],
  ImagePadding->All,
  Method->{
   "DefaultBoundaryStyle" -> Automatic, 
    "DefaultGraphicsInteraction" -> {
     "Version" -> 1.2, "TrackMousePosition" -> {True, False}, 
      "Effects" -> {
       "Highlight" -> {"ratio" -> 2}, "HighlightPoint" -> {"ratio" -> 2}, 
        "Droplines" -> {
         "freeformCursorMode" -> True, 
          "placement" -> {"x" -> "All", "y" -> "None"}}}}, "DefaultMeshStyle" -> 
    AbsolutePointSize[6], "ScalingFunctions" -> None, 
    "CoordinatesToolOptions" -> {"DisplayFunction" -> ({
        (Identity[#]& )[
         Part[#, 1]], 
        (Identity[#]& )[
         Part[#, 2]]}& ), "CopiedValueFunction" -> ({
        (Identity[#]& )[
         Part[#, 1]], 
        (Identity[#]& )[
         Part[#, 2]]}& )}},
  PlotRange->{{-1.5707962626807608`, 1.5707962626807608`}, {0., 1.1}},
  PlotRangeClipping->True,
  PlotRangePadding->{{
     Scaled[0.02], 
     Scaled[0.02]}, {0, 0}},
  Ticks->{Automatic, Automatic}]], "Output",
 CellChangeTimes->{{3.887940600638981*^9, 3.887940626573079*^9}, 
   3.887959051282289*^9, 3.888567565525019*^9, 3.888567894275375*^9, 
   3.8889119360048733`*^9, 3.9396985163216467`*^9},
 CellLabel->"Out[58]=",ExpressionUUID->"401765e4-5e01-4269-9129-969180796a3b"]
}, Open  ]],

Cell[CellGroupData[{

Cell[BoxData[
 RowBox[{"Export", "[", 
  RowBox[{"\"\<affgauss2der-orisel-kappa4.eps\>\"", ",", " ", "%"}], 
  "]"}]], "Input",
 CellChangeTimes->{{3.88795904909532*^9, 3.887959049579318*^9}, {
  3.888911938566212*^9, 3.888911940028919*^9}},
 CellLabel->"In[59]:=",ExpressionUUID->"1ec220fd-39d1-41f9-a862-37c969652034"],

Cell[BoxData["\<\"affgauss2der-orisel-kappa4.eps\"\>"], "Output",
 CellChangeTimes->{3.8879590554766293`*^9, 3.8885675658125687`*^9, 
  3.888567897183982*^9, 3.888911940768073*^9, 3.9396985164325037`*^9},
 CellLabel->"Out[59]=",ExpressionUUID->"9c84d3b8-5ad8-40f3-9d87-4f3f8eb7a05e"]
}, Open  ]],

Cell[CellGroupData[{

Cell[BoxData[
 RowBox[{"Plot", "[", 
  RowBox[{
   RowBox[{
    RowBox[{"affgauss2respsel", "/", "affgauss2respsel0"}], "/.", 
    RowBox[{"{", 
     RowBox[{"kappa", "->", "8"}], "}"}]}], ",", 
   RowBox[{"{", 
    RowBox[{"theta", ",", 
     RowBox[{
      RowBox[{"-", "Pi"}], "/", "2"}], ",", 
     RowBox[{"Pi", "/", "2"}]}], "}"}], ",", 
   RowBox[{"PlotRange", "->", 
    RowBox[{"{", 
     RowBox[{"0", ",", "1.1"}], "}"}]}]}], "]"}]], "Input",
 CellChangeTimes->{{3.887940637243518*^9, 3.887940637968238*^9}, {
  3.888567899574877*^9, 3.888567902962104*^9}},
 CellLabel->"In[60]:=",ExpressionUUID->"46693ed6-3fa8-4020-8120-4680b7bd65c7"],

Cell[BoxData[
 GraphicsBox[
  InterpretationBox[{
    TagBox[{{{}, {}, 
       TagBox[
        {RGBColor[0.368417, 0.506779, 0.709798], AbsoluteThickness[2], 
         Opacity[1.], LineBox[CompressedData["
1:eJw1Wnc0Fl74l4SQMr4pFSXJSpFK6H3MQjYhFMouKjtUNlnZe++ys4Vrr+zV
m703r/2+Rvz8zvn9/rn3fM49z73389zz3OfznPNce/VO2YCYiIgo63j431lG
mlp8/9oucjwrEPHQNUhYqMhxjZxpF3mnR97Ku6mA4b62FHuecRc9IRIj4775
DnPF7/lT1vO7SLyprW7D3RlDvdtE4KXdRWahhgs7bN8wR/r304B6F7VMee6Y
q0Vg1rpSVOQodtHv6EbyZfdEzLgw3Qkt0l3ELPt+deRvOqY7wznHmPj4fDVZ
nnM3czG19GtaNocEND9pcbWuuADz0+nlabc9AlI0SaVIUivFJC+3FQfuEFC+
gRf5TctKTIiGkH78BgF9ZjkvwelRg3Gv/06TvUpAt3usIs8H1mNs7lxA5YsE
ZHSYv/N8sAmjQb59cWCSgM4XKLMt3+zESFu9bpoaJSBf4W4B5rBujOB4t9X6
IAGFaqhp2Zb0Yi6X5nRS9RLQLCVjQak6FnOG9conxk4C2rfwuJQyMIg5/ObD
yf6bgPZmb83VWo1gxo2M3cXrCOjxSTxWwXMC0907wKeECOhpheetO6emMLUg
Of7yFwHRX6geyQqaxqQwsAjZFxDQk8dHsp+H5zBGTUNreckEROTgthjOhcNo
3JWJq4onIKns08UCwWsYqfjSp23RBNRJrnTCNmIdw2kbmjYXTEBzz/25Tcs3
MatsCtpMbgQ0piCt9VCbgBkLqjzN7URAMk8+DolE7GK6DrlKHjoS0EJuBS/T
8B7m5wA57TMrAjJ3NGvXdviHsfGobfLRJ6DVlKtN/3xOgNHGHetIXQI686mj
VE+aGDRexrOkaxOQhYfc3QKKkyB43/FTrSoBPXttcO9qJAn8m7l3d1eCgBTI
RPa4Z8jATfJ7nOENAooMTWJ6K3gWqn3sFZmvEdB/C56tV9nOwUH3U2LsZQL6
FJyn9TL/HFi+XDWQpicgLfXLgr0dNPDK9u4t7pMElPheqSXrBj3A98pf6+N4
lP78eoyp+EWwx/mb/RjGoxnzKOkf6xeh+J4u82ssHvVUPlQUS2IEnlpi175O
PBp+5U9wpLgMl4eeyJRU4RH+sdnqTTwT7FH1YB1j8IjZ95Hq3wQWuK+S7H0v
Ao8e8Yo19FFcB4tIK+HVYDzK8G3sOrK+Dgs3GBJ0fPCIFVvyY0aBFbAYbSMx
ezzq5uwRwNOwQfH72W0yDTzS575tb9rJAR/69miD6fDoQjYFZ9UFXghTVtAM
OYtHWLNyMg5tXqjoSk4MpTzeTyuL5XICL5C2y96JOIlH3xdEI6I5+CCmIU4u
dnMH8SuKSJ8UvwvNxWJe6b07yAFbOhvy7R4wRXr/+xW8g2LvUDG3BAiCBMOY
ROW3HdSL6+t2mREEk9C7vlU+O6gpl+DTIigEhYHDjDWuOyh0ma7ucFYIpL15
BBotd5DFfDbpmcePwMqhx6JLZQelteReeH9WBFpfMM5P0+2gr80Ubc+YxEEh
Xhj2zu4gyY9sj7IVxaFv/GXYWaod5HX9lupTV3EYeZ0sIUiyg+o2z2O1FsRh
zYQ78dvWNsp96n7QVSoBDDYYTcH+beTvLanLYvAY9P1ftX0L20beDxZXmLak
YaHT7Xpq0Dbaqu5x/HxbBsxp0u3L/beRYk/WFfY3MmAbssQ+47GNfmhpntGc
kgHvKCt3QdtttMTbtyP05ynkpXlgZtS30UDS97N07XLwr+pHnuDFbbQ/3ExP
IChC2+Btqn36bZQpH56qyqQEMTuFRr/ObSMs/ivfmLgSCPMgJmHybcTmlh/9
+ZsS2Mf2+j7CbyFTus1bC+zKsONwYCzSv4VS9Cf6nPVVYE1A/trjwC2k4IuY
3h49g2rVXkdSvy2UV3outZhTDb6918A2em0h56TdR3xqasCT8erbE6cthGv5
TFeZrQZmDLb/pN5toS3TRilWHXVY3I7/+1RuC11fouBV+q0BUz/XA5VObyFR
qdevcS1aEEO656J5aguted8PEiVogZomsdXrE1tod2sos4ZNG5pP0KlZ726i
/7JIyWTdtCFHkZ8xcmET3RZKeuAr+gLsVm2Sxls20bDkSHV3/Uug4jz4+c57
E9WxcZ2LxOtCwyeSFDuPTWRTnkPzi0YPPndThTq7bKIxlzcN21x6sG53xTbY
fhNdsEz6UqSrBwNNGKES000k6Go+p/NbDxINnOsOZTaRq6bpSfPUV3A/kbTP
j3ITlcSfFBh7qw+CnR9aRMk2Ec0Iz0Gmrz5g/g1XbRNvIo4V7WsRWfrw+HnB
9xd7G2h802yuY1kf1Gl0v9xa2EBWKYr9peYGYOdcxtneuIHKaRh5guwMoUzv
rTOVywbKG1CLJko1BmGWHh4fwjryP5Mu8srQDBLoKPlVttZR0D0zCip/Mzh5
SuLhpbV1FNU2/2ywyAxa54rEM+fWkUip6Mz0KXPQyI7U+D2wjrzm+OiL0s3B
SkDPhbJoHVFa1ydqbbyDLPm1fp8P62jD5IeOrPIHuOxA/cl3cQ11zCs8Oi1m
BSYprQyxs2uIa0PzATy3guJ2j5/Zk2uonN600uu9FShdPZrrGFxDoUU52Wrx
VuDRgFOm+b2GhsSqpsb+WQHubDd7WOYaOp0afaa4yhpqU4L74t+uIYGz7L/m
FWyhK4ZXw3AEh1RdRi1NCu2BKOVd2EgfDm1u7Wl87LWHO5nZfaptOCTptFWc
umEPAWUcSuK/cOj+cwVZVV4HUBy4JnM1Eoe0n3svU+Y5QNdZWuFBVRwawKUd
/fvpCF0uG8zybato7qjFtrLzM3QaF8zd+7WCdGueCQ4VOUPPGF4RU7CCVJRc
/zI1O8OAmnD548wVZB2wYmUx6AzDEg2+6tEryKCedFz6yBkWr/7h/eiwgjgl
u6V+SbsAyd89hwqhFXSgGlpSPOECgtJi58QrllF+19o9TyY3SOPoFlCsXELf
lJSlwzs9wPhmfo1T0RIycWX7tjHjAZw3AmXys5dQfb1ssd6BB+RcVdKmjVtC
X5jCDxw4PKGEoftL3+cl5JGQ8yvJzROaT3U3aogsoeBkod3fGC9YmuhS1atb
RMlx4qZcdV8hZyxvJPDXIpJ7dq/51vBXeD8SYFhbsIhOx0pOPt7+CltYRbvr
KYvI0r44p/KmNxx0dkXPuC0ijID822o/b6Cu6po0ebyIHOm3qXhf+sCdqK73
Fi0LKDJl7YEDjR94ydoQ71YvIM4iwsTSbT8YP7wU8qV0AUlcKVF1kPeDb6+N
SnzTF5BYNectvI8frHIf/ktzX0BUluQzhuT+kIW4fIZEF5Br8+J/0mTf4Pjz
S5Uon0cS/7W5XvkWAE7h3A9+588js4LSWpOEAMBK9zQrfZ9HTfyWZM35AeCZ
c2X5ZcQ8UiWuOCrvC4BZ20K+jzbz6BbZluinS4GQQjGJsvnmUVm5qahXViBc
u/No8HzmHBrr0VU0HQkCWeWFMJ7kOeSxulrWhwsCO6tQlcfRc0hXSjBJiTgY
OkpX2qx95o71zDtZ15vBYC8ah/rezKEBa+nYZotg6FM+SgninkPRY4cv1qhC
wMO65h11ziz6Mr61b6AYCvnhZtxsabPoObOijqJBKAyXXVx4FDeLXJzn7BTt
Q4Hv8MMrM/9Z9EGeVjQoJRTGPFietZnPIpXgLAXmvVAQiHAV9L49i8Q+k2p8
/B4Gi+WSp0jzZ9Df8HOMZIwRkBlY0mqZMYOUm1vUZu5GwFtjjoCJ+Bm0Sneh
akIuAlb+O3Op0n8GfbT4r/qeSwSsve+7Y/V2BgVav/RTWI6AHbbX2pM3Z5CU
y8xjy8ZIIA52KqiKm0aqnF1F/cHRUGeyYccdNo0CJnn+DORHg5uIPibKbxpF
lY6ZHXRGw6nVJy3WjtOI17pitIgqBsilz45xa04jS1BknveMAeqjWIro/6ZR
NJst42f3WLj05peere8UIqhABXt8PEQ1Nz8+4zaFmv4d0fjUxAMj2wBXssMU
EqWZE70wfYwn1rY7TKcQd2P7tUH6BLigzubNJj2F1PntBT9pJQC9eODP/lNT
6C5GVOZoOQGoLhmd5P8yiSg7NE0OryWBr53VfIvNJLodWP7sxv0koBxwbtcx
n0TXO618DWWSgCIwJtznxSRqz9T3FrBMAnKyHq4poUkUfe1zMXNjEpzaFFYN
IkygPeUCx+sfkuGwlTZ17cMEuiNLfVZrJAWUItiKGEwn0LAObsh3MwVSDAQb
MK8mkK1c5OHg6VSQIXo146s8gTadc4ja76dC2L38Gxx3J1DMbDr3maBUuJWg
kKa3NY7uNWpQc8ingba1b3qPzTiyS1lsERpNh1yxhJJd83FElmwdo0lIB+Jz
hU1XjcaRoHO6UQxtBmT8GJozVx9HEpa5g1+fZMDWGCc7pcA42o9z3aAtyIDz
oUFKnhtjSFlJNeq/wO9gCVSqJvhRdJOo3qPENBMkxJH769lR1Moy/EbNNxPO
P7EoedE/isTOuKWz52RCqTyWUblgFKFH1aXGG5lw8CJlQvDdsf1GRMirT1ng
5ij8jmpuBG1LeJNGx2ZDWNlb79yBYZTsbohlOZUHRpXMFd8bhlG+nfFU8MU8
EKjpWUkuHEa/8WP4Gzx5MNgsoBQRNIzGBbWUctTzgAlLcsFZfhjt4qXs1bPy
IH0nJlW5cQjJlQVHPdXOh9K77dXbRYOoOoWceQr7E+4w+EnRpg2ifaKEac21
n5CxJ9vFEzaIut+zCBDICiCipm3MyGYQZX8OqUp5UAC2Cm2Hf+8PIpUhwaX2
iAK4/+a3cFXJX7SmIWOY8aoQCpNaSj3KsOh1TuyFufPFwO3xVST5OxYxXM/a
L7pbDCkm0s0oEotiDc8UFikWQ8idlj+Ej1iEaeKUk/YpBsuq5h1TQSzSdGYh
tBGXAN9gE7/Crz9o1QEflbFfArk0jXkMlQPIQ/cuOnmhHJRf0siMZw4gOdHb
v7sx5bDzQ3sqI2oAUQvLOi8ZlIOwxOZ/gnYDaExiYZCkqByaba46aN8dQJEs
9ZLTar9gfMheMvF7PyK7v2t26kcFuLI3jppE9KNb9KIVi/0VwGZNY8fn2Y8o
VRns2Ikr4S11xo86/X50/rViVZ5WJRBE+s/OMvejxO93as/QVQFN2u1BzrA+
lMZkHtUWjKBww95y060PzYfVMWQ0INCARqoKyz70t05BewmPIA6rDXJKfSiz
tahigKcaOCm9U95R9aGZrqT7zOHVIPZ+2rzQpRfdIMY3S1nUgKVg5EnMux5k
65V3T129DkJCLg2rvexBz0fTeJVs66BwNbbwnVwPsjw9PxEQXgc7SUkGiVw9
KKZaWG4aWwd2lFlNJPPdyDatTXbtZT18Hq7y+a3bjbrufTeQ/dgAcfdF9acV
utGTfH84jG0AFFAn/A/TjeieLwUS1zUAkWTzCs+V4/VS0puk1I3gmt2tEPS3
C1ktRKjTZjSC1+dpuufKXUjyYfQqzUoTZGANlz+IdqHoyz6VmgzN0MK3UO99
pwt9Ii7ROSXWDBRzK9YV1F2Il2/6uVtEMzDGr+ZCWCdiZ7WwfSLTAjdE6QXa
PTvQlAWP0lhNKwi660jNm7ahmXEu3uXTHdBC+JT68mkb+s16898MpgM03sYQ
93O1IfFLwr3qVh1grfK3omb5N6p9IvAhY7wD8q6p8Eab/0aFr//8ZUadcLPq
MaO8RSticnIfFG3tgmJeA9t65Vb0vqdEs3W+CyRSXfsE77ai9oES9kiybnjl
W+1/c6sFRZS/fk/1uBviNAVPnrBpQR2WF6ReNHYDPf7WcsHHZpQj9IxGur8H
kk1lpTk1m9FReDbWh9ADfKOmaQmCzUjio4LX1cu9oNiQruu334SSr47miOn3
gk/wtX7DT03otJXrzy+EXiC+81/VRedG5HbP7MCHtx9wxgffvnjVow75cTan
pT/Ql8N7Tt6wHkn6J1U4MWGhfMsw4LJEPbp6elnlSAkLbk7dAWVHdUh+zeKV
fTkWGCPSAjdt6pCmp7OJS+BfkGhSDDYyqEXnE8W2EjWGgOOMB9198Vp0+KXM
Hhc8BNQqv4JJrtUiZoat6ubOIfg7eiMkcbgGefedEbkmPQzmO3shQyo1iFv1
630HsRGIuJEapiBWja6HXmh8pDgGn94Mnme6Wo2+vnyZ5B4yBg2vmHn+7iOk
I1iQqvN3DDTtt3joLBH6Rl1KbMA3Du7f4+546lWhDH/TiYc14zBItnn3HaYC
afkE0L5YngDX+mhBIJSgCtLba2FW0zDf8TDYoLQEcSs6sD6MmQb5v3+WfOxK
kIet3jmy+mlgXKWLxRKKkaq8r8hV+hnIY/A9+rBbhEb1BGsvFc/AiKljfcpe
AYqc9pSMOZoFc5byGPq9XNQfj3/wX8QCPHywI6dnn4u6oGqNomYBSGT5jrL3
clButNba4MICRFv/0Huyn41uJPlF7QkuQnNzFJv9QSY66XmzrnVwEVjeOeSN
HaYjY5HW5TNnlmHFtUSP+0s6+vL0MnUN7zKURmzSfjxKQ0LJp/kp1ZZBofaN
NS1RGnr937qscuwyOP6nLSh5IgXd/11Cx8W2Ak84I5YCnZPRAj0z7r8nK0AL
fTGjJ5LR0zvrVJZGK/DdWPbIljgJpVhfrP6QtgIDv4Trf5xMQFbmlySJr6zC
5Y+vRjeo4lEDg+ELa4FV8LV/yh9AG4fEk6oWH6mswptPV8Zbr8QgPEWv7rGo
g8HPpPeNr0cjW4ML79/Hr4KME87nFEcU0rkgJmFUsgqcrjUPRPgj0Ff2kxoM
M6sQ5fbDb+RhOMoQZtdu2VsFCo/gKXsIQ1XsJ/J/nsXBopfBtyKZENQaJTdx
5QEONL3lZ5QVg9HB/nuZSGkctPo8EFp7FoQufr7DAlo4+O5/eo5TLwC5iyQ7
HjrggO/qzMeAdn+UxOH/mdYHB7TXS278xvoiRrkGnGQkDjZufO0+Ne2NavO8
9cPScNDNrvVJBOeFPt4YCjlRgIM8rlscDnseyENH/4V7FQ4CeI76ik65I5oH
ZtXMLTh4z9vttHbOFcVp5c529OBAkT+Zm+uyM9rouHY1cAgHOuaLeb/lP6O/
HgXT+lM4YLLyJxc1sEdhCdt9Uos4GP3Ip1vsYIM2YwrLhdZwEPtloIQryALx
cjh9Fd7GQSnFNpOYkhmiIb2mI7OLgwfnH3VwfzZAs1kHrvoHOHgjTrHPo6aF
enQN33gf4qCrkL+AXPcJcjQZKfh1hIM+qywMX/5toJYQuEk4xrG2kguKMSrg
m1ZRDsdYMU+z4VGiHiyIsn4L+nfMP4X2vIqVCfRi/NfW9o79KWtwtzD5PZxx
fqGmhT9+j8c1Qxg/K/BvP/m6ZwMHnKJX3Fps7KDisGxKbeX4PkIfuVV1HeGc
y42uhVkcDESZmuJYneCLyZK07xgOdsIjqgovukCeCW8M/MEd66VGWntqN/jF
fUboVMcxv6AtQzjpATXmk7WjdTjQ+Mbyi4TgCYuGefj2UhzY+SqebV3+CtxU
CvV9Wcf+8cgqUR3wg9/2sX68QTjAug5SMv7+Btyt3oy+rjhwFCHJw40FAH3a
nxdkVsf8H/GRFPUFgaYEf7qpMg54hKVzGDqDYfCoWF5DBAdVgroa9i3HdUX/
3ZUPt47f54F/FlSFQe00Pv7eKRyY309VSyoNB386FbFZ3Coc8lcQnSqIAI14
ke3Ov6vAxLeo2poeBWJRTkg7cxV0uB//Uw2MA1+uNqp6yVUQjkjz30mIP87r
KlkK7KtA5XLynKxGAqRGfDT5j2IVFlZeJ64YJUI3if9j/d8rkNTAWn/HMxmM
kpz/pUquAL112umShnRo0b014XllGYgz1Xo85TKAqVmjUmRnCdbGSaM1+jPg
Z6cNs0/HErTLGnHvTX8HD+qDo4VPS+DByq7wiCQL9Ll2H+hjF+FgQbVV71oe
XKSPjS1yWoBNkmweGYM8mOrkd15RXYBF5lPBfN/zwM/rXcgpjgXAPivSOsmb
D0WZpBfmuuahqOa/lRSRn/CSZRs7xjwP5pEDZ+d1CiGL3P00tnIWJqQ0npnH
lcJBhfaiJPU0YGYc9dpHSkH2c1Bv2NwURDknmnFfKQMND1+vCzVToFy+6L4Y
XQaZ/FRRP62moJbrU7FhZDk0LJPKao9OQhJ1EoNOSAVAYS6Wv2ICDn80Xq/q
rYDdUGJdQsQEaD5Zun2FrhKqe5sxBOsJoHXilxoKrIRk4ftWOXeO88F6o536
tyq497Fs9yBjHPgWt5dvSlbDCJPyeqjMGOgKkFv+0a8Gvneiv0Yox8Dfg3HX
w60a5NerppLaR2GRBU7N1lWDvZBUQ4ryKCRpeV1JEasBu5e8s06vRoCunVH+
qkgtBF1zoFWMHIKtXMi9IFQPMzW3zmboYKGNS4j2/Yt60Ey0Ze/kwkJy+n3r
pi/1QDJKG2NN+APK8beEbOrrQV+zMk44+A/k+19q6pVrAGmNJqLwjgEwN8OP
+us2guib+MAIrX54vLAhOuvSCIupJkNCt/vhisFqyqPURshrT+KQP9kPbdoz
pssLx7pLyvHnr6w+4JTt3ZG2bIJZ1JAdS9IHc5y51Kc8mkGH43ZdZFMPVKX9
+KCd0QwbYyvkBYk9EMaS1lfQ+r+4/i6XYw88ZoyNenW2Bcavm2vz8/VAymkf
tuqIFhAbzJT7ltQNuvOGGIfMVrAyCFkPD+6CwVQm8/WuNmDb07qUq9cOxaRZ
yhkbbUC8xUVg4WqHYKOHD3To28FkNmf5wnYbyHKoErWrt8PDWfMQd+82qMr6
GpQx2g4/h62XhX79hsSCrWKd5Q6IsR8uI/C1wmd6l+jz1J2geM3JCHeyFTSt
zzq13+6EH3u3k1T6W4D2Aae0kGUnmJYQ0el+bAG3cp2h83ud4DyBnzFubIZC
3ZmjWdcuKA3ha5U49gsLDbdFbUgXmFfYV/rLNEFAjcV0bGoXfOCU2OdnaQIz
FqIW1aYu+NEdYR7U0whs04xBtRTdIPXiiYPNg0aIMFJkjQvshquyFUrnaRrA
wfyX1LP4HoiXQhR9/2pBDLb1qXN74IXBk7ekE7VAce62c1NVD2i9W+KzqK+F
iPyksoejPRBudblq06cWire+cjJd6YWSXp7Gb1dqYcNeg2ouqhcUDvNulcrU
gKnndqddWB+0FjfWLQUh4NO4vcyb1geJRMatVQYIdtlNyJeK+qAoKvznrAAC
r9ZhkRf9fWDgx0DFN14FaWfq80Xp+8HwLj48ka8KJoKDgimC+uGgU0dVZLYC
NBJuq8f4DUAoieDVGtdy2CIb1fseNwDPiER327XLIeCd79vi3AHwSkoIu3G/
HFowC85d3QNQT+iT+blQBoIjSVkk5/8ATcY08KiWwWXG88RmcX/glnrF+KX7
pTAWfJD1KBcLirQn4j05isFx/0eJTDUWvgfk2OVTFMOF189r1bux8MiEcZp2
uQgU+Yr/fNjEAkngNUv73CKo7npHnPbgL3yXutjTIVAESWem1Kmr/4J7nu/A
9WeFYOjZQjzWNQjtVr+U7PJ/gvbZNyUt44NAMdtZ/TzqJyiFU70tXBuE7tqj
Jh3XnyCcrtD/9dwQnLF0s8E++wm0Tf3p/IpD0NH13yurg3yoJJ2U9T7WtYGo
hvGiYj7Qe+yF3esYhsRYSmfZs3lAQR3z9OroMDTYuOU4EHLhKPQREeXqMJyn
crEK78k9jlMnk/EzI6ASLBFm55kL1Q2kwj5yI+D/lsq4fzMH3p6imxhvG4Gm
xdfX4wayoc6Ni8v39yh8GQ6/WVuTCYJHoQlsQ6PAaWrrm5KUCT8/Ep2vWRyF
pWs1T3+6ZkKSeT/RzukxkKjbT5J/nAkuGl8GdKTG4JlntaZL+w8Q4+51vtsw
Blo1VsKhU99h3OTRWzOdcfCu6s5x4c6Ay+kbaYJG4yDD5RArSZsBGtPpE2Tv
xuHx2W51LkI6dL2kVU/6PA7qTynEXtanQ7XKnOif2HHozn35VetlOsQ/CmQQ
HR4HxUpmJZeINHhJM1NL/3wCaE6IKFOypgJJVN+Wj94ExGeQJmIpU+EHSz3b
SdMJaA9FrE2bKYC/m+y9bj8B9aRJ46T1KRCgpqfcETMBF/r3hikMU6AuemTC
c3wCJuOxZ7dyk4GdbYBo32gStry0Hg4/T4KOnAY+i/eTQDTD89JIMgmsHxTp
L9hNQoD/DdEzvElQKxXS/OfrJCiOzPllkCeB1hvlgMLMSfjiP2V2oSwR/PM6
mM1xk2DHudBYwpQIm4JNmAmbKSBH3S8L8fHQqJIn2fR5CsR2c8xu/YmHiLeR
stkeU5DMG6TfVhwPmLg3mh/DpuCqHSW7g008eJ84Z0NTPAUa42tLofg4YGnW
yBbdnoJ9sd3pAKI4UHq2eCnJchrCRhgw/NwxwGrey+LlMA0qz8pWT56LgR2P
Cg5z12nwUhHn3tyMhphS/weCwdMQ+rMu8nZFNMxfuqvS83MaEiJq9S7JR4PT
pIM38cbx+ohPVYRtFOS+O7P76v0MtF61D6IYj4Dl3jv4DbsZYEUOlaYNEcAp
oLrt4jwDl+UMjxZ+REAKUfR6UtAM8Kf7nZW0iYCoQPbFycIZmHbsNzamjgC3
AvGhV7sz4PHI5+kjiXDQxH+sfOUyC49NSST26kMhXCv214b3LAQ79s0tZIdC
H6oucwmehdsUV6w3w0JBwYusOCllFmb5H5apmISCxMXQnMnGWdgZKFmXOBsK
t4Xy4l9RzkHw6Qnx3zohQPJl1vlVyBwcxG0gR9pgMLc8+UwvZg7otcx7y4+C
AGt0lV03ZQ4Sqp9MU64EQZaiZseLwjkIy56LnW0KAlWWDsbnfXNgEHsC6/A5
CJIbigoU6OehK5XuEg0uEMSo3GeEQ+ZBdHun8elIADhHXpdmCFmAekYXTvZe
P+AmSz1YiV4AizUfP8NiP8BaseXVJy/A6r2vf1CkH/AocjBYFCwAp8+91Fpd
PxgkvT3T1rMANVbEvafWfIHfStDZhea4ruP8ZGBM5wuz8kplK/6LYMD25u3A
W294SvKFo/7rEhTCJaNQfU/QrRTskwhaAipHUu+Gp55gY7PzuSFqCXIivmaf
uesJSfNmfY2ZSyDecc9r5oQnENq0v7S0L0HIkxtBeQkekBIq2N9Bswy6OQ8z
Yybd4YBtx+lv5DKcN8/RY7R1gxxpM+zq9xU4vd1L7TPiDGtBLBqj+Ssgb2ih
9uS3M/AN//nTXrYCHAaxjnRlzlBsLvYnq2UFZrwE2IZCnAEFMwyYLqwAU5wS
hk3OGbpGanpnj3Xs9NNl0bhqJ9j8cL5zNH0VJp7KU+sYfAGBKNTQkYoD8ejR
6FonB5jmyRU2zsHBRxduqwFdBwisiys4UYIDgcckRWSiDrC4/CmRvxkHxcys
/2pOOEAMCH+KOq6Tnn199TXIzR6cLLQZCxjWoLPE46rPt48ww/C3+7P2Gvh3
zokxldtCzqsekfOza/Dg+giZtrYVpJo4LssvrkHAjU+dluJWEPOeLcJzdQ3m
L2uQJHFagfdnexxhZw3eSXkaie5agkEUS9wQ2Trc+1S4/TXcEi73WOwncKyD
elJxAC/WArxF6Yq5zNYh9blciKbJBzC8qsolurUO9e1ic0X+ZmCJsxflJaxD
OZuNeo6JGThVJapfO1gHozvJXxolzCBaG+d6gmQDrriIRj/bfwtdEd7DNXQb
EBbc7bhs8hYe0tT4id3dAB6xG5wLsm+AiphnTdxiA2aqlO3dOUzgYrcqKb/N
BuhZWG1Jk5sAW4LDZVb7DShQe2HBNWcMopgWKRKXDfDbN+KQTDUGG3v9xPrA
DRjUydDoZjGGsY0oZcn8DRhj384Qum4EP6fIih6vbUCmES1Zn4ABWGF/N/ps
bUCCQPVR0AUDeND+DdtF2ID+iRWVDwR9qChmONA8sQnW6t7FPqX60PD1pvg7
2k3g77l+4p6gPmBvP+kO59+ETIzm/GPx13Do4LEyb7cJocaqqn/e6EH1e5mj
W582gUMJ9jUU9MDVgJrG0nkTZln1zfF8ekCuEMb/7+smUGbRmnvv6QINS5oD
TfTmcV0v2kLqowuszQ2nBSs3wTgoaDjwlQ7I0J9i8zmxBT+Tcp/gWLXherdk
kuepLXC4+N6Wd0cLDvw8mNxOb8GM3wR1UpMWZJORM3yi2YK8MU8q6jdacG6f
gvzdtS1IfZ/8jrpQ85jnuUVl0S0Ibf6dGCX/HHRzL+cwOm/BwfZnnXupavDw
7QtOBvctkJsofUzvqAa0HHFpdF+3ILjE1o9JRQ3qkpjjqQK3YDeSZ7zwhBqw
hbEEHCZsQcsbuduzus9gyZHdYrJ6CxYLs6ylbqqCjQz//R9E2/DNx/XRx14l
wImnJwWRbIPNkNW2fJ4SGD9iPOtAvg1lQtNjT/2UQOsO0fzTc9ugZhFJ8uuJ
Eoicb4tcYd6GmZzNmLdVikA5+frfHdiGnmDbpEuGCpDwMbi+5NM2nJO5KJb2
4SlctCTlTXDehltn7osP8z+FoLcfY73ct+F+dYWbNkEG3HV0bJ77bUNiaK+C
kJMMmEpyse/HbMNN3ZEq82Bp4Kep88FUbEP3E5xccNMTaMnYUG7Y24b4SxUb
ZwwlgNBE/Iv4aBu8K05Vb9ySALY52usiJ3fAVaTwD+eOOLjcuLtZTrkDPHQ3
DEI8xUE4yTI47/IO5IqyOUrniEFe9FZvNGYHagpa9K9SikKE/46qhcsOZPml
41+fFIbGbNLKXI8daGAbQd7pQrDddv7GivcOWJMrdyrKCoEy5YNto+Ad8G4z
3yoLFwQqL9vQFyk7wM/ag/buPQQnZ0K/VOMO5IVf/ksRcB+MrfbUmCnwgC/p
M75cxgvZWp4c9NR4QF/to+OteWFDjP6AnBYPh43bthl8vOBAw5O4cREPTdlx
mTI5d8A/R2+pgQMPRiFkG1Hqt6FovvnLW2k8fL8Q1vLqCxfsdT5T1pPDg/Rr
7UGi01yAKZlkVVPCQwJLmUFaMCc0ux+0wHM8+MRIkpNlccAwyx16OhM8ZMTS
vLywcBOIX4RnlHnhgfHnAZlsCCs8kWB1yPHFA1nvlStSPKzgy5UvlxyAh9Hl
Eg2pluvw317rhm8EHrrz2ZxUia8De/ihsG4GHsK3/j4Lc7oG8t0G3aTNeCDq
5Zu6rXUFgks3kvd/48FxCsfrnHsZsPFfbNY68WBcacvef+oy6JlHXhr8gwff
OptG11JGsKJsN8iew4NWnua5zXsXIFqSf0+FjADYE3aGfwLo4Ee2engVJQEk
/vrQ0W7TQul/Dvwc5whwPY3pUbMWLQzM1JgfXiDAW73J8NQ7NHDOQ2Eqg5MA
G+f3P91bOwPMqxZOdLcJsBnKwaswTgU8amFXPt8lQMQEzlKznxKeso2oqwgT
AL9lxS3ecRo8Gk3b/skRYPh3Zrbs/ikI5fE3MVYmgLzMNtUk7SlICcsn7VUj
AF1UqpL+bRKoMSSIZOgQ4EdaoPktW2I4IPUoUv5AABu5l+merocYynfflSut
CWD/5ZSc/ol/GMY/bbib9gRoUw6cpv26j3mQTsf5z+UYT+2/nSwiYCyeJMal
hxDgo+Vhw133TYxzbr0QbSQBSvdNC72UNjABDPNYx1gCnP7ay//95jome46H
TjmNAKKsAmohkyuYCgXlvIofBFiKrY4LalnCtJZYy93MJQD5n456lvoFzLxn
hedBCQGM7hVObW7OYPC4MVajimMcPBzGxzGNIdU4WdtdTQDbx5wxhx8mMdfZ
ZQ7SWggQ0+zIau04iuELMIuk6Tjmy/7qnpLrEEaEEHDfsYcAe18w0iL5WMzL
5j/vlYYIUMS6glV06cWY3dk/UzFGgDVbZ8y7G90YxwimTLZpAixgL27zj7Vj
vInEpALnCfB0V8wuqaYFE2lsMLO/TICX3zmCWTcaMBldXi6G64Tj+PpHVPa+
FlMskMXcvU0Ay8ExtV/2VZiGhM4KoT0CBGvqPbuWV4rpI998nnZIgKlMrHeC
cwFm6v15/LmTu/Cvna3uzWg2ZgP7MMSBbBdWm+JFK9dTMUSiL3hnKXdhSGLu
p559HObsd6cOxXO78Hs55qK7czCGiSblzS/6XbjrkveyYt0dw/2xiZzt4i6Y
X0j8HO9siRGaWEwNuHJs/70jat5ZBfN//arw//2q/wNd8v4z
          "]]},
        Annotation[#, "Charting`Private`Tag#1"]& ]}, {}},
     {"WolframDynamicHighlight", <|
      "Label" -> {"XYLabel"}, "Ball" -> {"InterpolatedBall"}|>}], 
    StyleBox[
     DynamicBox[(Charting`HighlightActionBox["DynamicHighlight", {}, 
       Slot["HighlightElements"], 
       Slot["LayoutOptions"], 
       Slot["Meta"], 
       Charting`HighlightActionFunction["DynamicHighlight", {{{{}, {}, 
           Annotation[{
             Directive[
              Opacity[1.], 
              RGBColor[0.368417, 0.506779, 0.709798], 
              AbsoluteThickness[2]], 
             Line[CompressedData["
1:eJw1Wnc0Fl74l4SQMr4pFSXJSpFK6H3MQjYhFMouKjtUNlnZe++ys4Vrr+zV
m703r/2+Rvz8zvn9/rn3fM49z73389zz3OfznPNce/VO2YCYiIgo63j431lG
mlp8/9oucjwrEPHQNUhYqMhxjZxpF3mnR97Ku6mA4b62FHuecRc9IRIj4775
DnPF7/lT1vO7SLyprW7D3RlDvdtE4KXdRWahhgs7bN8wR/r304B6F7VMee6Y
q0Vg1rpSVOQodtHv6EbyZfdEzLgw3Qkt0l3ELPt+deRvOqY7wznHmPj4fDVZ
nnM3czG19GtaNocEND9pcbWuuADz0+nlabc9AlI0SaVIUivFJC+3FQfuEFC+
gRf5TctKTIiGkH78BgF9ZjkvwelRg3Gv/06TvUpAt3usIs8H1mNs7lxA5YsE
ZHSYv/N8sAmjQb59cWCSgM4XKLMt3+zESFu9bpoaJSBf4W4B5rBujOB4t9X6
IAGFaqhp2Zb0Yi6X5nRS9RLQLCVjQak6FnOG9conxk4C2rfwuJQyMIg5/ObD
yf6bgPZmb83VWo1gxo2M3cXrCOjxSTxWwXMC0907wKeECOhpheetO6emMLUg
Of7yFwHRX6geyQqaxqQwsAjZFxDQk8dHsp+H5zBGTUNreckEROTgthjOhcNo
3JWJq4onIKns08UCwWsYqfjSp23RBNRJrnTCNmIdw2kbmjYXTEBzz/25Tcs3
MatsCtpMbgQ0piCt9VCbgBkLqjzN7URAMk8+DolE7GK6DrlKHjoS0EJuBS/T
8B7m5wA57TMrAjJ3NGvXdviHsfGobfLRJ6DVlKtN/3xOgNHGHetIXQI686mj
VE+aGDRexrOkaxOQhYfc3QKKkyB43/FTrSoBPXttcO9qJAn8m7l3d1eCgBTI
RPa4Z8jATfJ7nOENAooMTWJ6K3gWqn3sFZmvEdB/C56tV9nOwUH3U2LsZQL6
FJyn9TL/HFi+XDWQpicgLfXLgr0dNPDK9u4t7pMElPheqSXrBj3A98pf6+N4
lP78eoyp+EWwx/mb/RjGoxnzKOkf6xeh+J4u82ssHvVUPlQUS2IEnlpi175O
PBp+5U9wpLgMl4eeyJRU4RH+sdnqTTwT7FH1YB1j8IjZ95Hq3wQWuK+S7H0v
Ao8e8Yo19FFcB4tIK+HVYDzK8G3sOrK+Dgs3GBJ0fPCIFVvyY0aBFbAYbSMx
ezzq5uwRwNOwQfH72W0yDTzS575tb9rJAR/69miD6fDoQjYFZ9UFXghTVtAM
OYtHWLNyMg5tXqjoSk4MpTzeTyuL5XICL5C2y96JOIlH3xdEI6I5+CCmIU4u
dnMH8SuKSJ8UvwvNxWJe6b07yAFbOhvy7R4wRXr/+xW8g2LvUDG3BAiCBMOY
ROW3HdSL6+t2mREEk9C7vlU+O6gpl+DTIigEhYHDjDWuOyh0ma7ucFYIpL15
BBotd5DFfDbpmcePwMqhx6JLZQelteReeH9WBFpfMM5P0+2gr80Ubc+YxEEh
Xhj2zu4gyY9sj7IVxaFv/GXYWaod5HX9lupTV3EYeZ0sIUiyg+o2z2O1FsRh
zYQ78dvWNsp96n7QVSoBDDYYTcH+beTvLanLYvAY9P1ftX0L20beDxZXmLak
YaHT7Xpq0Dbaqu5x/HxbBsxp0u3L/beRYk/WFfY3MmAbssQ+47GNfmhpntGc
kgHvKCt3QdtttMTbtyP05ynkpXlgZtS30UDS97N07XLwr+pHnuDFbbQ/3ExP
IChC2+Btqn36bZQpH56qyqQEMTuFRr/ObSMs/ivfmLgSCPMgJmHybcTmlh/9
+ZsS2Mf2+j7CbyFTus1bC+zKsONwYCzSv4VS9Cf6nPVVYE1A/trjwC2k4IuY
3h49g2rVXkdSvy2UV3outZhTDb6918A2em0h56TdR3xqasCT8erbE6cthGv5
TFeZrQZmDLb/pN5toS3TRilWHXVY3I7/+1RuC11fouBV+q0BUz/XA5VObyFR
qdevcS1aEEO656J5aguted8PEiVogZomsdXrE1tod2sos4ZNG5pP0KlZ726i
/7JIyWTdtCFHkZ8xcmET3RZKeuAr+gLsVm2Sxls20bDkSHV3/Uug4jz4+c57
E9WxcZ2LxOtCwyeSFDuPTWRTnkPzi0YPPndThTq7bKIxlzcN21x6sG53xTbY
fhNdsEz6UqSrBwNNGKES000k6Go+p/NbDxINnOsOZTaRq6bpSfPUV3A/kbTP
j3ITlcSfFBh7qw+CnR9aRMk2Ec0Iz0Gmrz5g/g1XbRNvIo4V7WsRWfrw+HnB
9xd7G2h802yuY1kf1Gl0v9xa2EBWKYr9peYGYOdcxtneuIHKaRh5guwMoUzv
rTOVywbKG1CLJko1BmGWHh4fwjryP5Mu8srQDBLoKPlVttZR0D0zCip/Mzh5
SuLhpbV1FNU2/2ywyAxa54rEM+fWkUip6Mz0KXPQyI7U+D2wjrzm+OiL0s3B
SkDPhbJoHVFa1ydqbbyDLPm1fp8P62jD5IeOrPIHuOxA/cl3cQ11zCs8Oi1m
BSYprQyxs2uIa0PzATy3guJ2j5/Zk2uonN600uu9FShdPZrrGFxDoUU52Wrx
VuDRgFOm+b2GhsSqpsb+WQHubDd7WOYaOp0afaa4yhpqU4L74t+uIYGz7L/m
FWyhK4ZXw3AEh1RdRi1NCu2BKOVd2EgfDm1u7Wl87LWHO5nZfaptOCTptFWc
umEPAWUcSuK/cOj+cwVZVV4HUBy4JnM1Eoe0n3svU+Y5QNdZWuFBVRwawKUd
/fvpCF0uG8zybato7qjFtrLzM3QaF8zd+7WCdGueCQ4VOUPPGF4RU7CCVJRc
/zI1O8OAmnD548wVZB2wYmUx6AzDEg2+6tEryKCedFz6yBkWr/7h/eiwgjgl
u6V+SbsAyd89hwqhFXSgGlpSPOECgtJi58QrllF+19o9TyY3SOPoFlCsXELf
lJSlwzs9wPhmfo1T0RIycWX7tjHjAZw3AmXys5dQfb1ssd6BB+RcVdKmjVtC
X5jCDxw4PKGEoftL3+cl5JGQ8yvJzROaT3U3aogsoeBkod3fGC9YmuhS1atb
RMlx4qZcdV8hZyxvJPDXIpJ7dq/51vBXeD8SYFhbsIhOx0pOPt7+CltYRbvr
KYvI0r44p/KmNxx0dkXPuC0ijID822o/b6Cu6po0ebyIHOm3qXhf+sCdqK73
Fi0LKDJl7YEDjR94ydoQ71YvIM4iwsTSbT8YP7wU8qV0AUlcKVF1kPeDb6+N
SnzTF5BYNectvI8frHIf/ktzX0BUluQzhuT+kIW4fIZEF5Br8+J/0mTf4Pjz
S5Uon0cS/7W5XvkWAE7h3A9+588js4LSWpOEAMBK9zQrfZ9HTfyWZM35AeCZ
c2X5ZcQ8UiWuOCrvC4BZ20K+jzbz6BbZluinS4GQQjGJsvnmUVm5qahXViBc
u/No8HzmHBrr0VU0HQkCWeWFMJ7kOeSxulrWhwsCO6tQlcfRc0hXSjBJiTgY
OkpX2qx95o71zDtZ15vBYC8ah/rezKEBa+nYZotg6FM+SgninkPRY4cv1qhC
wMO65h11ziz6Mr61b6AYCvnhZtxsabPoObOijqJBKAyXXVx4FDeLXJzn7BTt
Q4Hv8MMrM/9Z9EGeVjQoJRTGPFietZnPIpXgLAXmvVAQiHAV9L49i8Q+k2p8
/B4Gi+WSp0jzZ9Df8HOMZIwRkBlY0mqZMYOUm1vUZu5GwFtjjoCJ+Bm0Sneh
akIuAlb+O3Op0n8GfbT4r/qeSwSsve+7Y/V2BgVav/RTWI6AHbbX2pM3Z5CU
y8xjy8ZIIA52KqiKm0aqnF1F/cHRUGeyYccdNo0CJnn+DORHg5uIPibKbxpF
lY6ZHXRGw6nVJy3WjtOI17pitIgqBsilz45xa04jS1BknveMAeqjWIro/6ZR
NJst42f3WLj05peere8UIqhABXt8PEQ1Nz8+4zaFmv4d0fjUxAMj2wBXssMU
EqWZE70wfYwn1rY7TKcQd2P7tUH6BLigzubNJj2F1PntBT9pJQC9eODP/lNT
6C5GVOZoOQGoLhmd5P8yiSg7NE0OryWBr53VfIvNJLodWP7sxv0koBxwbtcx
n0TXO618DWWSgCIwJtznxSRqz9T3FrBMAnKyHq4poUkUfe1zMXNjEpzaFFYN
IkygPeUCx+sfkuGwlTZ17cMEuiNLfVZrJAWUItiKGEwn0LAObsh3MwVSDAQb
MK8mkK1c5OHg6VSQIXo146s8gTadc4ja76dC2L38Gxx3J1DMbDr3maBUuJWg
kKa3NY7uNWpQc8ingba1b3qPzTiyS1lsERpNh1yxhJJd83FElmwdo0lIB+Jz
hU1XjcaRoHO6UQxtBmT8GJozVx9HEpa5g1+fZMDWGCc7pcA42o9z3aAtyIDz
oUFKnhtjSFlJNeq/wO9gCVSqJvhRdJOo3qPENBMkxJH769lR1Moy/EbNNxPO
P7EoedE/isTOuKWz52RCqTyWUblgFKFH1aXGG5lw8CJlQvDdsf1GRMirT1ng
5ij8jmpuBG1LeJNGx2ZDWNlb79yBYZTsbohlOZUHRpXMFd8bhlG+nfFU8MU8
EKjpWUkuHEa/8WP4Gzx5MNgsoBQRNIzGBbWUctTzgAlLcsFZfhjt4qXs1bPy
IH0nJlW5cQjJlQVHPdXOh9K77dXbRYOoOoWceQr7E+4w+EnRpg2ifaKEac21
n5CxJ9vFEzaIut+zCBDICiCipm3MyGYQZX8OqUp5UAC2Cm2Hf+8PIpUhwaX2
iAK4/+a3cFXJX7SmIWOY8aoQCpNaSj3KsOh1TuyFufPFwO3xVST5OxYxXM/a
L7pbDCkm0s0oEotiDc8UFikWQ8idlj+Ej1iEaeKUk/YpBsuq5h1TQSzSdGYh
tBGXAN9gE7/Crz9o1QEflbFfArk0jXkMlQPIQ/cuOnmhHJRf0siMZw4gOdHb
v7sx5bDzQ3sqI2oAUQvLOi8ZlIOwxOZ/gnYDaExiYZCkqByaba46aN8dQJEs
9ZLTar9gfMheMvF7PyK7v2t26kcFuLI3jppE9KNb9KIVi/0VwGZNY8fn2Y8o
VRns2Ikr4S11xo86/X50/rViVZ5WJRBE+s/OMvejxO93as/QVQFN2u1BzrA+
lMZkHtUWjKBww95y060PzYfVMWQ0INCARqoKyz70t05BewmPIA6rDXJKfSiz
tahigKcaOCm9U95R9aGZrqT7zOHVIPZ+2rzQpRfdIMY3S1nUgKVg5EnMux5k
65V3T129DkJCLg2rvexBz0fTeJVs66BwNbbwnVwPsjw9PxEQXgc7SUkGiVw9
KKZaWG4aWwd2lFlNJPPdyDatTXbtZT18Hq7y+a3bjbrufTeQ/dgAcfdF9acV
utGTfH84jG0AFFAn/A/TjeieLwUS1zUAkWTzCs+V4/VS0puk1I3gmt2tEPS3
C1ktRKjTZjSC1+dpuufKXUjyYfQqzUoTZGANlz+IdqHoyz6VmgzN0MK3UO99
pwt9Ii7ROSXWDBRzK9YV1F2Il2/6uVtEMzDGr+ZCWCdiZ7WwfSLTAjdE6QXa
PTvQlAWP0lhNKwi660jNm7ahmXEu3uXTHdBC+JT68mkb+s16898MpgM03sYQ
93O1IfFLwr3qVh1grfK3omb5N6p9IvAhY7wD8q6p8Eab/0aFr//8ZUadcLPq
MaO8RSticnIfFG3tgmJeA9t65Vb0vqdEs3W+CyRSXfsE77ai9oES9kiybnjl
W+1/c6sFRZS/fk/1uBviNAVPnrBpQR2WF6ReNHYDPf7WcsHHZpQj9IxGur8H
kk1lpTk1m9FReDbWh9ADfKOmaQmCzUjio4LX1cu9oNiQruu334SSr47miOn3
gk/wtX7DT03otJXrzy+EXiC+81/VRedG5HbP7MCHtx9wxgffvnjVow75cTan
pT/Ql8N7Tt6wHkn6J1U4MWGhfMsw4LJEPbp6elnlSAkLbk7dAWVHdUh+zeKV
fTkWGCPSAjdt6pCmp7OJS+BfkGhSDDYyqEXnE8W2EjWGgOOMB9198Vp0+KXM
Hhc8BNQqv4JJrtUiZoat6ubOIfg7eiMkcbgGefedEbkmPQzmO3shQyo1iFv1
630HsRGIuJEapiBWja6HXmh8pDgGn94Mnme6Wo2+vnyZ5B4yBg2vmHn+7iOk
I1iQqvN3DDTtt3joLBH6Rl1KbMA3Du7f4+546lWhDH/TiYc14zBItnn3HaYC
afkE0L5YngDX+mhBIJSgCtLba2FW0zDf8TDYoLQEcSs6sD6MmQb5v3+WfOxK
kIet3jmy+mlgXKWLxRKKkaq8r8hV+hnIY/A9+rBbhEb1BGsvFc/AiKljfcpe
AYqc9pSMOZoFc5byGPq9XNQfj3/wX8QCPHywI6dnn4u6oGqNomYBSGT5jrL3
clButNba4MICRFv/0Huyn41uJPlF7QkuQnNzFJv9QSY66XmzrnVwEVjeOeSN
HaYjY5HW5TNnlmHFtUSP+0s6+vL0MnUN7zKURmzSfjxKQ0LJp/kp1ZZBofaN
NS1RGnr937qscuwyOP6nLSh5IgXd/11Cx8W2Ak84I5YCnZPRAj0z7r8nK0AL
fTGjJ5LR0zvrVJZGK/DdWPbIljgJpVhfrP6QtgIDv4Trf5xMQFbmlySJr6zC
5Y+vRjeo4lEDg+ELa4FV8LV/yh9AG4fEk6oWH6mswptPV8Zbr8QgPEWv7rGo
g8HPpPeNr0cjW4ML79/Hr4KME87nFEcU0rkgJmFUsgqcrjUPRPgj0Ff2kxoM
M6sQ5fbDb+RhOMoQZtdu2VsFCo/gKXsIQ1XsJ/J/nsXBopfBtyKZENQaJTdx
5QEONL3lZ5QVg9HB/nuZSGkctPo8EFp7FoQufr7DAlo4+O5/eo5TLwC5iyQ7
HjrggO/qzMeAdn+UxOH/mdYHB7TXS278xvoiRrkGnGQkDjZufO0+Ne2NavO8
9cPScNDNrvVJBOeFPt4YCjlRgIM8rlscDnseyENH/4V7FQ4CeI76ik65I5oH
ZtXMLTh4z9vttHbOFcVp5c529OBAkT+Zm+uyM9rouHY1cAgHOuaLeb/lP6O/
HgXT+lM4YLLyJxc1sEdhCdt9Uos4GP3Ip1vsYIM2YwrLhdZwEPtloIQryALx
cjh9Fd7GQSnFNpOYkhmiIb2mI7OLgwfnH3VwfzZAs1kHrvoHOHgjTrHPo6aF
enQN33gf4qCrkL+AXPcJcjQZKfh1hIM+qywMX/5toJYQuEk4xrG2kguKMSrg
m1ZRDsdYMU+z4VGiHiyIsn4L+nfMP4X2vIqVCfRi/NfW9o79KWtwtzD5PZxx
fqGmhT9+j8c1Qxg/K/BvP/m6ZwMHnKJX3Fps7KDisGxKbeX4PkIfuVV1HeGc
y42uhVkcDESZmuJYneCLyZK07xgOdsIjqgovukCeCW8M/MEd66VGWntqN/jF
fUboVMcxv6AtQzjpATXmk7WjdTjQ+Mbyi4TgCYuGefj2UhzY+SqebV3+CtxU
CvV9Wcf+8cgqUR3wg9/2sX68QTjAug5SMv7+Btyt3oy+rjhwFCHJw40FAH3a
nxdkVsf8H/GRFPUFgaYEf7qpMg54hKVzGDqDYfCoWF5DBAdVgroa9i3HdUX/
3ZUPt47f54F/FlSFQe00Pv7eKRyY309VSyoNB386FbFZ3Coc8lcQnSqIAI14
ke3Ov6vAxLeo2poeBWJRTkg7cxV0uB//Uw2MA1+uNqp6yVUQjkjz30mIP87r
KlkK7KtA5XLynKxGAqRGfDT5j2IVFlZeJ64YJUI3if9j/d8rkNTAWn/HMxmM
kpz/pUquAL112umShnRo0b014XllGYgz1Xo85TKAqVmjUmRnCdbGSaM1+jPg
Z6cNs0/HErTLGnHvTX8HD+qDo4VPS+DByq7wiCQL9Ll2H+hjF+FgQbVV71oe
XKSPjS1yWoBNkmweGYM8mOrkd15RXYBF5lPBfN/zwM/rXcgpjgXAPivSOsmb
D0WZpBfmuuahqOa/lRSRn/CSZRs7xjwP5pEDZ+d1CiGL3P00tnIWJqQ0npnH
lcJBhfaiJPU0YGYc9dpHSkH2c1Bv2NwURDknmnFfKQMND1+vCzVToFy+6L4Y
XQaZ/FRRP62moJbrU7FhZDk0LJPKao9OQhJ1EoNOSAVAYS6Wv2ICDn80Xq/q
rYDdUGJdQsQEaD5Zun2FrhKqe5sxBOsJoHXilxoKrIRk4ftWOXeO88F6o536
tyq497Fs9yBjHPgWt5dvSlbDCJPyeqjMGOgKkFv+0a8Gvneiv0Yox8Dfg3HX
w60a5NerppLaR2GRBU7N1lWDvZBUQ4ryKCRpeV1JEasBu5e8s06vRoCunVH+
qkgtBF1zoFWMHIKtXMi9IFQPMzW3zmboYKGNS4j2/Yt60Ey0Ze/kwkJy+n3r
pi/1QDJKG2NN+APK8beEbOrrQV+zMk44+A/k+19q6pVrAGmNJqLwjgEwN8OP
+us2guib+MAIrX54vLAhOuvSCIupJkNCt/vhisFqyqPURshrT+KQP9kPbdoz
pssLx7pLyvHnr6w+4JTt3ZG2bIJZ1JAdS9IHc5y51Kc8mkGH43ZdZFMPVKX9
+KCd0QwbYyvkBYk9EMaS1lfQ+r+4/i6XYw88ZoyNenW2Bcavm2vz8/VAymkf
tuqIFhAbzJT7ltQNuvOGGIfMVrAyCFkPD+6CwVQm8/WuNmDb07qUq9cOxaRZ
yhkbbUC8xUVg4WqHYKOHD3To28FkNmf5wnYbyHKoErWrt8PDWfMQd+82qMr6
GpQx2g4/h62XhX79hsSCrWKd5Q6IsR8uI/C1wmd6l+jz1J2geM3JCHeyFTSt
zzq13+6EH3u3k1T6W4D2Aae0kGUnmJYQ0el+bAG3cp2h83ud4DyBnzFubIZC
3ZmjWdcuKA3ha5U49gsLDbdFbUgXmFfYV/rLNEFAjcV0bGoXfOCU2OdnaQIz
FqIW1aYu+NEdYR7U0whs04xBtRTdIPXiiYPNg0aIMFJkjQvshquyFUrnaRrA
wfyX1LP4HoiXQhR9/2pBDLb1qXN74IXBk7ekE7VAce62c1NVD2i9W+KzqK+F
iPyksoejPRBudblq06cWire+cjJd6YWSXp7Gb1dqYcNeg2ouqhcUDvNulcrU
gKnndqddWB+0FjfWLQUh4NO4vcyb1geJRMatVQYIdtlNyJeK+qAoKvznrAAC
r9ZhkRf9fWDgx0DFN14FaWfq80Xp+8HwLj48ka8KJoKDgimC+uGgU0dVZLYC
NBJuq8f4DUAoieDVGtdy2CIb1fseNwDPiER327XLIeCd79vi3AHwSkoIu3G/
HFowC85d3QNQT+iT+blQBoIjSVkk5/8ATcY08KiWwWXG88RmcX/glnrF+KX7
pTAWfJD1KBcLirQn4j05isFx/0eJTDUWvgfk2OVTFMOF189r1bux8MiEcZp2
uQgU+Yr/fNjEAkngNUv73CKo7npHnPbgL3yXutjTIVAESWem1Kmr/4J7nu/A
9WeFYOjZQjzWNQjtVr+U7PJ/gvbZNyUt44NAMdtZ/TzqJyiFU70tXBuE7tqj
Jh3XnyCcrtD/9dwQnLF0s8E++wm0Tf3p/IpD0NH13yurg3yoJJ2U9T7WtYGo
hvGiYj7Qe+yF3esYhsRYSmfZs3lAQR3z9OroMDTYuOU4EHLhKPQREeXqMJyn
crEK78k9jlMnk/EzI6ASLBFm55kL1Q2kwj5yI+D/lsq4fzMH3p6imxhvG4Gm
xdfX4wayoc6Ni8v39yh8GQ6/WVuTCYJHoQlsQ6PAaWrrm5KUCT8/Ep2vWRyF
pWs1T3+6ZkKSeT/RzukxkKjbT5J/nAkuGl8GdKTG4JlntaZL+w8Q4+51vtsw
Blo1VsKhU99h3OTRWzOdcfCu6s5x4c6Ay+kbaYJG4yDD5RArSZsBGtPpE2Tv
xuHx2W51LkI6dL2kVU/6PA7qTynEXtanQ7XKnOif2HHozn35VetlOsQ/CmQQ
HR4HxUpmJZeINHhJM1NL/3wCaE6IKFOypgJJVN+Wj94ExGeQJmIpU+EHSz3b
SdMJaA9FrE2bKYC/m+y9bj8B9aRJ46T1KRCgpqfcETMBF/r3hikMU6AuemTC
c3wCJuOxZ7dyk4GdbYBo32gStry0Hg4/T4KOnAY+i/eTQDTD89JIMgmsHxTp
L9hNQoD/DdEzvElQKxXS/OfrJCiOzPllkCeB1hvlgMLMSfjiP2V2oSwR/PM6
mM1xk2DHudBYwpQIm4JNmAmbKSBH3S8L8fHQqJIn2fR5CsR2c8xu/YmHiLeR
stkeU5DMG6TfVhwPmLg3mh/DpuCqHSW7g008eJ84Z0NTPAUa42tLofg4YGnW
yBbdnoJ9sd3pAKI4UHq2eCnJchrCRhgw/NwxwGrey+LlMA0qz8pWT56LgR2P
Cg5z12nwUhHn3tyMhphS/weCwdMQ+rMu8nZFNMxfuqvS83MaEiJq9S7JR4PT
pIM38cbx+ohPVYRtFOS+O7P76v0MtF61D6IYj4Dl3jv4DbsZYEUOlaYNEcAp
oLrt4jwDl+UMjxZ+REAKUfR6UtAM8Kf7nZW0iYCoQPbFycIZmHbsNzamjgC3
AvGhV7sz4PHI5+kjiXDQxH+sfOUyC49NSST26kMhXCv214b3LAQ79s0tZIdC
H6oucwmehdsUV6w3w0JBwYusOCllFmb5H5apmISCxMXQnMnGWdgZKFmXOBsK
t4Xy4l9RzkHw6Qnx3zohQPJl1vlVyBwcxG0gR9pgMLc8+UwvZg7otcx7y4+C
AGt0lV03ZQ4Sqp9MU64EQZaiZseLwjkIy56LnW0KAlWWDsbnfXNgEHsC6/A5
CJIbigoU6OehK5XuEg0uEMSo3GeEQ+ZBdHun8elIADhHXpdmCFmAekYXTvZe
P+AmSz1YiV4AizUfP8NiP8BaseXVJy/A6r2vf1CkH/AocjBYFCwAp8+91Fpd
PxgkvT3T1rMANVbEvafWfIHfStDZhea4ruP8ZGBM5wuz8kplK/6LYMD25u3A
W294SvKFo/7rEhTCJaNQfU/QrRTskwhaAipHUu+Gp55gY7PzuSFqCXIivmaf
uesJSfNmfY2ZSyDecc9r5oQnENq0v7S0L0HIkxtBeQkekBIq2N9Bswy6OQ8z
Yybd4YBtx+lv5DKcN8/RY7R1gxxpM+zq9xU4vd1L7TPiDGtBLBqj+Ssgb2ih
9uS3M/AN//nTXrYCHAaxjnRlzlBsLvYnq2UFZrwE2IZCnAEFMwyYLqwAU5wS
hk3OGbpGanpnj3Xs9NNl0bhqJ9j8cL5zNH0VJp7KU+sYfAGBKNTQkYoD8ejR
6FonB5jmyRU2zsHBRxduqwFdBwisiys4UYIDgcckRWSiDrC4/CmRvxkHxcys
/2pOOEAMCH+KOq6Tnn199TXIzR6cLLQZCxjWoLPE46rPt48ww/C3+7P2Gvh3
zokxldtCzqsekfOza/Dg+giZtrYVpJo4LssvrkHAjU+dluJWEPOeLcJzdQ3m
L2uQJHFagfdnexxhZw3eSXkaie5agkEUS9wQ2Trc+1S4/TXcEi73WOwncKyD
elJxAC/WArxF6Yq5zNYh9blciKbJBzC8qsolurUO9e1ic0X+ZmCJsxflJaxD
OZuNeo6JGThVJapfO1gHozvJXxolzCBaG+d6gmQDrriIRj/bfwtdEd7DNXQb
EBbc7bhs8hYe0tT4id3dAB6xG5wLsm+AiphnTdxiA2aqlO3dOUzgYrcqKb/N
BuhZWG1Jk5sAW4LDZVb7DShQe2HBNWcMopgWKRKXDfDbN+KQTDUGG3v9xPrA
DRjUydDoZjGGsY0oZcn8DRhj384Qum4EP6fIih6vbUCmES1Zn4ABWGF/N/ps
bUCCQPVR0AUDeND+DdtF2ID+iRWVDwR9qChmONA8sQnW6t7FPqX60PD1pvg7
2k3g77l+4p6gPmBvP+kO59+ETIzm/GPx13Do4LEyb7cJocaqqn/e6EH1e5mj
W582gUMJ9jUU9MDVgJrG0nkTZln1zfF8ekCuEMb/7+smUGbRmnvv6QINS5oD
TfTmcV0v2kLqowuszQ2nBSs3wTgoaDjwlQ7I0J9i8zmxBT+Tcp/gWLXherdk
kuepLXC4+N6Wd0cLDvw8mNxOb8GM3wR1UpMWZJORM3yi2YK8MU8q6jdacG6f
gvzdtS1IfZ/8jrpQ85jnuUVl0S0Ibf6dGCX/HHRzL+cwOm/BwfZnnXupavDw
7QtOBvctkJsofUzvqAa0HHFpdF+3ILjE1o9JRQ3qkpjjqQK3YDeSZ7zwhBqw
hbEEHCZsQcsbuduzus9gyZHdYrJ6CxYLs6ylbqqCjQz//R9E2/DNx/XRx14l
wImnJwWRbIPNkNW2fJ4SGD9iPOtAvg1lQtNjT/2UQOsO0fzTc9ugZhFJ8uuJ
Eoicb4tcYd6GmZzNmLdVikA5+frfHdiGnmDbpEuGCpDwMbi+5NM2nJO5KJb2
4SlctCTlTXDehltn7osP8z+FoLcfY73ct+F+dYWbNkEG3HV0bJ77bUNiaK+C
kJMMmEpyse/HbMNN3ZEq82Bp4Kep88FUbEP3E5xccNMTaMnYUG7Y24b4SxUb
ZwwlgNBE/Iv4aBu8K05Vb9ySALY52usiJ3fAVaTwD+eOOLjcuLtZTrkDPHQ3
DEI8xUE4yTI47/IO5IqyOUrniEFe9FZvNGYHagpa9K9SikKE/46qhcsOZPml
41+fFIbGbNLKXI8daGAbQd7pQrDddv7GivcOWJMrdyrKCoEy5YNto+Ad8G4z
3yoLFwQqL9vQFyk7wM/ag/buPQQnZ0K/VOMO5IVf/ksRcB+MrfbUmCnwgC/p
M75cxgvZWp4c9NR4QF/to+OteWFDjP6AnBYPh43bthl8vOBAw5O4cREPTdlx
mTI5d8A/R2+pgQMPRiFkG1Hqt6FovvnLW2k8fL8Q1vLqCxfsdT5T1pPDg/Rr
7UGi01yAKZlkVVPCQwJLmUFaMCc0ux+0wHM8+MRIkpNlccAwyx16OhM8ZMTS
vLywcBOIX4RnlHnhgfHnAZlsCCs8kWB1yPHFA1nvlStSPKzgy5UvlxyAh9Hl
Eg2pluvw317rhm8EHrrz2ZxUia8De/ihsG4GHsK3/j4Lc7oG8t0G3aTNeCDq
5Zu6rXUFgks3kvd/48FxCsfrnHsZsPFfbNY68WBcacvef+oy6JlHXhr8gwff
OptG11JGsKJsN8iew4NWnua5zXsXIFqSf0+FjADYE3aGfwLo4Ee2engVJQEk
/vrQ0W7TQul/Dvwc5whwPY3pUbMWLQzM1JgfXiDAW73J8NQ7NHDOQ2Eqg5MA
G+f3P91bOwPMqxZOdLcJsBnKwaswTgU8amFXPt8lQMQEzlKznxKeso2oqwgT
AL9lxS3ecRo8Gk3b/skRYPh3Zrbs/ikI5fE3MVYmgLzMNtUk7SlICcsn7VUj
AF1UqpL+bRKoMSSIZOgQ4EdaoPktW2I4IPUoUv5AABu5l+merocYynfflSut
CWD/5ZSc/ol/GMY/bbib9gRoUw6cpv26j3mQTsf5z+UYT+2/nSwiYCyeJMal
hxDgo+Vhw133TYxzbr0QbSQBSvdNC72UNjABDPNYx1gCnP7ay//95jome46H
TjmNAKKsAmohkyuYCgXlvIofBFiKrY4LalnCtJZYy93MJQD5n456lvoFzLxn
hedBCQGM7hVObW7OYPC4MVajimMcPBzGxzGNIdU4WdtdTQDbx5wxhx8mMdfZ
ZQ7SWggQ0+zIau04iuELMIuk6Tjmy/7qnpLrEEaEEHDfsYcAe18w0iL5WMzL
5j/vlYYIUMS6glV06cWY3dk/UzFGgDVbZ8y7G90YxwimTLZpAixgL27zj7Vj
vInEpALnCfB0V8wuqaYFE2lsMLO/TICX3zmCWTcaMBldXi6G64Tj+PpHVPa+
FlMskMXcvU0Ay8ExtV/2VZiGhM4KoT0CBGvqPbuWV4rpI998nnZIgKlMrHeC
cwFm6v15/LmTu/Cvna3uzWg2ZgP7MMSBbBdWm+JFK9dTMUSiL3hnKXdhSGLu
p559HObsd6cOxXO78Hs55qK7czCGiSblzS/6XbjrkveyYt0dw/2xiZzt4i6Y
X0j8HO9siRGaWEwNuHJs/70jat5ZBfN//arw//2q/wNd8v4z
              "]]}, "Charting`Private`Tag#1"]}}, {}}, <|
        "HighlightElements" -> <|
          "Label" -> {"XYLabel"}, "Ball" -> {"InterpolatedBall"}|>, 
         "LayoutOptions" -> <|
          "PanelPlotLayout" -> <||>, 
           "PlotRange" -> {{-1.5707962626807608`, 1.5707962626807608`}, {0., 
            1.1}}, "Frame" -> {{False, False}, {False, False}}, 
           "AxesOrigin" -> {0, 0}, "ImageSize" -> {360, 360/GoldenRatio}, 
           "Axes" -> {True, True}, "LabelStyle" -> {}, "AspectRatio" -> 
           GoldenRatio^(-1), "DefaultStyle" -> {
             Directive[
              Opacity[1.], 
              RGBColor[0.368417, 0.506779, 0.709798], 
              AbsoluteThickness[2]]}, 
           "HighlightLabelingFunctions" -> <|"CoordinatesToolOptions" -> ({
               Identity[
                Part[#, 1]], 
               Identity[
                Part[#, 2]]}& ), 
             "ScalingFunctions" -> {{Identity, Identity}, {
               Identity, Identity}}|>, "Primitives" -> {}, "GCFlag" -> 
           False|>, 
         "Meta" -> <|
          "DefaultHighlight" -> {"Dynamic", None}, "Index" -> {}, "Function" -> 
           Plot, "GroupHighlight" -> False|>|>]]& )[<|
       "HighlightElements" -> <|
         "Label" -> {"XYLabel"}, "Ball" -> {"InterpolatedBall"}|>, 
        "LayoutOptions" -> <|
         "PanelPlotLayout" -> <||>, 
          "PlotRange" -> {{-1.5707962626807608`, 1.5707962626807608`}, {0., 
           1.1}}, "Frame" -> {{False, False}, {False, False}}, 
          "AxesOrigin" -> {0, 0}, "ImageSize" -> {360, 360/GoldenRatio}, 
          "Axes" -> {True, True}, "LabelStyle" -> {}, "AspectRatio" -> 
          GoldenRatio^(-1), "DefaultStyle" -> {
            Directive[
             Opacity[1.], 
             RGBColor[0.368417, 0.506779, 0.709798], 
             AbsoluteThickness[2]]}, 
          "HighlightLabelingFunctions" -> <|"CoordinatesToolOptions" -> ({
              Identity[
               Part[#, 1]], 
              Identity[
               Part[#, 2]]}& ), 
            "ScalingFunctions" -> {{Identity, Identity}, {
              Identity, Identity}}|>, "Primitives" -> {}, "GCFlag" -> False|>,
         "Meta" -> <|
         "DefaultHighlight" -> {"Dynamic", None}, "Index" -> {}, "Function" -> 
          Plot, "GroupHighlight" -> False|>|>],
      ImageSizeCache->{{4.503599627370496*^15, -4.503599627370496*^15}, {
       4.503599627370496*^15, -4.503599627370496*^15}}],
     Selectable->False]},
   Annotation[{{{{}, {}, 
       Annotation[{
         Directive[
          Opacity[1.], 
          RGBColor[0.368417, 0.506779, 0.709798], 
          AbsoluteThickness[2]], 
         Line[CompressedData["
1:eJw1Wnc0Fl74l4SQMr4pFSXJSpFK6H3MQjYhFMouKjtUNlnZe++ys4Vrr+zV
m703r/2+Rvz8zvn9/rn3fM49z73389zz3OfznPNce/VO2YCYiIgo63j431lG
mlp8/9oucjwrEPHQNUhYqMhxjZxpF3mnR97Ku6mA4b62FHuecRc9IRIj4775
DnPF7/lT1vO7SLyprW7D3RlDvdtE4KXdRWahhgs7bN8wR/r304B6F7VMee6Y
q0Vg1rpSVOQodtHv6EbyZfdEzLgw3Qkt0l3ELPt+deRvOqY7wznHmPj4fDVZ
nnM3czG19GtaNocEND9pcbWuuADz0+nlabc9AlI0SaVIUivFJC+3FQfuEFC+
gRf5TctKTIiGkH78BgF9ZjkvwelRg3Gv/06TvUpAt3usIs8H1mNs7lxA5YsE
ZHSYv/N8sAmjQb59cWCSgM4XKLMt3+zESFu9bpoaJSBf4W4B5rBujOB4t9X6
IAGFaqhp2Zb0Yi6X5nRS9RLQLCVjQak6FnOG9conxk4C2rfwuJQyMIg5/ObD
yf6bgPZmb83VWo1gxo2M3cXrCOjxSTxWwXMC0907wKeECOhpheetO6emMLUg
Of7yFwHRX6geyQqaxqQwsAjZFxDQk8dHsp+H5zBGTUNreckEROTgthjOhcNo
3JWJq4onIKns08UCwWsYqfjSp23RBNRJrnTCNmIdw2kbmjYXTEBzz/25Tcs3
MatsCtpMbgQ0piCt9VCbgBkLqjzN7URAMk8+DolE7GK6DrlKHjoS0EJuBS/T
8B7m5wA57TMrAjJ3NGvXdviHsfGobfLRJ6DVlKtN/3xOgNHGHetIXQI686mj
VE+aGDRexrOkaxOQhYfc3QKKkyB43/FTrSoBPXttcO9qJAn8m7l3d1eCgBTI
RPa4Z8jATfJ7nOENAooMTWJ6K3gWqn3sFZmvEdB/C56tV9nOwUH3U2LsZQL6
FJyn9TL/HFi+XDWQpicgLfXLgr0dNPDK9u4t7pMElPheqSXrBj3A98pf6+N4
lP78eoyp+EWwx/mb/RjGoxnzKOkf6xeh+J4u82ssHvVUPlQUS2IEnlpi175O
PBp+5U9wpLgMl4eeyJRU4RH+sdnqTTwT7FH1YB1j8IjZ95Hq3wQWuK+S7H0v
Ao8e8Yo19FFcB4tIK+HVYDzK8G3sOrK+Dgs3GBJ0fPCIFVvyY0aBFbAYbSMx
ezzq5uwRwNOwQfH72W0yDTzS575tb9rJAR/69miD6fDoQjYFZ9UFXghTVtAM
OYtHWLNyMg5tXqjoSk4MpTzeTyuL5XICL5C2y96JOIlH3xdEI6I5+CCmIU4u
dnMH8SuKSJ8UvwvNxWJe6b07yAFbOhvy7R4wRXr/+xW8g2LvUDG3BAiCBMOY
ROW3HdSL6+t2mREEk9C7vlU+O6gpl+DTIigEhYHDjDWuOyh0ma7ucFYIpL15
BBotd5DFfDbpmcePwMqhx6JLZQelteReeH9WBFpfMM5P0+2gr80Ubc+YxEEh
Xhj2zu4gyY9sj7IVxaFv/GXYWaod5HX9lupTV3EYeZ0sIUiyg+o2z2O1FsRh
zYQ78dvWNsp96n7QVSoBDDYYTcH+beTvLanLYvAY9P1ftX0L20beDxZXmLak
YaHT7Xpq0Dbaqu5x/HxbBsxp0u3L/beRYk/WFfY3MmAbssQ+47GNfmhpntGc
kgHvKCt3QdtttMTbtyP05ynkpXlgZtS30UDS97N07XLwr+pHnuDFbbQ/3ExP
IChC2+Btqn36bZQpH56qyqQEMTuFRr/ObSMs/ivfmLgSCPMgJmHybcTmlh/9
+ZsS2Mf2+j7CbyFTus1bC+zKsONwYCzSv4VS9Cf6nPVVYE1A/trjwC2k4IuY
3h49g2rVXkdSvy2UV3outZhTDb6918A2em0h56TdR3xqasCT8erbE6cthGv5
TFeZrQZmDLb/pN5toS3TRilWHXVY3I7/+1RuC11fouBV+q0BUz/XA5VObyFR
qdevcS1aEEO656J5aguted8PEiVogZomsdXrE1tod2sos4ZNG5pP0KlZ726i
/7JIyWTdtCFHkZ8xcmET3RZKeuAr+gLsVm2Sxls20bDkSHV3/Uug4jz4+c57
E9WxcZ2LxOtCwyeSFDuPTWRTnkPzi0YPPndThTq7bKIxlzcN21x6sG53xTbY
fhNdsEz6UqSrBwNNGKES000k6Go+p/NbDxINnOsOZTaRq6bpSfPUV3A/kbTP
j3ITlcSfFBh7qw+CnR9aRMk2Ec0Iz0Gmrz5g/g1XbRNvIo4V7WsRWfrw+HnB
9xd7G2h802yuY1kf1Gl0v9xa2EBWKYr9peYGYOdcxtneuIHKaRh5guwMoUzv
rTOVywbKG1CLJko1BmGWHh4fwjryP5Mu8srQDBLoKPlVttZR0D0zCip/Mzh5
SuLhpbV1FNU2/2ywyAxa54rEM+fWkUip6Mz0KXPQyI7U+D2wjrzm+OiL0s3B
SkDPhbJoHVFa1ydqbbyDLPm1fp8P62jD5IeOrPIHuOxA/cl3cQ11zCs8Oi1m
BSYprQyxs2uIa0PzATy3guJ2j5/Zk2uonN600uu9FShdPZrrGFxDoUU52Wrx
VuDRgFOm+b2GhsSqpsb+WQHubDd7WOYaOp0afaa4yhpqU4L74t+uIYGz7L/m
FWyhK4ZXw3AEh1RdRi1NCu2BKOVd2EgfDm1u7Wl87LWHO5nZfaptOCTptFWc
umEPAWUcSuK/cOj+cwVZVV4HUBy4JnM1Eoe0n3svU+Y5QNdZWuFBVRwawKUd
/fvpCF0uG8zybato7qjFtrLzM3QaF8zd+7WCdGueCQ4VOUPPGF4RU7CCVJRc
/zI1O8OAmnD548wVZB2wYmUx6AzDEg2+6tEryKCedFz6yBkWr/7h/eiwgjgl
u6V+SbsAyd89hwqhFXSgGlpSPOECgtJi58QrllF+19o9TyY3SOPoFlCsXELf
lJSlwzs9wPhmfo1T0RIycWX7tjHjAZw3AmXys5dQfb1ssd6BB+RcVdKmjVtC
X5jCDxw4PKGEoftL3+cl5JGQ8yvJzROaT3U3aogsoeBkod3fGC9YmuhS1atb
RMlx4qZcdV8hZyxvJPDXIpJ7dq/51vBXeD8SYFhbsIhOx0pOPt7+CltYRbvr
KYvI0r44p/KmNxx0dkXPuC0ijID822o/b6Cu6po0ebyIHOm3qXhf+sCdqK73
Fi0LKDJl7YEDjR94ydoQ71YvIM4iwsTSbT8YP7wU8qV0AUlcKVF1kPeDb6+N
SnzTF5BYNectvI8frHIf/ktzX0BUluQzhuT+kIW4fIZEF5Br8+J/0mTf4Pjz
S5Uon0cS/7W5XvkWAE7h3A9+588js4LSWpOEAMBK9zQrfZ9HTfyWZM35AeCZ
c2X5ZcQ8UiWuOCrvC4BZ20K+jzbz6BbZluinS4GQQjGJsvnmUVm5qahXViBc
u/No8HzmHBrr0VU0HQkCWeWFMJ7kOeSxulrWhwsCO6tQlcfRc0hXSjBJiTgY
OkpX2qx95o71zDtZ15vBYC8ah/rezKEBa+nYZotg6FM+SgninkPRY4cv1qhC
wMO65h11ziz6Mr61b6AYCvnhZtxsabPoObOijqJBKAyXXVx4FDeLXJzn7BTt
Q4Hv8MMrM/9Z9EGeVjQoJRTGPFietZnPIpXgLAXmvVAQiHAV9L49i8Q+k2p8
/B4Gi+WSp0jzZ9Df8HOMZIwRkBlY0mqZMYOUm1vUZu5GwFtjjoCJ+Bm0Sneh
akIuAlb+O3Op0n8GfbT4r/qeSwSsve+7Y/V2BgVav/RTWI6AHbbX2pM3Z5CU
y8xjy8ZIIA52KqiKm0aqnF1F/cHRUGeyYccdNo0CJnn+DORHg5uIPibKbxpF
lY6ZHXRGw6nVJy3WjtOI17pitIgqBsilz45xa04jS1BknveMAeqjWIro/6ZR
NJst42f3WLj05peere8UIqhABXt8PEQ1Nz8+4zaFmv4d0fjUxAMj2wBXssMU
EqWZE70wfYwn1rY7TKcQd2P7tUH6BLigzubNJj2F1PntBT9pJQC9eODP/lNT
6C5GVOZoOQGoLhmd5P8yiSg7NE0OryWBr53VfIvNJLodWP7sxv0koBxwbtcx
n0TXO618DWWSgCIwJtznxSRqz9T3FrBMAnKyHq4poUkUfe1zMXNjEpzaFFYN
IkygPeUCx+sfkuGwlTZ17cMEuiNLfVZrJAWUItiKGEwn0LAObsh3MwVSDAQb
MK8mkK1c5OHg6VSQIXo146s8gTadc4ja76dC2L38Gxx3J1DMbDr3maBUuJWg
kKa3NY7uNWpQc8ingba1b3qPzTiyS1lsERpNh1yxhJJd83FElmwdo0lIB+Jz
hU1XjcaRoHO6UQxtBmT8GJozVx9HEpa5g1+fZMDWGCc7pcA42o9z3aAtyIDz
oUFKnhtjSFlJNeq/wO9gCVSqJvhRdJOo3qPENBMkxJH769lR1Moy/EbNNxPO
P7EoedE/isTOuKWz52RCqTyWUblgFKFH1aXGG5lw8CJlQvDdsf1GRMirT1ng
5ij8jmpuBG1LeJNGx2ZDWNlb79yBYZTsbohlOZUHRpXMFd8bhlG+nfFU8MU8
EKjpWUkuHEa/8WP4Gzx5MNgsoBQRNIzGBbWUctTzgAlLcsFZfhjt4qXs1bPy
IH0nJlW5cQjJlQVHPdXOh9K77dXbRYOoOoWceQr7E+4w+EnRpg2ifaKEac21
n5CxJ9vFEzaIut+zCBDICiCipm3MyGYQZX8OqUp5UAC2Cm2Hf+8PIpUhwaX2
iAK4/+a3cFXJX7SmIWOY8aoQCpNaSj3KsOh1TuyFufPFwO3xVST5OxYxXM/a
L7pbDCkm0s0oEotiDc8UFikWQ8idlj+Ej1iEaeKUk/YpBsuq5h1TQSzSdGYh
tBGXAN9gE7/Crz9o1QEflbFfArk0jXkMlQPIQ/cuOnmhHJRf0siMZw4gOdHb
v7sx5bDzQ3sqI2oAUQvLOi8ZlIOwxOZ/gnYDaExiYZCkqByaba46aN8dQJEs
9ZLTar9gfMheMvF7PyK7v2t26kcFuLI3jppE9KNb9KIVi/0VwGZNY8fn2Y8o
VRns2Ikr4S11xo86/X50/rViVZ5WJRBE+s/OMvejxO93as/QVQFN2u1BzrA+
lMZkHtUWjKBww95y060PzYfVMWQ0INCARqoKyz70t05BewmPIA6rDXJKfSiz
tahigKcaOCm9U95R9aGZrqT7zOHVIPZ+2rzQpRfdIMY3S1nUgKVg5EnMux5k
65V3T129DkJCLg2rvexBz0fTeJVs66BwNbbwnVwPsjw9PxEQXgc7SUkGiVw9
KKZaWG4aWwd2lFlNJPPdyDatTXbtZT18Hq7y+a3bjbrufTeQ/dgAcfdF9acV
utGTfH84jG0AFFAn/A/TjeieLwUS1zUAkWTzCs+V4/VS0puk1I3gmt2tEPS3
C1ktRKjTZjSC1+dpuufKXUjyYfQqzUoTZGANlz+IdqHoyz6VmgzN0MK3UO99
pwt9Ii7ROSXWDBRzK9YV1F2Il2/6uVtEMzDGr+ZCWCdiZ7WwfSLTAjdE6QXa
PTvQlAWP0lhNKwi660jNm7ahmXEu3uXTHdBC+JT68mkb+s16898MpgM03sYQ
93O1IfFLwr3qVh1grfK3omb5N6p9IvAhY7wD8q6p8Eab/0aFr//8ZUadcLPq
MaO8RSticnIfFG3tgmJeA9t65Vb0vqdEs3W+CyRSXfsE77ai9oES9kiybnjl
W+1/c6sFRZS/fk/1uBviNAVPnrBpQR2WF6ReNHYDPf7WcsHHZpQj9IxGur8H
kk1lpTk1m9FReDbWh9ADfKOmaQmCzUjio4LX1cu9oNiQruu334SSr47miOn3
gk/wtX7DT03otJXrzy+EXiC+81/VRedG5HbP7MCHtx9wxgffvnjVow75cTan
pT/Ql8N7Tt6wHkn6J1U4MWGhfMsw4LJEPbp6elnlSAkLbk7dAWVHdUh+zeKV
fTkWGCPSAjdt6pCmp7OJS+BfkGhSDDYyqEXnE8W2EjWGgOOMB9198Vp0+KXM
Hhc8BNQqv4JJrtUiZoat6ubOIfg7eiMkcbgGefedEbkmPQzmO3shQyo1iFv1
630HsRGIuJEapiBWja6HXmh8pDgGn94Mnme6Wo2+vnyZ5B4yBg2vmHn+7iOk
I1iQqvN3DDTtt3joLBH6Rl1KbMA3Du7f4+546lWhDH/TiYc14zBItnn3HaYC
afkE0L5YngDX+mhBIJSgCtLba2FW0zDf8TDYoLQEcSs6sD6MmQb5v3+WfOxK
kIet3jmy+mlgXKWLxRKKkaq8r8hV+hnIY/A9+rBbhEb1BGsvFc/AiKljfcpe
AYqc9pSMOZoFc5byGPq9XNQfj3/wX8QCPHywI6dnn4u6oGqNomYBSGT5jrL3
clButNba4MICRFv/0Huyn41uJPlF7QkuQnNzFJv9QSY66XmzrnVwEVjeOeSN
HaYjY5HW5TNnlmHFtUSP+0s6+vL0MnUN7zKURmzSfjxKQ0LJp/kp1ZZBofaN
NS1RGnr937qscuwyOP6nLSh5IgXd/11Cx8W2Ak84I5YCnZPRAj0z7r8nK0AL
fTGjJ5LR0zvrVJZGK/DdWPbIljgJpVhfrP6QtgIDv4Trf5xMQFbmlySJr6zC
5Y+vRjeo4lEDg+ELa4FV8LV/yh9AG4fEk6oWH6mswptPV8Zbr8QgPEWv7rGo
g8HPpPeNr0cjW4ML79/Hr4KME87nFEcU0rkgJmFUsgqcrjUPRPgj0Ff2kxoM
M6sQ5fbDb+RhOMoQZtdu2VsFCo/gKXsIQ1XsJ/J/nsXBopfBtyKZENQaJTdx
5QEONL3lZ5QVg9HB/nuZSGkctPo8EFp7FoQufr7DAlo4+O5/eo5TLwC5iyQ7
HjrggO/qzMeAdn+UxOH/mdYHB7TXS278xvoiRrkGnGQkDjZufO0+Ne2NavO8
9cPScNDNrvVJBOeFPt4YCjlRgIM8rlscDnseyENH/4V7FQ4CeI76ik65I5oH
ZtXMLTh4z9vttHbOFcVp5c529OBAkT+Zm+uyM9rouHY1cAgHOuaLeb/lP6O/
HgXT+lM4YLLyJxc1sEdhCdt9Uos4GP3Ip1vsYIM2YwrLhdZwEPtloIQryALx
cjh9Fd7GQSnFNpOYkhmiIb2mI7OLgwfnH3VwfzZAs1kHrvoHOHgjTrHPo6aF
enQN33gf4qCrkL+AXPcJcjQZKfh1hIM+qywMX/5toJYQuEk4xrG2kguKMSrg
m1ZRDsdYMU+z4VGiHiyIsn4L+nfMP4X2vIqVCfRi/NfW9o79KWtwtzD5PZxx
fqGmhT9+j8c1Qxg/K/BvP/m6ZwMHnKJX3Fps7KDisGxKbeX4PkIfuVV1HeGc
y42uhVkcDESZmuJYneCLyZK07xgOdsIjqgovukCeCW8M/MEd66VGWntqN/jF
fUboVMcxv6AtQzjpATXmk7WjdTjQ+Mbyi4TgCYuGefj2UhzY+SqebV3+CtxU
CvV9Wcf+8cgqUR3wg9/2sX68QTjAug5SMv7+Btyt3oy+rjhwFCHJw40FAH3a
nxdkVsf8H/GRFPUFgaYEf7qpMg54hKVzGDqDYfCoWF5DBAdVgroa9i3HdUX/
3ZUPt47f54F/FlSFQe00Pv7eKRyY309VSyoNB386FbFZ3Coc8lcQnSqIAI14
ke3Ov6vAxLeo2poeBWJRTkg7cxV0uB//Uw2MA1+uNqp6yVUQjkjz30mIP87r
KlkK7KtA5XLynKxGAqRGfDT5j2IVFlZeJ64YJUI3if9j/d8rkNTAWn/HMxmM
kpz/pUquAL112umShnRo0b014XllGYgz1Xo85TKAqVmjUmRnCdbGSaM1+jPg
Z6cNs0/HErTLGnHvTX8HD+qDo4VPS+DByq7wiCQL9Ll2H+hjF+FgQbVV71oe
XKSPjS1yWoBNkmweGYM8mOrkd15RXYBF5lPBfN/zwM/rXcgpjgXAPivSOsmb
D0WZpBfmuuahqOa/lRSRn/CSZRs7xjwP5pEDZ+d1CiGL3P00tnIWJqQ0npnH
lcJBhfaiJPU0YGYc9dpHSkH2c1Bv2NwURDknmnFfKQMND1+vCzVToFy+6L4Y
XQaZ/FRRP62moJbrU7FhZDk0LJPKao9OQhJ1EoNOSAVAYS6Wv2ICDn80Xq/q
rYDdUGJdQsQEaD5Zun2FrhKqe5sxBOsJoHXilxoKrIRk4ftWOXeO88F6o536
tyq497Fs9yBjHPgWt5dvSlbDCJPyeqjMGOgKkFv+0a8Gvneiv0Yox8Dfg3HX
w60a5NerppLaR2GRBU7N1lWDvZBUQ4ryKCRpeV1JEasBu5e8s06vRoCunVH+
qkgtBF1zoFWMHIKtXMi9IFQPMzW3zmboYKGNS4j2/Yt60Ey0Ze/kwkJy+n3r
pi/1QDJKG2NN+APK8beEbOrrQV+zMk44+A/k+19q6pVrAGmNJqLwjgEwN8OP
+us2guib+MAIrX54vLAhOuvSCIupJkNCt/vhisFqyqPURshrT+KQP9kPbdoz
pssLx7pLyvHnr6w+4JTt3ZG2bIJZ1JAdS9IHc5y51Kc8mkGH43ZdZFMPVKX9
+KCd0QwbYyvkBYk9EMaS1lfQ+r+4/i6XYw88ZoyNenW2Bcavm2vz8/VAymkf
tuqIFhAbzJT7ltQNuvOGGIfMVrAyCFkPD+6CwVQm8/WuNmDb07qUq9cOxaRZ
yhkbbUC8xUVg4WqHYKOHD3To28FkNmf5wnYbyHKoErWrt8PDWfMQd+82qMr6
GpQx2g4/h62XhX79hsSCrWKd5Q6IsR8uI/C1wmd6l+jz1J2geM3JCHeyFTSt
zzq13+6EH3u3k1T6W4D2Aae0kGUnmJYQ0el+bAG3cp2h83ud4DyBnzFubIZC
3ZmjWdcuKA3ha5U49gsLDbdFbUgXmFfYV/rLNEFAjcV0bGoXfOCU2OdnaQIz
FqIW1aYu+NEdYR7U0whs04xBtRTdIPXiiYPNg0aIMFJkjQvshquyFUrnaRrA
wfyX1LP4HoiXQhR9/2pBDLb1qXN74IXBk7ekE7VAce62c1NVD2i9W+KzqK+F
iPyksoejPRBudblq06cWire+cjJd6YWSXp7Gb1dqYcNeg2ouqhcUDvNulcrU
gKnndqddWB+0FjfWLQUh4NO4vcyb1geJRMatVQYIdtlNyJeK+qAoKvznrAAC
r9ZhkRf9fWDgx0DFN14FaWfq80Xp+8HwLj48ka8KJoKDgimC+uGgU0dVZLYC
NBJuq8f4DUAoieDVGtdy2CIb1fseNwDPiER327XLIeCd79vi3AHwSkoIu3G/
HFowC85d3QNQT+iT+blQBoIjSVkk5/8ATcY08KiWwWXG88RmcX/glnrF+KX7
pTAWfJD1KBcLirQn4j05isFx/0eJTDUWvgfk2OVTFMOF189r1bux8MiEcZp2
uQgU+Yr/fNjEAkngNUv73CKo7npHnPbgL3yXutjTIVAESWem1Kmr/4J7nu/A
9WeFYOjZQjzWNQjtVr+U7PJ/gvbZNyUt44NAMdtZ/TzqJyiFU70tXBuE7tqj
Jh3XnyCcrtD/9dwQnLF0s8E++wm0Tf3p/IpD0NH13yurg3yoJJ2U9T7WtYGo
hvGiYj7Qe+yF3esYhsRYSmfZs3lAQR3z9OroMDTYuOU4EHLhKPQREeXqMJyn
crEK78k9jlMnk/EzI6ASLBFm55kL1Q2kwj5yI+D/lsq4fzMH3p6imxhvG4Gm
xdfX4wayoc6Ni8v39yh8GQ6/WVuTCYJHoQlsQ6PAaWrrm5KUCT8/Ep2vWRyF
pWs1T3+6ZkKSeT/RzukxkKjbT5J/nAkuGl8GdKTG4JlntaZL+w8Q4+51vtsw
Blo1VsKhU99h3OTRWzOdcfCu6s5x4c6Ay+kbaYJG4yDD5RArSZsBGtPpE2Tv
xuHx2W51LkI6dL2kVU/6PA7qTynEXtanQ7XKnOif2HHozn35VetlOsQ/CmQQ
HR4HxUpmJZeINHhJM1NL/3wCaE6IKFOypgJJVN+Wj94ExGeQJmIpU+EHSz3b
SdMJaA9FrE2bKYC/m+y9bj8B9aRJ46T1KRCgpqfcETMBF/r3hikMU6AuemTC
c3wCJuOxZ7dyk4GdbYBo32gStry0Hg4/T4KOnAY+i/eTQDTD89JIMgmsHxTp
L9hNQoD/DdEzvElQKxXS/OfrJCiOzPllkCeB1hvlgMLMSfjiP2V2oSwR/PM6
mM1xk2DHudBYwpQIm4JNmAmbKSBH3S8L8fHQqJIn2fR5CsR2c8xu/YmHiLeR
stkeU5DMG6TfVhwPmLg3mh/DpuCqHSW7g008eJ84Z0NTPAUa42tLofg4YGnW
yBbdnoJ9sd3pAKI4UHq2eCnJchrCRhgw/NwxwGrey+LlMA0qz8pWT56LgR2P
Cg5z12nwUhHn3tyMhphS/weCwdMQ+rMu8nZFNMxfuqvS83MaEiJq9S7JR4PT
pIM38cbx+ohPVYRtFOS+O7P76v0MtF61D6IYj4Dl3jv4DbsZYEUOlaYNEcAp
oLrt4jwDl+UMjxZ+REAKUfR6UtAM8Kf7nZW0iYCoQPbFycIZmHbsNzamjgC3
AvGhV7sz4PHI5+kjiXDQxH+sfOUyC49NSST26kMhXCv214b3LAQ79s0tZIdC
H6oucwmehdsUV6w3w0JBwYusOCllFmb5H5apmISCxMXQnMnGWdgZKFmXOBsK
t4Xy4l9RzkHw6Qnx3zohQPJl1vlVyBwcxG0gR9pgMLc8+UwvZg7otcx7y4+C
AGt0lV03ZQ4Sqp9MU64EQZaiZseLwjkIy56LnW0KAlWWDsbnfXNgEHsC6/A5
CJIbigoU6OehK5XuEg0uEMSo3GeEQ+ZBdHun8elIADhHXpdmCFmAekYXTvZe
P+AmSz1YiV4AizUfP8NiP8BaseXVJy/A6r2vf1CkH/AocjBYFCwAp8+91Fpd
PxgkvT3T1rMANVbEvafWfIHfStDZhea4ruP8ZGBM5wuz8kplK/6LYMD25u3A
W294SvKFo/7rEhTCJaNQfU/QrRTskwhaAipHUu+Gp55gY7PzuSFqCXIivmaf
uesJSfNmfY2ZSyDecc9r5oQnENq0v7S0L0HIkxtBeQkekBIq2N9Bswy6OQ8z
Yybd4YBtx+lv5DKcN8/RY7R1gxxpM+zq9xU4vd1L7TPiDGtBLBqj+Ssgb2ih
9uS3M/AN//nTXrYCHAaxjnRlzlBsLvYnq2UFZrwE2IZCnAEFMwyYLqwAU5wS
hk3OGbpGanpnj3Xs9NNl0bhqJ9j8cL5zNH0VJp7KU+sYfAGBKNTQkYoD8ejR
6FonB5jmyRU2zsHBRxduqwFdBwisiys4UYIDgcckRWSiDrC4/CmRvxkHxcys
/2pOOEAMCH+KOq6Tnn199TXIzR6cLLQZCxjWoLPE46rPt48ww/C3+7P2Gvh3
zokxldtCzqsekfOza/Dg+giZtrYVpJo4LssvrkHAjU+dluJWEPOeLcJzdQ3m
L2uQJHFagfdnexxhZw3eSXkaie5agkEUS9wQ2Trc+1S4/TXcEi73WOwncKyD
elJxAC/WArxF6Yq5zNYh9blciKbJBzC8qsolurUO9e1ic0X+ZmCJsxflJaxD
OZuNeo6JGThVJapfO1gHozvJXxolzCBaG+d6gmQDrriIRj/bfwtdEd7DNXQb
EBbc7bhs8hYe0tT4id3dAB6xG5wLsm+AiphnTdxiA2aqlO3dOUzgYrcqKb/N
BuhZWG1Jk5sAW4LDZVb7DShQe2HBNWcMopgWKRKXDfDbN+KQTDUGG3v9xPrA
DRjUydDoZjGGsY0oZcn8DRhj384Qum4EP6fIih6vbUCmES1Zn4ABWGF/N/ps
bUCCQPVR0AUDeND+DdtF2ID+iRWVDwR9qChmONA8sQnW6t7FPqX60PD1pvg7
2k3g77l+4p6gPmBvP+kO59+ETIzm/GPx13Do4LEyb7cJocaqqn/e6EH1e5mj
W582gUMJ9jUU9MDVgJrG0nkTZln1zfF8ekCuEMb/7+smUGbRmnvv6QINS5oD
TfTmcV0v2kLqowuszQ2nBSs3wTgoaDjwlQ7I0J9i8zmxBT+Tcp/gWLXherdk
kuepLXC4+N6Wd0cLDvw8mNxOb8GM3wR1UpMWZJORM3yi2YK8MU8q6jdacG6f
gvzdtS1IfZ/8jrpQ85jnuUVl0S0Ibf6dGCX/HHRzL+cwOm/BwfZnnXupavDw
7QtOBvctkJsofUzvqAa0HHFpdF+3ILjE1o9JRQ3qkpjjqQK3YDeSZ7zwhBqw
hbEEHCZsQcsbuduzus9gyZHdYrJ6CxYLs6ylbqqCjQz//R9E2/DNx/XRx14l
wImnJwWRbIPNkNW2fJ4SGD9iPOtAvg1lQtNjT/2UQOsO0fzTc9ugZhFJ8uuJ
Eoicb4tcYd6GmZzNmLdVikA5+frfHdiGnmDbpEuGCpDwMbi+5NM2nJO5KJb2
4SlctCTlTXDehltn7osP8z+FoLcfY73ct+F+dYWbNkEG3HV0bJ77bUNiaK+C
kJMMmEpyse/HbMNN3ZEq82Bp4Kep88FUbEP3E5xccNMTaMnYUG7Y24b4SxUb
ZwwlgNBE/Iv4aBu8K05Vb9ySALY52usiJ3fAVaTwD+eOOLjcuLtZTrkDPHQ3
DEI8xUE4yTI47/IO5IqyOUrniEFe9FZvNGYHagpa9K9SikKE/46qhcsOZPml
41+fFIbGbNLKXI8daGAbQd7pQrDddv7GivcOWJMrdyrKCoEy5YNto+Ad8G4z
3yoLFwQqL9vQFyk7wM/ag/buPQQnZ0K/VOMO5IVf/ksRcB+MrfbUmCnwgC/p
M75cxgvZWp4c9NR4QF/to+OteWFDjP6AnBYPh43bthl8vOBAw5O4cREPTdlx
mTI5d8A/R2+pgQMPRiFkG1Hqt6FovvnLW2k8fL8Q1vLqCxfsdT5T1pPDg/Rr
7UGi01yAKZlkVVPCQwJLmUFaMCc0ux+0wHM8+MRIkpNlccAwyx16OhM8ZMTS
vLywcBOIX4RnlHnhgfHnAZlsCCs8kWB1yPHFA1nvlStSPKzgy5UvlxyAh9Hl
Eg2pluvw317rhm8EHrrz2ZxUia8De/ihsG4GHsK3/j4Lc7oG8t0G3aTNeCDq
5Zu6rXUFgks3kvd/48FxCsfrnHsZsPFfbNY68WBcacvef+oy6JlHXhr8gwff
OptG11JGsKJsN8iew4NWnua5zXsXIFqSf0+FjADYE3aGfwLo4Ee2engVJQEk
/vrQ0W7TQul/Dvwc5whwPY3pUbMWLQzM1JgfXiDAW73J8NQ7NHDOQ2Eqg5MA
G+f3P91bOwPMqxZOdLcJsBnKwaswTgU8amFXPt8lQMQEzlKznxKeso2oqwgT
AL9lxS3ecRo8Gk3b/skRYPh3Zrbs/ikI5fE3MVYmgLzMNtUk7SlICcsn7VUj
AF1UqpL+bRKoMSSIZOgQ4EdaoPktW2I4IPUoUv5AABu5l+merocYynfflSut
CWD/5ZSc/ol/GMY/bbib9gRoUw6cpv26j3mQTsf5z+UYT+2/nSwiYCyeJMal
hxDgo+Vhw133TYxzbr0QbSQBSvdNC72UNjABDPNYx1gCnP7ay//95jome46H
TjmNAKKsAmohkyuYCgXlvIofBFiKrY4LalnCtJZYy93MJQD5n456lvoFzLxn
hedBCQGM7hVObW7OYPC4MVajimMcPBzGxzGNIdU4WdtdTQDbx5wxhx8mMdfZ
ZQ7SWggQ0+zIau04iuELMIuk6Tjmy/7qnpLrEEaEEHDfsYcAe18w0iL5WMzL
5j/vlYYIUMS6glV06cWY3dk/UzFGgDVbZ8y7G90YxwimTLZpAixgL27zj7Vj
vInEpALnCfB0V8wuqaYFE2lsMLO/TICX3zmCWTcaMBldXi6G64Tj+PpHVPa+
FlMskMXcvU0Ay8ExtV/2VZiGhM4KoT0CBGvqPbuWV4rpI998nnZIgKlMrHeC
cwFm6v15/LmTu/Cvna3uzWg2ZgP7MMSBbBdWm+JFK9dTMUSiL3hnKXdhSGLu
p559HObsd6cOxXO78Hs55qK7czCGiSblzS/6XbjrkveyYt0dw/2xiZzt4i6Y
X0j8HO9siRGaWEwNuHJs/70jat5ZBfN//arw//2q/wNd8v4z
          "]]}, "Charting`Private`Tag#1"]}}, {}}, <|
    "HighlightElements" -> <|
      "Label" -> {"XYLabel"}, "Ball" -> {"InterpolatedBall"}|>, 
     "LayoutOptions" -> <|
      "PanelPlotLayout" -> <||>, 
       "PlotRange" -> {{-1.5707962626807608`, 1.5707962626807608`}, {0., 
        1.1}}, "Frame" -> {{False, False}, {False, False}}, 
       "AxesOrigin" -> {0, 0}, "ImageSize" -> {360, 360/GoldenRatio}, 
       "Axes" -> {True, True}, "LabelStyle" -> {}, "AspectRatio" -> 
       GoldenRatio^(-1), "DefaultStyle" -> {
         Directive[
          Opacity[1.], 
          RGBColor[0.368417, 0.506779, 0.709798], 
          AbsoluteThickness[2]]}, 
       "HighlightLabelingFunctions" -> <|"CoordinatesToolOptions" -> ({
           Identity[
            Part[#, 1]], 
           Identity[
            Part[#, 2]]}& ), 
         "ScalingFunctions" -> {{Identity, Identity}, {Identity, Identity}}|>,
        "Primitives" -> {}, "GCFlag" -> False|>, 
     "Meta" -> <|
      "DefaultHighlight" -> {"Dynamic", None}, "Index" -> {}, "Function" -> 
       Plot, "GroupHighlight" -> False|>|>, "DynamicHighlight"]],
  AspectRatio->NCache[GoldenRatio^(-1), 0.6180339887498948],
  Axes->{True, True},
  AxesLabel->{None, None},
  AxesOrigin->{0, 0},
  DisplayFunction->Identity,
  Frame->{{False, False}, {False, False}},
  FrameLabel->{{None, None}, {None, None}},
  FrameTicks->{{Automatic, Automatic}, {Automatic, Automatic}},
  GridLines->{None, None},
  GridLinesStyle->Directive[
    GrayLevel[0.5, 0.4]],
  ImagePadding->All,
  Method->{
   "DefaultBoundaryStyle" -> Automatic, 
    "DefaultGraphicsInteraction" -> {
     "Version" -> 1.2, "TrackMousePosition" -> {True, False}, 
      "Effects" -> {
       "Highlight" -> {"ratio" -> 2}, "HighlightPoint" -> {"ratio" -> 2}, 
        "Droplines" -> {
         "freeformCursorMode" -> True, 
          "placement" -> {"x" -> "All", "y" -> "None"}}}}, "DefaultMeshStyle" -> 
    AbsolutePointSize[6], "ScalingFunctions" -> None, 
    "CoordinatesToolOptions" -> {"DisplayFunction" -> ({
        (Identity[#]& )[
         Part[#, 1]], 
        (Identity[#]& )[
         Part[#, 2]]}& ), "CopiedValueFunction" -> ({
        (Identity[#]& )[
         Part[#, 1]], 
        (Identity[#]& )[
         Part[#, 2]]}& )}},
  PlotRange->{{-1.5707962626807608`, 1.5707962626807608`}, {0., 1.1}},
  PlotRangeClipping->True,
  PlotRangePadding->{{
     Scaled[0.02], 
     Scaled[0.02]}, {0, 0}},
  Ticks->{Automatic, Automatic}]], "Output",
 CellChangeTimes->{3.887940638799966*^9, 3.887959069097769*^9, 
  3.888567565909513*^9, 3.888567903493237*^9, 3.8889119434382668`*^9, 
  3.939698516466346*^9},
 CellLabel->"Out[60]=",ExpressionUUID->"a891079b-333e-4940-abb0-fd160b766baf"]
}, Open  ]],

Cell[CellGroupData[{

Cell[BoxData[
 RowBox[{"Export", "[", 
  RowBox[{"\"\<affgauss2der-orisel-kappa8.eps\>\"", ",", " ", "%"}], 
  "]"}]], "Input",
 CellChangeTimes->{{3.887959065710336*^9, 3.887959066760496*^9}, {
  3.888911945729104*^9, 3.8889119473238487`*^9}},
 CellLabel->"In[61]:=",ExpressionUUID->"5123ccf0-9cc1-4ca9-b2b5-c7341ecd2e8a"],

Cell[BoxData["\<\"affgauss2der-orisel-kappa8.eps\"\>"], "Output",
 CellChangeTimes->{3.8879590737540293`*^9, 3.888567566229862*^9, 
  3.888567906087811*^9, 3.888911948146275*^9, 3.939698516578664*^9},
 CellLabel->"Out[61]=",ExpressionUUID->"04ea7c14-e0e8-4dd4-922b-5fe9e42fbd63"]
}, Open  ]],

Cell[CellGroupData[{

Cell[BoxData[
 RowBox[{"omegageomroot", "=", 
  RowBox[{"Simplify", "[", 
   RowBox[{
    RowBox[{"Sqrt", "[", 
     RowBox[{
      RowBox[{
       RowBox[{
        RowBox[{"(", 
         RowBox[{"omega", "/.", "omegaroot1"}], ")"}], 
        RowBox[{"(", 
         RowBox[{"omega", "/.", "omegaroot2"}], ")"}]}], "/.", 
       RowBox[{"{", 
        RowBox[{"sigmay", "->", 
         RowBox[{"kappa", " ", "sigma1"}]}], "}"}]}], "/.", 
      RowBox[{"{", 
       RowBox[{"sigmax", "->", "sigma1"}], "}"}]}], "]"}], ",", 
    RowBox[{"Assumptions", "->", 
     RowBox[{"{", 
      RowBox[{"sigma1", ">", "0"}], "}"}]}]}], "]"}]}]], "Input",
 CellChangeTimes->{{3.887939109056063*^9, 3.887939157921689*^9}, {
  3.888911952493019*^9, 3.8889120238331223`*^9}, {3.888913465616581*^9, 
  3.888913469960384*^9}, {3.888913541561194*^9, 3.888913544622755*^9}},
 CellLabel->"In[62]:=",ExpressionUUID->"270b1d52-5ea3-4a3e-987f-fd652c8a22ff"],

Cell[BoxData[
 FractionBox[
  RowBox[{
   SuperscriptBox["2", 
    RowBox[{"1", "/", "4"}]], " ", 
   SqrtBox[
    FractionBox["1", 
     RowBox[{
      SuperscriptBox[
       RowBox[{"Cos", "[", "theta", "]"}], "2"], "+", 
      RowBox[{
       SuperscriptBox["kappa", "2"], " ", 
       SuperscriptBox[
        RowBox[{"Sin", "[", "theta", "]"}], "2"]}]}]]]}], "sigma1"]], "Output",\

 CellChangeTimes->{
  3.887939159255629*^9, 3.888567566299328*^9, {3.888567916727094*^9, 
   3.888567921789948*^9}, {3.888911975453848*^9, 3.888912024590043*^9}, 
   3.888913471431265*^9, 3.88891354543551*^9, 3.939698516613028*^9},
 CellLabel->"Out[62]=",ExpressionUUID->"c1a6b6e4-f4df-4627-8075-6661b56e6bb1"]
}, Open  ]],

Cell[CellGroupData[{

Cell[BoxData[
 RowBox[{"quasiquad", "=", 
  RowBox[{"Sqrt", "[", 
   RowBox[{"Simplify", "[", 
    RowBox[{
     RowBox[{"affgauss1response", "^", "2"}], "+", 
     RowBox[{"C", " ", 
      RowBox[{"affgauss2response", "^", "2"}]}]}], "]"}], "]"}]}]], "Input",
 CellChangeTimes->{{3.887938481781539*^9, 3.8879384849727497`*^9}, {
  3.887938557041423*^9, 3.887938575750207*^9}, {3.888037298191539*^9, 
  3.888037301623416*^9}},
 CellLabel->"In[63]:=",ExpressionUUID->"0ce3d5e1-b890-47e4-b7b1-fb89585437dd"],

Cell[BoxData[
 RowBox[{"\[Sqrt]", 
  RowBox[{"(", 
   RowBox[{
    SuperscriptBox["\[ExponentialE]", 
     RowBox[{
      RowBox[{"-", 
       SuperscriptBox["omega", "2"]}], " ", 
      RowBox[{"(", 
       RowBox[{
        RowBox[{
         SuperscriptBox["sigmax", "2"], " ", 
         SuperscriptBox[
          RowBox[{"Cos", "[", "theta", "]"}], "2"]}], "+", 
        RowBox[{
         SuperscriptBox["sigmay", "2"], " ", 
         SuperscriptBox[
          RowBox[{"Sin", "[", "theta", "]"}], "2"]}]}], ")"}]}]], " ", 
    SuperscriptBox["omega", "2"], " ", 
    SuperscriptBox["sigmax", "2"], " ", 
    SuperscriptBox[
     RowBox[{"Cos", "[", "theta", "]"}], "2"], " ", 
    RowBox[{"(", 
     RowBox[{
      SuperscriptBox[
       RowBox[{"Cos", "[", 
        RowBox[{"beta", "+", 
         RowBox[{"omega", " ", "x", " ", 
          RowBox[{"Cos", "[", "theta", "]"}]}], "+", 
         RowBox[{"omega", " ", "y", " ", 
          RowBox[{"Sin", "[", "theta", "]"}]}]}], "]"}], "2"], "+", 
      RowBox[{"C", " ", 
       SuperscriptBox["omega", "2"], " ", 
       SuperscriptBox["sigmax", "2"], " ", 
       SuperscriptBox[
        RowBox[{"Cos", "[", "theta", "]"}], "2"], " ", 
       SuperscriptBox[
        RowBox[{"Sin", "[", 
         RowBox[{"beta", "+", 
          RowBox[{"omega", " ", "x", " ", 
           RowBox[{"Cos", "[", "theta", "]"}]}], "+", 
          RowBox[{"omega", " ", "y", " ", 
           RowBox[{"Sin", "[", "theta", "]"}]}]}], "]"}], "2"]}]}], ")"}]}], 
   ")"}]}]], "Output",
 CellChangeTimes->{3.88793857651219*^9, 3.888037302777765*^9, 
  3.8885675665512333`*^9, 3.888567924935121*^9, 3.888912037458723*^9, 
  3.888913475280294*^9, 3.888913547823914*^9, 3.93969851673381*^9},
 CellLabel->"Out[63]=",ExpressionUUID->"fe7bfeba-0e27-480c-8022-c76cb90cd837"]
}, Open  ]],

Cell[CellGroupData[{

Cell[BoxData[
 RowBox[{"quasiquadsel", "=", 
  RowBox[{"Simplify", "[", 
   RowBox[{
    RowBox[{
     RowBox[{
      RowBox[{
       RowBox[{"quasiquad", "/.", 
        RowBox[{"{", 
         RowBox[{"omega", "->", "omegageomroot"}], "}"}]}], "/.", 
       RowBox[{"{", 
        RowBox[{"sigmay", "->", 
         RowBox[{"kappa", " ", "sigma1"}]}], "}"}]}], "/.", 
      RowBox[{"{", 
       RowBox[{"sigmax", "->", "sigma1"}], "}"}]}], "/.", 
     RowBox[{"{", 
      RowBox[{"C", "->", 
       RowBox[{"1", "/", 
        RowBox[{"Sqrt", "[", "2", "]"}]}]}], "}"}]}], "/.", 
    RowBox[{"{", 
     RowBox[{
      RowBox[{"x", "->", "x1"}], ",", 
      RowBox[{"y", "->", "x2"}]}], "}"}]}], "]"}]}]], "Input",
 CellChangeTimes->{{3.887939174874527*^9, 3.887939200544501*^9}, {
  3.887939271442038*^9, 3.887939290670672*^9}, {3.887939348072154*^9, 
  3.887939373530928*^9}, {3.888912070412053*^9, 3.888912120768163*^9}, {
  3.8889121769372787`*^9, 3.8889121844773808`*^9}, {3.888912274782104*^9, 
  3.888912284961172*^9}},
 CellLabel->"In[64]:=",ExpressionUUID->"152f239e-132f-444f-b197-2955c5883e43"],

Cell[BoxData[
 RowBox[{
  SuperscriptBox["2", 
   RowBox[{"1", "/", "4"}]], " ", 
  SuperscriptBox["\[ExponentialE]", 
   RowBox[{"-", 
    FractionBox["1", 
     SqrtBox["2"]]}]], " ", 
  RowBox[{"\[Sqrt]", 
   RowBox[{"(", 
    RowBox[{
     RowBox[{"(", 
      RowBox[{
       SuperscriptBox[
        RowBox[{"Cos", "[", "theta", "]"}], "2"], " ", 
       RowBox[{"(", 
        RowBox[{
         SuperscriptBox[
          RowBox[{"Cos", "[", "theta", "]"}], "2"], "+", 
         RowBox[{
          SuperscriptBox["kappa", "2"], " ", 
          SuperscriptBox[
           RowBox[{"Cos", "[", 
            RowBox[{
             FractionBox["1", "sigma1"], 
             RowBox[{"(", 
              RowBox[{
               RowBox[{"beta", " ", "sigma1"}], "+", 
               RowBox[{
                SuperscriptBox["2", 
                 RowBox[{"1", "/", "4"}]], " ", "x1", " ", 
                RowBox[{"Cos", "[", "theta", "]"}], " ", 
                SqrtBox[
                 FractionBox["1", 
                  RowBox[{
                   SuperscriptBox[
                    RowBox[{"Cos", "[", "theta", "]"}], "2"], "+", 
                   RowBox[{
                    SuperscriptBox["kappa", "2"], " ", 
                    SuperscriptBox[
                    RowBox[{"Sin", "[", "theta", "]"}], "2"]}]}]]]}], "+", 
               RowBox[{
                SuperscriptBox["2", 
                 RowBox[{"1", "/", "4"}]], " ", "x2", " ", 
                RowBox[{"Sin", "[", "theta", "]"}], " ", 
                SqrtBox[
                 FractionBox["1", 
                  RowBox[{
                   SuperscriptBox[
                    RowBox[{"Cos", "[", "theta", "]"}], "2"], "+", 
                   RowBox[{
                    SuperscriptBox["kappa", "2"], " ", 
                    SuperscriptBox[
                    RowBox[{"Sin", "[", "theta", "]"}], "2"]}]}]]]}]}], 
              ")"}]}], "]"}], "2"], " ", 
          SuperscriptBox[
           RowBox[{"Sin", "[", "theta", "]"}], "2"]}]}], ")"}]}], ")"}], "/", 
     
     SuperscriptBox[
      RowBox[{"(", 
       RowBox[{
        SuperscriptBox[
         RowBox[{"Cos", "[", "theta", "]"}], "2"], "+", 
        RowBox[{
         SuperscriptBox["kappa", "2"], " ", 
         SuperscriptBox[
          RowBox[{"Sin", "[", "theta", "]"}], "2"]}]}], ")"}], "2"]}], 
    ")"}]}]}]], "Output",
 CellChangeTimes->{
  3.887939204461516*^9, 3.88793929132615*^9, {3.887939352157991*^9, 
   3.887939374180907*^9}, 3.888037307750648*^9, 3.888567568198432*^9, 
   3.888567929083826*^9, 3.888912048296756*^9, 3.888912091193535*^9, 
   3.888912129068624*^9, 3.88891218605243*^9, 3.888912287580657*^9, 
   3.888913488124237*^9, 3.888913550879027*^9, 3.888978079670244*^9, 
   3.939698517588819*^9},
 CellLabel->"Out[64]=",ExpressionUUID->"9ed267ab-53f3-49e6-8904-4fd752ed6be0"]
}, Open  ]],

Cell[CellGroupData[{

Cell[BoxData[
 RowBox[{"TeXForm", "[", "%", "]"}]], "Input",
 CellChangeTimes->{{3.8889780875281887`*^9, 3.88897809251859*^9}},
 CellLabel->"In[65]:=",ExpressionUUID->"b405a84c-01ea-4609-8fd6-2c2faa0fb0b6"],

Cell["\<\
\\sqrt[4]{2} e^{-\\frac{1}{\\sqrt{2}}} \\sqrt{\\frac{\\cos ^2(\\theta ) \
\\left(\\kappa ^2 \\sin
   ^2(\\theta ) \\cos ^2\\left(\\frac{\\beta  \\text{sigma1}+\\sqrt[4]{2} \
\\text{x1} \\cos (\\theta
   ) \\sqrt{\\frac{1}{\\kappa ^2 \\sin ^2(\\theta )+\\cos ^2(\\theta \
)}}+\\sqrt[4]{2} \\text{x2}
   \\sin (\\theta ) \\sqrt{\\frac{1}{\\kappa ^2 \\sin ^2(\\theta )+\\cos \
^2(\\theta
   )}}}{\\text{sigma1}}\\right)+\\cos ^2(\\theta )\\right)}{\\left(\\kappa ^2 \
\\sin ^2(\\theta
   )+\\cos ^2(\\theta )\\right)^2}}\
\>", "Output",
 CellChangeTimes->{3.88897809317474*^9, 3.939698517623584*^9},
 CellLabel->
  "Out[65]//TeXForm=",ExpressionUUID->"d8b395c3-c997-41d2-88db-d24b71331d88"]
}, Open  ]],

Cell[CellGroupData[{

Cell[BoxData[
 RowBox[{"quasiquadsel0", "=", 
  RowBox[{"Simplify", "[", 
   RowBox[{
    RowBox[{"quasiquadsel", "/.", 
     RowBox[{"{", 
      RowBox[{
       SuperscriptBox[
        RowBox[{"Cos", "[", 
         RowBox[{
          FractionBox["1", "sigma1"], 
          RowBox[{"(", 
           RowBox[{
            RowBox[{"beta", " ", "sigma1"}], "+", 
            RowBox[{
             SuperscriptBox["2", 
              RowBox[{"1", "/", "4"}]], " ", "x1", " ", 
             RowBox[{"Cos", "[", "theta", "]"}], " ", 
             SqrtBox[
              FractionBox["1", 
               RowBox[{
                SuperscriptBox[
                 RowBox[{"Cos", "[", "theta", "]"}], "2"], "+", 
                RowBox[{
                 SuperscriptBox["kappa", "2"], " ", 
                 SuperscriptBox[
                  RowBox[{"Sin", "[", "theta", "]"}], "2"]}]}]]]}], "+", 
            RowBox[{
             SuperscriptBox["2", 
              RowBox[{"1", "/", "4"}]], " ", "x2", " ", 
             RowBox[{"Sin", "[", "theta", "]"}], " ", 
             SqrtBox[
              FractionBox["1", 
               RowBox[{
                SuperscriptBox[
                 RowBox[{"Cos", "[", "theta", "]"}], "2"], "+", 
                RowBox[{
                 SuperscriptBox["kappa", "2"], " ", 
                 SuperscriptBox[
                  RowBox[{"Sin", "[", "theta", "]"}], "2"]}]}]]]}]}], ")"}]}],
          "]"}], "2"], "->", "0"}], "}"}]}], ",", 
    RowBox[{"Assumptions", "->", 
     RowBox[{"{", 
      RowBox[{"Real", "[", "theta", "]"}], "}"}]}]}], "]"}]}]], "Input",
 CellChangeTimes->{{3.888912373257318*^9, 3.888912424217456*^9}},
 CellLabel->"In[66]:=",ExpressionUUID->"c8e5bc03-6c81-49d5-a05a-9c8c226dad16"],

Cell[BoxData[
 RowBox[{
  SuperscriptBox["2", 
   RowBox[{"1", "/", "4"}]], " ", 
  SuperscriptBox["\[ExponentialE]", 
   RowBox[{"-", 
    FractionBox["1", 
     SqrtBox["2"]]}]], " ", 
  SqrtBox[
   FractionBox[
    SuperscriptBox[
     RowBox[{"Cos", "[", "theta", "]"}], "4"], 
    SuperscriptBox[
     RowBox[{"(", 
      RowBox[{
       SuperscriptBox[
        RowBox[{"Cos", "[", "theta", "]"}], "2"], "+", 
       RowBox[{
        SuperscriptBox["kappa", "2"], " ", 
        SuperscriptBox[
         RowBox[{"Sin", "[", "theta", "]"}], "2"]}]}], ")"}], 
     "2"]]]}]], "Output",
 CellChangeTimes->{{3.888912392033942*^9, 3.888912425488388*^9}, 
   3.939698517645608*^9},
 CellLabel->"Out[66]=",ExpressionUUID->"9c916345-684b-45da-9e0e-36584e369f05"]
}, Open  ]],

Cell[CellGroupData[{

Cell[BoxData[
 RowBox[{"quasiquadsel1", "=", 
  RowBox[{"Simplify", "[", 
   RowBox[{
    RowBox[{"quasiquadsel", "/.", 
     RowBox[{"{", 
      RowBox[{
       SuperscriptBox[
        RowBox[{"Cos", "[", 
         RowBox[{
          FractionBox["1", "sigma1"], 
          RowBox[{"(", 
           RowBox[{
            RowBox[{"beta", " ", "sigma1"}], "+", 
            RowBox[{
             SuperscriptBox["2", 
              RowBox[{"1", "/", "4"}]], " ", "x1", " ", 
             RowBox[{"Cos", "[", "theta", "]"}], " ", 
             SqrtBox[
              FractionBox["1", 
               RowBox[{
                SuperscriptBox[
                 RowBox[{"Cos", "[", "theta", "]"}], "2"], "+", 
                RowBox[{
                 SuperscriptBox["kappa", "2"], " ", 
                 SuperscriptBox[
                  RowBox[{"Sin", "[", "theta", "]"}], "2"]}]}]]]}], "+", 
            RowBox[{
             SuperscriptBox["2", 
              RowBox[{"1", "/", "4"}]], " ", "x2", " ", 
             RowBox[{"Sin", "[", "theta", "]"}], " ", 
             SqrtBox[
              FractionBox["1", 
               RowBox[{
                SuperscriptBox[
                 RowBox[{"Cos", "[", "theta", "]"}], "2"], "+", 
                RowBox[{
                 SuperscriptBox["kappa", "2"], " ", 
                 SuperscriptBox[
                  RowBox[{"Sin", "[", "theta", "]"}], "2"]}]}]]]}]}], ")"}]}],
          "]"}], "2"], "->", "1"}], "}"}]}], ",", 
    RowBox[{"Assumptions", "->", 
     RowBox[{"{", 
      RowBox[{"Real", "[", "theta", "]"}], "}"}]}]}], "]"}]}]], "Input",
 CellChangeTimes->{{3.888912442471691*^9, 3.888912445463873*^9}},
 CellLabel->"In[67]:=",ExpressionUUID->"5ed1fad3-8d76-4079-bcf0-c8fbe95b59f3"],

Cell[BoxData[
 RowBox[{
  SuperscriptBox["2", 
   RowBox[{"1", "/", "4"}]], " ", 
  SuperscriptBox["\[ExponentialE]", 
   RowBox[{"-", 
    FractionBox["1", 
     SqrtBox["2"]]}]], " ", 
  SqrtBox[
   FractionBox[
    SuperscriptBox[
     RowBox[{"Cos", "[", "theta", "]"}], "2"], 
    RowBox[{
     SuperscriptBox[
      RowBox[{"Cos", "[", "theta", "]"}], "2"], "+", 
     RowBox[{
      SuperscriptBox["kappa", "2"], " ", 
      SuperscriptBox[
       RowBox[{"Sin", "[", "theta", "]"}], "2"]}]}]]]}]], "Output",
 CellChangeTimes->{3.8889124461328278`*^9, 3.939698517659614*^9},
 CellLabel->"Out[67]=",ExpressionUUID->"5c035ef5-e459-4eaf-9bf6-4d151c27077b"]
}, Open  ]],

Cell[CellGroupData[{

Cell[BoxData[
 RowBox[{"quasiquadselC", "=", 
  RowBox[{"Simplify", "[", 
   RowBox[{
    RowBox[{"Sqrt", "[", 
     RowBox[{"quasiquadsel0", " ", "quasiquadsel1"}], "]"}], ",", 
    RowBox[{"Assumptions", "->", 
     RowBox[{"{", 
      RowBox[{
       RowBox[{
        RowBox[{"kappa", "^", "2"}], ">", "0"}], ",", 
       RowBox[{"Real", "[", "theta", "]"}], ",", 
       RowBox[{"theta", ">", 
        RowBox[{"-", "Pi"}]}], ",", 
       RowBox[{"theta", "<", "Pi"}]}], "}"}]}]}], "]"}]}]], "Input",
 CellChangeTimes->{{3.888912499298287*^9, 3.8889125655704827`*^9}, {
  3.88898638428273*^9, 3.888986395534211*^9}},
 CellLabel->"In[68]:=",ExpressionUUID->"c6944bcb-61c9-45cc-80cc-6fb4e8155eb5"],

Cell[BoxData[
 FractionBox[
  RowBox[{
   SuperscriptBox["2", 
    RowBox[{"1", "/", "4"}]], " ", 
   SuperscriptBox["\[ExponentialE]", 
    RowBox[{"-", 
     FractionBox["1", 
      SqrtBox["2"]]}]], " ", 
   SuperscriptBox[
    RowBox[{"Abs", "[", 
     RowBox[{"Cos", "[", "theta", "]"}], "]"}], 
    RowBox[{"3", "/", "2"}]]}], 
  SuperscriptBox[
   RowBox[{"(", 
    RowBox[{
     SuperscriptBox[
      RowBox[{"Cos", "[", "theta", "]"}], "2"], "+", 
     RowBox[{
      SuperscriptBox["kappa", "2"], " ", 
      SuperscriptBox[
       RowBox[{"Sin", "[", "theta", "]"}], "2"]}]}], ")"}], 
   RowBox[{"3", "/", "4"}]]]], "Output",
 CellChangeTimes->{{3.888912518842173*^9, 3.888912566333516*^9}, 
   3.888986396647159*^9, 3.939698517732318*^9},
 CellLabel->"Out[68]=",ExpressionUUID->"6dfa75b6-a578-403a-911c-b10b9624dc8a"]
}, Open  ]],

Cell[CellGroupData[{

Cell[BoxData[
 RowBox[{"quasiquadselC0", "=", 
  RowBox[{"quasiquadselC", "/.", 
   RowBox[{"{", 
    RowBox[{"theta", "->", "0"}], "}"}]}]}]], "Input",
 CellChangeTimes->{{3.888912578380604*^9, 3.888912585141921*^9}},
 CellLabel->"In[69]:=",ExpressionUUID->"1715a065-516f-4d61-98c8-f0f8e88d4b25"],

Cell[BoxData[
 RowBox[{
  SuperscriptBox["2", 
   RowBox[{"1", "/", "4"}]], " ", 
  SuperscriptBox["\[ExponentialE]", 
   RowBox[{"-", 
    FractionBox["1", 
     SqrtBox["2"]]}]]}]], "Output",
 CellChangeTimes->{3.888912587965738*^9, 3.939698517735055*^9},
 CellLabel->"Out[69]=",ExpressionUUID->"9d92dd36-74c5-41b5-99ba-1899ef5edf99"]
}, Open  ]],

Cell[CellGroupData[{

Cell[BoxData[
 RowBox[{"Plot", "[", 
  RowBox[{
   RowBox[{
    RowBox[{"quasiquadselC", "/", "quasiquadselC0"}], "/.", 
    RowBox[{"{", 
     RowBox[{"kappa", "->", "1"}], "}"}]}], ",", 
   RowBox[{"{", 
    RowBox[{"theta", ",", 
     RowBox[{
      RowBox[{"-", "Pi"}], "/", "2"}], ",", 
     RowBox[{"Pi", "/", "2"}]}], "}"}], ",", 
   RowBox[{"PlotRange", "->", 
    RowBox[{"{", 
     RowBox[{"0", ",", "1.1"}], "}"}]}]}], "]"}]], "Input",
 CellChangeTimes->{{3.887940943212177*^9, 3.887940976857989*^9}, 
   3.8879410426594973`*^9, {3.888037331711466*^9, 3.8880373324209976`*^9}, {
   3.888568039229884*^9, 3.8885680429874487`*^9}},
 CellLabel->"In[70]:=",ExpressionUUID->"1293b891-911c-42d6-b11a-427f1a309bc1"],

Cell[BoxData[
 GraphicsBox[
  InterpretationBox[{
    TagBox[{{{}, {}, 
       TagBox[
        {RGBColor[0.368417, 0.506779, 0.709798], AbsoluteThickness[2], 
         Opacity[1.], LineBox[CompressedData["
1:eJw12Hc4V+/7AHAhDZItiqKoECUlkjulshMqIauMlCIre4YKWcne2RmZLY9k
r5CdkE3e72Pk/T7293yu6/f761yv88dzPc/93Pd97usImD7RMqOloaG5sI2G
5r+nijLz5TWBFZStva3fr7/owvlSt/md/CuoBXc4cO7ulryYwN8ELt4VdER8
xUT2BBfwBd9RPcK1gs7+uCtRZ3gEmFfq8VNsKyiZHLDvrYEEbN0/m0G8RBsC
8mX7Z8/AfHu6tvruFTQy8DUvtU0OOrK88y1pV9DvK9cRJnYVqjnm9R03cVQp
x6pMclCBD16Gu/xWcVSCW/nmbWhApO75+0mLOKopWmd0NdQB3Z3LPD2jOIpZ
0hDe1DcCZft79WNDOAre6faHW8wEZEc67BcGcKT2VKn5bakpHKjI/8H0E0fL
xf7SL2bMYMTC8vnl7zhaWk58ntj6CCzqf80XpuHojI6TYaKoI+ieVkmsTMKR
3eWx3enSTqCUVKHaEocjyyc+g5XXnoGI05uMqQgc9XVLTS3buQBZ+LoBvx+O
+KvLtAZWPcDRv7r+1X0cKT2mS+7W9wO/K9mJ5kI4MikmObfqvIaqVy6aBwVw
5Fgvxx7DEgrrHaq0fQdwxHSyUCrdKRTsDMlmyhw4KmO88eiCUhiYOp0+IUaH
I89N6V0qS+EA2V8/L4xQ0cD7/qK7T6Jglamzzy2eilb2nml5sZwAZ7XTXp6J
piL5mmfKQ3aJ8DTGXo4cQUWc2BvB4cVEmBHiTjZ6RUXvTqk2/1lMgj55A4tL
LlQk1aXobrGRDGU2k8s7dKnoiCkt8yeONLDtWmWLYKci6xteKWT3TIjSuq4X
uZeKvonLDx+uzoQv7WkpbxipKOPpT/NohixgaFU7GU1HRaNilRLyoVkQX5uo
nrBEQU/J5j/tM7KhoexSYOZPCnrbE1Z3YygX+GNebnyOoKD9K0322y4UQtNd
3ulxdgrKkJRouyRSChuVOYWyPMuohmPeXHgSwdiHhbAbu/4hHU1O66DHdXA2
haErmHEJsXHnccRQW0BOsFP8Fb6AyCLjxsoynXDAldk9aHYeMYxG0hru6oH2
+FO65r8x1Lj3/I7Duf3ww7J46sxnEtrGY2DHkvYbMo53nNP8+heN9Ayw+2WP
wMnYdpunjTNo3nJq24TNKAicvDDAlTuFxG0GKqVvjMPspyvbGYom0I5m/vzA
rQnY//CziVPQGIoU3CWr+HEKNpvY3s3b/kG9xWyHN9VmwA6YdB5Qh1BlmYZU
VcYsVJxurVouHUDUC4MzZ/G/UMBaV8j9tQc1PHO0zWEigZYhq8pIbg/KoLlu
SMtKAkqOwVhWbA/a4/FB7zYnCeQUlzhln/UgcXuSB85HggbHQ64Gp3sQUthn
xC1BgpFfLldSsrvRb3v5H3WaJGDNkBgQiepC3eMnOKbCSGAnG0Mn/6QTpXoK
StMzkiEycv/gLcNOJDsdavuCmQwl5ISSJ+qdKCJyPZuRjQyU1FSzFNFONKik
w7aDhwzPGPPq6ac70KjmcEG/MBk8BitfNRt3oLNTa1EkBTIEeoyz39FqR2x2
oZRmBzJk9ZnP2Sq0I/3nuxuxZ2RolJypeXmyHXlf/eHP4kaG3VMkhy/M7UiR
e0e1kg8ZeJPIBRD1Azn4LR6NDCGDkALHudaANqR/N04mKoMMss+NlKatWhAT
+Ur75S5iPdz9naFqC/Izjxnu6iGD7qN42m7RFvS6XlTyXj8ZHLT7v3yba0bc
zzySnIbIUCigfSrucTPKyWUM9Zwmw9HKq7waT5vQmEW2HeM6GTioJ+aKnRtQ
eqXOBxYBDNKs1JRF9BrQw2o9G+XDGEgOWWUkyzagW1K4macQBpq1mcbBa/Wo
lppMGT2OwasIgW5z93rUQXs7PVASA9qTnJU83nVoof/ItPplDDDL9deegTXI
V0J56KspBl35p1g0zGtQpCJFuPY+Bp/+mYceUKxBNRYu/I3mGPh5dYR+3PqO
fqq+3VdvhQFvdEbYkuN3ZMx/SiLuKQaK9ZoRFmbVSN3sWnSaNwbH9/izn71c
jbJtbdMdfDFg1v4cQS9Qje7nLN9RfI5B/5BQZMrgN3RUvxr1BmLwmLIa+Uv7
G/pu7m/d8xqDaKF3UdcvVaHQrx5MpxMwcH84wMV/qApVPekO/JGIQa3pQfH+
NYQeDaRmWyZjoOfyT5zdDqEaBo/e0DQMnmcnngwwqUR8JQaDFdkYDOxYOv1E
/gs6bEVStyjFwLcmThbwcrTdJH6XXBMG020yEWYV5UjgI7OLbjMGGv29f189
K0caYcoU2xbivGT2hD68DFlTHrDGt2FQyB20ZbtSio52ZLa2dGLw28qtJn21
GPXMi8kmD2BwyYGXr/lTMbJBSdrBvzDI8qxwWHApRl76Nx2dBjGwj/wnLL/2
AX0upfZcGsJgd+WjF71rRchzXGZb2R8iHoKf4jlWC5DoKAzumcZARpqibuJS
gKTE25ybCdOrSW69X81Hy42v+f1nMIhzyDG5tvYelVyUcV+cxaChIVbYZT0X
yVzlDMokYRDxu6e3zi0XCZFFjNXJGBgusr1g38hBVSHRsvOEl/e/+pu3kY38
B7hoT8xjIPjEtXB4MxMZ21D7fBYxIPmWm4h5ZqIVO4HfLEsYVEQvsTlvZaDc
LxOTcYSvVz90YKPJQHqsU7uz/2Hgxmkge2VbOhq2DApPomBwTST6b5h3Guql
Kn7jpGLABl3xQ9vSkNk36r9AwtmWaltOtKlIvo3+oTmOQc9nuZocumS0rD7+
emMFgwPOpkOLTEkoVbyEVW8VgyAXValQtkR0L+99aTHhh+58I0188eiW9vQ9
wzXivj0YzloejkOr+N7HBYRVvLBX24/HonAp8dgNwiK+36QvSkWjt3yHdMPW
MYj1ywn+LfMWGZX+nukhvNs/YswFolB3uVkCzwYGs4Fmr0tVIlF/4PsHUYT1
XmpMaGlGoL4CPZ92wk2vpM/P3wxHlot5X3ZsEucJ2TUlYhKKkiQPRVkTljw0
4RzaGoIWKKfOxBNmO1wu1NwXhA7db1quJ7wo9KJj+/hLtIWN9s4T7jim734R
C0SCHg6/uLaIfBM9cdx11R/NGrnRyBIOFd/qKt3+HAXoLF7VI2xzqsNrnsUX
4YGd+U6ENaXSxEQPeCOa6H3nwgkbPZ4tbNbwQHIvq0azCfPbh+xUMHNBbD11
+ZWEh5wljctcHVGp0bH4dsIJnj3louFPkYjzaM4w4Yrdy/yXblijy6OLA38J
S3NdaBPzMEMZDbfFlgk/vLx7TfyWPqqr35u0Rri9RKp4p/E1NDXNc3qLcJd9
nrxkkQTwpDlM/+cEpyszmvHacPWXINr4b7+FerUXUkxAcFygHCfckc7GpW3/
AE542LXPE85WMztdkmYDVb37GCcJz1799ks+2B7ogtkt+giLKPD5NTo+g9lM
s/H6//Zz3llMx9gNziSz+pYQ7om1ssKOeIG7Pu/lRMKUt9GVJTw+IHjC98hz
wlxv6thcmP1Av+f60Qf/nS/8nznQ+YOwv5+qCmHd14Kf6fEA0O4XCjtG+FmQ
5t6muRfgPHAOp/svPv555To9wSBytknkA3F/fb4DjLzNr2G8SYfiR9jtIn0h
NhwK9D4PxnQIJ1yQpC/tCgd3Xw3BOSJ/xOWU87l/RICpo7h9MeFKWWNdl8ZI
KBgsn3IiPCQdkgeVUbCL6e9pnMjPx2ff3UqteAudfzOZSghvSn2h2V4cDZaP
pHZYE+aXnNVpyowFYlw06SHy3Ujs6oZOWCKsC+H5/kS9yEVnhFCSk0BMj/rp
MGEmHzoWNd1kGBXQtfhK1NsM6V4KySIF9BgCUiaJekytPVJzMiANrGPKE1iI
eg1d6wratjcdmCoG88OJ+vY49fxmZ1Q6GO2hN2ElrJ8wMWmX8Q76lkqy6Jcx
4HDI2FVemwn1zJcaqol+Qpt7qzNAPQskeLnHjxOeH2GI0+3OgnpqSUrwAgat
ahZiq+PZEP75I60q0Y/8jxy7foE+DxSimI0SiH62PqPTZCJQCJRhlvjkKQyW
6N+Lq5gVQvnl1NGOSSI/Dm6PkMwuhE73tZatCeI+bpbq050qgmPzMcE3xjEo
/cZJSr/4AbzVyqtbRoh4xvTsnTYqgbq86YOC/RiYlYjbt6eVQOfdt6V8fRgY
/PDvq5gqgSqr9AXOXgxUt0unvHhSClenI+6ud2FwzPatpKhnGewq2rY7pR2D
P0q6Nx8nVkDkjs4R5XoM5CfcTFp/V0DRQhuDUB3Rb7xTrMX4PkLpz/eKGzUY
aH2afT4b9xGs9ep3vqvGoFrUvcw85hP8e+xa3vGViD9zKrdR5Bfw0iP3JRUT
/WR2ee7olSqYuhMTwUJ8H43P7bTrvV8F5c63uV7HYRDiz7vi71cFFkOe5btj
iXgIwvbJ71UgqLJ5cyWKWE8/kC/90jdoV9baXRKKAXsrr8ahi9VwgandP4n4
Xv8rgIJ952vAdK9QrKYFBi2i59ls7tZA3Yn1K6pmxDySedah3rMGcpWkYi7d
I/afdOK8Y00NdLaD9FEjDIpC9tf/VK8F59yTBg23iPhaU4dCjOtgyG8g0eoK
BlMiBczb/RvgF+LoPHWIyPeMHFuDrAb4IF8vWs2HQZRgRldxUwNof6iRub4f
g6u8CbGmexuhhc3c3ogLg/Rdr4SrohuhIrDZRpeJOP+0ubxrbhPo9hnO5VHJ
MPCO//FCewsM7puHsWYylDHkaWUttoB58UeDfY1kiLCQkTbiaAWnGA59lToy
qB3XoWm93QoVcXab6VVkqMx7EZ411Aof/XNIUqVkSCn+V2Y01wZKmg+GUAIx
nxpPbE36toNwmUb280dkcH38WelmUiewC7/Lx2jIcAmW7zMXdEJTQ3lF4gYJ
drNIeNdXdkJUHI+o6ioJootSP8oMdQJzT4dK/BIJyv69EOHn+wnS1wz8Dk6S
YNFFl2kq9if4IwvtnCYSWAUs/3gW1QVBbh1s3cT8rJsscTs+uAfWb3nNJ+wj
gXlAI+1w+wA83pjkMJn/C9/9REWDmodg89YBUf7SWTBknajmuPMH3PYobnYb
zsCSbL38H8cxCI7qM9vTNAUFT/asmNpMwGo43TP6M5NA7znpbRo5Bd+vBlJI
98fBO+awMnfkDPi4e90cTh4FVXrP4zUv/sLIl2/sE30jkK9s3UfOJoGr15tQ
ie+/4Vwsqm17R8xhJyhf77ENQL5p50WuyXmYE+H4UMbTA+aHdEQV/i1AP/Mg
ClbqhA9jO0qvzi9CBfNCm3ZRK6hwbBd+te0fWEFq5snkOnBUkTqbQ7MMHvrK
Tnd9qqAxa1GrdnUZxBM55naJlwFeT/uZdmsZur+Hl2LbykB4iu3wRToK/IKb
YfPdpeAjdHrpEyMF7vk6ki57lIJcql1E4QEK+GSqKki1l0Bh3L+fcfIUYFG/
IaTjXAzRIRSdpz4UiJoOszX+Uwh17xm+FvhT4MLRuYGRikJYbuESIr2kgCcn
J69XaCFoMUovW0RQoOzQnuT9FwuBKdDpzd10CiiMnt35RqEAvLzxbqU6Cqwm
R+SqteeBpf3qrYO7qaB3Lfxj6cEseK8fcJyDmQoiPArvfv7KhMVLHOs72agw
qP4uQCI6E1xZxVMWeaiQ2TGnkcqaCSH5Jn9rjxN+5T7quiMDSqcbPB8pU2E5
1dlAYSsNaO++zfoYSIWPg0zm2gLJcE3xiGt+EBWa5ORfRjQnQZBokXpaKBWU
ZAKvs95MAs7VpsWgaCroJ14R+P4gEY693ZQzzqKC9hi5nys2HjQ6zDoYGqig
4H3Y8CJ3DMRdkVrV3oGDwZIKr+XLcMh5f/ttJSMOMps8jLX7w6GC01XqOAsO
bV2Jrlvvw6Bn4tvjzX04xFAmzTm6Q4HF//pYlggOP09+8fqrHwL+dVYtG+o4
DHX/TlrdFwhvxEMeWGrhoOokt8foTgCkRxUx/LyFw5qyw7P6OH/4Zo5fzDLC
YTNT7eln4eewzuBfqmWLQ7lAANvvmz7w9FpKYmYkDqc/FD61kXcB74Ka82wx
OIwZWQbwMjhDKPd0n1sCDsb0It+rOp3g/ZQ4u1YGDk03PEHX1QGmA74ErJfj
cJVWLVGbyRao2PARiy841M2xty6uPwEGXbrqjiocdJkltrrnrOHwMZX1jEYc
arp+1drPPwDDhl6bG79w6Oo1uPHptSlYn1zb82UYhyUw5tfpNwa3aP5c4XEc
PIs498eaGkKMpdnE2hwOJyws1ccO6EJWe6CP+QIO3EFZxknHb0LZubyDHcs4
DI84H1m4rQVdO5fuZGziEFDX22F4UQXGbLioLHQrkGSV6BnudgUW+2QiXXes
wISvq93ePQpAo3D31CTjCnDoH+1QXJCBvdlebZosK/AtR+f54VBJ4GdNf/iZ
YwUuhd0LUuQ7BmLO9TuFeVYgN2bmbtlFXjj/Z/ZdKN8KvLwTI+USSgv/9/8O
/v//3f8AlpyIeg==
          "]]},
        Annotation[#, "Charting`Private`Tag#1"]& ]}, {}},
     {"WolframDynamicHighlight", <|
      "Label" -> {"XYLabel"}, "Ball" -> {"InterpolatedBall"}|>}], 
    StyleBox[
     DynamicBox[(Charting`HighlightActionBox["DynamicHighlight", {}, 
       Slot["HighlightElements"], 
       Slot["LayoutOptions"], 
       Slot["Meta"], 
       Charting`HighlightActionFunction["DynamicHighlight", {{{{}, {}, 
           Annotation[{
             Directive[
              Opacity[1.], 
              RGBColor[0.368417, 0.506779, 0.709798], 
              AbsoluteThickness[2]], 
             Line[CompressedData["
1:eJw12Hc4V+/7AHAhDZItiqKoECUlkjulshMqIauMlCIre4YKWcne2RmZLY9k
r5CdkE3e72Pk/T7293yu6/f761yv88dzPc/93Pd97usImD7RMqOloaG5sI2G
5r+nijLz5TWBFZStva3fr7/owvlSt/md/CuoBXc4cO7ulryYwN8ELt4VdER8
xUT2BBfwBd9RPcK1gs7+uCtRZ3gEmFfq8VNsKyiZHLDvrYEEbN0/m0G8RBsC
8mX7Z8/AfHu6tvruFTQy8DUvtU0OOrK88y1pV9DvK9cRJnYVqjnm9R03cVQp
x6pMclCBD16Gu/xWcVSCW/nmbWhApO75+0mLOKopWmd0NdQB3Z3LPD2jOIpZ
0hDe1DcCZft79WNDOAre6faHW8wEZEc67BcGcKT2VKn5bakpHKjI/8H0E0fL
xf7SL2bMYMTC8vnl7zhaWk58ntj6CCzqf80XpuHojI6TYaKoI+ieVkmsTMKR
3eWx3enSTqCUVKHaEocjyyc+g5XXnoGI05uMqQgc9XVLTS3buQBZ+LoBvx+O
+KvLtAZWPcDRv7r+1X0cKT2mS+7W9wO/K9mJ5kI4MikmObfqvIaqVy6aBwVw
5Fgvxx7DEgrrHaq0fQdwxHSyUCrdKRTsDMlmyhw4KmO88eiCUhiYOp0+IUaH
I89N6V0qS+EA2V8/L4xQ0cD7/qK7T6Jglamzzy2eilb2nml5sZwAZ7XTXp6J
piL5mmfKQ3aJ8DTGXo4cQUWc2BvB4cVEmBHiTjZ6RUXvTqk2/1lMgj55A4tL
LlQk1aXobrGRDGU2k8s7dKnoiCkt8yeONLDtWmWLYKci6xteKWT3TIjSuq4X
uZeKvonLDx+uzoQv7WkpbxipKOPpT/NohixgaFU7GU1HRaNilRLyoVkQX5uo
nrBEQU/J5j/tM7KhoexSYOZPCnrbE1Z3YygX+GNebnyOoKD9K0322y4UQtNd
3ulxdgrKkJRouyRSChuVOYWyPMuohmPeXHgSwdiHhbAbu/4hHU1O66DHdXA2
haErmHEJsXHnccRQW0BOsFP8Fb6AyCLjxsoynXDAldk9aHYeMYxG0hru6oH2
+FO65r8x1Lj3/I7Duf3ww7J46sxnEtrGY2DHkvYbMo53nNP8+heN9Ayw+2WP
wMnYdpunjTNo3nJq24TNKAicvDDAlTuFxG0GKqVvjMPspyvbGYom0I5m/vzA
rQnY//CziVPQGIoU3CWr+HEKNpvY3s3b/kG9xWyHN9VmwA6YdB5Qh1BlmYZU
VcYsVJxurVouHUDUC4MzZ/G/UMBaV8j9tQc1PHO0zWEigZYhq8pIbg/KoLlu
SMtKAkqOwVhWbA/a4/FB7zYnCeQUlzhln/UgcXuSB85HggbHQ64Gp3sQUthn
xC1BgpFfLldSsrvRb3v5H3WaJGDNkBgQiepC3eMnOKbCSGAnG0Mn/6QTpXoK
StMzkiEycv/gLcNOJDsdavuCmQwl5ISSJ+qdKCJyPZuRjQyU1FSzFNFONKik
w7aDhwzPGPPq6ac70KjmcEG/MBk8BitfNRt3oLNTa1EkBTIEeoyz39FqR2x2
oZRmBzJk9ZnP2Sq0I/3nuxuxZ2RolJypeXmyHXlf/eHP4kaG3VMkhy/M7UiR
e0e1kg8ZeJPIBRD1Azn4LR6NDCGDkALHudaANqR/N04mKoMMss+NlKatWhAT
+Ur75S5iPdz9naFqC/Izjxnu6iGD7qN42m7RFvS6XlTyXj8ZHLT7v3yba0bc
zzySnIbIUCigfSrucTPKyWUM9Zwmw9HKq7waT5vQmEW2HeM6GTioJ+aKnRtQ
eqXOBxYBDNKs1JRF9BrQw2o9G+XDGEgOWWUkyzagW1K4macQBpq1mcbBa/Wo
lppMGT2OwasIgW5z93rUQXs7PVASA9qTnJU83nVoof/ItPplDDDL9deegTXI
V0J56KspBl35p1g0zGtQpCJFuPY+Bp/+mYceUKxBNRYu/I3mGPh5dYR+3PqO
fqq+3VdvhQFvdEbYkuN3ZMx/SiLuKQaK9ZoRFmbVSN3sWnSaNwbH9/izn71c
jbJtbdMdfDFg1v4cQS9Qje7nLN9RfI5B/5BQZMrgN3RUvxr1BmLwmLIa+Uv7
G/pu7m/d8xqDaKF3UdcvVaHQrx5MpxMwcH84wMV/qApVPekO/JGIQa3pQfH+
NYQeDaRmWyZjoOfyT5zdDqEaBo/e0DQMnmcnngwwqUR8JQaDFdkYDOxYOv1E
/gs6bEVStyjFwLcmThbwcrTdJH6XXBMG020yEWYV5UjgI7OLbjMGGv29f189
K0caYcoU2xbivGT2hD68DFlTHrDGt2FQyB20ZbtSio52ZLa2dGLw28qtJn21
GPXMi8kmD2BwyYGXr/lTMbJBSdrBvzDI8qxwWHApRl76Nx2dBjGwj/wnLL/2
AX0upfZcGsJgd+WjF71rRchzXGZb2R8iHoKf4jlWC5DoKAzumcZARpqibuJS
gKTE25ybCdOrSW69X81Hy42v+f1nMIhzyDG5tvYelVyUcV+cxaChIVbYZT0X
yVzlDMokYRDxu6e3zi0XCZFFjNXJGBgusr1g38hBVSHRsvOEl/e/+pu3kY38
B7hoT8xjIPjEtXB4MxMZ21D7fBYxIPmWm4h5ZqIVO4HfLEsYVEQvsTlvZaDc
LxOTcYSvVz90YKPJQHqsU7uz/2Hgxmkge2VbOhq2DApPomBwTST6b5h3Guql
Kn7jpGLABl3xQ9vSkNk36r9AwtmWaltOtKlIvo3+oTmOQc9nuZocumS0rD7+
emMFgwPOpkOLTEkoVbyEVW8VgyAXValQtkR0L+99aTHhh+58I0188eiW9vQ9
wzXivj0YzloejkOr+N7HBYRVvLBX24/HonAp8dgNwiK+36QvSkWjt3yHdMPW
MYj1ywn+LfMWGZX+nukhvNs/YswFolB3uVkCzwYGs4Fmr0tVIlF/4PsHUYT1
XmpMaGlGoL4CPZ92wk2vpM/P3wxHlot5X3ZsEucJ2TUlYhKKkiQPRVkTljw0
4RzaGoIWKKfOxBNmO1wu1NwXhA7db1quJ7wo9KJj+/hLtIWN9s4T7jim734R
C0SCHg6/uLaIfBM9cdx11R/NGrnRyBIOFd/qKt3+HAXoLF7VI2xzqsNrnsUX
4YGd+U6ENaXSxEQPeCOa6H3nwgkbPZ4tbNbwQHIvq0azCfPbh+xUMHNBbD11
+ZWEh5wljctcHVGp0bH4dsIJnj3louFPkYjzaM4w4Yrdy/yXblijy6OLA38J
S3NdaBPzMEMZDbfFlgk/vLx7TfyWPqqr35u0Rri9RKp4p/E1NDXNc3qLcJd9
nrxkkQTwpDlM/+cEpyszmvHacPWXINr4b7+FerUXUkxAcFygHCfckc7GpW3/
AE542LXPE85WMztdkmYDVb37GCcJz1799ks+2B7ogtkt+giLKPD5NTo+g9lM
s/H6//Zz3llMx9gNziSz+pYQ7om1ssKOeIG7Pu/lRMKUt9GVJTw+IHjC98hz
wlxv6thcmP1Av+f60Qf/nS/8nznQ+YOwv5+qCmHd14Kf6fEA0O4XCjtG+FmQ
5t6muRfgPHAOp/svPv555To9wSBytknkA3F/fb4DjLzNr2G8SYfiR9jtIn0h
NhwK9D4PxnQIJ1yQpC/tCgd3Xw3BOSJ/xOWU87l/RICpo7h9MeFKWWNdl8ZI
KBgsn3IiPCQdkgeVUbCL6e9pnMjPx2ff3UqteAudfzOZSghvSn2h2V4cDZaP
pHZYE+aXnNVpyowFYlw06SHy3Ujs6oZOWCKsC+H5/kS9yEVnhFCSk0BMj/rp
MGEmHzoWNd1kGBXQtfhK1NsM6V4KySIF9BgCUiaJekytPVJzMiANrGPKE1iI
eg1d6wratjcdmCoG88OJ+vY49fxmZ1Q6GO2hN2ElrJ8wMWmX8Q76lkqy6Jcx
4HDI2FVemwn1zJcaqol+Qpt7qzNAPQskeLnHjxOeH2GI0+3OgnpqSUrwAgat
ahZiq+PZEP75I60q0Y/8jxy7foE+DxSimI0SiH62PqPTZCJQCJRhlvjkKQyW
6N+Lq5gVQvnl1NGOSSI/Dm6PkMwuhE73tZatCeI+bpbq050qgmPzMcE3xjEo
/cZJSr/4AbzVyqtbRoh4xvTsnTYqgbq86YOC/RiYlYjbt6eVQOfdt6V8fRgY
/PDvq5gqgSqr9AXOXgxUt0unvHhSClenI+6ud2FwzPatpKhnGewq2rY7pR2D
P0q6Nx8nVkDkjs4R5XoM5CfcTFp/V0DRQhuDUB3Rb7xTrMX4PkLpz/eKGzUY
aH2afT4b9xGs9ep3vqvGoFrUvcw85hP8e+xa3vGViD9zKrdR5Bfw0iP3JRUT
/WR2ee7olSqYuhMTwUJ8H43P7bTrvV8F5c63uV7HYRDiz7vi71cFFkOe5btj
iXgIwvbJ71UgqLJ5cyWKWE8/kC/90jdoV9baXRKKAXsrr8ahi9VwgandP4n4
Xv8rgIJ952vAdK9QrKYFBi2i59ls7tZA3Yn1K6pmxDySedah3rMGcpWkYi7d
I/afdOK8Y00NdLaD9FEjDIpC9tf/VK8F59yTBg23iPhaU4dCjOtgyG8g0eoK
BlMiBczb/RvgF+LoPHWIyPeMHFuDrAb4IF8vWs2HQZRgRldxUwNof6iRub4f
g6u8CbGmexuhhc3c3ogLg/Rdr4SrohuhIrDZRpeJOP+0ubxrbhPo9hnO5VHJ
MPCO//FCewsM7puHsWYylDHkaWUttoB58UeDfY1kiLCQkTbiaAWnGA59lToy
qB3XoWm93QoVcXab6VVkqMx7EZ411Aof/XNIUqVkSCn+V2Y01wZKmg+GUAIx
nxpPbE36toNwmUb280dkcH38WelmUiewC7/Lx2jIcAmW7zMXdEJTQ3lF4gYJ
drNIeNdXdkJUHI+o6ioJootSP8oMdQJzT4dK/BIJyv69EOHn+wnS1wz8Dk6S
YNFFl2kq9if4IwvtnCYSWAUs/3gW1QVBbh1s3cT8rJsscTs+uAfWb3nNJ+wj
gXlAI+1w+wA83pjkMJn/C9/9REWDmodg89YBUf7SWTBknajmuPMH3PYobnYb
zsCSbL38H8cxCI7qM9vTNAUFT/asmNpMwGo43TP6M5NA7znpbRo5Bd+vBlJI
98fBO+awMnfkDPi4e90cTh4FVXrP4zUv/sLIl2/sE30jkK9s3UfOJoGr15tQ
ie+/4Vwsqm17R8xhJyhf77ENQL5p50WuyXmYE+H4UMbTA+aHdEQV/i1AP/Mg
ClbqhA9jO0qvzi9CBfNCm3ZRK6hwbBd+te0fWEFq5snkOnBUkTqbQ7MMHvrK
Tnd9qqAxa1GrdnUZxBM55naJlwFeT/uZdmsZur+Hl2LbykB4iu3wRToK/IKb
YfPdpeAjdHrpEyMF7vk6ki57lIJcql1E4QEK+GSqKki1l0Bh3L+fcfIUYFG/
IaTjXAzRIRSdpz4UiJoOszX+Uwh17xm+FvhT4MLRuYGRikJYbuESIr2kgCcn
J69XaCFoMUovW0RQoOzQnuT9FwuBKdDpzd10CiiMnt35RqEAvLzxbqU6Cqwm
R+SqteeBpf3qrYO7qaB3Lfxj6cEseK8fcJyDmQoiPArvfv7KhMVLHOs72agw
qP4uQCI6E1xZxVMWeaiQ2TGnkcqaCSH5Jn9rjxN+5T7quiMDSqcbPB8pU2E5
1dlAYSsNaO++zfoYSIWPg0zm2gLJcE3xiGt+EBWa5ORfRjQnQZBokXpaKBWU
ZAKvs95MAs7VpsWgaCroJ14R+P4gEY693ZQzzqKC9hi5nys2HjQ6zDoYGqig
4H3Y8CJ3DMRdkVrV3oGDwZIKr+XLcMh5f/ttJSMOMps8jLX7w6GC01XqOAsO
bV2Jrlvvw6Bn4tvjzX04xFAmzTm6Q4HF//pYlggOP09+8fqrHwL+dVYtG+o4
DHX/TlrdFwhvxEMeWGrhoOokt8foTgCkRxUx/LyFw5qyw7P6OH/4Zo5fzDLC
YTNT7eln4eewzuBfqmWLQ7lAANvvmz7w9FpKYmYkDqc/FD61kXcB74Ka82wx
OIwZWQbwMjhDKPd0n1sCDsb0It+rOp3g/ZQ4u1YGDk03PEHX1QGmA74ErJfj
cJVWLVGbyRao2PARiy841M2xty6uPwEGXbrqjiocdJkltrrnrOHwMZX1jEYc
arp+1drPPwDDhl6bG79w6Oo1uPHptSlYn1zb82UYhyUw5tfpNwa3aP5c4XEc
PIs498eaGkKMpdnE2hwOJyws1ccO6EJWe6CP+QIO3EFZxknHb0LZubyDHcs4
DI84H1m4rQVdO5fuZGziEFDX22F4UQXGbLioLHQrkGSV6BnudgUW+2QiXXes
wISvq93ePQpAo3D31CTjCnDoH+1QXJCBvdlebZosK/AtR+f54VBJ4GdNf/iZ
YwUuhd0LUuQ7BmLO9TuFeVYgN2bmbtlFXjj/Z/ZdKN8KvLwTI+USSgv/9/8O
/v//3f8AlpyIeg==
              "]]}, "Charting`Private`Tag#1"]}}, {}}, <|
        "HighlightElements" -> <|
          "Label" -> {"XYLabel"}, "Ball" -> {"InterpolatedBall"}|>, 
         "LayoutOptions" -> <|
          "PanelPlotLayout" -> <||>, 
           "PlotRange" -> {{-1.5707962626807608`, 1.5707962626807608`}, {0., 
            1.1}}, "Frame" -> {{False, False}, {False, False}}, 
           "AxesOrigin" -> {0, 0}, "ImageSize" -> {360, 360/GoldenRatio}, 
           "Axes" -> {True, True}, "LabelStyle" -> {}, "AspectRatio" -> 
           GoldenRatio^(-1), "DefaultStyle" -> {
             Directive[
              Opacity[1.], 
              RGBColor[0.368417, 0.506779, 0.709798], 
              AbsoluteThickness[2]]}, 
           "HighlightLabelingFunctions" -> <|"CoordinatesToolOptions" -> ({
               Identity[
                Part[#, 1]], 
               Identity[
                Part[#, 2]]}& ), 
             "ScalingFunctions" -> {{Identity, Identity}, {
               Identity, Identity}}|>, "Primitives" -> {}, "GCFlag" -> 
           False|>, 
         "Meta" -> <|
          "DefaultHighlight" -> {"Dynamic", None}, "Index" -> {}, "Function" -> 
           Plot, "GroupHighlight" -> False|>|>]]& )[<|
       "HighlightElements" -> <|
         "Label" -> {"XYLabel"}, "Ball" -> {"InterpolatedBall"}|>, 
        "LayoutOptions" -> <|
         "PanelPlotLayout" -> <||>, 
          "PlotRange" -> {{-1.5707962626807608`, 1.5707962626807608`}, {0., 
           1.1}}, "Frame" -> {{False, False}, {False, False}}, 
          "AxesOrigin" -> {0, 0}, "ImageSize" -> {360, 360/GoldenRatio}, 
          "Axes" -> {True, True}, "LabelStyle" -> {}, "AspectRatio" -> 
          GoldenRatio^(-1), "DefaultStyle" -> {
            Directive[
             Opacity[1.], 
             RGBColor[0.368417, 0.506779, 0.709798], 
             AbsoluteThickness[2]]}, 
          "HighlightLabelingFunctions" -> <|"CoordinatesToolOptions" -> ({
              Identity[
               Part[#, 1]], 
              Identity[
               Part[#, 2]]}& ), 
            "ScalingFunctions" -> {{Identity, Identity}, {
              Identity, Identity}}|>, "Primitives" -> {}, "GCFlag" -> False|>,
         "Meta" -> <|
         "DefaultHighlight" -> {"Dynamic", None}, "Index" -> {}, "Function" -> 
          Plot, "GroupHighlight" -> False|>|>],
      ImageSizeCache->{{4.503599627370496*^15, -4.503599627370496*^15}, {
       4.503599627370496*^15, -4.503599627370496*^15}}],
     Selectable->False]},
   Annotation[{{{{}, {}, 
       Annotation[{
         Directive[
          Opacity[1.], 
          RGBColor[0.368417, 0.506779, 0.709798], 
          AbsoluteThickness[2]], 
         Line[CompressedData["
1:eJw12Hc4V+/7AHAhDZItiqKoECUlkjulshMqIauMlCIre4YKWcne2RmZLY9k
r5CdkE3e72Pk/T7293yu6/f761yv88dzPc/93Pd97usImD7RMqOloaG5sI2G
5r+nijLz5TWBFZStva3fr7/owvlSt/md/CuoBXc4cO7ulryYwN8ELt4VdER8
xUT2BBfwBd9RPcK1gs7+uCtRZ3gEmFfq8VNsKyiZHLDvrYEEbN0/m0G8RBsC
8mX7Z8/AfHu6tvruFTQy8DUvtU0OOrK88y1pV9DvK9cRJnYVqjnm9R03cVQp
x6pMclCBD16Gu/xWcVSCW/nmbWhApO75+0mLOKopWmd0NdQB3Z3LPD2jOIpZ
0hDe1DcCZft79WNDOAre6faHW8wEZEc67BcGcKT2VKn5bakpHKjI/8H0E0fL
xf7SL2bMYMTC8vnl7zhaWk58ntj6CCzqf80XpuHojI6TYaKoI+ieVkmsTMKR
3eWx3enSTqCUVKHaEocjyyc+g5XXnoGI05uMqQgc9XVLTS3buQBZ+LoBvx+O
+KvLtAZWPcDRv7r+1X0cKT2mS+7W9wO/K9mJ5kI4MikmObfqvIaqVy6aBwVw
5Fgvxx7DEgrrHaq0fQdwxHSyUCrdKRTsDMlmyhw4KmO88eiCUhiYOp0+IUaH
I89N6V0qS+EA2V8/L4xQ0cD7/qK7T6Jglamzzy2eilb2nml5sZwAZ7XTXp6J
piL5mmfKQ3aJ8DTGXo4cQUWc2BvB4cVEmBHiTjZ6RUXvTqk2/1lMgj55A4tL
LlQk1aXobrGRDGU2k8s7dKnoiCkt8yeONLDtWmWLYKci6xteKWT3TIjSuq4X
uZeKvonLDx+uzoQv7WkpbxipKOPpT/NohixgaFU7GU1HRaNilRLyoVkQX5uo
nrBEQU/J5j/tM7KhoexSYOZPCnrbE1Z3YygX+GNebnyOoKD9K0322y4UQtNd
3ulxdgrKkJRouyRSChuVOYWyPMuohmPeXHgSwdiHhbAbu/4hHU1O66DHdXA2
haErmHEJsXHnccRQW0BOsFP8Fb6AyCLjxsoynXDAldk9aHYeMYxG0hru6oH2
+FO65r8x1Lj3/I7Duf3ww7J46sxnEtrGY2DHkvYbMo53nNP8+heN9Ayw+2WP
wMnYdpunjTNo3nJq24TNKAicvDDAlTuFxG0GKqVvjMPspyvbGYom0I5m/vzA
rQnY//CziVPQGIoU3CWr+HEKNpvY3s3b/kG9xWyHN9VmwA6YdB5Qh1BlmYZU
VcYsVJxurVouHUDUC4MzZ/G/UMBaV8j9tQc1PHO0zWEigZYhq8pIbg/KoLlu
SMtKAkqOwVhWbA/a4/FB7zYnCeQUlzhln/UgcXuSB85HggbHQ64Gp3sQUthn
xC1BgpFfLldSsrvRb3v5H3WaJGDNkBgQiepC3eMnOKbCSGAnG0Mn/6QTpXoK
StMzkiEycv/gLcNOJDsdavuCmQwl5ISSJ+qdKCJyPZuRjQyU1FSzFNFONKik
w7aDhwzPGPPq6ac70KjmcEG/MBk8BitfNRt3oLNTa1EkBTIEeoyz39FqR2x2
oZRmBzJk9ZnP2Sq0I/3nuxuxZ2RolJypeXmyHXlf/eHP4kaG3VMkhy/M7UiR
e0e1kg8ZeJPIBRD1Azn4LR6NDCGDkALHudaANqR/N04mKoMMss+NlKatWhAT
+Ur75S5iPdz9naFqC/Izjxnu6iGD7qN42m7RFvS6XlTyXj8ZHLT7v3yba0bc
zzySnIbIUCigfSrucTPKyWUM9Zwmw9HKq7waT5vQmEW2HeM6GTioJ+aKnRtQ
eqXOBxYBDNKs1JRF9BrQw2o9G+XDGEgOWWUkyzagW1K4macQBpq1mcbBa/Wo
lppMGT2OwasIgW5z93rUQXs7PVASA9qTnJU83nVoof/ItPplDDDL9deegTXI
V0J56KspBl35p1g0zGtQpCJFuPY+Bp/+mYceUKxBNRYu/I3mGPh5dYR+3PqO
fqq+3VdvhQFvdEbYkuN3ZMx/SiLuKQaK9ZoRFmbVSN3sWnSaNwbH9/izn71c
jbJtbdMdfDFg1v4cQS9Qje7nLN9RfI5B/5BQZMrgN3RUvxr1BmLwmLIa+Uv7
G/pu7m/d8xqDaKF3UdcvVaHQrx5MpxMwcH84wMV/qApVPekO/JGIQa3pQfH+
NYQeDaRmWyZjoOfyT5zdDqEaBo/e0DQMnmcnngwwqUR8JQaDFdkYDOxYOv1E
/gs6bEVStyjFwLcmThbwcrTdJH6XXBMG020yEWYV5UjgI7OLbjMGGv29f189
K0caYcoU2xbivGT2hD68DFlTHrDGt2FQyB20ZbtSio52ZLa2dGLw28qtJn21
GPXMi8kmD2BwyYGXr/lTMbJBSdrBvzDI8qxwWHApRl76Nx2dBjGwj/wnLL/2
AX0upfZcGsJgd+WjF71rRchzXGZb2R8iHoKf4jlWC5DoKAzumcZARpqibuJS
gKTE25ybCdOrSW69X81Hy42v+f1nMIhzyDG5tvYelVyUcV+cxaChIVbYZT0X
yVzlDMokYRDxu6e3zi0XCZFFjNXJGBgusr1g38hBVSHRsvOEl/e/+pu3kY38
B7hoT8xjIPjEtXB4MxMZ21D7fBYxIPmWm4h5ZqIVO4HfLEsYVEQvsTlvZaDc
LxOTcYSvVz90YKPJQHqsU7uz/2Hgxmkge2VbOhq2DApPomBwTST6b5h3Guql
Kn7jpGLABl3xQ9vSkNk36r9AwtmWaltOtKlIvo3+oTmOQc9nuZocumS0rD7+
emMFgwPOpkOLTEkoVbyEVW8VgyAXValQtkR0L+99aTHhh+58I0188eiW9vQ9
wzXivj0YzloejkOr+N7HBYRVvLBX24/HonAp8dgNwiK+36QvSkWjt3yHdMPW
MYj1ywn+LfMWGZX+nukhvNs/YswFolB3uVkCzwYGs4Fmr0tVIlF/4PsHUYT1
XmpMaGlGoL4CPZ92wk2vpM/P3wxHlot5X3ZsEucJ2TUlYhKKkiQPRVkTljw0
4RzaGoIWKKfOxBNmO1wu1NwXhA7db1quJ7wo9KJj+/hLtIWN9s4T7jim734R
C0SCHg6/uLaIfBM9cdx11R/NGrnRyBIOFd/qKt3+HAXoLF7VI2xzqsNrnsUX
4YGd+U6ENaXSxEQPeCOa6H3nwgkbPZ4tbNbwQHIvq0azCfPbh+xUMHNBbD11
+ZWEh5wljctcHVGp0bH4dsIJnj3louFPkYjzaM4w4Yrdy/yXblijy6OLA38J
S3NdaBPzMEMZDbfFlgk/vLx7TfyWPqqr35u0Rri9RKp4p/E1NDXNc3qLcJd9
nrxkkQTwpDlM/+cEpyszmvHacPWXINr4b7+FerUXUkxAcFygHCfckc7GpW3/
AE542LXPE85WMztdkmYDVb37GCcJz1799ks+2B7ogtkt+giLKPD5NTo+g9lM
s/H6//Zz3llMx9gNziSz+pYQ7om1ssKOeIG7Pu/lRMKUt9GVJTw+IHjC98hz
wlxv6thcmP1Av+f60Qf/nS/8nznQ+YOwv5+qCmHd14Kf6fEA0O4XCjtG+FmQ
5t6muRfgPHAOp/svPv555To9wSBytknkA3F/fb4DjLzNr2G8SYfiR9jtIn0h
NhwK9D4PxnQIJ1yQpC/tCgd3Xw3BOSJ/xOWU87l/RICpo7h9MeFKWWNdl8ZI
KBgsn3IiPCQdkgeVUbCL6e9pnMjPx2ff3UqteAudfzOZSghvSn2h2V4cDZaP
pHZYE+aXnNVpyowFYlw06SHy3Ujs6oZOWCKsC+H5/kS9yEVnhFCSk0BMj/rp
MGEmHzoWNd1kGBXQtfhK1NsM6V4KySIF9BgCUiaJekytPVJzMiANrGPKE1iI
eg1d6wratjcdmCoG88OJ+vY49fxmZ1Q6GO2hN2ElrJ8wMWmX8Q76lkqy6Jcx
4HDI2FVemwn1zJcaqol+Qpt7qzNAPQskeLnHjxOeH2GI0+3OgnpqSUrwAgat
ahZiq+PZEP75I60q0Y/8jxy7foE+DxSimI0SiH62PqPTZCJQCJRhlvjkKQyW
6N+Lq5gVQvnl1NGOSSI/Dm6PkMwuhE73tZatCeI+bpbq050qgmPzMcE3xjEo
/cZJSr/4AbzVyqtbRoh4xvTsnTYqgbq86YOC/RiYlYjbt6eVQOfdt6V8fRgY
/PDvq5gqgSqr9AXOXgxUt0unvHhSClenI+6ud2FwzPatpKhnGewq2rY7pR2D
P0q6Nx8nVkDkjs4R5XoM5CfcTFp/V0DRQhuDUB3Rb7xTrMX4PkLpz/eKGzUY
aH2afT4b9xGs9ep3vqvGoFrUvcw85hP8e+xa3vGViD9zKrdR5Bfw0iP3JRUT
/WR2ee7olSqYuhMTwUJ8H43P7bTrvV8F5c63uV7HYRDiz7vi71cFFkOe5btj
iXgIwvbJ71UgqLJ5cyWKWE8/kC/90jdoV9baXRKKAXsrr8ahi9VwgandP4n4
Xv8rgIJ952vAdK9QrKYFBi2i59ls7tZA3Yn1K6pmxDySedah3rMGcpWkYi7d
I/afdOK8Y00NdLaD9FEjDIpC9tf/VK8F59yTBg23iPhaU4dCjOtgyG8g0eoK
BlMiBczb/RvgF+LoPHWIyPeMHFuDrAb4IF8vWs2HQZRgRldxUwNof6iRub4f
g6u8CbGmexuhhc3c3ogLg/Rdr4SrohuhIrDZRpeJOP+0ubxrbhPo9hnO5VHJ
MPCO//FCewsM7puHsWYylDHkaWUttoB58UeDfY1kiLCQkTbiaAWnGA59lToy
qB3XoWm93QoVcXab6VVkqMx7EZ411Aof/XNIUqVkSCn+V2Y01wZKmg+GUAIx
nxpPbE36toNwmUb280dkcH38WelmUiewC7/Lx2jIcAmW7zMXdEJTQ3lF4gYJ
drNIeNdXdkJUHI+o6ioJootSP8oMdQJzT4dK/BIJyv69EOHn+wnS1wz8Dk6S
YNFFl2kq9if4IwvtnCYSWAUs/3gW1QVBbh1s3cT8rJsscTs+uAfWb3nNJ+wj
gXlAI+1w+wA83pjkMJn/C9/9REWDmodg89YBUf7SWTBknajmuPMH3PYobnYb
zsCSbL38H8cxCI7qM9vTNAUFT/asmNpMwGo43TP6M5NA7znpbRo5Bd+vBlJI
98fBO+awMnfkDPi4e90cTh4FVXrP4zUv/sLIl2/sE30jkK9s3UfOJoGr15tQ
ie+/4Vwsqm17R8xhJyhf77ENQL5p50WuyXmYE+H4UMbTA+aHdEQV/i1AP/Mg
ClbqhA9jO0qvzi9CBfNCm3ZRK6hwbBd+te0fWEFq5snkOnBUkTqbQ7MMHvrK
Tnd9qqAxa1GrdnUZxBM55naJlwFeT/uZdmsZur+Hl2LbykB4iu3wRToK/IKb
YfPdpeAjdHrpEyMF7vk6ki57lIJcql1E4QEK+GSqKki1l0Bh3L+fcfIUYFG/
IaTjXAzRIRSdpz4UiJoOszX+Uwh17xm+FvhT4MLRuYGRikJYbuESIr2kgCcn
J69XaCFoMUovW0RQoOzQnuT9FwuBKdDpzd10CiiMnt35RqEAvLzxbqU6Cqwm
R+SqteeBpf3qrYO7qaB3Lfxj6cEseK8fcJyDmQoiPArvfv7KhMVLHOs72agw
qP4uQCI6E1xZxVMWeaiQ2TGnkcqaCSH5Jn9rjxN+5T7quiMDSqcbPB8pU2E5
1dlAYSsNaO++zfoYSIWPg0zm2gLJcE3xiGt+EBWa5ORfRjQnQZBokXpaKBWU
ZAKvs95MAs7VpsWgaCroJ14R+P4gEY693ZQzzqKC9hi5nys2HjQ6zDoYGqig
4H3Y8CJ3DMRdkVrV3oGDwZIKr+XLcMh5f/ttJSMOMps8jLX7w6GC01XqOAsO
bV2Jrlvvw6Bn4tvjzX04xFAmzTm6Q4HF//pYlggOP09+8fqrHwL+dVYtG+o4
DHX/TlrdFwhvxEMeWGrhoOokt8foTgCkRxUx/LyFw5qyw7P6OH/4Zo5fzDLC
YTNT7eln4eewzuBfqmWLQ7lAANvvmz7w9FpKYmYkDqc/FD61kXcB74Ka82wx
OIwZWQbwMjhDKPd0n1sCDsb0It+rOp3g/ZQ4u1YGDk03PEHX1QGmA74ErJfj
cJVWLVGbyRao2PARiy841M2xty6uPwEGXbrqjiocdJkltrrnrOHwMZX1jEYc
arp+1drPPwDDhl6bG79w6Oo1uPHptSlYn1zb82UYhyUw5tfpNwa3aP5c4XEc
PIs498eaGkKMpdnE2hwOJyws1ccO6EJWe6CP+QIO3EFZxknHb0LZubyDHcs4
DI84H1m4rQVdO5fuZGziEFDX22F4UQXGbLioLHQrkGSV6BnudgUW+2QiXXes
wISvq93ePQpAo3D31CTjCnDoH+1QXJCBvdlebZosK/AtR+f54VBJ4GdNf/iZ
YwUuhd0LUuQ7BmLO9TuFeVYgN2bmbtlFXjj/Z/ZdKN8KvLwTI+USSgv/9/8O
/v//3f8AlpyIeg==
          "]]}, "Charting`Private`Tag#1"]}}, {}}, <|
    "HighlightElements" -> <|
      "Label" -> {"XYLabel"}, "Ball" -> {"InterpolatedBall"}|>, 
     "LayoutOptions" -> <|
      "PanelPlotLayout" -> <||>, 
       "PlotRange" -> {{-1.5707962626807608`, 1.5707962626807608`}, {0., 
        1.1}}, "Frame" -> {{False, False}, {False, False}}, 
       "AxesOrigin" -> {0, 0}, "ImageSize" -> {360, 360/GoldenRatio}, 
       "Axes" -> {True, True}, "LabelStyle" -> {}, "AspectRatio" -> 
       GoldenRatio^(-1), "DefaultStyle" -> {
         Directive[
          Opacity[1.], 
          RGBColor[0.368417, 0.506779, 0.709798], 
          AbsoluteThickness[2]]}, 
       "HighlightLabelingFunctions" -> <|"CoordinatesToolOptions" -> ({
           Identity[
            Part[#, 1]], 
           Identity[
            Part[#, 2]]}& ), 
         "ScalingFunctions" -> {{Identity, Identity}, {Identity, Identity}}|>,
        "Primitives" -> {}, "GCFlag" -> False|>, 
     "Meta" -> <|
      "DefaultHighlight" -> {"Dynamic", None}, "Index" -> {}, "Function" -> 
       Plot, "GroupHighlight" -> False|>|>, "DynamicHighlight"]],
  AspectRatio->NCache[GoldenRatio^(-1), 0.6180339887498948],
  Axes->{True, True},
  AxesLabel->{None, None},
  AxesOrigin->{0, 0},
  DisplayFunction->Identity,
  Frame->{{False, False}, {False, False}},
  FrameLabel->{{None, None}, {None, None}},
  FrameTicks->{{Automatic, Automatic}, {Automatic, Automatic}},
  GridLines->{None, None},
  GridLinesStyle->Directive[
    GrayLevel[0.5, 0.4]],
  ImagePadding->All,
  Method->{
   "DefaultBoundaryStyle" -> Automatic, 
    "DefaultGraphicsInteraction" -> {
     "Version" -> 1.2, "TrackMousePosition" -> {True, False}, 
      "Effects" -> {
       "Highlight" -> {"ratio" -> 2}, "HighlightPoint" -> {"ratio" -> 2}, 
        "Droplines" -> {
         "freeformCursorMode" -> True, 
          "placement" -> {"x" -> "All", "y" -> "None"}}}}, "DefaultMeshStyle" -> 
    AbsolutePointSize[6], "ScalingFunctions" -> None, 
    "CoordinatesToolOptions" -> {"DisplayFunction" -> ({
        (Identity[#]& )[
         Part[#, 1]], 
        (Identity[#]& )[
         Part[#, 2]]}& ), "CopiedValueFunction" -> ({
        (Identity[#]& )[
         Part[#, 1]], 
        (Identity[#]& )[
         Part[#, 2]]}& )}},
  PlotRange->{{-1.5707962626807608`, 1.5707962626807608`}, {0., 1.1}},
  PlotRangeClipping->True,
  PlotRangePadding->{{
     Scaled[0.02], 
     Scaled[0.02]}, {0, 0}},
  Ticks->{Automatic, Automatic}]], "Output",
 CellChangeTimes->{{3.8879409594340277`*^9, 3.8879409774421062`*^9}, 
   3.887941043376929*^9, 3.887959125078501*^9, 3.888037343345748*^9, 
   3.8885675700435057`*^9, 3.888568043709379*^9, 3.888912602561972*^9, 
   3.939698517754046*^9},
 CellLabel->"Out[70]=",ExpressionUUID->"4dcf772c-3478-415d-a1d4-6299d8c79124"]
}, Open  ]],

Cell[CellGroupData[{

Cell[BoxData[
 RowBox[{"Export", "[", 
  RowBox[{"\"\<affgaussquasi-orisel-kappa1.eps\>\"", ",", " ", "%"}], 
  "]"}]], "Input",
 CellChangeTimes->{{3.8879591217830067`*^9, 3.887959122808878*^9}, {
  3.8889126052351017`*^9, 3.8889126067002573`*^9}},
 CellLabel->"In[71]:=",ExpressionUUID->"8539bcd2-b288-4fce-a723-1fc5d3dac0f4"],

Cell[BoxData["\<\"affgaussquasi-orisel-kappa1.eps\"\>"], "Output",
 CellChangeTimes->{3.887959128764819*^9, 3.8880373474875603`*^9, 
  3.8885675703303638`*^9, 3.8885680461596403`*^9, 3.888912607537528*^9, 
  3.939698517866063*^9},
 CellLabel->"Out[71]=",ExpressionUUID->"d46ea10e-89bc-4932-98cc-dfb027399078"]
}, Open  ]],

Cell[CellGroupData[{

Cell[BoxData[
 RowBox[{"Plot", "[", 
  RowBox[{
   RowBox[{
    RowBox[{"quasiquadselC", "/", "quasiquadselC0"}], "/.", 
    RowBox[{"{", 
     RowBox[{"kappa", "->", "2"}], "}"}]}], ",", 
   RowBox[{"{", 
    RowBox[{"theta", ",", 
     RowBox[{
      RowBox[{"-", "Pi"}], "/", "2"}], ",", 
     RowBox[{"Pi", "/", "2"}]}], "}"}], ",", 
   RowBox[{"PlotRange", "->", 
    RowBox[{"{", 
     RowBox[{"0", ",", "1.1"}], "}"}]}]}], "]"}]], "Input",
 CellChangeTimes->{{3.887940985265458*^9, 3.8879409855003433`*^9}, 
   3.887941038764165*^9, {3.888037350709646*^9, 3.888037351292199*^9}, {
   3.888568048630726*^9, 3.888568053019073*^9}},
 CellLabel->"In[72]:=",ExpressionUUID->"febdf0d1-5396-411d-b3a7-4909fc87fca4"],

Cell[BoxData[
 GraphicsBox[
  InterpretationBox[{
    TagBox[{{{}, {}, 
       TagBox[
        {RGBColor[0.368417, 0.506779, 0.709798], AbsoluteThickness[2], 
         Opacity[1.], LineBox[CompressedData["
1:eJw1mHk01d33x7mGFJXpUXqKUDJnKDJkS5EUCUWTqAwJIUOmzJIpohAZMjaY
xxJH5mQmSUhJhHs/wr33c43fz7PW7/fXWa/zx15n7/d7773WEbl+x9iaxMTE
JMbMxPTfqX9q2/EVEQbyvHYoTlcz+ah6he88hxADWRTIFYXI/taUEZl9LrCL
gcxlbGwGrmxo7om+eHqfAAORj621DXZxwTZGK67Ay0BHP5UoC8kKwMZN5Vzi
Ek0yaeWvrwnBfE+2icEWBrokHVVRb7EPevMDC+1IDHRA8wG8vnIQGvjnL3us
48hSWiVtR6UilAZYbA5ZxtEcU6ElzByGBHP1m+kLOPpVmZL2t0sDzDmogoM/
cbSeIqRsJ6sLp9xutE6M4chr7tPa4ik9UBvvdfs7jCPZ35Gn8jz0YXd1YTdX
P45cIwPVa9cNYdzWLvR4I442QgaVA6+Zgm3rt/niLBzRrfKjByyugbmSflpd
Oo4ip03oso6WoJdefbojBUdPqsOffZW1AinPJ7lT8TgyiC9qrK26DhTxs1eE
QnDkLjjSnTNnDR5hDa2RN3HElkR2Du13gBCdl2k2+3HkU3y3vULJA+ojvY2E
RXBkZul3lNHkAau9p0lDu3HEcnhK39PME+5aUKxP8eNIaV0yWDDgHlz3VJKV
YcHRqGzVfMV3b4CXtTV/x+mIwbyH5d6gPyxz9Q35ptKR8leYGtIPBWWTrIjD
SXQ0JtqvcSwnFFyT3TQo8XTUfINluzRTGPzZvyPjWiQd6ZR71AdUhcGQ5hVb
bW86mnUvE9gnEw6Vzr+pm8zpaNuv6o0emUhwGVjmjeejo6v1yyeUm2LhqfHZ
Swnb6ciSRBIIosbC+56szCecdPRjTffrhngcsHeekU9ioaPWyebs2Ig4SG1O
M3i+SEOM7X3OLKaPoa1SOzyvn4bi2iwjuefjQSg5Yq0mnobOkfhItNOJ0H51
1/QvPhqaaAsrTIhOg7PpGrC8nYZkMkVMjT6mwcC4xdPtXDQkKzZ/WJktHUZv
ZJ1QY6WhLArPvQC/dJi/JZP5aImKXFXjGtmPZMAOD81Lap+pSHLskp+/XCbc
jLne8egpFfkGuggypLJgre5VsZogFVnglt17rPJgovRv3LnNSyg+wQRt6ygG
5Uz2gWjORVRya8tbHvVK0BDtk4vE/6KvTqWDAt/fw26fbX5RM/PIdKrexUuw
AXpSFcxtRjGUvj303YHpZui2K5s6XENGz9RDI1gC2iFXsveIUe0sOt+06+HF
E90g/6zH2fXjH1RbPkhyU+kDEfmjwwKvp9ADKV03FePPMPNOh429ZBIVPWnv
kg8bgn9v11h5Rk2gvCn93ekXR2C9nTdn3uUHyrAV1jPVGIe7wGV6iz6GprhI
7ZJGP6FaqbOeWjGM7meOqoVU/IIinpbiHbWDSH9r1orKpim4q5bMonmnD0kF
L9oPhf8BtdBretP2HUin0j2LeWgWPuJ+ORanO5B2gsTUv+OzYO6QSvos3YF6
KwucFKZnwd3k6/sPc5+QhompkCE+C8UiJgopTp9QaZRW/5mdc3CgTneXoWs7
Sue8I3LBbA746bJzZV5taDOrgNSZ3jnIsj9zSupSG1pZRDNvh+ZAccw+N0Ot
DaVPscaLjM+BUXOeZfRKK/oZ7eo0RpmDyHiRzzZ+rUip+PqerVxkIMn/UycY
2IIySmw/HNIhA2a3+sg/vAn5lHskW5aSYaBQgdvQpgnJpTgXB78lw7slm9jd
J5qQ5jwvKa2eDCEBvbFvNxqR6nKdUHUXGXYl5cYtejSiaj35DwEzZDjRahRv
a92Ams5Qx8z2UiBpf87Ts9r1yFvr6Ep9CAX8bg8LCO2tRxdEjZ6URFCg+bqw
3NcVhEwPxrckxlLgkveSHN9dhHRfHq89kUqB0Jdp8g+s6lBLZ0W2cBkFhjct
Kt3RfI/EtQq/do1RILgpRQ3wKtQfEXe8QRaD6S7VeOvqKmSRPiBCUsTA8OuX
2ch7VajGW6VERRmDXRS+50N4JZLgeNgQrIlB8Y6oDRdGBXqjoNOZZojBqL1v
U/ZyGdpZEfr6qwMG2u679nx6V4Z0SR9+OztjkO9f7f7XuwxZS9SYrd3FwC1h
SVxzpRS98k2oo3pjsKXO4eGXlRIkJ1E8eiMcAyfRd6n8y0XIY4I97mAmBqoq
NAMr7yJEcU9dF8jGgPWM4kbBciFq5Y1VXczFIMX9ldXJlQJU7arHFPEGg7a2
Z+Leq6/Rka2FivJVGMSPDn5p8X2NODuNHGrfYmCxwPuQb+0VujiO6cJ7DKj/
Rs6+WXuJpO7Ete/9gIHoHZ/i7+t56DNVL+BSOwbk4CorGf889IL/X+WoDgyq
kxZ5vTZy0Z6mrTalXRicbbjtzsuUi0buPRUd6cPA958rajrM2ejk3u2J2cMY
nJRKmo0LzEJqzcK5XiMY8MJA6hhzFiqaP7jt+BgGL+3ObHiSXiCJJZ/h0h8Y
DNZoNL1iyUBJU4rM7NMY7Pa6PrbAlY4ejYYrevzBIMr79KFY3jSkPNQk8G0G
g9t+e8bb96SioJjWuSAyBsP32ZXtxFKQ+kfFr80UDPQDsEg2yWfIU6zTcQ3D
QCr4g4rWoSTU7NwTqr+AwbOQV9GjqonIregxq+UioUdY/IQ3PEUfa5VF7Zcw
mAm3flShn4DKDXsVrtAwuBRhOGlsFI+C7n0RPkHHoD1SRX3+/GOU+Hksey9O
5BOzeUrKKhapNnM5VjEwUNw76RXbGYNuFSy/cVkm8her2v9pKAp5h97z27uC
wcL+h71svyLQyVyx0UaCeyUu+2lh4WgpvLj98irhN2lZSZ/lMMTcNXNimuBY
uY2BCrZQhI5X6N9aw8BZoTdgnjsYnZ/b/G2MYKNDWTLSuwORLsvykt46Btec
Zoo/Gd5HIaTCxDyChdxiOI5ZeyMs17phmeAxL0XLSh8P5LTk6aa9gcFz/8Eq
6ceuyEPVpOA+wdVbqELa5xyRFK+fQxHBKgJHu2TuW6NZ+8clAwTfPr5lRe7C
ZXQn6KQvheCe8kNlHJYn0aVZ245Vggfc3mgqlhyEy9GDmRv/xffU+WOUagLd
OdGrNIKNii81H820gs+taSM/Ce7N5hUwcbsFtG+K2o0EvzxjrVSe5QzawhGy
SQTP6H74phntBuyiq2lWBEsd2xPy0eMefGumPxX+7z3qXjKmlr5wXp1FoI/I
b/CZvT22LwDUN2p2exFMS0yqKxcMArEvg6/5CRZ40sLrvS0EijqFm7KJ+qk8
XrIBljBQlPO2kSTY/JFoDSv+AKb9x+NfEPW/F2W0vX3uIZQE3DTgJrg67E2V
6WA0MLsH3PpI6DsUPMy569MjYEFFXfwE+2qxFmPfY0HITLrZlPDD86OKrBUD
j4GkesihlPCPnMapwh3d8ZDkx7O3h/BXnZqluffHBGBZGr79k0rooxLzBuqe
wjnO7r5fhD+dlHMuvKhOhElZ5oUBwr/rh94zsZUlwcoduZK3fwl9FWdM2/Oe
gZV4yE4rwu/XZHTXTOPSgIPDrPsA0S8aSbkxtIx0sHXZOf2c6C+uIBbuM+YZ
YMO3VME+hcEf8o1Msm0mMadkA4onMHjRvK9J/kEWDJA7wJro39iVgSjm7dnA
v/uViwvR3/cVQs/3Pc2GYsP93s5DGFx+Pvn7bm4OHPPGRU4OYMDvnru5qjkP
HBiF5mafMCC9vtD3wCAfzkfqtC+3YTA/zp5i/jkfrP4NVY9rwaDzjK3M8q+X
QAspU0ok5lHYPomzR1nfwEo6514OYp6t/jFttxIpBiX7xjvB6RgsshbI6VsX
w6ABV/3FVMIfwmzxii+LIZea4SmWTOhxvuIyi0IJHDtsphb3GIOKD/+Qs7VK
gZF3ZWIwhKhn8uD26WvlID9o18hji4F1uZxbT1Y5jFmOq4jewOBKd9hQ9VQ5
ZMVMPhG/hsFpNpXMh3cqQOpKmCKnGQYSLomK0v6V8MOzknJCF4MfeubnndKq
QV/k0YcgUQw0J32tOkerIaWw5b64EDFvAjMdZfa8BU3/p2r1ghgYv5sJnUl5
CxlJSd2fuTFokPartEl+B4cKs69GrFPgxbYXO64lvIdOHveCvUMUUJyhzh3Q
qYfo+om1Y8R+tDzCcffLzXrQcxgbqbxPgZiwXYywkHqgDG39IepFgRlRYPvd
WA/rNgsB445EvMvhe7K1P0Bak86RxQsU4OvcZbhXqwH0BGqd/A9QYKkIinaq
NwGZp+yvTwMZOqTVeZ2vNsGBpqM8V2rIkJWn7N7q3wRZFTdMlcrJYJwuq+7R
1ARnxP74tuaQoSTm39Z+g2Y42bn27UE4GZwc6WMxli1wb8KBy/0MGaakirax
hbVBufzdTze65mA4R8jpb08HBHjKlL6qnQUfpxq98+l9oLJzVvSi4x8wzzho
lho9CAb9BdbCYlNg8+Aj6XvPMEix+cUw5/6CxhBp6ahPY2B66vayvN1PsOCZ
bOC/+ANUNTlutZ4fh0W1Vs0fHhMQ5WiiJho0AkV3tjKuO0+C+uqPjvSlIWD1
/x14PWEKfvS8CDZz/wyByWKndiT8gVklfUl6YB+cZvWXbHo4C1X81P6Glm4o
POU4RHlJBrP7U5JX8trhyDPU3JVD7NHXz46vX2yBwut9WgK/5+Gc82HVH5IN
YLPXVPrY0l/wPbjgBCvvoXRiU4Xu/AJon28mPx2uBH1+NvFI5iUQjPjip7xU
DB76h5RfMVFhEy+L/8+j+YAdz3vxmJUKOozZqJhd+WB3dNd2Hw4q9EfWPjak
58Fleabp09xUqNpaHbWlJA+0BDqSycJUoGk/vu26Pw84f95YkwcqKJSkPmbh
zYUMr/imKj8qjHWxlmgsZ8HH/AXj5mUq/FpxK+vYlAF4K6mGtEGFxmq+5uXO
dBCf4hXTYqFBVEWARXRUOgTtV1p8x0mD13ozIbpb0kHjxd344t002GdP8dnC
kQbFKUv9KZo0OFt44tc0VyokxdBMXYNoYGYh6BejkQQtBey1RWE0aA1+0aHB
nATUDoH95AgaPMqOWxNqSQRjThWqbTwNhIwvOPsbJQJXuOeTq9k0yGWnvCyz
fQoBgfhnvRYaeDPEb7BkJICd2/IF4S10qGAbEZVUjYOCyw8k+bfRQaSntpSP
Iw4WtPlXOXjpsHkHSeHgl1jw4ZHLXBCkA6aRFc5wj4WYQqvZZkk6/Fp3volu
P4KK6TZ/h1N0iJZZCpS4HwWkq4n5b8PpMHjS63vOfBicPLHPpzCKDm+0RQ0u
poRBlHSJQVYsHabTvPm8dcPgn+X2hagkOlgk5YaxpYWCROK6hmU+HYwb3waf
Mw4Bw17rXvY2OnCJ3VBT6AmEFJ1DyyabcNj58T1y1veGVwVmiXWcOLSOjqST
Cryg+h+fQ5LcOAi8m7T4wu0Fg5MfnNZ34nCvQ07dZMQTuMPOTuRL4WA2uNlh
JMgdwlrsO9YMcLAXlw0q53aBJ3Ixt+yMccjY2y9VH+4M2U9L2Psv4NBYOPxT
k+QMH2xwrfxrOAQlMynqLzrCKntYhbELDtOJjwz5qLfA9WRmWl4CDrslePYN
xl2HwKImdd5kHErvhL7KKbeC2B3TQ77PcTCOxQ6RvllCwZQcn3EuDskB3ZEa
1hYw/eD9g9UqHE5eqTWxFzIHOvZ9n+17HBwWEsgeGReA3ZylobceBy8lO9c6
qfMgJqG/mvsRh4BTja615sZg0fbF+dw3HCQbO479c0wfHOVXtr7/TtRDIidq
dOAk+CYJvRb/hYPuSMAIs58OJNtZT67M4dC27mhgsPUY5PeEB9n8xSHXy3+H
HuUoVB55I9xLxWH53IFW/7+qMMCxeDF3HQfVHtEplVhFmHAWoHOzMKDUgalE
/YYcLAypJvhsYsCqLozo7JEApmNXFX5zMoAvlfWdpLkobH8Z0GXEzYDTQS7M
qVq7QIgn+3YNPwOK+nvsDm7lARmvVg5xQQaoyNfx6saSQP3HTE7sHgbsTBOs
Zjs2o/l//0Pw//9D/wPivnDW
          "]]},
        Annotation[#, "Charting`Private`Tag#1"]& ]}, {}},
     {"WolframDynamicHighlight", <|
      "Label" -> {"XYLabel"}, "Ball" -> {"InterpolatedBall"}|>}], 
    StyleBox[
     DynamicBox[(Charting`HighlightActionBox["DynamicHighlight", {}, 
       Slot["HighlightElements"], 
       Slot["LayoutOptions"], 
       Slot["Meta"], 
       Charting`HighlightActionFunction["DynamicHighlight", {{{{}, {}, 
           Annotation[{
             Directive[
              Opacity[1.], 
              RGBColor[0.368417, 0.506779, 0.709798], 
              AbsoluteThickness[2]], 
             Line[CompressedData["
1:eJw1mHk01d33x7mGFJXpUXqKUDJnKDJkS5EUCUWTqAwJIUOmzJIpohAZMjaY
xxJH5mQmSUhJhHs/wr33c43fz7PW7/fXWa/zx15n7/d7773WEbl+x9iaxMTE
JMbMxPTfqX9q2/EVEQbyvHYoTlcz+ah6he88hxADWRTIFYXI/taUEZl9LrCL
gcxlbGwGrmxo7om+eHqfAAORj621DXZxwTZGK67Ay0BHP5UoC8kKwMZN5Vzi
Ek0yaeWvrwnBfE+2icEWBrokHVVRb7EPevMDC+1IDHRA8wG8vnIQGvjnL3us
48hSWiVtR6UilAZYbA5ZxtEcU6ElzByGBHP1m+kLOPpVmZL2t0sDzDmogoM/
cbSeIqRsJ6sLp9xutE6M4chr7tPa4ik9UBvvdfs7jCPZ35Gn8jz0YXd1YTdX
P45cIwPVa9cNYdzWLvR4I442QgaVA6+Zgm3rt/niLBzRrfKjByyugbmSflpd
Oo4ip03oso6WoJdefbojBUdPqsOffZW1AinPJ7lT8TgyiC9qrK26DhTxs1eE
QnDkLjjSnTNnDR5hDa2RN3HElkR2Du13gBCdl2k2+3HkU3y3vULJA+ojvY2E
RXBkZul3lNHkAau9p0lDu3HEcnhK39PME+5aUKxP8eNIaV0yWDDgHlz3VJKV
YcHRqGzVfMV3b4CXtTV/x+mIwbyH5d6gPyxz9Q35ptKR8leYGtIPBWWTrIjD
SXQ0JtqvcSwnFFyT3TQo8XTUfINluzRTGPzZvyPjWiQd6ZR71AdUhcGQ5hVb
bW86mnUvE9gnEw6Vzr+pm8zpaNuv6o0emUhwGVjmjeejo6v1yyeUm2LhqfHZ
Swnb6ciSRBIIosbC+56szCecdPRjTffrhngcsHeekU9ioaPWyebs2Ig4SG1O
M3i+SEOM7X3OLKaPoa1SOzyvn4bi2iwjuefjQSg5Yq0mnobOkfhItNOJ0H51
1/QvPhqaaAsrTIhOg7PpGrC8nYZkMkVMjT6mwcC4xdPtXDQkKzZ/WJktHUZv
ZJ1QY6WhLArPvQC/dJi/JZP5aImKXFXjGtmPZMAOD81Lap+pSHLskp+/XCbc
jLne8egpFfkGuggypLJgre5VsZogFVnglt17rPJgovRv3LnNSyg+wQRt6ygG
5Uz2gWjORVRya8tbHvVK0BDtk4vE/6KvTqWDAt/fw26fbX5RM/PIdKrexUuw
AXpSFcxtRjGUvj303YHpZui2K5s6XENGz9RDI1gC2iFXsveIUe0sOt+06+HF
E90g/6zH2fXjH1RbPkhyU+kDEfmjwwKvp9ADKV03FePPMPNOh429ZBIVPWnv
kg8bgn9v11h5Rk2gvCn93ekXR2C9nTdn3uUHyrAV1jPVGIe7wGV6iz6GprhI
7ZJGP6FaqbOeWjGM7meOqoVU/IIinpbiHbWDSH9r1orKpim4q5bMonmnD0kF
L9oPhf8BtdBretP2HUin0j2LeWgWPuJ+ORanO5B2gsTUv+OzYO6QSvos3YF6
KwucFKZnwd3k6/sPc5+QhompkCE+C8UiJgopTp9QaZRW/5mdc3CgTneXoWs7
Sue8I3LBbA746bJzZV5taDOrgNSZ3jnIsj9zSupSG1pZRDNvh+ZAccw+N0Ot
DaVPscaLjM+BUXOeZfRKK/oZ7eo0RpmDyHiRzzZ+rUip+PqerVxkIMn/UycY
2IIySmw/HNIhA2a3+sg/vAn5lHskW5aSYaBQgdvQpgnJpTgXB78lw7slm9jd
J5qQ5jwvKa2eDCEBvbFvNxqR6nKdUHUXGXYl5cYtejSiaj35DwEzZDjRahRv
a92Ams5Qx8z2UiBpf87Ts9r1yFvr6Ep9CAX8bg8LCO2tRxdEjZ6URFCg+bqw
3NcVhEwPxrckxlLgkveSHN9dhHRfHq89kUqB0Jdp8g+s6lBLZ0W2cBkFhjct
Kt3RfI/EtQq/do1RILgpRQ3wKtQfEXe8QRaD6S7VeOvqKmSRPiBCUsTA8OuX
2ch7VajGW6VERRmDXRS+50N4JZLgeNgQrIlB8Y6oDRdGBXqjoNOZZojBqL1v
U/ZyGdpZEfr6qwMG2u679nx6V4Z0SR9+OztjkO9f7f7XuwxZS9SYrd3FwC1h
SVxzpRS98k2oo3pjsKXO4eGXlRIkJ1E8eiMcAyfRd6n8y0XIY4I97mAmBqoq
NAMr7yJEcU9dF8jGgPWM4kbBciFq5Y1VXczFIMX9ldXJlQJU7arHFPEGg7a2
Z+Leq6/Rka2FivJVGMSPDn5p8X2NODuNHGrfYmCxwPuQb+0VujiO6cJ7DKj/
Rs6+WXuJpO7Ete/9gIHoHZ/i7+t56DNVL+BSOwbk4CorGf889IL/X+WoDgyq
kxZ5vTZy0Z6mrTalXRicbbjtzsuUi0buPRUd6cPA958rajrM2ejk3u2J2cMY
nJRKmo0LzEJqzcK5XiMY8MJA6hhzFiqaP7jt+BgGL+3ObHiSXiCJJZ/h0h8Y
DNZoNL1iyUBJU4rM7NMY7Pa6PrbAlY4ejYYrevzBIMr79KFY3jSkPNQk8G0G
g9t+e8bb96SioJjWuSAyBsP32ZXtxFKQ+kfFr80UDPQDsEg2yWfIU6zTcQ3D
QCr4g4rWoSTU7NwTqr+AwbOQV9GjqonIregxq+UioUdY/IQ3PEUfa5VF7Zcw
mAm3flShn4DKDXsVrtAwuBRhOGlsFI+C7n0RPkHHoD1SRX3+/GOU+Hksey9O
5BOzeUrKKhapNnM5VjEwUNw76RXbGYNuFSy/cVkm8her2v9pKAp5h97z27uC
wcL+h71svyLQyVyx0UaCeyUu+2lh4WgpvLj98irhN2lZSZ/lMMTcNXNimuBY
uY2BCrZQhI5X6N9aw8BZoTdgnjsYnZ/b/G2MYKNDWTLSuwORLsvykt46Btec
Zoo/Gd5HIaTCxDyChdxiOI5ZeyMs17phmeAxL0XLSh8P5LTk6aa9gcFz/8Eq
6ceuyEPVpOA+wdVbqELa5xyRFK+fQxHBKgJHu2TuW6NZ+8clAwTfPr5lRe7C
ZXQn6KQvheCe8kNlHJYn0aVZ245Vggfc3mgqlhyEy9GDmRv/xffU+WOUagLd
OdGrNIKNii81H820gs+taSM/Ce7N5hUwcbsFtG+K2o0EvzxjrVSe5QzawhGy
SQTP6H74phntBuyiq2lWBEsd2xPy0eMefGumPxX+7z3qXjKmlr5wXp1FoI/I
b/CZvT22LwDUN2p2exFMS0yqKxcMArEvg6/5CRZ40sLrvS0EijqFm7KJ+qk8
XrIBljBQlPO2kSTY/JFoDSv+AKb9x+NfEPW/F2W0vX3uIZQE3DTgJrg67E2V
6WA0MLsH3PpI6DsUPMy569MjYEFFXfwE+2qxFmPfY0HITLrZlPDD86OKrBUD
j4GkesihlPCPnMapwh3d8ZDkx7O3h/BXnZqluffHBGBZGr79k0rooxLzBuqe
wjnO7r5fhD+dlHMuvKhOhElZ5oUBwr/rh94zsZUlwcoduZK3fwl9FWdM2/Oe
gZV4yE4rwu/XZHTXTOPSgIPDrPsA0S8aSbkxtIx0sHXZOf2c6C+uIBbuM+YZ
YMO3VME+hcEf8o1Msm0mMadkA4onMHjRvK9J/kEWDJA7wJro39iVgSjm7dnA
v/uViwvR3/cVQs/3Pc2GYsP93s5DGFx+Pvn7bm4OHPPGRU4OYMDvnru5qjkP
HBiF5mafMCC9vtD3wCAfzkfqtC+3YTA/zp5i/jkfrP4NVY9rwaDzjK3M8q+X
QAspU0ok5lHYPomzR1nfwEo6514OYp6t/jFttxIpBiX7xjvB6RgsshbI6VsX
w6ABV/3FVMIfwmzxii+LIZea4SmWTOhxvuIyi0IJHDtsphb3GIOKD/+Qs7VK
gZF3ZWIwhKhn8uD26WvlID9o18hji4F1uZxbT1Y5jFmOq4jewOBKd9hQ9VQ5
ZMVMPhG/hsFpNpXMh3cqQOpKmCKnGQYSLomK0v6V8MOzknJCF4MfeubnndKq
QV/k0YcgUQw0J32tOkerIaWw5b64EDFvAjMdZfa8BU3/p2r1ghgYv5sJnUl5
CxlJSd2fuTFokPartEl+B4cKs69GrFPgxbYXO64lvIdOHveCvUMUUJyhzh3Q
qYfo+om1Y8R+tDzCcffLzXrQcxgbqbxPgZiwXYywkHqgDG39IepFgRlRYPvd
WA/rNgsB445EvMvhe7K1P0Bak86RxQsU4OvcZbhXqwH0BGqd/A9QYKkIinaq
NwGZp+yvTwMZOqTVeZ2vNsGBpqM8V2rIkJWn7N7q3wRZFTdMlcrJYJwuq+7R
1ARnxP74tuaQoSTm39Z+g2Y42bn27UE4GZwc6WMxli1wb8KBy/0MGaakirax
hbVBufzdTze65mA4R8jpb08HBHjKlL6qnQUfpxq98+l9oLJzVvSi4x8wzzho
lho9CAb9BdbCYlNg8+Aj6XvPMEix+cUw5/6CxhBp6ahPY2B66vayvN1PsOCZ
bOC/+ANUNTlutZ4fh0W1Vs0fHhMQ5WiiJho0AkV3tjKuO0+C+uqPjvSlIWD1
/x14PWEKfvS8CDZz/wyByWKndiT8gVklfUl6YB+cZvWXbHo4C1X81P6Glm4o
POU4RHlJBrP7U5JX8trhyDPU3JVD7NHXz46vX2yBwut9WgK/5+Gc82HVH5IN
YLPXVPrY0l/wPbjgBCvvoXRiU4Xu/AJon28mPx2uBH1+NvFI5iUQjPjip7xU
DB76h5RfMVFhEy+L/8+j+YAdz3vxmJUKOozZqJhd+WB3dNd2Hw4q9EfWPjak
58Fleabp09xUqNpaHbWlJA+0BDqSycJUoGk/vu26Pw84f95YkwcqKJSkPmbh
zYUMr/imKj8qjHWxlmgsZ8HH/AXj5mUq/FpxK+vYlAF4K6mGtEGFxmq+5uXO
dBCf4hXTYqFBVEWARXRUOgTtV1p8x0mD13ozIbpb0kHjxd344t002GdP8dnC
kQbFKUv9KZo0OFt44tc0VyokxdBMXYNoYGYh6BejkQQtBey1RWE0aA1+0aHB
nATUDoH95AgaPMqOWxNqSQRjThWqbTwNhIwvOPsbJQJXuOeTq9k0yGWnvCyz
fQoBgfhnvRYaeDPEb7BkJICd2/IF4S10qGAbEZVUjYOCyw8k+bfRQaSntpSP
Iw4WtPlXOXjpsHkHSeHgl1jw4ZHLXBCkA6aRFc5wj4WYQqvZZkk6/Fp3volu
P4KK6TZ/h1N0iJZZCpS4HwWkq4n5b8PpMHjS63vOfBicPLHPpzCKDm+0RQ0u
poRBlHSJQVYsHabTvPm8dcPgn+X2hagkOlgk5YaxpYWCROK6hmU+HYwb3waf
Mw4Bw17rXvY2OnCJ3VBT6AmEFJ1DyyabcNj58T1y1veGVwVmiXWcOLSOjqST
Cryg+h+fQ5LcOAi8m7T4wu0Fg5MfnNZ34nCvQ07dZMQTuMPOTuRL4WA2uNlh
JMgdwlrsO9YMcLAXlw0q53aBJ3Ixt+yMccjY2y9VH+4M2U9L2Psv4NBYOPxT
k+QMH2xwrfxrOAQlMynqLzrCKntYhbELDtOJjwz5qLfA9WRmWl4CDrslePYN
xl2HwKImdd5kHErvhL7KKbeC2B3TQ77PcTCOxQ6RvllCwZQcn3EuDskB3ZEa
1hYw/eD9g9UqHE5eqTWxFzIHOvZ9n+17HBwWEsgeGReA3ZylobceBy8lO9c6
qfMgJqG/mvsRh4BTja615sZg0fbF+dw3HCQbO479c0wfHOVXtr7/TtRDIidq
dOAk+CYJvRb/hYPuSMAIs58OJNtZT67M4dC27mhgsPUY5PeEB9n8xSHXy3+H
HuUoVB55I9xLxWH53IFW/7+qMMCxeDF3HQfVHtEplVhFmHAWoHOzMKDUgalE
/YYcLAypJvhsYsCqLozo7JEApmNXFX5zMoAvlfWdpLkobH8Z0GXEzYDTQS7M
qVq7QIgn+3YNPwOK+nvsDm7lARmvVg5xQQaoyNfx6saSQP3HTE7sHgbsTBOs
Zjs2o/l//0Pw//9D/wPivnDW
              "]]}, "Charting`Private`Tag#1"]}}, {}}, <|
        "HighlightElements" -> <|
          "Label" -> {"XYLabel"}, "Ball" -> {"InterpolatedBall"}|>, 
         "LayoutOptions" -> <|
          "PanelPlotLayout" -> <||>, 
           "PlotRange" -> {{-1.5707962626807608`, 1.5707962626807608`}, {0., 
            1.1}}, "Frame" -> {{False, False}, {False, False}}, 
           "AxesOrigin" -> {0, 0}, "ImageSize" -> {360, 360/GoldenRatio}, 
           "Axes" -> {True, True}, "LabelStyle" -> {}, "AspectRatio" -> 
           GoldenRatio^(-1), "DefaultStyle" -> {
             Directive[
              Opacity[1.], 
              RGBColor[0.368417, 0.506779, 0.709798], 
              AbsoluteThickness[2]]}, 
           "HighlightLabelingFunctions" -> <|"CoordinatesToolOptions" -> ({
               Identity[
                Part[#, 1]], 
               Identity[
                Part[#, 2]]}& ), 
             "ScalingFunctions" -> {{Identity, Identity}, {
               Identity, Identity}}|>, "Primitives" -> {}, "GCFlag" -> 
           False|>, 
         "Meta" -> <|
          "DefaultHighlight" -> {"Dynamic", None}, "Index" -> {}, "Function" -> 
           Plot, "GroupHighlight" -> False|>|>]]& )[<|
       "HighlightElements" -> <|
         "Label" -> {"XYLabel"}, "Ball" -> {"InterpolatedBall"}|>, 
        "LayoutOptions" -> <|
         "PanelPlotLayout" -> <||>, 
          "PlotRange" -> {{-1.5707962626807608`, 1.5707962626807608`}, {0., 
           1.1}}, "Frame" -> {{False, False}, {False, False}}, 
          "AxesOrigin" -> {0, 0}, "ImageSize" -> {360, 360/GoldenRatio}, 
          "Axes" -> {True, True}, "LabelStyle" -> {}, "AspectRatio" -> 
          GoldenRatio^(-1), "DefaultStyle" -> {
            Directive[
             Opacity[1.], 
             RGBColor[0.368417, 0.506779, 0.709798], 
             AbsoluteThickness[2]]}, 
          "HighlightLabelingFunctions" -> <|"CoordinatesToolOptions" -> ({
              Identity[
               Part[#, 1]], 
              Identity[
               Part[#, 2]]}& ), 
            "ScalingFunctions" -> {{Identity, Identity}, {
              Identity, Identity}}|>, "Primitives" -> {}, "GCFlag" -> False|>,
         "Meta" -> <|
         "DefaultHighlight" -> {"Dynamic", None}, "Index" -> {}, "Function" -> 
          Plot, "GroupHighlight" -> False|>|>],
      ImageSizeCache->{{4.503599627370496*^15, -4.503599627370496*^15}, {
       4.503599627370496*^15, -4.503599627370496*^15}}],
     Selectable->False]},
   Annotation[{{{{}, {}, 
       Annotation[{
         Directive[
          Opacity[1.], 
          RGBColor[0.368417, 0.506779, 0.709798], 
          AbsoluteThickness[2]], 
         Line[CompressedData["
1:eJw1mHk01d33x7mGFJXpUXqKUDJnKDJkS5EUCUWTqAwJIUOmzJIpohAZMjaY
xxJH5mQmSUhJhHs/wr33c43fz7PW7/fXWa/zx15n7/d7773WEbl+x9iaxMTE
JMbMxPTfqX9q2/EVEQbyvHYoTlcz+ah6he88hxADWRTIFYXI/taUEZl9LrCL
gcxlbGwGrmxo7om+eHqfAAORj621DXZxwTZGK67Ay0BHP5UoC8kKwMZN5Vzi
Ek0yaeWvrwnBfE+2icEWBrokHVVRb7EPevMDC+1IDHRA8wG8vnIQGvjnL3us
48hSWiVtR6UilAZYbA5ZxtEcU6ElzByGBHP1m+kLOPpVmZL2t0sDzDmogoM/
cbSeIqRsJ6sLp9xutE6M4chr7tPa4ik9UBvvdfs7jCPZ35Gn8jz0YXd1YTdX
P45cIwPVa9cNYdzWLvR4I442QgaVA6+Zgm3rt/niLBzRrfKjByyugbmSflpd
Oo4ip03oso6WoJdefbojBUdPqsOffZW1AinPJ7lT8TgyiC9qrK26DhTxs1eE
QnDkLjjSnTNnDR5hDa2RN3HElkR2Du13gBCdl2k2+3HkU3y3vULJA+ojvY2E
RXBkZul3lNHkAau9p0lDu3HEcnhK39PME+5aUKxP8eNIaV0yWDDgHlz3VJKV
YcHRqGzVfMV3b4CXtTV/x+mIwbyH5d6gPyxz9Q35ptKR8leYGtIPBWWTrIjD
SXQ0JtqvcSwnFFyT3TQo8XTUfINluzRTGPzZvyPjWiQd6ZR71AdUhcGQ5hVb
bW86mnUvE9gnEw6Vzr+pm8zpaNuv6o0emUhwGVjmjeejo6v1yyeUm2LhqfHZ
Swnb6ciSRBIIosbC+56szCecdPRjTffrhngcsHeekU9ioaPWyebs2Ig4SG1O
M3i+SEOM7X3OLKaPoa1SOzyvn4bi2iwjuefjQSg5Yq0mnobOkfhItNOJ0H51
1/QvPhqaaAsrTIhOg7PpGrC8nYZkMkVMjT6mwcC4xdPtXDQkKzZ/WJktHUZv
ZJ1QY6WhLArPvQC/dJi/JZP5aImKXFXjGtmPZMAOD81Lap+pSHLskp+/XCbc
jLne8egpFfkGuggypLJgre5VsZogFVnglt17rPJgovRv3LnNSyg+wQRt6ygG
5Uz2gWjORVRya8tbHvVK0BDtk4vE/6KvTqWDAt/fw26fbX5RM/PIdKrexUuw
AXpSFcxtRjGUvj303YHpZui2K5s6XENGz9RDI1gC2iFXsveIUe0sOt+06+HF
E90g/6zH2fXjH1RbPkhyU+kDEfmjwwKvp9ADKV03FePPMPNOh429ZBIVPWnv
kg8bgn9v11h5Rk2gvCn93ekXR2C9nTdn3uUHyrAV1jPVGIe7wGV6iz6GprhI
7ZJGP6FaqbOeWjGM7meOqoVU/IIinpbiHbWDSH9r1orKpim4q5bMonmnD0kF
L9oPhf8BtdBretP2HUin0j2LeWgWPuJ+ORanO5B2gsTUv+OzYO6QSvos3YF6
KwucFKZnwd3k6/sPc5+QhompkCE+C8UiJgopTp9QaZRW/5mdc3CgTneXoWs7
Sue8I3LBbA746bJzZV5taDOrgNSZ3jnIsj9zSupSG1pZRDNvh+ZAccw+N0Ot
DaVPscaLjM+BUXOeZfRKK/oZ7eo0RpmDyHiRzzZ+rUip+PqerVxkIMn/UycY
2IIySmw/HNIhA2a3+sg/vAn5lHskW5aSYaBQgdvQpgnJpTgXB78lw7slm9jd
J5qQ5jwvKa2eDCEBvbFvNxqR6nKdUHUXGXYl5cYtejSiaj35DwEzZDjRahRv
a92Ams5Qx8z2UiBpf87Ts9r1yFvr6Ep9CAX8bg8LCO2tRxdEjZ6URFCg+bqw
3NcVhEwPxrckxlLgkveSHN9dhHRfHq89kUqB0Jdp8g+s6lBLZ0W2cBkFhjct
Kt3RfI/EtQq/do1RILgpRQ3wKtQfEXe8QRaD6S7VeOvqKmSRPiBCUsTA8OuX
2ch7VajGW6VERRmDXRS+50N4JZLgeNgQrIlB8Y6oDRdGBXqjoNOZZojBqL1v
U/ZyGdpZEfr6qwMG2u679nx6V4Z0SR9+OztjkO9f7f7XuwxZS9SYrd3FwC1h
SVxzpRS98k2oo3pjsKXO4eGXlRIkJ1E8eiMcAyfRd6n8y0XIY4I97mAmBqoq
NAMr7yJEcU9dF8jGgPWM4kbBciFq5Y1VXczFIMX9ldXJlQJU7arHFPEGg7a2
Z+Leq6/Rka2FivJVGMSPDn5p8X2NODuNHGrfYmCxwPuQb+0VujiO6cJ7DKj/
Rs6+WXuJpO7Ete/9gIHoHZ/i7+t56DNVL+BSOwbk4CorGf889IL/X+WoDgyq
kxZ5vTZy0Z6mrTalXRicbbjtzsuUi0buPRUd6cPA958rajrM2ejk3u2J2cMY
nJRKmo0LzEJqzcK5XiMY8MJA6hhzFiqaP7jt+BgGL+3ObHiSXiCJJZ/h0h8Y
DNZoNL1iyUBJU4rM7NMY7Pa6PrbAlY4ejYYrevzBIMr79KFY3jSkPNQk8G0G
g9t+e8bb96SioJjWuSAyBsP32ZXtxFKQ+kfFr80UDPQDsEg2yWfIU6zTcQ3D
QCr4g4rWoSTU7NwTqr+AwbOQV9GjqonIregxq+UioUdY/IQ3PEUfa5VF7Zcw
mAm3flShn4DKDXsVrtAwuBRhOGlsFI+C7n0RPkHHoD1SRX3+/GOU+Hksey9O
5BOzeUrKKhapNnM5VjEwUNw76RXbGYNuFSy/cVkm8her2v9pKAp5h97z27uC
wcL+h71svyLQyVyx0UaCeyUu+2lh4WgpvLj98irhN2lZSZ/lMMTcNXNimuBY
uY2BCrZQhI5X6N9aw8BZoTdgnjsYnZ/b/G2MYKNDWTLSuwORLsvykt46Btec
Zoo/Gd5HIaTCxDyChdxiOI5ZeyMs17phmeAxL0XLSh8P5LTk6aa9gcFz/8Eq
6ceuyEPVpOA+wdVbqELa5xyRFK+fQxHBKgJHu2TuW6NZ+8clAwTfPr5lRe7C
ZXQn6KQvheCe8kNlHJYn0aVZ245Vggfc3mgqlhyEy9GDmRv/xffU+WOUagLd
OdGrNIKNii81H820gs+taSM/Ce7N5hUwcbsFtG+K2o0EvzxjrVSe5QzawhGy
SQTP6H74phntBuyiq2lWBEsd2xPy0eMefGumPxX+7z3qXjKmlr5wXp1FoI/I
b/CZvT22LwDUN2p2exFMS0yqKxcMArEvg6/5CRZ40sLrvS0EijqFm7KJ+qk8
XrIBljBQlPO2kSTY/JFoDSv+AKb9x+NfEPW/F2W0vX3uIZQE3DTgJrg67E2V
6WA0MLsH3PpI6DsUPMy569MjYEFFXfwE+2qxFmPfY0HITLrZlPDD86OKrBUD
j4GkesihlPCPnMapwh3d8ZDkx7O3h/BXnZqluffHBGBZGr79k0rooxLzBuqe
wjnO7r5fhD+dlHMuvKhOhElZ5oUBwr/rh94zsZUlwcoduZK3fwl9FWdM2/Oe
gZV4yE4rwu/XZHTXTOPSgIPDrPsA0S8aSbkxtIx0sHXZOf2c6C+uIBbuM+YZ
YMO3VME+hcEf8o1Msm0mMadkA4onMHjRvK9J/kEWDJA7wJro39iVgSjm7dnA
v/uViwvR3/cVQs/3Pc2GYsP93s5DGFx+Pvn7bm4OHPPGRU4OYMDvnru5qjkP
HBiF5mafMCC9vtD3wCAfzkfqtC+3YTA/zp5i/jkfrP4NVY9rwaDzjK3M8q+X
QAspU0ok5lHYPomzR1nfwEo6514OYp6t/jFttxIpBiX7xjvB6RgsshbI6VsX
w6ABV/3FVMIfwmzxii+LIZea4SmWTOhxvuIyi0IJHDtsphb3GIOKD/+Qs7VK
gZF3ZWIwhKhn8uD26WvlID9o18hji4F1uZxbT1Y5jFmOq4jewOBKd9hQ9VQ5
ZMVMPhG/hsFpNpXMh3cqQOpKmCKnGQYSLomK0v6V8MOzknJCF4MfeubnndKq
QV/k0YcgUQw0J32tOkerIaWw5b64EDFvAjMdZfa8BU3/p2r1ghgYv5sJnUl5
CxlJSd2fuTFokPartEl+B4cKs69GrFPgxbYXO64lvIdOHveCvUMUUJyhzh3Q
qYfo+om1Y8R+tDzCcffLzXrQcxgbqbxPgZiwXYywkHqgDG39IepFgRlRYPvd
WA/rNgsB445EvMvhe7K1P0Bak86RxQsU4OvcZbhXqwH0BGqd/A9QYKkIinaq
NwGZp+yvTwMZOqTVeZ2vNsGBpqM8V2rIkJWn7N7q3wRZFTdMlcrJYJwuq+7R
1ARnxP74tuaQoSTm39Z+g2Y42bn27UE4GZwc6WMxli1wb8KBy/0MGaakirax
hbVBufzdTze65mA4R8jpb08HBHjKlL6qnQUfpxq98+l9oLJzVvSi4x8wzzho
lho9CAb9BdbCYlNg8+Aj6XvPMEix+cUw5/6CxhBp6ahPY2B66vayvN1PsOCZ
bOC/+ANUNTlutZ4fh0W1Vs0fHhMQ5WiiJho0AkV3tjKuO0+C+uqPjvSlIWD1
/x14PWEKfvS8CDZz/wyByWKndiT8gVklfUl6YB+cZvWXbHo4C1X81P6Glm4o
POU4RHlJBrP7U5JX8trhyDPU3JVD7NHXz46vX2yBwut9WgK/5+Gc82HVH5IN
YLPXVPrY0l/wPbjgBCvvoXRiU4Xu/AJon28mPx2uBH1+NvFI5iUQjPjip7xU
DB76h5RfMVFhEy+L/8+j+YAdz3vxmJUKOozZqJhd+WB3dNd2Hw4q9EfWPjak
58Fleabp09xUqNpaHbWlJA+0BDqSycJUoGk/vu26Pw84f95YkwcqKJSkPmbh
zYUMr/imKj8qjHWxlmgsZ8HH/AXj5mUq/FpxK+vYlAF4K6mGtEGFxmq+5uXO
dBCf4hXTYqFBVEWARXRUOgTtV1p8x0mD13ozIbpb0kHjxd344t002GdP8dnC
kQbFKUv9KZo0OFt44tc0VyokxdBMXYNoYGYh6BejkQQtBey1RWE0aA1+0aHB
nATUDoH95AgaPMqOWxNqSQRjThWqbTwNhIwvOPsbJQJXuOeTq9k0yGWnvCyz
fQoBgfhnvRYaeDPEb7BkJICd2/IF4S10qGAbEZVUjYOCyw8k+bfRQaSntpSP
Iw4WtPlXOXjpsHkHSeHgl1jw4ZHLXBCkA6aRFc5wj4WYQqvZZkk6/Fp3volu
P4KK6TZ/h1N0iJZZCpS4HwWkq4n5b8PpMHjS63vOfBicPLHPpzCKDm+0RQ0u
poRBlHSJQVYsHabTvPm8dcPgn+X2hagkOlgk5YaxpYWCROK6hmU+HYwb3waf
Mw4Bw17rXvY2OnCJ3VBT6AmEFJ1DyyabcNj58T1y1veGVwVmiXWcOLSOjqST
Cryg+h+fQ5LcOAi8m7T4wu0Fg5MfnNZ34nCvQ07dZMQTuMPOTuRL4WA2uNlh
JMgdwlrsO9YMcLAXlw0q53aBJ3Ixt+yMccjY2y9VH+4M2U9L2Psv4NBYOPxT
k+QMH2xwrfxrOAQlMynqLzrCKntYhbELDtOJjwz5qLfA9WRmWl4CDrslePYN
xl2HwKImdd5kHErvhL7KKbeC2B3TQ77PcTCOxQ6RvllCwZQcn3EuDskB3ZEa
1hYw/eD9g9UqHE5eqTWxFzIHOvZ9n+17HBwWEsgeGReA3ZylobceBy8lO9c6
qfMgJqG/mvsRh4BTja615sZg0fbF+dw3HCQbO479c0wfHOVXtr7/TtRDIidq
dOAk+CYJvRb/hYPuSMAIs58OJNtZT67M4dC27mhgsPUY5PeEB9n8xSHXy3+H
HuUoVB55I9xLxWH53IFW/7+qMMCxeDF3HQfVHtEplVhFmHAWoHOzMKDUgalE
/YYcLAypJvhsYsCqLozo7JEApmNXFX5zMoAvlfWdpLkobH8Z0GXEzYDTQS7M
qVq7QIgn+3YNPwOK+nvsDm7lARmvVg5xQQaoyNfx6saSQP3HTE7sHgbsTBOs
Zjs2o/l//0Pw//9D/wPivnDW
          "]]}, "Charting`Private`Tag#1"]}}, {}}, <|
    "HighlightElements" -> <|
      "Label" -> {"XYLabel"}, "Ball" -> {"InterpolatedBall"}|>, 
     "LayoutOptions" -> <|
      "PanelPlotLayout" -> <||>, 
       "PlotRange" -> {{-1.5707962626807608`, 1.5707962626807608`}, {0., 
        1.1}}, "Frame" -> {{False, False}, {False, False}}, 
       "AxesOrigin" -> {0, 0}, "ImageSize" -> {360, 360/GoldenRatio}, 
       "Axes" -> {True, True}, "LabelStyle" -> {}, "AspectRatio" -> 
       GoldenRatio^(-1), "DefaultStyle" -> {
         Directive[
          Opacity[1.], 
          RGBColor[0.368417, 0.506779, 0.709798], 
          AbsoluteThickness[2]]}, 
       "HighlightLabelingFunctions" -> <|"CoordinatesToolOptions" -> ({
           Identity[
            Part[#, 1]], 
           Identity[
            Part[#, 2]]}& ), 
         "ScalingFunctions" -> {{Identity, Identity}, {Identity, Identity}}|>,
        "Primitives" -> {}, "GCFlag" -> False|>, 
     "Meta" -> <|
      "DefaultHighlight" -> {"Dynamic", None}, "Index" -> {}, "Function" -> 
       Plot, "GroupHighlight" -> False|>|>, "DynamicHighlight"]],
  AspectRatio->NCache[GoldenRatio^(-1), 0.6180339887498948],
  Axes->{True, True},
  AxesLabel->{None, None},
  AxesOrigin->{0, 0},
  DisplayFunction->Identity,
  Frame->{{False, False}, {False, False}},
  FrameLabel->{{None, None}, {None, None}},
  FrameTicks->{{Automatic, Automatic}, {Automatic, Automatic}},
  GridLines->{None, None},
  GridLinesStyle->Directive[
    GrayLevel[0.5, 0.4]],
  ImagePadding->All,
  Method->{
   "DefaultBoundaryStyle" -> Automatic, 
    "DefaultGraphicsInteraction" -> {
     "Version" -> 1.2, "TrackMousePosition" -> {True, False}, 
      "Effects" -> {
       "Highlight" -> {"ratio" -> 2}, "HighlightPoint" -> {"ratio" -> 2}, 
        "Droplines" -> {
         "freeformCursorMode" -> True, 
          "placement" -> {"x" -> "All", "y" -> "None"}}}}, "DefaultMeshStyle" -> 
    AbsolutePointSize[6], "ScalingFunctions" -> None, 
    "CoordinatesToolOptions" -> {"DisplayFunction" -> ({
        (Identity[#]& )[
         Part[#, 1]], 
        (Identity[#]& )[
         Part[#, 2]]}& ), "CopiedValueFunction" -> ({
        (Identity[#]& )[
         Part[#, 1]], 
        (Identity[#]& )[
         Part[#, 2]]}& )}},
  PlotRange->{{-1.5707962626807608`, 1.5707962626807608`}, {0., 1.1}},
  PlotRangeClipping->True,
  PlotRangePadding->{{
     Scaled[0.02], 
     Scaled[0.02]}, {0, 0}},
  Ticks->{Automatic, Automatic}]], "Output",
 CellChangeTimes->{3.887940986035617*^9, 3.887941039395255*^9, 
  3.8879591413580837`*^9, 3.8880373532867*^9, 3.888567570408848*^9, 
  3.888568054952278*^9, 3.888912610834978*^9, 3.939698517886862*^9},
 CellLabel->"Out[72]=",ExpressionUUID->"20ae770d-e5bb-40cc-a45d-42c1f738dd02"]
}, Open  ]],

Cell[CellGroupData[{

Cell[BoxData[
 RowBox[{"Export", "[", 
  RowBox[{"\"\<affgaussquasi-orisel-kappa2.eps\>\"", ",", " ", "%"}], 
  "]"}]], "Input",
 CellChangeTimes->{{3.8879591391249037`*^9, 3.887959139564761*^9}, {
  3.888912613162773*^9, 3.88891261455167*^9}},
 CellLabel->"In[73]:=",ExpressionUUID->"f95ab38f-1c14-4898-82c6-aa134e71ace5"],

Cell[BoxData["\<\"affgaussquasi-orisel-kappa2.eps\"\>"], "Output",
 CellChangeTimes->{3.887959145074111*^9, 3.8880373572443542`*^9, 
  3.888567570713031*^9, 3.8885680576797953`*^9, 3.888912616114727*^9, 
  3.9396985179956284`*^9},
 CellLabel->"Out[73]=",ExpressionUUID->"024ad48d-d05e-4d41-9b17-dd95653b3e8c"]
}, Open  ]],

Cell[CellGroupData[{

Cell[BoxData[
 RowBox[{"Plot", "[", 
  RowBox[{
   RowBox[{
    RowBox[{"quasiquadselC", "/", "quasiquadselC0"}], "/.", 
    RowBox[{"{", 
     RowBox[{"kappa", "->", "4"}], "}"}]}], ",", 
   RowBox[{"{", 
    RowBox[{"theta", ",", 
     RowBox[{
      RowBox[{"-", "Pi"}], "/", "2"}], ",", 
     RowBox[{"Pi", "/", "2"}]}], "}"}], ",", 
   RowBox[{"PlotRange", "->", 
    RowBox[{"{", 
     RowBox[{"0", ",", "1.1"}], "}"}]}]}], "]"}]], "Input",
 CellChangeTimes->{{3.887940989797491*^9, 3.887941011140579*^9}, {
  3.888037360572225*^9, 3.888037361197365*^9}, {3.888568060571196*^9, 
  3.8885680645906067`*^9}},
 CellLabel->"In[74]:=",ExpressionUUID->"b28eaf9f-3d9d-4791-8fd6-e15c0f050ec5"],

Cell[BoxData[
 GraphicsBox[
  InterpretationBox[{
    TagBox[{{{}, {}, 
       TagBox[
        {RGBColor[0.368417, 0.506779, 0.709798], AbsoluteThickness[2], 
         Opacity[1.], LineBox[CompressedData["
1:eJw1mHc013/0x+0KWYkGQshKVpLkaiNFoqTsVRKK7MgWiiI7hGQVIhR5pez9
MT7x8bX3fFufYf8+v3N+v79e53Huued1n/e+7uvcc4UsHPWs6WhoaBxpaWj+
99TSZLu0KbSOftym7Qvs8zt/7rv30l6BdZQRtO181rhdTVpo7gPPkXVEd9P/
pNrJSTX+1/eui/Csozpa5T1tJmtqbOv1FDmudUROY4/Kf7CrtmullAVs60gy
w0RMYZYRljoyb99gXkcG+3yZ29tYAZft9/Uh3Tr6dvmnq/RJHvjDvXTfdYeC
5OdLNzRcj8C3lyb7AjcoiGl7z2G5HQGIMTxnlbpCQVPXv4dSTETAcC/xMH6U
ghab4lINjE+Bpotl/dggBZno/Vaal5YDlWGcyzKBglaeepxIKpUHvvKv7axd
FOTCJ6hGM3cahm0fBl36S0FW8btPrTpUwba+f6kwg4KapK4w2J26CoYKWilV
qRSUl3lcfvDcNdBILb/ekkRBhu+VlZ20NUDS7X3WVDQFvTlWblLkoQWLYjoP
BAIpqLfU9I4IvQ64Bv+pD7eiIJaQN4ZfLfUh8EpOio0oBUlIF33StDOF3+Ge
useEKEjZUah++6gZbOGu0/XyUZDlI6+U0gAzcDZZtNbkpsaX+J96tYE5WLgp
nJSmpyAvnE/9fgZLgJxfFcvDZPS0ZO4dhNrABmtnr3cyGRV3EY4EijmA0u2M
sNPxZBTpJbNYneUAzxJcVBejyYib4pX244QjzIjyppmGk5FQYnbJzEEn6FV7
YHvRk4zssq843RB4CqVOk8Q9hmQ0mCEoPA/O8LR7gyv6ABkxn+yduVPjBrF6
OkYx7GSkZTkU58TsDpUdGR/fs5DRuqUYrlPXHZhatWXj6clIpPmnjNOgOyTX
ptz4sEpCMpIv/uzb9oCG0ouhn7tI6CnfF76Ya94gkBC2XRFNQqfWar4GhL6E
JuMj0+MHSGhQWf5TdlkQ6KSqwgY7Cd1PIfy2Gw2C7mGTWHZWEvK/FeCmvT8Y
BiwzLqswkND4UkKKg2UwLD2S/hi5RkT0brIqJzlDgNdVzUilh4iuYzoPIp+F
gtUbi5bIWCLaf92qrEU7HLarcgtVDhPRoFwRq1VBFIx9W357a98aqnkgkHyb
Px6UPjJ1v2ZZRWZ8vsq+nGmgKtwpE05ZRpcsZmrsOT4Bnxfbi4jZJcQ/HEzm
Ls2FjmQ5Q5sBDFmV8c7nmhZC+8PiqdMVC+jJwL48f5ESyJLAKev+mkM6Wx3q
wcrlIJvY4fSscQY9xLSqvvdXgpDseQJP3hQazVkov2VZDdp6M7EyGVNIh5jK
YOZYDe4u729fTZpCNs+ErFy9qqGtfKHlefgUmnIU866IrgbPCymo+/EUKuMX
HPlcUw3deruZ76SnEK+JjDCH+B8Ifl7tyPZ1EpW+EnhsQPwDsz+vMDIVTSC5
lXnpV3k1kPe2rMk5ewIFOk6Xc1TUgP1DiaiR1AkU3Lh6ObOpBhYO7j/6680E
yl6yj8RmamDJqVvWxX4C3ef4o3tIohZIYpYPRk9MIO40545fObVAF/2yuCpl
HDU/JweVltTB0ccV5m4RY4j89UVl8FoDJDY0XN0fOIaYgvMXhfc0whExvFSG
1xjqleI+13aYyiNLxDa7MfSOEGipB41w6K5YmJjmGOK5wVbFFd4I3Jfefuth
HEMref6n/UWbgPWoLb2i7yja3tHSf2/TDDtNXJ+Wno4gf1e5qg/8bXArXuw7
r90I0t7L6Uyr0AaZ1iq1ahYjiD+kwtpVow20aCwmIvRG0GXFxOsxzm0Qe7pI
VEJhBO2XHWBPb2qDk2k6WeZrw0iutuXJQe92ePA84nOn6zA6L2UY7+jaQe0Y
Vv1H5EFUwz/WfoqxEy5fQkGWk4NodcGX1flAJ/Bce1Zm3DOIvO7EPPor1Anl
N3uP6BUPosukOhSu1glbxpkjKo6DSFOFzrPSvRMCvVUdWacG0H5/n0t5WCfE
/rAPK8D/h+bkjx6QnO6CcoXW38TvBOTx9uqbs3vwIMv7WoMri4C2M1qU9h/C
Q/aGdodMLAEVP7o9gInjIb66ZcjWlYBetXubjGrhwU2nZadPiYCc+wwbX0Ti
Qelxs2pVWR9iZ5A4mHT0H5SkN5YH/+hF7DRhvP+gFwo46wp5f+HRY/3457EV
BNAz4dQazsOjDr6jDWadBCDlPhjLTsQjNvvD+y7MEED18upBFXc88qDb+nCJ
tx8aXAW9HijgUbVLA91tl34Y7ve88jGnB01wR43lyP8HnFmnCJKx3ejGxi5z
3u8BcFZJoFdz7ESuwhXXfd4NQ0zM0f/umHSi9qtu5fFpw1Cy+KHE8UYnIvyr
UURfh4GUnm79UaoTWSz/NpNtHgZ3lvx6hmkcajoYnpjBMAI+/1WFN5vhEJkt
8mmrxwiE+owfuKfXgYy+RyUdezIKKkGmGtN2LYj2Ys3aSddxwB5uRfqG1qD0
sT5O+DAN3V/lOG7a1KDW94XapQXT8HPNJorvcg1KyBUrlP4zDYEvcVE/dv+i
OwWNdQenpuFIfNbbVde/KIBysbtDdgYu1+tG21r/QbsNi8qZf2cgXvRTrM7F
36icjn7FaHwWXjwm8AgI/kYvl0KAmzQLtRbHZPo2EfrZMB5avWcOjDzXZA44
IzQ93f6YJDkHQTkpsiHmVYhfNq71l9McEPasKjiqVaJn76TuWq7PQUBNkgpQ
yhDvO7Oymc15mG47G21dXoYC6zmqrzAvwM2+f3Ph7mVoq/svPuzQAhxZPPCh
l1KKQjx+JLQpLkAhb8Tu0/XvqHL3Qrqc/QIM2HnXZG4UI4XjugNs+AW4+PwI
f/PPYpR+oEa0dXQBsn3Lny97FiMdXLGmA7YALjFrYmqb3xBZvTv57t5FYK6y
f/VvswidyDJsr1BeBAfhn8ncGwXowWPhQtfoRTh7hnTD3LMAKYmwpJ9OWQQG
bfndLxtfkc412QBc9iIkPc81v7b5Bd0QnM1L+bUIDQ2JYp5bech/7tVi4MQi
RA/g/9V55yHRQfYvQtgimKxwvTqwnYtODtamxVMWgXg0fC5/OwcVoOP9B1gw
EHb0Khza+YzO5wr/VJLBYCGgzFza9zPaF2CskqyEQXn8KpfHbhZyKGp36lPD
QOfP4+dcNFmoWNqpp+8mBt4HH6hcoc1E6UIMMbP2GFyTjJ9765eB1s0iuhld
MOCC7uRB2gz03F/1PckTg5yH2rtudOmoiSEs5m4oBvgK1Zpc+jR0Sx9fx/ER
Az4Pi8EV1lTkFa1YVZKFQYTndcUorhRU1KnKIZOPweMX/MNN/MlIt0l+K7UU
A4IPk9LD40noTXHW6fgKDLReYuGMEokIt9O31/o3BpIB1WfUFePRnuj0Zq9G
DBIDc18PnI1DxaEhNrWtGDAHR495QizSOte1PIrDYDbUOvK7Vgzy0tx3IaEP
A6OwmxN6utEooiGiUm4Ag6bwM+eWDN4hzTOFcR+GqXre7JuSNI9CfPecFhYn
MZAXnPCIan2DtLVMpLtnqPqPl4k290Yg10cxtyPmMVgRfYVjHA9D2mHamrwY
Bjjx+y/UsVCUk25NdFnGoFDqpITXRjDyF7a58GkVgyiZ3e7vjEHo43GfQ9lE
DJzkcC+XOAJQjtMr2xdkDHQVM6Sl+PyQgCUnv+g6BqYOs4XNN32QePxNidQN
DARc3uy9YO2JArwkfeY2MRj0kDcr9XJF0dnq7MzbGHzwxZdJvXuGFIWGcRtU
LmcmCly89QQJGrH++rWDwRme823SPtYoj8+nUW+Xmv9LzJsyd+6jz+czl39Q
uaNEsXiv2TVkJZEpt0rlbpd8NfmiU5B02Shkh8of3K7M6CbfhqvCRiv9VNYt
NKo9/9Ec4M2icziVcZlcPLddHkGN/WH2/VTO0bZWKMlwglqH6AYz6v2zV6v7
1V67wIWk5qxganySF/gDG13dwf7LZJHPFjWecx7S+mbecFijalWDqg+faGeH
ibwEt50htwlqPkhx8VUlh/2BTT7iuj4FA573dVyebIGQWlfy4j2Jqu/dmg3Q
B0Nx3qZAzhoGhpHCFQyUEIhULboQuYKBe4Que9P8K3ju2rl+bYman+D8Mn38
ayiQTPWXm8OgN4DAcqQ5Ek67vA2wmKb2gzpDITYUBYwG7p42E1T95+UZvne/
gyiPosqpQQxkVDW/8rZHwzMB/SvW/RhUqZgZejbGAL1isFrpP2p9zrzJh6pY
OFRcwdbVjoGD0qc76eVxcDL+56nUZgx2FCtpGIvjYbZb2QDqqfWVn9Vv+pwI
iqfe6239otZf+uq2/tsUeFRMmH+Sg4FqfNYbUloqZI53a1plYMDqT8+hbZgG
DAa0ieIfMJhZsPy4YPsRpnibhPmiMEivFamRDckAh8KWrFJn6vvb7I6gZc8E
VUFdMxFqf/vIBRl0xmZCVv5TIwsrDO5/mJh0zvoEGqavDXX1MeB+nrWvrPYz
6NvGtG3LYUCXd6cz5EY25OY+6SKJY7A0zJRk2JMNe2/34f4cw6BV21Z6YzwH
RvKYFHtYMQgWEdc5z5APvPlJIovji7A1o99kLlQIn+p8bTVfL8IqwxcZLetC
OHlW90ea3yLMHmOMls8phN27806454vQa/D9Pr1cETT+ZWv/bbwI36sPLmSq
f4NENY2UMSnqf5uAZ582LQHfXXZIqV6AEQ1DA4eUcjj7yl1eCD8PahPe5q0D
5ZBuGDj7tn4eEv0+PpHm/wESON7ahfJ50Ps5GzSb9AN+NDqaP0yahz9SL0pt
En5CfZdmlrPpPKSzpfOaxlQCs/z1AcXxOZCfJc6fuPIbIn4mjw2PzsJaARQc
OlcDsXK26cz100D4JOCw3NECKML7tfylcShlytfLXmmBv3P7jB3kxyHa9uwZ
U+5WcO2svV8iNA7aEvo0rXdbgURCSqY041CV/+pd9mArpIgru8hXjcHH4rVS
0/k2GInjmBw4NwYlZhO7kwEd8IxDyiMLRsHLoULDILUTki/yC6bZDcNFIFqx
FXSCu4rjw3zjYWDmOOVXX9UJd6+1HPqrOwzxRek/zg52QoUVLof9zDCUrr2S
FODvghRb45uiDMOw4mnIOpXYBRRHVe+X6kNgF0Jsd4/tBp/xF5xnqPOLYdqp
u8mv8bD83t88a4MAa3sGzXNS8DATdqJlYYwAUY4R9qUFeNg2vlev1UqARrUZ
vw4cHnpLqiWupBFAZSA9n4HnH8RtqBefvUYAviM8dE9S/oHj1F0troQ+GIre
yj9f0Aua63sq6LR7wSakkW6ogwDOKwlB/bM98ID9cVnjMAFsvUMsxQk9cCuO
1b5kiQCLFQG8gY09oPpZp+cVRz/w7MXV22b3AFd9z2dF3X7weBJYOmjTA7+Y
RrXD2qlzm0Slts9kN3AHb8SebvsPFgUTxIWXuuBvoJRURPMgKHQNbzBLdoLK
7vs0sf5B+EcO+DLO1wnfPGh4qmcHIaywzLGRvRPSHXpoSPuGgC+5mVhMxIG/
oS/eVGMI7vo1tLP8wcFF6S4/hdoheP7anufXAxwMPzpv/8R0GG6M8M4TEjrA
hHPiD/e9EbBn3ZxMNG8DhsTutXDzEQjaTRU302qDXOEaMXq7EWCiWL49S53v
yQoZYcueI+DpLugrztgGUXfM9dqSRyBcldF8LacV/iYNjIQMj0CVDK26HLkF
xMXwNJu2oxA+2P4pP7UZVlXq1UZcx+COu4WIpUgj1N0uvFLvMwYEBqmH3VyN
EG+foP0leAzqYsLpb9M2glrKYyOP2DFQy4hkcR9sgDBaDlfO0jHAMRotmCY0
gHCD4ZcLxDHYeasRmcTZALcMZo+mO48Dh/gOix1LPRQ47l+3cJqAUdWe7Hah
WpjvkiWvuE/AEzmjvi3OWpBU1if6+03AqlC9phJdLWTSJC2nv5sA76gbZa2j
NZD4Vnx2tGQCiIKnLV9n1kBg8aV+i/UJMO+YEb4iWQNGZI9fFv6TEHl6yvei
2l9g8J30s4iZAh4RYWAMrgYHZ3oD8+QpkObX0qr1qIZeW0Fxs8wpyCs5nPL6
STXk6xq1GZdQ7ZVytGcMqkFfuO3Ive4pSPj9Y2ROpBoyar8X63BPA9wbDf9X
+xsusgZNqMZMA+OBp0qB+3+DX8JxTd6YGeh6Y6vhYv0LrjP4StS8moPKw8ar
47nl8FXzSe9izgLIsI0zul0pAeVEVNv2CYNH8rKbzyoK4atFpzrP5BLQ/RBk
L2vPBRtBfakLa8tQJXBbuk/0E3wb2/P96tIKbJIeBd8JTQMtbkaxcNo1CBfx
qD9hGA+uWopKuTREYI9TIG/efAvYpc/p7xiI4PV6j6jj6bfw8PwRdq+9RIhz
aB9bPvoW7svSTF/noNobxtjEZqJAnaclYeEYEfrbPlI0AqOAZdRyWxaIYDuu
bL3kGQlpHtE1ZS+IwPia6xvmGgGN2St6tRtEeP5scJOrJRgo9XQVdLtE+Ec/
T+L8EAxiU1zH1elJoHzt9NBph2DwF1VY/clCgoHZknfzHMGgmu4cXchHgsEv
Gro8hkFQmLTWlaRGAlVT0XMWCwEQ/4ak/8yfBBY1RxWEFP2g7gvTr4JgEhSz
07m17/MDYguP6EIYCUS3jSkZQy9Bj+UM0TaaBCcEBzEU/hJYQ93eG2eSYLZW
tSes2Rde+lF6NOpIYFcii5e8+AIeumzcOcZMBoXRnBOf7dzhy/0QCW42MtyQ
pansFXGHlYvcW3u5yFBk2211a8gNvDhlPq4cJoMf/0z2IQM3ePPVfK5Wggzc
MsuHGS67wvfpBl97TTJ80N6673nKBeiM47J/hJKBZkRk1VnNCa5dFvH6GkGG
c//iKpZonSBCquhGRhQZnPOIgu7hjnBwo2klIp4M5Ou053yTHUA8bkfVLJsM
IjoMsUx19nATZ41jaiBDW5z/gfdnHkHSFcWN23sogExKtgwSLSD3y924KhYK
5O/+d6RX0gLKD3opSnBQwHOAB9QrzQE/Ue2wc4gCDklOBo0jZsARrDOWLUn1
Tx7ZHXY0geA6u5btGxT42WgzmSxiCO9l3jx6qEeB0G9BBSet7kJmbBFT1x0K
ZBiJO7Z+ugPVNhT1bFMKDE+YxemcMoAtpuDvek8pEKvOfJzugR48u/Yx5XMM
BfbvpdvkuKwFfgU157gSKNCZphR2nEUTonine70/UGDwSc7O+X/X4MuUzAG9
LAoo42unBn2uwHRIZchWGQXKHzP9Z852AcjYkIhtJQXsxQPa1GjUgcmQ/g/u
NwVwR8dFBrHzcFxcayurkQJHf7JUp62cBZOGf063+ikwj2eZK4+Shyeym/sr
hyhw8bTF+WMEWfCOF8gTG6dAy0KuXJ+lDCQ8tJ7YnKfArB37nQ/84pDdEepv
s0yB0Ynxt+KSolCqnH8MR6QA91efx7cNhaF77+q9rB0KcM2VdperH4ExJx4y
B/06TFqGTjV5H4SV3rMxXnvWwcH35h3Z/ZxAc8FYbpJlHbgElaJsl/cBe87L
Nl2OdWgx6HJQiKIDAc7MxxXc6/Dv5rq0Lj9FTdqjfq/Y4XWoOyuzU6E+q3Zu
ZPZTFP86lEidU/CK6lT7v/02/P9++38AMIXYPw==
          "]]},
        Annotation[#, "Charting`Private`Tag#1"]& ]}, {}},
     {"WolframDynamicHighlight", <|
      "Label" -> {"XYLabel"}, "Ball" -> {"InterpolatedBall"}|>}], 
    StyleBox[
     DynamicBox[(Charting`HighlightActionBox["DynamicHighlight", {}, 
       Slot["HighlightElements"], 
       Slot["LayoutOptions"], 
       Slot["Meta"], 
       Charting`HighlightActionFunction["DynamicHighlight", {{{{}, {}, 
           Annotation[{
             Directive[
              Opacity[1.], 
              RGBColor[0.368417, 0.506779, 0.709798], 
              AbsoluteThickness[2]], 
             Line[CompressedData["
1:eJw1mHc013/0x+0KWYkGQshKVpLkaiNFoqTsVRKK7MgWiiI7hGQVIhR5pez9
MT7x8bX3fFufYf8+v3N+v79e53Huued1n/e+7uvcc4UsHPWs6WhoaBxpaWj+
99TSZLu0KbSOftym7Qvs8zt/7rv30l6BdZQRtO181rhdTVpo7gPPkXVEd9P/
pNrJSTX+1/eui/Csozpa5T1tJmtqbOv1FDmudUROY4/Kf7CrtmullAVs60gy
w0RMYZYRljoyb99gXkcG+3yZ29tYAZft9/Uh3Tr6dvmnq/RJHvjDvXTfdYeC
5OdLNzRcj8C3lyb7AjcoiGl7z2G5HQGIMTxnlbpCQVPXv4dSTETAcC/xMH6U
ghab4lINjE+Bpotl/dggBZno/Vaal5YDlWGcyzKBglaeepxIKpUHvvKv7axd
FOTCJ6hGM3cahm0fBl36S0FW8btPrTpUwba+f6kwg4KapK4w2J26CoYKWilV
qRSUl3lcfvDcNdBILb/ekkRBhu+VlZ20NUDS7X3WVDQFvTlWblLkoQWLYjoP
BAIpqLfU9I4IvQ64Bv+pD7eiIJaQN4ZfLfUh8EpOio0oBUlIF33StDOF3+Ge
useEKEjZUah++6gZbOGu0/XyUZDlI6+U0gAzcDZZtNbkpsaX+J96tYE5WLgp
nJSmpyAvnE/9fgZLgJxfFcvDZPS0ZO4dhNrABmtnr3cyGRV3EY4EijmA0u2M
sNPxZBTpJbNYneUAzxJcVBejyYib4pX244QjzIjyppmGk5FQYnbJzEEn6FV7
YHvRk4zssq843RB4CqVOk8Q9hmQ0mCEoPA/O8LR7gyv6ABkxn+yduVPjBrF6
OkYx7GSkZTkU58TsDpUdGR/fs5DRuqUYrlPXHZhatWXj6clIpPmnjNOgOyTX
ptz4sEpCMpIv/uzb9oCG0ouhn7tI6CnfF76Ya94gkBC2XRFNQqfWar4GhL6E
JuMj0+MHSGhQWf5TdlkQ6KSqwgY7Cd1PIfy2Gw2C7mGTWHZWEvK/FeCmvT8Y
BiwzLqswkND4UkKKg2UwLD2S/hi5RkT0brIqJzlDgNdVzUilh4iuYzoPIp+F
gtUbi5bIWCLaf92qrEU7HLarcgtVDhPRoFwRq1VBFIx9W357a98aqnkgkHyb
Px6UPjJ1v2ZZRWZ8vsq+nGmgKtwpE05ZRpcsZmrsOT4Bnxfbi4jZJcQ/HEzm
Ls2FjmQ5Q5sBDFmV8c7nmhZC+8PiqdMVC+jJwL48f5ESyJLAKev+mkM6Wx3q
wcrlIJvY4fSscQY9xLSqvvdXgpDseQJP3hQazVkov2VZDdp6M7EyGVNIh5jK
YOZYDe4u729fTZpCNs+ErFy9qqGtfKHlefgUmnIU866IrgbPCymo+/EUKuMX
HPlcUw3deruZ76SnEK+JjDCH+B8Ifl7tyPZ1EpW+EnhsQPwDsz+vMDIVTSC5
lXnpV3k1kPe2rMk5ewIFOk6Xc1TUgP1DiaiR1AkU3Lh6ObOpBhYO7j/6680E
yl6yj8RmamDJqVvWxX4C3ef4o3tIohZIYpYPRk9MIO40545fObVAF/2yuCpl
HDU/JweVltTB0ccV5m4RY4j89UVl8FoDJDY0XN0fOIaYgvMXhfc0whExvFSG
1xjqleI+13aYyiNLxDa7MfSOEGipB41w6K5YmJjmGOK5wVbFFd4I3Jfefuth
HEMref6n/UWbgPWoLb2i7yja3tHSf2/TDDtNXJ+Wno4gf1e5qg/8bXArXuw7
r90I0t7L6Uyr0AaZ1iq1ahYjiD+kwtpVow20aCwmIvRG0GXFxOsxzm0Qe7pI
VEJhBO2XHWBPb2qDk2k6WeZrw0iutuXJQe92ePA84nOn6zA6L2UY7+jaQe0Y
Vv1H5EFUwz/WfoqxEy5fQkGWk4NodcGX1flAJ/Bce1Zm3DOIvO7EPPor1Anl
N3uP6BUPosukOhSu1glbxpkjKo6DSFOFzrPSvRMCvVUdWacG0H5/n0t5WCfE
/rAPK8D/h+bkjx6QnO6CcoXW38TvBOTx9uqbs3vwIMv7WoMri4C2M1qU9h/C
Q/aGdodMLAEVP7o9gInjIb66ZcjWlYBetXubjGrhwU2nZadPiYCc+wwbX0Ti
Qelxs2pVWR9iZ5A4mHT0H5SkN5YH/+hF7DRhvP+gFwo46wp5f+HRY/3457EV
BNAz4dQazsOjDr6jDWadBCDlPhjLTsQjNvvD+y7MEED18upBFXc88qDb+nCJ
tx8aXAW9HijgUbVLA91tl34Y7ve88jGnB01wR43lyP8HnFmnCJKx3ejGxi5z
3u8BcFZJoFdz7ESuwhXXfd4NQ0zM0f/umHSi9qtu5fFpw1Cy+KHE8UYnIvyr
UURfh4GUnm79UaoTWSz/NpNtHgZ3lvx6hmkcajoYnpjBMAI+/1WFN5vhEJkt
8mmrxwiE+owfuKfXgYy+RyUdezIKKkGmGtN2LYj2Ys3aSddxwB5uRfqG1qD0
sT5O+DAN3V/lOG7a1KDW94XapQXT8HPNJorvcg1KyBUrlP4zDYEvcVE/dv+i
OwWNdQenpuFIfNbbVde/KIBysbtDdgYu1+tG21r/QbsNi8qZf2cgXvRTrM7F
36icjn7FaHwWXjwm8AgI/kYvl0KAmzQLtRbHZPo2EfrZMB5avWcOjDzXZA44
IzQ93f6YJDkHQTkpsiHmVYhfNq71l9McEPasKjiqVaJn76TuWq7PQUBNkgpQ
yhDvO7Oymc15mG47G21dXoYC6zmqrzAvwM2+f3Ph7mVoq/svPuzQAhxZPPCh
l1KKQjx+JLQpLkAhb8Tu0/XvqHL3Qrqc/QIM2HnXZG4UI4XjugNs+AW4+PwI
f/PPYpR+oEa0dXQBsn3Lny97FiMdXLGmA7YALjFrYmqb3xBZvTv57t5FYK6y
f/VvswidyDJsr1BeBAfhn8ncGwXowWPhQtfoRTh7hnTD3LMAKYmwpJ9OWQQG
bfndLxtfkc412QBc9iIkPc81v7b5Bd0QnM1L+bUIDQ2JYp5bech/7tVi4MQi
RA/g/9V55yHRQfYvQtgimKxwvTqwnYtODtamxVMWgXg0fC5/OwcVoOP9B1gw
EHb0Khza+YzO5wr/VJLBYCGgzFza9zPaF2CskqyEQXn8KpfHbhZyKGp36lPD
QOfP4+dcNFmoWNqpp+8mBt4HH6hcoc1E6UIMMbP2GFyTjJ9765eB1s0iuhld
MOCC7uRB2gz03F/1PckTg5yH2rtudOmoiSEs5m4oBvgK1Zpc+jR0Sx9fx/ER
Az4Pi8EV1lTkFa1YVZKFQYTndcUorhRU1KnKIZOPweMX/MNN/MlIt0l+K7UU
A4IPk9LD40noTXHW6fgKDLReYuGMEokIt9O31/o3BpIB1WfUFePRnuj0Zq9G
DBIDc18PnI1DxaEhNrWtGDAHR495QizSOte1PIrDYDbUOvK7Vgzy0tx3IaEP
A6OwmxN6utEooiGiUm4Ag6bwM+eWDN4hzTOFcR+GqXre7JuSNI9CfPecFhYn
MZAXnPCIan2DtLVMpLtnqPqPl4k290Yg10cxtyPmMVgRfYVjHA9D2mHamrwY
Bjjx+y/UsVCUk25NdFnGoFDqpITXRjDyF7a58GkVgyiZ3e7vjEHo43GfQ9lE
DJzkcC+XOAJQjtMr2xdkDHQVM6Sl+PyQgCUnv+g6BqYOs4XNN32QePxNidQN
DARc3uy9YO2JArwkfeY2MRj0kDcr9XJF0dnq7MzbGHzwxZdJvXuGFIWGcRtU
LmcmCly89QQJGrH++rWDwRme823SPtYoj8+nUW+Xmv9LzJsyd+6jz+czl39Q
uaNEsXiv2TVkJZEpt0rlbpd8NfmiU5B02Shkh8of3K7M6CbfhqvCRiv9VNYt
NKo9/9Ec4M2icziVcZlcPLddHkGN/WH2/VTO0bZWKMlwglqH6AYz6v2zV6v7
1V67wIWk5qxganySF/gDG13dwf7LZJHPFjWecx7S+mbecFijalWDqg+faGeH
ibwEt50htwlqPkhx8VUlh/2BTT7iuj4FA573dVyebIGQWlfy4j2Jqu/dmg3Q
B0Nx3qZAzhoGhpHCFQyUEIhULboQuYKBe4Que9P8K3ju2rl+bYman+D8Mn38
ayiQTPWXm8OgN4DAcqQ5Ek67vA2wmKb2gzpDITYUBYwG7p42E1T95+UZvne/
gyiPosqpQQxkVDW/8rZHwzMB/SvW/RhUqZgZejbGAL1isFrpP2p9zrzJh6pY
OFRcwdbVjoGD0qc76eVxcDL+56nUZgx2FCtpGIvjYbZb2QDqqfWVn9Vv+pwI
iqfe6239otZf+uq2/tsUeFRMmH+Sg4FqfNYbUloqZI53a1plYMDqT8+hbZgG
DAa0ieIfMJhZsPy4YPsRpnibhPmiMEivFamRDckAh8KWrFJn6vvb7I6gZc8E
VUFdMxFqf/vIBRl0xmZCVv5TIwsrDO5/mJh0zvoEGqavDXX1MeB+nrWvrPYz
6NvGtG3LYUCXd6cz5EY25OY+6SKJY7A0zJRk2JMNe2/34f4cw6BV21Z6YzwH
RvKYFHtYMQgWEdc5z5APvPlJIovji7A1o99kLlQIn+p8bTVfL8IqwxcZLetC
OHlW90ea3yLMHmOMls8phN27806454vQa/D9Pr1cETT+ZWv/bbwI36sPLmSq
f4NENY2UMSnqf5uAZ582LQHfXXZIqV6AEQ1DA4eUcjj7yl1eCD8PahPe5q0D
5ZBuGDj7tn4eEv0+PpHm/wESON7ahfJ50Ps5GzSb9AN+NDqaP0yahz9SL0pt
En5CfZdmlrPpPKSzpfOaxlQCs/z1AcXxOZCfJc6fuPIbIn4mjw2PzsJaARQc
OlcDsXK26cz100D4JOCw3NECKML7tfylcShlytfLXmmBv3P7jB3kxyHa9uwZ
U+5WcO2svV8iNA7aEvo0rXdbgURCSqY041CV/+pd9mArpIgru8hXjcHH4rVS
0/k2GInjmBw4NwYlZhO7kwEd8IxDyiMLRsHLoULDILUTki/yC6bZDcNFIFqx
FXSCu4rjw3zjYWDmOOVXX9UJd6+1HPqrOwzxRek/zg52QoUVLof9zDCUrr2S
FODvghRb45uiDMOw4mnIOpXYBRRHVe+X6kNgF0Jsd4/tBp/xF5xnqPOLYdqp
u8mv8bD83t88a4MAa3sGzXNS8DATdqJlYYwAUY4R9qUFeNg2vlev1UqARrUZ
vw4cHnpLqiWupBFAZSA9n4HnH8RtqBefvUYAviM8dE9S/oHj1F0troQ+GIre
yj9f0Aua63sq6LR7wSakkW6ogwDOKwlB/bM98ID9cVnjMAFsvUMsxQk9cCuO
1b5kiQCLFQG8gY09oPpZp+cVRz/w7MXV22b3AFd9z2dF3X7weBJYOmjTA7+Y
RrXD2qlzm0Slts9kN3AHb8SebvsPFgUTxIWXuuBvoJRURPMgKHQNbzBLdoLK
7vs0sf5B+EcO+DLO1wnfPGh4qmcHIaywzLGRvRPSHXpoSPuGgC+5mVhMxIG/
oS/eVGMI7vo1tLP8wcFF6S4/hdoheP7anufXAxwMPzpv/8R0GG6M8M4TEjrA
hHPiD/e9EbBn3ZxMNG8DhsTutXDzEQjaTRU302qDXOEaMXq7EWCiWL49S53v
yQoZYcueI+DpLugrztgGUXfM9dqSRyBcldF8LacV/iYNjIQMj0CVDK26HLkF
xMXwNJu2oxA+2P4pP7UZVlXq1UZcx+COu4WIpUgj1N0uvFLvMwYEBqmH3VyN
EG+foP0leAzqYsLpb9M2glrKYyOP2DFQy4hkcR9sgDBaDlfO0jHAMRotmCY0
gHCD4ZcLxDHYeasRmcTZALcMZo+mO48Dh/gOix1LPRQ47l+3cJqAUdWe7Hah
WpjvkiWvuE/AEzmjvi3OWpBU1if6+03AqlC9phJdLWTSJC2nv5sA76gbZa2j
NZD4Vnx2tGQCiIKnLV9n1kBg8aV+i/UJMO+YEb4iWQNGZI9fFv6TEHl6yvei
2l9g8J30s4iZAh4RYWAMrgYHZ3oD8+QpkObX0qr1qIZeW0Fxs8wpyCs5nPL6
STXk6xq1GZdQ7ZVytGcMqkFfuO3Ive4pSPj9Y2ROpBoyar8X63BPA9wbDf9X
+xsusgZNqMZMA+OBp0qB+3+DX8JxTd6YGeh6Y6vhYv0LrjP4StS8moPKw8ar
47nl8FXzSe9izgLIsI0zul0pAeVEVNv2CYNH8rKbzyoK4atFpzrP5BLQ/RBk
L2vPBRtBfakLa8tQJXBbuk/0E3wb2/P96tIKbJIeBd8JTQMtbkaxcNo1CBfx
qD9hGA+uWopKuTREYI9TIG/efAvYpc/p7xiI4PV6j6jj6bfw8PwRdq+9RIhz
aB9bPvoW7svSTF/noNobxtjEZqJAnaclYeEYEfrbPlI0AqOAZdRyWxaIYDuu
bL3kGQlpHtE1ZS+IwPia6xvmGgGN2St6tRtEeP5scJOrJRgo9XQVdLtE+Ec/
T+L8EAxiU1zH1elJoHzt9NBph2DwF1VY/clCgoHZknfzHMGgmu4cXchHgsEv
Gro8hkFQmLTWlaRGAlVT0XMWCwEQ/4ak/8yfBBY1RxWEFP2g7gvTr4JgEhSz
07m17/MDYguP6EIYCUS3jSkZQy9Bj+UM0TaaBCcEBzEU/hJYQ93eG2eSYLZW
tSes2Rde+lF6NOpIYFcii5e8+AIeumzcOcZMBoXRnBOf7dzhy/0QCW42MtyQ
pansFXGHlYvcW3u5yFBk2211a8gNvDhlPq4cJoMf/0z2IQM3ePPVfK5Wggzc
MsuHGS67wvfpBl97TTJ80N6673nKBeiM47J/hJKBZkRk1VnNCa5dFvH6GkGG
c//iKpZonSBCquhGRhQZnPOIgu7hjnBwo2klIp4M5Ou053yTHUA8bkfVLJsM
IjoMsUx19nATZ41jaiBDW5z/gfdnHkHSFcWN23sogExKtgwSLSD3y924KhYK
5O/+d6RX0gLKD3opSnBQwHOAB9QrzQE/Ue2wc4gCDklOBo0jZsARrDOWLUn1
Tx7ZHXY0geA6u5btGxT42WgzmSxiCO9l3jx6qEeB0G9BBSet7kJmbBFT1x0K
ZBiJO7Z+ugPVNhT1bFMKDE+YxemcMoAtpuDvek8pEKvOfJzugR48u/Yx5XMM
BfbvpdvkuKwFfgU157gSKNCZphR2nEUTonine70/UGDwSc7O+X/X4MuUzAG9
LAoo42unBn2uwHRIZchWGQXKHzP9Z852AcjYkIhtJQXsxQPa1GjUgcmQ/g/u
NwVwR8dFBrHzcFxcayurkQJHf7JUp62cBZOGf063+ikwj2eZK4+Shyeym/sr
hyhw8bTF+WMEWfCOF8gTG6dAy0KuXJ+lDCQ8tJ7YnKfArB37nQ/84pDdEepv
s0yB0Ynxt+KSolCqnH8MR6QA91efx7cNhaF77+q9rB0KcM2VdperH4ExJx4y
B/06TFqGTjV5H4SV3rMxXnvWwcH35h3Z/ZxAc8FYbpJlHbgElaJsl/cBe87L
Nl2OdWgx6HJQiKIDAc7MxxXc6/Dv5rq0Lj9FTdqjfq/Y4XWoOyuzU6E+q3Zu
ZPZTFP86lEidU/CK6lT7v/02/P9++38AMIXYPw==
              "]]}, "Charting`Private`Tag#1"]}}, {}}, <|
        "HighlightElements" -> <|
          "Label" -> {"XYLabel"}, "Ball" -> {"InterpolatedBall"}|>, 
         "LayoutOptions" -> <|
          "PanelPlotLayout" -> <||>, 
           "PlotRange" -> {{-1.5707962626807608`, 1.5707962626807608`}, {0., 
            1.1}}, "Frame" -> {{False, False}, {False, False}}, 
           "AxesOrigin" -> {0, 0}, "ImageSize" -> {360, 360/GoldenRatio}, 
           "Axes" -> {True, True}, "LabelStyle" -> {}, "AspectRatio" -> 
           GoldenRatio^(-1), "DefaultStyle" -> {
             Directive[
              Opacity[1.], 
              RGBColor[0.368417, 0.506779, 0.709798], 
              AbsoluteThickness[2]]}, 
           "HighlightLabelingFunctions" -> <|"CoordinatesToolOptions" -> ({
               Identity[
                Part[#, 1]], 
               Identity[
                Part[#, 2]]}& ), 
             "ScalingFunctions" -> {{Identity, Identity}, {
               Identity, Identity}}|>, "Primitives" -> {}, "GCFlag" -> 
           False|>, 
         "Meta" -> <|
          "DefaultHighlight" -> {"Dynamic", None}, "Index" -> {}, "Function" -> 
           Plot, "GroupHighlight" -> False|>|>]]& )[<|
       "HighlightElements" -> <|
         "Label" -> {"XYLabel"}, "Ball" -> {"InterpolatedBall"}|>, 
        "LayoutOptions" -> <|
         "PanelPlotLayout" -> <||>, 
          "PlotRange" -> {{-1.5707962626807608`, 1.5707962626807608`}, {0., 
           1.1}}, "Frame" -> {{False, False}, {False, False}}, 
          "AxesOrigin" -> {0, 0}, "ImageSize" -> {360, 360/GoldenRatio}, 
          "Axes" -> {True, True}, "LabelStyle" -> {}, "AspectRatio" -> 
          GoldenRatio^(-1), "DefaultStyle" -> {
            Directive[
             Opacity[1.], 
             RGBColor[0.368417, 0.506779, 0.709798], 
             AbsoluteThickness[2]]}, 
          "HighlightLabelingFunctions" -> <|"CoordinatesToolOptions" -> ({
              Identity[
               Part[#, 1]], 
              Identity[
               Part[#, 2]]}& ), 
            "ScalingFunctions" -> {{Identity, Identity}, {
              Identity, Identity}}|>, "Primitives" -> {}, "GCFlag" -> False|>,
         "Meta" -> <|
         "DefaultHighlight" -> {"Dynamic", None}, "Index" -> {}, "Function" -> 
          Plot, "GroupHighlight" -> False|>|>],
      ImageSizeCache->{{4.503599627370496*^15, -4.503599627370496*^15}, {
       4.503599627370496*^15, -4.503599627370496*^15}}],
     Selectable->False]},
   Annotation[{{{{}, {}, 
       Annotation[{
         Directive[
          Opacity[1.], 
          RGBColor[0.368417, 0.506779, 0.709798], 
          AbsoluteThickness[2]], 
         Line[CompressedData["
1:eJw1mHc013/0x+0KWYkGQshKVpLkaiNFoqTsVRKK7MgWiiI7hGQVIhR5pez9
MT7x8bX3fFufYf8+v3N+v79e53Huued1n/e+7uvcc4UsHPWs6WhoaBxpaWj+
99TSZLu0KbSOftym7Qvs8zt/7rv30l6BdZQRtO181rhdTVpo7gPPkXVEd9P/
pNrJSTX+1/eui/Csozpa5T1tJmtqbOv1FDmudUROY4/Kf7CrtmullAVs60gy
w0RMYZYRljoyb99gXkcG+3yZ29tYAZft9/Uh3Tr6dvmnq/RJHvjDvXTfdYeC
5OdLNzRcj8C3lyb7AjcoiGl7z2G5HQGIMTxnlbpCQVPXv4dSTETAcC/xMH6U
ghab4lINjE+Bpotl/dggBZno/Vaal5YDlWGcyzKBglaeepxIKpUHvvKv7axd
FOTCJ6hGM3cahm0fBl36S0FW8btPrTpUwba+f6kwg4KapK4w2J26CoYKWilV
qRSUl3lcfvDcNdBILb/ekkRBhu+VlZ20NUDS7X3WVDQFvTlWblLkoQWLYjoP
BAIpqLfU9I4IvQ64Bv+pD7eiIJaQN4ZfLfUh8EpOio0oBUlIF33StDOF3+Ge
useEKEjZUah++6gZbOGu0/XyUZDlI6+U0gAzcDZZtNbkpsaX+J96tYE5WLgp
nJSmpyAvnE/9fgZLgJxfFcvDZPS0ZO4dhNrABmtnr3cyGRV3EY4EijmA0u2M
sNPxZBTpJbNYneUAzxJcVBejyYib4pX244QjzIjyppmGk5FQYnbJzEEn6FV7
YHvRk4zssq843RB4CqVOk8Q9hmQ0mCEoPA/O8LR7gyv6ABkxn+yduVPjBrF6
OkYx7GSkZTkU58TsDpUdGR/fs5DRuqUYrlPXHZhatWXj6clIpPmnjNOgOyTX
ptz4sEpCMpIv/uzb9oCG0ouhn7tI6CnfF76Ya94gkBC2XRFNQqfWar4GhL6E
JuMj0+MHSGhQWf5TdlkQ6KSqwgY7Cd1PIfy2Gw2C7mGTWHZWEvK/FeCmvT8Y
BiwzLqswkND4UkKKg2UwLD2S/hi5RkT0brIqJzlDgNdVzUilh4iuYzoPIp+F
gtUbi5bIWCLaf92qrEU7HLarcgtVDhPRoFwRq1VBFIx9W357a98aqnkgkHyb
Px6UPjJ1v2ZZRWZ8vsq+nGmgKtwpE05ZRpcsZmrsOT4Bnxfbi4jZJcQ/HEzm
Ls2FjmQ5Q5sBDFmV8c7nmhZC+8PiqdMVC+jJwL48f5ESyJLAKev+mkM6Wx3q
wcrlIJvY4fSscQY9xLSqvvdXgpDseQJP3hQazVkov2VZDdp6M7EyGVNIh5jK
YOZYDe4u729fTZpCNs+ErFy9qqGtfKHlefgUmnIU866IrgbPCymo+/EUKuMX
HPlcUw3deruZ76SnEK+JjDCH+B8Ifl7tyPZ1EpW+EnhsQPwDsz+vMDIVTSC5
lXnpV3k1kPe2rMk5ewIFOk6Xc1TUgP1DiaiR1AkU3Lh6ObOpBhYO7j/6680E
yl6yj8RmamDJqVvWxX4C3ef4o3tIohZIYpYPRk9MIO40545fObVAF/2yuCpl
HDU/JweVltTB0ccV5m4RY4j89UVl8FoDJDY0XN0fOIaYgvMXhfc0whExvFSG
1xjqleI+13aYyiNLxDa7MfSOEGipB41w6K5YmJjmGOK5wVbFFd4I3Jfefuth
HEMref6n/UWbgPWoLb2i7yja3tHSf2/TDDtNXJ+Wno4gf1e5qg/8bXArXuw7
r90I0t7L6Uyr0AaZ1iq1ahYjiD+kwtpVow20aCwmIvRG0GXFxOsxzm0Qe7pI
VEJhBO2XHWBPb2qDk2k6WeZrw0iutuXJQe92ePA84nOn6zA6L2UY7+jaQe0Y
Vv1H5EFUwz/WfoqxEy5fQkGWk4NodcGX1flAJ/Bce1Zm3DOIvO7EPPor1Anl
N3uP6BUPosukOhSu1glbxpkjKo6DSFOFzrPSvRMCvVUdWacG0H5/n0t5WCfE
/rAPK8D/h+bkjx6QnO6CcoXW38TvBOTx9uqbs3vwIMv7WoMri4C2M1qU9h/C
Q/aGdodMLAEVP7o9gInjIb66ZcjWlYBetXubjGrhwU2nZadPiYCc+wwbX0Ti
Qelxs2pVWR9iZ5A4mHT0H5SkN5YH/+hF7DRhvP+gFwo46wp5f+HRY/3457EV
BNAz4dQazsOjDr6jDWadBCDlPhjLTsQjNvvD+y7MEED18upBFXc88qDb+nCJ
tx8aXAW9HijgUbVLA91tl34Y7ve88jGnB01wR43lyP8HnFmnCJKx3ejGxi5z
3u8BcFZJoFdz7ESuwhXXfd4NQ0zM0f/umHSi9qtu5fFpw1Cy+KHE8UYnIvyr
UURfh4GUnm79UaoTWSz/NpNtHgZ3lvx6hmkcajoYnpjBMAI+/1WFN5vhEJkt
8mmrxwiE+owfuKfXgYy+RyUdezIKKkGmGtN2LYj2Ys3aSddxwB5uRfqG1qD0
sT5O+DAN3V/lOG7a1KDW94XapQXT8HPNJorvcg1KyBUrlP4zDYEvcVE/dv+i
OwWNdQenpuFIfNbbVde/KIBysbtDdgYu1+tG21r/QbsNi8qZf2cgXvRTrM7F
36icjn7FaHwWXjwm8AgI/kYvl0KAmzQLtRbHZPo2EfrZMB5avWcOjDzXZA44
IzQ93f6YJDkHQTkpsiHmVYhfNq71l9McEPasKjiqVaJn76TuWq7PQUBNkgpQ
yhDvO7Oymc15mG47G21dXoYC6zmqrzAvwM2+f3Ph7mVoq/svPuzQAhxZPPCh
l1KKQjx+JLQpLkAhb8Tu0/XvqHL3Qrqc/QIM2HnXZG4UI4XjugNs+AW4+PwI
f/PPYpR+oEa0dXQBsn3Lny97FiMdXLGmA7YALjFrYmqb3xBZvTv57t5FYK6y
f/VvswidyDJsr1BeBAfhn8ncGwXowWPhQtfoRTh7hnTD3LMAKYmwpJ9OWQQG
bfndLxtfkc412QBc9iIkPc81v7b5Bd0QnM1L+bUIDQ2JYp5bech/7tVi4MQi
RA/g/9V55yHRQfYvQtgimKxwvTqwnYtODtamxVMWgXg0fC5/OwcVoOP9B1gw
EHb0Khza+YzO5wr/VJLBYCGgzFza9zPaF2CskqyEQXn8KpfHbhZyKGp36lPD
QOfP4+dcNFmoWNqpp+8mBt4HH6hcoc1E6UIMMbP2GFyTjJ9765eB1s0iuhld
MOCC7uRB2gz03F/1PckTg5yH2rtudOmoiSEs5m4oBvgK1Zpc+jR0Sx9fx/ER
Az4Pi8EV1lTkFa1YVZKFQYTndcUorhRU1KnKIZOPweMX/MNN/MlIt0l+K7UU
A4IPk9LD40noTXHW6fgKDLReYuGMEokIt9O31/o3BpIB1WfUFePRnuj0Zq9G
DBIDc18PnI1DxaEhNrWtGDAHR495QizSOte1PIrDYDbUOvK7Vgzy0tx3IaEP
A6OwmxN6utEooiGiUm4Ag6bwM+eWDN4hzTOFcR+GqXre7JuSNI9CfPecFhYn
MZAXnPCIan2DtLVMpLtnqPqPl4k290Yg10cxtyPmMVgRfYVjHA9D2mHamrwY
Bjjx+y/UsVCUk25NdFnGoFDqpITXRjDyF7a58GkVgyiZ3e7vjEHo43GfQ9lE
DJzkcC+XOAJQjtMr2xdkDHQVM6Sl+PyQgCUnv+g6BqYOs4XNN32QePxNidQN
DARc3uy9YO2JArwkfeY2MRj0kDcr9XJF0dnq7MzbGHzwxZdJvXuGFIWGcRtU
LmcmCly89QQJGrH++rWDwRme823SPtYoj8+nUW+Xmv9LzJsyd+6jz+czl39Q
uaNEsXiv2TVkJZEpt0rlbpd8NfmiU5B02Shkh8of3K7M6CbfhqvCRiv9VNYt
NKo9/9Ec4M2icziVcZlcPLddHkGN/WH2/VTO0bZWKMlwglqH6AYz6v2zV6v7
1V67wIWk5qxganySF/gDG13dwf7LZJHPFjWecx7S+mbecFijalWDqg+faGeH
ibwEt50htwlqPkhx8VUlh/2BTT7iuj4FA573dVyebIGQWlfy4j2Jqu/dmg3Q
B0Nx3qZAzhoGhpHCFQyUEIhULboQuYKBe4Que9P8K3ju2rl+bYman+D8Mn38
ayiQTPWXm8OgN4DAcqQ5Ek67vA2wmKb2gzpDITYUBYwG7p42E1T95+UZvne/
gyiPosqpQQxkVDW/8rZHwzMB/SvW/RhUqZgZejbGAL1isFrpP2p9zrzJh6pY
OFRcwdbVjoGD0qc76eVxcDL+56nUZgx2FCtpGIvjYbZb2QDqqfWVn9Vv+pwI
iqfe6239otZf+uq2/tsUeFRMmH+Sg4FqfNYbUloqZI53a1plYMDqT8+hbZgG
DAa0ieIfMJhZsPy4YPsRpnibhPmiMEivFamRDckAh8KWrFJn6vvb7I6gZc8E
VUFdMxFqf/vIBRl0xmZCVv5TIwsrDO5/mJh0zvoEGqavDXX1MeB+nrWvrPYz
6NvGtG3LYUCXd6cz5EY25OY+6SKJY7A0zJRk2JMNe2/34f4cw6BV21Z6YzwH
RvKYFHtYMQgWEdc5z5APvPlJIovji7A1o99kLlQIn+p8bTVfL8IqwxcZLetC
OHlW90ea3yLMHmOMls8phN27806454vQa/D9Pr1cETT+ZWv/bbwI36sPLmSq
f4NENY2UMSnqf5uAZ582LQHfXXZIqV6AEQ1DA4eUcjj7yl1eCD8PahPe5q0D
5ZBuGDj7tn4eEv0+PpHm/wESON7ahfJ50Ps5GzSb9AN+NDqaP0yahz9SL0pt
En5CfZdmlrPpPKSzpfOaxlQCs/z1AcXxOZCfJc6fuPIbIn4mjw2PzsJaARQc
OlcDsXK26cz100D4JOCw3NECKML7tfylcShlytfLXmmBv3P7jB3kxyHa9uwZ
U+5WcO2svV8iNA7aEvo0rXdbgURCSqY041CV/+pd9mArpIgru8hXjcHH4rVS
0/k2GInjmBw4NwYlZhO7kwEd8IxDyiMLRsHLoULDILUTki/yC6bZDcNFIFqx
FXSCu4rjw3zjYWDmOOVXX9UJd6+1HPqrOwzxRek/zg52QoUVLof9zDCUrr2S
FODvghRb45uiDMOw4mnIOpXYBRRHVe+X6kNgF0Jsd4/tBp/xF5xnqPOLYdqp
u8mv8bD83t88a4MAa3sGzXNS8DATdqJlYYwAUY4R9qUFeNg2vlev1UqARrUZ
vw4cHnpLqiWupBFAZSA9n4HnH8RtqBefvUYAviM8dE9S/oHj1F0troQ+GIre
yj9f0Aua63sq6LR7wSakkW6ogwDOKwlB/bM98ID9cVnjMAFsvUMsxQk9cCuO
1b5kiQCLFQG8gY09oPpZp+cVRz/w7MXV22b3AFd9z2dF3X7weBJYOmjTA7+Y
RrXD2qlzm0Slts9kN3AHb8SebvsPFgUTxIWXuuBvoJRURPMgKHQNbzBLdoLK
7vs0sf5B+EcO+DLO1wnfPGh4qmcHIaywzLGRvRPSHXpoSPuGgC+5mVhMxIG/
oS/eVGMI7vo1tLP8wcFF6S4/hdoheP7anufXAxwMPzpv/8R0GG6M8M4TEjrA
hHPiD/e9EbBn3ZxMNG8DhsTutXDzEQjaTRU302qDXOEaMXq7EWCiWL49S53v
yQoZYcueI+DpLugrztgGUXfM9dqSRyBcldF8LacV/iYNjIQMj0CVDK26HLkF
xMXwNJu2oxA+2P4pP7UZVlXq1UZcx+COu4WIpUgj1N0uvFLvMwYEBqmH3VyN
EG+foP0leAzqYsLpb9M2glrKYyOP2DFQy4hkcR9sgDBaDlfO0jHAMRotmCY0
gHCD4ZcLxDHYeasRmcTZALcMZo+mO48Dh/gOix1LPRQ47l+3cJqAUdWe7Hah
WpjvkiWvuE/AEzmjvi3OWpBU1if6+03AqlC9phJdLWTSJC2nv5sA76gbZa2j
NZD4Vnx2tGQCiIKnLV9n1kBg8aV+i/UJMO+YEb4iWQNGZI9fFv6TEHl6yvei
2l9g8J30s4iZAh4RYWAMrgYHZ3oD8+QpkObX0qr1qIZeW0Fxs8wpyCs5nPL6
STXk6xq1GZdQ7ZVytGcMqkFfuO3Ive4pSPj9Y2ROpBoyar8X63BPA9wbDf9X
+xsusgZNqMZMA+OBp0qB+3+DX8JxTd6YGeh6Y6vhYv0LrjP4StS8moPKw8ar
47nl8FXzSe9izgLIsI0zul0pAeVEVNv2CYNH8rKbzyoK4atFpzrP5BLQ/RBk
L2vPBRtBfakLa8tQJXBbuk/0E3wb2/P96tIKbJIeBd8JTQMtbkaxcNo1CBfx
qD9hGA+uWopKuTREYI9TIG/efAvYpc/p7xiI4PV6j6jj6bfw8PwRdq+9RIhz
aB9bPvoW7svSTF/noNobxtjEZqJAnaclYeEYEfrbPlI0AqOAZdRyWxaIYDuu
bL3kGQlpHtE1ZS+IwPia6xvmGgGN2St6tRtEeP5scJOrJRgo9XQVdLtE+Ec/
T+L8EAxiU1zH1elJoHzt9NBph2DwF1VY/clCgoHZknfzHMGgmu4cXchHgsEv
Gro8hkFQmLTWlaRGAlVT0XMWCwEQ/4ak/8yfBBY1RxWEFP2g7gvTr4JgEhSz
07m17/MDYguP6EIYCUS3jSkZQy9Bj+UM0TaaBCcEBzEU/hJYQ93eG2eSYLZW
tSes2Rde+lF6NOpIYFcii5e8+AIeumzcOcZMBoXRnBOf7dzhy/0QCW42MtyQ
pansFXGHlYvcW3u5yFBk2211a8gNvDhlPq4cJoMf/0z2IQM3ePPVfK5Wggzc
MsuHGS67wvfpBl97TTJ80N6673nKBeiM47J/hJKBZkRk1VnNCa5dFvH6GkGG
c//iKpZonSBCquhGRhQZnPOIgu7hjnBwo2klIp4M5Ou053yTHUA8bkfVLJsM
IjoMsUx19nATZ41jaiBDW5z/gfdnHkHSFcWN23sogExKtgwSLSD3y924KhYK
5O/+d6RX0gLKD3opSnBQwHOAB9QrzQE/Ue2wc4gCDklOBo0jZsARrDOWLUn1
Tx7ZHXY0geA6u5btGxT42WgzmSxiCO9l3jx6qEeB0G9BBSet7kJmbBFT1x0K
ZBiJO7Z+ugPVNhT1bFMKDE+YxemcMoAtpuDvek8pEKvOfJzugR48u/Yx5XMM
BfbvpdvkuKwFfgU157gSKNCZphR2nEUTonine70/UGDwSc7O+X/X4MuUzAG9
LAoo42unBn2uwHRIZchWGQXKHzP9Z852AcjYkIhtJQXsxQPa1GjUgcmQ/g/u
NwVwR8dFBrHzcFxcayurkQJHf7JUp62cBZOGf063+ikwj2eZK4+Shyeym/sr
hyhw8bTF+WMEWfCOF8gTG6dAy0KuXJ+lDCQ8tJ7YnKfArB37nQ/84pDdEepv
s0yB0Ynxt+KSolCqnH8MR6QA91efx7cNhaF77+q9rB0KcM2VdperH4ExJx4y
B/06TFqGTjV5H4SV3rMxXnvWwcH35h3Z/ZxAc8FYbpJlHbgElaJsl/cBe87L
Nl2OdWgx6HJQiKIDAc7MxxXc6/Dv5rq0Lj9FTdqjfq/Y4XWoOyuzU6E+q3Zu
ZPZTFP86lEidU/CK6lT7v/02/P9++38AMIXYPw==
          "]]}, "Charting`Private`Tag#1"]}}, {}}, <|
    "HighlightElements" -> <|
      "Label" -> {"XYLabel"}, "Ball" -> {"InterpolatedBall"}|>, 
     "LayoutOptions" -> <|
      "PanelPlotLayout" -> <||>, 
       "PlotRange" -> {{-1.5707962626807608`, 1.5707962626807608`}, {0., 
        1.1}}, "Frame" -> {{False, False}, {False, False}}, 
       "AxesOrigin" -> {0, 0}, "ImageSize" -> {360, 360/GoldenRatio}, 
       "Axes" -> {True, True}, "LabelStyle" -> {}, "AspectRatio" -> 
       GoldenRatio^(-1), "DefaultStyle" -> {
         Directive[
          Opacity[1.], 
          RGBColor[0.368417, 0.506779, 0.709798], 
          AbsoluteThickness[2]]}, 
       "HighlightLabelingFunctions" -> <|"CoordinatesToolOptions" -> ({
           Identity[
            Part[#, 1]], 
           Identity[
            Part[#, 2]]}& ), 
         "ScalingFunctions" -> {{Identity, Identity}, {Identity, Identity}}|>,
        "Primitives" -> {}, "GCFlag" -> False|>, 
     "Meta" -> <|
      "DefaultHighlight" -> {"Dynamic", None}, "Index" -> {}, "Function" -> 
       Plot, "GroupHighlight" -> False|>|>, "DynamicHighlight"]],
  AspectRatio->NCache[GoldenRatio^(-1), 0.6180339887498948],
  Axes->{True, True},
  AxesLabel->{None, None},
  AxesOrigin->{0, 0},
  DisplayFunction->Identity,
  Frame->{{False, False}, {False, False}},
  FrameLabel->{{None, None}, {None, None}},
  FrameTicks->{{Automatic, Automatic}, {Automatic, Automatic}},
  GridLines->{None, None},
  GridLinesStyle->Directive[
    GrayLevel[0.5, 0.4]],
  ImagePadding->All,
  Method->{
   "DefaultBoundaryStyle" -> Automatic, 
    "DefaultGraphicsInteraction" -> {
     "Version" -> 1.2, "TrackMousePosition" -> {True, False}, 
      "Effects" -> {
       "Highlight" -> {"ratio" -> 2}, "HighlightPoint" -> {"ratio" -> 2}, 
        "Droplines" -> {
         "freeformCursorMode" -> True, 
          "placement" -> {"x" -> "All", "y" -> "None"}}}}, "DefaultMeshStyle" -> 
    AbsolutePointSize[6], "ScalingFunctions" -> None, 
    "CoordinatesToolOptions" -> {"DisplayFunction" -> ({
        (Identity[#]& )[
         Part[#, 1]], 
        (Identity[#]& )[
         Part[#, 2]]}& ), "CopiedValueFunction" -> ({
        (Identity[#]& )[
         Part[#, 1]], 
        (Identity[#]& )[
         Part[#, 2]]}& )}},
  PlotRange->{{-1.5707962626807608`, 1.5707962626807608`}, {0., 1.1}},
  PlotRangeClipping->True,
  PlotRangePadding->{{
     Scaled[0.02], 
     Scaled[0.02]}, {0, 0}},
  Ticks->{Automatic, Automatic}]], "Output",
 CellChangeTimes->{{3.887940990576217*^9, 3.8879410121064587`*^9}, 
   3.887959153590145*^9, 3.888037363117136*^9, 3.888567570790834*^9, 
   3.8885680651063013`*^9, 3.888912617976425*^9, 3.939698518009927*^9},
 CellLabel->"Out[74]=",ExpressionUUID->"eab31659-a43e-4fc8-8726-8b10014b40cb"]
}, Open  ]],

Cell[CellGroupData[{

Cell[BoxData[
 RowBox[{"Export", "[", 
  RowBox[{"\"\<affgaussquasi-orisel-kappa4.eps\>\"", ",", " ", "%"}], 
  "]"}]], "Input",
 CellChangeTimes->{{3.887959150781661*^9, 3.887959151376082*^9}, {
  3.8889126206451483`*^9, 3.888912622143223*^9}},
 CellLabel->"In[75]:=",ExpressionUUID->"e60a2bb6-61ef-4310-9bc8-1c453430f8a0"],

Cell[BoxData["\<\"affgaussquasi-orisel-kappa4.eps\"\>"], "Output",
 CellChangeTimes->{3.887959155630516*^9, 3.888037366607547*^9, 
  3.888567571080957*^9, 3.88856806763512*^9, 3.888912622884994*^9, 
  3.939698518124928*^9},
 CellLabel->"Out[75]=",ExpressionUUID->"43af4bb8-8a49-42c7-8a56-bcf0368bda1a"]
}, Open  ]],

Cell[CellGroupData[{

Cell[BoxData[
 RowBox[{"Plot", "[", 
  RowBox[{
   RowBox[{
    RowBox[{"quasiquadselC", "/", "quasiquadselC0"}], "/.", 
    RowBox[{"{", 
     RowBox[{"kappa", "->", "8"}], "}"}]}], ",", 
   RowBox[{"{", 
    RowBox[{"theta", ",", 
     RowBox[{
      RowBox[{"-", "Pi"}], "/", "2"}], ",", 
     RowBox[{"Pi", "/", "2"}]}], "}"}], ",", 
   RowBox[{"PlotRange", "->", 
    RowBox[{"{", 
     RowBox[{"0", ",", "1.1"}], "}"}]}]}], "]"}]], "Input",
 CellChangeTimes->{{3.887941020433519*^9, 3.88794102091902*^9}, {
  3.888037369815281*^9, 3.888037373635232*^9}, {3.888568070113123*^9, 
  3.8885680741643343`*^9}},
 CellLabel->"In[76]:=",ExpressionUUID->"1ffd5653-0ff8-4e0d-adea-7b8ce18611e7"],

Cell[BoxData[
 GraphicsBox[
  InterpretationBox[{
    TagBox[{{{}, {}, 
       TagBox[
        {RGBColor[0.368417, 0.506779, 0.709798], AbsoluteThickness[2], 
         Opacity[1.], LineBox[CompressedData["
1:eJw1WXc0Fm7YltFQSRK/FEmlMjIShVy0CEVayC6UMkpJ0lCyQ0giyh5l75LH
XiFkvPYm85X1vlR8vnO+76/nXOc597mf677uc+7nOvcuE2stU0YGBobmVQwM
/3uqnmE78WfXAnE0lHp9WuHmMblMx6m1fAskg21kzFk0S0Fk11goF88CmSvp
/9ak90OB95WO2h6uBaKu3+PdWtuhwLZQTpfgWCBJn8QYBUSHFJavS8eAbYFQ
VGN+r16aVJiqi7pwlnWBvLhr/KrCYFahPs4p6QbjAjnPL5ZdoLesUMQ5ddVu
iU7W9a5u3JfFiLRnBuucF+lE2Hlf/eVRFgRoy13/ME0nL4Pt//H+2ADttXPb
mvvoJPqU51SUKBfO3LtW3t9FJ7ffBm6B6n+Q7am/97uNTsLSNq9iesCDHTlJ
Pzb8pBMPzcJ2pWU+9JjfeHmimE4qH6kULRnugXl5+1RKJJ2McDlqiBiJQfuQ
alj+Bzqpm3Yzm7AUh8qHHLXqEDp5oOgkkHRQAkIP3sQM+9NJc5mpaWGOJCYF
NfT4nOnkT2SVFu/kYdi5FJV7XqcTuyMMqerN8nA+FR9mtpdOLj7s+OwscxoF
ng6aO3fRyTncUmGqPI2/9WqMlB10osOux0KuKsPWYNL0DCedoDXddsBZBSYP
DomKMNEJJbXradygKhD/7evvHhp5H8RVfrZbA4sbGiiO72lkLEPZwufCJUhf
iPQ4HEQj81vjdmokXcLdd/fkJ/1pJG7P1QK/dZcxspf7o6EnjWxl2/oysvAy
KAp65scdVu5/xrJ0yGgjy2Zobo02jXiw8/Ufkb+KO42LHP5baESF2/J5TZ0R
ArU0dAM20chubWEPG0Zj5NVFhr9ZTyNtu1gOK0sZY3WNungQE42YdHPQvIOM
8b407GzozDwJjR/vcb5mgoqs426xP+eJZH5T/G/G6+B75/Hvq/882cg5j93m
5qjS5/k1sGWeVG37qNBZYAWND/JY3DRPYgJ1OF7+s0Jjj0Hgpg3zxIb//lFd
WWt0Xos8Kcs8T5pDXc28MqwxdVMk3Gd2jvgobyp1vWQDbjsFXdmmOSKW/Zvj
tOYdXPc2qfYJnCO3/87lh1+2xb/8hBTZbXPEu/FxwteYB+hP+/36/LpZYntO
SK+V1wnS4asbX62fIdJ57D9orS6QF2g46En/TSKy9KPc13hjxyO2x16jU4RR
XVlq/j9/1L2X0DbrpJI9Sutk4p+8xY8b6cOHv06QsYgTd1rWhSLmQP0RzW9j
JKpK/VX7q3Dc2Jda+CxzjIzNP5YrDA6H0N7XqqmJYySnjyqTHBuOJP7zehxh
Y8QlqOhoVGE4srnrnzY+GSOZfBbSM3PhqGCpL9NWHCPPU/U6hY0iMNZbd9G4
eJQ8cdoloygXCfHgOpu7lSPkZYvm17aN0XBTt2NcKBgheb1eX435otGztD3g
ac4I2f/0Pu/cwWj4XDPP9oodIa4pqnJKmtGYFFn6F/NyhMRb81628Y/GZyLs
2a40QtwHohikd8Rg/6BL9Mkvv8gPx98bi2VisUv8WBvXp2HCrt0rrhYcD3Wt
kcCDkcPkkkXJ6zWJ8bC/9+bC6ZBhYsKlIdZA4lGbM1F933OY+F26Y+A3GA8H
pTDSeGuYfOo0OFkgkYBGreUoP5Fh8rR1TKqnOgEu9wut2ZKGSJwaV1o022eM
fjnFsjp1kIgsHWg7UZKET6+zq2zjBslsolQSc2cSbt844Nv7YZDwqXHntM8l
YWLrxu3fvAdJyvv47up9yZiyaRS/d3uQRGhfiMv3Ssa84DW9vn2D5GcH1j0W
TQGj/7P0/LAB8qNUXbKJORXFN6ftRQIHSEP+vmdZHKlwVryuEPxqgIjOdvRF
8aeCZVK58r7jAFnnYSgaL5+KtWc2dYvoDhAxLfnv5++ngm05lDVk6wBxslI+
fGgkFdtvfTV+4NVPPA5JDXxrT0NwRcXpjc79pCSqYHTHWBp4BJuFIx/1ky8O
60c8Fldw79RcrUU/0Xz1Z2fAtnT8d0XQQ/BMP5njOFqqr50OzhOv05pY+sl/
a1xbeyjp2LDdnEnqaR95ycJQfGooA172935V2vURpt//DSfRMrC+2anG0KqP
TLXI/DqwLhOsr9+/9dTvIxKyMSOXRDKxdk2DcL9cH9Htzqh2s80Ey4z8RT96
L+F949xwhyULS1Uc0VN3eslyA1PotiPZOB8kmMlt0UtGlE8YhapmI8pUtlTB
pJcYcoU3H9LPhiqDyaCXVi/Zt/Gx8rvn2Qg8nLr3wKFe0lmWJnamNhuiHzVi
jGd7iMHgfstLN3Ogd98rtsGuh6yTWj83npSL5OMfsxeseghzuWTwUnEuGNkz
yvnNe8id5eefBVtzEZfQPmx1pYdc5uoL+8L0BbPdQvvXH+khezyN783pfAHX
G7/zrtPdpKVrzqWJ9StsseHiTVoXsU/Wf3P8aR5OniAvrw11kR+6PlvvvcsD
l/LdbP2mLtKxf+JlaXoecs5ReLTSu8ht+jJ75a88/NWP6pW17iJlN352aV/8
BmdHeesNw53Ehy53pUYiH4G5tz2SmztIh0nBYitTAcy/7cyLL+0g9KlSbuEt
BThS2DARmdFBypvPsfkKFKCt4sj5IL8O8l0qjytQqQB8FOb/nM51kCAxNe/A
ZwWInX8frVXWTtyenZx2ZyxEzqGagrnMNnL5Hr/DBe4iiHO/UuGIaSPHA96O
Hd5fhLhF9bqDgW1Ev0pp+8GjRQgqrO42t2sj1fYyGkZXi/BAo3qpVbqNVBVo
atV9LIL0re/y+dmtRO/b0D5G8WJkRFTmuORSSJDF7h3tRiUQcXFXjIynEG5z
Qb+yeyWIunmmgryjkGi/0tM1biUIEK9soT+kEA3uAmnR1BLY5lfMW8hSyJWf
Ui3yTKWQbCuX0vjaQioMhWoqP5cieXNZCve3ZtL58y2fEHc5tAw2q/Z8aiZ3
z2/SHhIvx3yCXn9ccDNx7DIT+K5aDvmTM1tl7ZtJ7uDLwk1Py1Fhx/9I71Az
2Q3GAu+RcvS0O5wKj28itpf4tdPLKrA5RqxNKLCRfDIu1z0VVYWMaQfbGedG
Ynzf0uV7cRW0UbYhz7aRHGmarXHpr0IYRQ9nzzeSSNcit7Dd3yG03iPKekMj
CVs1TjGM+Y7jNgNWGc9/EgFLP7W3WdWwlX3HpGDdQMjS4Ft3lh8ICNjecdmg
gUSKWQ7QhX8gYzI0w/psA7kgy8/wWesH5iMiTMOFG4jhN+n1PR9/wH7953Lm
X/XkSE2qsgp/HZ505Ht+N6onKq+SP9WV1SFMWun6gEY9aU5z11fvqAPxLZb/
p1BPOqK4eam/68BwqmLiIG89cVvFLvyJtx4vEus1/FrryKOC3Q5rHtTD7cnA
Fh2tOvKr9YB9pEQD4ihm43eU6sjNKo/cr2caUCk5UuIhXkfS7A8xrzJpAOvw
xP08tjriL/7iAqd/A3g+TCYj8AfZyVFjdJPWgL1KnEdqXGtJx5bchyKVPyH7
0lDll0U1sUl8xXU8oAmV9MfRBmrV5PD0qU9lKU3Qvv2esUm4muyZ5pZ9WtOE
+xda8wrHv5NtqxbmXq1pRsquCxIhVt/Ja76pVtEnzdiXf5rn3N0qkjA4M0K5
3wJOmuh4+sMKkrlW8ByzXysiLdTPCOlWELndWgP9ma2Q7LKI+ShbQTZetZxg
aWuFZmms0as/5USo9Zjclt1t8PTf1WT2uJy8Otg8a5jTBkbxrfnbnMrIa8m3
0UJT7aDe+Ovz1K2EjN/xeZr4tguNSRLs58xKSHvwzkCvii58mTXz3XGyhEgM
eshVLXTB+Vm9b+5yMbFiK5410e8GT1DM6xm7YqJ5JaPeg7MHJ8s1/c1Ni8gI
qWI2H+lB0N7oQI3jBeTkhz93zHL68PhWGxcffwGpN/BJ/9Pch1KTnQdb/xCi
oVqeVjjXB12H2YNbbAmZxarRrkP9eBkfJu5qnE9GvsTlX0rrR9uamUPWCnnk
+Y49NynZA3hREiILejb5t/Tk7J2eIfyqPepvmpNN9C9YJMWuGsa51pYxT/ts
Ml7yMXJaYBg8k1tCKfQscn3RX77QdBgp3F7LdxYyyRzllMb28WF0WjiWRC2m
E581rn2Wi79gJfDlPediMpmi/Hlnwj6GozLzZ40dkslgc/YWivgYmNUllxMX
k8iw/N9GgfNjCLmfYKz8J5Hkyf8QFn09hoqKYEGHv5/IVdotWinbOASsH6V0
L8USPVOb5Lv/xjHxIttY5GksGRXSO92zbQI5QTMcD5djiLH7nO3M4QloFN26
z8EQQ3b4zVL/3Z6A41Y92VOrosj1Q7qVqs0TUBYKGnvtFLniF0rcvagT4EDj
+65VkYSo7QrTXTuJ+Bvqyw8YI8hN776zPkcm0fxVviSB6SNpZxUcZPafxI6H
Jl3TGz6QI/HKziOxk/ByUJPy5QgjDIlORcp5k7j1mLenivc9kXFTNDDrn0Tb
k9XSN3aHEEPWaw675ieh+ozqyXIgmDSN+2SoraVC6EWhjKJUEOn4x/KmX4iK
YOeEV51H3xL5YgsLdTkqWF38+x0QSBQ8vnzjUaNi1M3UJ1M1gPByNc913aBC
1+PcoJamP7Hjzw+os6OiylNGbuqSH7kQfWnfTmcq4r3XDQsZ+xKZW4UPvr+n
QpJ/8KFvjTfRZ9f33xtHBcfu7L3fKV7kDNcbw6Y0Kqb3utezDHiQXDrzydY8
Kur3X32sSHUj6et5CsTKqEgRFj3waNGFmCrH3WqppcL34HJjJstLMu9nR6tt
psJGov7ZFPsL4revSHRrFxWaUpEiwjuciEtCznTcABWGVqMp3889IX6Rv066
j1LBd897rZKpA5lYjD2WSaWi66GkUdYjO1ItYbNZZJaK0KfN2cJ+d4nmJnH2
CRoVOaxzfMfPW5K3L/yiaYtUyHAdqxV5YkoSPGR11P5RcesE65+Dl68S9t6Z
2uElKuoypNLXGimTT9cpZdXLVDTe+6wgmSqGDmYL3sUVHPrg1Ijm+wvoFA3/
br2CNVN0S4+FG4MvijokuhJfH8XBdeHeTZjVyIRL/V2pp7rpoYxIG0RY5ag4
L6zocbqwXeHVPQxOjCvzzq/oqcTrXGlnj8MSJnsZplfeI/dQ5KKRI7zlnr0Q
naCiOdjCgrrnGWipKvwxw1TMvw3Kz9j2HFkOrE0WvdSV/0YZhwObM6xTWQMd
21b4+c2agckFDJK773Y0UKHtI/CVme6KQ8xX/DyrqLD30txUNe6ONQt6Rz0L
V+rj8jn7YvMrHFeXi3JKpILyom09z3cfeD8zvvkoggpHReYUarcvRse+Z30P
XOF/TJI5s9EPbXs5J+weU3FQ/kwS9w9/3ODf791kTUW+rJG2Q2UAartdBf2M
V/SR8f6M/EBwp5f4iJ6gwko6+nJEzlsc+uuSy36IiiWpPAaW9KAV31XroSuw
oq/k6MWq2GCYqLMHCi9PwlDk9L+Lr8OgLSJRsTZtEvJBMd7zHz8gydGi+EPI
JDY8Z2JX1/6IyATnJ8HOkxiZuBY+YR4OUZcL+pUXJxFRuqdE3DUSA9k0g7uT
E+C8H7MuuzQWf/db88qwToDx0+UG17NxsFPyvlMyNo6pntUh2k1xIE1blX5X
j6NG3VxkcSAeTy7vunrEexwue/ZrHGP+DN7awmsDG8bxd+RilfGuFCj/OMfa
8m8UM8yJB1VNU2D/Rq2ArX0UoztZ/CXjU3DFo5uTL2cUlEuZV5kkUlEaSFn6
cWcUmYVbJ6IU0yAz3KjT2D8Cq3fNm34ZZoBnzYcnFSW/0KuifckqLAevM0O5
b3oMQWHQ0bimMwcc74OiSm8OIdgp3FKENxdb4j6FyJ0ZgtaX0ZejIbnodZ/M
f7B2CEXCj7PM3n1BsrS+q6rbICLYIrgNA/JQa+unz+o9AMnRufF9pwqQoBMl
3ZnZB6Mja21brhdg8fWOiMx3ffB24VlwcS7AI1W/EzmP+zAqAJah4gK86UhL
kT/dh4irbrxRxwtx8DLr2lOtvdhSw3OOX7EISfsdpQ3W9GI2Gcn/yZXg4rt/
nk2ru1EtLMdho1+CrfmjVipNXYiMlb5f/rQELFxxdTxRXdD6ICpnV1KCEaOH
RzqOdyHVe3v5z7Ol6J8IWVfi3AkrS1qXt1EZHAxduNK3deD0yLTS0PMyXHCO
F++daAev6WTUsegygMpxwayoHdV6gxbjI2V41VKgbXu7HULqP+fP2JYjuVWj
1rWkDcNCyWwsLhXwsPr2YYtzK/JjEu7oxVXgZnaxh4V+KwIFYhrTqyowo8bQ
ySbTitM8ocEmmypx3G1c5dgYBVHrPAULgiphp52uwn+FAqNfZgqPPlVB2uaj
vb18C9qi+ax+11VDkiNETP9oE7JWf9aKm67G5/ys2YrtTfA3PypjyFmDH/2S
HyyXGqF+4CJDzZUabGPb9MmwpBH5n9394rpqMCl2g6FVqxHh6bNZhuO10Jr0
zMp6+BMZRoPLQy/q8Ml4vnR5rB4Cm0XuFgXU4Wl95nBUYz18C+8OhEbXwcJR
Yvjet3pYCjBUXiyvw5zHxz/+PvUQHODxK2Kth3C/yOaSw/UIMtfcE/a6HmUG
D+xC3OvwyOqryqUPDahTO6QZ+q4WxzF3nS25AY3RDXsr7GrByi7mVJ7fgI93
VRWFL9YiKDUi92hXA9SumN4N2lSLrFl3IT7enyge5VRndK/BtIP2huHgn2Ac
4RNPf1kNC9e5H/aBjehhL+XMjqyCpLbYuERMI7ZFvi7e7lqFhf03145lNmL9
tW1Mny2q4FbVoajf1Ig7tI+Us5JViNlYkqrE2YTQQxdcXxVXotffz5/Vrwlb
qq+SjIkKaH8Uu/L+VTPU+L+/dTEox+yaLuP4sGaIu+yJLjpZDl9rr9tZyc2Y
fSv2TVC4HJUKI0519c3YOZlbaEovg2xnxGdmrhZ4KSXKZAWUYQcPF6NlWAsY
BcWk9BpL0e3/9/OxZArelCRu/2ZZAsc/CdmqBRRYZLUMmmuX4L9rOkVX6ikQ
iZLNlzhRAk3JrJY7MxTsKdKN3rWtBAV11owxK31VlOSQf6usGBEb+6+wFbRi
5ry6rZ1gMcxcKxm769pw/TeT59hiIfQ23cqu7GnD7u1P9OVGC3H+7YbbGVNt
0Ak/afextRDysRpN7uzt8LN4PBSfUwiO8qZYKc12SP6nWpr5oBDfVvepe/xo
BxYdA/wWCsDpshh4uLYDDzXBaL++AKxs79X4uzqwzvdJkN4iwfKbYwzrJztw
3+2q+1gnwWj0s5s9GzuxXmci1DqaoKB0tbzn2U4E90fcYZUmuM2ypbenuhMV
Y9vFrurno9hZWNjrexeKfgvKMRbnQXb5zUfB9i6wmo9r1yXkIe0hA1fhaBdc
nhlY5PrlrczJJob5dd3oqQsubDfJw3Ptp82GKt2w7hAv0WPOw3GRn06HSruR
U1N5UFT9K3puHrttadgDTvHQq8sTudgROx0ja96DmaXk8h5KLrQHYnvXWPeg
2bPvCWXFz9cZcFyJeNKDfpqUGmtwLgouDCu1hPbghvbnOlvlXHw49ppbqaMH
q4tG6MdjcmCwebCIU6cXIm1WLxhss8Ec3DjradwLzecxah0G2UgQKBFksuiF
Pcmg16hmg3Yo0uO3Qy8MPb88mhbIhu9lY63a972oGxH1km/MQnFIZ69rTy8e
9kZQcmSzsF+wmeGPeR/cz4soPuHKxIxsuUKvXT/4mlJ6VZnSUXYh5VT5k37k
FUZ/KptNQ9Dtd+qJLv2YYtBI1RhKg0LYLd2Hgf2I0zQRdq9Mg8cqdrvNWf14
piPIGOSbBoEK7USluX6kj/nWce1Kw/lLo9sjbAfw3+kbf4XUUpFsvXHBxGYQ
MZXHWrmdkjH+U5w2bT+I5/QstSrzZAgduTj33GkQSjs83PzPJSOKIeR3hN8g
vqacHb+5IxnBr/eP9mUMoi5dWmp3bhKc00+0mywMQpfyiS95PhG6tIffTJ4P
Ye9vzfM2Tp/B/HTIySRgxQckzr84VhcPK1umS8bvhyE9v7tU/Fs8KOb8+42i
hiEQqRYhmRCPz5q6tfoZw7ju9mbK2DkeFwVqeXQah6F76qqA5dF4RJZmpmtw
/oLG3eGz+2PicHzDy0H5gF+gMFFJpXssnN7tPsMdMILlwxrBuXbREFkT/Xci
ZATUFL2LkubRoNwTTCmJHEHSog4l80o0Dmoe4L6bPoI6pxdbOo9Eo2212GB1
wwh+asmKffoTBal7sk7PN49i3wgm5V9EYejc+dwJ71Gs67OtmXoXCTXmpwdK
3MfwxdJPOaA/HElnLCmT8RNYeub/5q1sKI4Ek9LaaCpmtnX7MbAEIcmkQZFr
aAprEsuLfYT9YcZ/UVhp9jfousm9NwS9kda/JvP01DR+0+biVJxdocrJIui5
aha/nurvbFB2gp2qlHQCwxw+7XA/kOpuD+qJ2Ag/5jlcG0nX1jW1x41jPJse
rZ1D6wGfLTxK9rgqzvBLjX0OAY+m+TvpD6DIVf1uYucc1p1Yq3Hn5gOs77v2
TxxzuFvr2v3jnB0+PvQvyX48B8kEHTUdoXuojJvWKl2cwxubviinPTaglzN+
ZVyeQ2ax2OUDTDYQHObYrcg0Dz/lj+tbiq3xfO+hmS/r53HpgGX3E1hDPsLW
P2XHPE5NeFWqHbVCSsjszxCFeQx8KdjXL30bQd7zF+8+n0cwx7CTge4NlCWu
/pbsMg+nOyq81/huYK6aa++Ex0q8yNLVsD5zaK2XmTP3n8eODzUcubfMscHt
wRv9qHnIu9z+5PTMDM+c6E0qZfNQc391yjbjOm7cW7y8k5WGkNdn7r8+bYzE
q64HONlokKgO1dm91RjTxzn/ruWggXq/pHm43wiPNh8Mn95Gw7dmU+51z43g
nWQ8VnqAhqlLkTeNnAyR+avi6e0zNDC9udWt76MHRv23cbluNNjFXwpi/nMZ
yif3PEryokG75Fu9QfRleAmnno30peHSxyjf/ZqXsXWxatoriIa4sjKdDbGX
sP/tkrxRHA1Ge6cTd+lexLl60/rVFTSImb2MozadR8gpqcULa+j42tGgxq2p
ioTEK2/z19PRb69742raGeRsfSR1gJ0Oz3oLq8GtZ9A8WGi19B8dltLliY09
ymB30eiPE6Kj8LjCvKnLKbiUWVT/O0uHkYr/n2IOJbw56H3zhtYK/tPCl+Ch
iKjA1NU/L9OxfcL5JAuzIgrN6IpxhnSosL7vujB/DH9Xu2Rq3VnJZzAhrkg7
irvK4WGxAXS40U6uavKThFNyiRzHOzrWTc1numdKwJf7F8UxlI5Y+SMvatrF
kTh8cItWDB3vztL7HpkdxC/XPNe/2XTknRt8sGfnftCo3XvM8+gQ5/6pzh0u
iNXaTEX1BXRsqwzJUBbei937Vf/GVNLR7lNUvFNHAAYVLTbn2+moijNUtVbi
gaX4n4153XRMvbtttLeJG45BfJ8EB+gwXLNVWfbxVry7YTr4Z3yFz5UrElYb
NyOuzu252W86XJKn39lPbkTWkc876+fo4NWbdIn4vQ6Na2d0YpboSEJVnbIv
I/ptuGjsTAtI3u8YoXFtSWGacjTg0ZoFWD9pdjzPS1dgUNKXGFq/AF/+x11i
[truncated: 39,216 more chars]
