# Supplementary material for: Orientation selectivity properties for the affine Gaussian derivative and the affine Gabor models for visual receptive fields
Source: J Comput Neurosci. 2025 Jan 29;53(1):61–98. doi: 10.1007/s10827-024-00888-w (PMC11868404; doi:10.1007/s10827-024-00888-w)
Supplement: Supplementary file 1 — (zip 821 KB) [file 10827_2024_888_MOESM1_ESM.zip › JCompNeuroSci-supplementary-files/compact-ori-sel-measures.nb]

(* Content-type: application/vnd.wolfram.mathematica *)

(*** Wolfram Notebook File ***)
(* http://www.wolfram.com/nb *)

(* CreatedBy='Mathematica 14.0' *)

(*CacheID: 234*)
(* Internal cache information:
NotebookFileLineBreakTest
NotebookFileLineBreakTest
NotebookDataPosition[       158,          7]
NotebookDataLength[    590363,      13149]
NotebookOptionsPosition[    568732,      12765]
NotebookOutlinePosition[    569124,      12781]
CellTagsIndexPosition[    569081,      12778]
WindowFrame->Normal*)

(* Beginning of Notebook Content *)
Notebook[{
Cell[BoxData[
 StyleBox[
  RowBox[{"(*", " ", 
   RowBox[{
    RowBox[{
     RowBox[{
     "This", " ", "notebook", " ", "contains", " ", "Mathematica", " ", 
      "code", " ", "for", " ", "computing", " ", "the", " ", "compact", " ", 
      "measures", " ", "of", " ", "the", " ", "orientation", " ", "selectity",
       " ", "curves", " ", "for", " ", "both", " ", "the", " ", "purely", " ",
       "spatial", " ", "models", " ", "of", " ", "receptive", " ", "fields", 
      " ", "and", " ", "the", " ", "velocity"}], "-", 
     RowBox[{"adapted", " ", "spatio"}], "-", 
     RowBox[{
     "temporal", " ", "receptive", " ", "fields", " ", "in", " ", "Sections", 
      " ", "6", " ", "and", " ", "7.2", ".1", " ", "in", 
      "\[IndentingNewLine]", "\[IndentingNewLine]", "Lindeberg", " ", 
      RowBox[{"(", "2024", ")"}], " ", 
      "\"\<Orientation selectivity properties for the affine Gaussian \
derivative\nand the affine Gabor models for visual receptive fields\>\""}]}], 
    ",", " ", 
    RowBox[{
    "submitted", " ", "to", " ", "Journal", " ", "of", " ", "Computational", 
     " ", 
     RowBox[{"Neuroscience", "."}]}]}], " ", "*)"}], "Text"]], "Input",
 CellChangeTimes->{{3.939704018626259*^9, 3.939704055727483*^9}, {
  3.939878950203969*^9, 
  3.939878955834024*^9}},ExpressionUUID->"a77455ba-0631-4370-8d4f-\
51d36d73295b"],

Cell[CellGroupData[{

Cell[BoxData[
 RowBox[{"first", "=", 
  RowBox[{
   RowBox[{"Cos", "[", "theta", "]"}], "/", 
   RowBox[{"Sqrt", "[", 
    RowBox[{
     RowBox[{
      RowBox[{"Cos", "[", "theta", "]"}], "^", "2"}], " ", "+", " ", 
     RowBox[{
      RowBox[{"kappa", "^", "2"}], " ", 
      RowBox[{
       RowBox[{"Sin", "[", "theta", "]"}], "^", "2"}]}]}], "]"}]}]}]], "Input",\

 CellChangeTimes->{{3.921125986994176*^9, 3.921126022806007*^9}},
 CellLabel->"In[2]:=",ExpressionUUID->"f170f102-0533-4332-8301-a08f88104c40"],

Cell[BoxData[
 FractionBox[
  RowBox[{"Cos", "[", "theta", "]"}], 
  SqrtBox[
   RowBox[{
    SuperscriptBox[
     RowBox[{"Cos", "[", "theta", "]"}], "2"], "+", 
    RowBox[{
     SuperscriptBox["kappa", "2"], " ", 
     SuperscriptBox[
      RowBox[{"Sin", "[", "theta", "]"}], "2"]}]}]]]], "Output",
 CellChangeTimes->{3.921126024806727*^9, 3.923993004539776*^9, 
  3.924936191848733*^9, 3.926211660745605*^9, 3.939704086154252*^9},
 CellLabel->"Out[2]=",ExpressionUUID->"9adfc472-e456-40bb-aa1e-5fe1213efcf1"]
}, Open  ]],

Cell[CellGroupData[{

Cell[BoxData[
 RowBox[{"firstcos", "=", 
  RowBox[{"Integrate", "[", 
   RowBox[{
    RowBox[{"first", " ", 
     RowBox[{"Cos", "[", 
      RowBox[{"2", " ", "theta"}], "]"}]}], ",", 
    RowBox[{"{", 
     RowBox[{"theta", ",", 
      RowBox[{
       RowBox[{"-", "Pi"}], "/", "2"}], ",", 
      RowBox[{"Pi", "/", "2"}]}], "}"}], ",", " ", 
    RowBox[{"Assumptions", "->", 
     RowBox[{"{", 
      RowBox[{"kappa", ">", "1"}], "}"}]}]}], "]"}]}]], "Input",
 CellChangeTimes->{{3.921126054380647*^9, 3.921126108455965*^9}, {
  3.9211364440311403`*^9, 3.921136444982821*^9}},
 CellLabel->"In[3]:=",ExpressionUUID->"7decc8ab-a592-4757-a7a6-a38a60690c72"],

Cell[BoxData[
 RowBox[{"2", " ", "kappa", " ", 
  RowBox[{"(", 
   RowBox[{
    FractionBox["1", 
     RowBox[{"1", "-", 
      SuperscriptBox["kappa", "2"]}]], "+", 
    FractionBox[
     RowBox[{"kappa", " ", 
      RowBox[{"ArcCosh", "[", "kappa", "]"}]}], 
     SuperscriptBox[
      RowBox[{"(", 
       RowBox[{
        RowBox[{"-", "1"}], "+", 
        SuperscriptBox["kappa", "2"]}], ")"}], 
      RowBox[{"3", "/", "2"}]]]}], ")"}]}]], "Output",
 CellChangeTimes->{3.921126111069538*^9, 3.921136446567853*^9, 
  3.9239930073569613`*^9, 3.92526524478012*^9, 3.926211663451954*^9, 
  3.93970408712011*^9},
 CellLabel->"Out[3]=",ExpressionUUID->"5767ac92-b4e0-41fe-a401-144160bbbbf9"]
}, Open  ]],

Cell[CellGroupData[{

Cell[BoxData[
 RowBox[{"firstsin", "=", 
  RowBox[{"Integrate", "[", 
   RowBox[{
    RowBox[{"first", " ", 
     RowBox[{"Sin", "[", 
      RowBox[{"2", " ", "theta"}], "]"}]}], ",", 
    RowBox[{"{", 
     RowBox[{"theta", ",", 
      RowBox[{
       RowBox[{"-", "Pi"}], "/", "2"}], ",", 
      RowBox[{"Pi", "/", "2"}]}], "}"}], ",", " ", 
    RowBox[{"Assumptions", "->", 
     RowBox[{"{", 
      RowBox[{"kappa", ">", "1"}], "}"}]}]}], "]"}]}]], "Input",
 CellChangeTimes->{{3.921126122915371*^9, 3.92112612923403*^9}, {
  3.921136448192175*^9, 3.9211364488715987`*^9}},
 CellLabel->"In[4]:=",ExpressionUUID->"79061d07-05d3-4c66-b684-783e37daf0df"],

Cell[BoxData["0"], "Output",
 CellChangeTimes->{3.921126131117694*^9, 3.921136449557411*^9, 
  3.923993008404347*^9, 3.925265246254413*^9, 3.9262116648067303`*^9, 
  3.939704087585788*^9},
 CellLabel->"Out[4]=",ExpressionUUID->"4cb5da41-48ed-4463-b97e-3d688530b4eb"]
}, Open  ]],

Cell[CellGroupData[{

Cell[BoxData[
 RowBox[{"firstnorm", "=", 
  RowBox[{"Integrate", "[", 
   RowBox[{"first", ",", 
    RowBox[{"{", 
     RowBox[{"theta", ",", 
      RowBox[{
       RowBox[{"-", "Pi"}], "/", "2"}], ",", 
      RowBox[{"Pi", "/", "2"}]}], "}"}], ",", " ", 
    RowBox[{"Assumptions", "->", 
     RowBox[{"{", 
      RowBox[{"kappa", ">", "1"}], "}"}]}]}], "]"}]}]], "Input",
 CellChangeTimes->{{3.921126134891803*^9, 3.921126153204051*^9}, {
  3.92113645126435*^9, 3.921136451612716*^9}},
 CellLabel->"In[5]:=",ExpressionUUID->"7b0591e8-a924-4a68-a856-95ca1ec7d5c2"],

Cell[BoxData[
 FractionBox[
  RowBox[{"2", " ", 
   RowBox[{"ArcCosh", "[", "kappa", "]"}]}], 
  SqrtBox[
   RowBox[{
    RowBox[{"-", "1"}], "+", 
    SuperscriptBox["kappa", "2"]}]]]], "Output",
 CellChangeTimes->{3.921126154453578*^9, 3.921136452748359*^9, 
  3.923993010192782*^9, 3.925265247870831*^9, 3.9262116665153713`*^9, 
  3.939704088120777*^9},
 CellLabel->"Out[5]=",ExpressionUUID->"b46c302d-5457-422e-bf44-704eb3b42e8d"]
}, Open  ]],

Cell[CellGroupData[{

Cell[BoxData[
 RowBox[{"firstR", "=", 
  RowBox[{"Simplify", "[", 
   RowBox[{"firstcos", "/", "firstnorm"}], "]"}]}]], "Input",
 CellChangeTimes->{{3.921126160620152*^9, 3.921126168160261*^9}, {
  3.9211262004766*^9, 3.921126208132481*^9}},
 CellLabel->"In[6]:=",ExpressionUUID->"1c9e3025-d3ec-4bb2-b750-a99648eb80e3"],

Cell[BoxData[
 FractionBox[
  RowBox[{"kappa", " ", 
   RowBox[{"(", 
    RowBox[{
     RowBox[{"-", 
      SqrtBox[
       RowBox[{
        RowBox[{"-", "1"}], "+", 
        SuperscriptBox["kappa", "2"]}]]}], "+", 
     RowBox[{"kappa", " ", 
      RowBox[{"ArcCosh", "[", "kappa", "]"}]}]}], ")"}]}], 
  RowBox[{
   RowBox[{"(", 
    RowBox[{
     RowBox[{"-", "1"}], "+", 
     SuperscriptBox["kappa", "2"]}], ")"}], " ", 
   RowBox[{"ArcCosh", "[", "kappa", "]"}]}]]], "Output",
 CellChangeTimes->{3.921126170189199*^9, 3.9211262086400642`*^9, 
  3.921136455007538*^9, 3.923993011504586*^9, 3.925265248943551*^9, 
  3.926211668065514*^9, 3.939704088128543*^9},
 CellLabel->"Out[6]=",ExpressionUUID->"8baebb28-0b01-4d9b-8bd5-eae55771d044"]
}, Open  ]],

Cell[CellGroupData[{

Cell[BoxData[
 RowBox[{"TeXForm", "[", "%", "]"}]], "Input",
 CellChangeTimes->{{3.921126182332357*^9, 3.921126185594193*^9}},
 CellLabel->"In[7]:=",ExpressionUUID->"a751ca12-b31c-4516-bfc5-4c54b0890a94"],

Cell["\<\
\\frac{\\kappa  \\left(\\kappa  \\cosh ^{-1}(\\kappa )-\\sqrt{\\kappa \
^2-1}\\right)}{\\left(\\kappa
   ^2-1\\right) \\cosh ^{-1}(\\kappa )}\
\>", "Output",
 CellChangeTimes->{3.9211261874614573`*^9, 3.921136456386056*^9, 
  3.939704088139529*^9},
 CellLabel->
  "Out[7]//TeXForm=",ExpressionUUID->"be9c7bc2-ae49-4908-9fd2-bc5fe19f7001"]
}, Open  ]],

Cell[CellGroupData[{

Cell[BoxData["$Aborted"], "Input",
 CellLabel->"In[8]:=",ExpressionUUID->"4cb6493b-ba61-467e-b006-8bed75505c1e"],

Cell[BoxData["$Aborted"], "Output",
 CellChangeTimes->{3.939704088167701*^9},
 CellLabel->"Out[8]=",ExpressionUUID->"06a63627-3c4d-46bd-9593-da23a2c45235"]
}, Open  ]],

Cell[CellGroupData[{

Cell[BoxData[
 RowBox[{"Plot", "[", 
  RowBox[{"firstR", ",", 
   RowBox[{"{", 
    RowBox[{"kappa", ",", "0", ",", "10"}], "}"}], ",", 
   RowBox[{"PlotRange", "->", 
    RowBox[{"{", 
     RowBox[{"0", ",", "1"}], "}"}]}]}], "]"}]], "Input",
 CellChangeTimes->{{3.921126215576333*^9, 3.921126246904231*^9}, {
  3.921126534613147*^9, 3.921126534872383*^9}, {3.921136567415183*^9, 
  3.921136567607107*^9}, {3.9211994840734787`*^9, 3.9211994847934513`*^9}},
 CellLabel->"In[9]:=",ExpressionUUID->"336d7ba6-987a-48cd-86e9-d19da9c3a6b0"],

Cell[BoxData[
 GraphicsBox[
  InterpretationBox[{
    TagBox[{{{}, {}, 
       TagBox[
        {RGBColor[0.368417, 0.506779, 0.709798], AbsoluteThickness[2], 
         Opacity[1.], LineBox[CompressedData["
1:eJwB8QIO/SFib1JlAgAAAC4AAAACAAAAnX5iBjFkiz5rawVSGXCBPsTTIExX
IGk/0LVql4PmXz//xr6DICB5P7Ydn2r8zm8/ncCNHwUgiT9JNsaVv6B/P2w9
dW33H5k/nAToKxVGjz/T+2iU8B+pP5XZLDMEl54/B9viJ+0fuT8uizGBsU+t
P9jAvXXs6Lk/oiNWLQ4mrj+qppjD67G6P6WUZyBP+64/TnJOX+pDvD8vMDh6
Q1GwP5YJupbnZ78/5n9MUwbysT8SnMgC8dfCP9feBZanGrU/ocqfcesfyT8u
DRG1Qw+7P/SYtSrfjMk/O3oYTmByuz9GZ8vj0vnJPwkpwND61Ls/7AP3VbrT
yj+ZbPq3rZi8Pzg9TjqJh8w/GMgicycavj/Qr/wCJ+/PP5tQQXEig8A/f8os
SjFf0z/G2Itnu0TDP6ixtyarldM/m5OLthBvwz/SmEIDJczTP7oMbykzmcM/
JGdYvBg51D/mLIH34OzDP8oDhC4AE9U/+aoGaeqRxD8WPdsSz8bWPwp/9VID
08U/rq+J22wu2j8Yn+AslzPIP+oS6oxKYdo/CxWE1sxVyD8ndko+KJTaP/jX
lB/fd8g/oDwLoeP52j+cgnd0mrvIP5LJjGZaxds/xyB+TXJByT9244/xR1zd
P5Yu6VXWRso/nwvLgxFF4D9q3OOM1TnMP2c/0ZnscuM/Pr8WfprKzz8Aova6
24vjP34059nv5M8/mAQc3Mqk4z9AbGjxLf/PP8jJZh6p1uM/AzwvarIZ0D8o
VPyiZTrkP6MxkHFgTdA/6GgnrN4B5T9v7XWWprLQP2qSfb7QkOY/27GJtUF1
0T9u5SnjtK7pP/bYiA+W3dI/4F7ZCMHJ6T9xCqr4LenSP1PYiC7N5Ok/b0fV
Brz00j84y+d55RrqPxtH+ca6C9M/A7GlEBaH6j8C8RJCRDnTP5h8IT53X+s/
Gc/ENJKS0z/BExmZORDtP5BEYBtuPtQ/OQUvp+Dl7z9Eu74sCEzVP7Iabvk=

          "]], LineBox[CompressedData["
1:eJwVzXs01HkYBvCZUDajyGaLMeHrEhF72k61S+/bxWGJXZdZRYkh4yRqZM7J
rS1yq5UhlaOESmmLVas2tWwbXTFOasyqoTHz+67tYiONjLXsb/94znM+5/nj
sRPtDtkxi8Ph+LL5v2OzEq7MNx0B/+H7NaeiFJC3+cwqm5ARSDE8tG9FsQJm
yW76RiaOwHTPtN3DagVMTr8VKytHQBJwsfJimwLeqIR13bNGoWFpB9/HuBc6
y51d7nSOglFhc7RzUS8cNetwrYkeA2Ymq+tZnhJEL8J+M+gch61nOiTP4/pA
cu+QaLfzJNx+r2wxHH8OV/fwQhd9/S+IwkuemHmpoCYj8bVnOAeVSmuN195+
yK6aCv7wlosF3QMeHOkAcJ6q8dd0A3RMnR5fsvklOKXG7wtzNcIiHxF3hbUa
GN3J70xaZqP6RxLqlaYGf7ozq1RijOHBnUOOvWoIYmTLBIK56H7lek66yyC8
bhMdeFhvgrGnr+WYSwZhuXmvzYbtpuiZECd6cXMQ5oIuRjU2D+VfpczMjA+C
73DER3uhGQYHnpCcX6mBP+7GcSPczJEGV2heJWvgekF7lK3OHL3nODbqqjUQ
byRVy+ULUKD4MGfoqQZiUzKu8yos0Eu8tqaWowUP8TL5pphPkVPTN8531UL3
AjcT6ZqFyI96Z3IhTAu3G7JPuRlYonDvJ4ne6VrI4Lp+29lviSTI44imWgtz
Vel+yU2fYUhAaKm6XQv0gl1ZVeYitNoYbdzHaKFs6WLDZuFirG9u9PvLiAFZ
RfyDGFsrTGvLGdhGGIgo2ybnDVnhS9+SltnAwMTGWn1VqzXKl2set0cyoKXr
993N52OLYJdTmpSBs96fW3fF2KB4PNVipYyB+lypudhdgNHSpAT3OgbyhbEB
BjoBBnZE8+StDKxU1VzK71qC+3V/lyf3MlDucqq+K8AWRdz441feMPD9naLy
gGZb7PslV9jPpRBoLax97GCHw/z+PSpLCuuSH0SaF9qhFVe89aELhSq+yKFT
x+6r63ZWelNwaLt4IijSHpPq42pzv6Egc7/r2tNqj5otG/cXRlOIHzN88siV
YKXFROauFAqiq+9tC4sJ3glx3FyRTWFXduiUfwnBeyKLg4OspaFNSt4xgisU
ddVLcygU6KRHZScIDpv1tN1g3bBG/8/JSoJr54VX9ByioP99pvfCZYIfE98X
Guez/z28ovYHBDfRgoNJRyhUnEtKyHtE8HhjUM7PrM+lyjf4dRB85zGVoWd9
w1I22SEneNnNMiT3BwqqCIuEpwqCh12ySk4XUXDWLt6g0RK8dbor6lExBc+m
dMF5StDhT333PBmFL3Nf6HcMEUxzcl8dxnqTc2Xjq9cE3fwahwdYpyTaCkZH
CXou3D48VkIh0+ug/toYwbwless1pRRyTTXPUnUEgw5fWrWfdflP545MTBDk
LRNGGR+jcPaAofjWJMGML8LiAllfDt6xPnOK4BYfSUwp6yb7+zZrpwnqfBqE
StatY076mRmC8wWm6/hlFP4DTVcjNg==
          "]]},
        Annotation[#, "Charting`Private`Tag#1"]& ], {}}, {}},
     {"WolframDynamicHighlight", <|
      "Label" -> {"XYLabel"}, "Ball" -> {"InterpolatedBall"}|>}], 
    StyleBox[
     DynamicBox[(Charting`HighlightActionBox["DynamicHighlight", {}, 
       Slot["HighlightElements"], 
       Slot["LayoutOptions"], 
       Slot["Meta"], 
       Charting`HighlightActionFunction["DynamicHighlight", {{{{}, {}, 
           Annotation[{
             Directive[
              Opacity[1.], 
              RGBColor[0.368417, 0.506779, 0.709798], 
              AbsoluteThickness[2]], 
             Line[CompressedData["
1:eJwB8QIO/SFib1JlAgAAAC4AAAACAAAAnX5iBjFkiz5rawVSGXCBPsTTIExX
IGk/0LVql4PmXz//xr6DICB5P7Ydn2r8zm8/ncCNHwUgiT9JNsaVv6B/P2w9
dW33H5k/nAToKxVGjz/T+2iU8B+pP5XZLDMEl54/B9viJ+0fuT8uizGBsU+t
P9jAvXXs6Lk/oiNWLQ4mrj+qppjD67G6P6WUZyBP+64/TnJOX+pDvD8vMDh6
Q1GwP5YJupbnZ78/5n9MUwbysT8SnMgC8dfCP9feBZanGrU/ocqfcesfyT8u
DRG1Qw+7P/SYtSrfjMk/O3oYTmByuz9GZ8vj0vnJPwkpwND61Ls/7AP3VbrT
yj+ZbPq3rZi8Pzg9TjqJh8w/GMgicycavj/Qr/wCJ+/PP5tQQXEig8A/f8os
SjFf0z/G2Itnu0TDP6ixtyarldM/m5OLthBvwz/SmEIDJczTP7oMbykzmcM/
JGdYvBg51D/mLIH34OzDP8oDhC4AE9U/+aoGaeqRxD8WPdsSz8bWPwp/9VID
08U/rq+J22wu2j8Yn+AslzPIP+oS6oxKYdo/CxWE1sxVyD8ndko+KJTaP/jX
lB/fd8g/oDwLoeP52j+cgnd0mrvIP5LJjGZaxds/xyB+TXJByT9244/xR1zd
P5Yu6VXWRso/nwvLgxFF4D9q3OOM1TnMP2c/0ZnscuM/Pr8WfprKzz8Aova6
24vjP34059nv5M8/mAQc3Mqk4z9AbGjxLf/PP8jJZh6p1uM/AzwvarIZ0D8o
VPyiZTrkP6MxkHFgTdA/6GgnrN4B5T9v7XWWprLQP2qSfb7QkOY/27GJtUF1
0T9u5SnjtK7pP/bYiA+W3dI/4F7ZCMHJ6T9xCqr4LenSP1PYiC7N5Ok/b0fV
Brz00j84y+d55RrqPxtH+ca6C9M/A7GlEBaH6j8C8RJCRDnTP5h8IT53X+s/
Gc/ENJKS0z/BExmZORDtP5BEYBtuPtQ/OQUvp+Dl7z9Eu74sCEzVP7Iabvk=

              "]], 
             Line[CompressedData["
1:eJwVzXs01HkYBvCZUDajyGaLMeHrEhF72k61S+/bxWGJXZdZRYkh4yRqZM7J
rS1yq5UhlaOESmmLVas2tWwbXTFOasyqoTHz+67tYiONjLXsb/94znM+5/nj
sRPtDtkxi8Ph+LL5v2OzEq7MNx0B/+H7NaeiFJC3+cwqm5ARSDE8tG9FsQJm
yW76RiaOwHTPtN3DagVMTr8VKytHQBJwsfJimwLeqIR13bNGoWFpB9/HuBc6
y51d7nSOglFhc7RzUS8cNetwrYkeA2Ymq+tZnhJEL8J+M+gch61nOiTP4/pA
cu+QaLfzJNx+r2wxHH8OV/fwQhd9/S+IwkuemHmpoCYj8bVnOAeVSmuN195+
yK6aCv7wlosF3QMeHOkAcJ6q8dd0A3RMnR5fsvklOKXG7wtzNcIiHxF3hbUa
GN3J70xaZqP6RxLqlaYGf7ozq1RijOHBnUOOvWoIYmTLBIK56H7lek66yyC8
bhMdeFhvgrGnr+WYSwZhuXmvzYbtpuiZECd6cXMQ5oIuRjU2D+VfpczMjA+C
73DER3uhGQYHnpCcX6mBP+7GcSPczJEGV2heJWvgekF7lK3OHL3nODbqqjUQ
byRVy+ULUKD4MGfoqQZiUzKu8yos0Eu8tqaWowUP8TL5pphPkVPTN8531UL3
AjcT6ZqFyI96Z3IhTAu3G7JPuRlYonDvJ4ne6VrI4Lp+29lviSTI44imWgtz
Vel+yU2fYUhAaKm6XQv0gl1ZVeYitNoYbdzHaKFs6WLDZuFirG9u9PvLiAFZ
RfyDGFsrTGvLGdhGGIgo2ybnDVnhS9+SltnAwMTGWn1VqzXKl2set0cyoKXr
993N52OLYJdTmpSBs96fW3fF2KB4PNVipYyB+lypudhdgNHSpAT3OgbyhbEB
BjoBBnZE8+StDKxU1VzK71qC+3V/lyf3MlDucqq+K8AWRdz441feMPD9naLy
gGZb7PslV9jPpRBoLax97GCHw/z+PSpLCuuSH0SaF9qhFVe89aELhSq+yKFT
x+6r63ZWelNwaLt4IijSHpPq42pzv6Egc7/r2tNqj5otG/cXRlOIHzN88siV
YKXFROauFAqiq+9tC4sJ3glx3FyRTWFXduiUfwnBeyKLg4OspaFNSt4xgisU
ddVLcygU6KRHZScIDpv1tN1g3bBG/8/JSoJr54VX9ByioP99pvfCZYIfE98X
Guez/z28ovYHBDfRgoNJRyhUnEtKyHtE8HhjUM7PrM+lyjf4dRB85zGVoWd9
w1I22SEneNnNMiT3BwqqCIuEpwqCh12ySk4XUXDWLt6g0RK8dbor6lExBc+m
dMF5StDhT333PBmFL3Nf6HcMEUxzcl8dxnqTc2Xjq9cE3fwahwdYpyTaCkZH
CXou3D48VkIh0+ug/toYwbwless1pRRyTTXPUnUEgw5fWrWfdflP545MTBDk
LRNGGR+jcPaAofjWJMGML8LiAllfDt6xPnOK4BYfSUwp6yb7+zZrpwnqfBqE
StatY076mRmC8wWm6/hlFP4DTVcjNg==
              "]]}, "Charting`Private`Tag#1"], {}}}, {}}, <|
        "HighlightElements" -> <|
          "Label" -> {"XYLabel"}, "Ball" -> {"InterpolatedBall"}|>, 
         "LayoutOptions" -> <|
          "PanelPlotLayout" -> <||>, 
           "PlotRange" -> {{0., 9.999999795918367}, {0., 1.}}, 
           "Frame" -> {{False, False}, {False, False}}, 
           "AxesOrigin" -> {0, 0}, "ImageSize" -> {360, 360/GoldenRatio}, 
           "Axes" -> {True, True}, "LabelStyle" -> {}, "AspectRatio" -> 
           GoldenRatio^(-1), "DefaultStyle" -> {
             Directive[
              Opacity[1.], 
              RGBColor[0.368417, 0.506779, 0.709798], 
              AbsoluteThickness[2]]}, 
           "HighlightLabelingFunctions" -> <|"CoordinatesToolOptions" -> ({
               Identity[
                Part[#, 1]], 
               Identity[
                Part[#, 2]]}& ), 
             "ScalingFunctions" -> {{Identity, Identity}, {
               Identity, Identity}}|>, "Primitives" -> {}, "GCFlag" -> 
           False|>, 
         "Meta" -> <|
          "DefaultHighlight" -> {"Dynamic", None}, "Index" -> {}, "Function" -> 
           Plot, "GroupHighlight" -> False|>|>]]& )[<|
       "HighlightElements" -> <|
         "Label" -> {"XYLabel"}, "Ball" -> {"InterpolatedBall"}|>, 
        "LayoutOptions" -> <|
         "PanelPlotLayout" -> <||>, 
          "PlotRange" -> {{0., 9.999999795918367}, {0., 1.}}, 
          "Frame" -> {{False, False}, {False, False}}, "AxesOrigin" -> {0, 0},
           "ImageSize" -> {360, 360/GoldenRatio}, "Axes" -> {True, True}, 
          "LabelStyle" -> {}, "AspectRatio" -> GoldenRatio^(-1), 
          "DefaultStyle" -> {
            Directive[
             Opacity[1.], 
             RGBColor[0.368417, 0.506779, 0.709798], 
             AbsoluteThickness[2]]}, 
          "HighlightLabelingFunctions" -> <|"CoordinatesToolOptions" -> ({
              Identity[
               Part[#, 1]], 
              Identity[
               Part[#, 2]]}& ), 
            "ScalingFunctions" -> {{Identity, Identity}, {
              Identity, Identity}}|>, "Primitives" -> {}, "GCFlag" -> False|>,
         "Meta" -> <|
         "DefaultHighlight" -> {"Dynamic", None}, "Index" -> {}, "Function" -> 
          Plot, "GroupHighlight" -> False|>|>],
      ImageSizeCache->{{115.12305943080358`, 
       253.3069070870536}, {-18.244873046874996`, 2.9270019531250036`}}],
     Selectable->False]},
   Annotation[{{{{}, {}, 
       Annotation[{
         Directive[
          Opacity[1.], 
          RGBColor[0.368417, 0.506779, 0.709798], 
          AbsoluteThickness[2]], 
         Line[CompressedData["
1:eJwB8QIO/SFib1JlAgAAAC4AAAACAAAAnX5iBjFkiz5rawVSGXCBPsTTIExX
IGk/0LVql4PmXz//xr6DICB5P7Ydn2r8zm8/ncCNHwUgiT9JNsaVv6B/P2w9
dW33H5k/nAToKxVGjz/T+2iU8B+pP5XZLDMEl54/B9viJ+0fuT8uizGBsU+t
P9jAvXXs6Lk/oiNWLQ4mrj+qppjD67G6P6WUZyBP+64/TnJOX+pDvD8vMDh6
Q1GwP5YJupbnZ78/5n9MUwbysT8SnMgC8dfCP9feBZanGrU/ocqfcesfyT8u
DRG1Qw+7P/SYtSrfjMk/O3oYTmByuz9GZ8vj0vnJPwkpwND61Ls/7AP3VbrT
yj+ZbPq3rZi8Pzg9TjqJh8w/GMgicycavj/Qr/wCJ+/PP5tQQXEig8A/f8os
SjFf0z/G2Itnu0TDP6ixtyarldM/m5OLthBvwz/SmEIDJczTP7oMbykzmcM/
JGdYvBg51D/mLIH34OzDP8oDhC4AE9U/+aoGaeqRxD8WPdsSz8bWPwp/9VID
08U/rq+J22wu2j8Yn+AslzPIP+oS6oxKYdo/CxWE1sxVyD8ndko+KJTaP/jX
lB/fd8g/oDwLoeP52j+cgnd0mrvIP5LJjGZaxds/xyB+TXJByT9244/xR1zd
P5Yu6VXWRso/nwvLgxFF4D9q3OOM1TnMP2c/0ZnscuM/Pr8WfprKzz8Aova6
24vjP34059nv5M8/mAQc3Mqk4z9AbGjxLf/PP8jJZh6p1uM/AzwvarIZ0D8o
VPyiZTrkP6MxkHFgTdA/6GgnrN4B5T9v7XWWprLQP2qSfb7QkOY/27GJtUF1
0T9u5SnjtK7pP/bYiA+W3dI/4F7ZCMHJ6T9xCqr4LenSP1PYiC7N5Ok/b0fV
Brz00j84y+d55RrqPxtH+ca6C9M/A7GlEBaH6j8C8RJCRDnTP5h8IT53X+s/
Gc/ENJKS0z/BExmZORDtP5BEYBtuPtQ/OQUvp+Dl7z9Eu74sCEzVP7Iabvk=

          "]], 
         Line[CompressedData["
1:eJwVzXs01HkYBvCZUDajyGaLMeHrEhF72k61S+/bxWGJXZdZRYkh4yRqZM7J
rS1yq5UhlaOESmmLVas2tWwbXTFOasyqoTHz+67tYiONjLXsb/94znM+5/nj
sRPtDtkxi8Ph+LL5v2OzEq7MNx0B/+H7NaeiFJC3+cwqm5ARSDE8tG9FsQJm
yW76RiaOwHTPtN3DagVMTr8VKytHQBJwsfJimwLeqIR13bNGoWFpB9/HuBc6
y51d7nSOglFhc7RzUS8cNetwrYkeA2Ymq+tZnhJEL8J+M+gch61nOiTP4/pA
cu+QaLfzJNx+r2wxHH8OV/fwQhd9/S+IwkuemHmpoCYj8bVnOAeVSmuN195+
yK6aCv7wlosF3QMeHOkAcJ6q8dd0A3RMnR5fsvklOKXG7wtzNcIiHxF3hbUa
GN3J70xaZqP6RxLqlaYGf7ozq1RijOHBnUOOvWoIYmTLBIK56H7lek66yyC8
bhMdeFhvgrGnr+WYSwZhuXmvzYbtpuiZECd6cXMQ5oIuRjU2D+VfpczMjA+C
73DER3uhGQYHnpCcX6mBP+7GcSPczJEGV2heJWvgekF7lK3OHL3nODbqqjUQ
byRVy+ULUKD4MGfoqQZiUzKu8yos0Eu8tqaWowUP8TL5pphPkVPTN8531UL3
AjcT6ZqFyI96Z3IhTAu3G7JPuRlYonDvJ4ne6VrI4Lp+29lviSTI44imWgtz
Vel+yU2fYUhAaKm6XQv0gl1ZVeYitNoYbdzHaKFs6WLDZuFirG9u9PvLiAFZ
RfyDGFsrTGvLGdhGGIgo2ybnDVnhS9+SltnAwMTGWn1VqzXKl2set0cyoKXr
993N52OLYJdTmpSBs96fW3fF2KB4PNVipYyB+lypudhdgNHSpAT3OgbyhbEB
BjoBBnZE8+StDKxU1VzK71qC+3V/lyf3MlDucqq+K8AWRdz441feMPD9naLy
gGZb7PslV9jPpRBoLax97GCHw/z+PSpLCuuSH0SaF9qhFVe89aELhSq+yKFT
x+6r63ZWelNwaLt4IijSHpPq42pzv6Egc7/r2tNqj5otG/cXRlOIHzN88siV
YKXFROauFAqiq+9tC4sJ3glx3FyRTWFXduiUfwnBeyKLg4OspaFNSt4xgisU
ddVLcygU6KRHZScIDpv1tN1g3bBG/8/JSoJr54VX9ByioP99pvfCZYIfE98X
Guez/z28ovYHBDfRgoNJRyhUnEtKyHtE8HhjUM7PrM+lyjf4dRB85zGVoWd9
w1I22SEneNnNMiT3BwqqCIuEpwqCh12ySk4XUXDWLt6g0RK8dbor6lExBc+m
dMF5StDhT333PBmFL3Nf6HcMEUxzcl8dxnqTc2Xjq9cE3fwahwdYpyTaCkZH
CXou3D48VkIh0+ug/toYwbwless1pRRyTTXPUnUEgw5fWrWfdflP545MTBDk
LRNGGR+jcPaAofjWJMGML8LiAllfDt6xPnOK4BYfSUwp6yb7+zZrpwnqfBqE
StatY076mRmC8wWm6/hlFP4DTVcjNg==
          "]]}, "Charting`Private`Tag#1"], {}}}, {}}, <|
    "HighlightElements" -> <|
      "Label" -> {"XYLabel"}, "Ball" -> {"InterpolatedBall"}|>, 
     "LayoutOptions" -> <|
      "PanelPlotLayout" -> <||>, 
       "PlotRange" -> {{0., 9.999999795918367}, {0., 1.}}, 
       "Frame" -> {{False, False}, {False, False}}, "AxesOrigin" -> {0, 0}, 
       "ImageSize" -> {360, 360/GoldenRatio}, "Axes" -> {True, True}, 
       "LabelStyle" -> {}, "AspectRatio" -> GoldenRatio^(-1), "DefaultStyle" -> {
         Directive[
          Opacity[1.], 
          RGBColor[0.368417, 0.506779, 0.709798], 
          AbsoluteThickness[2]]}, 
       "HighlightLabelingFunctions" -> <|"CoordinatesToolOptions" -> ({
           Identity[
            Part[#, 1]], 
           Identity[
            Part[#, 2]]}& ), 
         "ScalingFunctions" -> {{Identity, Identity}, {Identity, Identity}}|>,
        "Primitives" -> {}, "GCFlag" -> False|>, 
     "Meta" -> <|
      "DefaultHighlight" -> {"Dynamic", None}, "Index" -> {}, "Function" -> 
       Plot, "GroupHighlight" -> False|>|>, "DynamicHighlight"]],
  AspectRatio->NCache[GoldenRatio^(-1), 0.6180339887498948],
  Axes->{True, True},
  AxesLabel->{None, None},
  AxesOrigin->{0, 0},
  DisplayFunction->Identity,
  Frame->{{False, False}, {False, False}},
  FrameLabel->{{None, None}, {None, None}},
  FrameTicks->{{Automatic, Automatic}, {Automatic, Automatic}},
  GridLines->{None, None},
  GridLinesStyle->Directive[
    GrayLevel[0.5, 0.4]],
  ImagePadding->All,
  Method->{
   "DefaultBoundaryStyle" -> Automatic, 
    "DefaultGraphicsInteraction" -> {
     "Version" -> 1.2, "TrackMousePosition" -> {True, False}, 
      "Effects" -> {
       "Highlight" -> {"ratio" -> 2}, "HighlightPoint" -> {"ratio" -> 2}, 
        "Droplines" -> {
         "freeformCursorMode" -> True, 
          "placement" -> {"x" -> "All", "y" -> "None"}}}}, "DefaultMeshStyle" -> 
    AbsolutePointSize[6], "ScalingFunctions" -> None, 
    "CoordinatesToolOptions" -> {"DisplayFunction" -> ({
        (Identity[#]& )[
         Part[#, 1]], 
        (Identity[#]& )[
         Part[#, 2]]}& ), "CopiedValueFunction" -> ({
        (Identity[#]& )[
         Part[#, 1]], 
        (Identity[#]& )[
         Part[#, 2]]}& )}},
  PlotRange->{{0., 9.999999795918367}, {0., 1.}},
  PlotRangeClipping->True,
  PlotRangePadding->{{
     Scaled[0.02], 
     Scaled[0.02]}, {0, 0}},
  Ticks->{Automatic, Automatic}]], "Output",
 CellChangeTimes->{3.921126247578371*^9, 3.921126309978614*^9, 
  3.921126535727092*^9, 3.921136568173805*^9, 3.9211369172088547`*^9, 
  3.921199486391569*^9, 3.923993016893131*^9, 3.9397040882535963`*^9},
 CellLabel->"Out[9]=",ExpressionUUID->"d1910b80-ab32-44eb-b739-3cf4abdb466e"]
}, Open  ]],

Cell[CellGroupData[{

Cell[BoxData[
 RowBox[{"Export", "[", 
  RowBox[{"\"\<first-order-R.eps\>\"", ",", "%"}], "]"}]], "Input",
 CellChangeTimes->{{3.9211262595914316`*^9, 3.921126308512776*^9}},
 CellLabel->"In[10]:=",ExpressionUUID->"aa51a20b-f88f-40bd-abfe-51d745de6892"],

Cell[BoxData["\<\"first-order-R.eps\"\>"], "Output",
 CellChangeTimes->{{3.9211262990277367`*^9, 3.921126311718916*^9}, 
   3.921126539646682*^9, 3.921136574231262*^9, 3.921136918744072*^9, 
   3.921199489636849*^9, 3.939704088354341*^9},
 CellLabel->"Out[10]=",ExpressionUUID->"114998a0-4e98-496d-a9d2-2ad651ec8514"]
}, Open  ]],

Cell[CellGroupData[{

Cell[BoxData[
 RowBox[{"LogLinearPlot", "[", 
  RowBox[{"firstR", ",", 
   RowBox[{"{", 
    RowBox[{"kappa", ",", "0.1", ",", "10"}], "}"}], ",", 
   RowBox[{"PlotRange", "->", 
    RowBox[{"{", 
     RowBox[{"0", ",", "1"}], "}"}]}]}], "]"}]], "Input",
 CellChangeTimes->{{3.923993072216408*^9, 3.923993103553707*^9}},
 CellLabel->"In[11]:=",ExpressionUUID->"e51c71eb-066e-4c55-8b40-35c178aafcc7"],

Cell[BoxData[
 GraphicsBox[
  InterpretationBox[{
    TagBox[{{{}, {}, 
       TagBox[
        {RGBColor[0.368417, 0.506779, 0.709798], AbsoluteThickness[2], 
         Opacity[1.], LineBox[CompressedData["
1:eJwBEQLu/SFib1JlAgAAACAAAAACAAAATRkYr7FrAsCZQU9Cl9GtP26Ivy7N
aALAOesShXbbrT+Q92au6GUCwDRqQb9Y5a0/1NW1rR9gAsA/cKQcJvmtP1qS
U6yNVALAjwfrjuQgrj9mC4+paT0CwK8s1uzwcK4/fv0FpCEPAsDkWWlqTBOv
P6/h85iRsgHAKOJ0sJowsD8Zmh8l3+kAwGQXsFtjsLE/+wagdHkuAMD7VRVj
8DKzP7PNkaOB7f6/TE3qQsHJtD+AbYOi6179v9aImmXDo7Y/PXYeKO/q+79Y
er8OOn64PwlfWfLNV/q/pN2hO9ikuj/PLeXXBsz4vwmXI5Wd57w/hWUaRNla
978XCiH0oia/P0p97/SGyvW/6G9bwrbewD8A/m0szlT0vzbVGfPWJsI/sGQ9
f2/m8r+zD6+BQ3rDP2+rrBbsWPG/8AiN4Xj+xD88toppBMzvvy+am4ROe8Y/
udX7Luen7L8rgzNCGCzIPyrBDit+kum/zvPA5aroyT98fnQ0SLLmv6hz+104
mMs/7PsZx8iT479tadx12X3NPzxLEmd8quC/lLR0iJRSzz9WtZQgzQXbvyTn
fJv6rtA/HWxI4AnU1L9Vd3Ap8LbRP0mNQ3VZGc6/U04bJa+y0j/QQvVOeZHB
vzKgJTqxyNM/Yv/Id5V5p79kPeIgGdDUPwkRoC5GD1i/gc6RbQ5R1T+/Jw2b

          "]], LineBox[CompressedData["
1:eJwB8QIO/SFib1JlAgAAAC4AAAACAAAAEVWnLkYPWD+O/U1knFnVP/ZlBqpG
C8I/3Dn5iB7y1j8g8Tdm46fNP5EFMmAR/dc/6D21/tIe1T+qspjjTB7ZP1fr
Ct1LTNs/YqozDxg52j+Del1Qr4fgPwRTIuHpPts/PL/1KIKn4z/6bbwUyFfc
PxUyO/QhkuY/h+dTPkpa3T/52N6IDW7pPwtbd3KTU94/v79ClEKI7D9jJlQH
xFzfP6XUU5JEbe8/DWGIxVIn4D+2lJIDSEjxP1qQBxUjp+A/KtZRN1S/8j++
ynY2MBvhP6MxwE8GL/Q/EoWFO7iJ4T8NrY4j3b31Pwvj3OXZ/eE/h7+zcBoy
9z+ESIgOn2biP/LxOHl8xfg/jsd5mSjU4j9jPm1mhFH6Pys2ftChO+M/5CH4
zPLC+z8auK4SiJjjP1Ul4+6FU/0/7lhCnlj54z/WvySKf8n+PzLSf9obUOQ/
LroKhQ8cAECsV69B1qHkP2kks6Lx4gBAOhvT09725D8s2gb9hpwBQFjBlS7m
QuU/KB/Pp8OfAUDYCtSKMkTlPyVkl1IAowFACGg+qX5F5T8e7ieoeakBQPrr
uywWSOU/EAJJU2y2AUAEgVpPQk3lP/Qpi6lR0AFAIoUwC49X5T+9eQ9WHAQC
QLi9B576a+U/ur7XAFkHAkAxgadRP23lP7YDoKuVCgJAqPebyINu5T+wjTAB
DxECQL6aqAAMceU/oqFRrAEeAkC8b1iaGXblP4bJkwLnNwJAlBxWfCmA5T+C
DlytIzsCQNNWrWlqgeU/f1MkWGA+AkD3jvAaq4LlP3jdtK3ZRAJA8glhySuF
5T9q8dVYzFECQFUB9VYqiuU/ZjaeAwlVAkAS9bZkaYvlP2N7Zq5FWAJAnTSx
NqiM5T9cBfcDv14CQITddCclj+U/WEq/rvthAkAQblFGY5DlP1WPh1k4ZQJA
z5iMKaGR5T9S1E8EdWgCQFb1L9HekuU/ThkYr7FrAkDGHEU9HJTlP2b8Uqw=

          "]]},
        Annotation[#, "Charting`Private`Tag#1"]& ], {}}, {}},
     {"WolframDynamicHighlight", <|
      "Label" -> {"XYLabel"}, "Ball" -> {"InterpolatedBall"}|>}], 
    StyleBox[
     DynamicBox[(Charting`HighlightActionBox["DynamicHighlight", {}, 
       Slot["HighlightElements"], 
       Slot["LayoutOptions"], 
       Slot["Meta"], 
       Charting`HighlightActionFunction["DynamicHighlight", {{{{}, {}, 
           Annotation[{
             Directive[
              Opacity[1.], 
              RGBColor[0.368417, 0.506779, 0.709798], 
              AbsoluteThickness[2]], 
             Line[CompressedData["
1:eJwBEQLu/SFib1JlAgAAACAAAAACAAAATRkYr7FrAsCZQU9Cl9GtP26Ivy7N
aALAOesShXbbrT+Q92au6GUCwDRqQb9Y5a0/1NW1rR9gAsA/cKQcJvmtP1qS
U6yNVALAjwfrjuQgrj9mC4+paT0CwK8s1uzwcK4/fv0FpCEPAsDkWWlqTBOv
P6/h85iRsgHAKOJ0sJowsD8Zmh8l3+kAwGQXsFtjsLE/+wagdHkuAMD7VRVj
8DKzP7PNkaOB7f6/TE3qQsHJtD+AbYOi6179v9aImmXDo7Y/PXYeKO/q+79Y
er8OOn64PwlfWfLNV/q/pN2hO9ikuj/PLeXXBsz4vwmXI5Wd57w/hWUaRNla
978XCiH0oia/P0p97/SGyvW/6G9bwrbewD8A/m0szlT0vzbVGfPWJsI/sGQ9
f2/m8r+zD6+BQ3rDP2+rrBbsWPG/8AiN4Xj+xD88toppBMzvvy+am4ROe8Y/
udX7Luen7L8rgzNCGCzIPyrBDit+kum/zvPA5aroyT98fnQ0SLLmv6hz+104
mMs/7PsZx8iT479tadx12X3NPzxLEmd8quC/lLR0iJRSzz9WtZQgzQXbvyTn
fJv6rtA/HWxI4AnU1L9Vd3Ap8LbRP0mNQ3VZGc6/U04bJa+y0j/QQvVOeZHB
vzKgJTqxyNM/Yv/Id5V5p79kPeIgGdDUPwkRoC5GD1i/gc6RbQ5R1T+/Jw2b

              "]], 
             Line[CompressedData["
1:eJwB8QIO/SFib1JlAgAAAC4AAAACAAAAEVWnLkYPWD+O/U1knFnVP/ZlBqpG
C8I/3Dn5iB7y1j8g8Tdm46fNP5EFMmAR/dc/6D21/tIe1T+qspjjTB7ZP1fr
Ct1LTNs/YqozDxg52j+Del1Qr4fgPwRTIuHpPts/PL/1KIKn4z/6bbwUyFfc
PxUyO/QhkuY/h+dTPkpa3T/52N6IDW7pPwtbd3KTU94/v79ClEKI7D9jJlQH
xFzfP6XUU5JEbe8/DWGIxVIn4D+2lJIDSEjxP1qQBxUjp+A/KtZRN1S/8j++
ynY2MBvhP6MxwE8GL/Q/EoWFO7iJ4T8NrY4j3b31Pwvj3OXZ/eE/h7+zcBoy
9z+ESIgOn2biP/LxOHl8xfg/jsd5mSjU4j9jPm1mhFH6Pys2ftChO+M/5CH4
zPLC+z8auK4SiJjjP1Ul4+6FU/0/7lhCnlj54z/WvySKf8n+PzLSf9obUOQ/
LroKhQ8cAECsV69B1qHkP2kks6Lx4gBAOhvT09725D8s2gb9hpwBQFjBlS7m
QuU/KB/Pp8OfAUDYCtSKMkTlPyVkl1IAowFACGg+qX5F5T8e7ieoeakBQPrr
uywWSOU/EAJJU2y2AUAEgVpPQk3lP/Qpi6lR0AFAIoUwC49X5T+9eQ9WHAQC
QLi9B576a+U/ur7XAFkHAkAxgadRP23lP7YDoKuVCgJAqPebyINu5T+wjTAB
DxECQL6aqAAMceU/oqFRrAEeAkC8b1iaGXblP4bJkwLnNwJAlBxWfCmA5T+C
DlytIzsCQNNWrWlqgeU/f1MkWGA+AkD3jvAaq4LlP3jdtK3ZRAJA8glhySuF
5T9q8dVYzFECQFUB9VYqiuU/ZjaeAwlVAkAS9bZkaYvlP2N7Zq5FWAJAnTSx
NqiM5T9cBfcDv14CQITddCclj+U/WEq/rvthAkAQblFGY5DlP1WPh1k4ZQJA
z5iMKaGR5T9S1E8EdWgCQFb1L9HekuU/ThkYr7FrAkDGHEU9HJTlP2b8Uqw=

              "]]}, "Charting`Private`Tag#1"], {}}}, {}}, <|
        "HighlightElements" -> <|
          "Label" -> {"XYLabel"}, "Ball" -> {"InterpolatedBall"}|>, 
         "LayoutOptions" -> <|
          "PanelPlotLayout" -> <||>, 
           "PlotRange" -> {{-2.3025849990109806`, 2.302584999010981}, {0., 
            1.}}, "Frame" -> {{False, False}, {False, False}}, 
           "AxesOrigin" -> {-2.3985260406364324`, 0}, 
           "ImageSize" -> {360, 360/GoldenRatio}, "Axes" -> {True, True}, 
           "LabelStyle" -> {}, "AspectRatio" -> GoldenRatio^(-1), 
           "DefaultStyle" -> {
             Directive[
              Opacity[1.], 
              RGBColor[0.368417, 0.506779, 0.709798], 
              AbsoluteThickness[2]]}, 
           "HighlightLabelingFunctions" -> <|"CoordinatesToolOptions" -> ({
               Exp[
                Part[#, 1]], 
               Identity[
                Part[#, 2]]}& ), 
             "ScalingFunctions" -> {{Log, Exp}, {Identity, Identity}}|>, 
           "Primitives" -> {}, "GCFlag" -> False|>, 
         "Meta" -> <|
          "DefaultHighlight" -> {"Dynamic", None}, "Index" -> {}, "Function" -> 
           Plot, "GroupHighlight" -> False|>|>]]& )[<|
       "HighlightElements" -> <|
         "Label" -> {"XYLabel"}, "Ball" -> {"InterpolatedBall"}|>, 
        "LayoutOptions" -> <|
         "PanelPlotLayout" -> <||>, 
          "PlotRange" -> {{-2.3025849990109806`, 2.302584999010981}, {0., 
           1.}}, "Frame" -> {{False, False}, {False, False}}, 
          "AxesOrigin" -> {-2.3985260406364324`, 0}, 
          "ImageSize" -> {360, 360/GoldenRatio}, "Axes" -> {True, True}, 
          "LabelStyle" -> {}, "AspectRatio" -> GoldenRatio^(-1), 
          "DefaultStyle" -> {
            Directive[
             Opacity[1.], 
             RGBColor[0.368417, 0.506779, 0.709798], 
             AbsoluteThickness[2]]}, 
          "HighlightLabelingFunctions" -> <|"CoordinatesToolOptions" -> ({
              Exp[
               Part[#, 1]], 
              Identity[
               Part[#, 2]]}& ), 
            "ScalingFunctions" -> {{Log, Exp}, {Identity, Identity}}|>, 
          "Primitives" -> {}, "GCFlag" -> False|>, 
        "Meta" -> <|
         "DefaultHighlight" -> {"Dynamic", None}, "Index" -> {}, "Function" -> 
          Plot, "GroupHighlight" -> False|>|>],
      ImageSizeCache->{{4.503599627370496*^15, -4.503599627370496*^15}, {
       4.503599627370496*^15, -4.503599627370496*^15}}],
     Selectable->False]},
   Annotation[{{{{}, {}, 
       Annotation[{
         Directive[
          Opacity[1.], 
          RGBColor[0.368417, 0.506779, 0.709798], 
          AbsoluteThickness[2]], 
         Line[CompressedData["
1:eJwBEQLu/SFib1JlAgAAACAAAAACAAAATRkYr7FrAsCZQU9Cl9GtP26Ivy7N
aALAOesShXbbrT+Q92au6GUCwDRqQb9Y5a0/1NW1rR9gAsA/cKQcJvmtP1qS
U6yNVALAjwfrjuQgrj9mC4+paT0CwK8s1uzwcK4/fv0FpCEPAsDkWWlqTBOv
P6/h85iRsgHAKOJ0sJowsD8Zmh8l3+kAwGQXsFtjsLE/+wagdHkuAMD7VRVj
8DKzP7PNkaOB7f6/TE3qQsHJtD+AbYOi6179v9aImmXDo7Y/PXYeKO/q+79Y
er8OOn64PwlfWfLNV/q/pN2hO9ikuj/PLeXXBsz4vwmXI5Wd57w/hWUaRNla
978XCiH0oia/P0p97/SGyvW/6G9bwrbewD8A/m0szlT0vzbVGfPWJsI/sGQ9
f2/m8r+zD6+BQ3rDP2+rrBbsWPG/8AiN4Xj+xD88toppBMzvvy+am4ROe8Y/
udX7Luen7L8rgzNCGCzIPyrBDit+kum/zvPA5aroyT98fnQ0SLLmv6hz+104
mMs/7PsZx8iT479tadx12X3NPzxLEmd8quC/lLR0iJRSzz9WtZQgzQXbvyTn
fJv6rtA/HWxI4AnU1L9Vd3Ap8LbRP0mNQ3VZGc6/U04bJa+y0j/QQvVOeZHB
vzKgJTqxyNM/Yv/Id5V5p79kPeIgGdDUPwkRoC5GD1i/gc6RbQ5R1T+/Jw2b

          "]], 
         Line[CompressedData["
1:eJwB8QIO/SFib1JlAgAAAC4AAAACAAAAEVWnLkYPWD+O/U1knFnVP/ZlBqpG
C8I/3Dn5iB7y1j8g8Tdm46fNP5EFMmAR/dc/6D21/tIe1T+qspjjTB7ZP1fr
Ct1LTNs/YqozDxg52j+Del1Qr4fgPwRTIuHpPts/PL/1KIKn4z/6bbwUyFfc
PxUyO/QhkuY/h+dTPkpa3T/52N6IDW7pPwtbd3KTU94/v79ClEKI7D9jJlQH
xFzfP6XUU5JEbe8/DWGIxVIn4D+2lJIDSEjxP1qQBxUjp+A/KtZRN1S/8j++
ynY2MBvhP6MxwE8GL/Q/EoWFO7iJ4T8NrY4j3b31Pwvj3OXZ/eE/h7+zcBoy
9z+ESIgOn2biP/LxOHl8xfg/jsd5mSjU4j9jPm1mhFH6Pys2ftChO+M/5CH4
zPLC+z8auK4SiJjjP1Ul4+6FU/0/7lhCnlj54z/WvySKf8n+PzLSf9obUOQ/
LroKhQ8cAECsV69B1qHkP2kks6Lx4gBAOhvT09725D8s2gb9hpwBQFjBlS7m
QuU/KB/Pp8OfAUDYCtSKMkTlPyVkl1IAowFACGg+qX5F5T8e7ieoeakBQPrr
uywWSOU/EAJJU2y2AUAEgVpPQk3lP/Qpi6lR0AFAIoUwC49X5T+9eQ9WHAQC
QLi9B576a+U/ur7XAFkHAkAxgadRP23lP7YDoKuVCgJAqPebyINu5T+wjTAB
DxECQL6aqAAMceU/oqFRrAEeAkC8b1iaGXblP4bJkwLnNwJAlBxWfCmA5T+C
DlytIzsCQNNWrWlqgeU/f1MkWGA+AkD3jvAaq4LlP3jdtK3ZRAJA8glhySuF
5T9q8dVYzFECQFUB9VYqiuU/ZjaeAwlVAkAS9bZkaYvlP2N7Zq5FWAJAnTSx
NqiM5T9cBfcDv14CQITddCclj+U/WEq/rvthAkAQblFGY5DlP1WPh1k4ZQJA
z5iMKaGR5T9S1E8EdWgCQFb1L9HekuU/ThkYr7FrAkDGHEU9HJTlP2b8Uqw=

          "]]}, "Charting`Private`Tag#1"], {}}}, {}}, <|
    "HighlightElements" -> <|
      "Label" -> {"XYLabel"}, "Ball" -> {"InterpolatedBall"}|>, 
     "LayoutOptions" -> <|
      "PanelPlotLayout" -> <||>, 
       "PlotRange" -> {{-2.3025849990109806`, 2.302584999010981}, {0., 1.}}, 
       "Frame" -> {{False, False}, {False, False}}, 
       "AxesOrigin" -> {-2.3985260406364324`, 0}, 
       "ImageSize" -> {360, 360/GoldenRatio}, "Axes" -> {True, True}, 
       "LabelStyle" -> {}, "AspectRatio" -> GoldenRatio^(-1), "DefaultStyle" -> {
         Directive[
          Opacity[1.], 
          RGBColor[0.368417, 0.506779, 0.709798], 
          AbsoluteThickness[2]]}, 
       "HighlightLabelingFunctions" -> <|"CoordinatesToolOptions" -> ({
           Exp[
            Part[#, 1]], 
           Identity[
            Part[#, 2]]}& ), 
         "ScalingFunctions" -> {{Log, Exp}, {Identity, Identity}}|>, 
       "Primitives" -> {}, "GCFlag" -> False|>, 
     "Meta" -> <|
      "DefaultHighlight" -> {"Dynamic", None}, "Index" -> {}, "Function" -> 
       Plot, "GroupHighlight" -> False|>|>, "DynamicHighlight"]],
  AspectRatio->NCache[GoldenRatio^(-1), 0.6180339887498948],
  Axes->{True, True},
  AxesLabel->{None, None},
  AxesOrigin->{-2.3985260406364324`, 0},
  DisplayFunction->Identity,
  Frame->{{False, False}, {False, False}},
  FrameLabel->{{None, None}, {None, None}},
  FrameTicks->{{Automatic, Automatic}, {
     Charting`ScaledTicks[{Log, Exp}, {Log, Exp}, "Nice", WorkingPrecision -> 
      MachinePrecision, RotateLabel -> 0], 
     Charting`ScaledFrameTicks[{Log, Exp}]}},
  GridLines->{None, None},
  GridLinesStyle->Directive[
    GrayLevel[0.5, 0.4]],
  ImagePadding->All,
  Method->{
   "DefaultBoundaryStyle" -> Automatic, 
    "DefaultGraphicsInteraction" -> {
     "Version" -> 1.2, "TrackMousePosition" -> {True, False}, 
      "Effects" -> {
       "Highlight" -> {"ratio" -> 2}, "HighlightPoint" -> {"ratio" -> 2}, 
        "Droplines" -> {
         "freeformCursorMode" -> True, 
          "placement" -> {"x" -> "All", "y" -> "None"}}}}, "DefaultMeshStyle" -> 
    AbsolutePointSize[6], "ScalingFunctions" -> None, 
    "CoordinatesToolOptions" -> {"DisplayFunction" -> ({
        (Exp[#]& )[
         Part[#, 1]], 
        (Identity[#]& )[
         Part[#, 2]]}& ), "CopiedValueFunction" -> ({
        (Exp[#]& )[
         Part[#, 1]], 
        (Identity[#]& )[
         Part[#, 2]]}& )}},
  PlotRange->{{-2.3025849990109806`, 2.302584999010981}, {0., 1.}},
  PlotRangeClipping->True,
  PlotRangePadding->{{
     Scaled[0.02], 
     Scaled[0.02]}, {0, 0}},
  Ticks->FrontEndValueCache[{
     Charting`ScaledTicks[{Log, Exp}, {Log, Exp}, "Nice", WorkingPrecision -> 
      MachinePrecision, RotateLabel -> 0], 
     Automatic}, {{{-2.3025850929940455`, 
       FormBox[
        TagBox[
         InterpretationBox[
          StyleBox["\"0.1\"", ShowStringCharacters -> False], 0.1, AutoDelete -> 
          True], NumberForm[#, {
           DirectedInfinity[1], 1}]& ], TraditionalForm], {0.01, 
       0.}}, {-0.6931471805599453, 
       FormBox[
        TagBox[
         InterpretationBox[
          StyleBox["\"0.5\"", ShowStringCharacters -> False], 0.5, AutoDelete -> 
          True], NumberForm[#, {
           DirectedInfinity[1], 1}]& ], TraditionalForm], {0.01, 0.}}, {0., 
       FormBox["1", TraditionalForm], {0.01, 0.}}, {1.6094379124341003`, 
       FormBox["5", TraditionalForm], {0.01, 0.}}, {2.302585092994046, 
       FormBox["10", TraditionalForm], {0.01, 0.}}, {-4.605170185988091, 
       FormBox[
        TemplateBox[{0, 0}, "Spacer2"], TraditionalForm], {0.005, 
       0.}}, {-3.912023005428146, 
       FormBox[
        TemplateBox[{0, 0}, "Spacer2"], TraditionalForm], {0.005, 
       0.}}, {-3.506557897319982, 
       FormBox[
        TemplateBox[{0, 0}, "Spacer2"], TraditionalForm], {0.005, 
       0.}}, {-3.2188758248682006`, 
       FormBox[
        TemplateBox[{0, 0}, "Spacer2"], TraditionalForm], {0.005, 
       0.}}, {-2.995732273553991, 
       FormBox[
        TemplateBox[{0, 0}, "Spacer2"], TraditionalForm], {0.005, 
       0.}}, {-2.8134107167600364`, 
       FormBox[
        TemplateBox[{0, 0}, "Spacer2"], TraditionalForm], {0.005, 
       0.}}, {-2.659260036932778, 
       FormBox[
        TemplateBox[{0, 0}, "Spacer2"], TraditionalForm], {0.005, 
       0.}}, {-2.5257286443082556`, 
       FormBox[
        TemplateBox[{0, 0}, "Spacer2"], TraditionalForm], {0.005, 
       0.}}, {-2.4079456086518722`, 
       FormBox[
        TemplateBox[{0, 0}, "Spacer2"], TraditionalForm], {0.005, 
       0.}}, {-1.6094379124341003`, 
       FormBox[
        TemplateBox[{0, 0}, "Spacer2"], TraditionalForm], {0.005, 
       0.}}, {-1.2039728043259361`, 
       FormBox[
        TemplateBox[{0, 0}, "Spacer2"], TraditionalForm], {0.005, 
       0.}}, {-0.916290731874155, 
       FormBox[
        TemplateBox[{0, 0}, "Spacer2"], TraditionalForm], {0.005, 
       0.}}, {-0.5108256237659907, 
       FormBox[
        TemplateBox[{0, 0}, "Spacer2"], TraditionalForm], {0.005, 
       0.}}, {-0.35667494393873245`, 
       FormBox[
        TemplateBox[{0, 0}, "Spacer2"], TraditionalForm], {0.005, 
       0.}}, {-0.2231435513142097, 
       FormBox[
        TemplateBox[{0, 0}, "Spacer2"], TraditionalForm], {0.005, 
       0.}}, {-0.10536051565782628`, 
       FormBox[
        TemplateBox[{0, 0}, "Spacer2"], TraditionalForm], {0.005, 0.}}, {
      0.6931471805599453, 
       FormBox[
        TemplateBox[{0, 0}, "Spacer2"], TraditionalForm], {0.005, 0.}}, {
      1.0986122886681098`, 
       FormBox[
        TemplateBox[{0, 0}, "Spacer2"], TraditionalForm], {0.005, 0.}}, {
      1.3862943611198906`, 
       FormBox[
        TemplateBox[{0, 0}, "Spacer2"], TraditionalForm], {0.005, 0.}}, {
      1.791759469228055, 
       FormBox[
        TemplateBox[{0, 0}, "Spacer2"], TraditionalForm], {0.005, 0.}}, {
      1.9459101490553132`, 
       FormBox[
        TemplateBox[{0, 0}, "Spacer2"], TraditionalForm], {0.005, 0.}}, {
      2.0794415416798357`, 
       FormBox[
        TemplateBox[{0, 0}, "Spacer2"], TraditionalForm], {0.005, 0.}}, {
      2.1972245773362196`, 
       FormBox[
        TemplateBox[{0, 0}, "Spacer2"], TraditionalForm], {0.005, 0.}}, {
      2.995732273553991, 
       FormBox[
        TemplateBox[{0, 0}, "Spacer2"], TraditionalForm], {0.005, 0.}}, {
      3.4011973816621555`, 
       FormBox[
        TemplateBox[{0, 0}, "Spacer2"], TraditionalForm], {0.005, 0.}}, {
      3.6888794541139363`, 
       FormBox[
        TemplateBox[{0, 0}, "Spacer2"], TraditionalForm], {0.005, 0.}}, {
      3.912023005428146, 
       FormBox[
        TemplateBox[{0, 0}, "Spacer2"], TraditionalForm], {0.005, 0.}}, {
      4.605170185988092, 
       FormBox[
        TemplateBox[{0, 0}, "Spacer2"], TraditionalForm], {0.005, 0.}}, {
      5.298317366548036, 
       FormBox[
        TemplateBox[{0, 0}, "Spacer2"], TraditionalForm], {0.005, 0.}}}, 
     Automatic}]]], "Output",
 CellChangeTimes->{{3.923993080131836*^9, 3.923993104025547*^9}, 
   3.923993189100556*^9, 3.9397040883785667`*^9},
 CellLabel->"Out[11]=",ExpressionUUID->"ed8f2582-829f-4956-acd6-00c8e91005ba"]
}, Open  ]],

Cell[CellGroupData[{

Cell[BoxData[
 RowBox[{"Export", "[", 
  RowBox[{"\"\<first-order-R-loglinear.eps\>\"", ",", "%"}], "]"}]], "Input",
 CellChangeTimes->{{3.9239931851343937`*^9, 3.923993186721198*^9}},
 CellLabel->"In[12]:=",ExpressionUUID->"b1671de1-71a3-4688-8b57-d40759362525"],

Cell[BoxData["\<\"first-order-R-loglinear.eps\"\>"], "Output",
 CellChangeTimes->{3.9239931927246637`*^9, 3.9397040884974337`*^9},
 CellLabel->"Out[12]=",ExpressionUUID->"465d978e-dc63-49b4-8c07-670b46e40dff"]
}, Open  ]],

Cell[CellGroupData[{

Cell[BoxData[
 RowBox[{"Limit", "[", 
  RowBox[{"firstR", ",", 
   RowBox[{"kappa", "->", "Infinity"}]}], "]"}]], "Input",
 CellLabel->"In[13]:=",ExpressionUUID->"e744b0bd-2589-4ea4-81a4-f326bc5dc91c"],

Cell[BoxData["1"], "Output",
 CellChangeTimes->{3.9262116868910313`*^9, 3.93970408851005*^9},
 CellLabel->"Out[13]=",ExpressionUUID->"eb318a08-6a48-4968-9310-7e86fdf579a7"]
}, Open  ]],

Cell[CellGroupData[{

Cell[BoxData[
 RowBox[{"N", "[", 
  RowBox[{"firstR", "/.", 
   RowBox[{"kappa", "->", "10"}]}], "]"}]], "Input",
 CellLabel->"In[14]:=",ExpressionUUID->"66ee4037-1261-45ed-8094-19ba2edb73d9"],

Cell[BoxData["0.6743298808114346`"], "Output",
 CellChangeTimes->{3.9262116974959393`*^9, 3.9397040885216093`*^9},
 CellLabel->"Out[14]=",ExpressionUUID->"f21eede3-5f12-457c-b175-620fcda54ee3"]
}, Open  ]],

Cell[CellGroupData[{

Cell[BoxData[
 RowBox[{"second", "=", 
  RowBox[{"first", "^", "2"}]}]], "Input",
 CellChangeTimes->{{3.921126367540884*^9, 3.921126373131932*^9}},
 CellLabel->"In[15]:=",ExpressionUUID->"024a12aa-6641-4885-b303-fd47f864e279"],

Cell[BoxData[
 FractionBox[
  SuperscriptBox[
   RowBox[{"Cos", "[", "theta", "]"}], "2"], 
  RowBox[{
   SuperscriptBox[
    RowBox[{"Cos", "[", "theta", "]"}], "2"], "+", 
   RowBox[{
    SuperscriptBox["kappa", "2"], " ", 
    SuperscriptBox[
     RowBox[{"Sin", "[", "theta", "]"}], "2"]}]}]]], "Output",
 CellChangeTimes->{3.921126373803711*^9, 3.9211369201286707`*^9, 
  3.923993118087616*^9, 3.9252652585162497`*^9, 3.926211701855213*^9, 
  3.939704088528371*^9},
 CellLabel->"Out[15]=",ExpressionUUID->"3668f8dc-b491-42ae-bbe6-3bc8c33c5ffd"]
}, Open  ]],

Cell[CellGroupData[{

Cell[BoxData[
 RowBox[{"secondcos", "=", 
  RowBox[{"Integrate", "[", 
   RowBox[{
    RowBox[{"second", " ", 
     RowBox[{"Cos", "[", 
      RowBox[{"2", " ", "theta"}], "]"}]}], ",", 
    RowBox[{"{", 
     RowBox[{"theta", ",", 
      RowBox[{
       RowBox[{"-", "Pi"}], "/", "2"}], ",", 
      RowBox[{"Pi", "/", "2"}]}], "}"}], ",", " ", 
    RowBox[{"Assumptions", "->", 
     RowBox[{"{", 
      RowBox[{"kappa", ">", "1"}], "}"}]}]}], "]"}]}]], "Input",
 CellChangeTimes->{{3.9211264035680523`*^9, 3.921126414924109*^9}, {
  3.921136922913433*^9, 3.92113692352914*^9}},
 CellLabel->"In[16]:=",ExpressionUUID->"22e61cf5-dcdd-479f-a792-418834da6be8"],

Cell[BoxData[
 FractionBox[
  RowBox[{"kappa", " ", "\[Pi]"}], 
  SuperscriptBox[
   RowBox[{"(", 
    RowBox[{"1", "+", "kappa"}], ")"}], "2"]]], "Output",
 CellChangeTimes->{{3.921126410844659*^9, 3.921126415657662*^9}, 
   3.921136924258881*^9, 3.923993120911338*^9, 3.925265260783027*^9, 
   3.926211703874394*^9, 3.939704088818636*^9},
 CellLabel->"Out[16]=",ExpressionUUID->"575cf8cf-117f-4e7c-857d-79f0b16bdd0d"]
}, Open  ]],

Cell[CellGroupData[{

Cell[BoxData[
 RowBox[{"secondsin", "=", 
  RowBox[{"Integrate", "[", 
   RowBox[{
    RowBox[{"second", " ", 
     RowBox[{"Sin", "[", 
      RowBox[{"2", " ", "theta"}], "]"}]}], ",", 
    RowBox[{"{", 
     RowBox[{"theta", ",", 
      RowBox[{
       RowBox[{"-", "Pi"}], "/", "2"}], ",", 
      RowBox[{"Pi", "/", "2"}]}], "}"}], ",", " ", 
    RowBox[{"Assumptions", "->", 
     RowBox[{"{", 
      RowBox[{"kappa", ">", "1"}], "}"}]}]}], "]"}]}]], "Input",
 CellChangeTimes->{{3.921126428378578*^9, 3.921126432035193*^9}, {
  3.92113692696556*^9, 3.921136927630322*^9}},
 CellLabel->"In[17]:=",ExpressionUUID->"a62b3e17-e4c0-429d-a0be-5903217ae65c"],

Cell[BoxData["0"], "Output",
 CellChangeTimes->{3.921126432588244*^9, 3.92113692832255*^9, 
  3.923993122595714*^9, 3.92526526209742*^9, 3.92621170548816*^9, 
  3.939704088902851*^9},
 CellLabel->"Out[17]=",ExpressionUUID->"837bc44e-a1c5-4bef-bdfa-7afbdea219d1"]
}, Open  ]],

Cell[CellGroupData[{

Cell[BoxData[
 RowBox[{"secondnorm", "=", 
  RowBox[{"Integrate", "[", 
   RowBox[{"second", ",", 
    RowBox[{"{", 
     RowBox[{"theta", ",", 
      RowBox[{
       RowBox[{"-", "Pi"}], "/", "2"}], ",", 
      RowBox[{"Pi", "/", "2"}]}], "}"}], ",", " ", 
    RowBox[{"Assumptions", "->", 
     RowBox[{"{", 
      RowBox[{"kappa", ">", "1"}], "}"}]}]}], "]"}]}]], "Input",
 CellChangeTimes->{{3.921126438555876*^9, 3.921126444818616*^9}, {
  3.921136931646458*^9, 3.921136931908072*^9}},
 CellLabel->"In[18]:=",ExpressionUUID->"67b47717-7bb9-40ff-8d15-858a1e765d69"],

Cell[BoxData[
 FractionBox["\[Pi]", 
  RowBox[{"1", "+", "kappa"}]]], "Output",
 CellChangeTimes->{3.921126445777752*^9, 3.921136934753701*^9, 
  3.923993125767257*^9, 3.925265264597023*^9, 3.926211707611051*^9, 
  3.9397040890436974`*^9},
 CellLabel->"Out[18]=",ExpressionUUID->"a64faf53-8f0c-4de8-81e3-cee83060b011"]
}, Open  ]],

Cell[CellGroupData[{

Cell[BoxData[
 RowBox[{"secondR", "=", 
  RowBox[{"Simplify", "[", 
   RowBox[{"secondcos", "/", "secondnorm"}], "]"}]}]], "Input",
 CellChangeTimes->{{3.921126470468418*^9, 3.921126480245215*^9}},
 CellLabel->"In[19]:=",ExpressionUUID->"f8c99282-59d1-45d6-a820-9ecaa1d3c455"],

Cell[BoxData[
 FractionBox["kappa", 
  RowBox[{"1", "+", "kappa"}]]], "Output",
 CellChangeTimes->{3.921126480742724*^9, 3.921136936651257*^9, 
  3.923993128788892*^9, 3.925265266099386*^9, 3.926211710508918*^9, 
  3.939704089046175*^9},
 CellLabel->"Out[19]=",ExpressionUUID->"e62f4b18-4156-4d31-8d10-94452edf9754"]
}, Open  ]],

Cell[CellGroupData[{

Cell[BoxData[
 RowBox[{"TeXForm", "[", "%", "]"}]], "Input",
 CellLabel->"In[20]:=",ExpressionUUID->"212e38b0-b5ce-4cd3-9be5-3b748c6a7cda"],

Cell["\\frac{\\kappa }{\\kappa +1}", "Output",
 CellChangeTimes->{3.921126493280282*^9, 3.921136942081232*^9, 
  3.9397040890537767`*^9},
 CellLabel->
  "Out[20]//TeXForm=",ExpressionUUID->"f10c6365-1ce0-4dea-90f2-140092d27a1b"]
}, Open  ]],

Cell[CellGroupData[{

Cell[BoxData[
 RowBox[{"Plot", "[", 
  RowBox[{"secondR", ",", 
   RowBox[{"{", 
    RowBox[{"kappa", ",", "0", ",", "10"}], "}"}], ",", 
   RowBox[{"PlotRange", "->", 
    RowBox[{"{", 
     RowBox[{"0", ",", "1"}], "}"}]}]}], "]"}]], "Input",
 CellChangeTimes->{{3.921126504220192*^9, 3.92112652742457*^9}, {
  3.921136959663718*^9, 3.921136959922727*^9}, {3.921199492964004*^9, 
  3.9211994937859583`*^9}},
 CellLabel->"In[21]:=",ExpressionUUID->"e5071b9d-fe7f-4645-b55f-4a726a2b4da8"],

Cell[BoxData[
 GraphicsBox[
  InterpretationBox[{
    TagBox[{{{}, {}, 
       TagBox[
        {RGBColor[0.368417, 0.506779, 0.709798], AbsoluteThickness[2], 
         Opacity[1.], LineBox[CompressedData["
1:eJwV1Pk71PsfxnFbEsqakGXGJ7vEdVoo4/UOo6wlpKMVWcpSOaaSJVLhkIQY
yZGlkEM5h4pTlqxjxtiyZKbOMNZZzuFMU7byne8P9/W8Hv/Ajfe/dCxQQkxM
LEG0/7cw3l/a8nyarZF7foWFqO1DOFcf3AVQS6tR/V3+Aqx3NiXhcNHwy/ML
kfNL16Gw5Z7uBlwqEI8RPZQGUyCMQAr/ppsPWpp15/65Q4ah1ZCcBd1K0HCy
eqYiKIeNjElDvm4DHC2tubht4hWMtbwj8eYaoEU1PtUt+TU8f0Zu49Y2gubr
l255Zm/APdL9LMf+LZDwtQXhUQ2Qu6kxdza4GSrMwxd9l/8C5cfdEouj70HV
Mns3J6wFinuKrnB1KZD0hoPPEuuAL+R6k7/TKUA430qLc+0Ax2Aqe3CZAjZz
96V/5HUAT/Kbd+NQDwREn/qjeWcnWBHc96cm0+CwdvKuc15d0P9iTcLw3z4I
DRgw6M+gwM0eM2fLs0NAHMhQ6H3XCxW1rw2qHg4BJyp3/+j3Xhgk20nq04bg
u6alXgaBDjuCT7xVt/4A7gL/aqm3dOiRvG0upjIM7gS5DQb1faBGYCj3dY5A
X0L9w7O0fqh5kcoIMx+HlK3sioc5g8BR5qQ7+42Do/eXHP2aQTC86mxrlDMO
1HxPKrlrEJ7YyBWzl8eh/GvBqPHKIGRR0oN8OxiwI8GnYPX0EFxl3188dOoT
zDhZTN/BfYAiOWqSEpEFjz/sC/DPGgZbQsyphDMsaJ3xT62tGAZmhOmef6+x
IMllljjfNAzqg2kztOcs0Gikq6pwh+EB2dUpRXECEH/3d0+7EUjSp29ZZ0xA
qHFiUSVvBIJhIJ8XyYaD8rfM0yzHQKzkayMjjQ23HZRSaA5jQJbSYvaUsYHQ
3uy06jMG3ZQgncoRNrw8TbuMjx8DI6+1ksD9U6BrWGWZTRmDuRDD3z+LT4Ob
V/qq3umPcDErrqk/cwbiZ1eEhdfGIWLamF1XMw9qmQN1lHgmsM58lGmlzIOz
Rdbn4PtM8BxLMe+dmocQxSOJX4uYYEWdjZ7W5MDkb9Ep0y1MkKx9qqiWzIGW
14sCeYlPQI7F2147ywWe6tPI7MRP0KqikW+tyIdrAnnNTVc/gyz+tuHfVgsw
HRkYQNBiQbfNg13xxAVI/nkvMUqPBXdP/LZP+9gCCMruuT4zYoFE5ptDJ0MX
QJMfM7m6mwUrP3jBo4ULQE3EusPdWMBlelf0SSxCRv+Mw5U4FtDIhsYttEVw
XNlduX2cBRmKVJPicwIYz09qlU2egIZ92vXuEQL4rl8mU5w+AVNnLsFajADU
HfDiP2VNwIFqFS+fPAHM7d2i6Vw4AXNOp+I20wUws3krifjnBNgn8fuiD3wB
Qk2eBOnzBCwJFUjH1ISwIYlVOGo5Cf4Mr2ZJ2ldQn5Gvyu2dhCsdt/0vGa5A
l1ppWNk4G2ovy3uqO30HjQcSPuW1U1AcE8qx8BFD47mn+b/GTMOtojWPLzxx
ZMeJbDHAzYDYEAu9vSGJFLzlPqq9mAGDqKDrXiYbUK1XvbXAahamhHnH5d5J
oxS/orT/qmbBefpiXNYVGeRU3bdfXGsO3KcyTXV0ZJGMVpy0zs054LT5J3RX
yyHqP08cTIfmwFxpRNv+7GYkGUCtOG8wD7Ig9GMKtiCvRgOXtPB5OMT3/abn
rYgeCuQ4gXXzMPb+vLivmRJSbd8jHvBlHupT2s/ghEpoLuuV3HNTDgRtILHo
dGUUoe+o5xbAgYDImHr5RyqItLoofJLNgV3BpnRXP1UUvb27UtDMgT5lMzmS
9Vb0upTmtMjjwF81twrMJNXQ8604aRdVLsSImxylfVJDu8aXBrxtuCDLvHE4
om4bal02fmPrx4XpZ/icolh1tMWqLu9VIhdyjDSkGrw10M97TTK+lXAh81FQ
lx9OEzXFand6tHDBN+c0XX5WE/0y+8qjhMGFJYeny0VN21FwPdek7RsX2NN2
198nayFp5b7YWkUelBAst/f6aSOFy1c45014UH2HpBS8Uwf1Wzr9anOQB8ne
AS6SQh00VTpgXXScB3uYxZXJvbqILgwVaw/jAdm4oLrXBYekEokutxJ4cLPl
HtmlAYfqThDZX3N44Lbd+2nPDjxSLReEGFXw4GBE10mlVDy6dKIt1qOBB0Va
/jtoQjziZ8QrmVB5sKOtPNf9pB7qdPmx25DBg8yd700Gm/TQRjuJHwc4PAgS
SA1QTDBkcXXOd2mZB/61/+FS72PIqyfWQkOGD2G3PNecH2DI9M90TR+RSZ51
o/LZGGouuLuSI3KKkJSRmYuhnxztHitu4kON9fJqXiGG5ijawRtl+bDcuj7y
rApDO21StQRyfMgclL/X3oWho0z9bW0KfHhUGh5yl4KhEwFmbesil0bR7Q9T
MRRufTHQRvQDr9QyV6h0DL04/DC9XmSmr0rI0DCGDktwA8uV+GDI1rCfZGPI
m1HimKrCB4u6Gzpl0xgqyrLy6RB5/x3GcuAshvrVTc+Iq/LB1bDw5TwHQ8Wj
u45EixwZitNZXMSQ/aeldyFb+RBrk7j8hwBDx/vqE8tEvrN58kOUEEORMpMH
WCKTX5SmLS1hqDfuQbaPGh9KEqSCG1cwZH1EwzJb5CqPQLvYNQxtydLooItc
p9epbfsDQ5vv5xyR3caHJoHB8vo6hiAjvZ8o8v8As+Hiig==
          "]]},
        Annotation[#, "Charting`Private`Tag#1"]& ]}, {}},
     {"WolframDynamicHighlight", <|
      "Label" -> {"XYLabel"}, "Ball" -> {"InterpolatedBall"}|>}], 
    StyleBox[
     DynamicBox[(Charting`HighlightActionBox["DynamicHighlight", {}, 
       Slot["HighlightElements"], 
       Slot["LayoutOptions"], 
       Slot["Meta"], 
       Charting`HighlightActionFunction["DynamicHighlight", {{{{}, {}, 
           Annotation[{
             Directive[
              Opacity[1.], 
              RGBColor[0.368417, 0.506779, 0.709798], 
              AbsoluteThickness[2]], 
             Line[CompressedData["
1:eJwV1Pk71PsfxnFbEsqakGXGJ7vEdVoo4/UOo6wlpKMVWcpSOaaSJVLhkIQY
yZGlkEM5h4pTlqxjxtiyZKbOMNZZzuFMU7byne8P9/W8Hv/Ajfe/dCxQQkxM
LEG0/7cw3l/a8nyarZF7foWFqO1DOFcf3AVQS6tR/V3+Aqx3NiXhcNHwy/ML
kfNL16Gw5Z7uBlwqEI8RPZQGUyCMQAr/ppsPWpp15/65Q4ah1ZCcBd1K0HCy
eqYiKIeNjElDvm4DHC2tubht4hWMtbwj8eYaoEU1PtUt+TU8f0Zu49Y2gubr
l255Zm/APdL9LMf+LZDwtQXhUQ2Qu6kxdza4GSrMwxd9l/8C5cfdEouj70HV
Mns3J6wFinuKrnB1KZD0hoPPEuuAL+R6k7/TKUA430qLc+0Ax2Aqe3CZAjZz
96V/5HUAT/Kbd+NQDwREn/qjeWcnWBHc96cm0+CwdvKuc15d0P9iTcLw3z4I
DRgw6M+gwM0eM2fLs0NAHMhQ6H3XCxW1rw2qHg4BJyp3/+j3Xhgk20nq04bg
u6alXgaBDjuCT7xVt/4A7gL/aqm3dOiRvG0upjIM7gS5DQb1faBGYCj3dY5A
X0L9w7O0fqh5kcoIMx+HlK3sioc5g8BR5qQ7+42Do/eXHP2aQTC86mxrlDMO
1HxPKrlrEJ7YyBWzl8eh/GvBqPHKIGRR0oN8OxiwI8GnYPX0EFxl3188dOoT
zDhZTN/BfYAiOWqSEpEFjz/sC/DPGgZbQsyphDMsaJ3xT62tGAZmhOmef6+x
IMllljjfNAzqg2kztOcs0Gikq6pwh+EB2dUpRXECEH/3d0+7EUjSp29ZZ0xA
qHFiUSVvBIJhIJ8XyYaD8rfM0yzHQKzkayMjjQ23HZRSaA5jQJbSYvaUsYHQ
3uy06jMG3ZQgncoRNrw8TbuMjx8DI6+1ksD9U6BrWGWZTRmDuRDD3z+LT4Ob
V/qq3umPcDErrqk/cwbiZ1eEhdfGIWLamF1XMw9qmQN1lHgmsM58lGmlzIOz
Rdbn4PtM8BxLMe+dmocQxSOJX4uYYEWdjZ7W5MDkb9Ep0y1MkKx9qqiWzIGW
14sCeYlPQI7F2147ywWe6tPI7MRP0KqikW+tyIdrAnnNTVc/gyz+tuHfVgsw
HRkYQNBiQbfNg13xxAVI/nkvMUqPBXdP/LZP+9gCCMruuT4zYoFE5ptDJ0MX
QJMfM7m6mwUrP3jBo4ULQE3EusPdWMBlelf0SSxCRv+Mw5U4FtDIhsYttEVw
XNlduX2cBRmKVJPicwIYz09qlU2egIZ92vXuEQL4rl8mU5w+AVNnLsFajADU
HfDiP2VNwIFqFS+fPAHM7d2i6Vw4AXNOp+I20wUws3krifjnBNgn8fuiD3wB
Qk2eBOnzBCwJFUjH1ISwIYlVOGo5Cf4Mr2ZJ2ldQn5Gvyu2dhCsdt/0vGa5A
l1ppWNk4G2ovy3uqO30HjQcSPuW1U1AcE8qx8BFD47mn+b/GTMOtojWPLzxx
ZMeJbDHAzYDYEAu9vSGJFLzlPqq9mAGDqKDrXiYbUK1XvbXAahamhHnH5d5J
oxS/orT/qmbBefpiXNYVGeRU3bdfXGsO3KcyTXV0ZJGMVpy0zs054LT5J3RX
yyHqP08cTIfmwFxpRNv+7GYkGUCtOG8wD7Ig9GMKtiCvRgOXtPB5OMT3/abn
rYgeCuQ4gXXzMPb+vLivmRJSbd8jHvBlHupT2s/ghEpoLuuV3HNTDgRtILHo
dGUUoe+o5xbAgYDImHr5RyqItLoofJLNgV3BpnRXP1UUvb27UtDMgT5lMzmS
9Vb0upTmtMjjwF81twrMJNXQ8604aRdVLsSImxylfVJDu8aXBrxtuCDLvHE4
om4bal02fmPrx4XpZ/icolh1tMWqLu9VIhdyjDSkGrw10M97TTK+lXAh81FQ
lx9OEzXFand6tHDBN+c0XX5WE/0y+8qjhMGFJYeny0VN21FwPdek7RsX2NN2
198nayFp5b7YWkUelBAst/f6aSOFy1c45014UH2HpBS8Uwf1Wzr9anOQB8ne
AS6SQh00VTpgXXScB3uYxZXJvbqILgwVaw/jAdm4oLrXBYekEokutxJ4cLPl
HtmlAYfqThDZX3N44Lbd+2nPDjxSLReEGFXw4GBE10mlVDy6dKIt1qOBB0Va
/jtoQjziZ8QrmVB5sKOtPNf9pB7qdPmx25DBg8yd700Gm/TQRjuJHwc4PAgS
SA1QTDBkcXXOd2mZB/61/+FS72PIqyfWQkOGD2G3PNecH2DI9M90TR+RSZ51
o/LZGGouuLuSI3KKkJSRmYuhnxztHitu4kON9fJqXiGG5ijawRtl+bDcuj7y
rApDO21StQRyfMgclL/X3oWho0z9bW0KfHhUGh5yl4KhEwFmbesil0bR7Q9T
MRRufTHQRvQDr9QyV6h0DL04/DC9XmSmr0rI0DCGDktwA8uV+GDI1rCfZGPI
m1HimKrCB4u6Gzpl0xgqyrLy6RB5/x3GcuAshvrVTc+Iq/LB1bDw5TwHQ8Wj
u45EixwZitNZXMSQ/aeldyFb+RBrk7j8hwBDx/vqE8tEvrN58kOUEEORMpMH
WCKTX5SmLS1hqDfuQbaPGh9KEqSCG1cwZH1EwzJb5CqPQLvYNQxtydLooItc
p9epbfsDQ5vv5xyR3caHJoHB8vo6hiAjvZ8o8v8As+Hiig==
              "]]}, "Charting`Private`Tag#1"]}}, {}}, <|
        "HighlightElements" -> <|
          "Label" -> {"XYLabel"}, "Ball" -> {"InterpolatedBall"}|>, 
         "LayoutOptions" -> <|
          "PanelPlotLayout" -> <||>, 
           "PlotRange" -> {{0., 9.999999795918367}, {0., 1.}}, 
           "Frame" -> {{False, False}, {False, False}}, 
           "AxesOrigin" -> {0, 0}, "ImageSize" -> {360, 360/GoldenRatio}, 
           "Axes" -> {True, True}, "LabelStyle" -> {}, "AspectRatio" -> 
           GoldenRatio^(-1), "DefaultStyle" -> {
             Directive[
              Opacity[1.], 
              RGBColor[0.368417, 0.506779, 0.709798], 
              AbsoluteThickness[2]]}, 
           "HighlightLabelingFunctions" -> <|"CoordinatesToolOptions" -> ({
               Identity[
                Part[#, 1]], 
               Identity[
                Part[#, 2]]}& ), 
             "ScalingFunctions" -> {{Identity, Identity}, {
               Identity, Identity}}|>, "Primitives" -> {}, "GCFlag" -> 
           False|>, 
         "Meta" -> <|
          "DefaultHighlight" -> {"Dynamic", None}, "Index" -> {}, "Function" -> 
           Plot, "GroupHighlight" -> False|>|>]]& )[<|
       "HighlightElements" -> <|
         "Label" -> {"XYLabel"}, "Ball" -> {"InterpolatedBall"}|>, 
        "LayoutOptions" -> <|
         "PanelPlotLayout" -> <||>, 
          "PlotRange" -> {{0., 9.999999795918367}, {0., 1.}}, 
          "Frame" -> {{False, False}, {False, False}}, "AxesOrigin" -> {0, 0},
           "ImageSize" -> {360, 360/GoldenRatio}, "Axes" -> {True, True}, 
          "LabelStyle" -> {}, "AspectRatio" -> GoldenRatio^(-1), 
          "DefaultStyle" -> {
            Directive[
             Opacity[1.], 
             RGBColor[0.368417, 0.506779, 0.709798], 
             AbsoluteThickness[2]]}, 
          "HighlightLabelingFunctions" -> <|"CoordinatesToolOptions" -> ({
              Identity[
               Part[#, 1]], 
              Identity[
               Part[#, 2]]}& ), 
            "ScalingFunctions" -> {{Identity, Identity}, {
              Identity, Identity}}|>, "Primitives" -> {}, "GCFlag" -> False|>,
         "Meta" -> <|
         "DefaultHighlight" -> {"Dynamic", None}, "Index" -> {}, "Function" -> 
          Plot, "GroupHighlight" -> False|>|>],
      ImageSizeCache->{{4.503599627370496*^15, -4.503599627370496*^15}, {
       4.503599627370496*^15, -4.503599627370496*^15}}],
     Selectable->False]},
   Annotation[{{{{}, {}, 
       Annotation[{
         Directive[
          Opacity[1.], 
          RGBColor[0.368417, 0.506779, 0.709798], 
          AbsoluteThickness[2]], 
         Line[CompressedData["
1:eJwV1Pk71PsfxnFbEsqakGXGJ7vEdVoo4/UOo6wlpKMVWcpSOaaSJVLhkIQY
yZGlkEM5h4pTlqxjxtiyZKbOMNZZzuFMU7byne8P9/W8Hv/Ajfe/dCxQQkxM
LEG0/7cw3l/a8nyarZF7foWFqO1DOFcf3AVQS6tR/V3+Aqx3NiXhcNHwy/ML
kfNL16Gw5Z7uBlwqEI8RPZQGUyCMQAr/ppsPWpp15/65Q4ah1ZCcBd1K0HCy
eqYiKIeNjElDvm4DHC2tubht4hWMtbwj8eYaoEU1PtUt+TU8f0Zu49Y2gubr
l255Zm/APdL9LMf+LZDwtQXhUQ2Qu6kxdza4GSrMwxd9l/8C5cfdEouj70HV
Mns3J6wFinuKrnB1KZD0hoPPEuuAL+R6k7/TKUA430qLc+0Ax2Aqe3CZAjZz
96V/5HUAT/Kbd+NQDwREn/qjeWcnWBHc96cm0+CwdvKuc15d0P9iTcLw3z4I
DRgw6M+gwM0eM2fLs0NAHMhQ6H3XCxW1rw2qHg4BJyp3/+j3Xhgk20nq04bg
u6alXgaBDjuCT7xVt/4A7gL/aqm3dOiRvG0upjIM7gS5DQb1faBGYCj3dY5A
X0L9w7O0fqh5kcoIMx+HlK3sioc5g8BR5qQ7+42Do/eXHP2aQTC86mxrlDMO
1HxPKrlrEJ7YyBWzl8eh/GvBqPHKIGRR0oN8OxiwI8GnYPX0EFxl3188dOoT
zDhZTN/BfYAiOWqSEpEFjz/sC/DPGgZbQsyphDMsaJ3xT62tGAZmhOmef6+x
IMllljjfNAzqg2kztOcs0Gikq6pwh+EB2dUpRXECEH/3d0+7EUjSp29ZZ0xA
qHFiUSVvBIJhIJ8XyYaD8rfM0yzHQKzkayMjjQ23HZRSaA5jQJbSYvaUsYHQ
3uy06jMG3ZQgncoRNrw8TbuMjx8DI6+1ksD9U6BrWGWZTRmDuRDD3z+LT4Ob
V/qq3umPcDErrqk/cwbiZ1eEhdfGIWLamF1XMw9qmQN1lHgmsM58lGmlzIOz
Rdbn4PtM8BxLMe+dmocQxSOJX4uYYEWdjZ7W5MDkb9Ep0y1MkKx9qqiWzIGW
14sCeYlPQI7F2147ywWe6tPI7MRP0KqikW+tyIdrAnnNTVc/gyz+tuHfVgsw
HRkYQNBiQbfNg13xxAVI/nkvMUqPBXdP/LZP+9gCCMruuT4zYoFE5ptDJ0MX
QJMfM7m6mwUrP3jBo4ULQE3EusPdWMBlelf0SSxCRv+Mw5U4FtDIhsYttEVw
XNlduX2cBRmKVJPicwIYz09qlU2egIZ92vXuEQL4rl8mU5w+AVNnLsFajADU
HfDiP2VNwIFqFS+fPAHM7d2i6Vw4AXNOp+I20wUws3krifjnBNgn8fuiD3wB
Qk2eBOnzBCwJFUjH1ISwIYlVOGo5Cf4Mr2ZJ2ldQn5Gvyu2dhCsdt/0vGa5A
l1ppWNk4G2ovy3uqO30HjQcSPuW1U1AcE8qx8BFD47mn+b/GTMOtojWPLzxx
ZMeJbDHAzYDYEAu9vSGJFLzlPqq9mAGDqKDrXiYbUK1XvbXAahamhHnH5d5J
oxS/orT/qmbBefpiXNYVGeRU3bdfXGsO3KcyTXV0ZJGMVpy0zs054LT5J3RX
yyHqP08cTIfmwFxpRNv+7GYkGUCtOG8wD7Ig9GMKtiCvRgOXtPB5OMT3/abn
rYgeCuQ4gXXzMPb+vLivmRJSbd8jHvBlHupT2s/ghEpoLuuV3HNTDgRtILHo
dGUUoe+o5xbAgYDImHr5RyqItLoofJLNgV3BpnRXP1UUvb27UtDMgT5lMzmS
9Vb0upTmtMjjwF81twrMJNXQ8604aRdVLsSImxylfVJDu8aXBrxtuCDLvHE4
om4bal02fmPrx4XpZ/icolh1tMWqLu9VIhdyjDSkGrw10M97TTK+lXAh81FQ
lx9OEzXFand6tHDBN+c0XX5WE/0y+8qjhMGFJYeny0VN21FwPdek7RsX2NN2
198nayFp5b7YWkUelBAst/f6aSOFy1c45014UH2HpBS8Uwf1Wzr9anOQB8ne
AS6SQh00VTpgXXScB3uYxZXJvbqILgwVaw/jAdm4oLrXBYekEokutxJ4cLPl
HtmlAYfqThDZX3N44Lbd+2nPDjxSLReEGFXw4GBE10mlVDy6dKIt1qOBB0Va
/jtoQjziZ8QrmVB5sKOtPNf9pB7qdPmx25DBg8yd700Gm/TQRjuJHwc4PAgS
SA1QTDBkcXXOd2mZB/61/+FS72PIqyfWQkOGD2G3PNecH2DI9M90TR+RSZ51
o/LZGGouuLuSI3KKkJSRmYuhnxztHitu4kON9fJqXiGG5ijawRtl+bDcuj7y
rApDO21StQRyfMgclL/X3oWho0z9bW0KfHhUGh5yl4KhEwFmbesil0bR7Q9T
MRRufTHQRvQDr9QyV6h0DL04/DC9XmSmr0rI0DCGDktwA8uV+GDI1rCfZGPI
m1HimKrCB4u6Gzpl0xgqyrLy6RB5/x3GcuAshvrVTc+Iq/LB1bDw5TwHQ8Wj
u45EixwZitNZXMSQ/aeldyFb+RBrk7j8hwBDx/vqE8tEvrN58kOUEEORMpMH
WCKTX5SmLS1hqDfuQbaPGh9KEqSCG1cwZH1EwzJb5CqPQLvYNQxtydLooItc
p9epbfsDQ5vv5xyR3caHJoHB8vo6hiAjvZ8o8v8As+Hiig==
          "]]}, "Charting`Private`Tag#1"]}}, {}}, <|
    "HighlightElements" -> <|
      "Label" -> {"XYLabel"}, "Ball" -> {"InterpolatedBall"}|>, 
     "LayoutOptions" -> <|
      "PanelPlotLayout" -> <||>, 
       "PlotRange" -> {{0., 9.999999795918367}, {0., 1.}}, 
       "Frame" -> {{False, False}, {False, False}}, "AxesOrigin" -> {0, 0}, 
       "ImageSize" -> {360, 360/GoldenRatio}, "Axes" -> {True, True}, 
       "LabelStyle" -> {}, "AspectRatio" -> GoldenRatio^(-1), "DefaultStyle" -> {
         Directive[
          Opacity[1.], 
          RGBColor[0.368417, 0.506779, 0.709798], 
          AbsoluteThickness[2]]}, 
       "HighlightLabelingFunctions" -> <|"CoordinatesToolOptions" -> ({
           Identity[
            Part[#, 1]], 
           Identity[
            Part[#, 2]]}& ), 
         "ScalingFunctions" -> {{Identity, Identity}, {Identity, Identity}}|>,
        "Primitives" -> {}, "GCFlag" -> False|>, 
     "Meta" -> <|
      "DefaultHighlight" -> {"Dynamic", None}, "Index" -> {}, "Function" -> 
       Plot, "GroupHighlight" -> False|>|>, "DynamicHighlight"]],
  AspectRatio->NCache[GoldenRatio^(-1), 0.6180339887498948],
  Axes->{True, True},
  AxesLabel->{None, None},
  AxesOrigin->{0, 0},
  DisplayFunction->Identity,
  Frame->{{False, False}, {False, False}},
  FrameLabel->{{None, None}, {None, None}},
  FrameTicks->{{Automatic, Automatic}, {Automatic, Automatic}},
  GridLines->{None, None},
  GridLinesStyle->Directive[
    GrayLevel[0.5, 0.4]],
  ImagePadding->All,
  Method->{
   "DefaultBoundaryStyle" -> Automatic, 
    "DefaultGraphicsInteraction" -> {
     "Version" -> 1.2, "TrackMousePosition" -> {True, False}, 
      "Effects" -> {
       "Highlight" -> {"ratio" -> 2}, "HighlightPoint" -> {"ratio" -> 2}, 
        "Droplines" -> {
         "freeformCursorMode" -> True, 
          "placement" -> {"x" -> "All", "y" -> "None"}}}}, "DefaultMeshStyle" -> 
    AbsolutePointSize[6], "ScalingFunctions" -> None, 
    "CoordinatesToolOptions" -> {"DisplayFunction" -> ({
        (Identity[#]& )[
         Part[#, 1]], 
        (Identity[#]& )[
         Part[#, 2]]}& ), "CopiedValueFunction" -> ({
        (Identity[#]& )[
         Part[#, 1]], 
        (Identity[#]& )[
         Part[#, 2]]}& )}},
  PlotRange->{{0., 9.999999795918367}, {0., 1.}},
  PlotRangeClipping->True,
  PlotRangePadding->{{
     Scaled[0.02], 
     Scaled[0.02]}, {0, 0}},
  Ticks->{Automatic, Automatic}]], "Output",
 CellChangeTimes->{{3.92112650673862*^9, 3.921126528191146*^9}, 
   3.921136960409617*^9, 3.92119949535117*^9, 3.923993132361621*^9, 
   3.939704089068028*^9},
 CellLabel->"Out[21]=",ExpressionUUID->"1a7131c0-f706-41ac-b213-ee3f06352e55"]
}, Open  ]],

Cell[CellGroupData[{

Cell[BoxData[
 RowBox[{"Export", "[", 
  RowBox[{"\"\<second-order-R.eps\>\"", ",", "%"}], "]"}]], "Input",
 CellChangeTimes->{{3.921126561112292*^9, 3.921126563072806*^9}},
 CellLabel->"In[22]:=",ExpressionUUID->"7bf10fb2-0959-405e-bbc1-9c137f8305a4"],

Cell[BoxData["\<\"second-order-R.eps\"\>"], "Output",
 CellChangeTimes->{3.9211265640968943`*^9, 3.921136970886258*^9, 
  3.921199498188924*^9, 3.9397040891581917`*^9},
 CellLabel->"Out[22]=",ExpressionUUID->"2bac7dfd-fbef-4d09-9f53-d718ddd19e3f"]
}, Open  ]],

Cell[CellGroupData[{

Cell[BoxData[
 RowBox[{"LogLinearPlot", "[", 
  RowBox[{"secondR", ",", 
   RowBox[{"{", 
    RowBox[{"kappa", ",", "0.1", ",", "10"}], "}"}], ",", 
   RowBox[{"PlotRange", "->", 
    RowBox[{"{", 
     RowBox[{"0", ",", "1"}], "}"}]}]}], "]"}]], "Input",
 CellChangeTimes->{{3.923993142529291*^9, 3.923993167928048*^9}},
 CellLabel->"In[23]:=",ExpressionUUID->"41f12002-cc90-4cfd-9800-428370a22a81"],

Cell[BoxData[
 GraphicsBox[
  InterpretationBox[{
    TagBox[{{{}, {}, 
       TagBox[
        {RGBColor[0.368417, 0.506779, 0.709798], AbsoluteThickness[2], 
         Opacity[1.], LineBox[CompressedData["
1:eJwl1PtXzGkcwPGZp2kQmmLL1tFlmFaLHdENqc+3ZHVRZLrOSYtMSRd7DmGI
NnQ5Q9LI5sg9bVtUyDRieSZtUWYy0m1qu+syzXdKmZRmJ7tn94f3ef0Hb+be
gzt5iEKh+P3bf5p9W/YwFknSnCovv9sihoQMzJbtRxJNk48x308MF6eiSod5
SMJMEsmXBYmhqVlUYrUbSXLtzC1O7hMDV8i5nxmIJPVhMLPtjBii5mcVxbgi
Sbj9iBO3SgyndPp3mQwkWdvr6M6GJ1DW++lK9iOqxNTXQN7mXglmV61supUU
yceq4buKS89AS791mM+mSJ5kHfH3Uj6Hcll2fop6FpuLDFLOsyXwS/yZO6oI
Hc46G7ThQV4VuB6xtB0b0WLGq1xOytxqmPdT2IQsZAb/vTj6Lq3sT3j7w0Ar
XTqNXd7Q5JYHaiGVZ+6p4E7hoo1L/PyYr8Hn5JgmrX4SW9iLDq81rwfKbPzq
hkAN9v6jrvbeAik82OeafHBwAst8tcpawwY4eO++KRk6jgvKaOnRq+WwqUIQ
Q5OOYXrt1rwGn3dQ2axlDxWS+KbNhmTthUZYWWW46pRQiY0zg+uT299D0qnD
Dl6PBjF3Y75Sbt4MpNbs1etL/diWWrjwUEoLbPJdFJ1U3INT65/RHytaIViU
Yy3T78DnznoYvwlRgEWcV8+8pia8YSqo43ZLO3hnbk4MM2vAxSVO2M39L5B7
TPrzs6swdygn5FFDJ+z9+vroZX4hLrjWhV08u4Ht913fkejfgJ0nXHc1rAc+
8+jFP85/Ccu2d23eaN0L1uPOUf2FMnC7XSTZ09YLw66i2UbLZsjt1JrUXe+D
EJVBp++2Dth/xaEiPbwfzhzftaMsvQfsv0oWoPkfYBOetD1d2A/p5RleNdUf
wGSdi4YpHARH30HvE7ED8KWtK2NhghLYrPCtEwaDgLFHjkcGCWUerka6h4NQ
0MQResaPgRWKXdC5dQgqcoR6Xl7j0OPyKS+lfwhWtgQ4B+IJ8HdPTHROGIb8
tZLt9DUa8Ku3Pto1NgwLSy4s73w+CRpXqVVwohLScfnP5uumQHCBHrNKpYSJ
8fX8pJppYLAWc3IiRyDSLT7qbMAMcOM+nhQ0jsAH5rR04qUWFs3QHMX2Kgiy
6R9N5eiA1f11NOJXFbRgliC5bhaqDzla7CVVwH5qkMpYSiHEV18KnFxIiGGV
3xnvoxC9pVzULiBhdTtdl3aNShyXjpoOvCXB1uptYfVNKtFcY7ve8B0JNvty
d1LyqYSjA+uLUyMJlqMrfucXUYnoyEpuehMJRsibE1dBJXQTjTeWK0jQfH+u
KEBOJXZlJ7r59JHwnM8IXkpDhFks8HdoSHj6opUSNgcR4aJtL+InSajQu3Xv
sgEidreRBYLPJDzItKMyjBFxgEbsqp4m4c7tgPtUS0SMZBUn2OlISKu7hIac
ESEXBtt90VfDacPwkuUuiLiosy0ymqOGZA4rdLcbItgdUzUr5qrhWOfjEoUn
It5EDKgCDdRwYLw5VBqACMb1Y6piQzVEOd3QmxeECEp5YRpmqCHyRFTpllBE
mFhm1L43UkO4/pQejkBEK0/soF2khlAfXKrdg4hzJ+wjDb9RQ1BWeth6HiLi
Qp85MU3UsLNpOy1xPyK6r/DK7E3V4P//v4g1Ci/ZliVq+AeJVFqR
          "]]},
        Annotation[#, "Charting`Private`Tag#1"]& ]}, {}},
     {"WolframDynamicHighlight", <|
      "Label" -> {"XYLabel"}, "Ball" -> {"InterpolatedBall"}|>}], 
    StyleBox[
     DynamicBox[(Charting`HighlightActionBox["DynamicHighlight", {}, 
       Slot["HighlightElements"], 
       Slot["LayoutOptions"], 
       Slot["Meta"], 
       Charting`HighlightActionFunction["DynamicHighlight", {{{{}, {}, 
           Annotation[{
             Directive[
              Opacity[1.], 
              RGBColor[0.368417, 0.506779, 0.709798], 
              AbsoluteThickness[2]], 
             Line[CompressedData["
1:eJwl1PtXzGkcwPGZp2kQmmLL1tFlmFaLHdENqc+3ZHVRZLrOSYtMSRd7DmGI
NnQ5Q9LI5sg9bVtUyDRieSZtUWYy0m1qu+syzXdKmZRmJ7tn94f3ef0Hb+be
gzt5iEKh+P3bf5p9W/YwFknSnCovv9sihoQMzJbtRxJNk48x308MF6eiSod5
SMJMEsmXBYmhqVlUYrUbSXLtzC1O7hMDV8i5nxmIJPVhMLPtjBii5mcVxbgi
Sbj9iBO3SgyndPp3mQwkWdvr6M6GJ1DW++lK9iOqxNTXQN7mXglmV61supUU
yceq4buKS89AS791mM+mSJ5kHfH3Uj6Hcll2fop6FpuLDFLOsyXwS/yZO6oI
Hc46G7ThQV4VuB6xtB0b0WLGq1xOytxqmPdT2IQsZAb/vTj6Lq3sT3j7w0Ar
XTqNXd7Q5JYHaiGVZ+6p4E7hoo1L/PyYr8Hn5JgmrX4SW9iLDq81rwfKbPzq
hkAN9v6jrvbeAik82OeafHBwAst8tcpawwY4eO++KRk6jgvKaOnRq+WwqUIQ
Q5OOYXrt1rwGn3dQ2axlDxWS+KbNhmTthUZYWWW46pRQiY0zg+uT299D0qnD
Dl6PBjF3Y75Sbt4MpNbs1etL/diWWrjwUEoLbPJdFJ1U3INT65/RHytaIViU
Yy3T78DnznoYvwlRgEWcV8+8pia8YSqo43ZLO3hnbk4MM2vAxSVO2M39L5B7
TPrzs6swdygn5FFDJ+z9+vroZX4hLrjWhV08u4Ht913fkejfgJ0nXHc1rAc+
8+jFP85/Ccu2d23eaN0L1uPOUf2FMnC7XSTZ09YLw66i2UbLZsjt1JrUXe+D
EJVBp++2Dth/xaEiPbwfzhzftaMsvQfsv0oWoPkfYBOetD1d2A/p5RleNdUf
wGSdi4YpHARH30HvE7ED8KWtK2NhghLYrPCtEwaDgLFHjkcGCWUerka6h4NQ
0MQResaPgRWKXdC5dQgqcoR6Xl7j0OPyKS+lfwhWtgQ4B+IJ8HdPTHROGIb8
tZLt9DUa8Ku3Pto1NgwLSy4s73w+CRpXqVVwohLScfnP5uumQHCBHrNKpYSJ
8fX8pJppYLAWc3IiRyDSLT7qbMAMcOM+nhQ0jsAH5rR04qUWFs3QHMX2Kgiy
6R9N5eiA1f11NOJXFbRgliC5bhaqDzla7CVVwH5qkMpYSiHEV18KnFxIiGGV
3xnvoxC9pVzULiBhdTtdl3aNShyXjpoOvCXB1uptYfVNKtFcY7ve8B0JNvty
d1LyqYSjA+uLUyMJlqMrfucXUYnoyEpuehMJRsibE1dBJXQTjTeWK0jQfH+u
KEBOJXZlJ7r59JHwnM8IXkpDhFks8HdoSHj6opUSNgcR4aJtL+InSajQu3Xv
sgEidreRBYLPJDzItKMyjBFxgEbsqp4m4c7tgPtUS0SMZBUn2OlISKu7hIac
ESEXBtt90VfDacPwkuUuiLiosy0ymqOGZA4rdLcbItgdUzUr5qrhWOfjEoUn
It5EDKgCDdRwYLw5VBqACMb1Y6piQzVEOd3QmxeECEp5YRpmqCHyRFTpllBE
mFhm1L43UkO4/pQejkBEK0/soF2khlAfXKrdg4hzJ+wjDb9RQ1BWeth6HiLi
Qp85MU3UsLNpOy1xPyK6r/DK7E3V4P//v4g1Ci/ZliVq+AeJVFqR
              "]]}, "Charting`Private`Tag#1"]}}, {}}, <|
        "HighlightElements" -> <|
          "Label" -> {"XYLabel"}, "Ball" -> {"InterpolatedBall"}|>, 
         "LayoutOptions" -> <|
          "PanelPlotLayout" -> <||>, 
           "PlotRange" -> {{-2.3025849990109806`, 2.302584999010981}, {0., 
            1.}}, "Frame" -> {{False, False}, {False, False}}, 
           "AxesOrigin" -> {-2.3985260406364324`, 0}, 
           "ImageSize" -> {360, 360/GoldenRatio}, "Axes" -> {True, True}, 
           "LabelStyle" -> {}, "AspectRatio" -> GoldenRatio^(-1), 
           "DefaultStyle" -> {
             Directive[
              Opacity[1.], 
              RGBColor[0.368417, 0.506779, 0.709798], 
              AbsoluteThickness[2]]}, 
           "HighlightLabelingFunctions" -> <|"CoordinatesToolOptions" -> ({
               Exp[
                Part[#, 1]], 
               Identity[
                Part[#, 2]]}& ), 
             "ScalingFunctions" -> {{Log, Exp}, {Identity, Identity}}|>, 
           "Primitives" -> {}, "GCFlag" -> False|>, 
         "Meta" -> <|
          "DefaultHighlight" -> {"Dynamic", None}, "Index" -> {}, "Function" -> 
           Plot, "GroupHighlight" -> False|>|>]]& )[<|
       "HighlightElements" -> <|
         "Label" -> {"XYLabel"}, "Ball" -> {"InterpolatedBall"}|>, 
        "LayoutOptions" -> <|
         "PanelPlotLayout" -> <||>, 
          "PlotRange" -> {{-2.3025849990109806`, 2.302584999010981}, {0., 
           1.}}, "Frame" -> {{False, False}, {False, False}}, 
          "AxesOrigin" -> {-2.3985260406364324`, 0}, 
          "ImageSize" -> {360, 360/GoldenRatio}, "Axes" -> {True, True}, 
          "LabelStyle" -> {}, "AspectRatio" -> GoldenRatio^(-1), 
          "DefaultStyle" -> {
            Directive[
             Opacity[1.], 
             RGBColor[0.368417, 0.506779, 0.709798], 
             AbsoluteThickness[2]]}, 
          "HighlightLabelingFunctions" -> <|"CoordinatesToolOptions" -> ({
              Exp[
               Part[#, 1]], 
              Identity[
               Part[#, 2]]}& ), 
            "ScalingFunctions" -> {{Log, Exp}, {Identity, Identity}}|>, 
          "Primitives" -> {}, "GCFlag" -> False|>, 
        "Meta" -> <|
         "DefaultHighlight" -> {"Dynamic", None}, "Index" -> {}, "Function" -> 
          Plot, "GroupHighlight" -> False|>|>],
      ImageSizeCache->{{4.503599627370496*^15, -4.503599627370496*^15}, {
       4.503599627370496*^15, -4.503599627370496*^15}}],
     Selectable->False]},
   Annotation[{{{{}, {}, 
       Annotation[{
         Directive[
          Opacity[1.], 
          RGBColor[0.368417, 0.506779, 0.709798], 
          AbsoluteThickness[2]], 
         Line[CompressedData["
1:eJwl1PtXzGkcwPGZp2kQmmLL1tFlmFaLHdENqc+3ZHVRZLrOSYtMSRd7DmGI
NnQ5Q9LI5sg9bVtUyDRieSZtUWYy0m1qu+syzXdKmZRmJ7tn94f3ef0Hb+be
gzt5iEKh+P3bf5p9W/YwFknSnCovv9sihoQMzJbtRxJNk48x308MF6eiSod5
SMJMEsmXBYmhqVlUYrUbSXLtzC1O7hMDV8i5nxmIJPVhMLPtjBii5mcVxbgi
Sbj9iBO3SgyndPp3mQwkWdvr6M6GJ1DW++lK9iOqxNTXQN7mXglmV61supUU
yceq4buKS89AS791mM+mSJ5kHfH3Uj6Hcll2fop6FpuLDFLOsyXwS/yZO6oI
Hc46G7ThQV4VuB6xtB0b0WLGq1xOytxqmPdT2IQsZAb/vTj6Lq3sT3j7w0Ar
XTqNXd7Q5JYHaiGVZ+6p4E7hoo1L/PyYr8Hn5JgmrX4SW9iLDq81rwfKbPzq
hkAN9v6jrvbeAik82OeafHBwAst8tcpawwY4eO++KRk6jgvKaOnRq+WwqUIQ
Q5OOYXrt1rwGn3dQ2axlDxWS+KbNhmTthUZYWWW46pRQiY0zg+uT299D0qnD
Dl6PBjF3Y75Sbt4MpNbs1etL/diWWrjwUEoLbPJdFJ1U3INT65/RHytaIViU
Yy3T78DnznoYvwlRgEWcV8+8pia8YSqo43ZLO3hnbk4MM2vAxSVO2M39L5B7
TPrzs6swdygn5FFDJ+z9+vroZX4hLrjWhV08u4Ht913fkejfgJ0nXHc1rAc+
8+jFP85/Ccu2d23eaN0L1uPOUf2FMnC7XSTZ09YLw66i2UbLZsjt1JrUXe+D
EJVBp++2Dth/xaEiPbwfzhzftaMsvQfsv0oWoPkfYBOetD1d2A/p5RleNdUf
wGSdi4YpHARH30HvE7ED8KWtK2NhghLYrPCtEwaDgLFHjkcGCWUerka6h4NQ
0MQResaPgRWKXdC5dQgqcoR6Xl7j0OPyKS+lfwhWtgQ4B+IJ8HdPTHROGIb8
tZLt9DUa8Ku3Pto1NgwLSy4s73w+CRpXqVVwohLScfnP5uumQHCBHrNKpYSJ
8fX8pJppYLAWc3IiRyDSLT7qbMAMcOM+nhQ0jsAH5rR04qUWFs3QHMX2Kgiy
6R9N5eiA1f11NOJXFbRgliC5bhaqDzla7CVVwH5qkMpYSiHEV18KnFxIiGGV
3xnvoxC9pVzULiBhdTtdl3aNShyXjpoOvCXB1uptYfVNKtFcY7ve8B0JNvty
d1LyqYSjA+uLUyMJlqMrfucXUYnoyEpuehMJRsibE1dBJXQTjTeWK0jQfH+u
KEBOJXZlJ7r59JHwnM8IXkpDhFks8HdoSHj6opUSNgcR4aJtL+InSajQu3Xv
sgEidreRBYLPJDzItKMyjBFxgEbsqp4m4c7tgPtUS0SMZBUn2OlISKu7hIac
ESEXBtt90VfDacPwkuUuiLiosy0ymqOGZA4rdLcbItgdUzUr5qrhWOfjEoUn
It5EDKgCDdRwYLw5VBqACMb1Y6piQzVEOd3QmxeECEp5YRpmqCHyRFTpllBE
mFhm1L43UkO4/pQejkBEK0/soF2khlAfXKrdg4hzJ+wjDb9RQ1BWeth6HiLi
Qp85MU3UsLNpOy1xPyK6r/DK7E3V4P//v4g1Ci/ZliVq+AeJVFqR
          "]]}, "Charting`Private`Tag#1"]}}, {}}, <|
    "HighlightElements" -> <|
      "Label" -> {"XYLabel"}, "Ball" -> {"InterpolatedBall"}|>, 
     "LayoutOptions" -> <|
      "PanelPlotLayout" -> <||>, 
       "PlotRange" -> {{-2.3025849990109806`, 2.302584999010981}, {0., 1.}}, 
       "Frame" -> {{False, False}, {False, False}}, 
       "AxesOrigin" -> {-2.3985260406364324`, 0}, 
       "ImageSize" -> {360, 360/GoldenRatio}, "Axes" -> {True, True}, 
       "LabelStyle" -> {}, "AspectRatio" -> GoldenRatio^(-1), "DefaultStyle" -> {
         Directive[
          Opacity[1.], 
          RGBColor[0.368417, 0.506779, 0.709798], 
          AbsoluteThickness[2]]}, 
       "HighlightLabelingFunctions" -> <|"CoordinatesToolOptions" -> ({
           Exp[
            Part[#, 1]], 
           Identity[
            Part[#, 2]]}& ), 
         "ScalingFunctions" -> {{Log, Exp}, {Identity, Identity}}|>, 
       "Primitives" -> {}, "GCFlag" -> False|>, 
     "Meta" -> <|
      "DefaultHighlight" -> {"Dynamic", None}, "Index" -> {}, "Function" -> 
       Plot, "GroupHighlight" -> False|>|>, "DynamicHighlight"]],
  AspectRatio->NCache[GoldenRatio^(-1), 0.6180339887498948],
  Axes->{True, True},
  AxesLabel->{None, None},
  AxesOrigin->{-2.3985260406364324`, 0},
  DisplayFunction->Identity,
  Frame->{{False, False}, {False, False}},
  FrameLabel->{{None, None}, {None, None}},
  FrameTicks->{{Automatic, Automatic}, {
     Charting`ScaledTicks[{Log, Exp}, {Log, Exp}, "Nice", WorkingPrecision -> 
      MachinePrecision, RotateLabel -> 0], 
     Charting`ScaledFrameTicks[{Log, Exp}]}},
  GridLines->{None, None},
  GridLinesStyle->Directive[
    GrayLevel[0.5, 0.4]],
  ImagePadding->All,
  Method->{
   "DefaultBoundaryStyle" -> Automatic, 
    "DefaultGraphicsInteraction" -> {
     "Version" -> 1.2, "TrackMousePosition" -> {True, False}, 
      "Effects" -> {
       "Highlight" -> {"ratio" -> 2}, "HighlightPoint" -> {"ratio" -> 2}, 
        "Droplines" -> {
         "freeformCursorMode" -> True, 
          "placement" -> {"x" -> "All", "y" -> "None"}}}}, "DefaultMeshStyle" -> 
    AbsolutePointSize[6], "ScalingFunctions" -> None, 
    "CoordinatesToolOptions" -> {"DisplayFunction" -> ({
        (Exp[#]& )[
         Part[#, 1]], 
        (Identity[#]& )[
         Part[#, 2]]}& ), "CopiedValueFunction" -> ({
        (Exp[#]& )[
         Part[#, 1]], 
        (Identity[#]& )[
         Part[#, 2]]}& )}},
  PlotRange->{{-2.3025849990109806`, 2.302584999010981}, {0., 1.}},
  PlotRangeClipping->True,
  PlotRangePadding->{{
     Scaled[0.02], 
     Scaled[0.02]}, {0, 0}},
  Ticks->FrontEndValueCache[{
     Charting`ScaledTicks[{Log, Exp}, {Log, Exp}, "Nice", WorkingPrecision -> 
      MachinePrecision, RotateLabel -> 0], 
     Automatic}, {{{-2.3025850929940455`, 
       FormBox[
        TagBox[
         InterpretationBox[
          StyleBox["\"0.1\"", ShowStringCharacters -> False], 0.1, AutoDelete -> 
          True], NumberForm[#, {
           DirectedInfinity[1], 1}]& ], TraditionalForm], {0.01, 
       0.}}, {-0.6931471805599453, 
       FormBox[
        TagBox[
         InterpretationBox[
          StyleBox["\"0.5\"", ShowStringCharacters -> False], 0.5, AutoDelete -> 
          True], NumberForm[#, {
           DirectedInfinity[1], 1}]& ], TraditionalForm], {0.01, 0.}}, {0., 
       FormBox["1", TraditionalForm], {0.01, 0.}}, {1.6094379124341003`, 
       FormBox["5", TraditionalForm], {0.01, 0.}}, {2.302585092994046, 
       FormBox["10", TraditionalForm], {0.01, 0.}}, {-4.605170185988091, 
       FormBox[
        TemplateBox[{0, 0}, "Spacer2"], TraditionalForm], {0.005, 
       0.}}, {-3.912023005428146, 
       FormBox[
        TemplateBox[{0, 0}, "Spacer2"], TraditionalForm], {0.005, 
       0.}}, {-3.506557897319982, 
       FormBox[
        TemplateBox[{0, 0}, "Spacer2"], TraditionalForm], {0.005, 
       0.}}, {-3.2188758248682006`, 
       FormBox[
        TemplateBox[{0, 0}, "Spacer2"], TraditionalForm], {0.005, 
       0.}}, {-2.995732273553991, 
       FormBox[
        TemplateBox[{0, 0}, "Spacer2"], TraditionalForm], {0.005, 
       0.}}, {-2.8134107167600364`, 
       FormBox[
        TemplateBox[{0, 0}, "Spacer2"], TraditionalForm], {0.005, 
       0.}}, {-2.659260036932778, 
       FormBox[
        TemplateBox[{0, 0}, "Spacer2"], TraditionalForm], {0.005, 
       0.}}, {-2.5257286443082556`, 
       FormBox[
        TemplateBox[{0, 0}, "Spacer2"], TraditionalForm], {0.005, 
       0.}}, {-2.4079456086518722`, 
       FormBox[
        TemplateBox[{0, 0}, "Spacer2"], TraditionalForm], {0.005, 
       0.}}, {-1.6094379124341003`, 
       FormBox[
        TemplateBox[{0, 0}, "Spacer2"], TraditionalForm], {0.005, 
       0.}}, {-1.2039728043259361`, 
       FormBox[
        TemplateBox[{0, 0}, "Spacer2"], TraditionalForm], {0.005, 
       0.}}, {-0.916290731874155, 
       FormBox[
        TemplateBox[{0, 0}, "Spacer2"], TraditionalForm], {0.005, 
       0.}}, {-0.5108256237659907, 
       FormBox[
        TemplateBox[{0, 0}, "Spacer2"], TraditionalForm], {0.005, 
       0.}}, {-0.35667494393873245`, 
       FormBox[
        TemplateBox[{0, 0}, "Spacer2"], TraditionalForm], {0.005, 
       0.}}, {-0.2231435513142097, 
       FormBox[
        TemplateBox[{0, 0}, "Spacer2"], TraditionalForm], {0.005, 
       0.}}, {-0.10536051565782628`, 
       FormBox[
        TemplateBox[{0, 0}, "Spacer2"], TraditionalForm], {0.005, 0.}}, {
      0.6931471805599453, 
       FormBox[
        TemplateBox[{0, 0}, "Spacer2"], TraditionalForm], {0.005, 0.}}, {
      1.0986122886681098`, 
       FormBox[
        TemplateBox[{0, 0}, "Spacer2"], TraditionalForm], {0.005, 0.}}, {
      1.3862943611198906`, 
       FormBox[
        TemplateBox[{0, 0}, "Spacer2"], TraditionalForm], {0.005, 0.}}, {
      1.791759469228055, 
       FormBox[
        TemplateBox[{0, 0}, "Spacer2"], TraditionalForm], {0.005, 0.}}, {
      1.9459101490553132`, 
       FormBox[
        TemplateBox[{0, 0}, "Spacer2"], TraditionalForm], {0.005, 0.}}, {
      2.0794415416798357`, 
       FormBox[
        TemplateBox[{0, 0}, "Spacer2"], TraditionalForm], {0.005, 0.}}, {
      2.1972245773362196`, 
       FormBox[
        TemplateBox[{0, 0}, "Spacer2"], TraditionalForm], {0.005, 0.}}, {
      2.995732273553991, 
       FormBox[
        TemplateBox[{0, 0}, "Spacer2"], TraditionalForm], {0.005, 0.}}, {
      3.4011973816621555`, 
       FormBox[
        TemplateBox[{0, 0}, "Spacer2"], TraditionalForm], {0.005, 0.}}, {
      3.6888794541139363`, 
       FormBox[
        TemplateBox[{0, 0}, "Spacer2"], TraditionalForm], {0.005, 0.}}, {
      3.912023005428146, 
       FormBox[
        TemplateBox[{0, 0}, "Spacer2"], TraditionalForm], {0.005, 0.}}, {
      4.605170185988092, 
       FormBox[
        TemplateBox[{0, 0}, "Spacer2"], TraditionalForm], {0.005, 0.}}, {
      5.298317366548036, 
       FormBox[
        TemplateBox[{0, 0}, "Spacer2"], TraditionalForm], {0.005, 0.}}}, 
     Automatic}]]], "Output",
 CellChangeTimes->{{3.923993147490384*^9, 3.9239931685336246`*^9}, 
   3.923993206257828*^9, 3.939704089219902*^9},
 CellLabel->"Out[23]=",ExpressionUUID->"d2aa8b39-13c6-43b0-ba25-53d2c1e1eaeb"]
}, Open  ]],

Cell[CellGroupData[{

Cell[BoxData[
 RowBox[{"Export", "[", 
  RowBox[{"\"\<second-order-R-loglinear.eps\>\"", ",", "%"}], "]"}]], "Input",\

 CellChangeTimes->{{3.923993203131999*^9, 3.923993204518655*^9}},
 CellLabel->"In[24]:=",ExpressionUUID->"4a1602de-f35f-4c96-b0ca-1b17adf4fd34"],

Cell[BoxData["\<\"second-order-R-loglinear.eps\"\>"], "Output",
 CellChangeTimes->{3.923993208103513*^9, 3.939704089334323*^9},
 CellLabel->"Out[24]=",ExpressionUUID->"8e985c10-26e1-4b3e-b336-27cf9f4f92e4"]
}, Open  ]],

Cell[CellGroupData[{

Cell[BoxData[
 RowBox[{"Limit", "[", 
  RowBox[{"secondR", ",", 
   RowBox[{"kappa", "->", "Infinity"}]}], "]"}]], "Input",
 CellLabel->"In[25]:=",ExpressionUUID->"c0e5055f-92c5-483b-bdb4-4d9dc058df40"],

Cell[BoxData["1"], "Output",
 CellChangeTimes->{3.9262117243419037`*^9, 3.939704089336721*^9},
 CellLabel->"Out[25]=",ExpressionUUID->"d047907b-2adf-40ef-ada2-dfc0ff876769"]
}, Open  ]],

Cell[CellGroupData[{

Cell[BoxData[
 RowBox[{"N", "[", 
  RowBox[{"secondR", "/.", 
   RowBox[{"{", 
    RowBox[{"kappa", "->", "10"}], "}"}]}], "]"}]], "Input",
 CellLabel->"In[26]:=",ExpressionUUID->"03bcdcec-9fb8-48a2-998a-492acf7ee642"],

Cell[BoxData["0.9090909090909091`"], "Output",
 CellChangeTimes->{3.926211733357376*^9, 3.939704089345039*^9},
 CellLabel->"Out[26]=",ExpressionUUID->"a5e2964c-4427-4200-8470-c25391aefb5e"]
}, Open  ]],

Cell[CellGroupData[{

Cell[BoxData[
 RowBox[{"compl", "=", 
  RowBox[{"Simplify", "[", 
   RowBox[{"first", "^", 
    RowBox[{"(", 
     RowBox[{"3", "/", "2"}], ")"}]}], "]"}]}]], "Input",
 CellChangeTimes->{{3.9211266234222507`*^9, 3.921126660227323*^9}},
 CellLabel->"In[27]:=",ExpressionUUID->"7a44b219-24e6-426a-82f1-eeb47db16ddc"],

Cell[BoxData[
 SuperscriptBox[
  RowBox[{"(", 
   FractionBox[
    RowBox[{"Cos", "[", "theta", "]"}], 
    SqrtBox[
     RowBox[{
      SuperscriptBox[
       RowBox[{"Cos", "[", "theta", "]"}], "2"], "+", 
      RowBox[{
       SuperscriptBox["kappa", "2"], " ", 
       SuperscriptBox[
        RowBox[{"Sin", "[", "theta", "]"}], "2"]}]}]]], ")"}], 
  RowBox[{"3", "/", "2"}]]], "Output",
 CellChangeTimes->{{3.921126637325326*^9, 3.921126661928807*^9}, 
   3.921136974660365*^9, 3.921137081513425*^9, 3.923993218454104*^9, 
   3.925264573080432*^9, 3.939704089354051*^9},
 CellLabel->"Out[27]=",ExpressionUUID->"87a43023-46dc-433a-9405-c04700712a82"]
}, Open  ]],

Cell[CellGroupData[{

Cell[BoxData[
 RowBox[{"complcos", "=", 
  RowBox[{"Integrate", "[", 
   RowBox[{
    RowBox[{"compl", " ", 
     RowBox[{"Cos", "[", 
      RowBox[{"2", " ", "theta"}], "]"}]}], ",", 
    RowBox[{"{", 
     RowBox[{"theta", ",", 
      RowBox[{
       RowBox[{"-", "Pi"}], "/", "2"}], ",", 
      RowBox[{"Pi", "/", "2"}]}], "}"}], ",", " ", 
    RowBox[{"Assumptions", "->", 
     RowBox[{"{", 
      RowBox[{"kappa", ">", "1"}], "}"}]}]}], "]"}]}]], "Input",
 CellChangeTimes->{{3.921126664713538*^9, 3.921126670901127*^9}, {
  3.921136976937031*^9, 3.921136977504424*^9}},
 CellLabel->"In[28]:=",ExpressionUUID->"8de28aae-e67d-476b-8e37-dbcc1d7c05e9"],

Cell[BoxData[
 RowBox[{
  RowBox[{"-", 
   FractionBox[
    RowBox[{"3", " ", 
     SuperscriptBox["kappa", "2"], " ", "\[Pi]"}], 
    RowBox[{
     SqrtBox["2"], " ", 
     SuperscriptBox[
      RowBox[{"(", 
       RowBox[{
        RowBox[{"-", "1"}], "+", 
        SuperscriptBox["kappa", "2"]}], ")"}], 
      RowBox[{"7", "/", "4"}]]}]]}], "+", 
  FractionBox[
   RowBox[{"8", " ", "kappa", " ", 
    SqrtBox["\[Pi]"], " ", 
    RowBox[{"Gamma", "[", 
     FractionBox["5", "4"], "]"}], " ", 
    RowBox[{"(", 
     RowBox[{"1", "-", 
      RowBox[{"3", " ", 
       RowBox[{"Hypergeometric2F1", "[", 
        RowBox[{
         FractionBox["1", "2"], ",", "1", ",", 
         FractionBox["3", "4"], ",", 
         FractionBox["1", 
          SuperscriptBox["kappa", "2"]]}], "]"}]}]}], ")"}]}], 
   RowBox[{
    RowBox[{"(", 
     RowBox[{
      RowBox[{"-", "1"}], "+", 
      SuperscriptBox["kappa", "2"]}], ")"}], " ", 
    RowBox[{"Gamma", "[", 
     RowBox[{"-", 
      FractionBox["1", "4"]}], "]"}]}]]}]], "Output",
 CellChangeTimes->{3.921126685173723*^9, 3.9211369820530033`*^9, 
  3.92113708541995*^9, 3.92399323399968*^9, 3.9252645889444942`*^9, 
  3.9397041066372967`*^9},
 CellLabel->"Out[28]=",ExpressionUUID->"5a237534-ca6f-4c6e-803f-dfd95ea92a85"]
}, Open  ]],

Cell[CellGroupData[{

Cell[BoxData[
 RowBox[{"complsin", "=", 
  RowBox[{"Integrate", "[", 
   RowBox[{
    RowBox[{"compl", " ", 
     RowBox[{"Sin", "[", 
      RowBox[{"2", " ", "theta"}], "]"}]}], ",", 
    RowBox[{"{", 
     RowBox[{"theta", ",", 
      RowBox[{
       RowBox[{"-", "Pi"}], "/", "2"}], ",", 
      RowBox[{"Pi", "/", "2"}]}], "}"}], ",", " ", 
    RowBox[{"Assumptions", "->", 
     RowBox[{"{", 
      RowBox[{"kappa", ">", "1"}], "}"}]}]}], "]"}]}]], "Input",
 CellChangeTimes->{{3.921126709516996*^9, 3.921126715001852*^9}, {
  3.921136984535285*^9, 3.921136985748497*^9}},
 CellLabel->"In[29]:=",ExpressionUUID->"b817cf82-72e8-4c60-bf53-32a53b6c8415"],

Cell[BoxData["0"], "Output",
 CellChangeTimes->{3.921126717465048*^9, 3.921136986772477*^9, 
  3.921137086167802*^9, 3.923993236054347*^9, 3.925264590974248*^9, 
  3.9397041155177917`*^9},
 CellLabel->"Out[29]=",ExpressionUUID->"fc9d8fab-fd37-439b-97b6-29bc89fc29f4"]
}, Open  ]],

Cell[CellGroupData[{

Cell[BoxData[
 RowBox[{"complnorm", "=", 
  RowBox[{"Integrate", "[", 
   RowBox[{"compl", ",", 
    RowBox[{"{", 
     RowBox[{"theta", ",", 
      RowBox[{
       RowBox[{"-", "Pi"}], "/", "2"}], ",", 
      RowBox[{"Pi", "/", "2"}]}], "}"}], ",", " ", 
    RowBox[{"Assumptions", "->", 
     RowBox[{"{", 
      RowBox[{"kappa", ">", "1"}], "}"}]}]}], "]"}]}]], "Input",
 CellChangeTimes->{{3.921126721678819*^9, 3.921126727170177*^9}, {
  3.921136989895017*^9, 3.921136990215903*^9}},
 CellLabel->"In[30]:=",ExpressionUUID->"21081312-aefd-4e41-8899-4eecf669f14e"],

Cell[BoxData[
 RowBox[{
  RowBox[{"-", 
   FractionBox[
    RowBox[{
     SqrtBox["2"], " ", "\[Pi]"}], 
    SuperscriptBox[
     RowBox[{"(", 
      RowBox[{
       RowBox[{"-", "1"}], "+", 
       SuperscriptBox["kappa", "2"]}], ")"}], 
     RowBox[{"3", "/", "4"}]]]}], "-", 
  FractionBox[
   RowBox[{"16", " ", 
    SqrtBox["\[Pi]"], " ", 
    RowBox[{"Gamma", "[", 
     FractionBox["5", "4"], "]"}], " ", 
    RowBox[{"Hypergeometric2F1", "[", 
     RowBox[{
      FractionBox["1", "2"], ",", "1", ",", 
      FractionBox["3", "4"], ",", 
      FractionBox["1", 
       SuperscriptBox["kappa", "2"]]}], "]"}]}], 
   RowBox[{"kappa", " ", 
    RowBox[{"Gamma", "[", 
     RowBox[{"-", 
      FractionBox["1", "4"]}], "]"}]}]]}]], "Output",
 CellChangeTimes->{3.921126728275366*^9, 3.921136993075695*^9, 
  3.921137087462297*^9, 3.92399323665359*^9, 3.925264591573798*^9, 
  3.93970412110187*^9},
 CellLabel->"Out[30]=",ExpressionUUID->"5962bbb4-94c8-4ad0-8a0f-c22c26cd896b"]
}, Open  ]],

Cell[CellGroupData[{

Cell[BoxData[
 RowBox[{"complR", "=", 
  RowBox[{"Simplify", "[", 
   RowBox[{"complcos", "/", "complnorm"}], "]"}]}]], "Input",
 CellChangeTimes->{{3.921126741040802*^9, 3.921126752682884*^9}},
 CellLabel->"In[31]:=",ExpressionUUID->"6678bf11-dcd0-4a1c-b6c7-33ad98f33fdb"],

Cell[BoxData[
 RowBox[{
  RowBox[{"(", 
   RowBox[{
    SuperscriptBox["kappa", "2"], " ", 
    RowBox[{"(", 
     RowBox[{
      RowBox[{"3", " ", "kappa", " ", 
       SqrtBox[
        RowBox[{"2", " ", "\[Pi]"}]], " ", 
       RowBox[{"Gamma", "[", 
        RowBox[{"-", 
         FractionBox["1", "4"]}], "]"}]}], "-", 
      RowBox[{"16", " ", 
       SuperscriptBox[
        RowBox[{"(", 
         RowBox[{
          RowBox[{"-", "1"}], "+", 
          SuperscriptBox["kappa", "2"]}], ")"}], 
        RowBox[{"3", "/", "4"}]], " ", 
       RowBox[{"Gamma", "[", 
        FractionBox["5", "4"], "]"}]}], "+", 
      RowBox[{"48", " ", 
       SuperscriptBox[
        RowBox[{"(", 
         RowBox[{
          RowBox[{"-", "1"}], "+", 
          SuperscriptBox["kappa", "2"]}], ")"}], 
        RowBox[{"3", "/", "4"}]], " ", 
       RowBox[{"Gamma", "[", 
        FractionBox["5", "4"], "]"}], " ", 
       RowBox[{"Hypergeometric2F1", "[", 
        RowBox[{
         FractionBox["1", "2"], ",", "1", ",", 
         FractionBox["3", "4"], ",", 
         FractionBox["1", 
          SuperscriptBox["kappa", "2"]]}], "]"}]}]}], ")"}]}], ")"}], "/", 
  RowBox[{"(", 
   RowBox[{"2", " ", 
    RowBox[{"(", 
     RowBox[{
      RowBox[{"-", "1"}], "+", 
      SuperscriptBox["kappa", "2"]}], ")"}], " ", 
    RowBox[{"(", 
     RowBox[{
      RowBox[{"kappa", " ", 
       SqrtBox[
        RowBox[{"2", " ", "\[Pi]"}]], " ", 
       RowBox[{"Gamma", "[", 
        RowBox[{"-", 
         FractionBox["1", "4"]}], "]"}]}], "+", 
      RowBox[{"16", " ", 
       SuperscriptBox[
        RowBox[{"(", 
         RowBox[{
          RowBox[{"-", "1"}], "+", 
          SuperscriptBox["kappa", "2"]}], ")"}], 
        RowBox[{"3", "/", "4"}]], " ", 
       RowBox[{"Gamma", "[", 
        FractionBox["5", "4"], "]"}], " ", 
       RowBox[{"Hypergeometric2F1", "[", 
        RowBox[{
         FractionBox["1", "2"], ",", "1", ",", 
         FractionBox["3", "4"], ",", 
         FractionBox["1", 
          SuperscriptBox["kappa", "2"]]}], "]"}]}]}], ")"}]}], 
   ")"}]}]], "Output",
 CellChangeTimes->{3.921126753162592*^9, 3.92112825639838*^9, 
  3.921136996977968*^9, 3.921137089511561*^9, 3.923993236685221*^9, 
  3.925264591596854*^9, 3.939704121137065*^9},
 CellLabel->"Out[31]=",ExpressionUUID->"1949f3a5-ed8d-414b-a3d8-ad4de56099f1"]
}, Open  ]],

Cell[CellGroupData[{

Cell[BoxData[
 RowBox[{"TeXForm", "[", "%", "]"}]], "Input",
 CellChangeTimes->{{3.921126756573826*^9, 3.921126759901843*^9}},
 CellLabel->"In[32]:=",ExpressionUUID->"180b5012-efc1-4bcf-84f7-2c916c206402"],

Cell["\<\
\\frac{\\kappa ^2 \\left(48 \\left(\\kappa ^2-1\\right)^{3/4} \\Gamma \\left(\
\\frac{5}{4}\\right)
   \\, _2F_1\\left(\\frac{1}{2},1;\\frac{3}{4};\\frac{1}{\\kappa \
^2}\\right)-16 \\left(\\kappa
   ^2-1\\right)^{3/4} \\Gamma \\left(\\frac{5}{4}\\right)+3 \\sqrt{2 \\pi } \
\\kappa  \\Gamma
   \\left(-\\frac{1}{4}\\right)\\right)}{2 \\left(\\kappa ^2-1\\right) \
\\left(16 \\left(\\kappa
   ^2-1\\right)^{3/4} \\Gamma \\left(\\frac{5}{4}\\right) \\,
   _2F_1\\left(\\frac{1}{2},1;\\frac{3}{4};\\frac{1}{\\kappa \
^2}\\right)+\\sqrt{2 \\pi } \\kappa 
   \\Gamma \\left(-\\frac{1}{4}\\right)\\right)}\
\>", "Output",
 CellChangeTimes->{3.9211267605987167`*^9, 3.921136999296318*^9, 
  3.921137092302437*^9, 3.939704121161673*^9},
 CellLabel->
  "Out[32]//TeXForm=",ExpressionUUID->"ae9b623e-748c-4c97-890c-ac131b2ca0c3"]
}, Open  ]],

Cell[CellGroupData[{

Cell[BoxData[
 RowBox[{"Plot", "[", 
  RowBox[{"complR", ",", 
   RowBox[{"{", 
    RowBox[{"kappa", ",", "0", ",", "10"}], "}"}], ",", 
   RowBox[{"PlotRange", "->", 
    RowBox[{"{", 
     RowBox[{"0", ",", "1"}], "}"}]}], ",", 
   RowBox[{"PlotPoints", "->", "100"}]}], "]"}]], "Input",
 CellChangeTimes->{{3.921126801244566*^9, 3.921126803457387*^9}, {
  3.921137095283969*^9, 3.921137110645753*^9}, {3.921199503502586*^9, 
  3.921199530466944*^9}},
 CellLabel->"In[33]:=",ExpressionUUID->"0a880bfc-61fa-4e12-8bfe-af80ecb117af"],

Cell[BoxData[
 GraphicsBox[
  InterpretationBox[{
    TagBox[{{{}, {}, 
       TagBox[
        {RGBColor[0.368417, 0.506779, 0.709798], AbsoluteThickness[2], 
         Opacity[1.], LineBox[CompressedData["
1:eJwBIQPe/CFib1JlAgAAADEAAAACAAAAJA5FfVwdez6dh3YlcqF2Pno2VCxe
31g/FTXtL5+6VD/wO5vxJ99oP/n8GP+2smQ/q74+1AzfeD+Lyg4gPKN0PwiA
kEX/3og/EX6oEa6EhD+3YDl++N6YP1YJQyi0SJQ/DtGNGvXeqD8+jk/Y4dSj
PzoJuGjz3rg/NInGcGP8sj9EscBlzUq5PzZmm7aYR7M/TlnJYqe2uT+U4ZCv
lpKzP2Gp2lxbjro/Uk2vs+0ntD+ISf1Qwz28P4ytA74OULU/1YlCOZOcvz++
YNV5UZa3PziF5oQZLcM/FwOCn2z8uz/TBXFVuerJP1tHPAFGHcI/zhKRzqFA
0z9cXnxE6/PIP/n8OKBLbNk/0rHaktDCzj+ya1lq7A7gP+QEAPSUINI/jWA9
roUu4z81euxDnmHUP4hNiqMQkeY/84buCeWL1j/wH7uYW57mP+Ob56Pjk9Y/
WfLrjaar5j/aAnGO3pvWPyqXTXg8xuY/37quX8mr1j/M4BBNaPvmP7Grnztz
y9Y/EHSX9r9l5z98P5MXGgrXP5iapElvOug/6gYZ1MWE1z8AbdU+ukfoP75s
YWVTjNc/aT8GNAVV6D+UP3mW3ZPXPzrkZx6bb+g/oFpm4eei1z/cLSvzxqTo
P/MU6FrUwNc/IMGxnB4P6T8W8R/bDvzXP4iT4pFpHOk/iqY9fGcD2D/xZROH
tCnpP/j1ceG8Ctg/wgp1cUpE6T9Q3OcAXhnYP2RUOEZ2eek/Uuka0Xk22D/C
EbHvbIXpP74nq3T/PNg/NfmZMAyU6T8aYHak9ETYPwae+xqiruk/0+oy1mJT
2D9ucCwQ7bvpPwcXxzeVWtg/1kJdBTjJ6T88eVF3xGHYPz4VjvqC1uk/nWDt
lvBo2D/HRiOmbOTpP3r73gJvcNg/LlaWLzTw6T/jWHObxHbYP7bEbW+a/Ok/
IgmE62x92D/EoRzvZhXqPxd+V3q1itg/4Ft67v9G6j8uvqWBJqXYPxjQNe0x
quo/GApEqYnZ2D+IuKzqlXDrPxESRahfQNk/aoma5V397D+FxpaEoAbaP6os
jws=
          "]], LineBox[CompressedData["
1:eJwVznk01gkXB3A9SCb7/iDL8zv2LSItuDd7SpaUkD3KzKBMyJimN1v28hwx
vNNijZRhZjKlxdbMYCThtZQhPOsPTxmyZXl/88c993zO+Z57v9phsd4RNCEh
oVhq/t2zdLmFhO0fQXJ1JD/xm3fwVRhbUPJiHu7nehmK8MagTfy1faDrAhid
bX3qpDIOeibRsSULi5A5d1k50mUCQgbHP9qlLEH4YxmHNZ33ULssciTQYgU8
K0vpl2veQ9r87b7Ct6vQMPDlXmHNSTCPlaizivwM7zXM1cj0SRCcMw3ykN+A
x4dbLWQFk/A9h4jsr9iE6thPBmuuUyD9MZLgGgqhgmDI8kjVFOiPxNfObwkh
WSwi7bA2BYYpgtGGP7Yh5wK7ReA4DVZftiUY36ahz86aj94F02CgsPn89Flh
9LTO+uvx4DRE1i6WlhiLoAz9ndhX8iyo+86JxaSJYuRc1fjCcRaMygqNYLco
6qjNzuvnsUCarbCvrnw76sVMjmp1siC/YtqEkSiGJY3mR023WLBEqPe62+7A
3eIvxkx2syFyqv6tlYI4xtkbrArC2NASVlfQPyaOGgrPLA7cYENob+h4ctkX
GGw/Ld7bzIadl+KKJxN2ok5cEEOFy4Y707Nrn20lUF7UKuKZFAcO5rV19ytK
4i9lEvqb1hxoXdlyDJqQRC+TohahQA7ke6z4LFVKYUZ8Z+vCFQ6cYbm9cUuW
RglmtdLFSg4wbwmv12rLYGefCs35dw4scfN/l8iXwTJz2rt8Lgc29ZZH41dk
sGTQ9NymGBc+uxY6PAmQRaeT//nNWocL65lB0/5/yqLHqbWqIQcuzNcGjgwZ
yWFBWujbpGAu5LTuV/HLl0MXs4nsJ0lcMFiyz9+/Koep/1X71f0mF55KXPVb
PC2P265LidjUc8HLftZfskse/7J9ffPrTi7kRlveM96jgHLn6g6cmKTySY2u
ukUKeKhhtH5ymQsfKgO0vt+miExzz7C70jxQbjzg3hChiDlKau56OjxwGHNu
wH5FrFV/Ndh3kAcKG2ZBwzZKWF491P21Fw9GN91DXe8qoTUx8Eg8ggflmiWl
yhLKeMp5jNecxIMQbbpB23ll5O8Xc8/K5UG7SgLtwoAyMm5cHU25zQN9MyG5
K3YqqHvNJDS1kQepui0JZ8tVsCHtcFxPOw+mbOpk66XomJdoqyHzPx6wXS8u
r12iYx+5500Whwd/W8VZMMbouDltwoxbovoculVxz0UVH6UXfzosxodu040o
sQeq6DVv21yhxIdg2QPJ0VJquIP2t5e/Dh9W5CrbzZPUUPvEoexFSz5kfLIP
7htTQ+Fvb8aZOfBBZVnK4pWrOvoZVWg4evPh9qi0f+VDdZykFTiJh/Chq3Gu
56rMLpzc/tMcRlP3albinyfvQuGLnmWuyXxQv7rv4sDELiz8tWeAnskHx0tV
NS5HNdCoYyvx55t8kIn4oNfepIFNr5jx7eV8eGMRs66kqokdnLBHP9fzoUhT
Vaw7XRPb5fMqQ5/ywWNuLdKX1EQxv+MB63/w4eSpscx4XS1cn2q7ptNP9e/y
ShIEaGFdUoqf6DgfzOtCCwfztDDdNePyNI8PQeqZ3fwOLWzhmB65sMiHwB27
dGmrWigtKci+scWHoTNHH1wz1Mbk3SzTFnES3ngy3W1CtFEupc6ySIEEl4dx
9CCmNp5kWbula5BwPa3ti9QObZypSrNU1ifBb0ZXeXhFG8OVVl+7WZBwq133
2A+GDLw0WHOn8iAJ4Qa2dzNDGJg9mhhe6kRChZBAncNk4IhbVM/zYyQ0eUu2
OL9kYP10f3aeLwlHLB2+G1pl4Oln7bgQQoJ/hvyZASMCGYtX+plRJMycXYvc
CiVQY4Jj1xFHwrGXHtdNiwnU3JSPL0smwbgApro7Cey8kCV4mUrCfpHapntd
BOY8NZ7gUXZOlMtJ6ybQeMr7lUQaCSGB7D12PQTue69f7kO50CAnvfE1gUEn
hE1ZlDfahvR/GCLQpP6nXloGCb3/RMdGsAg0P9RnZZdJwruIYQd7NoHSdN/h
UMq8EVTR5BA4nBOVkE6Z1iLfNsIlcK+vxcMeyntznsgdnSHwrWLAhn8WCXcI
0SaLfwgsL3LST8wm4UFRTLb0AoEzl6vLSyk3i48EzVI+71Gs+oLy4If7YtWf
CCzqMBAWzSFhxzNPP/oqgf0x9N+YlBXNmk2WKA/obtNooswoJ2gDa9S/2W9T
RinbZC7dz10ncP0XHUetXBIOfw6+ErVB4HVb3zIHyidjuo47bxIoy1Fbj6Qc
PmmhT2wRWD3/jU825fM+P65vUT5eGXz/IeX/A7+PSzQ=
          "]]},
        Annotation[#, "Charting`Private`Tag#1"]& ], {}}, {}},
     {"WolframDynamicHighlight", <|
      "Label" -> {"XYLabel"}, "Ball" -> {"InterpolatedBall"}|>}], 
    StyleBox[
     DynamicBox[(Charting`HighlightActionBox["DynamicHighlight", {}, 
       Slot["HighlightElements"], 
       Slot["LayoutOptions"], 
       Slot["Meta"], 
       Charting`HighlightActionFunction["DynamicHighlight", {{{{}, {}, 
           Annotation[{
             Directive[
              Opacity[1.], 
              RGBColor[0.368417, 0.506779, 0.709798], 
              AbsoluteThickness[2]], 
             Line[CompressedData["
1:eJwBIQPe/CFib1JlAgAAADEAAAACAAAAJA5FfVwdez6dh3YlcqF2Pno2VCxe
31g/FTXtL5+6VD/wO5vxJ99oP/n8GP+2smQ/q74+1AzfeD+Lyg4gPKN0PwiA
kEX/3og/EX6oEa6EhD+3YDl++N6YP1YJQyi0SJQ/DtGNGvXeqD8+jk/Y4dSj
PzoJuGjz3rg/NInGcGP8sj9EscBlzUq5PzZmm7aYR7M/TlnJYqe2uT+U4ZCv
lpKzP2Gp2lxbjro/Uk2vs+0ntD+ISf1Qwz28P4ytA74OULU/1YlCOZOcvz++
YNV5UZa3PziF5oQZLcM/FwOCn2z8uz/TBXFVuerJP1tHPAFGHcI/zhKRzqFA
0z9cXnxE6/PIP/n8OKBLbNk/0rHaktDCzj+ya1lq7A7gP+QEAPSUINI/jWA9
roUu4z81euxDnmHUP4hNiqMQkeY/84buCeWL1j/wH7uYW57mP+Ob56Pjk9Y/
WfLrjaar5j/aAnGO3pvWPyqXTXg8xuY/37quX8mr1j/M4BBNaPvmP7Grnztz
y9Y/EHSX9r9l5z98P5MXGgrXP5iapElvOug/6gYZ1MWE1z8AbdU+ukfoP75s
YWVTjNc/aT8GNAVV6D+UP3mW3ZPXPzrkZx6bb+g/oFpm4eei1z/cLSvzxqTo
P/MU6FrUwNc/IMGxnB4P6T8W8R/bDvzXP4iT4pFpHOk/iqY9fGcD2D/xZROH
tCnpP/j1ceG8Ctg/wgp1cUpE6T9Q3OcAXhnYP2RUOEZ2eek/Uuka0Xk22D/C
EbHvbIXpP74nq3T/PNg/NfmZMAyU6T8aYHak9ETYPwae+xqiruk/0+oy1mJT
2D9ucCwQ7bvpPwcXxzeVWtg/1kJdBTjJ6T88eVF3xGHYPz4VjvqC1uk/nWDt
lvBo2D/HRiOmbOTpP3r73gJvcNg/LlaWLzTw6T/jWHObxHbYP7bEbW+a/Ok/
IgmE62x92D/EoRzvZhXqPxd+V3q1itg/4Ft67v9G6j8uvqWBJqXYPxjQNe0x
quo/GApEqYnZ2D+IuKzqlXDrPxESRahfQNk/aoma5V397D+FxpaEoAbaP6os
jws=
              "]], 
             Line[CompressedData["
1:eJwVznk01gkXB3A9SCb7/iDL8zv2LSItuDd7SpaUkD3KzKBMyJimN1v28hwx
vNNijZRhZjKlxdbMYCThtZQhPOsPTxmyZXl/88c993zO+Z57v9phsd4RNCEh
oVhq/t2zdLmFhO0fQXJ1JD/xm3fwVRhbUPJiHu7nehmK8MagTfy1faDrAhid
bX3qpDIOeibRsSULi5A5d1k50mUCQgbHP9qlLEH4YxmHNZ33ULssciTQYgU8
K0vpl2veQ9r87b7Ct6vQMPDlXmHNSTCPlaizivwM7zXM1cj0SRCcMw3ykN+A
x4dbLWQFk/A9h4jsr9iE6thPBmuuUyD9MZLgGgqhgmDI8kjVFOiPxNfObwkh
WSwi7bA2BYYpgtGGP7Yh5wK7ReA4DVZftiUY36ahz86aj94F02CgsPn89Flh
9LTO+uvx4DRE1i6WlhiLoAz9ndhX8iyo+86JxaSJYuRc1fjCcRaMygqNYLco
6qjNzuvnsUCarbCvrnw76sVMjmp1siC/YtqEkSiGJY3mR023WLBEqPe62+7A
3eIvxkx2syFyqv6tlYI4xtkbrArC2NASVlfQPyaOGgrPLA7cYENob+h4ctkX
GGw/Ld7bzIadl+KKJxN2ok5cEEOFy4Y707Nrn20lUF7UKuKZFAcO5rV19ytK
4i9lEvqb1hxoXdlyDJqQRC+TohahQA7ke6z4LFVKYUZ8Z+vCFQ6cYbm9cUuW
RglmtdLFSg4wbwmv12rLYGefCs35dw4scfN/l8iXwTJz2rt8Lgc29ZZH41dk
sGTQ9NymGBc+uxY6PAmQRaeT//nNWocL65lB0/5/yqLHqbWqIQcuzNcGjgwZ
yWFBWujbpGAu5LTuV/HLl0MXs4nsJ0lcMFiyz9+/Koep/1X71f0mF55KXPVb
PC2P265LidjUc8HLftZfskse/7J9ffPrTi7kRlveM96jgHLn6g6cmKTySY2u
ukUKeKhhtH5ymQsfKgO0vt+miExzz7C70jxQbjzg3hChiDlKau56OjxwGHNu
wH5FrFV/Ndh3kAcKG2ZBwzZKWF491P21Fw9GN91DXe8qoTUx8Eg8ggflmiWl
yhLKeMp5jNecxIMQbbpB23ll5O8Xc8/K5UG7SgLtwoAyMm5cHU25zQN9MyG5
K3YqqHvNJDS1kQepui0JZ8tVsCHtcFxPOw+mbOpk66XomJdoqyHzPx6wXS8u
r12iYx+5500Whwd/W8VZMMbouDltwoxbovoculVxz0UVH6UXfzosxodu040o
sQeq6DVv21yhxIdg2QPJ0VJquIP2t5e/Dh9W5CrbzZPUUPvEoexFSz5kfLIP
7htTQ+Fvb8aZOfBBZVnK4pWrOvoZVWg4evPh9qi0f+VDdZykFTiJh/Chq3Gu
56rMLpzc/tMcRlP3albinyfvQuGLnmWuyXxQv7rv4sDELiz8tWeAnskHx0tV
NS5HNdCoYyvx55t8kIn4oNfepIFNr5jx7eV8eGMRs66kqokdnLBHP9fzoUhT
Vaw7XRPb5fMqQ5/ywWNuLdKX1EQxv+MB63/w4eSpscx4XS1cn2q7ptNP9e/y
ShIEaGFdUoqf6DgfzOtCCwfztDDdNePyNI8PQeqZ3fwOLWzhmB65sMiHwB27
dGmrWigtKci+scWHoTNHH1wz1Mbk3SzTFnES3ngy3W1CtFEupc6ySIEEl4dx
9CCmNp5kWbula5BwPa3ti9QObZypSrNU1ifBb0ZXeXhFG8OVVl+7WZBwq133
2A+GDLw0WHOn8iAJ4Qa2dzNDGJg9mhhe6kRChZBAncNk4IhbVM/zYyQ0eUu2
OL9kYP10f3aeLwlHLB2+G1pl4Oln7bgQQoJ/hvyZASMCGYtX+plRJMycXYvc
CiVQY4Jj1xFHwrGXHtdNiwnU3JSPL0smwbgApro7Cey8kCV4mUrCfpHapntd
BOY8NZ7gUXZOlMtJ6ybQeMr7lUQaCSGB7D12PQTue69f7kO50CAnvfE1gUEn
hE1ZlDfahvR/GCLQpP6nXloGCb3/RMdGsAg0P9RnZZdJwruIYQd7NoHSdN/h
UMq8EVTR5BA4nBOVkE6Z1iLfNsIlcK+vxcMeyntznsgdnSHwrWLAhn8WCXcI
0SaLfwgsL3LST8wm4UFRTLb0AoEzl6vLSyk3i48EzVI+71Gs+oLy4If7YtWf
CCzqMBAWzSFhxzNPP/oqgf0x9N+YlBXNmk2WKA/obtNooswoJ2gDa9S/2W9T
RinbZC7dz10ncP0XHUetXBIOfw6+ErVB4HVb3zIHyidjuo47bxIoy1Fbj6Qc
PmmhT2wRWD3/jU825fM+P65vUT5eGXz/IeX/A7+PSzQ=
              "]]}, "Charting`Private`Tag#1"], {}}}, {}}, <|
        "HighlightElements" -> <|
          "Label" -> {"XYLabel"}, "Ball" -> {"InterpolatedBall"}|>, 
         "LayoutOptions" -> <|
          "PanelPlotLayout" -> <||>, 
           "PlotRange" -> {{0., 9.999999898989898}, {0., 1.}}, 
           "Frame" -> {{False, False}, {False, False}}, 
           "AxesOrigin" -> {0, 0}, "ImageSize" -> {360, 360/GoldenRatio}, 
           "Axes" -> {True, True}, "LabelStyle" -> {}, "AspectRatio" -> 
           GoldenRatio^(-1), "DefaultStyle" -> {
             Directive[
              Opacity[1.], 
              RGBColor[0.368417, 0.506779, 0.709798], 
              AbsoluteThickness[2]]}, 
           "HighlightLabelingFunctions" -> <|"CoordinatesToolOptions" -> ({
               Identity[
                Part[#, 1]], 
               Identity[
                Part[#, 2]]}& ), 
             "ScalingFunctions" -> {{Identity, Identity}, {
               Identity, Identity}}|>, "Primitives" -> {}, "GCFlag" -> 
           False|>, 
         "Meta" -> <|
          "DefaultHighlight" -> {"Dynamic", None}, "Index" -> {}, "Function" -> 
           Plot, "GroupHighlight" -> False|>|>]]& )[<|
       "HighlightElements" -> <|
         "Label" -> {"XYLabel"}, "Ball" -> {"InterpolatedBall"}|>, 
        "LayoutOptions" -> <|
         "PanelPlotLayout" -> <||>, 
          "PlotRange" -> {{0., 9.999999898989898}, {0., 1.}}, 
          "Frame" -> {{False, False}, {False, False}}, "AxesOrigin" -> {0, 0},
           "ImageSize" -> {360, 360/GoldenRatio}, "Axes" -> {True, True}, 
          "LabelStyle" -> {}, "AspectRatio" -> GoldenRatio^(-1), 
          "DefaultStyle" -> {
            Directive[
             Opacity[1.], 
             RGBColor[0.368417, 0.506779, 0.709798], 
             AbsoluteThickness[2]]}, 
          "HighlightLabelingFunctions" -> <|"CoordinatesToolOptions" -> ({
              Identity[
               Part[#, 1]], 
              Identity[
               Part[#, 2]]}& ), 
            "ScalingFunctions" -> {{Identity, Identity}, {
              Identity, Identity}}|>, "Primitives" -> {}, "GCFlag" -> False|>,
         "Meta" -> <|
         "DefaultHighlight" -> {"Dynamic", None}, "Index" -> {}, "Function" -> 
          Plot, "GroupHighlight" -> False|>|>],
      ImageSizeCache->{{4.503599627370496*^15, -4.503599627370496*^15}, {
       4.503599627370496*^15, -4.503599627370496*^15}}],
     Selectable->False]},
   Annotation[{{{{}, {}, 
       Annotation[{
         Directive[
          Opacity[1.], 
          RGBColor[0.368417, 0.506779, 0.709798], 
          AbsoluteThickness[2]], 
         Line[CompressedData["
1:eJwBIQPe/CFib1JlAgAAADEAAAACAAAAJA5FfVwdez6dh3YlcqF2Pno2VCxe
31g/FTXtL5+6VD/wO5vxJ99oP/n8GP+2smQ/q74+1AzfeD+Lyg4gPKN0PwiA
kEX/3og/EX6oEa6EhD+3YDl++N6YP1YJQyi0SJQ/DtGNGvXeqD8+jk/Y4dSj
PzoJuGjz3rg/NInGcGP8sj9EscBlzUq5PzZmm7aYR7M/TlnJYqe2uT+U4ZCv
lpKzP2Gp2lxbjro/Uk2vs+0ntD+ISf1Qwz28P4ytA74OULU/1YlCOZOcvz++
YNV5UZa3PziF5oQZLcM/FwOCn2z8uz/TBXFVuerJP1tHPAFGHcI/zhKRzqFA
0z9cXnxE6/PIP/n8OKBLbNk/0rHaktDCzj+ya1lq7A7gP+QEAPSUINI/jWA9
roUu4z81euxDnmHUP4hNiqMQkeY/84buCeWL1j/wH7uYW57mP+Ob56Pjk9Y/
WfLrjaar5j/aAnGO3pvWPyqXTXg8xuY/37quX8mr1j/M4BBNaPvmP7Grnztz
y9Y/EHSX9r9l5z98P5MXGgrXP5iapElvOug/6gYZ1MWE1z8AbdU+ukfoP75s
YWVTjNc/aT8GNAVV6D+UP3mW3ZPXPzrkZx6bb+g/oFpm4eei1z/cLSvzxqTo
P/MU6FrUwNc/IMGxnB4P6T8W8R/bDvzXP4iT4pFpHOk/iqY9fGcD2D/xZROH
tCnpP/j1ceG8Ctg/wgp1cUpE6T9Q3OcAXhnYP2RUOEZ2eek/Uuka0Xk22D/C
EbHvbIXpP74nq3T/PNg/NfmZMAyU6T8aYHak9ETYPwae+xqiruk/0+oy1mJT
2D9ucCwQ7bvpPwcXxzeVWtg/1kJdBTjJ6T88eVF3xGHYPz4VjvqC1uk/nWDt
lvBo2D/HRiOmbOTpP3r73gJvcNg/LlaWLzTw6T/jWHObxHbYP7bEbW+a/Ok/
IgmE62x92D/EoRzvZhXqPxd+V3q1itg/4Ft67v9G6j8uvqWBJqXYPxjQNe0x
quo/GApEqYnZ2D+IuKzqlXDrPxESRahfQNk/aoma5V397D+FxpaEoAbaP6os
jws=
          "]], 
         Line[CompressedData["
1:eJwVznk01gkXB3A9SCb7/iDL8zv2LSItuDd7SpaUkD3KzKBMyJimN1v28hwx
vNNijZRhZjKlxdbMYCThtZQhPOsPTxmyZXl/88c993zO+Z57v9phsd4RNCEh
oVhq/t2zdLmFhO0fQXJ1JD/xm3fwVRhbUPJiHu7nehmK8MagTfy1faDrAhid
bX3qpDIOeibRsSULi5A5d1k50mUCQgbHP9qlLEH4YxmHNZ33ULssciTQYgU8
K0vpl2veQ9r87b7Ct6vQMPDlXmHNSTCPlaizivwM7zXM1cj0SRCcMw3ykN+A
x4dbLWQFk/A9h4jsr9iE6thPBmuuUyD9MZLgGgqhgmDI8kjVFOiPxNfObwkh
WSwi7bA2BYYpgtGGP7Yh5wK7ReA4DVZftiUY36ahz86aj94F02CgsPn89Flh
9LTO+uvx4DRE1i6WlhiLoAz9ndhX8iyo+86JxaSJYuRc1fjCcRaMygqNYLco
6qjNzuvnsUCarbCvrnw76sVMjmp1siC/YtqEkSiGJY3mR023WLBEqPe62+7A
3eIvxkx2syFyqv6tlYI4xtkbrArC2NASVlfQPyaOGgrPLA7cYENob+h4ctkX
GGw/Ld7bzIadl+KKJxN2ok5cEEOFy4Y707Nrn20lUF7UKuKZFAcO5rV19ytK
4i9lEvqb1hxoXdlyDJqQRC+TohahQA7ke6z4LFVKYUZ8Z+vCFQ6cYbm9cUuW
RglmtdLFSg4wbwmv12rLYGefCs35dw4scfN/l8iXwTJz2rt8Lgc29ZZH41dk
sGTQ9NymGBc+uxY6PAmQRaeT//nNWocL65lB0/5/yqLHqbWqIQcuzNcGjgwZ
yWFBWujbpGAu5LTuV/HLl0MXs4nsJ0lcMFiyz9+/Koep/1X71f0mF55KXPVb
PC2P265LidjUc8HLftZfskse/7J9ffPrTi7kRlveM96jgHLn6g6cmKTySY2u
ukUKeKhhtH5ymQsfKgO0vt+miExzz7C70jxQbjzg3hChiDlKau56OjxwGHNu
wH5FrFV/Ndh3kAcKG2ZBwzZKWF491P21Fw9GN91DXe8qoTUx8Eg8ggflmiWl
yhLKeMp5jNecxIMQbbpB23ll5O8Xc8/K5UG7SgLtwoAyMm5cHU25zQN9MyG5
K3YqqHvNJDS1kQepui0JZ8tVsCHtcFxPOw+mbOpk66XomJdoqyHzPx6wXS8u
r12iYx+5500Whwd/W8VZMMbouDltwoxbovoculVxz0UVH6UXfzosxodu040o
sQeq6DVv21yhxIdg2QPJ0VJquIP2t5e/Dh9W5CrbzZPUUPvEoexFSz5kfLIP
7htTQ+Fvb8aZOfBBZVnK4pWrOvoZVWg4evPh9qi0f+VDdZykFTiJh/Chq3Gu
56rMLpzc/tMcRlP3albinyfvQuGLnmWuyXxQv7rv4sDELiz8tWeAnskHx0tV
NS5HNdCoYyvx55t8kIn4oNfepIFNr5jx7eV8eGMRs66kqokdnLBHP9fzoUhT
Vaw7XRPb5fMqQ5/ywWNuLdKX1EQxv+MB63/w4eSpscx4XS1cn2q7ptNP9e/y
ShIEaGFdUoqf6DgfzOtCCwfztDDdNePyNI8PQeqZ3fwOLWzhmB65sMiHwB27
dGmrWigtKci+scWHoTNHH1wz1Mbk3SzTFnES3ngy3W1CtFEupc6ySIEEl4dx
9CCmNp5kWbula5BwPa3ti9QObZypSrNU1ifBb0ZXeXhFG8OVVl+7WZBwq133
2A+GDLw0WHOn8iAJ4Qa2dzNDGJg9mhhe6kRChZBAncNk4IhbVM/zYyQ0eUu2
OL9kYP10f3aeLwlHLB2+G1pl4Oln7bgQQoJ/hvyZASMCGYtX+plRJMycXYvc
CiVQY4Jj1xFHwrGXHtdNiwnU3JSPL0smwbgApro7Cey8kCV4mUrCfpHapntd
BOY8NZ7gUXZOlMtJ6ybQeMr7lUQaCSGB7D12PQTue69f7kO50CAnvfE1gUEn
hE1ZlDfahvR/GCLQpP6nXloGCb3/RMdGsAg0P9RnZZdJwruIYQd7NoHSdN/h
UMq8EVTR5BA4nBOVkE6Z1iLfNsIlcK+vxcMeyntznsgdnSHwrWLAhn8WCXcI
0SaLfwgsL3LST8wm4UFRTLb0AoEzl6vLSyk3i48EzVI+71Gs+oLy4If7YtWf
CCzqMBAWzSFhxzNPP/oqgf0x9N+YlBXNmk2WKA/obtNooswoJ2gDa9S/2W9T
RinbZC7dz10ncP0XHUetXBIOfw6+ErVB4HVb3zIHyidjuo47bxIoy1Fbj6Qc
PmmhT2wRWD3/jU825fM+P65vUT5eGXz/IeX/A7+PSzQ=
          "]]}, "Charting`Private`Tag#1"], {}}}, {}}, <|
    "HighlightElements" -> <|
      "Label" -> {"XYLabel"}, "Ball" -> {"InterpolatedBall"}|>, 
     "LayoutOptions" -> <|
      "PanelPlotLayout" -> <||>, 
       "PlotRange" -> {{0., 9.999999898989898}, {0., 1.}}, 
       "Frame" -> {{False, False}, {False, False}}, "AxesOrigin" -> {0, 0}, 
       "ImageSize" -> {360, 360/GoldenRatio}, "Axes" -> {True, True}, 
       "LabelStyle" -> {}, "AspectRatio" -> GoldenRatio^(-1), "DefaultStyle" -> {
         Directive[
          Opacity[1.], 
          RGBColor[0.368417, 0.506779, 0.709798], 
          AbsoluteThickness[2]]}, 
       "HighlightLabelingFunctions" -> <|"CoordinatesToolOptions" -> ({
           Identity[
            Part[#, 1]], 
           Identity[
            Part[#, 2]]}& ), 
         "ScalingFunctions" -> {{Identity, Identity}, {Identity, Identity}}|>,
        "Primitives" -> {}, "GCFlag" -> False|>, 
     "Meta" -> <|
      "DefaultHighlight" -> {"Dynamic", None}, "Index" -> {}, "Function" -> 
       Plot, "GroupHighlight" -> False|>|>, "DynamicHighlight"]],
  AspectRatio->NCache[GoldenRatio^(-1), 0.6180339887498948],
  Axes->{True, True},
  AxesLabel->{None, None},
  AxesOrigin->{0, 0},
  DisplayFunction->Identity,
  Frame->{{False, False}, {False, False}},
  FrameLabel->{{None, None}, {None, None}},
  FrameTicks->{{Automatic, Automatic}, {Automatic, Automatic}},
  GridLines->{None, None},
  GridLinesStyle->Directive[
    GrayLevel[0.5, 0.4]],
  ImagePadding->All,
  Method->{
   "DefaultBoundaryStyle" -> Automatic, 
    "DefaultGraphicsInteraction" -> {
     "Version" -> 1.2, "TrackMousePosition" -> {True, False}, 
      "Effects" -> {
       "Highlight" -> {"ratio" -> 2}, "HighlightPoint" -> {"ratio" -> 2}, 
        "Droplines" -> {
         "freeformCursorMode" -> True, 
          "placement" -> {"x" -> "All", "y" -> "None"}}}}, "DefaultMeshStyle" -> 
    AbsolutePointSize[6], "ScalingFunctions" -> None, 
    "CoordinatesToolOptions" -> {"DisplayFunction" -> ({
        (Identity[#]& )[
         Part[#, 1]], 
        (Identity[#]& )[
         Part[#, 2]]}& ), "CopiedValueFunction" -> ({
        (Identity[#]& )[
         Part[#, 1]], 
        (Identity[#]& )[
         Part[#, 2]]}& )}},
  PlotRange->{{0., 9.999999898989898}, {0., 1.}},
  PlotRangeClipping->True,
  PlotRangePadding->{{
     Scaled[0.02], 
     Scaled[0.02]}, {0, 0}},
  Ticks->{Automatic, Automatic}]], "Output",
 CellChangeTimes->{
  3.921126804477382*^9, 3.921128245220941*^9, {3.92113709694791*^9, 
   3.921137133750441*^9}, {3.921199508678537*^9, 3.921199531079627*^9}, 
   3.9239932367128696`*^9, 3.939704121196258*^9},
 CellLabel->"Out[33]=",ExpressionUUID->"3f274b64-55fc-4860-9a3f-4e1036ebf88c"]
}, Open  ]],

Cell[CellGroupData[{

Cell[BoxData[
 RowBox[{"Export", "[", 
  RowBox[{"\"\<complex-R.eps\>\"", ",", "%"}], "]"}]], "Input",
 CellChangeTimes->{{3.921126817095789*^9, 3.921126826709618*^9}},
 CellLabel->"In[34]:=",ExpressionUUID->"6d21201b-d5c4-4480-86b1-4fdbc4a12e84"],

Cell[BoxData["\<\"complex-R.eps\"\>"], "Output",
 CellChangeTimes->{
  3.921126827441792*^9, 3.921128251279488*^9, {3.92113711552909*^9, 
   3.921137135477331*^9}, 3.921199536931398*^9, 3.939704121284449*^9},
 CellLabel->"Out[34]=",ExpressionUUID->"98f122d8-19f5-4d20-937f-9a59be19abfc"]
}, Open  ]],

Cell[CellGroupData[{

Cell[BoxData[
 RowBox[{"LogLinearPlot", "[", 
  RowBox[{"complR", ",", 
   RowBox[{"{", 
    RowBox[{"kappa", ",", "0.1", ",", "10"}], "}"}], ",", 
   RowBox[{"PlotRange", "->", 
    RowBox[{"{", 
     RowBox[{"0", ",", "1"}], "}"}]}], ",", 
   RowBox[{"PlotPoints", "->", "100"}]}], "]"}]], "Input",
 CellChangeTimes->{{3.9239932362142777`*^9, 3.923993243964665*^9}},
 CellLabel->"In[35]:=",ExpressionUUID->"a863f77e-f1bc-4914-b44a-de1870aebd19"],

Cell[BoxData[
 GraphicsBox[
  InterpretationBox[{
    TagBox[{{{}, {}, 
       TagBox[
        {RGBColor[0.368417, 0.506779, 0.709798], AbsoluteThickness[2], 
         Opacity[1.], LineBox[CompressedData["
1:eJwVynk4Ffgex/Hj3EYa6lqSa0nFfTxnqMEYW9J3aCxplKRMxOhQ1hnbXMtj
uTSnsqY41nEQI9XQ0LEN8j109hJx4ncwgyjbJUOExG3++DzvPz6vA/RQ10tU
CoXi/3F/10s2uqEumMqZzv4+NiCRDcWmDV8cC6JyqlIPVOcns2HYb+k3SQCV
U3HEzl3AYIPH49D77y5ROV9GKqvR0tlwLimg1NqHyuGE2h59k88Gl/XzqSI3
Kqfu3qwZs44NtvNHvMasqZw7OtuMLV+xQa+f+omSIpVjEfTMbtG5HoLiuxxa
q2U4qgVhabXmDXDb9d8t66dkODkxC+1+Go2werhgUX6ZwtFQGs0WU5pAvOak
HZBN4QSk/vVKeVszZE2lxp43o3C+y6tQV9xqBpbnP28aVG7hzbl5a131Frjw
qd3vDmOb6N/r5nXFohVk1HNsbuhv4kRNv7zWyTYolnjXBvl9wMntuy9zrz6C
vQu2ieG/buDeBcr96Yft8KfhRaK58h7btmRcR8cRmFof/nXB+D1mntgR+aaY
A0aBdc382HX0oK37iW06oJM+flTwcA3F/53c8FzvAGbSqdPBb1ZxRK30Z2ZD
J3yz2ddpabmK0VSWuDzwMazT+jVKIt9hw90j5QtfcOEGe+H5wdYVTM6klKW8
5YLabEro6aVljEu/CdlPeTBm71mobriM5tF9gzur+HCLaq+jEPMWVahfiwpj
BGAW/OAWs24JjaNl7yvQhdBhYujjsLqIjbN2Q+M2IsjYP9PCsl3E62Kd8Rc6
YnBu0dlITfgLu8gDFmXvE3jLjiwu4y1galaW2ucKT+FAA8O+aOMN3pDrjMlT
7YJBp7yQw/+Zx5h6Fv/s/mfwXRlxMZSbw5GIWAZTuxu6T+2husTPovGW+k4l
rR6QR0Y479MZ7P9J21C/vAeEUf5ryWVT+PvC7fzdtOcQlmJ3MkhtEv1UlfKV
257DxHm3i1V3X6HWZ6Me+Y69cOyqt42i5gTGVfhMxo/3wg9hhSNdVS8xyLHO
IzyqDzR+cczrtRrD0lGfTwrkJED3fW0iSx/B6xoWorP3JEDbLG5STB7G+DZJ
7WmbF8D9xulFBF2Kr9u/N5KdegH0g6O6vq79GBcCnJzMfihIH5jfiOpDlUm1
pazPBqCihHdm3qsHLTc/17WWDEAmXT9IeUmMYqPtj17+SOC+bttD32ExahY9
kfGMJiCccH5fzxNj9OFa975YAlT/8Az3AjFK+5rMuIkEooKbHxRbi5Gp3MO5
k0Ig56DTuzk9MdJmKjP3pROonRsCUBQjsXcPLsgkMBu61TP2UoSXaPrn07IJ
NLOu8KKfibD7FyUNLpOA3qIOndEgwp0j/0iLzyfwc2ANZbVUhOUtFsr9hQTk
2p1Z266LsOMQt+pGMYEEU2IVEy7CwGs+LlMlBIpWAhkiDxHG0prZF28TkMRk
qoYc+vg/kat2u0PgeILEvK5XiMMD1nSrWgKXj15OorYJUazfadHwkABj653w
TKUQk2UL9hk2EGhP1vRYiRZiOapq67YQGLKtKXe4KMRB52pTVhuBMmf73Kjj
Qqyo3KVijgRUeT0mMyZCLEr2yr3VQWCwO1BPXUuIFkfKmAZcAqcc3nIzZIUo
Ub5qeo1PYLdrZlPrvABPCH86t19EIE2kds5QKkDtO3+oxj356CW1jt4dAlyY
jvxW9RkB7gmryee/CjBp4IBZWA+Blwpdhrq5AizJ1/tzppeAVtYCh+cvwJtr
Iq/RAQKWLld2qJ0W4Jylu6nnIIEHAoW7aVYC7LS/7tU4TCCv2oeToiNAixWN
oIgRAhZ/HM2ckheg7x67odkxAjVuIoMLK3yM0VwzcpggIFb1/LFmhI+5x5Xc
O18TmOr/X9umkI+dj7gZ1tMEvE5Ge0aw+Rh0xXRX4exHX662mljEx7XYpNkz
8wS+0ijPW2TwMZFlkP7bwkc/ZDJy7Ac+7pdd3tRfItDr2p7Q9C0fG9u/ar22
TACqvDW4wEfjs2nDNqsE6rWnm831+ciIe9rIWicwX6bgNLjBw+0jHFruFgF5
ekm2wWsefkioXFWkSoGmazQU383DLwN5AxnbpOBbeSZkXzkPTQ8xHzN2SCHp
8qv6sHQe+qQY91AUpGAfnlhVGsnDvNW4luJdUmidkrNX8ebh1xHVe9YUpWDk
kzNxzZGH6/dCks6qSOH/vFVw+w==
          "]], 
         LineBox[{{-0.08327669040186478, 
          0.41008492899955307`}, {-0.08313653168784796, 
          0.4101159362075582}, {-0.0824357381177633, 
          0.41027097843780436`}, {-0.08184006358319135, 
          0.41040277242708706`}, {-0.080893992263577, 
          0.41061210752493}, {-0.0803333574075093, 
          0.4107361667454657}, {-0.07973768287293735, 
          0.4108679868125862}, {-0.07937502220041849, 
          0.41094824556779913`}, {-0.07782626841053147, 
          0.41129102361509984`}, {-0.0774951434486664, 
          0.41136431626481595`}, {-0.07682938955708599, 
          0.41151168393604176`}, {-0.07612859598700132, 
          0.4116668175689333}, {-0.07332542170666267, 
          0.4122874516119989}, {-0.07309754319556874, 
          0.41233791178469714`}, {-0.07187079721084703, 
          0.41260957355727695`}}], LineBox[CompressedData["
1:eJwV0Hs0lHkYB3DeQy4Va5LNpbKtqA1Zm2v4/mpzFCWpVS4rSoPipLDEVCoy
2kq6jCWtW8KSlhrbUaST1LHp5t64jZkx401uUVMus+/+8ZznfM75fv94nu/2
HfY+QCkpKW1l5v+dN3+XSoO6yMU9tSwt/6QAAZe3WXvpuKJHR26vHSXAyGSr
iy4nGNdbr2gkxQrwUrN8R9NUDEZEF2eCkwSou/atf1HVWYyyy5zNeALY+jf3
sTIy4eyYKKh+LECDrEIeuKUS04fENgdDuhFSlv7GoKgW0anPIxYv7sFbu9iA
JZkNyJUuvKBW0wM3axujyfYmbPX0argR0YsAVVZtF+c1Mkl6RqFhH2bGi0fT
fVvw+rf77zl1fXj2gxt3JLod6uRFhbVdP76Kkm8W+nbBa7Vz8Di3H2sWvEtv
supGMn+9emlnP84m2QuzXPuwxdH9Ac9SiKIaA0EfSwj749IX1ieEMBLckDfm
D6DEQvy4oUUI1t3yWfZqMVpMkjtmTQfg9O+5TVU8CZr1U9IE0QPgpEXWvVkh
xTdVfjk7Ggcwlro8IeeqDGvv3o4LY4kgcv51qbFiCFn1zQHLAkR4n5X7MY77
Hqemr05ol4lgZls5P/HzMJac0LHgfxQhPv6Zj3fKCDzDS897bhBj9mu5qFU+
CkNt5bvFXDGSDLTNuVVjyFzlmp3aLMYFzSaFdvw4dsfkNSn0JLiXHRETaTUB
D8OHtvv9JJAcz6Bs5BNwTFRzW1IgQbsTR8X34Uc8yzw3bCKVQHjds9g7ehKL
1ccoH9NBfNpWuL/aYQpxvU90T4UPYmVeX/3oxBTqJTOdY7cGoftSmJFS8gkd
NZbb5cJBLNzO5qREfkZBBz+21FgK46i3av4r5ZAuynol8ZXCRVxfnj0sh3uo
Y/4FnhRG62Kf2v79BT6Gyy7xX0uha6JzsoT9FWcexT2qVpVBL3Std7L5NDa2
1igLnGWwdrdptJFMwzvKRU4dkUFLQ7ni5+wZWAR2VSvyZZg02H7nQeAsUjfr
lvW2MX6RvENDbw6+sjl9luoQFG+cFj7unoOH2aWbk7ZDMInrDvfkKVBs1he4
J2QIKjPGS41MlUjPWrOmuvQhTEt0WY1cJTLDTuTl1DL9XE7HO7ESsWtKfrpV
OgTumaLSm5uVycSt0UG3RTTGd1Xyc/5SJp1jfndcnWmEfrK6rFClyAix/Mze
T+OWVp0fT40ix9Y7RGuF0Bg09fjeQoMiDWnPBXzG7N0H7vktoAjRTzyqwmZ8
P6udz6JIyaug6rwwGiEJlGHEcop0evCz2iJp7JtrKey0p4jCsvadVTyNAr3g
iMOOTD7xHt3GeMByZN08J4qEaoRJE44x+b3qjT+BIirDmsUNCTSC651kF10p
8s+HKOw+TiPodJG5qzdFvNa4tcefppGXbT0l2EmRH9e0VRmdodFf9aj26C8U
4aWs59QzDhJ1eebtociqnX+0qaXQ2LtJ68h0IEUe8p4UXEul8WfAdYfLQRQJ
v+M6aM+l0Ruzilq9jyLr7Cr0uhkHFm284nOAIm9zHVxWnGPyta/8P7CZf8wL
snnKuLctwCQ5jCJfZNH6Yb/TWDYyNGxwkLlPI47WPM/058XxKw9RxNT8UMlt
xv8B+albkg==
          "]], 
         LineBox[{{-0.11039740156414131`, 
          0.4040931405388607}, {-0.10976668735106512`, 
          0.40423229395826893`}, {-0.1091009334594847, 
          0.40437918833001135`}, {-0.10836510021089579`, 
          0.40454155742879727`}, {-0.10766430664081114`, 
          0.40469620650315596`}, {-0.10692847339222224`, 
          0.40485860042288346`}, {-0.10626271950064181`, 
          0.40500553916096627`}, {-0.10556192593055716`, 
          0.4051602226767658}, {-0.10489617203897673`, 
          0.40530718258844206`}, {-0.10423392211524671`, 
          0.4054533792170384}}], 
         LineBox[{{-0.10201240649807833`, 
          0.4059438692764174}, {-0.10114692643902373`, 
          0.40613498988908037`}, {-0.1006563709399645, 
          0.4062433249507904}, {-0.09978037897735864, 
          0.4064367940310279}, {-0.09925478379979519, 
          0.4065528838334575}, {-0.09837879183718932, 
          0.4067463807154068}, {-0.09785319665962586, 
          0.4068624871480065}, {-0.09746776019607936, 0.40694763581290516`}}],
          LineBox[{{-0.05647000783608881, 
          0.41602255331550336`}, {-0.05631049287832318, 
          0.416057926972887}, {-0.05585473585613552, 
          0.41615899713863086`}, {-0.0547913028043643, 
          0.4163948423047122}, {-0.054335545782176635`, 
          0.4164959251158173}, {-0.05357595074519719, 
          0.4166644048477072}, {-0.053044234219311585`, 0.4167823468728612}}],
          LineBox[{{-0.0893385547830972, 
          0.4087442664369724}, {-0.08874288024852525, 
          0.40887597297185657`}, {-0.08734129310835592, 
          0.40918590086979273`}, {-0.08674561857378398, 
          0.40931763299732477`}}], 
         LineBox[{{-0.11463369869530311`, 
          0.40315873908812794`}, {-0.11390136941456463`, 
          0.40332023844796894`}, {-0.11327065520148845`, 
          0.40345933914822213`}, {-0.11292025841644618`, 
          0.40353662144119196`}}], 
         LineBox[{{-0.06269109118895048, 
          0.414643349417849}, {-0.06193149615197105, 
          0.41481171145728246`}, {-0.0613238201223875, 0.4149464089515138}}], 
         LineBox[{{-0.03401637854297655, 
          0.42100622833876555`}, {-0.0338264797837317, 
          0.42104841343295235`}}], 
         LineBox[{{-0.0403589971017549, 
          0.41959758472305586`}, {-0.039903240079567234`, 
          0.4196987824310659}}]},
        Annotation[#, "Charting`Private`Tag#1"]& ]}, {}},
     {"WolframDynamicHighlight", <|
      "Label" -> {"XYLabel"}, "Ball" -> {"InterpolatedBall"}|>}], 
    StyleBox[
     DynamicBox[(Charting`HighlightActionBox["DynamicHighlight", {}, 
       Slot["HighlightElements"], 
       Slot["LayoutOptions"], 
       Slot["Meta"], 
       Charting`HighlightActionFunction["DynamicHighlight", {{{{}, {}, 
           Annotation[{
             Directive[
              Opacity[1.], 
              RGBColor[0.368417, 0.506779, 0.709798], 
              AbsoluteThickness[2]], 
             Line[CompressedData["
1:eJwVynk4Ffgex/Hj3EYa6lqSa0nFfTxnqMEYW9J3aCxplKRMxOhQ1hnbXMtj
uTSnsqY41nEQI9XQ0LEN8j109hJx4ncwgyjbJUOExG3++DzvPz6vA/RQ10tU
CoXi/3F/10s2uqEumMqZzv4+NiCRDcWmDV8cC6JyqlIPVOcns2HYb+k3SQCV
U3HEzl3AYIPH49D77y5ROV9GKqvR0tlwLimg1NqHyuGE2h59k88Gl/XzqSI3
Kqfu3qwZs44NtvNHvMasqZw7OtuMLV+xQa+f+omSIpVjEfTMbtG5HoLiuxxa
q2U4qgVhabXmDXDb9d8t66dkODkxC+1+Go2werhgUX6ZwtFQGs0WU5pAvOak
HZBN4QSk/vVKeVszZE2lxp43o3C+y6tQV9xqBpbnP28aVG7hzbl5a131Frjw
qd3vDmOb6N/r5nXFohVk1HNsbuhv4kRNv7zWyTYolnjXBvl9wMntuy9zrz6C
vQu2ieG/buDeBcr96Yft8KfhRaK58h7btmRcR8cRmFof/nXB+D1mntgR+aaY
A0aBdc382HX0oK37iW06oJM+flTwcA3F/53c8FzvAGbSqdPBb1ZxRK30Z2ZD
J3yz2ddpabmK0VSWuDzwMazT+jVKIt9hw90j5QtfcOEGe+H5wdYVTM6klKW8
5YLabEro6aVljEu/CdlPeTBm71mobriM5tF9gzur+HCLaq+jEPMWVahfiwpj
BGAW/OAWs24JjaNl7yvQhdBhYujjsLqIjbN2Q+M2IsjYP9PCsl3E62Kd8Rc6
YnBu0dlITfgLu8gDFmXvE3jLjiwu4y1galaW2ucKT+FAA8O+aOMN3pDrjMlT
7YJBp7yQw/+Zx5h6Fv/s/mfwXRlxMZSbw5GIWAZTuxu6T+2husTPovGW+k4l
rR6QR0Y479MZ7P9J21C/vAeEUf5ryWVT+PvC7fzdtOcQlmJ3MkhtEv1UlfKV
257DxHm3i1V3X6HWZ6Me+Y69cOyqt42i5gTGVfhMxo/3wg9hhSNdVS8xyLHO
IzyqDzR+cczrtRrD0lGfTwrkJED3fW0iSx/B6xoWorP3JEDbLG5STB7G+DZJ
7WmbF8D9xulFBF2Kr9u/N5KdegH0g6O6vq79GBcCnJzMfihIH5jfiOpDlUm1
pazPBqCihHdm3qsHLTc/17WWDEAmXT9IeUmMYqPtj17+SOC+bttD32ExahY9
kfGMJiCccH5fzxNj9OFa975YAlT/8Az3AjFK+5rMuIkEooKbHxRbi5Gp3MO5
k0Ig56DTuzk9MdJmKjP3pROonRsCUBQjsXcPLsgkMBu61TP2UoSXaPrn07IJ
NLOu8KKfibD7FyUNLpOA3qIOndEgwp0j/0iLzyfwc2ANZbVUhOUtFsr9hQTk
2p1Z266LsOMQt+pGMYEEU2IVEy7CwGs+LlMlBIpWAhkiDxHG0prZF28TkMRk
qoYc+vg/kat2u0PgeILEvK5XiMMD1nSrWgKXj15OorYJUazfadHwkABj653w
TKUQk2UL9hk2EGhP1vRYiRZiOapq67YQGLKtKXe4KMRB52pTVhuBMmf73Kjj
Qqyo3KVijgRUeT0mMyZCLEr2yr3VQWCwO1BPXUuIFkfKmAZcAqcc3nIzZIUo
Ub5qeo1PYLdrZlPrvABPCH86t19EIE2kds5QKkDtO3+oxj356CW1jt4dAlyY
jvxW9RkB7gmryee/CjBp4IBZWA+Blwpdhrq5AizJ1/tzppeAVtYCh+cvwJtr
Iq/RAQKWLld2qJ0W4Jylu6nnIIEHAoW7aVYC7LS/7tU4TCCv2oeToiNAixWN
oIgRAhZ/HM2ckheg7x67odkxAjVuIoMLK3yM0VwzcpggIFb1/LFmhI+5x5Xc
O18TmOr/X9umkI+dj7gZ1tMEvE5Ge0aw+Rh0xXRX4exHX662mljEx7XYpNkz
8wS+0ijPW2TwMZFlkP7bwkc/ZDJy7Ac+7pdd3tRfItDr2p7Q9C0fG9u/ar22
TACqvDW4wEfjs2nDNqsE6rWnm831+ciIe9rIWicwX6bgNLjBw+0jHFruFgF5
ekm2wWsefkioXFWkSoGmazQU383DLwN5AxnbpOBbeSZkXzkPTQ8xHzN2SCHp
8qv6sHQe+qQY91AUpGAfnlhVGsnDvNW4luJdUmidkrNX8ebh1xHVe9YUpWDk
kzNxzZGH6/dCks6qSOH/vFVw+w==
              "]], 
             
             Line[{{-0.08327669040186478, 
              0.41008492899955307`}, {-0.08313653168784796, 
              0.4101159362075582}, {-0.0824357381177633, 
              0.41027097843780436`}, {-0.08184006358319135, 
              0.41040277242708706`}, {-0.080893992263577, 
              0.41061210752493}, {-0.0803333574075093, 
              0.4107361667454657}, {-0.07973768287293735, 
              0.4108679868125862}, {-0.07937502220041849, 
              0.41094824556779913`}, {-0.07782626841053147, 
              0.41129102361509984`}, {-0.0774951434486664, 
              0.41136431626481595`}, {-0.07682938955708599, 
              0.41151168393604176`}, {-0.07612859598700132, 
              0.4116668175689333}, {-0.07332542170666267, 
              0.4122874516119989}, {-0.07309754319556874, 
              0.41233791178469714`}, {-0.07187079721084703, 
              0.41260957355727695`}}], 
             Line[CompressedData["
1:eJwV0Hs0lHkYB3DeQy4Va5LNpbKtqA1Zm2v4/mpzFCWpVS4rSoPipLDEVCoy
2kq6jCWtW8KSlhrbUaST1LHp5t64jZkx401uUVMus+/+8ZznfM75fv94nu/2
HfY+QCkpKW1l5v+dN3+XSoO6yMU9tSwt/6QAAZe3WXvpuKJHR26vHSXAyGSr
iy4nGNdbr2gkxQrwUrN8R9NUDEZEF2eCkwSou/atf1HVWYyyy5zNeALY+jf3
sTIy4eyYKKh+LECDrEIeuKUS04fENgdDuhFSlv7GoKgW0anPIxYv7sFbu9iA
JZkNyJUuvKBW0wM3axujyfYmbPX0argR0YsAVVZtF+c1Mkl6RqFhH2bGi0fT
fVvw+rf77zl1fXj2gxt3JLod6uRFhbVdP76Kkm8W+nbBa7Vz8Di3H2sWvEtv
supGMn+9emlnP84m2QuzXPuwxdH9Ac9SiKIaA0EfSwj749IX1ieEMBLckDfm
D6DEQvy4oUUI1t3yWfZqMVpMkjtmTQfg9O+5TVU8CZr1U9IE0QPgpEXWvVkh
xTdVfjk7Ggcwlro8IeeqDGvv3o4LY4kgcv51qbFiCFn1zQHLAkR4n5X7MY77
Hqemr05ol4lgZls5P/HzMJac0LHgfxQhPv6Zj3fKCDzDS897bhBj9mu5qFU+
CkNt5bvFXDGSDLTNuVVjyFzlmp3aLMYFzSaFdvw4dsfkNSn0JLiXHRETaTUB
D8OHtvv9JJAcz6Bs5BNwTFRzW1IgQbsTR8X34Uc8yzw3bCKVQHjds9g7ehKL
1ccoH9NBfNpWuL/aYQpxvU90T4UPYmVeX/3oxBTqJTOdY7cGoftSmJFS8gkd
NZbb5cJBLNzO5qREfkZBBz+21FgK46i3av4r5ZAuynol8ZXCRVxfnj0sh3uo
Y/4FnhRG62Kf2v79BT6Gyy7xX0uha6JzsoT9FWcexT2qVpVBL3Std7L5NDa2
1igLnGWwdrdptJFMwzvKRU4dkUFLQ7ni5+wZWAR2VSvyZZg02H7nQeAsUjfr
lvW2MX6RvENDbw6+sjl9luoQFG+cFj7unoOH2aWbk7ZDMInrDvfkKVBs1he4
J2QIKjPGS41MlUjPWrOmuvQhTEt0WY1cJTLDTuTl1DL9XE7HO7ESsWtKfrpV
OgTumaLSm5uVycSt0UG3RTTGd1Xyc/5SJp1jfndcnWmEfrK6rFClyAix/Mze
T+OWVp0fT40ix9Y7RGuF0Bg09fjeQoMiDWnPBXzG7N0H7vktoAjRTzyqwmZ8
P6udz6JIyaug6rwwGiEJlGHEcop0evCz2iJp7JtrKey0p4jCsvadVTyNAr3g
iMOOTD7xHt3GeMByZN08J4qEaoRJE44x+b3qjT+BIirDmsUNCTSC651kF10p
8s+HKOw+TiPodJG5qzdFvNa4tcefppGXbT0l2EmRH9e0VRmdodFf9aj26C8U
4aWs59QzDhJ1eebtociqnX+0qaXQ2LtJ68h0IEUe8p4UXEul8WfAdYfLQRQJ
v+M6aM+l0Ruzilq9jyLr7Cr0uhkHFm284nOAIm9zHVxWnGPyta/8P7CZf8wL
snnKuLctwCQ5jCJfZNH6Yb/TWDYyNGxwkLlPI47WPM/058XxKw9RxNT8UMlt
xv8B+albkg==
              "]], 
             
             Line[{{-0.11039740156414131`, 
              0.4040931405388607}, {-0.10976668735106512`, 
              0.40423229395826893`}, {-0.1091009334594847, 
              0.40437918833001135`}, {-0.10836510021089579`, 
              0.40454155742879727`}, {-0.10766430664081114`, 
              0.40469620650315596`}, {-0.10692847339222224`, 
              0.40485860042288346`}, {-0.10626271950064181`, 
              0.40500553916096627`}, {-0.10556192593055716`, 
              0.4051602226767658}, {-0.10489617203897673`, 
              0.40530718258844206`}, {-0.10423392211524671`, 
              0.4054533792170384}}], 
             
             Line[{{-0.10201240649807833`, 
              0.4059438692764174}, {-0.10114692643902373`, 
              0.40613498988908037`}, {-0.1006563709399645, 
              0.4062433249507904}, {-0.09978037897735864, 
              0.4064367940310279}, {-0.09925478379979519, 
              0.4065528838334575}, {-0.09837879183718932, 
              0.4067463807154068}, {-0.09785319665962586, 
              0.4068624871480065}, {-0.09746776019607936, 
              0.40694763581290516`}}], 
             
             Line[{{-0.05647000783608881, 
              0.41602255331550336`}, {-0.05631049287832318, 
              0.416057926972887}, {-0.05585473585613552, 
              0.41615899713863086`}, {-0.0547913028043643, 
              0.4163948423047122}, {-0.054335545782176635`, 
              0.4164959251158173}, {-0.05357595074519719, 
              0.4166644048477072}, {-0.053044234219311585`, 
              0.4167823468728612}}], 
             
             Line[{{-0.0893385547830972, 
              0.4087442664369724}, {-0.08874288024852525, 
              0.40887597297185657`}, {-0.08734129310835592, 
              0.40918590086979273`}, {-0.08674561857378398, 
              0.40931763299732477`}}], 
             
             Line[{{-0.11463369869530311`, 
              0.40315873908812794`}, {-0.11390136941456463`, 
              0.40332023844796894`}, {-0.11327065520148845`, 
              0.40345933914822213`}, {-0.11292025841644618`, 
              0.40353662144119196`}}], 
             
             Line[{{-0.06269109118895048, 
              0.414643349417849}, {-0.06193149615197105, 
              0.41481171145728246`}, {-0.0613238201223875, 
              0.4149464089515138}}], 
             
             Line[{{-0.03401637854297655, 
              0.42100622833876555`}, {-0.0338264797837317, 
              0.42104841343295235`}}], 
             
             Line[{{-0.0403589971017549, 
              0.41959758472305586`}, {-0.039903240079567234`, 
              0.4196987824310659}}]}, "Charting`Private`Tag#1"]}}, {}}, <|
        "HighlightElements" -> <|
          "Label" -> {"XYLabel"}, "Ball" -> {"InterpolatedBall"}|>, 
         "LayoutOptions" -> <|
          "PanelPlotLayout" -> <||>, 
           "PlotRange" -> {{-2.302585046477175, 2.3025850464771755`}, {0., 
            1.}}, "Frame" -> {{False, False}, {False, False}}, 
           "AxesOrigin" -> {-2.3985260900803853`, 0}, 
           "ImageSize" -> {360, 360/GoldenRatio}, "Axes" -> {True, True}, 
           "LabelStyle" -> {}, "AspectRatio" -> GoldenRatio^(-1), 
           "DefaultStyle" -> {
             Directive[
              Opacity[1.], 
              RGBColor[0.368417, 0.506779, 0.709798], 
              AbsoluteThickness[2]]}, 
           "HighlightLabelingFunctions" -> <|"CoordinatesToolOptions" -> ({
               Exp[
                Part[#, 1]], 
               Identity[
                Part[#, 2]]}& ), 
             "ScalingFunctions" -> {{Log, Exp}, {Identity, Identity}}|>, 
           "Primitives" -> {}, "GCFlag" -> False|>, 
         "Meta" -> <|
          "DefaultHighlight" -> {"Dynamic", None}, "Index" -> {}, "Function" -> 
           Plot, "GroupHighlight" -> False|>|>]]& )[<|
       "HighlightElements" -> <|
         "Label" -> {"XYLabel"}, "Ball" -> {"InterpolatedBall"}|>, 
        "LayoutOptions" -> <|
         "PanelPlotLayout" -> <||>, 
          "PlotRange" -> {{-2.302585046477175, 2.3025850464771755`}, {0., 
           1.}}, "Frame" -> {{False, False}, {False, False}}, 
          "AxesOrigin" -> {-2.3985260900803853`, 0}, 
          "ImageSize" -> {360, 360/GoldenRatio}, "Axes" -> {True, True}, 
          "LabelStyle" -> {}, "AspectRatio" -> GoldenRatio^(-1), 
          "DefaultStyle" -> {
            Directive[
             Opacity[1.], 
             RGBColor[0.368417, 0.506779, 0.709798], 
             AbsoluteThickness[2]]}, 
          "HighlightLabelingFunctions" -> <|"CoordinatesToolOptions" -> ({
              Exp[
               Part[#, 1]], 
              Identity[
               Part[#, 2]]}& ), 
            "ScalingFunctions" -> {{Log, Exp}, {Identity, Identity}}|>, 
          "Primitives" -> {}, "GCFlag" -> False|>, 
        "Meta" -> <|
         "DefaultHighlight" -> {"Dynamic", None}, "Index" -> {}, "Function" -> 
          Plot, "GroupHighlight" -> False|>|>],
      ImageSizeCache->{{4.503599627370496*^15, -4.503599627370496*^15}, {
       4.503599627370496*^15, -4.503599627370496*^15}}],
     Selectable->False]},
   Annotation[{{{{}, {}, 
       Annotation[{
         Directive[
          Opacity[1.], 
          RGBColor[0.368417, 0.506779, 0.709798], 
          AbsoluteThickness[2]], 
         Line[CompressedData["
1:eJwVynk4Ffgex/Hj3EYa6lqSa0nFfTxnqMEYW9J3aCxplKRMxOhQ1hnbXMtj
uTSnsqY41nEQI9XQ0LEN8j109hJx4ncwgyjbJUOExG3++DzvPz6vA/RQ10tU
CoXi/3F/10s2uqEumMqZzv4+NiCRDcWmDV8cC6JyqlIPVOcns2HYb+k3SQCV
U3HEzl3AYIPH49D77y5ROV9GKqvR0tlwLimg1NqHyuGE2h59k88Gl/XzqSI3
Kqfu3qwZs44NtvNHvMasqZw7OtuMLV+xQa+f+omSIpVjEfTMbtG5HoLiuxxa
q2U4qgVhabXmDXDb9d8t66dkODkxC+1+Go2werhgUX6ZwtFQGs0WU5pAvOak
HZBN4QSk/vVKeVszZE2lxp43o3C+y6tQV9xqBpbnP28aVG7hzbl5a131Frjw
qd3vDmOb6N/r5nXFohVk1HNsbuhv4kRNv7zWyTYolnjXBvl9wMntuy9zrz6C
vQu2ieG/buDeBcr96Yft8KfhRaK58h7btmRcR8cRmFof/nXB+D1mntgR+aaY
A0aBdc382HX0oK37iW06oJM+flTwcA3F/53c8FzvAGbSqdPBb1ZxRK30Z2ZD
J3yz2ddpabmK0VSWuDzwMazT+jVKIt9hw90j5QtfcOEGe+H5wdYVTM6klKW8
5YLabEro6aVljEu/CdlPeTBm71mobriM5tF9gzur+HCLaq+jEPMWVahfiwpj
BGAW/OAWs24JjaNl7yvQhdBhYujjsLqIjbN2Q+M2IsjYP9PCsl3E62Kd8Rc6
YnBu0dlITfgLu8gDFmXvE3jLjiwu4y1galaW2ucKT+FAA8O+aOMN3pDrjMlT
7YJBp7yQw/+Zx5h6Fv/s/mfwXRlxMZSbw5GIWAZTuxu6T+2husTPovGW+k4l
rR6QR0Y479MZ7P9J21C/vAeEUf5ryWVT+PvC7fzdtOcQlmJ3MkhtEv1UlfKV
257DxHm3i1V3X6HWZ6Me+Y69cOyqt42i5gTGVfhMxo/3wg9hhSNdVS8xyLHO
IzyqDzR+cczrtRrD0lGfTwrkJED3fW0iSx/B6xoWorP3JEDbLG5STB7G+DZJ
7WmbF8D9xulFBF2Kr9u/N5KdegH0g6O6vq79GBcCnJzMfihIH5jfiOpDlUm1
pazPBqCihHdm3qsHLTc/17WWDEAmXT9IeUmMYqPtj17+SOC+bttD32ExahY9
kfGMJiCccH5fzxNj9OFa975YAlT/8Az3AjFK+5rMuIkEooKbHxRbi5Gp3MO5
k0Ig56DTuzk9MdJmKjP3pROonRsCUBQjsXcPLsgkMBu61TP2UoSXaPrn07IJ
NLOu8KKfibD7FyUNLpOA3qIOndEgwp0j/0iLzyfwc2ANZbVUhOUtFsr9hQTk
2p1Z266LsOMQt+pGMYEEU2IVEy7CwGs+LlMlBIpWAhkiDxHG0prZF28TkMRk
qoYc+vg/kat2u0PgeILEvK5XiMMD1nSrWgKXj15OorYJUazfadHwkABj653w
TKUQk2UL9hk2EGhP1vRYiRZiOapq67YQGLKtKXe4KMRB52pTVhuBMmf73Kjj
Qqyo3KVijgRUeT0mMyZCLEr2yr3VQWCwO1BPXUuIFkfKmAZcAqcc3nIzZIUo
Ub5qeo1PYLdrZlPrvABPCH86t19EIE2kds5QKkDtO3+oxj356CW1jt4dAlyY
jvxW9RkB7gmryee/CjBp4IBZWA+Blwpdhrq5AizJ1/tzppeAVtYCh+cvwJtr
Iq/RAQKWLld2qJ0W4Jylu6nnIIEHAoW7aVYC7LS/7tU4TCCv2oeToiNAixWN
oIgRAhZ/HM2ckheg7x67odkxAjVuIoMLK3yM0VwzcpggIFb1/LFmhI+5x5Xc
O18TmOr/X9umkI+dj7gZ1tMEvE5Ge0aw+Rh0xXRX4exHX662mljEx7XYpNkz
8wS+0ijPW2TwMZFlkP7bwkc/ZDJy7Ac+7pdd3tRfItDr2p7Q9C0fG9u/ar22
TACqvDW4wEfjs2nDNqsE6rWnm831+ciIe9rIWicwX6bgNLjBw+0jHFruFgF5
ekm2wWsefkioXFWkSoGmazQU383DLwN5AxnbpOBbeSZkXzkPTQ8xHzN2SCHp
8qv6sHQe+qQY91AUpGAfnlhVGsnDvNW4luJdUmidkrNX8ebh1xHVe9YUpWDk
kzNxzZGH6/dCks6qSOH/vFVw+w==
          "]], 
         Line[{{-0.08327669040186478, 
          0.41008492899955307`}, {-0.08313653168784796, 
          0.4101159362075582}, {-0.0824357381177633, 
          0.41027097843780436`}, {-0.08184006358319135, 
          0.41040277242708706`}, {-0.080893992263577, 
          0.41061210752493}, {-0.0803333574075093, 
          0.4107361667454657}, {-0.07973768287293735, 
          0.4108679868125862}, {-0.07937502220041849, 
          0.41094824556779913`}, {-0.07782626841053147, 
          0.41129102361509984`}, {-0.0774951434486664, 
          0.41136431626481595`}, {-0.07682938955708599, 
          0.41151168393604176`}, {-0.07612859598700132, 
          0.4116668175689333}, {-0.07332542170666267, 
          0.4122874516119989}, {-0.07309754319556874, 
          0.41233791178469714`}, {-0.07187079721084703, 
          0.41260957355727695`}}], 
         Line[CompressedData["
1:eJwV0Hs0lHkYB3DeQy4Va5LNpbKtqA1Zm2v4/mpzFCWpVS4rSoPipLDEVCoy
2kq6jCWtW8KSlhrbUaST1LHp5t64jZkx401uUVMus+/+8ZznfM75fv94nu/2
HfY+QCkpKW1l5v+dN3+XSoO6yMU9tSwt/6QAAZe3WXvpuKJHR26vHSXAyGSr
iy4nGNdbr2gkxQrwUrN8R9NUDEZEF2eCkwSou/atf1HVWYyyy5zNeALY+jf3
sTIy4eyYKKh+LECDrEIeuKUS04fENgdDuhFSlv7GoKgW0anPIxYv7sFbu9iA
JZkNyJUuvKBW0wM3axujyfYmbPX0argR0YsAVVZtF+c1Mkl6RqFhH2bGi0fT
fVvw+rf77zl1fXj2gxt3JLod6uRFhbVdP76Kkm8W+nbBa7Vz8Di3H2sWvEtv
supGMn+9emlnP84m2QuzXPuwxdH9Ac9SiKIaA0EfSwj749IX1ieEMBLckDfm
D6DEQvy4oUUI1t3yWfZqMVpMkjtmTQfg9O+5TVU8CZr1U9IE0QPgpEXWvVkh
xTdVfjk7Ggcwlro8IeeqDGvv3o4LY4kgcv51qbFiCFn1zQHLAkR4n5X7MY77
Hqemr05ol4lgZls5P/HzMJac0LHgfxQhPv6Zj3fKCDzDS897bhBj9mu5qFU+
CkNt5bvFXDGSDLTNuVVjyFzlmp3aLMYFzSaFdvw4dsfkNSn0JLiXHRETaTUB
D8OHtvv9JJAcz6Bs5BNwTFRzW1IgQbsTR8X34Uc8yzw3bCKVQHjds9g7ehKL
1ccoH9NBfNpWuL/aYQpxvU90T4UPYmVeX/3oxBTqJTOdY7cGoftSmJFS8gkd
NZbb5cJBLNzO5qREfkZBBz+21FgK46i3av4r5ZAuynol8ZXCRVxfnj0sh3uo
Y/4FnhRG62Kf2v79BT6Gyy7xX0uha6JzsoT9FWcexT2qVpVBL3Std7L5NDa2
1igLnGWwdrdptJFMwzvKRU4dkUFLQ7ni5+wZWAR2VSvyZZg02H7nQeAsUjfr
lvW2MX6RvENDbw6+sjl9luoQFG+cFj7unoOH2aWbk7ZDMInrDvfkKVBs1he4
J2QIKjPGS41MlUjPWrOmuvQhTEt0WY1cJTLDTuTl1DL9XE7HO7ESsWtKfrpV
OgTumaLSm5uVycSt0UG3RTTGd1Xyc/5SJp1jfndcnWmEfrK6rFClyAix/Mze
T+OWVp0fT40ix9Y7RGuF0Bg09fjeQoMiDWnPBXzG7N0H7vktoAjRTzyqwmZ8
P6udz6JIyaug6rwwGiEJlGHEcop0evCz2iJp7JtrKey0p4jCsvadVTyNAr3g
iMOOTD7xHt3GeMByZN08J4qEaoRJE44x+b3qjT+BIirDmsUNCTSC651kF10p
8s+HKOw+TiPodJG5qzdFvNa4tcefppGXbT0l2EmRH9e0VRmdodFf9aj26C8U
4aWs59QzDhJ1eebtociqnX+0qaXQ2LtJ68h0IEUe8p4UXEul8WfAdYfLQRQJ
v+M6aM+l0Ruzilq9jyLr7Cr0uhkHFm284nOAIm9zHVxWnGPyta/8P7CZf8wL
snnKuLctwCQ5jCJfZNH6Yb/TWDYyNGxwkLlPI47WPM/058XxKw9RxNT8UMlt
xv8B+albkg==
          "]], 
         Line[{{-0.11039740156414131`, 
          0.4040931405388607}, {-0.10976668735106512`, 
          0.40423229395826893`}, {-0.1091009334594847, 
          0.40437918833001135`}, {-0.10836510021089579`, 
          0.40454155742879727`}, {-0.10766430664081114`, 
          0.40469620650315596`}, {-0.10692847339222224`, 
          0.40485860042288346`}, {-0.10626271950064181`, 
          0.40500553916096627`}, {-0.10556192593055716`, 
          0.4051602226767658}, {-0.10489617203897673`, 
          0.40530718258844206`}, {-0.10423392211524671`, 
          0.4054533792170384}}], 
         Line[{{-0.10201240649807833`, 
          0.4059438692764174}, {-0.10114692643902373`, 
          0.40613498988908037`}, {-0.1006563709399645, 
          0.4062433249507904}, {-0.09978037897735864, 
          0.4064367940310279}, {-0.09925478379979519, 
          0.4065528838334575}, {-0.09837879183718932, 
          0.4067463807154068}, {-0.09785319665962586, 
          0.4068624871480065}, {-0.09746776019607936, 0.40694763581290516`}}], 
         Line[{{-0.05647000783608881, 
          0.41602255331550336`}, {-0.05631049287832318, 
          0.416057926972887}, {-0.05585473585613552, 
          0.41615899713863086`}, {-0.0547913028043643, 
          0.4163948423047122}, {-0.054335545782176635`, 
          0.4164959251158173}, {-0.05357595074519719, 
          0.4166644048477072}, {-0.053044234219311585`, 0.4167823468728612}}], 
         Line[{{-0.0893385547830972, 
          0.4087442664369724}, {-0.08874288024852525, 
          0.40887597297185657`}, {-0.08734129310835592, 
          0.40918590086979273`}, {-0.08674561857378398, 
          0.40931763299732477`}}], 
         Line[{{-0.11463369869530311`, 
          0.40315873908812794`}, {-0.11390136941456463`, 
          0.40332023844796894`}, {-0.11327065520148845`, 
          0.40345933914822213`}, {-0.11292025841644618`, 
          0.40353662144119196`}}], 
         Line[{{-0.06269109118895048, 
          0.414643349417849}, {-0.06193149615197105, 
          0.41481171145728246`}, {-0.0613238201223875, 0.4149464089515138}}], 
         
         Line[{{-0.03401637854297655, 
          0.42100622833876555`}, {-0.0338264797837317, 
          0.42104841343295235`}}], 
         Line[{{-0.0403589971017549, 
          0.41959758472305586`}, {-0.039903240079567234`, 
          0.4196987824310659}}]}, "Charting`Private`Tag#1"]}}, {}}, <|
    "HighlightElements" -> <|
      "Label" -> {"XYLabel"}, "Ball" -> {"InterpolatedBall"}|>, 
     "LayoutOptions" -> <|
      "PanelPlotLayout" -> <||>, 
       "PlotRange" -> {{-2.302585046477175, 2.3025850464771755`}, {0., 1.}}, 
       "Frame" -> {{False, False}, {False, False}}, 
       "AxesOrigin" -> {-2.3985260900803853`, 0}, 
       "ImageSize" -> {360, 360/GoldenRatio}, "Axes" -> {True, True}, 
       "LabelStyle" -> {}, "AspectRatio" -> GoldenRatio^(-1), "DefaultStyle" -> {
         Directive[
          Opacity[1.], 
          RGBColor[0.368417, 0.506779, 0.709798], 
          AbsoluteThickness[2]]}, 
       "HighlightLabelingFunctions" -> <|"CoordinatesToolOptions" -> ({
           Exp[
            Part[#, 1]], 
           Identity[
            Part[#, 2]]}& ), 
         "ScalingFunctions" -> {{Log, Exp}, {Identity, Identity}}|>, 
       "Primitives" -> {}, "GCFlag" -> False|>, 
     "Meta" -> <|
      "DefaultHighlight" -> {"Dynamic", None}, "Index" -> {}, "Function" -> 
       Plot, "GroupHighlight" -> False|>|>, "DynamicHighlight"]],
  AspectRatio->NCache[GoldenRatio^(-1), 0.6180339887498948],
  Axes->{True, True},
  AxesLabel->{None, None},
  AxesOrigin->{-2.3985260900803853`, 0},
  DisplayFunction->Identity,
  Frame->{{False, False}, {False, False}},
  FrameLabel->{{None, None}, {None, None}},
  FrameTicks->{{Automatic, Automatic}, {
     Charting`ScaledTicks[{Log, Exp}, {Log, Exp}, "Nice", WorkingPrecision -> 
      MachinePrecision, RotateLabel -> 0], 
     Charting`ScaledFrameTicks[{Log, Exp}]}},
  GridLines->{None, None},
  GridLinesStyle->Directive[
    GrayLevel[0.5, 0.4]],
  ImagePadding->All,
  Method->{
   "DefaultBoundaryStyle" -> Automatic, 
    "DefaultGraphicsInteraction" -> {
     "Version" -> 1.2, "TrackMousePosition" -> {True, False}, 
      "Effects" -> {
       "Highlight" -> {"ratio" -> 2}, "HighlightPoint" -> {"ratio" -> 2}, 
        "Droplines" -> {
         "freeformCursorMode" -> True, 
          "placement" -> {"x" -> "All", "y" -> "None"}}}}, "DefaultMeshStyle" -> 
    AbsolutePointSize[6], "ScalingFunctions" -> None, 
    "CoordinatesToolOptions" -> {"DisplayFunction" -> ({
        (Exp[#]& )[
         Part[#, 1]], 
        (Identity[#]& )[
         Part[#, 2]]}& ), "CopiedValueFunction" -> ({
        (Exp[#]& )[
         Part[#, 1]], 
        (Identity[#]& )[
         Part[#, 2]]}& )}},
  PlotRange->{{-2.302585046477175, 2.3025850464771755`}, {0., 1.}},
  PlotRangeClipping->True,
  PlotRangePadding->{{
     Scaled[0.02], 
     Scaled[0.02]}, {0, 0}},
  Ticks->FrontEndValueCache[{
     Charting`ScaledTicks[{Log, Exp}, {Log, Exp}, "Nice", WorkingPrecision -> 
      MachinePrecision, RotateLabel -> 0], 
     Automatic}, {{{-2.3025850929940455`, 
       FormBox[
        TagBox[
         InterpretationBox[
          StyleBox["\"0.1\"", ShowStringCharacters -> False], 0.1, AutoDelete -> 
          True], NumberForm[#, {
           DirectedInfinity[1], 1}]& ], TraditionalForm], {0.01, 
       0.}}, {-0.6931471805599453, 
       FormBox[
        TagBox[
         InterpretationBox[
          StyleBox["\"0.5\"", ShowStringCharacters -> False], 0.5, AutoDelete -> 
          True], NumberForm[#, {
           DirectedInfinity[1], 1}]& ], TraditionalForm], {0.01, 0.}}, {0., 
       FormBox["1", TraditionalForm], {0.01, 0.}}, {1.6094379124341003`, 
       FormBox["5", TraditionalForm], {0.01, 0.}}, {2.302585092994046, 
       FormBox["10", TraditionalForm], {0.01, 0.}}, {-4.605170185988091, 
       FormBox[
        TemplateBox[{0, 0}, "Spacer2"], TraditionalForm], {0.005, 
       0.}}, {-3.912023005428146, 
       FormBox[
        TemplateBox[{0, 0}, "Spacer2"], TraditionalForm], {0.005, 
       0.}}, {-3.506557897319982, 
       FormBox[
        TemplateBox[{0, 0}, "Spacer2"], TraditionalForm], {0.005, 
       0.}}, {-3.2188758248682006`, 
       FormBox[
        TemplateBox[{0, 0}, "Spacer2"], TraditionalForm], {0.005, 
       0.}}, {-2.995732273553991, 
       FormBox[
        TemplateBox[{0, 0}, "Spacer2"], TraditionalForm], {0.005, 
       0.}}, {-2.8134107167600364`, 
       FormBox[
        TemplateBox[{0, 0}, "Spacer2"], TraditionalForm], {0.005, 
       0.}}, {-2.659260036932778, 
       FormBox[
        TemplateBox[{0, 0}, "Spacer2"], TraditionalForm], {0.005, 
       0.}}, {-2.5257286443082556`, 
       FormBox[
        TemplateBox[{0, 0}, "Spacer2"], TraditionalForm], {0.005, 
       0.}}, {-2.4079456086518722`, 
       FormBox[
        TemplateBox[{0, 0}, "Spacer2"], TraditionalForm], {0.005, 
       0.}}, {-1.6094379124341003`, 
       FormBox[
        TemplateBox[{0, 0}, "Spacer2"], TraditionalForm], {0.005, 
       0.}}, {-1.2039728043259361`, 
       FormBox[
        TemplateBox[{0, 0}, "Spacer2"], TraditionalForm], {0.005, 
       0.}}, {-0.916290731874155, 
       FormBox[
        TemplateBox[{0, 0}, "Spacer2"], TraditionalForm], {0.005, 
       0.}}, {-0.5108256237659907, 
       FormBox[
        TemplateBox[{0, 0}, "Spacer2"], TraditionalForm], {0.005, 
       0.}}, {-0.35667494393873245`, 
       FormBox[
        TemplateBox[{0, 0}, "Spacer2"], TraditionalForm], {0.005, 
       0.}}, {-0.2231435513142097, 
       FormBox[
        TemplateBox[{0, 0}, "Spacer2"], TraditionalForm], {0.005, 
       0.}}, {-0.10536051565782628`, 
       FormBox[
        TemplateBox[{0, 0}, "Spacer2"], TraditionalForm], {0.005, 0.}}, {
      0.6931471805599453, 
       FormBox[
        TemplateBox[{0, 0}, "Spacer2"], TraditionalForm], {0.005, 0.}}, {
      1.0986122886681098`, 
       FormBox[
        TemplateBox[{0, 0}, "Spacer2"], TraditionalForm], {0.005, 0.}}, {
      1.3862943611198906`, 
       FormBox[
        TemplateBox[{0, 0}, "Spacer2"], TraditionalForm], {0.005, 0.}}, {
      1.791759469228055, 
       FormBox[
        TemplateBox[{0, 0}, "Spacer2"], TraditionalForm], {0.005, 0.}}, {
      1.9459101490553132`, 
       FormBox[
        TemplateBox[{0, 0}, "Spacer2"], TraditionalForm], {0.005, 0.}}, {
      2.0794415416798357`, 
       FormBox[
        TemplateBox[{0, 0}, "Spacer2"], TraditionalForm], {0.005, 0.}}, {
      2.1972245773362196`, 
       FormBox[
        TemplateBox[{0, 0}, "Spacer2"], TraditionalForm], {0.005, 0.}}, {
      2.995732273553991, 
       FormBox[
        TemplateBox[{0, 0}, "Spacer2"], TraditionalForm], {0.005, 0.}}, {
      3.4011973816621555`, 
       FormBox[
        TemplateBox[{0, 0}, "Spacer2"], TraditionalForm], {0.005, 0.}}, {
      3.6888794541139363`, 
       FormBox[
        TemplateBox[{0, 0}, "Spacer2"], TraditionalForm], {0.005, 0.}}, {
      3.912023005428146, 
       FormBox[
        TemplateBox[{0, 0}, "Spacer2"], TraditionalForm], {0.005, 0.}}, {
      4.605170185988092, 
       FormBox[
        TemplateBox[{0, 0}, "Spacer2"], TraditionalForm], {0.005, 0.}}, {
      5.298317366548036, 
       FormBox[
        TemplateBox[{0, 0}, "Spacer2"], TraditionalForm], {0.005, 0.}}}, 
     Automatic}]]], "Output",
 CellChangeTimes->{{3.923993239252582*^9, 3.923993260856749*^9}, 
   3.939704121316329*^9},
 CellLabel->"Out[35]=",ExpressionUUID->"4eb82f0d-be4e-482f-aeb2-4a6822613220"]
}, Open  ]],

Cell[CellGroupData[{

Cell[BoxData[
 RowBox[{"Export", "[", 
  RowBox[{"\"\<complex-R-loglinear.eps\>\"", ",", "%"}], "]"}]], "Input",
 CellChangeTimes->{{3.923993253348114*^9, 3.9239932579851713`*^9}},
 CellLabel->"In[36]:=",ExpressionUUID->"828e2fa9-281a-4c97-a387-4727c58368a4"],

Cell[BoxData["\<\"complex-R-loglinear.eps\"\>"], "Output",
 CellChangeTimes->{3.9239932625425777`*^9, 3.939704121434587*^9},
 CellLabel->"Out[36]=",ExpressionUUID->"3821bc53-d3b5-4bea-9b93-1516a7959627"]
}, Open  ]],

Cell[CellGroupData[{

Cell[BoxData[
 RowBox[{"firstroots", "=", 
  RowBox[{"Solve", "[", 
   RowBox[{
    RowBox[{"first", " ", "==", " ", 
     RowBox[{"1", "/", 
      RowBox[{"Sqrt", "[", "2", "]"}]}]}], ",", "theta"}], "]"}]}]], "Input",
 CellChangeTimes->{{3.921126888157505*^9, 3.92112695643641*^9}, {
  3.9211269894418707`*^9, 3.921126992057561*^9}},
 CellLabel->"In[37]:=",ExpressionUUID->"efea6dbe-e8fe-40de-9ed7-5c276959476c"],

Cell[BoxData[
 TemplateBox[{
  "Solve", "ifun", 
   "\"Inverse functions are being used by \
\\!\\(\\*RowBox[{\\\"Solve\\\"}]\\), so some solutions may not be found; use \
Reduce for complete solution information.\"", 2, 37, 1, 17467833643101491464, 
   "Local"},
  "MessageTemplate"]], "Message", "MSG",
 CellChangeTimes->{{3.921126966637753*^9, 3.921126993573332*^9}, 
   3.921137795290179*^9, 3.939704121473892*^9},
 CellLabel->
  "During evaluation of \
In[37]:=",ExpressionUUID->"feb866e3-f39e-4c29-99ee-647890b05fef"],

Cell[BoxData[
 RowBox[{"{", 
  RowBox[{
   RowBox[{"{", 
    RowBox[{"theta", "\[Rule]", 
     RowBox[{"-", 
      RowBox[{"ArcCos", "[", 
       RowBox[{"-", 
        FractionBox["kappa", 
         SqrtBox[
          RowBox[{"1", "+", 
           SuperscriptBox["kappa", "2"]}]]]}], "]"}]}]}], "}"}], ",", 
   RowBox[{"{", 
    RowBox[{"theta", "\[Rule]", 
     RowBox[{"ArcCos", "[", 
      RowBox[{"-", 
       FractionBox["kappa", 
        SqrtBox[
         RowBox[{"1", "+", 
          SuperscriptBox["kappa", "2"]}]]]}], "]"}]}], "}"}], ",", 
   RowBox[{"{", 
    RowBox[{"theta", "\[Rule]", 
     RowBox[{"-", 
      RowBox[{"ArcCos", "[", 
       FractionBox["kappa", 
        SqrtBox[
         RowBox[{"1", "+", 
          SuperscriptBox["kappa", "2"]}]]], "]"}]}]}], "}"}], ",", 
   RowBox[{"{", 
    RowBox[{"theta", "\[Rule]", 
     RowBox[{"ArcCos", "[", 
      FractionBox["kappa", 
       SqrtBox[
        RowBox[{"1", "+", 
         SuperscriptBox["kappa", "2"]}]]], "]"}]}], "}"}]}], "}"}]], "Output",\

 CellChangeTimes->{{3.921126966640736*^9, 3.921126993576447*^9}, 
   3.921137795295011*^9, 3.9397041214812202`*^9},
 CellLabel->"Out[37]=",ExpressionUUID->"89f0734e-594b-4741-b990-83807005402c"]
}, Open  ]],

Cell[CellGroupData[{

Cell[BoxData[
 RowBox[{"firstroot", "=", 
  RowBox[{"firstroots", "[", 
   RowBox[{"[", "4", "]"}], "]"}]}]], "Input",
 CellChangeTimes->{{3.9211269960207872`*^9, 3.9211270038387737`*^9}},
 CellLabel->"In[38]:=",ExpressionUUID->"d8d756fe-ecd6-43b5-b436-acc7c9d25156"],

Cell[BoxData[
 RowBox[{"{", 
  RowBox[{"theta", "\[Rule]", 
   RowBox[{"ArcCos", "[", 
    FractionBox["kappa", 
     SqrtBox[
      RowBox[{"1", "+", 
       SuperscriptBox["kappa", "2"]}]]], "]"}]}], "}"}]], "Output",
 CellChangeTimes->{3.9211270079238453`*^9, 3.921137798355587*^9, 
  3.939704121487913*^9},
 CellLabel->"Out[38]=",ExpressionUUID->"05e5dfc9-b183-4165-b861-675791a413cd"]
}, Open  ]],

Cell[CellGroupData[{

Cell[BoxData[
 RowBox[{"firstbandlimit", "=", 
  RowBox[{"theta", "/.", "firstroot"}]}]], "Input",
 CellChangeTimes->{{3.921127082672892*^9, 3.921127093666182*^9}, {
  3.921127548030751*^9, 3.921127553858268*^9}},
 CellLabel->"In[39]:=",ExpressionUUID->"34848bf6-e01f-48af-ad7d-76da6b6a68ab"],

Cell[BoxData[
 RowBox[{"ArcCos", "[", 
  FractionBox["kappa", 
   SqrtBox[
    RowBox[{"1", "+", 
     SuperscriptBox["kappa", "2"]}]]], "]"}]], "Output",
 CellChangeTimes->{3.9211270945750732`*^9, 3.921127554376848*^9, 
  3.921137801681539*^9, 3.939704121494034*^9},
 CellLabel->"Out[39]=",ExpressionUUID->"ada270d8-ee2b-43ac-be7a-9e1f41f36b44"]
}, Open  ]],

Cell[CellGroupData[{

Cell[BoxData[
 RowBox[{"TeXForm", "[", "%", "]"}]], "Input",
 CellChangeTimes->{{3.921127098653041*^9, 3.921127103032151*^9}},
 CellLabel->"In[40]:=",ExpressionUUID->"cbcfff82-c4fe-4de1-bbef-7b27248a4572"],

Cell["\\cos ^{-1}\\left(\\frac{\\kappa }{\\sqrt{\\kappa ^2+1}}\\right)", \
"Output",
 CellChangeTimes->{3.9211271053205957`*^9, 3.921127566954645*^9, 
  3.921137803296451*^9, 3.9397041214987288`*^9},
 CellLabel->
  "Out[40]//TeXForm=",ExpressionUUID->"c4659887-1788-49c3-bc99-a1b92c54073c"]
}, Open  ]],

Cell[CellGroupData[{

Cell[BoxData[
 RowBox[{"secondroots", "=", 
  RowBox[{"Solve", "[", 
   RowBox[{
    RowBox[{"second", " ", "==", " ", 
     RowBox[{"1", "/", 
      RowBox[{"Sqrt", "[", "2", "]"}]}]}], ",", "theta", ",", 
    RowBox[{"Assumptions", "->", 
     RowBox[{"{", 
      RowBox[{
       RowBox[{"kappa", ">", "1"}], ",", 
       RowBox[{"theta", ">", 
        RowBox[{
         RowBox[{"-", "Pi"}], "/", "2"}]}], ",", 
       RowBox[{"theta", "<", 
        RowBox[{"Pi", "/", "2"}]}]}], "}"}]}]}], "]"}]}]], "Input",
 CellChangeTimes->{{3.921127015995172*^9, 3.9211270467298317`*^9}, {
  3.921127822811613*^9, 3.9211278434554377`*^9}, {3.921137805235237*^9, 
  3.921137805491639*^9}},
 CellLabel->"In[41]:=",ExpressionUUID->"fdefa50c-86db-4119-9d35-76ff94752e08"],

Cell[BoxData[
 RowBox[{"{", 
  RowBox[{
   RowBox[{"{", 
    RowBox[{"theta", "\[Rule]", 
     RowBox[{
      RowBox[{"-", "2"}], " ", 
      RowBox[{"ArcTan", "[", 
       SqrtBox[
        FractionBox[
         RowBox[{
          RowBox[{"-", "2"}], "+", 
          SqrtBox["2"], "-", 
          RowBox[{"2", " ", 
           SqrtBox["2"], " ", 
           SuperscriptBox["kappa", "2"]}], "+", 
          RowBox[{"2", " ", 
           SqrtBox["2"], " ", "kappa", " ", 
           SqrtBox[
            RowBox[{
             RowBox[{"-", "1"}], "+", 
             SqrtBox["2"], "+", 
             SuperscriptBox["kappa", "2"]}]]}]}], 
         RowBox[{
          RowBox[{"-", "2"}], "+", 
          SqrtBox["2"]}]]], "]"}]}]}], "}"}], ",", 
   RowBox[{"{", 
    RowBox[{"theta", "\[Rule]", 
     RowBox[{"2", " ", 
      RowBox[{"ArcTan", "[", 
       SqrtBox[
        FractionBox[
         RowBox[{
          RowBox[{"-", "2"}], "+", 
          SqrtBox["2"], "-", 
          RowBox[{"2", " ", 
           SqrtBox["2"], " ", 
           SuperscriptBox["kappa", "2"]}], "+", 
          RowBox[{"2", " ", 
           SqrtBox["2"], " ", "kappa", " ", 
           SqrtBox[
            RowBox[{
             RowBox[{"-", "1"}], "+", 
             SqrtBox["2"], "+", 
             SuperscriptBox["kappa", "2"]}]]}]}], 
         RowBox[{
          RowBox[{"-", "2"}], "+", 
          SqrtBox["2"]}]]], "]"}]}]}], "}"}]}], "}"}]], "Output",
 CellChangeTimes->{{3.921127020211747*^9, 3.921127047843073*^9}, 
   3.921127845083346*^9, 3.921137807125223*^9, 3.9397041225419397`*^9},
 CellLabel->"Out[41]=",ExpressionUUID->"658f776e-7f0f-46c1-92c0-8c328b1592ef"]
}, Open  ]],

Cell[CellGroupData[{

Cell[BoxData[
 RowBox[{"secondroot", "=", 
  RowBox[{"secondroots", "[", 
   RowBox[{"[", "2", "]"}], "]"}]}]], "Input",
 CellChangeTimes->{{3.921127071711639*^9, 3.92112707748813*^9}, {
  3.9211278520004597`*^9, 3.9211278527687902`*^9}},
 CellLabel->"In[42]:=",ExpressionUUID->"676dbaac-f116-409b-999b-ecc5bf5b89db"],

Cell[BoxData[
 RowBox[{"{", 
  RowBox[{"theta", "\[Rule]", 
   RowBox[{"2", " ", 
    RowBox[{"ArcTan", "[", 
     SqrtBox[
      FractionBox[
       RowBox[{
        RowBox[{"-", "2"}], "+", 
        SqrtBox["2"], "-", 
        RowBox[{"2", " ", 
         SqrtBox["2"], " ", 
         SuperscriptBox["kappa", "2"]}], "+", 
        RowBox[{"2", " ", 
         SqrtBox["2"], " ", "kappa", " ", 
         SqrtBox[
          RowBox[{
           RowBox[{"-", "1"}], "+", 
           SqrtBox["2"], "+", 
           SuperscriptBox["kappa", "2"]}]]}]}], 
       RowBox[{
        RowBox[{"-", "2"}], "+", 
        SqrtBox["2"]}]]], "]"}]}]}], "}"}]], "Output",
 CellChangeTimes->{
  3.921127079360771*^9, 3.921127853341604*^9, {3.921137809713575*^9, 
   3.921137823305751*^9}, 3.939704122573163*^9},
 CellLabel->"Out[42]=",ExpressionUUID->"e025193b-f2c5-442b-b10d-6fe9053452ef"]
}, Open  ]],

Cell[CellGroupData[{

Cell[BoxData[
 RowBox[{"secondbandlimit", "=", 
  RowBox[{"theta", "/.", "secondroot"}]}]], "Input",
 CellChangeTimes->{{3.921127113443634*^9, 3.921127127980117*^9}, {
  3.921127609376321*^9, 3.921127613265168*^9}, {3.921127683258779*^9, 
  3.921127694464931*^9}},
 CellLabel->"In[43]:=",ExpressionUUID->"b8daf1ff-87a5-4236-8548-f60e71ffbace"],

Cell[BoxData[
 RowBox[{"2", " ", 
  RowBox[{"ArcTan", "[", 
   SqrtBox[
    FractionBox[
     RowBox[{
      RowBox[{"-", "2"}], "+", 
      SqrtBox["2"], "-", 
      RowBox[{"2", " ", 
       SqrtBox["2"], " ", 
       SuperscriptBox["kappa", "2"]}], "+", 
      RowBox[{"2", " ", 
       SqrtBox["2"], " ", "kappa", " ", 
       SqrtBox[
        RowBox[{
         RowBox[{"-", "1"}], "+", 
         SqrtBox["2"], "+", 
         SuperscriptBox["kappa", "2"]}]]}]}], 
     RowBox[{
      RowBox[{"-", "2"}], "+", 
      SqrtBox["2"]}]]], "]"}]}]], "Output",
 CellChangeTimes->{{3.921127115860916*^9, 3.921127128609797*^9}, 
   3.921127613696724*^9, {3.9211276870590763`*^9, 3.921127695291871*^9}, 
   3.921127857116344*^9, {3.921137813230548*^9, 3.9211378248688087`*^9}, 
   3.939704122580202*^9},
 CellLabel->"Out[43]=",ExpressionUUID->"10b9f821-ea0d-4733-9cc4-7930acb479e6"]
}, Open  ]],

Cell[CellGroupData[{

Cell[BoxData[
 RowBox[{"TeXForm", "[", "%", "]"}]], "Input",
 CellChangeTimes->{{3.921127130791572*^9, 3.9211271338290997`*^9}},
 CellLabel->"In[44]:=",ExpressionUUID->"c9adb719-a222-45ad-8faa-f083ab66c510"],

Cell["\<\
2 \\tan ^{-1}\\left(\\sqrt{\\frac{-2 \\sqrt{2} \\kappa ^2+2 \\sqrt{2} \\sqrt{\
\\kappa
   ^2+\\sqrt{2}-1} \\kappa +\\sqrt{2}-2}{\\sqrt{2}-2}}\\right)\
\>", "Output",
 CellChangeTimes->{3.921137826833658*^9, 3.939704122582871*^9},
 CellLabel->
  "Out[44]//TeXForm=",ExpressionUUID->"98bda4a8-2231-4bee-9ab3-7e914a7d570a"]
}, Open  ]],

Cell[CellGroupData[{

Cell[BoxData[
 RowBox[{"complroots", "=", 
  RowBox[{"Simplify", "[", 
   RowBox[{"Solve", "[", 
    RowBox[{
     RowBox[{"compl", "==", " ", 
      RowBox[{"1", "/", 
       RowBox[{"Sqrt", "[", "2", "]"}]}]}], ",", "theta", ",", 
     RowBox[{"Assumptions", "->", 
      RowBox[{"{", 
       RowBox[{"kappa", ">", "1"}], "}"}]}]}], "]"}], "]"}]}]], "Input",
 CellChangeTimes->{{3.9211378335128803`*^9, 3.921137833796036*^9}},
 CellLabel->"In[45]:=",ExpressionUUID->"e48706ef-90fb-444f-bb93-25c50302ebe3"],

Cell[BoxData[
 TemplateBox[{
  "Solve", "ifun", 
   "\"Inverse functions are being used by \
\\!\\(\\*RowBox[{\\\"Solve\\\"}]\\), so some solutions may not be found; use \
Reduce for complete solution information.\"", 2, 45, 2, 17467833643101491464, 
   "Local"},
  "MessageTemplate"]], "Message", "MSG",
 CellChangeTimes->{3.921128148481884*^9, 3.92113783459749*^9, 
  3.9397041226844683`*^9},
 CellLabel->
  "During evaluation of \
In[45]:=",ExpressionUUID->"0446f920-dfa2-441b-abf4-d2cafca9c9e1"],

Cell[BoxData[
 RowBox[{"{", 
  RowBox[{
   RowBox[{"{", 
    RowBox[{"theta", "\[Rule]", 
     RowBox[{"-", 
      RowBox[{"ArcCos", "[", 
       RowBox[{"-", 
        RowBox[{"\[Sqrt]", 
         RowBox[{"(", 
          RowBox[{
           RowBox[{"(", 
            RowBox[{
             SuperscriptBox["kappa", "2"], "+", 
             RowBox[{
              SuperscriptBox["2", 
               RowBox[{"1", "/", "3"}]], " ", 
              SuperscriptBox[
               RowBox[{"(", 
                RowBox[{
                 RowBox[{"5", " ", 
                  SuperscriptBox["kappa", "6"]}], "-", 
                 RowBox[{"3", " ", 
                  SuperscriptBox["kappa", "8"]}], "+", 
                 RowBox[{"3", " ", 
                  SuperscriptBox["kappa", "10"]}], "-", 
                 SuperscriptBox["kappa", "12"], "+", 
                 SqrtBox[
                  RowBox[{
                   SuperscriptBox["kappa", "12"], " ", 
                   SuperscriptBox[
                    RowBox[{"(", 
                    RowBox[{"3", "+", 
                    RowBox[{"3", " ", 
                    SuperscriptBox["kappa", "2"]}], "-", 
                    RowBox[{"3", " ", 
                    SuperscriptBox["kappa", "4"]}], "+", 
                    SuperscriptBox["kappa", "6"]}], ")"}], "2"]}]]}], ")"}], 
               RowBox[{"1", "/", "3"}]]}], "+", 
             RowBox[{
              SuperscriptBox["kappa", "6"], " ", 
              RowBox[{"(", 
               RowBox[{"1", "-", 
                RowBox[{
                 RowBox[{"(", 
                  RowBox[{"2", " ", 
                   SuperscriptBox["2", 
                    RowBox[{"2", "/", "3"}]]}], ")"}], "/", 
                 SuperscriptBox[
                  RowBox[{"(", 
                   RowBox[{
                    RowBox[{"5", " ", 
                    SuperscriptBox["kappa", "6"]}], "-", 
                    RowBox[{"3", " ", 
                    SuperscriptBox["kappa", "8"]}], "+", 
                    RowBox[{"3", " ", 
                    SuperscriptBox["kappa", "10"]}], "-", 
                    SuperscriptBox["kappa", "12"], "+", 
                    SqrtBox[
                    RowBox[{
                    SuperscriptBox["kappa", "12"], " ", 
                    SuperscriptBox[
                    RowBox[{"(", 
                    RowBox[{"3", "+", 
                    RowBox[{"3", " ", 
                    SuperscriptBox["kappa", "2"]}], "-", 
                    RowBox[{"3", " ", 
                    SuperscriptBox["kappa", "4"]}], "+", 
                    SuperscriptBox["kappa", "6"]}], ")"}], "2"]}]]}], ")"}], 
                  RowBox[{"1", "/", "3"}]]}]}], ")"}]}], "+", 
             RowBox[{
              SuperscriptBox["kappa", "4"], " ", 
              RowBox[{"(", 
               RowBox[{
                RowBox[{"-", "2"}], "+", 
                RowBox[{
                 RowBox[{"(", 
                  RowBox[{"2", " ", 
                   SuperscriptBox["2", 
                    RowBox[{"2", "/", "3"}]]}], ")"}], "/", 
                 SuperscriptBox[
                  RowBox[{"(", 
                   RowBox[{
                    RowBox[{"5", " ", 
                    SuperscriptBox["kappa", "6"]}], "-", 
                    RowBox[{"3", " ", 
                    SuperscriptBox["kappa", "8"]}], "+", 
                    RowBox[{"3", " ", 
                    SuperscriptBox["kappa", "10"]}], "-", 
                    SuperscriptBox["kappa", "12"], "+", 
                    SqrtBox[
                    RowBox[{
                    SuperscriptBox["kappa", "12"], " ", 
                    SuperscriptBox[
                    RowBox[{"(", 
                    RowBox[{"3", "+", 
                    RowBox[{"3", " ", 
                    SuperscriptBox["kappa", "2"]}], "-", 
                    RowBox[{"3", " ", 
                    SuperscriptBox["kappa", "4"]}], "+", 
                    SuperscriptBox["kappa", "6"]}], ")"}], "2"]}]]}], ")"}], 
                  RowBox[{"1", "/", "3"}]]}]}], ")"}]}]}], ")"}], "/", 
           RowBox[{"(", 
            RowBox[{"3", "+", 
             RowBox[{"3", " ", 
              SuperscriptBox["kappa", "2"]}], "-", 
             RowBox[{"3", " ", 
              SuperscriptBox["kappa", "4"]}], "+", 
             SuperscriptBox["kappa", "6"]}], ")"}]}], ")"}]}]}], "]"}]}]}], 
    "}"}], ",", 
   RowBox[{"{", 
    RowBox[{"theta", "\[Rule]", 
     RowBox[{"ArcCos", "[", 
      RowBox[{"-", 
       RowBox[{"\[Sqrt]", 
        RowBox[{"(", 
         RowBox[{
          RowBox[{"(", 
           RowBox[{
            SuperscriptBox["kappa", "2"], "+", 
            RowBox[{
             SuperscriptBox["2", 
              RowBox[{"1", "/", "3"}]], " ", 
             SuperscriptBox[
              RowBox[{"(", 
               RowBox[{
                RowBox[{"5", " ", 
                 SuperscriptBox["kappa", "6"]}], "-", 
                RowBox[{"3", " ", 
                 SuperscriptBox["kappa", "8"]}], "+", 
                RowBox[{"3", " ", 
                 SuperscriptBox["kappa", "10"]}], "-", 
                SuperscriptBox["kappa", "12"], "+", 
                SqrtBox[
                 RowBox[{
                  SuperscriptBox["kappa", "12"], " ", 
                  SuperscriptBox[
                   RowBox[{"(", 
                    RowBox[{"3", "+", 
                    RowBox[{"3", " ", 
                    SuperscriptBox["kappa", "2"]}], "-", 
                    RowBox[{"3", " ", 
                    SuperscriptBox["kappa", "4"]}], "+", 
                    SuperscriptBox["kappa", "6"]}], ")"}], "2"]}]]}], ")"}], 
              RowBox[{"1", "/", "3"}]]}], "+", 
            RowBox[{
             SuperscriptBox["kappa", "6"], " ", 
             RowBox[{"(", 
              RowBox[{"1", "-", 
               RowBox[{
                RowBox[{"(", 
                 RowBox[{"2", " ", 
                  SuperscriptBox["2", 
                   RowBox[{"2", "/", "3"}]]}], ")"}], "/", 
                SuperscriptBox[
                 RowBox[{"(", 
                  RowBox[{
                   RowBox[{"5", " ", 
                    SuperscriptBox["kappa", "6"]}], "-", 
                   RowBox[{"3", " ", 
                    SuperscriptBox["kappa", "8"]}], "+", 
                   RowBox[{"3", " ", 
                    SuperscriptBox["kappa", "10"]}], "-", 
                   SuperscriptBox["kappa", "12"], "+", 
                   SqrtBox[
                    RowBox[{
                    SuperscriptBox["kappa", "12"], " ", 
                    SuperscriptBox[
                    RowBox[{"(", 
                    RowBox[{"3", "+", 
                    RowBox[{"3", " ", 
                    SuperscriptBox["kappa", "2"]}], "-", 
                    RowBox[{"3", " ", 
                    SuperscriptBox["kappa", "4"]}], "+", 
                    SuperscriptBox["kappa", "6"]}], ")"}], "2"]}]]}], ")"}], 
                 RowBox[{"1", "/", "3"}]]}]}], ")"}]}], "+", 
            RowBox[{
             SuperscriptBox["kappa", "4"], " ", 
             RowBox[{"(", 
              RowBox[{
               RowBox[{"-", "2"}], "+", 
               RowBox[{
                RowBox[{"(", 
                 RowBox[{"2", " ", 
                  SuperscriptBox["2", 
                   RowBox[{"2", "/", "3"}]]}], ")"}], "/", 
                SuperscriptBox[
                 RowBox[{"(", 
                  RowBox[{
                   RowBox[{"5", " ", 
                    SuperscriptBox["kappa", "6"]}], "-", 
                   RowBox[{"3", " ", 
                    SuperscriptBox["kappa", "8"]}], "+", 
                   RowBox[{"3", " ", 
                    SuperscriptBox["kappa", "10"]}], "-", 
                   SuperscriptBox["kappa", "12"], "+", 
                   SqrtBox[
                    RowBox[{
                    SuperscriptBox["kappa", "12"], " ", 
                    SuperscriptBox[
                    RowBox[{"(", 
                    RowBox[{"3", "+", 
                    RowBox[{"3", " ", 
                    SuperscriptBox["kappa", "2"]}], "-", 
                    RowBox[{"3", " ", 
                    SuperscriptBox["kappa", "4"]}], "+", 
                    SuperscriptBox["kappa", "6"]}], ")"}], "2"]}]]}], ")"}], 
                 RowBox[{"1", "/", "3"}]]}]}], ")"}]}]}], ")"}], "/", 
          RowBox[{"(", 
           RowBox[{"3", "+", 
            RowBox[{"3", " ", 
             SuperscriptBox["kappa", "2"]}], "-", 
            RowBox[{"3", " ", 
             SuperscriptBox["kappa", "4"]}], "+", 
            SuperscriptBox["kappa", "6"]}], ")"}]}], ")"}]}]}], "]"}]}], 
    "}"}], ",", 
   RowBox[{"{", 
    RowBox[{"theta", "\[Rule]", 
     RowBox[{"-", 
      RowBox[{"ArcCos", "[", 
       RowBox[{"\[Sqrt]", 
        RowBox[{"(", 
         RowBox[{
          RowBox[{"(", 
           RowBox[{
            SuperscriptBox["kappa", "2"], "+", 
            RowBox[{
             SuperscriptBox["2", 
              RowBox[{"1", "/", "3"}]], " ", 
             SuperscriptBox[
              RowBox[{"(", 
               RowBox[{
                RowBox[{"5", " ", 
                 SuperscriptBox["kappa", "6"]}], "-", 
                RowBox[{"3", " ", 
                 SuperscriptBox["kappa", "8"]}], "+", 
                RowBox[{"3", " ", 
                 SuperscriptBox["kappa", "10"]}], "-", 
                SuperscriptBox["kappa", "12"], "+", 
                SqrtBox[
                 RowBox[{
                  SuperscriptBox["kappa", "12"], " ", 
                  SuperscriptBox[
                   RowBox[{"(", 
                    RowBox[{"3", "+", 
                    RowBox[{"3", " ", 
                    SuperscriptBox["kappa", "2"]}], "-", 
                    RowBox[{"3", " ", 
                    SuperscriptBox["kappa", "4"]}], "+", 
                    SuperscriptBox["kappa", "6"]}], ")"}], "2"]}]]}], ")"}], 
              RowBox[{"1", "/", "3"}]]}], "+", 
            RowBox[{
             SuperscriptBox["kappa", "6"], " ", 
             RowBox[{"(", 
              RowBox[{"1", "-", 
               RowBox[{
                RowBox[{"(", 
                 RowBox[{"2", " ", 
                  SuperscriptBox["2", 
                   RowBox[{"2", "/", "3"}]]}], ")"}], "/", 
                SuperscriptBox[
                 RowBox[{"(", 
                  RowBox[{
                   RowBox[{"5", " ", 
                    SuperscriptBox["kappa", "6"]}], "-", 
                   RowBox[{"3", " ", 
                    SuperscriptBox["kappa", "8"]}], "+", 
                   RowBox[{"3", " ", 
                    SuperscriptBox["kappa", "10"]}], "-", 
                   SuperscriptBox["kappa", "12"], "+", 
                   SqrtBox[
                    RowBox[{
                    SuperscriptBox["kappa", "12"], " ", 
                    SuperscriptBox[
                    RowBox[{"(", 
                    RowBox[{"3", "+", 
                    RowBox[{"3", " ", 
                    SuperscriptBox["kappa", "2"]}], "-", 
                    RowBox[{"3", " ", 
                    SuperscriptBox["kappa", "4"]}], "+", 
                    SuperscriptBox["kappa", "6"]}], ")"}], "2"]}]]}], ")"}], 
                 RowBox[{"1", "/", "3"}]]}]}], ")"}]}], "+", 
            RowBox[{
             SuperscriptBox["kappa", "4"], " ", 
             RowBox[{"(", 
              RowBox[{
               RowBox[{"-", "2"}], "+", 
               RowBox[{
                RowBox[{"(", 
                 RowBox[{"2", " ", 
                  SuperscriptBox["2", 
                   RowBox[{"2", "/", "3"}]]}], ")"}], "/", 
                SuperscriptBox[
                 RowBox[{"(", 
                  RowBox[{
                   RowBox[{"5", " ", 
                    SuperscriptBox["kappa", "6"]}], "-", 
                   RowBox[{"3", " ", 
                    SuperscriptBox["kappa", "8"]}], "+", 
                   RowBox[{"3", " ", 
                    SuperscriptBox["kappa", "10"]}], "-", 
                   SuperscriptBox["kappa", "12"], "+", 
                   SqrtBox[
                    RowBox[{
                    SuperscriptBox["kappa", "12"], " ", 
                    SuperscriptBox[
                    RowBox[{"(", 
                    RowBox[{"3", "+", 
                    RowBox[{"3", " ", 
                    SuperscriptBox["kappa", "2"]}], "-", 
                    RowBox[{"3", " ", 
                    SuperscriptBox["kappa", "4"]}], "+", 
                    SuperscriptBox["kappa", "6"]}], ")"}], "2"]}]]}], ")"}], 
                 RowBox[{"1", "/", "3"}]]}]}], ")"}]}]}], ")"}], "/", 
          RowBox[{"(", 
           RowBox[{"3", "+", 
            RowBox[{"3", " ", 
             SuperscriptBox["kappa", "2"]}], "-", 
            RowBox[{"3", " ", 
             SuperscriptBox["kappa", "4"]}], "+", 
            SuperscriptBox["kappa", "6"]}], ")"}]}], ")"}]}], "]"}]}]}], 
    "}"}], ",", 
   RowBox[{"{", 
    RowBox[{"theta", "\[Rule]", 
     RowBox[{"ArcCos", "[", 
      RowBox[{"\[Sqrt]", 
       RowBox[{"(", 
        RowBox[{
         RowBox[{"(", 
          RowBox[{
           SuperscriptBox["kappa", "2"], "+", 
           RowBox[{
            SuperscriptBox["2", 
             RowBox[{"1", "/", "3"}]], " ", 
            SuperscriptBox[
             RowBox[{"(", 
              RowBox[{
               RowBox[{"5", " ", 
                SuperscriptBox["kappa", "6"]}], "-", 
               RowBox[{"3", " ", 
                SuperscriptBox["kappa", "8"]}], "+", 
               RowBox[{"3", " ", 
                SuperscriptBox["kappa", "10"]}], "-", 
               SuperscriptBox["kappa", "12"], "+", 
               SqrtBox[
                RowBox[{
                 SuperscriptBox["kappa", "12"], " ", 
                 SuperscriptBox[
                  RowBox[{"(", 
                   RowBox[{"3", "+", 
                    RowBox[{"3", " ", 
                    SuperscriptBox["kappa", "2"]}], "-", 
                    RowBox[{"3", " ", 
                    SuperscriptBox["kappa", "4"]}], "+", 
                    SuperscriptBox["kappa", "6"]}], ")"}], "2"]}]]}], ")"}], 
             RowBox[{"1", "/", "3"}]]}], "+", 
           RowBox[{
            SuperscriptBox["kappa", "6"], " ", 
            RowBox[{"(", 
             RowBox[{"1", "-", 
              RowBox[{
               RowBox[{"(", 
                RowBox[{"2", " ", 
                 SuperscriptBox["2", 
                  RowBox[{"2", "/", "3"}]]}], ")"}], "/", 
               SuperscriptBox[
                RowBox[{"(", 
                 RowBox[{
                  RowBox[{"5", " ", 
                   SuperscriptBox["kappa", "6"]}], "-", 
                  RowBox[{"3", " ", 
                   SuperscriptBox["kappa", "8"]}], "+", 
                  RowBox[{"3", " ", 
                   SuperscriptBox["kappa", "10"]}], "-", 
                  SuperscriptBox["kappa", "12"], "+", 
                  SqrtBox[
                   RowBox[{
                    SuperscriptBox["kappa", "12"], " ", 
                    SuperscriptBox[
                    RowBox[{"(", 
                    RowBox[{"3", "+", 
                    RowBox[{"3", " ", 
                    SuperscriptBox["kappa", "2"]}], "-", 
                    RowBox[{"3", " ", 
                    SuperscriptBox["kappa", "4"]}], "+", 
                    SuperscriptBox["kappa", "6"]}], ")"}], "2"]}]]}], ")"}], 
                RowBox[{"1", "/", "3"}]]}]}], ")"}]}], "+", 
           RowBox[{
            SuperscriptBox["kappa", "4"], " ", 
            RowBox[{"(", 
             RowBox[{
              RowBox[{"-", "2"}], "+", 
              RowBox[{
               RowBox[{"(", 
                RowBox[{"2", " ", 
                 SuperscriptBox["2", 
                  RowBox[{"2", "/", "3"}]]}], ")"}], "/", 
               SuperscriptBox[
                RowBox[{"(", 
                 RowBox[{
                  RowBox[{"5", " ", 
                   SuperscriptBox["kappa", "6"]}], "-", 
                  RowBox[{"3", " ", 
                   SuperscriptBox["kappa", "8"]}], "+", 
                  RowBox[{"3", " ", 
                   SuperscriptBox["kappa", "10"]}], "-", 
                  SuperscriptBox["kappa", "12"], "+", 
                  SqrtBox[
                   RowBox[{
                    SuperscriptBox["kappa", "12"], " ", 
                    SuperscriptBox[
                    RowBox[{"(", 
                    RowBox[{"3", "+", 
                    RowBox[{"3", " ", 
                    SuperscriptBox["kappa", "2"]}], "-", 
                    RowBox[{"3", " ", 
                    SuperscriptBox["kappa", "4"]}], "+", 
                    SuperscriptBox["kappa", "6"]}], ")"}], "2"]}]]}], ")"}], 
                RowBox[{"1", "/", "3"}]]}]}], ")"}]}]}], ")"}], "/", 
         RowBox[{"(", 
          RowBox[{"3", "+", 
           RowBox[{"3", " ", 
            SuperscriptBox["kappa", "2"]}], "-", 
           RowBox[{"3", " ", 
            SuperscriptBox["kappa", "4"]}], "+", 
           SuperscriptBox["kappa", "6"]}], ")"}]}], ")"}]}], "]"}]}], "}"}], 
   ",", 
   RowBox[{"{", 
    RowBox[{"theta", "\[Rule]", 
     RowBox[{"-", 
      RowBox[{"ArcCos", "[", 
       RowBox[{"-", 
        RowBox[{
         FractionBox["1", 
          SqrtBox["2"]], 
         RowBox[{"(", 
          RowBox[{"\[Sqrt]", 
           RowBox[{"(", 
            RowBox[{
             RowBox[{"(", 
              RowBox[{
               RowBox[{"2", " ", 
                SuperscriptBox["kappa", "2"], " ", 
                SuperscriptBox[
                 RowBox[{"(", 
                  RowBox[{
                   RowBox[{"5", " ", 
                    SuperscriptBox["kappa", "6"]}], "-", 
                   RowBox[{"3", " ", 
                    SuperscriptBox["kappa", "8"]}], "+", 
                   RowBox[{"3", " ", 
                    SuperscriptBox["kappa", "10"]}], "-", 
                   SuperscriptBox["kappa", "12"], "+", 
                   SqrtBox[
                    RowBox[{
                    SuperscriptBox["kappa", "12"], " ", 
                    SuperscriptBox[
                    RowBox[{"(", 
                    RowBox[{"3", "+", 
                    RowBox[{"3", " ", 
                    SuperscriptBox["kappa", "2"]}], "-", 
                    RowBox[{"3", " ", 
                    SuperscriptBox["kappa", "4"]}], "+", 
                    SuperscriptBox["kappa", "6"]}], ")"}], "2"]}]]}], ")"}], 
                 RowBox[{"1", "/", "3"}]]}], "-", 
               RowBox[{"\[ImaginaryI]", " ", 
                SuperscriptBox["2", 
                 RowBox[{"1", "/", "3"}]], " ", 
                RowBox[{"(", 
                 RowBox[{
                  RowBox[{"-", "\[ImaginaryI]"}], "+", 
                  SqrtBox["3"]}], ")"}], " ", 
                SuperscriptBox[
                 RowBox[{"(", 
                  RowBox[{
                   RowBox[{"5", " ", 
                    SuperscriptBox["kappa", "6"]}], "-", 
                   RowBox[{"3", " ", 
                    SuperscriptBox["kappa", "8"]}], "+", 
                   RowBox[{"3", " ", 
                    SuperscriptBox["kappa", "10"]}], "-", 
                   SuperscriptBox["kappa", "12"], "+", 
                   SqrtBox[
                    RowBox[{
                    SuperscriptBox["kappa", "12"], " ", 
                    SuperscriptBox[
                    RowBox[{"(", 
                    RowBox[{"3", "+", 
                    RowBox[{"3", " ", 
                    SuperscriptBox["kappa", "2"]}], "-", 
                    RowBox[{"3", " ", 
                    SuperscriptBox["kappa", "4"]}], "+", 
                    SuperscriptBox["kappa", "6"]}], ")"}], "2"]}]]}], ")"}], 
                 RowBox[{"2", "/", "3"}]]}], "+", 
               RowBox[{"2", " ", "\[ImaginaryI]", " ", 
                SuperscriptBox["kappa", "4"], " ", 
                RowBox[{"(", 
                 RowBox[{
                  RowBox[{"\[ImaginaryI]", " ", 
                   SuperscriptBox["2", 
                    RowBox[{"2", "/", "3"}]]}], "+", 
                  RowBox[{
                   SuperscriptBox["2", 
                    RowBox[{"2", "/", "3"}]], " ", 
                   SqrtBox["3"]}], "+", 
                  RowBox[{"2", " ", "\[ImaginaryI]", " ", 
                   SuperscriptBox[
                    RowBox[{"(", 
                    RowBox[{
                    RowBox[{"5", " ", 
                    SuperscriptBox["kappa", "6"]}], "-", 
                    RowBox[{"3", " ", 
                    SuperscriptBox["kappa", "8"]}], "+", 
                    RowBox[{"3", " ", 
                    SuperscriptBox["kappa", "10"]}], "-", 
                    SuperscriptBox["kappa", "12"], "+", 
                    SqrtBox[
                    RowBox[{
                    SuperscriptBox["kappa", "12"], " ", 
                    SuperscriptBox[
                    RowBox[{"(", 
                    RowBox[{"3", "+", 
                    RowBox[{"3", " ", 
                    SuperscriptBox["kappa", "2"]}], "-", 
                    RowBox[{"3", " ", 
                    SuperscriptBox["kappa", "4"]}], "+", 
                    SuperscriptBox["kappa", "6"]}], ")"}], "2"]}]]}], ")"}], 
                    RowBox[{"1", "/", "3"}]]}]}], ")"}]}], "+", 
               RowBox[{"2", " ", 
                SuperscriptBox["kappa", "6"], " ", 
                RowBox[{"(", 
                 RowBox[{
                  SuperscriptBox["2", 
                   RowBox[{"2", "/", "3"}]], "-", 
                  RowBox[{"\[ImaginaryI]", " ", 
                   SuperscriptBox["2", 
                    RowBox[{"2", "/", "3"}]], " ", 
                   SqrtBox["3"]}], "+", 
                  SuperscriptBox[
                   RowBox[{"(", 
                    RowBox[{
                    RowBox[{"5", " ", 
                    SuperscriptBox["kappa", "6"]}], "-", 
                    RowBox[{"3", " ", 
                    SuperscriptBox["kappa", "8"]}], "+", 
                    RowBox[{"3", " ", 
                    SuperscriptBox["kappa", "10"]}], "-", 
                    SuperscriptBox["kappa", "12"], "+", 
                    SqrtBox[
                    RowBox[{
                    SuperscriptBox["kappa", "12"], " ", 
                    SuperscriptBox[
                    RowBox[{"(", 
                    RowBox[{"3", "+", 
                    RowBox[{"3", " ", 
                    SuperscriptBox["kappa", "2"]}], "-", 
                    RowBox[{"3", " ", 
                    SuperscriptBox["kappa", "4"]}], "+", 
                    SuperscriptBox["kappa", "6"]}], ")"}], "2"]}]]}], ")"}], 
                   RowBox[{"1", "/", "3"}]]}], ")"}]}]}], ")"}], "/", 
             RowBox[{"(", 
              RowBox[{
               RowBox[{"(", 
                RowBox[{"3", "+", 
                 RowBox[{"3", " ", 
                  SuperscriptBox["kappa", "2"]}], "-", 
                 RowBox[{"3", " ", 
                  SuperscriptBox["kappa", "4"]}], "+", 
                 SuperscriptBox["kappa", "6"]}], ")"}], " ", 
               SuperscriptBox[
                RowBox[{"(", 
                 RowBox[{
                  RowBox[{"5", " ", 
                   SuperscriptBox["kappa", "6"]}], "-", 
                  RowBox[{"3", " ", 
                   SuperscriptBox["kappa", "8"]}], "+", 
                  RowBox[{"3", " ", 
                   SuperscriptBox["kappa", "10"]}], "-", 
                  SuperscriptBox["kappa", "12"], "+", 
                  SqrtBox[
                   RowBox[{
                    SuperscriptBox["kappa", "12"], " ", 
                    SuperscriptBox[
                    RowBox[{"(", 
                    RowBox[{"3", "+", 
                    RowBox[{"3", " ", 
                    SuperscriptBox["kappa", "2"]}], "-", 
                    RowBox[{"3", " ", 
                    SuperscriptBox["kappa", "4"]}], "+", 
                    SuperscriptBox["kappa", "6"]}], ")"}], "2"]}]]}], ")"}], 
                RowBox[{"1", "/", "3"}]]}], ")"}]}], ")"}]}], ")"}]}]}], 
       "]"}]}]}], "}"}], ",", 
   RowBox[{"{", 
    RowBox[{"theta", "\[Rule]", 
     RowBox[{"ArcCos", "[", 
      RowBox[{"-", 
       RowBox[{
        FractionBox["1", 
         SqrtBox["2"]], 
        RowBox[{"(", 
         RowBox[{"\[Sqrt]", 
          RowBox[{"(", 
           RowBox[{
            RowBox[{"(", 
             RowBox[{
              RowBox[{"2", " ", 
               SuperscriptBox["kappa", "2"], " ", 
               SuperscriptBox[
                RowBox[{"(", 
                 RowBox[{
                  RowBox[{"5", " ", 
                   SuperscriptBox["kappa", "6"]}], "-", 
                  RowBox[{"3", " ", 
                   SuperscriptBox["kappa", "8"]}], "+", 
                  RowBox[{"3", " ", 
                   SuperscriptBox["kappa", "10"]}], "-", 
                  SuperscriptBox["kappa", "12"], "+", 
                  SqrtBox[
                   RowBox[{
                    SuperscriptBox["kappa", "12"], " ", 
                    SuperscriptBox[
                    RowBox[{"(", 
                    RowBox[{"3", "+", 
                    RowBox[{"3", " ", 
                    SuperscriptBox["kappa", "2"]}], "-", 
                    RowBox[{"3", " ", 
                    SuperscriptBox["kappa", "4"]}], "+", 
                    SuperscriptBox["kappa", "6"]}], ")"}], "2"]}]]}], ")"}], 
                RowBox[{"1", "/", "3"}]]}], "-", 
              RowBox[{"\[ImaginaryI]", " ", 
               SuperscriptBox["2", 
                RowBox[{"1", "/", "3"}]], " ", 
               RowBox[{"(", 
                RowBox[{
                 RowBox[{"-", "\[ImaginaryI]"}], "+", 
                 SqrtBox["3"]}], ")"}], " ", 
               SuperscriptBox[
                RowBox[{"(", 
                 RowBox[{
                  RowBox[{"5", " ", 
                   SuperscriptBox["kappa", "6"]}], "-", 
                  RowBox[{"3", " ", 
                   SuperscriptBox["kappa", "8"]}], "+", 
                  RowBox[{"3", " ", 
                   SuperscriptBox["kappa", "10"]}], "-", 
                  SuperscriptBox["kappa", "12"], "+", 
                  SqrtBox[
                   RowBox[{
                    SuperscriptBox["kappa", "12"], " ", 
                    SuperscriptBox[
                    RowBox[{"(", 
                    RowBox[{"3", "+", 
                    RowBox[{"3", " ", 
                    SuperscriptBox["kappa", "2"]}], "-", 
                    RowBox[{"3", " ", 
                    SuperscriptBox["kappa", "4"]}], "+", 
                    SuperscriptBox["kappa", "6"]}], ")"}], "2"]}]]}], ")"}], 
                RowBox[{"2", "/", "3"}]]}], "+", 
              RowBox[{"2", " ", "\[ImaginaryI]", " ", 
               SuperscriptBox["kappa", "4"], " ", 
               RowBox[{"(", 
                RowBox[{
                 RowBox[{"\[ImaginaryI]", " ", 
                  SuperscriptBox["2", 
                   RowBox[{"2", "/", "3"}]]}], "+", 
                 RowBox[{
                  SuperscriptBox["2", 
                   RowBox[{"2", "/", "3"}]], " ", 
                  SqrtBox["3"]}], "+", 
                 RowBox[{"2", " ", "\[ImaginaryI]", " ", 
                  SuperscriptBox[
                   RowBox[{"(", 
                    RowBox[{
                    RowBox[{"5", " ", 
                    SuperscriptBox["kappa", "6"]}], "-", 
                    RowBox[{"3", " ", 
                    SuperscriptBox["kappa", "8"]}], "+", 
                    RowBox[{"3", " ", 
                    SuperscriptBox["kappa", "10"]}], "-", 
                    SuperscriptBox["kappa", "12"], "+", 
                    SqrtBox[
                    RowBox[{
                    SuperscriptBox["kappa", "12"], " ", 
                    SuperscriptBox[
                    RowBox[{"(", 
                    RowBox[{"3", "+", 
                    RowBox[{"3", " ", 
                    SuperscriptBox["kappa", "2"]}], "-", 
                    RowBox[{"3", " ", 
                    SuperscriptBox["kappa", "4"]}], "+", 
                    SuperscriptBox["kappa", "6"]}], ")"}], "2"]}]]}], ")"}], 
                   RowBox[{"1", "/", "3"}]]}]}], ")"}]}], "+", 
              RowBox[{"2", " ", 
               SuperscriptBox["kappa", "6"], " ", 
               RowBox[{"(", 
                RowBox[{
                 SuperscriptBox["2", 
                  RowBox[{"2", "/", "3"}]], "-", 
                 RowBox[{"\[ImaginaryI]", " ", 
                  SuperscriptBox["2", 
                   RowBox[{"2", "/", "3"}]], " ", 
                  SqrtBox["3"]}], "+", 
                 SuperscriptBox[
                  RowBox[{"(", 
                   RowBox[{
                    RowBox[{"5", " ", 
                    SuperscriptBox["kappa", "6"]}], "-", 
                    RowBox[{"3", " ", 
                    SuperscriptBox["kappa", "8"]}], "+", 
                    RowBox[{"3", " ", 
                    SuperscriptBox["kappa", "10"]}], "-", 
                    SuperscriptBox["kappa", "12"], "+", 
                    SqrtBox[
                    RowBox[{
                    SuperscriptBox["kappa", "12"], " ", 
                    SuperscriptBox[
                    RowBox[{"(", 
                    RowBox[{"3", "+", 
                    RowBox[{"3", " ", 
                    SuperscriptBox["kappa", "2"]}], "-", 
                    RowBox[{"3", " ", 
                    SuperscriptBox["kappa", "4"]}], "+", 
                    SuperscriptBox["kappa", "6"]}], ")"}], "2"]}]]}], ")"}], 
                  RowBox[{"1", "/", "3"}]]}], ")"}]}]}], ")"}], "/", 
            RowBox[{"(", 
             RowBox[{
              RowBox[{"(", 
               RowBox[{"3", "+", 
                RowBox[{"3", " ", 
                 SuperscriptBox["kappa", "2"]}], "-", 
                RowBox[{"3", " ", 
                 SuperscriptBox["kappa", "4"]}], "+", 
                SuperscriptBox["kappa", "6"]}], ")"}], " ", 
              SuperscriptBox[
               RowBox[{"(", 
                RowBox[{
                 RowBox[{"5", " ", 
                  SuperscriptBox["kappa", "6"]}], "-", 
                 RowBox[{"3", " ", 
                  SuperscriptBox["kappa", "8"]}], "+", 
                 RowBox[{"3", " ", 
                  SuperscriptBox["kappa", "10"]}], "-", 
                 SuperscriptBox["kappa", "12"], "+", 
                 SqrtBox[
                  RowBox[{
                   SuperscriptBox["kappa", "12"], " ", 
                   SuperscriptBox[
                    RowBox[{"(", 
                    RowBox[{"3", "+", 
                    RowBox[{"3", " ", 
                    SuperscriptBox["kappa", "2"]}], "-", 
                    RowBox[{"3", " ", 
                    SuperscriptBox["kappa", "4"]}], "+", 
                    SuperscriptBox["kappa", "6"]}], ")"}], "2"]}]]}], ")"}], 
               RowBox[{"1", "/", "3"}]]}], ")"}]}], ")"}]}], ")"}]}]}], 
      "]"}]}], "}"}], ",", 
   RowBox[{"{", 
    RowBox[{"theta", "\[Rule]", 
     RowBox[{"-", 
      RowBox[{"ArcCos", "[", 
       RowBox[{
        FractionBox["1", 
         SqrtBox["2"]], 
        RowBox[{"(", 
         RowBox[{"\[Sqrt]", 
          RowBox[{"(", 
           RowBox[{
            RowBox[{"(", 
             RowBox[{
              RowBox[{"2", " ", 
               SuperscriptBox["kappa", "2"], " ", 
               SuperscriptBox[
                RowBox[{"(", 
                 RowBox[{
                  RowBox[{"5", " ", 
                   SuperscriptBox["kappa", "6"]}], "-", 
                  RowBox[{"3", " ", 
                   SuperscriptBox["kappa", "8"]}], "+", 
                  RowBox[{"3", " ", 
                   SuperscriptBox["kappa", "10"]}], "-", 
                  SuperscriptBox["kappa", "12"], "+", 
                  SqrtBox[
                   RowBox[{
                    SuperscriptBox["kappa", "12"], " ", 
                    SuperscriptBox[
                    RowBox[{"(", 
                    RowBox[{"3", "+", 
                    RowBox[{"3", " ", 
                    SuperscriptBox["kappa", "2"]}], "-", 
                    RowBox[{"3", " ", 
                    SuperscriptBox["kappa", "4"]}], "+", 
                    SuperscriptBox["kappa", "6"]}], ")"}], "2"]}]]}], ")"}], 
                RowBox[{"1", "/", "3"}]]}], "-", 
              RowBox[{"\[ImaginaryI]", " ", 
               SuperscriptBox["2", 
                RowBox[{"1", "/", "3"}]], " ", 
               RowBox[{"(", 
                RowBox[{
                 RowBox[{"-", "\[ImaginaryI]"}], "+", 
                 SqrtBox["3"]}], ")"}], " ", 
               SuperscriptBox[
                RowBox[{"(", 
                 RowBox[{
                  RowBox[{"5", " ", 
                   SuperscriptBox["kappa", "6"]}], "-", 
                  RowBox[{"3", " ", 
                   SuperscriptBox["kappa", "8"]}], "+", 
                  RowBox[{"3", " ", 
                   SuperscriptBox["kappa", "10"]}], "-", 
                  SuperscriptBox["kappa", "12"], "+", 
                  SqrtBox[
                   RowBox[{
                    SuperscriptBox["kappa", "12"], " ", 
                    SuperscriptBox[
                    RowBox[{"(", 
                    RowBox[{"3", "+", 
                    RowBox[{"3", " ", 
                    SuperscriptBox["kappa", "2"]}], "-", 
                    RowBox[{"3", " ", 
                    SuperscriptBox["kappa", "4"]}], "+", 
                    SuperscriptBox["kappa", "6"]}], ")"}], "2"]}]]}], ")"}], 
                RowBox[{"2", "/", "3"}]]}], "+", 
              RowBox[{"2", " ", "\[ImaginaryI]", " ", 
               SuperscriptBox["kappa", "4"], " ", 
               RowBox[{"(", 
                RowBox[{
                 RowBox[{"\[ImaginaryI]", " ", 
                  SuperscriptBox["2", 
                   RowBox[{"2", "/", "3"}]]}], "+", 
                 RowBox[{
                  SuperscriptBox["2", 
                   RowBox[{"2", "/", "3"}]], " ", 
                  SqrtBox["3"]}], "+", 
                 RowBox[{"2", " ", "\[ImaginaryI]", " ", 
                  SuperscriptBox[
                   RowBox[{"(", 
                    RowBox[{
                    RowBox[{"5", " ", 
                    SuperscriptBox["kappa", "6"]}], "-", 
                    RowBox[{"3", " ", 
                    SuperscriptBox["kappa", "8"]}], "+", 
                    RowBox[{"3", " ", 
                    SuperscriptBox["kappa", "10"]}], "-", 
                    SuperscriptBox["kappa", "12"], "+", 
                    SqrtBox[
                    RowBox[{
                    SuperscriptBox["kappa", "12"], " ", 
                    SuperscriptBox[
                    RowBox[{"(", 
                    RowBox[{"3", "+", 
                    RowBox[{"3", " ", 
                    SuperscriptBox["kappa", "2"]}], "-", 
                    RowBox[{"3", " ", 
                    SuperscriptBox["kappa", "4"]}], "+", 
                    SuperscriptBox["kappa", "6"]}], ")"}], "2"]}]]}], ")"}], 
                   RowBox[{"1", "/", "3"}]]}]}], ")"}]}], "+", 
              RowBox[{"2", " ", 
               SuperscriptBox["kappa", "6"], " ", 
               RowBox[{"(", 
                RowBox[{
                 SuperscriptBox["2", 
                  RowBox[{"2", "/", "3"}]], "-", 
                 RowBox[{"\[ImaginaryI]", " ", 
                  SuperscriptBox["2", 
                   RowBox[{"2", "/", "3"}]], " ", 
                  SqrtBox["3"]}], "+", 
                 SuperscriptBox[
                  RowBox[{"(", 
                   RowBox[{
                    RowBox[{"5", " ", 
                    SuperscriptBox["kappa", "6"]}], "-", 
                    RowBox[{"3", " ", 
                    SuperscriptBox["kappa", "8"]}], "+", 
                    RowBox[{"3", " ", 
                    SuperscriptBox["kappa", "10"]}], "-", 
                    SuperscriptBox["kappa", "12"], "+", 
                    SqrtBox[
                    RowBox[{
                    SuperscriptBox["kappa", "12"], " ", 
                    SuperscriptBox[
                    RowBox[{"(", 
                    RowBox[{"3", "+", 
                    RowBox[{"3", " ", 
                    SuperscriptBox["kappa", "2"]}], "-", 
                    RowBox[{"3", " ", 
                    SuperscriptBox["kappa", "4"]}], "+", 
                    SuperscriptBox["kappa", "6"]}], ")"}], "2"]}]]}], ")"}], 
                  RowBox[{"1", "/", "3"}]]}], ")"}]}]}], ")"}], "/", 
            RowBox[{"(", 
             RowBox[{
              RowBox[{"(", 
               RowBox[{"3", "+", 
                RowBox[{"3", " ", 
                 SuperscriptBox["kappa", "2"]}], "-", 
                RowBox[{"3", " ", 
                 SuperscriptBox["kappa", "4"]}], "+", 
                SuperscriptBox["kappa", "6"]}], ")"}], " ", 
              SuperscriptBox[
               RowBox[{"(", 
                RowBox[{
                 RowBox[{"5", " ", 
                  SuperscriptBox["kappa", "6"]}], "-", 
                 RowBox[{"3", " ", 
                  SuperscriptBox["kappa", "8"]}], "+", 
                 RowBox[{"3", " ", 
                  SuperscriptBox["kappa", "10"]}], "-", 
                 SuperscriptBox["kappa", "12"], "+", 
                 SqrtBox[
                  RowBox[{
                   SuperscriptBox["kappa", "12"], " ", 
                   SuperscriptBox[
                    RowBox[{"(", 
                    RowBox[{"3", "+", 
                    RowBox[{"3", " ", 
                    SuperscriptBox["kappa", "2"]}], "-", 
                    RowBox[{"3", " ", 
                    SuperscriptBox["kappa", "4"]}], "+", 
                    SuperscriptBox["kappa", "6"]}], ")"}], "2"]}]]}], ")"}], 
               RowBox[{"1", "/", "3"}]]}], ")"}]}], ")"}]}], ")"}]}], 
       "]"}]}]}], "}"}], ",", 
   RowBox[{"{", 
    RowBox[{"theta", "\[Rule]", 
     RowBox[{"ArcCos", "[", 
      RowBox[{
       FractionBox["1", 
        SqrtBox["2"]], 
       RowBox[{"(", 
        RowBox[{"\[Sqrt]", 
         RowBox[{"(", 
          RowBox[{
           RowBox[{"(", 
            RowBox[{
             RowBox[{"2", " ", 
              SuperscriptBox["kappa", "2"], " ", 
              SuperscriptBox[
               RowBox[{"(", 
                RowBox[{
                 RowBox[{"5", " ", 
                  SuperscriptBox["kappa", "6"]}], "-", 
                 RowBox[{"3", " ", 
                  SuperscriptBox["kappa", "8"]}], "+", 
                 RowBox[{"3", " ", 
                  SuperscriptBox["kappa", "10"]}], "-", 
                 SuperscriptBox["kappa", "12"], "+", 
                 SqrtBox[
                  RowBox[{
                   SuperscriptBox["kappa", "12"], " ", 
                   SuperscriptBox[
                    RowBox[{"(", 
                    RowBox[{"3", "+", 
                    RowBox[{"3", " ", 
                    SuperscriptBox["kappa", "2"]}], "-", 
                    RowBox[{"3", " ", 
                    SuperscriptBox["kappa", "4"]}], "+", 
                    SuperscriptBox["kappa", "6"]}], ")"}], "2"]}]]}], ")"}], 
               RowBox[{"1", "/", "3"}]]}], "-", 
             RowBox[{"\[ImaginaryI]", " ", 
              SuperscriptBox["2", 
               RowBox[{"1", "/", "3"}]], " ", 
              RowBox[{"(", 
               RowBox[{
                RowBox[{"-", "\[ImaginaryI]"}], "+", 
                SqrtBox["3"]}], ")"}], " ", 
              SuperscriptBox[
               RowBox[{"(", 
                RowBox[{
                 RowBox[{"5", " ", 
                  SuperscriptBox["kappa", "6"]}], "-", 
                 RowBox[{"3", " ", 
                  SuperscriptBox["kappa", "8"]}], "+", 
                 RowBox[{"3", " ", 
                  SuperscriptBox["kappa", "10"]}], "-", 
                 SuperscriptBox["kappa", "12"], "+", 
                 SqrtBox[
                  RowBox[{
                   SuperscriptBox["kappa", "12"], " ", 
                   SuperscriptBox[
                    RowBox[{"(", 
                    RowBox[{"3", "+", 
                    RowBox[{"3", " ", 
                    SuperscriptBox["kappa", "2"]}], "-", 
                    RowBox[{"3", " ", 
                    SuperscriptBox["kappa", "4"]}], "+", 
                    SuperscriptBox["kappa", "6"]}], ")"}], "2"]}]]}], ")"}], 
               RowBox[{"2", "/", "3"}]]}], "+", 
             RowBox[{"2", " ", "\[ImaginaryI]", " ", 
              SuperscriptBox["kappa", "4"], " ", 
              RowBox[{"(", 
               RowBox[{
                RowBox[{"\[ImaginaryI]", " ", 
                 SuperscriptBox["2", 
                  RowBox[{"2", "/", "3"}]]}], "+", 
                RowBox[{
                 SuperscriptBox["2", 
                  RowBox[{"2", "/", "3"}]], " ", 
                 SqrtBox["3"]}], "+", 
                RowBox[{"2", " ", "\[ImaginaryI]", " ", 
                 SuperscriptBox[
                  RowBox[{"(", 
                   RowBox[{
                    RowBox[{"5", " ", 
                    SuperscriptBox["kappa", "6"]}], "-", 
                    RowBox[{"3", " ", 
                    SuperscriptBox["kappa", "8"]}], "+", 
                    RowBox[{"3", " ", 
                    SuperscriptBox["kappa", "10"]}], "-", 
                    SuperscriptBox["kappa", "12"], "+", 
                    SqrtBox[
                    RowBox[{
                    SuperscriptBox["kappa", "12"], " ", 
                    SuperscriptBox[
                    RowBox[{"(", 
                    RowBox[{"3", "+", 
                    RowBox[{"3", " ", 
                    SuperscriptBox["kappa", "2"]}], "-", 
                    RowBox[{"3", " ", 
                    SuperscriptBox["kappa", "4"]}], "+", 
                    SuperscriptBox["kappa", "6"]}], ")"}], "2"]}]]}], ")"}], 
                  RowBox[{"1", "/", "3"}]]}]}], ")"}]}], "+", 
             RowBox[{"2", " ", 
              SuperscriptBox["kappa", "6"], " ", 
              RowBox[{"(", 
               RowBox[{
                SuperscriptBox["2", 
                 RowBox[{"2", "/", "3"}]], "-", 
                RowBox[{"\[ImaginaryI]", " ", 
                 SuperscriptBox["2", 
                  RowBox[{"2", "/", "3"}]], " ", 
                 SqrtBox["3"]}], "+", 
                SuperscriptBox[
                 RowBox[{"(", 
                  RowBox[{
                   RowBox[{"5", " ", 
                    SuperscriptBox["kappa", "6"]}], "-", 
                   RowBox[{"3", " ", 
                    SuperscriptBox["kappa", "8"]}], "+", 
                   RowBox[{"3", " ", 
                    SuperscriptBox["kappa", "10"]}], "-", 
                   SuperscriptBox["kappa", "12"], "+", 
                   SqrtBox[
                    RowBox[{
                    SuperscriptBox["kappa", "12"], " ", 
                    SuperscriptBox[
                    RowBox[{"(", 
                    RowBox[{"3", "+", 
                    RowBox[{"3", " ", 
                    SuperscriptBox["kappa", "2"]}], "-", 
                    RowBox[{"3", " ", 
                    SuperscriptBox["kappa", "4"]}], "+", 
                    SuperscriptBox["kappa", "6"]}], ")"}], "2"]}]]}], ")"}], 
                 RowBox[{"1", "/", "3"}]]}], ")"}]}]}], ")"}], "/", 
           RowBox[{"(", 
            RowBox[{
             RowBox[{"(", 
              RowBox[{"3", "+", 
               RowBox[{"3", " ", 
                SuperscriptBox["kappa", "2"]}], "-", 
               RowBox[{"3", " ", 
                SuperscriptBox["kappa", "4"]}], "+", 
               SuperscriptBox["kappa", "6"]}], ")"}], " ", 
             SuperscriptBox[
              RowBox[{"(", 
               RowBox[{
                RowBox[{"5", " ", 
                 SuperscriptBox["kappa", "6"]}], "-", 
                RowBox[{"3", " ", 
                 SuperscriptBox["kappa", "8"]}], "+", 
                RowBox[{"3", " ", 
                 SuperscriptBox["kappa", "10"]}], "-", 
                SuperscriptBox["kappa", "12"], "+", 
                SqrtBox[
                 RowBox[{
                  SuperscriptBox["kappa", "12"], " ", 
                  SuperscriptBox[
                   RowBox[{"(", 
                    RowBox[{"3", "+", 
                    RowBox[{"3", " ", 
                    SuperscriptBox["kappa", "2"]}], "-", 
                    RowBox[{"3", " ", 
                    SuperscriptBox["kappa", "4"]}], "+", 
                    SuperscriptBox["kappa", "6"]}], ")"}], "2"]}]]}], ")"}], 
              RowBox[{"1", "/", "3"}]]}], ")"}]}], ")"}]}], ")"}]}], "]"}]}], 
    "}"}], ",", 
   RowBox[{"{", 
    RowBox[{"theta", "\[Rule]", 
     RowBox[{"-", 
      RowBox[{"ArcCos", "[", 
       RowBox[{"-", 
        RowBox[{
         FractionBox["1", 
          SqrtBox["2"]], 
         RowBox[{"(", 
          RowBox[{"\[Sqrt]", 
           RowBox[{"(", 
            RowBox[{
             RowBox[{"(", 
              RowBox[{
               RowBox[{"2", " ", 
                SuperscriptBox["kappa", "2"], " ", 
                SuperscriptBox[
                 RowBox[{"(", 
                  RowBox[{
                   RowBox[{"5", " ", 
                    SuperscriptBox["kappa", "6"]}], "-", 
                   RowBox[{"3", " ", 
                    SuperscriptBox["kappa", "8"]}], "+", 
                   RowBox[{"3", " ", 
                    SuperscriptBox["kappa", "10"]}], "-", 
                   SuperscriptBox["kappa", "12"], "+", 
                   SqrtBox[
                    RowBox[{
                    SuperscriptBox["kappa", "12"], " ", 
                    SuperscriptBox[
                    RowBox[{"(", 
                    RowBox[{"3", "+", 
                    RowBox[{"3", " ", 
                    SuperscriptBox["kappa", "2"]}], "-", 
                    RowBox[{"3", " ", 
                    SuperscriptBox["kappa", "4"]}], "+", 
                    SuperscriptBox["kappa", "6"]}], ")"}], "2"]}]]}], ")"}], 
                 RowBox[{"1", "/", "3"}]]}], "+", 
               RowBox[{"\[ImaginaryI]", " ", 
                SuperscriptBox["2", 
                 RowBox[{"1", "/", "3"}]], " ", 
                RowBox[{"(", 
                 RowBox[{"\[ImaginaryI]", "+", 
                  SqrtBox["3"]}], ")"}], " ", 
                SuperscriptBox[
                 RowBox[{"(", 
                  RowBox[{
                   RowBox[{"5", " ", 
                    SuperscriptBox["kappa", "6"]}], "-", 
                   RowBox[{"3", " ", 
                    SuperscriptBox["kappa", "8"]}], "+", 
                   RowBox[{"3", " ", 
                    SuperscriptBox["kappa", "10"]}], "-", 
                   SuperscriptBox["kappa", "12"], "+", 
                   SqrtBox[
                    RowBox[{
                    SuperscriptBox["kappa", "12"], " ", 
                    SuperscriptBox[
                    RowBox[{"(", 
                    RowBox[{"3", "+", 
                    RowBox[{"3", " ", 
                    SuperscriptBox["kappa", "2"]}], "-", 
                    RowBox[{"3", " ", 
                    SuperscriptBox["kappa", "4"]}], "+", 
                    SuperscriptBox["kappa", "6"]}], ")"}], "2"]}]]}], ")"}], 
                 RowBox[{"2", "/", "3"}]]}], "-", 
               RowBox[{"2", " ", "\[ImaginaryI]", " ", 
                SuperscriptBox["kappa", "4"], " ", 
                RowBox[{"(", 
                 RowBox[{
                  RowBox[{
                   RowBox[{"-", "\[ImaginaryI]"}], " ", 
                   SuperscriptBox["2", 
                    RowBox[{"2", "/", "3"}]]}], "+", 
                  RowBox[{
                   SuperscriptBox["2", 
                    RowBox[{"2", "/", "3"}]], " ", 
                   SqrtBox["3"]}], "-", 
                  RowBox[{"2", " ", "\[ImaginaryI]", " ", 
                   SuperscriptBox[
                    RowBox[{"(", 
                    RowBox[{
                    RowBox[{"5", " ", 
                    SuperscriptBox["kappa", "6"]}], "-", 
                    RowBox[{"3", " ", 
                    SuperscriptBox["kappa", "8"]}], "+", 
                    RowBox[{"3", " ", 
                    SuperscriptBox["kappa", "10"]}], "-", 
                    SuperscriptBox["kappa", "12"], "+", 
                    SqrtBox[
                    RowBox[{
                    SuperscriptBox["kappa", "12"], " ", 
                    SuperscriptBox[
                    RowBox[{"(", 
                    RowBox[{"3", "+", 
                    RowBox[{"3", " ", 
                    SuperscriptBox["kappa", "2"]}], "-", 
                    RowBox[{"3", " ", 
                    SuperscriptBox["kappa", "4"]}], "+", 
                    SuperscriptBox["kappa", "6"]}], ")"}], "2"]}]]}], ")"}], 
                    RowBox[{"1", "/", "3"}]]}]}], ")"}]}], "+", 
               RowBox[{"2", " ", 
                SuperscriptBox["kappa", "6"], " ", 
                RowBox[{"(", 
                 RowBox[{
                  SuperscriptBox["2", 
                   RowBox[{"2", "/", "3"}]], "+", 
                  RowBox[{"\[ImaginaryI]", " ", 
                   SuperscriptBox["2", 
                    RowBox[{"2", "/", "3"}]], " ", 
                   SqrtBox["3"]}], "+", 
                  SuperscriptBox[
                   RowBox[{"(", 
                    RowBox[{
                    RowBox[{"5", " ", 
                    SuperscriptBox["kappa", "6"]}], "-", 
                    RowBox[{"3", " ", 
                    SuperscriptBox["kappa", "8"]}], "+", 
                    RowBox[{"3", " ", 
                    SuperscriptBox["kappa", "10"]}], "-", 
                    SuperscriptBox["kappa", "12"], "+", 
                    SqrtBox[
                    RowBox[{
                    SuperscriptBox["kappa", "12"], " ", 
                    SuperscriptBox[
                    RowBox[{"(", 
                    RowBox[{"3", "+", 
                    RowBox[{"3", " ", 
                    SuperscriptBox["kappa", "2"]}], "-", 
                    RowBox[{"3", " ", 
                    SuperscriptBox["kappa", "4"]}], "+", 
                    SuperscriptBox["kappa", "6"]}], ")"}], "2"]}]]}], ")"}], 
                   RowBox[{"1", "/", "3"}]]}], ")"}]}]}], ")"}], "/", 
             RowBox[{"(", 
              RowBox[{
               RowBox[{"(", 
                RowBox[{"3", "+", 
                 RowBox[{"3", " ", 
                  SuperscriptBox["kappa", "2"]}], "-", 
                 RowBox[{"3", " ", 
                  SuperscriptBox["kappa", "4"]}], "+", 
                 SuperscriptBox["kappa", "6"]}], ")"}], " ", 
               SuperscriptBox[
                RowBox[{"(", 
                 RowBox[{
                  RowBox[{"5", " ", 
                   SuperscriptBox["kappa", "6"]}], "-", 
                  RowBox[{"3", " ", 
                   SuperscriptBox["kappa", "8"]}], "+", 
                  RowBox[{"3", " ", 
                   SuperscriptBox["kappa", "10"]}], "-", 
                  SuperscriptBox["kappa", "12"], "+", 
                  SqrtBox[
                   RowBox[{
                    SuperscriptBox["kappa", "12"], " ", 
                    SuperscriptBox[
                    RowBox[{"(", 
                    RowBox[{"3", "+", 
                    RowBox[{"3", " ", 
                    SuperscriptBox["kappa", "2"]}], "-", 
                    RowBox[{"3", " ", 
                    SuperscriptBox["kappa", "4"]}], "+", 
                    SuperscriptBox["kappa", "6"]}], ")"}], "2"]}]]}], ")"}], 
                RowBox[{"1", "/", "3"}]]}], ")"}]}], ")"}]}], ")"}]}]}], 
       "]"}]}]}], "}"}], ",", 
   RowBox[{"{", 
    RowBox[{"theta", "\[Rule]", 
     RowBox[{"ArcCos", "[", 
      RowBox[{"-", 
       RowBox[{
        FractionBox["1", 
         SqrtBox["2"]], 
        RowBox[{"(", 
         RowBox[{"\[Sqrt]", 
          RowBox[{"(", 
           RowBox[{
            RowBox[{"(", 
             RowBox[{
              RowBox[{"2", " ", 
               SuperscriptBox["kappa", "2"], " ", 
               SuperscriptBox[
                RowBox[{"(", 
                 RowBox[{
                  RowBox[{"5", " ", 
                   SuperscriptBox["kappa", "6"]}], "-", 
                  RowBox[{"3", " ", 
                   SuperscriptBox["kappa", "8"]}], "+", 
                  RowBox[{"3", " ", 
                   SuperscriptBox["kappa", "10"]}], "-", 
                  SuperscriptBox["kappa", "12"], "+", 
                  SqrtBox[
                   RowBox[{
                    SuperscriptBox["kappa", "12"], " ", 
                    SuperscriptBox[
                    RowBox[{"(", 
                    RowBox[{"3", "+", 
                    RowBox[{"3", " ", 
                    SuperscriptBox["kappa", "2"]}], "-", 
                    RowBox[{"3", " ", 
                    SuperscriptBox["kappa", "4"]}], "+", 
                    SuperscriptBox["kappa", "6"]}], ")"}], "2"]}]]}], ")"}], 
                RowBox[{"1", "/", "3"}]]}], "+", 
              RowBox[{"\[ImaginaryI]", " ", 
               SuperscriptBox["2", 
                RowBox[{"1", "/", "3"}]], " ", 
               RowBox[{"(", 
                RowBox[{"\[ImaginaryI]", "+", 
                 SqrtBox["3"]}], ")"}], " ", 
               SuperscriptBox[
                RowBox[{"(", 
                 RowBox[{
                  RowBox[{"5", " ", 
                   SuperscriptBox["kappa", "6"]}], "-", 
                  RowBox[{"3", " ", 
                   SuperscriptBox["kappa", "8"]}], "+", 
                  RowBox[{"3", " ", 
                   SuperscriptBox["kappa", "10"]}], "-", 
                  SuperscriptBox["kappa", "12"], "+", 
                  SqrtBox[
                   RowBox[{
                    SuperscriptBox["kappa", "12"], " ", 
                    SuperscriptBox[
                    RowBox[{"(", 
                    RowBox[{"3", "+", 
                    RowBox[{"3", " ", 
                    SuperscriptBox["kappa", "2"]}], "-", 
                    RowBox[{"3", " ", 
                    SuperscriptBox["kappa", "4"]}], "+", 
                    SuperscriptBox["kappa", "6"]}], ")"}], "2"]}]]}], ")"}], 
                RowBox[{"2", "/", "3"}]]}], "-", 
              RowBox[{"2", " ", "\[ImaginaryI]", " ", 
               SuperscriptBox["kappa", "4"], " ", 
               RowBox[{"(", 
                RowBox[{
                 RowBox[{
                  RowBox[{"-", "\[ImaginaryI]"}], " ", 
                  SuperscriptBox["2", 
                   RowBox[{"2", "/", "3"}]]}], "+", 
                 RowBox[{
                  SuperscriptBox["2", 
                   RowBox[{"2", "/", "3"}]], " ", 
                  SqrtBox["3"]}], "-", 
                 RowBox[{"2", " ", "\[ImaginaryI]", " ", 
                  SuperscriptBox[
                   RowBox[{"(", 
                    RowBox[{
                    RowBox[{"5", " ", 
                    SuperscriptBox["kappa", "6"]}], "-", 
                    RowBox[{"3", " ", 
                    SuperscriptBox["kappa", "8"]}], "+", 
                    RowBox[{"3", " ", 
                    SuperscriptBox["kappa", "10"]}], "-", 
                    SuperscriptBox["kappa", "12"], "+", 
                    SqrtBox[
                    RowBox[{
                    SuperscriptBox["kappa", "12"], " ", 
                    SuperscriptBox[
                    RowBox[{"(", 
                    RowBox[{"3", "+", 
                    RowBox[{"3", " ", 
                    SuperscriptBox["kappa", "2"]}], "-", 
                    RowBox[{"3", " ", 
                    SuperscriptBox["kappa", "4"]}], "+", 
                    SuperscriptBox["kappa", "6"]}], ")"}], "2"]}]]}], ")"}], 
                   RowBox[{"1", "/", "3"}]]}]}], ")"}]}], "+", 
              RowBox[{"2", " ", 
               SuperscriptBox["kappa", "6"], " ", 
               RowBox[{"(", 
                RowBox[{
                 SuperscriptBox["2", 
                  RowBox[{"2", "/", "3"}]], "+", 
                 RowBox[{"\[ImaginaryI]", " ", 
                  SuperscriptBox["2", 
                   RowBox[{"2", "/", "3"}]], " ", 
                  SqrtBox["3"]}], "+", 
                 SuperscriptBox[
                  RowBox[{"(", 
                   RowBox[{
                    RowBox[{"5", " ", 
                    SuperscriptBox["kappa", "6"]}], "-", 
                    RowBox[{"3", " ", 
                    SuperscriptBox["kappa", "8"]}], "+", 
                    RowBox[{"3", " ", 
                    SuperscriptBox["kappa", "10"]}], "-", 
                    SuperscriptBox["kappa", "12"], "+", 
                    SqrtBox[
                    RowBox[{
                    SuperscriptBox["kappa", "12"], " ", 
                    SuperscriptBox[
                    RowBox[{"(", 
                    RowBox[{"3", "+", 
                    RowBox[{"3", " ", 
                    SuperscriptBox["kappa", "2"]}], "-", 
                    RowBox[{"3", " ", 
                    SuperscriptBox["kappa", "4"]}], "+", 
                    SuperscriptBox["kappa", "6"]}], ")"}], "2"]}]]}], ")"}], 
                  RowBox[{"1", "/", "3"}]]}], ")"}]}]}], ")"}], "/", 
            RowBox[{"(", 
             RowBox[{
              RowBox[{"(", 
               RowBox[{"3", "+", 
                RowBox[{"3", " ", 
                 SuperscriptBox["kappa", "2"]}], "-", 
                RowBox[{"3", " ", 
                 SuperscriptBox["kappa", "4"]}], "+", 
                SuperscriptBox["kappa", "6"]}], ")"}], " ", 
              SuperscriptBox[
               RowBox[{"(", 
                RowBox[{
                 RowBox[{"5", " ", 
                  SuperscriptBox["kappa", "6"]}], "-", 
                 RowBox[{"3", " ", 
                  SuperscriptBox["kappa", "8"]}], "+", 
                 RowBox[{"3", " ", 
                  SuperscriptBox["kappa", "10"]}], "-", 
                 SuperscriptBox["kappa", "12"], "+", 
                 SqrtBox[
                  RowBox[{
                   SuperscriptBox["kappa", "12"], " ", 
                   SuperscriptBox[
                    RowBox[{"(", 
                    RowBox[{"3", "+", 
                    RowBox[{"3", " ", 
                    SuperscriptBox["kappa", "2"]}], "-", 
                    RowBox[{"3", " ", 
                    SuperscriptBox["kappa", "4"]}], "+", 
                    SuperscriptBox["kappa", "6"]}], ")"}], "2"]}]]}], ")"}], 
               RowBox[{"1", "/", "3"}]]}], ")"}]}], ")"}]}], ")"}]}]}], 
      "]"}]}], "}"}], ",", 
   RowBox[{"{", 
    RowBox[{"theta", "\[Rule]", 
     RowBox[{"-", 
      RowBox[{"ArcCos", "[", 
       RowBox[{
        FractionBox["1", 
         SqrtBox["2"]], 
        RowBox[{"(", 
         RowBox[{"\[Sqrt]", 
          RowBox[{"(", 
           RowBox[{
            RowBox[{"(", 
             RowBox[{
              RowBox[{"2", " ", 
               SuperscriptBox["kappa", "2"], " ", 
               SuperscriptBox[
                RowBox[{"(", 
                 RowBox[{
                  RowBox[{"5", " ", 
                   SuperscriptBox["kappa", "6"]}], "-", 
                  RowBox[{"3", " ", 
                   SuperscriptBox["kappa", "8"]}], "+", 
                  RowBox[{"3", " ", 
                   SuperscriptBox["kappa", "10"]}], "-", 
                  SuperscriptBox["kappa", "12"], "+", 
                  SqrtBox[
                   RowBox[{
                    SuperscriptBox["kappa", "12"], " ", 
                    SuperscriptBox[
                    RowBox[{"(", 
                    RowBox[{"3", "+", 
                    RowBox[{"3", " ", 
                    SuperscriptBox["kappa", "2"]}], "-", 
                    RowBox[{"3", " ", 
                    SuperscriptBox["kappa", "4"]}], "+", 
                    SuperscriptBox["kappa", "6"]}], ")"}], "2"]}]]}], ")"}], 
                RowBox[{"1", "/", "3"}]]}], "+", 
              RowBox[{"\[ImaginaryI]", " ", 
               SuperscriptBox["2", 
                RowBox[{"1", "/", "3"}]], " ", 
               RowBox[{"(", 
                RowBox[{"\[ImaginaryI]", "+", 
                 SqrtBox["3"]}], ")"}], " ", 
               SuperscriptBox[
                RowBox[{"(", 
                 RowBox[{
                  RowBox[{"5", " ", 
                   SuperscriptBox["kappa", "6"]}], "-", 
                  RowBox[{"3", " ", 
                   SuperscriptBox["kappa", "8"]}], "+", 
                  RowBox[{"3", " ", 
                   SuperscriptBox["kappa", "10"]}], "-", 
                  SuperscriptBox["kappa", "12"], "+", 
                  SqrtBox[
                   RowBox[{
                    SuperscriptBox["kappa", "12"], " ", 
                    SuperscriptBox[
                    RowBox[{"(", 
                    RowBox[{"3", "+", 
                    RowBox[{"3", " ", 
                    SuperscriptBox["kappa", "2"]}], "-", 
                    RowBox[{"3", " ", 
                    SuperscriptBox["kappa", "4"]}], "+", 
                    SuperscriptBox["kappa", "6"]}], ")"}], "2"]}]]}], ")"}], 
                RowBox[{"2", "/", "3"}]]}], "-", 
              RowBox[{"2", " ", "\[ImaginaryI]", " ", 
               SuperscriptBox["kappa", "4"], " ", 
               RowBox[{"(", 
                RowBox[{
                 RowBox[{
                  RowBox[{"-", "\[ImaginaryI]"}], " ", 
                  SuperscriptBox["2", 
                   RowBox[{"2", "/", "3"}]]}], "+", 
                 RowBox[{
                  SuperscriptBox["2", 
                   RowBox[{"2", "/", "3"}]], " ", 
                  SqrtBox["3"]}], "-", 
                 RowBox[{"2", " ", "\[ImaginaryI]", " ", 
                  SuperscriptBox[
                   RowBox[{"(", 
                    RowBox[{
                    RowBox[{"5", " ", 
                    SuperscriptBox["kappa", "6"]}], "-", 
                    RowBox[{"3", " ", 
                    SuperscriptBox["kappa", "8"]}], "+", 
                    RowBox[{"3", " ", 
                    SuperscriptBox["kappa", "10"]}], "-", 
                    SuperscriptBox["kappa", "12"], "+", 
                    SqrtBox[
                    RowBox[{
                    SuperscriptBox["kappa", "12"], " ", 
                    SuperscriptBox[
                    RowBox[{"(", 
                    RowBox[{"3", "+", 
                    RowBox[{"3", " ", 
                    SuperscriptBox["kappa", "2"]}], "-", 
                    RowBox[{"3", " ", 
                    SuperscriptBox["kappa", "4"]}], "+", 
                    SuperscriptBox["kappa", "6"]}], ")"}], "2"]}]]}], ")"}], 
                   RowBox[{"1", "/", "3"}]]}]}], ")"}]}], "+", 
              RowBox[{"2", " ", 
               SuperscriptBox["kappa", "6"], " ", 
               RowBox[{"(", 
                RowBox[{
                 SuperscriptBox["2", 
                  RowBox[{"2", "/", "3"}]], "+", 
                 RowBox[{"\[ImaginaryI]", " ", 
                  SuperscriptBox["2", 
                   RowBox[{"2", "/", "3"}]], " ", 
                  SqrtBox["3"]}], "+", 
                 SuperscriptBox[
                  RowBox[{"(", 
                   RowBox[{
                    RowBox[{"5", " ", 
                    SuperscriptBox["kappa", "6"]}], "-", 
                    RowBox[{"3", " ", 
                    SuperscriptBox["kappa", "8"]}], "+", 
                    RowBox[{"3", " ", 
                    SuperscriptBox["kappa", "10"]}], "-", 
                    SuperscriptBox["kappa", "12"], "+", 
                    SqrtBox[
                    RowBox[{
                    SuperscriptBox["kappa", "12"], " ", 
                    SuperscriptBox[
                    RowBox[{"(", 
                    RowBox[{"3", "+", 
                    RowBox[{"3", " ", 
                    SuperscriptBox["kappa", "2"]}], "-", 
                    RowBox[{"3", " ", 
                    SuperscriptBox["kappa", "4"]}], "+", 
                    SuperscriptBox["kappa", "6"]}], ")"}], "2"]}]]}], ")"}], 
                  RowBox[{"1", "/", "3"}]]}], ")"}]}]}], ")"}], "/", 
            RowBox[{"(", 
             RowBox[{
              RowBox[{"(", 
               RowBox[{"3", "+", 
                RowBox[{"3", " ", 
                 SuperscriptBox["kappa", "2"]}], "-", 
                RowBox[{"3", " ", 
                 SuperscriptBox["kappa", "4"]}], "+", 
                SuperscriptBox["kappa", "6"]}], ")"}], " ", 
              SuperscriptBox[
               RowBox[{"(", 
                RowBox[{
                 RowBox[{"5", " ", 
                  SuperscriptBox["kappa", "6"]}], "-", 
                 RowBox[{"3", " ", 
                  SuperscriptBox["kappa", "8"]}], "+", 
                 RowBox[{"3", " ", 
                  SuperscriptBox["kappa", "10"]}], "-", 
                 SuperscriptBox["kappa", "12"], "+", 
                 SqrtBox[
                  RowBox[{
                   SuperscriptBox["kappa", "12"], " ", 
                   SuperscriptBox[
                    RowBox[{"(", 
                    RowBox[{"3", "+", 
                    RowBox[{"3", " ", 
                    SuperscriptBox["kappa", "2"]}], "-", 
                    RowBox[{"3", " ", 
                    SuperscriptBox["kappa", "4"]}], "+", 
                    SuperscriptBox["kappa", "6"]}], ")"}], "2"]}]]}], ")"}], 
               RowBox[{"1", "/", "3"}]]}], ")"}]}], ")"}]}], ")"}]}], 
       "]"}]}]}], "}"}], ",", 
   RowBox[{"{", 
    RowBox[{"theta", "\[Rule]", 
     RowBox[{"ArcCos", "[", 
      RowBox[{
       FractionBox["1", 
        SqrtBox["2"]], 
       RowBox[{"(", 
        RowBox[{"\[Sqrt]", 
         RowBox[{"(", 
          RowBox[{
           RowBox[{"(", 
            RowBox[{
             RowBox[{"2", " ", 
              SuperscriptBox["kappa", "2"], " ", 
              SuperscriptBox[
               RowBox[{"(", 
                RowBox[{
                 RowBox[{"5", " ", 
                  SuperscriptBox["kappa", "6"]}], "-", 
                 RowBox[{"3", " ", 
                  SuperscriptBox["kappa", "8"]}], "+", 
                 RowBox[{"3", " ", 
                  SuperscriptBox["kappa", "10"]}], "-", 
                 SuperscriptBox["kappa", "12"], "+", 
                 SqrtBox[
                  RowBox[{
                   SuperscriptBox["kappa", "12"], " ", 
                   SuperscriptBox[
                    RowBox[{"(", 
                    RowBox[{"3", "+", 
                    RowBox[{"3", " ", 
                    SuperscriptBox["kappa", "2"]}], "-", 
                    RowBox[{"3", " ", 
                    SuperscriptBox["kappa", "4"]}], "+", 
                    SuperscriptBox["kappa", "6"]}], ")"}], "2"]}]]}], ")"}], 
               RowBox[{"1", "/", "3"}]]}], "+", 
             RowBox[{"\[ImaginaryI]", " ", 
              SuperscriptBox["2", 
               RowBox[{"1", "/", "3"}]], " ", 
              RowBox[{"(", 
               RowBox[{"\[ImaginaryI]", "+", 
                SqrtBox["3"]}], ")"}], " ", 
              SuperscriptBox[
               RowBox[{"(", 
                RowBox[{
                 RowBox[{"5", " ", 
                  SuperscriptBox["kappa", "6"]}], "-", 
                 RowBox[{"3", " ", 
                  SuperscriptBox["kappa", "8"]}], "+", 
                 RowBox[{"3", " ", 
                  SuperscriptBox["kappa", "10"]}], "-", 
                 SuperscriptBox["kappa", "12"], "+", 
                 SqrtBox[
                  RowBox[{
                   SuperscriptBox["kappa", "12"], " ", 
                   SuperscriptBox[
                    RowBox[{"(", 
                    RowBox[{"3", "+", 
                    RowBox[{"3", " ", 
                    SuperscriptBox["kappa", "2"]}], "-", 
                    RowBox[{"3", " ", 
                    SuperscriptBox["kappa", "4"]}], "+", 
                    SuperscriptBox["kappa", "6"]}], ")"}], "2"]}]]}], ")"}], 
               RowBox[{"2", "/", "3"}]]}], "-", 
             RowBox[{"2", " ", "\[ImaginaryI]", " ", 
              SuperscriptBox["kappa", "4"], " ", 
              RowBox[{"(", 
               RowBox[{
                RowBox[{
                 RowBox[{"-", "\[ImaginaryI]"}], " ", 
                 SuperscriptBox["2", 
                  RowBox[{"2", "/", "3"}]]}], "+", 
                RowBox[{
                 SuperscriptBox["2", 
                  RowBox[{"2", "/", "3"}]], " ", 
                 SqrtBox["3"]}], "-", 
                RowBox[{"2", " ", "\[ImaginaryI]", " ", 
                 SuperscriptBox[
                  RowBox[{"(", 
                   RowBox[{
                    RowBox[{"5", " ", 
                    SuperscriptBox["kappa", "6"]}], "-", 
                    RowBox[{"3", " ", 
                    SuperscriptBox["kappa", "8"]}], "+", 
                    RowBox[{"3", " ", 
                    SuperscriptBox["kappa", "10"]}], "-", 
                    SuperscriptBox["kappa", "12"], "+", 
                    SqrtBox[
                    RowBox[{
                    SuperscriptBox["kappa", "12"], " ", 
                    SuperscriptBox[
                    RowBox[{"(", 
                    RowBox[{"3", "+", 
                    RowBox[{"3", " ", 
                    SuperscriptBox["kappa", "2"]}], "-", 
                    RowBox[{"3", " ", 
                    SuperscriptBox["kappa", "4"]}], "+", 
                    SuperscriptBox["kappa", "6"]}], ")"}], "2"]}]]}], ")"}], 
                  RowBox[{"1", "/", "3"}]]}]}], ")"}]}], "+", 
             RowBox[{"2", " ", 
              SuperscriptBox["kappa", "6"], " ", 
              RowBox[{"(", 
               RowBox[{
                SuperscriptBox["2", 
                 RowBox[{"2", "/", "3"}]], "+", 
                RowBox[{"\[ImaginaryI]", " ", 
                 SuperscriptBox["2", 
                  RowBox[{"2", "/", "3"}]], " ", 
                 SqrtBox["3"]}], "+", 
                SuperscriptBox[
                 RowBox[{"(", 
                  RowBox[{
                   RowBox[{"5", " ", 
                    SuperscriptBox["kappa", "6"]}], "-", 
                   RowBox[{"3", " ", 
                    SuperscriptBox["kappa", "8"]}], "+", 
                   RowBox[{"3", " ", 
                    SuperscriptBox["kappa", "10"]}], "-", 
                   SuperscriptBox["kappa", "12"], "+", 
                   SqrtBox[
                    RowBox[{
                    SuperscriptBox["kappa", "12"], " ", 
                    SuperscriptBox[
                    RowBox[{"(", 
                    RowBox[{"3", "+", 
                    RowBox[{"3", " ", 
                    SuperscriptBox["kappa", "2"]}], "-", 
                    RowBox[{"3", " ", 
                    SuperscriptBox["kappa", "4"]}], "+", 
                    SuperscriptBox["kappa", "6"]}], ")"}], "2"]}]]}], ")"}], 
                 RowBox[{"1", "/", "3"}]]}], ")"}]}]}], ")"}], "/", 
           RowBox[{"(", 
            RowBox[{
             RowBox[{"(", 
              RowBox[{"3", "+", 
               RowBox[{"3", " ", 
                SuperscriptBox["kappa", "2"]}], "-", 
               RowBox[{"3", " ", 
                SuperscriptBox["kappa", "4"]}], "+", 
               SuperscriptBox["kappa", "6"]}], ")"}], " ", 
             SuperscriptBox[
              RowBox[{"(", 
               RowBox[{
                RowBox[{"5", " ", 
                 SuperscriptBox["kappa", "6"]}], "-", 
                RowBox[{"3", " ", 
                 SuperscriptBox["kappa", "8"]}], "+", 
                RowBox[{"3", " ", 
                 SuperscriptBox["kappa", "10"]}], "-", 
                SuperscriptBox["kappa", "12"], "+", 
                SqrtBox[
                 RowBox[{
                  SuperscriptBox["kappa", "12"], " ", 
                  SuperscriptBox[
                   RowBox[{"(", 
                    RowBox[{"3", "+", 
                    RowBox[{"3", " ", 
                    SuperscriptBox["kappa", "2"]}], "-", 
                    RowBox[{"3", " ", 
                    SuperscriptBox["kappa", "4"]}], "+", 
                    SuperscriptBox["kappa", "6"]}], ")"}], "2"]}]]}], ")"}], 
              RowBox[{"1", "/", "3"}]]}], ")"}]}], ")"}]}], ")"}]}], "]"}]}], 
    "}"}]}], "}"}]], "Output",
 CellChangeTimes->{3.921128148487639*^9, 3.9211378355434437`*^9, 
  3.939704123573152*^9},
 CellLabel->"Out[45]=",ExpressionUUID->"a78987db-ad2a-4c5d-bacb-097a2afc9609"]
}, Open  ]],

Cell[CellGroupData[{

Cell[BoxData[
 RowBox[{"complroot", "=", 
  RowBox[{"Simplify", "[", 
   RowBox[{"complroots", "[", 
    RowBox[{"[", "4", "]"}], "]"}], "]"}]}]], "Input",
 CellChangeTimes->{{3.921127202107339*^9, 3.921127208249096*^9}, {
  3.92112810264564*^9, 3.921128107110632*^9}},
 CellLabel->"In[46]:=",ExpressionUUID->"589a9d6f-f36e-4a75-b690-f2fec2f91fde"],

Cell[BoxData[
 RowBox[{"{", 
  RowBox[{"theta", "\[Rule]", 
   RowBox[{"ArcCos", "[", 
    RowBox[{"\[Sqrt]", 
     RowBox[{"(", 
      RowBox[{
       RowBox[{"(", 
        RowBox[{
         SuperscriptBox["kappa", "2"], "+", 
         RowBox[{
          SuperscriptBox["2", 
           RowBox[{"1", "/", "3"}]], " ", 
          SuperscriptBox[
           RowBox[{"(", 
            RowBox[{
             RowBox[{"5", " ", 
              SuperscriptBox["kappa", "6"]}], "-", 
             RowBox[{"3", " ", 
              SuperscriptBox["kappa", "8"]}], "+", 
             RowBox[{"3", " ", 
              SuperscriptBox["kappa", "10"]}], "-", 
             SuperscriptBox["kappa", "12"], "+", 
             SqrtBox[
              RowBox[{
               SuperscriptBox["kappa", "12"], " ", 
               SuperscriptBox[
                RowBox[{"(", 
                 RowBox[{"3", "+", 
                  RowBox[{"3", " ", 
                   SuperscriptBox["kappa", "2"]}], "-", 
                  RowBox[{"3", " ", 
                   SuperscriptBox["kappa", "4"]}], "+", 
                  SuperscriptBox["kappa", "6"]}], ")"}], "2"]}]]}], ")"}], 
           RowBox[{"1", "/", "3"}]]}], "+", 
         RowBox[{
          SuperscriptBox["kappa", "6"], " ", 
          RowBox[{"(", 
           RowBox[{"1", "-", 
            RowBox[{
             RowBox[{"(", 
              RowBox[{"2", " ", 
               SuperscriptBox["2", 
                RowBox[{"2", "/", "3"}]]}], ")"}], "/", 
             SuperscriptBox[
              RowBox[{"(", 
               RowBox[{
                RowBox[{"5", " ", 
                 SuperscriptBox["kappa", "6"]}], "-", 
                RowBox[{"3", " ", 
                 SuperscriptBox["kappa", "8"]}], "+", 
                RowBox[{"3", " ", 
                 SuperscriptBox["kappa", "10"]}], "-", 
                SuperscriptBox["kappa", "12"], "+", 
                SqrtBox[
                 RowBox[{
                  SuperscriptBox["kappa", "12"], " ", 
                  SuperscriptBox[
                   RowBox[{"(", 
                    RowBox[{"3", "+", 
                    RowBox[{"3", " ", 
                    SuperscriptBox["kappa", "2"]}], "-", 
                    RowBox[{"3", " ", 
                    SuperscriptBox["kappa", "4"]}], "+", 
                    SuperscriptBox["kappa", "6"]}], ")"}], "2"]}]]}], ")"}], 
              RowBox[{"1", "/", "3"}]]}]}], ")"}]}], "+", 
         RowBox[{
          SuperscriptBox["kappa", "4"], " ", 
          RowBox[{"(", 
           RowBox[{
            RowBox[{"-", "2"}], "+", 
            RowBox[{
             RowBox[{"(", 
              RowBox[{"2", " ", 
               SuperscriptBox["2", 
                RowBox[{"2", "/", "3"}]]}], ")"}], "/", 
             SuperscriptBox[
              RowBox[{"(", 
               RowBox[{
                RowBox[{"5", " ", 
                 SuperscriptBox["kappa", "6"]}], "-", 
                RowBox[{"3", " ", 
                 SuperscriptBox["kappa", "8"]}], "+", 
                RowBox[{"3", " ", 
                 SuperscriptBox["kappa", "10"]}], "-", 
                SuperscriptBox["kappa", "12"], "+", 
                SqrtBox[
                 RowBox[{
                  SuperscriptBox["kappa", "12"], " ", 
                  SuperscriptBox[
                   RowBox[{"(", 
                    RowBox[{"3", "+", 
                    RowBox[{"3", " ", 
                    SuperscriptBox["kappa", "2"]}], "-", 
                    RowBox[{"3", " ", 
                    SuperscriptBox["kappa", "4"]}], "+", 
                    SuperscriptBox["kappa", "6"]}], ")"}], "2"]}]]}], ")"}], 
              RowBox[{"1", "/", "3"}]]}]}], ")"}]}]}], ")"}], "/", 
       RowBox[{"(", 
        RowBox[{"3", "+", 
         RowBox[{"3", " ", 
          SuperscriptBox["kappa", "2"]}], "-", 
         RowBox[{"3", " ", 
          SuperscriptBox["kappa", "4"]}], "+", 
         SuperscriptBox["kappa", "6"]}], ")"}]}], ")"}]}], "]"}]}], 
  "}"}]], "Output",
 CellChangeTimes->{3.921127208835194*^9, 3.9211281078187037`*^9, 
  3.92113784422124*^9, 3.939704123594962*^9},
 CellLabel->"Out[46]=",ExpressionUUID->"704cc3c7-5cf6-4f4c-a8c2-a6798ae95df2"]
}, Open  ]],

Cell[CellGroupData[{

Cell[BoxData[
 RowBox[{"complbandlimit", "=", 
  RowBox[{"FullSimplify", "[", 
   RowBox[{"theta", "/.", "complroot"}], "]"}]}]], "Input",
 CellChangeTimes->{{3.921127176355515*^9, 3.921127182114477*^9}, {
  3.9211272126862383`*^9, 3.921127213534507*^9}, {3.921127624258885*^9, 
  3.921127627771943*^9}, {3.921139873068273*^9, 3.921139883881913*^9}, {
  3.921140107524271*^9, 3.921140112707217*^9}, {3.921140195171307*^9, 
  3.921140199428606*^9}},
 CellLabel->"In[47]:=",ExpressionUUID->"24c594c2-14cc-4451-934d-25048cd4e3d8"],

Cell[BoxData[
 RowBox[{"ArcCos", "[", 
  RowBox[{"\[Sqrt]", 
   RowBox[{"(", 
    RowBox[{
     RowBox[{"(", 
      RowBox[{
       SuperscriptBox["kappa", "2"], "+", 
       RowBox[{
        SuperscriptBox["2", 
         RowBox[{"1", "/", "3"}]], " ", 
        SuperscriptBox[
         RowBox[{"(", 
          RowBox[{
           RowBox[{
            RowBox[{"-", 
             SuperscriptBox["kappa", "6"]}], " ", 
            RowBox[{"(", 
             RowBox[{
              RowBox[{"-", "5"}], "+", 
              RowBox[{"3", " ", 
               SuperscriptBox["kappa", "2"]}], "-", 
              RowBox[{"3", " ", 
               SuperscriptBox["kappa", "4"]}], "+", 
              SuperscriptBox["kappa", "6"]}], ")"}]}], "+", 
           SqrtBox[
            RowBox[{
             SuperscriptBox["kappa", "12"], " ", 
             SuperscriptBox[
              RowBox[{"(", 
               RowBox[{"3", "+", 
                RowBox[{"3", " ", 
                 SuperscriptBox["kappa", "2"]}], "-", 
                RowBox[{"3", " ", 
                 SuperscriptBox["kappa", "4"]}], "+", 
                SuperscriptBox["kappa", "6"]}], ")"}], "2"]}]]}], ")"}], 
         RowBox[{"1", "/", "3"}]]}], "+", 
       RowBox[{
        SuperscriptBox["kappa", "6"], " ", 
        RowBox[{"(", 
         RowBox[{"1", "-", 
          RowBox[{
           RowBox[{"(", 
            RowBox[{"2", " ", 
             SuperscriptBox["2", 
              RowBox[{"2", "/", "3"}]]}], ")"}], "/", 
           SuperscriptBox[
            RowBox[{"(", 
             RowBox[{
              RowBox[{
               RowBox[{"-", 
                SuperscriptBox["kappa", "6"]}], " ", 
               RowBox[{"(", 
                RowBox[{
                 RowBox[{"-", "5"}], "+", 
                 RowBox[{"3", " ", 
                  SuperscriptBox["kappa", "2"]}], "-", 
                 RowBox[{"3", " ", 
                  SuperscriptBox["kappa", "4"]}], "+", 
                 SuperscriptBox["kappa", "6"]}], ")"}]}], "+", 
              SqrtBox[
               RowBox[{
                SuperscriptBox["kappa", "12"], " ", 
                SuperscriptBox[
                 RowBox[{"(", 
                  RowBox[{"3", "+", 
                   RowBox[{"3", " ", 
                    SuperscriptBox["kappa", "2"]}], "-", 
                   RowBox[{"3", " ", 
                    SuperscriptBox["kappa", "4"]}], "+", 
                   SuperscriptBox["kappa", "6"]}], ")"}], "2"]}]]}], ")"}], 
            RowBox[{"1", "/", "3"}]]}]}], ")"}]}], "+", 
       RowBox[{"2", " ", 
        SuperscriptBox["kappa", "4"], " ", 
        RowBox[{"(", 
         RowBox[{
          RowBox[{"-", "1"}], "+", 
          RowBox[{
           SuperscriptBox["2", 
            RowBox[{"2", "/", "3"}]], "/", 
           SuperscriptBox[
            RowBox[{"(", 
             RowBox[{
              RowBox[{
               RowBox[{"-", 
                SuperscriptBox["kappa", "6"]}], " ", 
               RowBox[{"(", 
                RowBox[{
                 RowBox[{"-", "5"}], "+", 
                 RowBox[{"3", " ", 
                  SuperscriptBox["kappa", "2"]}], "-", 
                 RowBox[{"3", " ", 
                  SuperscriptBox["kappa", "4"]}], "+", 
                 SuperscriptBox["kappa", "6"]}], ")"}]}], "+", 
              SqrtBox[
               RowBox[{
                SuperscriptBox["kappa", "12"], " ", 
                SuperscriptBox[
                 RowBox[{"(", 
                  RowBox[{"3", "+", 
                   RowBox[{"3", " ", 
                    SuperscriptBox["kappa", "2"]}], "-", 
                   RowBox[{"3", " ", 
                    SuperscriptBox["kappa", "4"]}], "+", 
                   SuperscriptBox["kappa", "6"]}], ")"}], "2"]}]]}], ")"}], 
            RowBox[{"1", "/", "3"}]]}]}], ")"}]}]}], ")"}], "/", 
     RowBox[{"(", 
      RowBox[{"3", "+", 
       RowBox[{"3", " ", 
        SuperscriptBox["kappa", "2"]}], "-", 
       RowBox[{"3", " ", 
        SuperscriptBox["kappa", "4"]}], "+", 
       SuperscriptBox["kappa", "6"]}], ")"}]}], ")"}]}], "]"}]], "Output",
 CellChangeTimes->{3.921127183138152*^9, 3.921127214032295*^9, 
  3.9211276282028227`*^9, 3.92112811168272*^9, 3.921137849468144*^9, 
  3.9211398874660892`*^9, 3.921140113291749*^9, 3.9211402000823307`*^9, 
  3.939704126466812*^9},
 CellLabel->"Out[47]=",ExpressionUUID->"5bf40c3b-026a-4167-b93d-833291c4889b"]
}, Open  ]],

Cell[CellGroupData[{

Cell[BoxData[
 RowBox[{"TeXForm", "[", "%", "]"}]], "Input",
 CellChangeTimes->{{3.921127217412408*^9, 3.92112721995721*^9}, {
  3.921140071824896*^9, 3.921140084196498*^9}, {3.921140122046082*^9, 
  3.9211401259833927`*^9}},
 CellLabel->"In[48]:=",ExpressionUUID->"f577cf0e-5003-4064-a16b-584957312d0a"],

Cell["\<\
\\cos ^{-1}\\left(\\sqrt{\\frac{\\kappa ^2+\\left(1-\\frac{2\\ \
2^{2/3}}{\\sqrt[3]{\\sqrt{\\kappa
   ^{12} \\left(\\kappa ^6-3 \\kappa ^4+3 \\kappa ^2+3\\right)^2}-\\kappa ^6 \
\\left(\\kappa ^6-3
   \\kappa ^4+3 \\kappa ^2-5\\right)}}\\right) \\kappa ^6+2
   \\left(\\frac{2^{2/3}}{\\sqrt[3]{\\sqrt{\\kappa ^{12} \\left(\\kappa ^6-3 \
\\kappa ^4+3 \\kappa
   ^2+3\\right)^2}-\\kappa ^6 \\left(\\kappa ^6-3 \\kappa ^4+3 \\kappa \
^2-5\\right)}}-1\\right)
   \\kappa ^4+\\sqrt[3]{2} \\sqrt[3]{\\sqrt{\\kappa ^{12} \\left(\\kappa ^6-3 \
\\kappa ^4+3 \\kappa
   ^2+3\\right)^2}-\\kappa ^6 \\left(\\kappa ^6-3 \\kappa ^4+3 \\kappa \
^2-5\\right)}}{\\kappa
   ^6-3 \\kappa ^4+3 \\kappa ^2+3}}\\right)\
\>", "Output",
 CellChangeTimes->{
  3.9211272212212*^9, 3.921128114507556*^9, 3.921137851037553*^9, 
   3.921139901412326*^9, {3.921140077207638*^9, 3.9211400866814413`*^9}, 
   3.921140126574185*^9, 3.9397041264960833`*^9},
 CellLabel->
  "Out[48]//TeXForm=",ExpressionUUID->"82724039-18e5-4585-8db7-72eed38c4468"]
}, Open  ]],

Cell[CellGroupData[{

Cell[BoxData[
 RowBox[{"A", " ", "=", 
  RowBox[{
   RowBox[{
    RowBox[{"Cos", "[", "complbandlimit", "]"}], "^", "2"}], 
   RowBox[{"(", 
    RowBox[{"3", "+", 
     RowBox[{"3", " ", 
      SuperscriptBox["kappa", "2"]}], "-", 
     RowBox[{"3", " ", 
      SuperscriptBox["kappa", "4"]}], "+", 
     SuperscriptBox["kappa", "6"]}], ")"}]}]}]], "Input",
 CellChangeTimes->{{3.9211427977327843`*^9, 3.921142834928347*^9}},
 CellLabel->"In[49]:=",ExpressionUUID->"caa9c118-e588-4576-80b6-8bb17df98f97"],

Cell[BoxData[
 RowBox[{
  SuperscriptBox["kappa", "2"], "+", 
  RowBox[{
   SuperscriptBox["2", 
    RowBox[{"1", "/", "3"}]], " ", 
   SuperscriptBox[
    RowBox[{"(", 
     RowBox[{
      RowBox[{
       RowBox[{"-", 
        SuperscriptBox["kappa", "6"]}], " ", 
       RowBox[{"(", 
        RowBox[{
         RowBox[{"-", "5"}], "+", 
         RowBox[{"3", " ", 
          SuperscriptBox["kappa", "2"]}], "-", 
         RowBox[{"3", " ", 
          SuperscriptBox["kappa", "4"]}], "+", 
         SuperscriptBox["kappa", "6"]}], ")"}]}], "+", 
      SqrtBox[
       RowBox[{
        SuperscriptBox["kappa", "12"], " ", 
        SuperscriptBox[
         RowBox[{"(", 
          RowBox[{"3", "+", 
           RowBox[{"3", " ", 
            SuperscriptBox["kappa", "2"]}], "-", 
           RowBox[{"3", " ", 
            SuperscriptBox["kappa", "4"]}], "+", 
           SuperscriptBox["kappa", "6"]}], ")"}], "2"]}]]}], ")"}], 
    RowBox[{"1", "/", "3"}]]}], "+", 
  RowBox[{
   SuperscriptBox["kappa", "6"], " ", 
   RowBox[{"(", 
    RowBox[{"1", "-", 
     FractionBox[
      RowBox[{"2", " ", 
       SuperscriptBox["2", 
        RowBox[{"2", "/", "3"}]]}], 
      SuperscriptBox[
       RowBox[{"(", 
        RowBox[{
         RowBox[{
          RowBox[{"-", 
           SuperscriptBox["kappa", "6"]}], " ", 
          RowBox[{"(", 
           RowBox[{
            RowBox[{"-", "5"}], "+", 
            RowBox[{"3", " ", 
             SuperscriptBox["kappa", "2"]}], "-", 
            RowBox[{"3", " ", 
             SuperscriptBox["kappa", "4"]}], "+", 
            SuperscriptBox["kappa", "6"]}], ")"}]}], "+", 
         SqrtBox[
          RowBox[{
           SuperscriptBox["kappa", "12"], " ", 
           SuperscriptBox[
            RowBox[{"(", 
             RowBox[{"3", "+", 
              RowBox[{"3", " ", 
               SuperscriptBox["kappa", "2"]}], "-", 
              RowBox[{"3", " ", 
               SuperscriptBox["kappa", "4"]}], "+", 
              SuperscriptBox["kappa", "6"]}], ")"}], "2"]}]]}], ")"}], 
       RowBox[{"1", "/", "3"}]]]}], ")"}]}], "+", 
  RowBox[{"2", " ", 
   SuperscriptBox["kappa", "4"], " ", 
   RowBox[{"(", 
    RowBox[{
     RowBox[{"-", "1"}], "+", 
     FractionBox[
      SuperscriptBox["2", 
       RowBox[{"2", "/", "3"}]], 
      SuperscriptBox[
       RowBox[{"(", 
        RowBox[{
         RowBox[{
          RowBox[{"-", 
           SuperscriptBox["kappa", "6"]}], " ", 
          RowBox[{"(", 
           RowBox[{
            RowBox[{"-", "5"}], "+", 
            RowBox[{"3", " ", 
             SuperscriptBox["kappa", "2"]}], "-", 
            RowBox[{"3", " ", 
             SuperscriptBox["kappa", "4"]}], "+", 
            SuperscriptBox["kappa", "6"]}], ")"}]}], "+", 
         SqrtBox[
          RowBox[{
           SuperscriptBox["kappa", "12"], " ", 
           SuperscriptBox[
            RowBox[{"(", 
             RowBox[{"3", "+", 
              RowBox[{"3", " ", 
               SuperscriptBox["kappa", "2"]}], "-", 
              RowBox[{"3", " ", 
               SuperscriptBox["kappa", "4"]}], "+", 
              SuperscriptBox["kappa", "6"]}], ")"}], "2"]}]]}], ")"}], 
       RowBox[{"1", "/", "3"}]]]}], ")"}]}]}]], "Output",
 CellChangeTimes->{{3.92114280109685*^9, 3.921142835442403*^9}, 
   3.939704126501851*^9},
 CellLabel->"Out[49]=",ExpressionUUID->"57397258-971a-470d-a9b3-104d2be4d0f0"]
}, Open  ]],

Cell[CellGroupData[{

Cell[BoxData[
 RowBox[{"A", "[", 
  RowBox[{"[", "1", "]"}], "]"}]], "Input",
 CellChangeTimes->{{3.921142867975338*^9, 3.921142869813068*^9}, {
  3.921142931139346*^9, 3.9211429353696938`*^9}},
 CellLabel->"In[50]:=",ExpressionUUID->"2216f9e0-47da-4ca3-bd32-ec9dddcb5cbe"],

Cell[BoxData[
 SuperscriptBox["kappa", "2"]], "Output",
 CellChangeTimes->{3.921142870519702*^9, 3.921142935970799*^9, 
  3.93970412650381*^9},
 CellLabel->"Out[50]=",ExpressionUUID->"fd6c7cfb-9d58-426e-ac08-121153a2a824"]
}, Open  ]],

Cell[CellGroupData[{

Cell[BoxData[
 RowBox[{"TeXForm", "[", "%", "]"}]], "Input",
 CellChangeTimes->{{3.921142922826489*^9, 3.921142940827673*^9}},
 CellLabel->"In[51]:=",ExpressionUUID->"b488d2c1-ce54-49f2-962f-7a803c706f72"],

Cell["\\kappa ^2", "Output",
 CellChangeTimes->{3.921142941339287*^9, 3.939704126510174*^9},
 CellLabel->
  "Out[51]//TeXForm=",ExpressionUUID->"e4188653-93de-42a5-8d3e-98fb45a16b10"]
}, Open  ]],

Cell[CellGroupData[{

Cell[BoxData[
 RowBox[{"A", "[", 
  RowBox[{"[", "2", "]"}], "]"}]], "Input",
 CellChangeTimes->{{3.9211428807558393`*^9, 3.9211428810816727`*^9}},
 CellLabel->"In[52]:=",ExpressionUUID->"365cdc35-3412-4025-ad58-4f9e1f23b4d3"],

Cell[BoxData[
 RowBox[{
  SuperscriptBox["2", 
   RowBox[{"1", "/", "3"}]], " ", 
  SuperscriptBox[
   RowBox[{"(", 
    RowBox[{
     RowBox[{
      RowBox[{"-", 
       SuperscriptBox["kappa", "6"]}], " ", 
      RowBox[{"(", 
       RowBox[{
        RowBox[{"-", "5"}], "+", 
        RowBox[{"3", " ", 
         SuperscriptBox["kappa", "2"]}], "-", 
        RowBox[{"3", " ", 
         SuperscriptBox["kappa", "4"]}], "+", 
        SuperscriptBox["kappa", "6"]}], ")"}]}], "+", 
     SqrtBox[
      RowBox[{
       SuperscriptBox["kappa", "12"], " ", 
       SuperscriptBox[
        RowBox[{"(", 
         RowBox[{"3", "+", 
          RowBox[{"3", " ", 
           SuperscriptBox["kappa", "2"]}], "-", 
          RowBox[{"3", " ", 
           SuperscriptBox["kappa", "4"]}], "+", 
          SuperscriptBox["kappa", "6"]}], ")"}], "2"]}]]}], ")"}], 
   RowBox[{"1", "/", "3"}]]}]], "Output",
 CellChangeTimes->{3.9211428824187307`*^9, 3.92114295154357*^9, 
  3.939704126512045*^9},
 CellLabel->"Out[52]=",ExpressionUUID->"d4b7a78f-0de1-4fcf-8bd9-c8895a3597b0"]
}, Open  ]],

Cell[CellGroupData[{

Cell[BoxData[
 RowBox[{"TeXForm", "[", "%", "]"}]], "Input",
 CellLabel->"In[53]:=",ExpressionUUID->"70dc815d-910e-44e3-9a54-79a7a4de2f4a"],

Cell["\<\
\\sqrt[3]{2} \\sqrt[3]{\\sqrt{\\kappa ^{12} \\left(\\kappa ^6-3 \\kappa ^4+3 \
\\kappa
   ^2+3\\right)^2}-\\kappa ^6 \\left(\\kappa ^6-3 \\kappa ^4+3 \\kappa \
^2-5\\right)}\
\>", "Output",
 CellChangeTimes->{3.921142958829816*^9, 3.939704126518672*^9},
 CellLabel->
  "Out[53]//TeXForm=",ExpressionUUID->"cc76c666-d222-44b7-81a7-e2e99c650e0a"]
}, Open  ]],

Cell[CellGroupData[{

Cell[BoxData[
 RowBox[{"b1", "=", 
  RowBox[{"Simplify", "[", 
   RowBox[{
    RowBox[{"A", "[", 
     RowBox[{"[", "3", "]"}], "]"}], "-", 
    RowBox[{"kappa", "^", "6"}]}], "]"}]}]], "Input",
 CellChangeTimes->{{3.9211428956217833`*^9, 3.921142902195105*^9}, {
  3.921143014780415*^9, 3.921143041082511*^9}, {3.921143146695775*^9, 
  3.921143147944869*^9}},
 CellLabel->"In[54]:=",ExpressionUUID->"dad05bb0-a83b-496f-a305-a53941f89118"],

Cell[BoxData[
 RowBox[{"-", 
  FractionBox[
   RowBox[{"2", " ", 
    SuperscriptBox["2", 
     RowBox[{"2", "/", "3"}]], " ", 
    SuperscriptBox["kappa", "6"]}], 
   SuperscriptBox[
    RowBox[{"(", 
     RowBox[{
      RowBox[{"5", " ", 
       SuperscriptBox["kappa", "6"]}], "-", 
      RowBox[{"3", " ", 
       SuperscriptBox["kappa", "8"]}], "+", 
      RowBox[{"3", " ", 
       SuperscriptBox["kappa", "10"]}], "-", 
      SuperscriptBox["kappa", "12"], "+", 
      SqrtBox[
       RowBox[{
        SuperscriptBox["kappa", "12"], " ", 
        SuperscriptBox[
         RowBox[{"(", 
          RowBox[{"3", "+", 
           RowBox[{"3", " ", 
            SuperscriptBox["kappa", "2"]}], "-", 
           RowBox[{"3", " ", 
            SuperscriptBox["kappa", "4"]}], "+", 
           SuperscriptBox["kappa", "6"]}], ")"}], "2"]}]]}], ")"}], 
    RowBox[{"1", "/", "3"}]]]}]], "Output",
 CellChangeTimes->{
  3.92114290326552*^9, {3.9211430173693*^9, 3.921143041545548*^9}, 
   3.921143153753208*^9, 3.939704126521246*^9},
 CellLabel->"Out[54]=",ExpressionUUID->"b6817de0-1faf-4ceb-876b-db7b5c3a07e8"]
}, Open  ]],

Cell[CellGroupData[{

Cell[BoxData[
 RowBox[{"b2", "=", 
  RowBox[{"Simplify", "[", 
   RowBox[{
    RowBox[{"A", "[", 
     RowBox[{"[", "4", "]"}], "]"}], "+", " ", 
    RowBox[{"2", " ", 
     RowBox[{"kappa", "^", "4"}]}]}], "]"}]}]], "Input",
 CellChangeTimes->{{3.921142909316882*^9, 3.921142910045204*^9}, {
  3.9211430656834784`*^9, 3.921143075713297*^9}, {3.921143150402152*^9, 
  3.921143151385626*^9}},
 CellLabel->"In[55]:=",ExpressionUUID->"ca6dea6a-4afd-4d5a-8097-76a63f58126c"],

Cell[BoxData[
 FractionBox[
  RowBox[{"2", " ", 
   SuperscriptBox["2", 
    RowBox[{"2", "/", "3"}]], " ", 
   SuperscriptBox["kappa", "4"]}], 
  SuperscriptBox[
   RowBox[{"(", 
    RowBox[{
     RowBox[{"5", " ", 
      SuperscriptBox["kappa", "6"]}], "-", 
     RowBox[{"3", " ", 
      SuperscriptBox["kappa", "8"]}], "+", 
     RowBox[{"3", " ", 
      SuperscriptBox["kappa", "10"]}], "-", 
     SuperscriptBox["kappa", "12"], "+", 
     SqrtBox[
      RowBox[{
       SuperscriptBox["kappa", "12"], " ", 
       SuperscriptBox[
        RowBox[{"(", 
         RowBox[{"3", "+", 
          RowBox[{"3", " ", 
           SuperscriptBox["kappa", "2"]}], "-", 
          RowBox[{"3", " ", 
           SuperscriptBox["kappa", "4"]}], "+", 
          SuperscriptBox["kappa", "6"]}], ")"}], "2"]}]]}], ")"}], 
   RowBox[{"1", "/", "3"}]]]], "Output",
 CellChangeTimes->{3.9211429108241663`*^9, 3.921143076197427*^9, 
  3.921143155244081*^9, 3.9397041265275307`*^9},
 CellLabel->"Out[55]=",ExpressionUUID->"47cdeb53-436d-45bd-9212-976b993a0f8d"]
}, Open  ]],

Cell[CellGroupData[{

Cell[BoxData[
 RowBox[{"Cpart", "=", 
  RowBox[{"Simplify", "[", 
   RowBox[{"b1", "+", "b2"}], "]"}]}]], "Input",
 CellChangeTimes->{{3.9211431573097363`*^9, 3.921143168767869*^9}, {
  3.921143392802966*^9, 3.921143397384131*^9}},
 CellLabel->"In[56]:=",ExpressionUUID->"2ecc6a25-4660-4e41-8858-3f0beb4f7b0b"],

Cell[BoxData[
 RowBox[{"-", 
  FractionBox[
   RowBox[{"2", " ", 
    SuperscriptBox["2", 
     RowBox[{"2", "/", "3"}]], " ", 
    SuperscriptBox["kappa", "4"], " ", 
    RowBox[{"(", 
     RowBox[{
      RowBox[{"-", "1"}], "+", 
      SuperscriptBox["kappa", "2"]}], ")"}]}], 
   SuperscriptBox[
    RowBox[{"(", 
     RowBox[{
      RowBox[{"5", " ", 
       SuperscriptBox["kappa", "6"]}], "-", 
      RowBox[{"3", " ", 
       SuperscriptBox["kappa", "8"]}], "+", 
      RowBox[{"3", " ", 
       SuperscriptBox["kappa", "10"]}], "-", 
      SuperscriptBox["kappa", "12"], "+", 
      SqrtBox[
       RowBox[{
        SuperscriptBox["kappa", "12"], " ", 
        SuperscriptBox[
         RowBox[{"(", 
          RowBox[{"3", "+", 
           RowBox[{"3", " ", 
            SuperscriptBox["kappa", "2"]}], "-", 
           RowBox[{"3", " ", 
            SuperscriptBox["kappa", "4"]}], "+", 
           SuperscriptBox["kappa", "6"]}], ")"}], "2"]}]]}], ")"}], 
    RowBox[{"1", "/", "3"}]]]}]], "Output",
 CellChangeTimes->{3.921143169331913*^9, 3.921143397930173*^9, 
  3.939704126535576*^9},
 CellLabel->"Out[56]=",ExpressionUUID->"48a22b5e-b3a9-41f7-b3b0-3f4cf2b9b47e"]
}, Open  ]],

Cell[CellGroupData[{

Cell[BoxData[
 RowBox[{"TeXForm", "[", "%", "]"}]], "Input",
 CellChangeTimes->{{3.921143173534711*^9, 3.9211431765368567`*^9}},
 CellLabel->"In[57]:=",ExpressionUUID->"be6f6f3d-4ed7-4a13-a795-5dcb80dd282f"],

Cell["\<\
-\\frac{2\\ 2^{2/3} \\kappa ^4 \\left(\\kappa \
^2-1\\right)}{\\sqrt[3]{-\\kappa ^{12}+3 \\kappa
   ^{10}-3 \\kappa ^8+5 \\kappa ^6+\\sqrt{\\kappa ^{12} \\left(\\kappa ^6-3 \
\\kappa ^4+3 \\kappa
   ^2+3\\right)^2}}}\
\>", "Output",
 CellChangeTimes->{3.921143178104472*^9, 3.9397041265422077`*^9},
 CellLabel->
  "Out[57]//TeXForm=",ExpressionUUID->"9ae90e99-0059-4e0e-bc00-c8acc3a504d8"]
}, Open  ]],

Cell[CellGroupData[{

Cell[BoxData[
 RowBox[{"Simplify", "[", 
  RowBox[{
   RowBox[{"kappa", "^", "2"}], "-", 
   RowBox[{"2", 
    RowBox[{"kappa", "^", "4"}]}], "+", 
   RowBox[{"kappa", "^", "6"}], "+", 
   RowBox[{"A", "[", 
    RowBox[{"[", "2", "]"}], "]"}], "+", "Cpart", "-", "A"}], "]"}]], "Input",\

 CellChangeTimes->{{3.921143456597644*^9, 3.921143521560614*^9}},
 CellLabel->"In[58]:=",ExpressionUUID->"65888ce5-d780-46b2-9cb6-b0f63b32ba16"],

Cell[BoxData["0"], "Output",
 CellChangeTimes->{{3.921143503653082*^9, 3.921143521990649*^9}, 
   3.9397041265441523`*^9},
 CellLabel->"Out[58]=",ExpressionUUID->"6324af53-ed2b-483f-b8b0-4ec2b16e83ba"]
}, Open  ]],

Cell[CellGroupData[{

Cell[BoxData[
 RowBox[{"Plot", "[", 
  RowBox[{"firstbandlimit", ",", 
   RowBox[{"{", 
    RowBox[{"kappa", ",", "0", ",", "10"}], "}"}], ",", 
   RowBox[{"PlotRange", "->", 
    RowBox[{"{", 
     RowBox[{"0", ",", "1"}], "}"}]}]}], "]"}]], "Input",
 CellChangeTimes->{{3.9211278917427197`*^9, 3.921127897668106*^9}, {
  3.921137856392952*^9, 3.92113785661828*^9}, {3.921199548311884*^9, 
  3.921199548994832*^9}},
 CellLabel->"In[59]:=",ExpressionUUID->"2fb1447b-0d5a-4929-a135-39e64b37d974"],

Cell[BoxData[
 GraphicsBox[
  InterpretationBox[{
    TagBox[{{{}, {}, 
       TagBox[
        {RGBColor[0.368417, 0.506779, 0.709798], AbsoluteThickness[2], 
         Opacity[1.], LineBox[CompressedData["
1:eJwdknk41Hkcx5lRm2vXUco1O+MntkHsVmtT+nyLEqUtmg5KUY7VJlpjK+dS
oci4rSGhlKTDUv3GutkxjskZY5ExB8ZkaUyYtbXtvp/n9bz+ff3xpvhccPMl
KCkpnf3Efw5K4VTcShKC0v+bhckA80ejyiI4eKesSb/8LwhMi6ztYoihzbb1
eXTeDASJNggqH0/BzdT5tsICKYx58VY1cKagyAnDtqRIwX0wYWOncAoa9IJX
vo6SwnftE5dFBhLwW05yRV5SID67p6UXL4ETt/vmq4ylkBNB2fHzqWlwiw7b
TCqYhgZd/V+3ar2Fn3o8Mu+WSUCNctX8zXez8KaO1BozNQmt21Oto3bPwmnT
45t1Rybh+rHbtsZusxCZpR34pGsSCIyXTp7nZuHbc0ydFS8nQfFB6j+QPwtr
SrMjTOMnYXqY9uAVYQ5S8lSHLc0noSPHfEN9xxzMJIyfsgqagFta7dTC0zJg
5ezi7NITA25rXHUgSAaq7D0XbNTFIPS6AMvhMnhi5u1priSGbeW6h49my+Ab
JodvIxHBpPOJSE2uDKLEfo+e1YrAIe7tq8vb5iE3aF2Yzw8iWJR/QXfTk0Ny
idN6xxYh+Px5uI7Y8R7MrGmGWzMFoMbknw/hvQd+oTjlVJIAKjyCjN6I3wPj
SPRyUpwAiEPxl1nKC0A1dCxaDhHA3UHWphDbBciOWj698XsBiPvJD0aLFmC/
XTe7X00AgV1SBn55Eer7pWEr48chpOWqzwVzBaScTKNkpfKBJNyz8v0mBWRF
uS613OBDO0H1YQRSQPCRVbcUcXxYj5LnEo8rgJqxaSQkjA88VmbM3ZsKaGl3
zc3x5MPOpyW3eX8p4GTvu+FGMz5oM1uHHF7+DTT7D5zz9WPwLFjDfZ3zP+Cu
W5TuqDQGheHnJDZHldBDe4PT27ERiC1YPjQvVUZurHTTgJEhUOodQ79fIaKW
Y6NexbODYBbqd+kwdQV6HBXezCUPgFCefUS9ZiVK6dqvUl3SDy6iwMi0kFXo
szhHsc2OPjggZFiQSGpomkkqGFrRC5Imn5jWcnU0WvOQ3q/cAxu1Xxs7nNJE
eQZkQqtKN6iB3HtY9jnqKfWembbuAqe3HgsmNC1Ux1tb7FTLhcHGs8oeltoo
sac7ptilE6oSmr3Icm107GkprUGzA/xW0Me4XB1UaV3lVtHTBmcuhldp5Oqi
E/nVqtbNHLD2t+Du916NoglV6D63FV7pWKrTt65BOhKns28H2FD9OJZpSdRD
cya9PBsCG8KVqQc7RvRQD8EvoJT6B6gNX9kbVLkWKUqtMmp8W0BUQskoiFiH
2ngLNBHeDBlf6avgNH1UgpYs7NSbgZHrx/YmG6CDmplT1ItN4JFxkqsxYYAk
G6RdZcJGWHS8t1RQa4gIa28Eit0bQSDadakx3giR6dVO3n0NUGT/tWGntzHK
ftFI++1QA5Rfo2v7W5HQNy+z7tiO1kM87cw+opyEXKlpu0sv1sOW4cLS+M4v
kSlh48QwsR5yNjDLO/eREW1+mzPZoQ6i65Nz9uFkxLOaMPW/VAuuhrR7baYU
JAntdlldXQM7g9ie2okUVN3p3puoUwMFRj6mHXIK2vQDc82HM7+DadP9rAOe
Juhq5pVQ+9ZqYFg1UntqTZCDhe++N1uqwU+m0s2hYsjfmWr/PJ8FPs/ekRNT
MGSbfkc7cw0Lfox1X3ZJxdCXjusTduqygO5eOaCRjqFIy4iAGS0WJMjptxhZ
GCp3sfFz1mDB461Lf2fnY6gttNBNhciCpYaPr0vKMJRO3z2QPIsDo0cjuZmN
oRcLsdyZdhxyi88HXOdgaBsxz/kBB4fiUK7D3nYM6auutfBh4/Bcj6Fo52Io
NopNHmjEYdhDN6C3H0OUQKyvBcfBXKDvMC7AEKoIdnh+HwebyiukuyIMCSdM
1oXdw8Hu2p9LvhMYIm9OPvRtMQ77zfOfTkk+9fDI717cxuHiOTJpbg5DpYO+
E3WZOERs/2WpQoZ9+o9iNDYdh2ua432hcgzlNYXa7UnFIedJ8c3FRQzZzVcZ
cZNwKIpR8WcpMLQ+eG9x2g0cyg757opYxlAq83jy0QQcKk3+MN7xAUN42qsh
o+s41MrMlj5+xNCv4Yyb43E4/AvlIAoR
          "]]},
        Annotation[#, "Charting`Private`Tag#1"]& ]}, {}},
     {"WolframDynamicHighlight", <|
      "Label" -> {"XYLabel"}, "Ball" -> {"InterpolatedBall"}|>}], 
    StyleBox[
     DynamicBox[(Charting`HighlightActionBox["DynamicHighlight", {}, 
       Slot["HighlightElements"], 
       Slot["LayoutOptions"], 
       Slot["Meta"], 
       Charting`HighlightActionFunction["DynamicHighlight", {{{{}, {}, 
           Annotation[{
             Directive[
              Opacity[1.], 
              RGBColor[0.368417, 0.506779, 0.709798], 
              AbsoluteThickness[2]], 
             Line[CompressedData["
1:eJwdknk41Hkcx5lRm2vXUco1O+MntkHsVmtT+nyLEqUtmg5KUY7VJlpjK+dS
oci4rSGhlKTDUv3GutkxjskZY5ExB8ZkaUyYtbXtvp/n9bz+ff3xpvhccPMl
KCkpnf3Efw5K4VTcShKC0v+bhckA80ejyiI4eKesSb/8LwhMi6ztYoihzbb1
eXTeDASJNggqH0/BzdT5tsICKYx58VY1cKagyAnDtqRIwX0wYWOncAoa9IJX
vo6SwnftE5dFBhLwW05yRV5SID67p6UXL4ETt/vmq4ylkBNB2fHzqWlwiw7b
TCqYhgZd/V+3ar2Fn3o8Mu+WSUCNctX8zXez8KaO1BozNQmt21Oto3bPwmnT
45t1Rybh+rHbtsZusxCZpR34pGsSCIyXTp7nZuHbc0ydFS8nQfFB6j+QPwtr
SrMjTOMnYXqY9uAVYQ5S8lSHLc0noSPHfEN9xxzMJIyfsgqagFta7dTC0zJg
5ezi7NITA25rXHUgSAaq7D0XbNTFIPS6AMvhMnhi5u1priSGbeW6h49my+Ab
JodvIxHBpPOJSE2uDKLEfo+e1YrAIe7tq8vb5iE3aF2Yzw8iWJR/QXfTk0Ny
idN6xxYh+Px5uI7Y8R7MrGmGWzMFoMbknw/hvQd+oTjlVJIAKjyCjN6I3wPj
SPRyUpwAiEPxl1nKC0A1dCxaDhHA3UHWphDbBciOWj698XsBiPvJD0aLFmC/
XTe7X00AgV1SBn55Eer7pWEr48chpOWqzwVzBaScTKNkpfKBJNyz8v0mBWRF
uS613OBDO0H1YQRSQPCRVbcUcXxYj5LnEo8rgJqxaSQkjA88VmbM3ZsKaGl3
zc3x5MPOpyW3eX8p4GTvu+FGMz5oM1uHHF7+DTT7D5zz9WPwLFjDfZ3zP+Cu
W5TuqDQGheHnJDZHldBDe4PT27ERiC1YPjQvVUZurHTTgJEhUOodQ79fIaKW
Y6NexbODYBbqd+kwdQV6HBXezCUPgFCefUS9ZiVK6dqvUl3SDy6iwMi0kFXo
szhHsc2OPjggZFiQSGpomkkqGFrRC5Imn5jWcnU0WvOQ3q/cAxu1Xxs7nNJE
eQZkQqtKN6iB3HtY9jnqKfWembbuAqe3HgsmNC1Ux1tb7FTLhcHGs8oeltoo
sac7ptilE6oSmr3Icm107GkprUGzA/xW0Me4XB1UaV3lVtHTBmcuhldp5Oqi
E/nVqtbNHLD2t+Du916NoglV6D63FV7pWKrTt65BOhKns28H2FD9OJZpSdRD
cya9PBsCG8KVqQc7RvRQD8EvoJT6B6gNX9kbVLkWKUqtMmp8W0BUQskoiFiH
2ngLNBHeDBlf6avgNH1UgpYs7NSbgZHrx/YmG6CDmplT1ItN4JFxkqsxYYAk
G6RdZcJGWHS8t1RQa4gIa28Eit0bQSDadakx3giR6dVO3n0NUGT/tWGntzHK
ftFI++1QA5Rfo2v7W5HQNy+z7tiO1kM87cw+opyEXKlpu0sv1sOW4cLS+M4v
kSlh48QwsR5yNjDLO/eREW1+mzPZoQ6i65Nz9uFkxLOaMPW/VAuuhrR7baYU
JAntdlldXQM7g9ie2okUVN3p3puoUwMFRj6mHXIK2vQDc82HM7+DadP9rAOe
Juhq5pVQ+9ZqYFg1UntqTZCDhe++N1uqwU+m0s2hYsjfmWr/PJ8FPs/ekRNT
MGSbfkc7cw0Lfox1X3ZJxdCXjusTduqygO5eOaCRjqFIy4iAGS0WJMjptxhZ
GCp3sfFz1mDB461Lf2fnY6gttNBNhciCpYaPr0vKMJRO3z2QPIsDo0cjuZmN
oRcLsdyZdhxyi88HXOdgaBsxz/kBB4fiUK7D3nYM6auutfBh4/Bcj6Fo52Io
NopNHmjEYdhDN6C3H0OUQKyvBcfBXKDvMC7AEKoIdnh+HwebyiukuyIMCSdM
1oXdw8Hu2p9LvhMYIm9OPvRtMQ77zfOfTkk+9fDI717cxuHiOTJpbg5DpYO+
E3WZOERs/2WpQoZ9+o9iNDYdh2ua432hcgzlNYXa7UnFIedJ8c3FRQzZzVcZ
cZNwKIpR8WcpMLQ+eG9x2g0cyg757opYxlAq83jy0QQcKk3+MN7xAUN42qsh
o+s41MrMlj5+xNCv4Yyb43E4/AvlIAoR
              "]]}, "Charting`Private`Tag#1"]}}, {}}, <|
        "HighlightElements" -> <|
          "Label" -> {"XYLabel"}, "Ball" -> {"InterpolatedBall"}|>, 
         "LayoutOptions" -> <|
          "PanelPlotLayout" -> <||>, 
           "PlotRange" -> {{0., 9.999999795918367}, {0., 1.}}, 
           "Frame" -> {{False, False}, {False, False}}, 
           "AxesOrigin" -> {0, 0}, "ImageSize" -> {360, 360/GoldenRatio}, 
           "Axes" -> {True, True}, "LabelStyle" -> {}, "AspectRatio" -> 
           GoldenRatio^(-1), "DefaultStyle" -> {
             Directive[
              Opacity[1.], 
              RGBColor[0.368417, 0.506779, 0.709798], 
              AbsoluteThickness[2]]}, 
           "HighlightLabelingFunctions" -> <|"CoordinatesToolOptions" -> ({
               Identity[
                Part[#, 1]], 
               Identity[
                Part[#, 2]]}& ), 
             "ScalingFunctions" -> {{Identity, Identity}, {
               Identity, Identity}}|>, "Primitives" -> {}, "GCFlag" -> 
           False|>, 
         "Meta" -> <|
          "DefaultHighlight" -> {"Dynamic", None}, "Index" -> {}, "Function" -> 
           Plot, "GroupHighlight" -> False|>|>]]& )[<|
       "HighlightElements" -> <|
         "Label" -> {"XYLabel"}, "Ball" -> {"InterpolatedBall"}|>, 
        "LayoutOptions" -> <|
         "PanelPlotLayout" -> <||>, 
          "PlotRange" -> {{0., 9.999999795918367}, {0., 1.}}, 
          "Frame" -> {{False, False}, {False, False}}, "AxesOrigin" -> {0, 0},
           "ImageSize" -> {360, 360/GoldenRatio}, "Axes" -> {True, True}, 
          "LabelStyle" -> {}, "AspectRatio" -> GoldenRatio^(-1), 
          "DefaultStyle" -> {
            Directive[
             Opacity[1.], 
             RGBColor[0.368417, 0.506779, 0.709798], 
             AbsoluteThickness[2]]}, 
          "HighlightLabelingFunctions" -> <|"CoordinatesToolOptions" -> ({
              Identity[
               Part[#, 1]], 
              Identity[
               Part[#, 2]]}& ), 
            "ScalingFunctions" -> {{Identity, Identity}, {
              Identity, Identity}}|>, "Primitives" -> {}, "GCFlag" -> False|>,
         "Meta" -> <|
         "DefaultHighlight" -> {"Dynamic", None}, "Index" -> {}, "Function" -> 
          Plot, "GroupHighlight" -> False|>|>],
      ImageSizeCache->{{4.503599627370496*^15, -4.503599627370496*^15}, {
       4.503599627370496*^15, -4.503599627370496*^15}}],
     Selectable->False]},
   Annotation[{{{{}, {}, 
       Annotation[{
         Directive[
          Opacity[1.], 
          RGBColor[0.368417, 0.506779, 0.709798], 
          AbsoluteThickness[2]], 
         Line[CompressedData["
1:eJwdknk41Hkcx5lRm2vXUco1O+MntkHsVmtT+nyLEqUtmg5KUY7VJlpjK+dS
oci4rSGhlKTDUv3GutkxjskZY5ExB8ZkaUyYtbXtvp/n9bz+ff3xpvhccPMl
KCkpnf3Efw5K4VTcShKC0v+bhckA80ejyiI4eKesSb/8LwhMi6ztYoihzbb1
eXTeDASJNggqH0/BzdT5tsICKYx58VY1cKagyAnDtqRIwX0wYWOncAoa9IJX
vo6SwnftE5dFBhLwW05yRV5SID67p6UXL4ETt/vmq4ylkBNB2fHzqWlwiw7b
TCqYhgZd/V+3ar2Fn3o8Mu+WSUCNctX8zXez8KaO1BozNQmt21Oto3bPwmnT
45t1Rybh+rHbtsZusxCZpR34pGsSCIyXTp7nZuHbc0ydFS8nQfFB6j+QPwtr
SrMjTOMnYXqY9uAVYQ5S8lSHLc0noSPHfEN9xxzMJIyfsgqagFta7dTC0zJg
5ezi7NITA25rXHUgSAaq7D0XbNTFIPS6AMvhMnhi5u1priSGbeW6h49my+Ab
JodvIxHBpPOJSE2uDKLEfo+e1YrAIe7tq8vb5iE3aF2Yzw8iWJR/QXfTk0Ny
idN6xxYh+Px5uI7Y8R7MrGmGWzMFoMbknw/hvQd+oTjlVJIAKjyCjN6I3wPj
SPRyUpwAiEPxl1nKC0A1dCxaDhHA3UHWphDbBciOWj698XsBiPvJD0aLFmC/
XTe7X00AgV1SBn55Eer7pWEr48chpOWqzwVzBaScTKNkpfKBJNyz8v0mBWRF
uS613OBDO0H1YQRSQPCRVbcUcXxYj5LnEo8rgJqxaSQkjA88VmbM3ZsKaGl3
zc3x5MPOpyW3eX8p4GTvu+FGMz5oM1uHHF7+DTT7D5zz9WPwLFjDfZ3zP+Cu
W5TuqDQGheHnJDZHldBDe4PT27ERiC1YPjQvVUZurHTTgJEhUOodQ79fIaKW
Y6NexbODYBbqd+kwdQV6HBXezCUPgFCefUS9ZiVK6dqvUl3SDy6iwMi0kFXo
szhHsc2OPjggZFiQSGpomkkqGFrRC5Imn5jWcnU0WvOQ3q/cAxu1Xxs7nNJE
eQZkQqtKN6iB3HtY9jnqKfWembbuAqe3HgsmNC1Ux1tb7FTLhcHGs8oeltoo
sac7ptilE6oSmr3Icm107GkprUGzA/xW0Me4XB1UaV3lVtHTBmcuhldp5Oqi
E/nVqtbNHLD2t+Du916NoglV6D63FV7pWKrTt65BOhKns28H2FD9OJZpSdRD
cya9PBsCG8KVqQc7RvRQD8EvoJT6B6gNX9kbVLkWKUqtMmp8W0BUQskoiFiH
2ngLNBHeDBlf6avgNH1UgpYs7NSbgZHrx/YmG6CDmplT1ItN4JFxkqsxYYAk
G6RdZcJGWHS8t1RQa4gIa28Eit0bQSDadakx3giR6dVO3n0NUGT/tWGntzHK
ftFI++1QA5Rfo2v7W5HQNy+z7tiO1kM87cw+opyEXKlpu0sv1sOW4cLS+M4v
kSlh48QwsR5yNjDLO/eREW1+mzPZoQ6i65Nz9uFkxLOaMPW/VAuuhrR7baYU
JAntdlldXQM7g9ie2okUVN3p3puoUwMFRj6mHXIK2vQDc82HM7+DadP9rAOe
Juhq5pVQ+9ZqYFg1UntqTZCDhe++N1uqwU+m0s2hYsjfmWr/PJ8FPs/ekRNT
MGSbfkc7cw0Lfox1X3ZJxdCXjusTduqygO5eOaCRjqFIy4iAGS0WJMjptxhZ
GCp3sfFz1mDB461Lf2fnY6gttNBNhciCpYaPr0vKMJRO3z2QPIsDo0cjuZmN
oRcLsdyZdhxyi88HXOdgaBsxz/kBB4fiUK7D3nYM6auutfBh4/Bcj6Fo52Io
NopNHmjEYdhDN6C3H0OUQKyvBcfBXKDvMC7AEKoIdnh+HwebyiukuyIMCSdM
1oXdw8Hu2p9LvhMYIm9OPvRtMQ77zfOfTkk+9fDI717cxuHiOTJpbg5DpYO+
E3WZOERs/2WpQoZ9+o9iNDYdh2ua432hcgzlNYXa7UnFIedJ8c3FRQzZzVcZ
cZNwKIpR8WcpMLQ+eG9x2g0cyg757opYxlAq83jy0QQcKk3+MN7xAUN42qsh
o+s41MrMlj5+xNCv4Yyb43E4/AvlIAoR
          "]]}, "Charting`Private`Tag#1"]}}, {}}, <|
    "HighlightElements" -> <|
      "Label" -> {"XYLabel"}, "Ball" -> {"InterpolatedBall"}|>, 
     "LayoutOptions" -> <|
      "PanelPlotLayout" -> <||>, 
       "PlotRange" -> {{0., 9.999999795918367}, {0., 1.}}, 
       "Frame" -> {{False, False}, {False, False}}, "AxesOrigin" -> {0, 0}, 
       "ImageSize" -> {360, 360/GoldenRatio}, "Axes" -> {True, True}, 
       "LabelStyle" -> {}, "AspectRatio" -> GoldenRatio^(-1), "DefaultStyle" -> {
         Directive[
          Opacity[1.], 
          RGBColor[0.368417, 0.506779, 0.709798], 
          AbsoluteThickness[2]]}, 
       "HighlightLabelingFunctions" -> <|"CoordinatesToolOptions" -> ({
           Identity[
            Part[#, 1]], 
           Identity[
            Part[#, 2]]}& ), 
         "ScalingFunctions" -> {{Identity, Identity}, {Identity, Identity}}|>,
        "Primitives" -> {}, "GCFlag" -> False|>, 
     "Meta" -> <|
      "DefaultHighlight" -> {"Dynamic", None}, "Index" -> {}, "Function" -> 
       Plot, "GroupHighlight" -> False|>|>, "DynamicHighlight"]],
  AspectRatio->NCache[GoldenRatio^(-1), 0.6180339887498948],
  Axes->{True, True},
  AxesLabel->{None, None},
  AxesOrigin->{0, 0},
  DisplayFunction->Identity,
  Frame->{{False, False}, {False, False}},
  FrameLabel->{{None, None}, {None, None}},
  FrameTicks->{{Automatic, Automatic}, {Automatic, Automatic}},
  GridLines->{None, None},
  GridLinesStyle->Directive[
    GrayLevel[0.5, 0.4]],
  ImagePadding->All,
  Method->{
   "DefaultBoundaryStyle" -> Automatic, 
    "DefaultGraphicsInteraction" -> {
     "Version" -> 1.2, "TrackMousePosition" -> {True, False}, 
      "Effects" -> {
       "Highlight" -> {"ratio" -> 2}, "HighlightPoint" -> {"ratio" -> 2}, 
        "Droplines" -> {
         "freeformCursorMode" -> True, 
          "placement" -> {"x" -> "All", "y" -> "None"}}}}, "DefaultMeshStyle" -> 
    AbsolutePointSize[6], "ScalingFunctions" -> None, 
    "CoordinatesToolOptions" -> {"DisplayFunction" -> ({
        (Identity[#]& )[
         Part[#, 1]], 
        (Identity[#]& )[
         Part[#, 2]]}& ), "CopiedValueFunction" -> ({
        (Identity[#]& )[
         Part[#, 1]], 
        (Identity[#]& )[
         Part[#, 2]]}& )}},
  PlotRange->{{0., 9.999999795918367}, {0., 1.}},
  PlotRangeClipping->True,
  PlotRangePadding->{{
     Scaled[0.02], 
     Scaled[0.02]}, {0, 0}},
  Ticks->{Automatic, Automatic}]], "Output",
 CellChangeTimes->{
  3.921127647806882*^9, {3.921127902424355*^9, 3.921127957431814*^9}, {
   3.921137857211388*^9, 3.921137865728939*^9}, 3.9211995505259132`*^9, 
   3.9397041265599823`*^9},
 CellLabel->"Out[59]=",ExpressionUUID->"478c0a46-4495-4934-a253-3ad7a54cd4ec"]
}, Open  ]],

Cell[CellGroupData[{

Cell[BoxData[
 RowBox[{"Export", "[", 
  RowBox[{"\"\<first-B.eps\>\"", ",", "%"}], "]"}]], "Input",
 CellChangeTimes->{{3.9211279314706593`*^9, 3.921127955114462*^9}},
 CellLabel->"In[60]:=",ExpressionUUID->"2a1e0363-58ab-4839-8965-d4c7dcc24e2c"],

Cell[BoxData["\<\"first-B.eps\"\>"], "Output",
 CellChangeTimes->{3.921127958939865*^9, 3.921137867275316*^9, 
  3.921199556293681*^9, 3.939704126652535*^9},
 CellLabel->"Out[60]=",ExpressionUUID->"60164b41-d7a3-49ee-bb27-ecf5b77a73ca"]
}, Open  ]],

Cell[CellGroupData[{

Cell[BoxData[
 RowBox[{"Plot", "[", 
  RowBox[{"secondbandlimit", ",", 
   RowBox[{"{", 
    RowBox[{"kappa", ",", "0", ",", "10"}], "}"}], ",", 
   RowBox[{"PlotRange", "->", 
    RowBox[{"{", 
     RowBox[{"0", ",", "1"}], "}"}]}]}], "]"}]], "Input",
 CellChangeTimes->{{3.921127653441435*^9, 3.921127655274364*^9}, {
  3.921127905793688*^9, 3.921127907954653*^9}, {3.921137862870281*^9, 
  3.92113786315277*^9}, {3.92119955954665*^9, 3.921199560330274*^9}},
 CellLabel->"In[61]:=",ExpressionUUID->"b67cdb86-c7ce-4d98-9883-613d0336dbef"],

Cell[BoxData[
 GraphicsBox[
  InterpretationBox[{
    TagBox[{{{}, {}, 
       TagBox[
        {RGBColor[0.368417, 0.506779, 0.709798], AbsoluteThickness[2], 
         Opacity[1.], LineBox[CompressedData["
1:eJwdlIk7FHgDx8fVW6gcpcg9oejclJT6/kpydCnXhs2r5CxikavSIdcqyQol
odooGhrkDMkRuSa3GMY4xzIYV9Lu+36f5/N8ns8/8FU673bmIj+FQnn4L//z
LrcsrzSPDlD+vwmoeRsd3BTdgX0plkMxY+N4piOSxJrvgMj+6qLlOeOIqv7D
3vJTJ5TuBaVfMBiHN+s+V9/6Gz7113mMePyNRJGa2+J6TFzpP8Ut7ubg4AF/
68BzTDiZGP7hU8FBl6vG7vGrTGyNZxueyuBgfVP4QG0aEzPzrVUm1zl4EHvc
MESsFwn5RityFDi4rVK36mdnL+oNBx2qHEbhgMY4jgcLF9zdjW1FR0BJnsnv
DGeh5ceixNTsMGIFZbs+P2dhb6GqXwJrGFXV9vKpLSx0z8Z82l8wjE2mi8kX
9/XjvsBL7ccuwxhyVHvTzceGjbZydW3DEJyjrhU3RA7A8bT8ds03g+DnJfd8
SB3AR5ZPdkr8IOItqihvywZgFiZpuSl0EJ9lJXUjpgdwZ/je/Sv2g9D461Wl
4a+D2OMsmDavNAhOAaOhTGEIUY8cvrQ8GYArezOLnjEMHdHLGfxJbDDPtS8v
rR5Gg6z03fhINkzaQrZ96R/GlAzDRD+Qjb01g75smRH4DYmY9NiwIZD5Qkwq
eAT1Zms8hRTZiA1QOnjVZhRz8jWWq5/3o1RSOk5bbAybzoo+McpnQTOiqlhP
YwysCHb70TcsvFzm03/66BiOrNl80fQpC3/Mt2x3DhgD943efPItFsx7oivi
h8Ywfoq9W+Q4CyNpYtPfS/5GyCeOB7e3D8JKd9R69k6ApzYS4ijdhyqdB9uv
603A6oDFnPqqPtz99amW3JkJhEWYf53n7wN/5Ht9K5cJGF1uDCvk9GJhiePQ
mjCBL1fEhb6W9GK0y+xVPT8XfP6+SjouvaiNVdtcUstFqoLx4LUqJsLomjtt
2rnY7X/HKr2YCYOGQ9pLbC6c4tQ0B+lMlP/H2lDnJxdL4tvafJOYKPSOdHq/
cxIFt3zMpf2ZSDedT6XFTMKwP6RBcwcT98Rq1JP+OwWe70LR0uEe5GnJZZ90
nUJFjkKS8Y4e9J9zw6L/FCS9j/DlyvVgf7qkqcWjKbSupReXzHVjyND62sq6
KdgpV/aXv+2G7u2xet/902hb936/t1I35nirvc5I8eBY36CSL/ENVLnzP39S
edDGZ2s7/m84eYQemr6TB9aOc88UJrvwIurXp8tP8GDAODla1diFM9uTKotv
8yC+xWKU9aAL6Y6/yGhweWj8fdmU6tounO80/SBQO4N1N2c3HVHrhPDj3svu
7TPgmTxzVZXuRJalq2zPwAyufRb2kRLphEBHsG8+3yzWmBqGK4x34Hlb/i53
rVkUFu3KYOR2YKBZ8VV38iw23duvQD/WAecGTmSe7xw+LQY6fQtoh/unO+fd
1BawUyjV3Z6vDfL9R5fN7FrAo2nJydmZVtTwr0gLIAtY9yJMIorTChUSwQ09
u4CFrUoizNZWtOf/Gfg8fAHCru1lvRmtOER7+bR9fAH323QKfj/XCvHHVR26
779DZalYMfJjCzKviJqsN/yBDoqJc2VKM2rjJX3TzX9gz9DYsZvxzRgol0k8
bPcDf3oH1x9+0AwZ6c2jl278gIPF69iu6824U6p3uzT7B9Sczmo7WzbDXOLG
O2flJVzwiVszINGMhXdcyaLvS9hrcrZGJfQrkvxdRnZYUMjmmdI160MZ2FGy
Yi74Nwq5cej0jcWbDJQIvhLquUAhcey5EbYfA8yIfsWIKxQSObgls/ISA/LP
frMYDqWQSa1vLhXGDMSXnypPKqSQ2iUnvTfSDESt1HwqocxHtHYNq89lNOFW
4uLpaQ4fOTHDGo0daASFwSSFfgKkesMJvtLQBqh62vuYqgsRv/z7Wjbhdejn
PTIXKVpGns9THAsDa2HEdr4W5b6c7J1+mVMQ9Rkn+yM15OWFiWDeGS3KSBVG
Pp4PrEoXIX/rS/eEh1Vim3iLnK7NShL+Yd/Rw3sqIAyebdfUKnLLIn5aX/oT
9McsZ5XNxEjqqNu2Jv5ytJXZ8VluESfKwS0qTSIfkR1Sfk6RJ06o+XNiddpl
sBfyYtbVSRDPpre47VSKCx7+2aLxkmRwd1376twSbHfQqDtuu4b4/HlXw25t
Ceoltoh4aa8lz8KqtrkMFKMg49bjLQJSJIBnPtnxpQj+fOrGtd+kiOecWJ/J
u0IId/kZuNLXkQ7/BbegzAKwXypFJwasJ9pC1LrPDfmI3iQtmGcmTR4bSenG
cfIQGW9faasoQz54kdzGjXmwjP6tTnRQhshvmfxL/9J7zB15MZ9YvIHEaWfR
n7zNBYt92KcsWJYUVfe8D1uRi+QDOzd8sZUjqktqNldtcpAe5CXusFWe2C2W
TB6qzkaw2YVjAjx58mKBn+16IBu7u5JSg78okJ+jI3pX0+mI3fw4/csxRbLi
7Cq72q103CiJiD2Wp0g0J57s3JP2Dic2mL34vFGJBCfcybTZ/g6HXCutxEOV
iIG1bszqsiwkyp7fWMtTItE1H2/2G2dh48e/Yk5aKZNCrZg93NFMRG4tU28q
ViYTIZPbZCIyYT8l2FitTiWaVtd+D1XPxPnMScXQ+1SSbf1G1baJhku3TBaN
HlBJuBAjuKeBBi8TeqvoQyoJyBrdeq6ehhCe173IGCopep1kYF1LQ4b2/PdH
CVQia66RY1VBw3zpz5aXr6nEmC/a1iGfhsgm0YjySioJ2intn5lMQ3zKZce7
1VSSNrLMYm8SDSmedboGNVTyNizF60MiDTlSkQs1dVTy8EWcX90TGrosJR0Z
zVTiLpCRNB5DgxpLWreP9W+/Wmt2MJyGHXQ/+edsKhE2SzOpDqVhX1Dn/MVB
KqGHdz40DaHhuFoCbXiESs500dpcgmjwcFGU53KppNMv0CPhBg0BOjfns6ao
5Jdejr/6dRqCVvZ99eRRiaSWXUVuAA2xb1PC5+aopMxNS57hS0NyoKBD/gKV
rG6+pGHrQ8Pr0xcPByxSCaXoiu+4Nw105Qq5g0tUktersvy6Fw3FU6rz/x44
Oesd2irqScM/Ni2XSg==
          "]]},
        Annotation[#, "Charting`Private`Tag#1"]& ]}, {}},
     {"WolframDynamicHighlight", <|
      "Label" -> {"XYLabel"}, "Ball" -> {"InterpolatedBall"}|>}], 
    StyleBox[
     DynamicBox[(Charting`HighlightActionBox["DynamicHighlight", {}, 
       Slot["HighlightElements"], 
       Slot["LayoutOptions"], 
       Slot["Meta"], 
       Charting`HighlightActionFunction["DynamicHighlight", {{{{}, {}, 
           Annotation[{
             Directive[
              Opacity[1.], 
              RGBColor[0.368417, 0.506779, 0.709798], 
              AbsoluteThickness[2]], 
             Line[CompressedData["
1:eJwdlIk7FHgDx8fVW6gcpcg9oejclJT6/kpydCnXhs2r5CxikavSIdcqyQol
odooGhrkDMkRuSa3GMY4xzIYV9Lu+36f5/N8ns8/8FU673bmIj+FQnn4L//z
LrcsrzSPDlD+vwmoeRsd3BTdgX0plkMxY+N4piOSxJrvgMj+6qLlOeOIqv7D
3vJTJ5TuBaVfMBiHN+s+V9/6Gz7113mMePyNRJGa2+J6TFzpP8Ut7ubg4AF/
68BzTDiZGP7hU8FBl6vG7vGrTGyNZxueyuBgfVP4QG0aEzPzrVUm1zl4EHvc
MESsFwn5RityFDi4rVK36mdnL+oNBx2qHEbhgMY4jgcLF9zdjW1FR0BJnsnv
DGeh5ceixNTsMGIFZbs+P2dhb6GqXwJrGFXV9vKpLSx0z8Z82l8wjE2mi8kX
9/XjvsBL7ccuwxhyVHvTzceGjbZydW3DEJyjrhU3RA7A8bT8ds03g+DnJfd8
SB3AR5ZPdkr8IOItqihvywZgFiZpuSl0EJ9lJXUjpgdwZ/je/Sv2g9D461Wl
4a+D2OMsmDavNAhOAaOhTGEIUY8cvrQ8GYArezOLnjEMHdHLGfxJbDDPtS8v
rR5Gg6z03fhINkzaQrZ96R/GlAzDRD+Qjb01g75smRH4DYmY9NiwIZD5Qkwq
eAT1Zms8hRTZiA1QOnjVZhRz8jWWq5/3o1RSOk5bbAybzoo+McpnQTOiqlhP
YwysCHb70TcsvFzm03/66BiOrNl80fQpC3/Mt2x3DhgD943efPItFsx7oivi
h8Ywfoq9W+Q4CyNpYtPfS/5GyCeOB7e3D8JKd9R69k6ApzYS4ijdhyqdB9uv
603A6oDFnPqqPtz99amW3JkJhEWYf53n7wN/5Ht9K5cJGF1uDCvk9GJhiePQ
mjCBL1fEhb6W9GK0y+xVPT8XfP6+SjouvaiNVdtcUstFqoLx4LUqJsLomjtt
2rnY7X/HKr2YCYOGQ9pLbC6c4tQ0B+lMlP/H2lDnJxdL4tvafJOYKPSOdHq/
cxIFt3zMpf2ZSDedT6XFTMKwP6RBcwcT98Rq1JP+OwWe70LR0uEe5GnJZZ90
nUJFjkKS8Y4e9J9zw6L/FCS9j/DlyvVgf7qkqcWjKbSupReXzHVjyND62sq6
KdgpV/aXv+2G7u2xet/902hb936/t1I35nirvc5I8eBY36CSL/ENVLnzP39S
edDGZ2s7/m84eYQemr6TB9aOc88UJrvwIurXp8tP8GDAODla1diFM9uTKotv
8yC+xWKU9aAL6Y6/yGhweWj8fdmU6tounO80/SBQO4N1N2c3HVHrhPDj3svu
7TPgmTxzVZXuRJalq2zPwAyufRb2kRLphEBHsG8+3yzWmBqGK4x34Hlb/i53
rVkUFu3KYOR2YKBZ8VV38iw23duvQD/WAecGTmSe7xw+LQY6fQtoh/unO+fd
1BawUyjV3Z6vDfL9R5fN7FrAo2nJydmZVtTwr0gLIAtY9yJMIorTChUSwQ09
u4CFrUoizNZWtOf/Gfg8fAHCru1lvRmtOER7+bR9fAH323QKfj/XCvHHVR26
779DZalYMfJjCzKviJqsN/yBDoqJc2VKM2rjJX3TzX9gz9DYsZvxzRgol0k8
bPcDf3oH1x9+0AwZ6c2jl278gIPF69iu6824U6p3uzT7B9Sczmo7WzbDXOLG
O2flJVzwiVszINGMhXdcyaLvS9hrcrZGJfQrkvxdRnZYUMjmmdI160MZ2FGy
Yi74Nwq5cej0jcWbDJQIvhLquUAhcey5EbYfA8yIfsWIKxQSObgls/ISA/LP
frMYDqWQSa1vLhXGDMSXnypPKqSQ2iUnvTfSDESt1HwqocxHtHYNq89lNOFW
4uLpaQ4fOTHDGo0daASFwSSFfgKkesMJvtLQBqh62vuYqgsRv/z7Wjbhdejn
PTIXKVpGns9THAsDa2HEdr4W5b6c7J1+mVMQ9Rkn+yM15OWFiWDeGS3KSBVG
Pp4PrEoXIX/rS/eEh1Vim3iLnK7NShL+Yd/Rw3sqIAyebdfUKnLLIn5aX/oT
9McsZ5XNxEjqqNu2Jv5ytJXZ8VluESfKwS0qTSIfkR1Sfk6RJ06o+XNiddpl
sBfyYtbVSRDPpre47VSKCx7+2aLxkmRwd1376twSbHfQqDtuu4b4/HlXw25t
Ceoltoh4aa8lz8KqtrkMFKMg49bjLQJSJIBnPtnxpQj+fOrGtd+kiOecWJ/J
u0IId/kZuNLXkQ7/BbegzAKwXypFJwasJ9pC1LrPDfmI3iQtmGcmTR4bSenG
cfIQGW9faasoQz54kdzGjXmwjP6tTnRQhshvmfxL/9J7zB15MZ9YvIHEaWfR
n7zNBYt92KcsWJYUVfe8D1uRi+QDOzd8sZUjqktqNldtcpAe5CXusFWe2C2W
TB6qzkaw2YVjAjx58mKBn+16IBu7u5JSg78okJ+jI3pX0+mI3fw4/csxRbLi
7Cq72q103CiJiD2Wp0g0J57s3JP2Dic2mL34vFGJBCfcybTZ/g6HXCutxEOV
iIG1bszqsiwkyp7fWMtTItE1H2/2G2dh48e/Yk5aKZNCrZg93NFMRG4tU28q
ViYTIZPbZCIyYT8l2FitTiWaVtd+D1XPxPnMScXQ+1SSbf1G1baJhku3TBaN
HlBJuBAjuKeBBi8TeqvoQyoJyBrdeq6ehhCe173IGCopep1kYF1LQ4b2/PdH
CVQia66RY1VBw3zpz5aXr6nEmC/a1iGfhsgm0YjySioJ2intn5lMQ3zKZce7
1VSSNrLMYm8SDSmedboGNVTyNizF60MiDTlSkQs1dVTy8EWcX90TGrosJR0Z
zVTiLpCRNB5DgxpLWreP9W+/Wmt2MJyGHXQ/+edsKhE2SzOpDqVhX1Dn/MVB
KqGHdz40DaHhuFoCbXiESs500dpcgmjwcFGU53KppNMv0CPhBg0BOjfns6ao
5Jdejr/6dRqCVvZ99eRRiaSWXUVuAA2xb1PC5+aopMxNS57hS0NyoKBD/gKV
rG6+pGHrQ8Pr0xcPByxSCaXoiu+4Nw105Qq5g0tUktersvy6Fw3FU6rz/x44
Oesd2irqScM/Ni2XSg==
              "]]}, "Charting`Private`Tag#1"]}}, {}}, <|
        "HighlightElements" -> <|
          "Label" -> {"XYLabel"}, "Ball" -> {"InterpolatedBall"}|>, 
         "LayoutOptions" -> <|
          "PanelPlotLayout" -> <||>, 
           "PlotRange" -> {{0., 9.999999795918367}, {0., 1.}}, 
           "Frame" -> {{False, False}, {False, False}}, 
           "AxesOrigin" -> {0, 0}, "ImageSize" -> {360, 360/GoldenRatio}, 
           "Axes" -> {True, True}, "LabelStyle" -> {}, "AspectRatio" -> 
           GoldenRatio^(-1), "DefaultStyle" -> {
             Directive[
              Opacity[1.], 
              RGBColor[0.368417, 0.506779, 0.709798], 
              AbsoluteThickness[2]]}, 
           "HighlightLabelingFunctions" -> <|"CoordinatesToolOptions" -> ({
               Identity[
                Part[#, 1]], 
               Identity[
                Part[#, 2]]}& ), 
             "ScalingFunctions" -> {{Identity, Identity}, {
               Identity, Identity}}|>, "Primitives" -> {}, "GCFlag" -> 
           False|>, 
         "Meta" -> <|
          "DefaultHighlight" -> {"Dynamic", None}, "Index" -> {}, "Function" -> 
           Plot, "GroupHighlight" -> False|>|>]]& )[<|
       "HighlightElements" -> <|
         "Label" -> {"XYLabel"}, "Ball" -> {"InterpolatedBall"}|>, 
        "LayoutOptions" -> <|
         "PanelPlotLayout" -> <||>, 
          "PlotRange" -> {{0., 9.999999795918367}, {0., 1.}}, 
          "Frame" -> {{False, False}, {False, False}}, "AxesOrigin" -> {0, 0},
           "ImageSize" -> {360, 360/GoldenRatio}, "Axes" -> {True, True}, 
          "LabelStyle" -> {}, "AspectRatio" -> GoldenRatio^(-1), 
          "DefaultStyle" -> {
            Directive[
             Opacity[1.], 
             RGBColor[0.368417, 0.506779, 0.709798], 
             AbsoluteThickness[2]]}, 
          "HighlightLabelingFunctions" -> <|"CoordinatesToolOptions" -> ({
              Identity[
               Part[#, 1]], 
              Identity[
               Part[#, 2]]}& ), 
            "ScalingFunctions" -> {{Identity, Identity}, {
              Identity, Identity}}|>, "Primitives" -> {}, "GCFlag" -> False|>,
         "Meta" -> <|
         "DefaultHighlight" -> {"Dynamic", None}, "Index" -> {}, "Function" -> 
          Plot, "GroupHighlight" -> False|>|>],
      ImageSizeCache->{{4.503599627370496*^15, -4.503599627370496*^15}, {
       4.503599627370496*^15, -4.503599627370496*^15}}],
     Selectable->False]},
   Annotation[{{{{}, {}, 
       Annotation[{
         Directive[
          Opacity[1.], 
          RGBColor[0.368417, 0.506779, 0.709798], 
          AbsoluteThickness[2]], 
         Line[CompressedData["
1:eJwdlIk7FHgDx8fVW6gcpcg9oejclJT6/kpydCnXhs2r5CxikavSIdcqyQol
odooGhrkDMkRuSa3GMY4xzIYV9Lu+36f5/N8ns8/8FU673bmIj+FQnn4L//z
LrcsrzSPDlD+vwmoeRsd3BTdgX0plkMxY+N4piOSxJrvgMj+6qLlOeOIqv7D
3vJTJ5TuBaVfMBiHN+s+V9/6Gz7113mMePyNRJGa2+J6TFzpP8Ut7ubg4AF/
68BzTDiZGP7hU8FBl6vG7vGrTGyNZxueyuBgfVP4QG0aEzPzrVUm1zl4EHvc
MESsFwn5RityFDi4rVK36mdnL+oNBx2qHEbhgMY4jgcLF9zdjW1FR0BJnsnv
DGeh5ceixNTsMGIFZbs+P2dhb6GqXwJrGFXV9vKpLSx0z8Z82l8wjE2mi8kX
9/XjvsBL7ccuwxhyVHvTzceGjbZydW3DEJyjrhU3RA7A8bT8ds03g+DnJfd8
SB3AR5ZPdkr8IOItqihvywZgFiZpuSl0EJ9lJXUjpgdwZ/je/Sv2g9D461Wl
4a+D2OMsmDavNAhOAaOhTGEIUY8cvrQ8GYArezOLnjEMHdHLGfxJbDDPtS8v
rR5Gg6z03fhINkzaQrZ96R/GlAzDRD+Qjb01g75smRH4DYmY9NiwIZD5Qkwq
eAT1Zms8hRTZiA1QOnjVZhRz8jWWq5/3o1RSOk5bbAybzoo+McpnQTOiqlhP
YwysCHb70TcsvFzm03/66BiOrNl80fQpC3/Mt2x3DhgD943efPItFsx7oivi
h8Ywfoq9W+Q4CyNpYtPfS/5GyCeOB7e3D8JKd9R69k6ApzYS4ijdhyqdB9uv
603A6oDFnPqqPtz99amW3JkJhEWYf53n7wN/5Ht9K5cJGF1uDCvk9GJhiePQ
mjCBL1fEhb6W9GK0y+xVPT8XfP6+SjouvaiNVdtcUstFqoLx4LUqJsLomjtt
2rnY7X/HKr2YCYOGQ9pLbC6c4tQ0B+lMlP/H2lDnJxdL4tvafJOYKPSOdHq/
cxIFt3zMpf2ZSDedT6XFTMKwP6RBcwcT98Rq1JP+OwWe70LR0uEe5GnJZZ90
nUJFjkKS8Y4e9J9zw6L/FCS9j/DlyvVgf7qkqcWjKbSupReXzHVjyND62sq6
KdgpV/aXv+2G7u2xet/902hb936/t1I35nirvc5I8eBY36CSL/ENVLnzP39S
edDGZ2s7/m84eYQemr6TB9aOc88UJrvwIurXp8tP8GDAODla1diFM9uTKotv
8yC+xWKU9aAL6Y6/yGhweWj8fdmU6tounO80/SBQO4N1N2c3HVHrhPDj3svu
7TPgmTxzVZXuRJalq2zPwAyufRb2kRLphEBHsG8+3yzWmBqGK4x34Hlb/i53
rVkUFu3KYOR2YKBZ8VV38iw23duvQD/WAecGTmSe7xw+LQY6fQtoh/unO+fd
1BawUyjV3Z6vDfL9R5fN7FrAo2nJydmZVtTwr0gLIAtY9yJMIorTChUSwQ09
u4CFrUoizNZWtOf/Gfg8fAHCru1lvRmtOER7+bR9fAH323QKfj/XCvHHVR26
779DZalYMfJjCzKviJqsN/yBDoqJc2VKM2rjJX3TzX9gz9DYsZvxzRgol0k8
bPcDf3oH1x9+0AwZ6c2jl278gIPF69iu6824U6p3uzT7B9Sczmo7WzbDXOLG
O2flJVzwiVszINGMhXdcyaLvS9hrcrZGJfQrkvxdRnZYUMjmmdI160MZ2FGy
Yi74Nwq5cej0jcWbDJQIvhLquUAhcey5EbYfA8yIfsWIKxQSObgls/ISA/LP
frMYDqWQSa1vLhXGDMSXnypPKqSQ2iUnvTfSDESt1HwqocxHtHYNq89lNOFW
4uLpaQ4fOTHDGo0daASFwSSFfgKkesMJvtLQBqh62vuYqgsRv/z7Wjbhdejn
PTIXKVpGns9THAsDa2HEdr4W5b6c7J1+mVMQ9Rkn+yM15OWFiWDeGS3KSBVG
Pp4PrEoXIX/rS/eEh1Vim3iLnK7NShL+Yd/Rw3sqIAyebdfUKnLLIn5aX/oT
9McsZ5XNxEjqqNu2Jv5ytJXZ8VluESfKwS0qTSIfkR1Sfk6RJ06o+XNiddpl
sBfyYtbVSRDPpre47VSKCx7+2aLxkmRwd1376twSbHfQqDtuu4b4/HlXw25t
Ceoltoh4aa8lz8KqtrkMFKMg49bjLQJSJIBnPtnxpQj+fOrGtd+kiOecWJ/J
u0IId/kZuNLXkQ7/BbegzAKwXypFJwasJ9pC1LrPDfmI3iQtmGcmTR4bSenG
cfIQGW9faasoQz54kdzGjXmwjP6tTnRQhshvmfxL/9J7zB15MZ9YvIHEaWfR
n7zNBYt92KcsWJYUVfe8D1uRi+QDOzd8sZUjqktqNldtcpAe5CXusFWe2C2W
TB6qzkaw2YVjAjx58mKBn+16IBu7u5JSg78okJ+jI3pX0+mI3fw4/csxRbLi
7Cq72q103CiJiD2Wp0g0J57s3JP2Dic2mL34vFGJBCfcybTZ/g6HXCutxEOV
iIG1bszqsiwkyp7fWMtTItE1H2/2G2dh48e/Yk5aKZNCrZg93NFMRG4tU28q
ViYTIZPbZCIyYT8l2FitTiWaVtd+D1XPxPnMScXQ+1SSbf1G1baJhku3TBaN
HlBJuBAjuKeBBi8TeqvoQyoJyBrdeq6ehhCe173IGCopep1kYF1LQ4b2/PdH
CVQia66RY1VBw3zpz5aXr6nEmC/a1iGfhsgm0YjySioJ2intn5lMQ3zKZce7
1VSSNrLMYm8SDSmedboGNVTyNizF60MiDTlSkQs1dVTy8EWcX90TGrosJR0Z
zVTiLpCRNB5DgxpLWreP9W+/Wmt2MJyGHXQ/+edsKhE2SzOpDqVhX1Dn/MVB
KqGHdz40DaHhuFoCbXiESs500dpcgmjwcFGU53KppNMv0CPhBg0BOjfns6ao
5Jdejr/6dRqCVvZ99eRRiaSWXUVuAA2xb1PC5+aopMxNS57hS0NyoKBD/gKV
rG6+pGHrQ8Pr0xcPByxSCaXoiu+4Nw105Qq5g0tUktersvy6Fw3FU6rz/x44
Oesd2irqScM/Ni2XSg==
          "]]}, "Charting`Private`Tag#1"]}}, {}}, <|
    "HighlightElements" -> <|
      "Label" -> {"XYLabel"}, "Ball" -> {"InterpolatedBall"}|>, 
     "LayoutOptions" -> <|
      "PanelPlotLayout" -> <||>, 
       "PlotRange" -> {{0., 9.999999795918367}, {0., 1.}}, 
       "Frame" -> {{False, False}, {False, False}}, "AxesOrigin" -> {0, 0}, 
       "ImageSize" -> {360, 360/GoldenRatio}, "Axes" -> {True, True}, 
       "LabelStyle" -> {}, "AspectRatio" -> GoldenRatio^(-1), "DefaultStyle" -> {
         Directive[
          Opacity[1.], 
          RGBColor[0.368417, 0.506779, 0.709798], 
          AbsoluteThickness[2]]}, 
       "HighlightLabelingFunctions" -> <|"CoordinatesToolOptions" -> ({
           Identity[
            Part[#, 1]], 
           Identity[
            Part[#, 2]]}& ), 
         "ScalingFunctions" -> {{Identity, Identity}, {Identity, Identity}}|>,
        "Primitives" -> {}, "GCFlag" -> False|>, 
     "Meta" -> <|
      "DefaultHighlight" -> {"Dynamic", None}, "Index" -> {}, "Function" -> 
       Plot, "GroupHighlight" -> False|>|>, "DynamicHighlight"]],
  AspectRatio->NCache[GoldenRatio^(-1), 0.6180339887498948],
  Axes->{True, True},
  AxesLabel->{None, None},
  AxesOrigin->{0, 0},
  DisplayFunction->Identity,
  Frame->{{False, False}, {False, False}},
  FrameLabel->{{None, None}, {None, None}},
  FrameTicks->{{Automatic, Automatic}, {Automatic, Automatic}},
  GridLines->{None, None},
  GridLinesStyle->Directive[
    GrayLevel[0.5, 0.4]],
  ImagePadding->All,
  Method->{
   "DefaultBoundaryStyle" -> Automatic, 
    "DefaultGraphicsInteraction" -> {
     "Version" -> 1.2, "TrackMousePosition" -> {True, False}, 
      "Effects" -> {
       "Highlight" -> {"ratio" -> 2}, "HighlightPoint" -> {"ratio" -> 2}, 
        "Droplines" -> {
         "freeformCursorMode" -> True, 
          "placement" -> {"x" -> "All", "y" -> "None"}}}}, "DefaultMeshStyle" -> 
    AbsolutePointSize[6], "ScalingFunctions" -> None, 
    "CoordinatesToolOptions" -> {"DisplayFunction" -> ({
        (Identity[#]& )[
         Part[#, 1]], 
        (Identity[#]& )[
         Part[#, 2]]}& ), "CopiedValueFunction" -> ({
        (Identity[#]& )[
         Part[#, 1]], 
        (Identity[#]& )[
         Part[#, 2]]}& )}},
  PlotRange->{{0., 9.999999795918367}, {0., 1.}},
  PlotRangeClipping->True,
  PlotRangePadding->{{
     Scaled[0.02], 
     Scaled[0.02]}, {0, 0}},
  Ticks->{Automatic, Automatic}]], "Output",
 CellChangeTimes->{
  3.921127655746694*^9, 3.921127876536386*^9, 3.921127908534568*^9, {
   3.921127963171082*^9, 3.921127985813383*^9}, 3.921137869213443*^9, 
   3.921199561994108*^9, 3.939704126664266*^9},
 CellLabel->"Out[61]=",ExpressionUUID->"2bd884af-4896-46a0-82a2-8836c4cb08f4"]
}, Open  ]],

Cell[CellGroupData[{

Cell[BoxData[
 RowBox[{"Export", "[", 
  RowBox[{"\"\<second-B.eps\>\"", ",", "%"}], "]"}]], "Input",
 CellChangeTimes->{{3.921127966776935*^9, 3.921127979703848*^9}},
 CellLabel->"In[62]:=",ExpressionUUID->"ab5a225a-ca16-4410-b87b-2fde857ef9bf"],

Cell[BoxData["\<\"second-B.eps\"\>"], "Output",
 CellChangeTimes->{{3.921127980551063*^9, 3.9211279880498238`*^9}, 
   3.921137873571989*^9, 3.921199565001828*^9, 3.939704126750022*^9},
 CellLabel->"Out[62]=",ExpressionUUID->"49c31d84-72a1-4550-ad85-a4df58de3e19"]
}, Open  ]],

Cell[CellGroupData[{

Cell[BoxData[
 RowBox[{"Plot", "[", 
  RowBox[{"complbandlimit", ",", 
   RowBox[{"{", 
    RowBox[{"kappa", ",", "0", ",", "10"}], "}"}], ",", 
   RowBox[{"PlotRange", "->", 
    RowBox[{"{", 
     RowBox[{"0", ",", "1"}], "}"}]}]}], "]"}]], "Input",
 CellChangeTimes->{{3.921127884282332*^9, 3.921127920784957*^9}, {
  3.9211378759242077`*^9, 3.921137876244514*^9}, {3.921199567961969*^9, 
  3.9211995686775923`*^9}},
 CellLabel->"In[63]:=",ExpressionUUID->"da2ed5ed-19ac-4106-8b1d-bcb2be66af20"],

Cell[BoxData[
 GraphicsBox[
  InterpretationBox[{
    TagBox[{{{}, {}, 
       TagBox[
        {RGBColor[0.368417, 0.506779, 0.709798], AbsoluteThickness[2], 
         Opacity[1.], LineBox[CompressedData["
1:eJwdink81HkDx8dRW6hNdokk/MiGdik9alt9vpsu1SpHWLWFDZ1KryhHy0Ml
SYstxEokUc8IM265kptEpqaZcsyBMa4YzBDPPs/79Xq/3v+89TzO23vK02i0
W//4v17uCqW+utYN2v8ZQ6pyc7jqrh6kjS2cyrs+iu1WQUdDj/UgqmrOKc9n
FFwfk82jl3tg/8aU1DuPYlVHlLDl6T//TKDQwngUsYkHbG6u6EX1MXJHvX0E
4YZtyxc4vcgSOtWJ1o7AG2/uiy/ycHxpsteN12LQ0qdKOVE8WAoTNyeUiZGo
qM1tyuChM9aqvOyJGA2NXjrZLB78OtyLESrGd45z6Z4/8vFK/yrXfKMYAyeN
/vNJTgDPG7MzefeHcDruakV7jBBM230dBf4iyEvSuyuzhVA9OB2k6ylCknMD
7XmNEBuDikb+dhChSVvNOnpSiAhX7+EmMxFMnmTV27j0YybON0Q6NAhxWWd7
zdoBNA5tcIvzHISPYD2PmTOIDqVwupXnAHqOsZdUNw7CUFjc7us4AIf3N79v
5Q9ifmfbqWLrAWxp7g8QaIlwgrqUFaw/AIW8xyvUI0RYFGq7qLunH4nBetsv
Hx+C9Juauhm3flSrad7fumIYkq6VkyPnhLCIbqjYZTKMseTNB22OC5G5+Arf
bvcwzoojoxiHhLgtZf1wOngYuU1sl6JNQjh1361LGhiG4aM9eoEyAURPV0zO
Vo2gNKEriHNLACW9a0bdW8ZQaH/hcWQhHw0/xf7wx64xXNEdSrj3lI8bLg8s
19iPweyYoQv9AR/yMcV7jpwZw3Z1y6W0CD5k82LvdyljcJ3IzTBz4WOIezjr
tfw4tKnA7Pw5HloSjdZXtYzjb9bn3dxfeLjFtDA/zh5H8V8qD/dY87C3/eet
84JxmM7H67zYwkPtV0dtfloYR/TWXtc6iody/5hTxeafYXK1IuiQrA90R2l2
bvxnxArdRVuy+3BnRbNxmtsEjtx52750eR9KLNcU2PpMYG/f5SUfFPrAP3Ye
c0ET2BxzN5gp7cU2upqjc8IEpNZv+BGCXgzYHL26rG0CV/lR1k9e9MI6fPh1
wLZJxD1j95ef78WM5Gs/e3UJcOUDX/yhBx4cx0qFlilsOjDdUnmvG0rJved8
2VN49YbKULnRjXxXH+1u4RRG5YMavP27ofAhIqBUbhrTNNP8vc7dyHhfusnX
chrBIc/0GJrdEHbpZn1Kn4abYUfY6rRPON0ujikJmMFE5IOq+pKP8H11zeO8
kQwlA2H1O77mQoe/e/HUJhnaHo64hChw0Sy/9GkwkUH2KVH31TQHhiR6PPJX
GbjeacZnezhgl94LzYiSwdpiwzdG+Rz8nJv5gD0qg1TubfkeZw5Ukxs+WBfP
4k/1i6Ofn3xA3gUVh1U2X/ByJt9Z2Z2NliS1ALrTFygyHfYHO7EhrNVK3XHi
C1TSd92R7GdDS3P90NmQL9hzjnykWbJxrXpXeHXBF0xZH3gYsIwNp5UhjNP6
86ga3Tg4VPYeMsa42ovZeQS/W3o2Qec90oLOiMycaeSyZHPRL1IWzKqWzkT8
RiMjyrdTDMdZqFLMWtT9O43k2leqKAyy0BPN142+QCPqjgcvtL1nQefhb86D
kTTitj+kKLOYhaTag7Vp5TRC2fkWugSwELfM4sFKfTmi/2DSKnW+C2Gpc3aT
YjnyxLsh87lGF2idPaQ8UIF4m6f6mV/rxLpLXlccjReRo2foZa3KHeBLEpyU
XywmPm6NV3Zx2rFPcPpqnO8S8jAz02Kn32vY8mNMdHSUyOis4u368FaIXnqE
NtCVybUik8gj/c34XpW1xvr4MiKq4cydcm6CEiTu3Inl5ATv5NPFSxqxZ9h1
Wv/wCiIYHD45UlmP9zUn5FxNVcnAPY1/Jf9dh4Kbtcd0JarkULPMIC/jFbwW
+fW0ta0kIVF1hmk5tfj9YlCBSpIayWq8TXI4L/GDt0nbAfdviEGe3Rp/7Zd4
vdJU2W/rtyQvLejbW0drUJYTlmyqoE4K2qWqfoXVCJIzPtTyUZ2Mp/5abfB1
NZS4gXt9mBrEYlDl11P+VRBk6t1NDV5FDHbnxvv3VeLud5qKJYc1ifo78Z+i
zgrEJHnVu+tqkTDTxXLzwhdwvftbm0q/FhGbFU2pq7zAzM7H0tSK1aTjwoiz
lWk5eIIdV2oitInX4W2y77zLkG5lvrrVfQ2xdXsktEkpBf26n6r3Bh1iHmAc
OC0qQcTh3/crSHRI3rl++887S7CZm5Yd0bqWbCoL9Zi9X4zE9cn01v26JH2v
xm5X+WKEVEUn7i/RJfyxbUdUvIrwy+rDj5sM9Mi6N2csdd4W4mef+iOqkXok
t8Iy38q+EKnaHgYtEj2ilCUvrW0ugMHLJ/G2R/RJ5U0jVqtDAWI21Bh3VOiT
bxs0NDV4THhNKL5pNKaITMvWc+wcEx55n3Uj/6RIBX3Ee90iJs6GOczti6VI
fUqc4lEFJvwcmO9U/qIIP582ESvHxE2J352YeIqkOI7Xzn9hIGerdDYhhSIn
OrJ/5E4xIK1eYGU+o0iSINY1c4CBmA6V6Np6iky16LP8WxhIenTu5I1GijxP
SgsrbGLg0aU2673NFImOI39MNTBQqB4ja26jiFxdtMflVwxwXdVOdnZRpHD5
qo/BFQwY8TSt+3gU8dJoi4jPZcCMGaiTIaCIe2GSNieHgR+vc6Se/RQJZ25b
WEtn4IBRSu6giCKLN+bQn2YzcPGMrs74OEUE61fSX6YzEPzTv6X5ExQx1bLL
UUpj4PqyvreXJBRhO1fN2aUykPj8UdTMDEV694lCe5MZSA9V9C6VUaRzMqBw
fRIDz+w8dwTPUcQkQbTlYiIDTP26NdvnKTJnZrKkLJ6Biol10oUFipyxNTBQ
vMfAfwGE+VzN
          "]]},
        Annotation[#, "Charting`Private`Tag#1"]& ]}, {}},
     {"WolframDynamicHighlight", <|
      "Label" -> {"XYLabel"}, "Ball" -> {"InterpolatedBall"}|>}], 
    StyleBox[
     DynamicBox[(Charting`HighlightActionBox["DynamicHighlight", {}, 
       Slot["HighlightElements"], 
       Slot["LayoutOptions"], 
       Slot["Meta"], 
       Charting`HighlightActionFunction["DynamicHighlight", {{{{}, {}, 
           Annotation[{
             Directive[
              Opacity[1.], 
              RGBColor[0.368417, 0.506779, 0.709798], 
              AbsoluteThickness[2]], 
             Line[CompressedData["
1:eJwdink81HkDx8dRW6hNdokk/MiGdik9alt9vpsu1SpHWLWFDZ1KryhHy0Ml
SYstxEokUc8IM265kptEpqaZcsyBMa4YzBDPPs/79Xq/3v+89TzO23vK02i0
W//4v17uCqW+utYN2v8ZQ6pyc7jqrh6kjS2cyrs+iu1WQUdDj/UgqmrOKc9n
FFwfk82jl3tg/8aU1DuPYlVHlLDl6T//TKDQwngUsYkHbG6u6EX1MXJHvX0E
4YZtyxc4vcgSOtWJ1o7AG2/uiy/ycHxpsteN12LQ0qdKOVE8WAoTNyeUiZGo
qM1tyuChM9aqvOyJGA2NXjrZLB78OtyLESrGd45z6Z4/8vFK/yrXfKMYAyeN
/vNJTgDPG7MzefeHcDruakV7jBBM230dBf4iyEvSuyuzhVA9OB2k6ylCknMD
7XmNEBuDikb+dhChSVvNOnpSiAhX7+EmMxFMnmTV27j0YybON0Q6NAhxWWd7
zdoBNA5tcIvzHISPYD2PmTOIDqVwupXnAHqOsZdUNw7CUFjc7us4AIf3N79v
5Q9ifmfbqWLrAWxp7g8QaIlwgrqUFaw/AIW8xyvUI0RYFGq7qLunH4nBetsv
Hx+C9Juauhm3flSrad7fumIYkq6VkyPnhLCIbqjYZTKMseTNB22OC5G5+Arf
bvcwzoojoxiHhLgtZf1wOngYuU1sl6JNQjh1361LGhiG4aM9eoEyAURPV0zO
Vo2gNKEriHNLACW9a0bdW8ZQaH/hcWQhHw0/xf7wx64xXNEdSrj3lI8bLg8s
19iPweyYoQv9AR/yMcV7jpwZw3Z1y6W0CD5k82LvdyljcJ3IzTBz4WOIezjr
tfw4tKnA7Pw5HloSjdZXtYzjb9bn3dxfeLjFtDA/zh5H8V8qD/dY87C3/eet
84JxmM7H67zYwkPtV0dtfloYR/TWXtc6iody/5hTxeafYXK1IuiQrA90R2l2
bvxnxArdRVuy+3BnRbNxmtsEjtx52750eR9KLNcU2PpMYG/f5SUfFPrAP3Ye
c0ET2BxzN5gp7cU2upqjc8IEpNZv+BGCXgzYHL26rG0CV/lR1k9e9MI6fPh1
wLZJxD1j95ef78WM5Gs/e3UJcOUDX/yhBx4cx0qFlilsOjDdUnmvG0rJved8
2VN49YbKULnRjXxXH+1u4RRG5YMavP27ofAhIqBUbhrTNNP8vc7dyHhfusnX
chrBIc/0GJrdEHbpZn1Kn4abYUfY6rRPON0ujikJmMFE5IOq+pKP8H11zeO8
kQwlA2H1O77mQoe/e/HUJhnaHo64hChw0Sy/9GkwkUH2KVH31TQHhiR6PPJX
GbjeacZnezhgl94LzYiSwdpiwzdG+Rz8nJv5gD0qg1TubfkeZw5Ukxs+WBfP
4k/1i6Ofn3xA3gUVh1U2X/ByJt9Z2Z2NliS1ALrTFygyHfYHO7EhrNVK3XHi
C1TSd92R7GdDS3P90NmQL9hzjnykWbJxrXpXeHXBF0xZH3gYsIwNp5UhjNP6
86ga3Tg4VPYeMsa42ovZeQS/W3o2Qec90oLOiMycaeSyZHPRL1IWzKqWzkT8
RiMjyrdTDMdZqFLMWtT9O43k2leqKAyy0BPN142+QCPqjgcvtL1nQefhb86D
kTTitj+kKLOYhaTag7Vp5TRC2fkWugSwELfM4sFKfTmi/2DSKnW+C2Gpc3aT
YjnyxLsh87lGF2idPaQ8UIF4m6f6mV/rxLpLXlccjReRo2foZa3KHeBLEpyU
XywmPm6NV3Zx2rFPcPpqnO8S8jAz02Kn32vY8mNMdHSUyOis4u368FaIXnqE
NtCVybUik8gj/c34XpW1xvr4MiKq4cydcm6CEiTu3Inl5ATv5NPFSxqxZ9h1
Wv/wCiIYHD45UlmP9zUn5FxNVcnAPY1/Jf9dh4Kbtcd0JarkULPMIC/jFbwW
+fW0ta0kIVF1hmk5tfj9YlCBSpIayWq8TXI4L/GDt0nbAfdviEGe3Rp/7Zd4
vdJU2W/rtyQvLejbW0drUJYTlmyqoE4K2qWqfoXVCJIzPtTyUZ2Mp/5abfB1
NZS4gXt9mBrEYlDl11P+VRBk6t1NDV5FDHbnxvv3VeLud5qKJYc1ifo78Z+i
zgrEJHnVu+tqkTDTxXLzwhdwvftbm0q/FhGbFU2pq7zAzM7H0tSK1aTjwoiz
lWk5eIIdV2oitInX4W2y77zLkG5lvrrVfQ2xdXsktEkpBf26n6r3Bh1iHmAc
OC0qQcTh3/crSHRI3rl++887S7CZm5Yd0bqWbCoL9Zi9X4zE9cn01v26JH2v
xm5X+WKEVEUn7i/RJfyxbUdUvIrwy+rDj5sM9Mi6N2csdd4W4mef+iOqkXok
t8Iy38q+EKnaHgYtEj2ilCUvrW0ugMHLJ/G2R/RJ5U0jVqtDAWI21Bh3VOiT
bxs0NDV4THhNKL5pNKaITMvWc+wcEx55n3Uj/6RIBX3Ee90iJs6GOczti6VI
fUqc4lEFJvwcmO9U/qIIP582ESvHxE2J352YeIqkOI7Xzn9hIGerdDYhhSIn
OrJ/5E4xIK1eYGU+o0iSINY1c4CBmA6V6Np6iky16LP8WxhIenTu5I1GijxP
SgsrbGLg0aU2673NFImOI39MNTBQqB4ja26jiFxdtMflVwxwXdVOdnZRpHD5
qo/BFQwY8TSt+3gU8dJoi4jPZcCMGaiTIaCIe2GSNieHgR+vc6Se/RQJZ25b
WEtn4IBRSu6giCKLN+bQn2YzcPGMrs74OEUE61fSX6YzEPzTv6X5ExQx1bLL
UUpj4PqyvreXJBRhO1fN2aUykPj8UdTMDEV694lCe5MZSA9V9C6VUaRzMqBw
fRIDz+w8dwTPUcQkQbTlYiIDTP26NdvnKTJnZrKkLJ6Biol10oUFipyxNTBQ
vMfAfwGE+VzN
              "]]}, "Charting`Private`Tag#1"]}}, {}}, <|
        "HighlightElements" -> <|
          "Label" -> {"XYLabel"}, "Ball" -> {"InterpolatedBall"}|>, 
         "LayoutOptions" -> <|
          "PanelPlotLayout" -> <||>, 
           "PlotRange" -> {{0., 9.999999795918367}, {0., 1.}}, 
           "Frame" -> {{False, False}, {False, False}}, 
           "AxesOrigin" -> {0, 0}, "ImageSize" -> {360, 360/GoldenRatio}, 
           "Axes" -> {True, True}, "LabelStyle" -> {}, "AspectRatio" -> 
           GoldenRatio^(-1), "DefaultStyle" -> {
             Directive[
              Opacity[1.], 
              RGBColor[0.368417, 0.506779, 0.709798], 
              AbsoluteThickness[2]]}, 
           "HighlightLabelingFunctions" -> <|"CoordinatesToolOptions" -> ({
               Identity[
                Part[#, 1]], 
               Identity[
                Part[#, 2]]}& ), 
             "ScalingFunctions" -> {{Identity, Identity}, {
               Identity, Identity}}|>, "Primitives" -> {}, "GCFlag" -> 
           False|>, 
         "Meta" -> <|
          "DefaultHighlight" -> {"Dynamic", None}, "Index" -> {}, "Function" -> 
           Plot, "GroupHighlight" -> False|>|>]]& )[<|
       "HighlightElements" -> <|
         "Label" -> {"XYLabel"}, "Ball" -> {"InterpolatedBall"}|>, 
        "LayoutOptions" -> <|
         "PanelPlotLayout" -> <||>, 
          "PlotRange" -> {{0., 9.999999795918367}, {0., 1.}}, 
          "Frame" -> {{False, False}, {False, False}}, "AxesOrigin" -> {0, 0},
           "ImageSize" -> {360, 360/GoldenRatio}, "Axes" -> {True, True}, 
          "LabelStyle" -> {}, "AspectRatio" -> GoldenRatio^(-1), 
          "DefaultStyle" -> {
            Directive[
             Opacity[1.], 
             RGBColor[0.368417, 0.506779, 0.709798], 
             AbsoluteThickness[2]]}, 
          "HighlightLabelingFunctions" -> <|"CoordinatesToolOptions" -> ({
              Identity[
               Part[#, 1]], 
              Identity[
               Part[#, 2]]}& ), 
            "ScalingFunctions" -> {{Identity, Identity}, {
              Identity, Identity}}|>, "Primitives" -> {}, "GCFlag" -> False|>,
         "Meta" -> <|
         "DefaultHighlight" -> {"Dynamic", None}, "Index" -> {}, "Function" -> 
          Plot, "GroupHighlight" -> False|>|>],
      ImageSizeCache->{{4.503599627370496*^15, -4.503599627370496*^15}, {
       4.503599627370496*^15, -4.503599627370496*^15}}],
     Selectable->False]},
   Annotation[{{{{}, {}, 
       Annotation[{
         Directive[
          Opacity[1.], 
          RGBColor[0.368417, 0.506779, 0.709798], 
          AbsoluteThickness[2]], 
         Line[CompressedData["
1:eJwdink81HkDx8dRW6hNdokk/MiGdik9alt9vpsu1SpHWLWFDZ1KryhHy0Ml
SYstxEokUc8IM265kptEpqaZcsyBMa4YzBDPPs/79Xq/3v+89TzO23vK02i0
W//4v17uCqW+utYN2v8ZQ6pyc7jqrh6kjS2cyrs+iu1WQUdDj/UgqmrOKc9n
FFwfk82jl3tg/8aU1DuPYlVHlLDl6T//TKDQwngUsYkHbG6u6EX1MXJHvX0E
4YZtyxc4vcgSOtWJ1o7AG2/uiy/ycHxpsteN12LQ0qdKOVE8WAoTNyeUiZGo
qM1tyuChM9aqvOyJGA2NXjrZLB78OtyLESrGd45z6Z4/8vFK/yrXfKMYAyeN
/vNJTgDPG7MzefeHcDruakV7jBBM230dBf4iyEvSuyuzhVA9OB2k6ylCknMD
7XmNEBuDikb+dhChSVvNOnpSiAhX7+EmMxFMnmTV27j0YybON0Q6NAhxWWd7
zdoBNA5tcIvzHISPYD2PmTOIDqVwupXnAHqOsZdUNw7CUFjc7us4AIf3N79v
5Q9ifmfbqWLrAWxp7g8QaIlwgrqUFaw/AIW8xyvUI0RYFGq7qLunH4nBetsv
Hx+C9Juauhm3flSrad7fumIYkq6VkyPnhLCIbqjYZTKMseTNB22OC5G5+Arf
bvcwzoojoxiHhLgtZf1wOngYuU1sl6JNQjh1361LGhiG4aM9eoEyAURPV0zO
Vo2gNKEriHNLACW9a0bdW8ZQaH/hcWQhHw0/xf7wx64xXNEdSrj3lI8bLg8s
19iPweyYoQv9AR/yMcV7jpwZw3Z1y6W0CD5k82LvdyljcJ3IzTBz4WOIezjr
tfw4tKnA7Pw5HloSjdZXtYzjb9bn3dxfeLjFtDA/zh5H8V8qD/dY87C3/eet
84JxmM7H67zYwkPtV0dtfloYR/TWXtc6iody/5hTxeafYXK1IuiQrA90R2l2
bvxnxArdRVuy+3BnRbNxmtsEjtx52750eR9KLNcU2PpMYG/f5SUfFPrAP3Ye
c0ET2BxzN5gp7cU2upqjc8IEpNZv+BGCXgzYHL26rG0CV/lR1k9e9MI6fPh1
wLZJxD1j95ef78WM5Gs/e3UJcOUDX/yhBx4cx0qFlilsOjDdUnmvG0rJved8
2VN49YbKULnRjXxXH+1u4RRG5YMavP27ofAhIqBUbhrTNNP8vc7dyHhfusnX
chrBIc/0GJrdEHbpZn1Kn4abYUfY6rRPON0ujikJmMFE5IOq+pKP8H11zeO8
kQwlA2H1O77mQoe/e/HUJhnaHo64hChw0Sy/9GkwkUH2KVH31TQHhiR6PPJX
GbjeacZnezhgl94LzYiSwdpiwzdG+Rz8nJv5gD0qg1TubfkeZw5Ukxs+WBfP
4k/1i6Ofn3xA3gUVh1U2X/ByJt9Z2Z2NliS1ALrTFygyHfYHO7EhrNVK3XHi
C1TSd92R7GdDS3P90NmQL9hzjnykWbJxrXpXeHXBF0xZH3gYsIwNp5UhjNP6
86ga3Tg4VPYeMsa42ovZeQS/W3o2Qec90oLOiMycaeSyZHPRL1IWzKqWzkT8
RiMjyrdTDMdZqFLMWtT9O43k2leqKAyy0BPN142+QCPqjgcvtL1nQefhb86D
kTTitj+kKLOYhaTag7Vp5TRC2fkWugSwELfM4sFKfTmi/2DSKnW+C2Gpc3aT
YjnyxLsh87lGF2idPaQ8UIF4m6f6mV/rxLpLXlccjReRo2foZa3KHeBLEpyU
XywmPm6NV3Zx2rFPcPpqnO8S8jAz02Kn32vY8mNMdHSUyOis4u368FaIXnqE
NtCVybUik8gj/c34XpW1xvr4MiKq4cydcm6CEiTu3Inl5ATv5NPFSxqxZ9h1
Wv/wCiIYHD45UlmP9zUn5FxNVcnAPY1/Jf9dh4Kbtcd0JarkULPMIC/jFbwW
+fW0ta0kIVF1hmk5tfj9YlCBSpIayWq8TXI4L/GDt0nbAfdviEGe3Rp/7Zd4
vdJU2W/rtyQvLejbW0drUJYTlmyqoE4K2qWqfoXVCJIzPtTyUZ2Mp/5abfB1
NZS4gXt9mBrEYlDl11P+VRBk6t1NDV5FDHbnxvv3VeLud5qKJYc1ifo78Z+i
zgrEJHnVu+tqkTDTxXLzwhdwvftbm0q/FhGbFU2pq7zAzM7H0tSK1aTjwoiz
lWk5eIIdV2oitInX4W2y77zLkG5lvrrVfQ2xdXsktEkpBf26n6r3Bh1iHmAc
OC0qQcTh3/crSHRI3rl++887S7CZm5Yd0bqWbCoL9Zi9X4zE9cn01v26JH2v
xm5X+WKEVEUn7i/RJfyxbUdUvIrwy+rDj5sM9Mi6N2csdd4W4mef+iOqkXok
t8Iy38q+EKnaHgYtEj2ilCUvrW0ugMHLJ/G2R/RJ5U0jVqtDAWI21Bh3VOiT
bxs0NDV4THhNKL5pNKaITMvWc+wcEx55n3Uj/6RIBX3Ee90iJs6GOczti6VI
fUqc4lEFJvwcmO9U/qIIP582ESvHxE2J352YeIqkOI7Xzn9hIGerdDYhhSIn
OrJ/5E4xIK1eYGU+o0iSINY1c4CBmA6V6Np6iky16LP8WxhIenTu5I1GijxP
SgsrbGLg0aU2673NFImOI39MNTBQqB4ja26jiFxdtMflVwxwXdVOdnZRpHD5
qo/BFQwY8TSt+3gU8dJoi4jPZcCMGaiTIaCIe2GSNieHgR+vc6Se/RQJZ25b
WEtn4IBRSu6giCKLN+bQn2YzcPGMrs74OEUE61fSX6YzEPzTv6X5ExQx1bLL
UUpj4PqyvreXJBRhO1fN2aUykPj8UdTMDEV694lCe5MZSA9V9C6VUaRzMqBw
fRIDz+w8dwTPUcQkQbTlYiIDTP26NdvnKTJnZrKkLJ6Biol10oUFipyxNTBQ
vMfAfwGE+VzN
          "]]}, "Charting`Private`Tag#1"]}}, {}}, <|
    "HighlightElements" -> <|
      "Label" -> {"XYLabel"}, "Ball" -> {"InterpolatedBall"}|>, 
     "LayoutOptions" -> <|
      "PanelPlotLayout" -> <||>, 
       "PlotRange" -> {{0., 9.999999795918367}, {0., 1.}}, 
       "Frame" -> {{False, False}, {False, False}}, "AxesOrigin" -> {0, 0}, 
       "ImageSize" -> {360, 360/GoldenRatio}, "Axes" -> {True, True}, 
       "LabelStyle" -> {}, "AspectRatio" -> GoldenRatio^(-1), "DefaultStyle" -> {
         Directive[
          Opacity[1.], 
          RGBColor[0.368417, 0.506779, 0.709798], 
          AbsoluteThickness[2]]}, 
       "HighlightLabelingFunctions" -> <|"CoordinatesToolOptions" -> ({
           Identity[
            Part[#, 1]], 
           Identity[
            Part[#, 2]]}& ), 
         "ScalingFunctions" -> {{Identity, Identity}, {Identity, Identity}}|>,
        "Primitives" -> {}, "GCFlag" -> False|>, 
     "Meta" -> <|
      "DefaultHighlight" -> {"Dynamic", None}, "Index" -> {}, "Function" -> 
       Plot, "GroupHighlight" -> False|>|>, "DynamicHighlight"]],
  AspectRatio->NCache[GoldenRatio^(-1), 0.6180339887498948],
  Axes->{True, True},
  AxesLabel->{None, None},
  AxesOrigin->{0, 0},
  DisplayFunction->Identity,
  Frame->{{False, False}, {False, False}},
  FrameLabel->{{None, None}, {None, None}},
  FrameTicks->{{Automatic, Automatic}, {Automatic, Automatic}},
  GridLines->{None, None},
  GridLinesStyle->Directive[
    GrayLevel[0.5, 0.4]],
  ImagePadding->All,
  Method->{
   "DefaultBoundaryStyle" -> Automatic, 
    "DefaultGraphicsInteraction" -> {
     "Version" -> 1.2, "TrackMousePosition" -> {True, False}, 
      "Effects" -> {
       "Highlight" -> {"ratio" -> 2}, "HighlightPoint" -> {"ratio" -> 2}, 
        "Droplines" -> {
         "freeformCursorMode" -> True, 
          "placement" -> {"x" -> "All", "y" -> "None"}}}}, "DefaultMeshStyle" -> 
    AbsolutePointSize[6], "ScalingFunctions" -> None, 
    "CoordinatesToolOptions" -> {"DisplayFunction" -> ({
        (Identity[#]& )[
         Part[#, 1]], 
        (Identity[#]& )[
         Part[#, 2]]}& ), "CopiedValueFunction" -> ({
        (Identity[#]& )[
         Part[#, 1]], 
        (Identity[#]& )[
         Part[#, 2]]}& )}},
  PlotRange->{{0., 9.999999795918367}, {0., 1.}},
  PlotRangeClipping->True,
  PlotRangePadding->{{
     Scaled[0.02], 
     Scaled[0.02]}, {0, 0}},
  Ticks->{Automatic, Automatic}]], "Output",
 CellChangeTimes->{3.921127921308926*^9, 3.921127990258429*^9, 
  3.92113787833476*^9, 3.921199570312385*^9, 3.93970412679758*^9},
 CellLabel->"Out[63]=",ExpressionUUID->"7aa04661-eb79-4b10-b7ff-2b2e47a24423"]
}, Open  ]],

Cell[CellGroupData[{

Cell[BoxData[
 RowBox[{"Export", "[", 
  RowBox[{"\"\<compl-B.eps\>\"", ",", "%"}], "]"}]], "Input",
 CellChangeTimes->{{3.921127991979669*^9, 3.921128002868949*^9}},
 CellLabel->"In[64]:=",ExpressionUUID->"48c38011-dac1-4cfe-a6f1-380bab0ba878"],

Cell[BoxData["\<\"compl-B.eps\"\>"], "Output",
 CellChangeTimes->{3.921128003553876*^9, 3.921137881137727*^9, 
  3.921199573695259*^9, 3.939704126881583*^9},
 CellLabel->"Out[64]=",ExpressionUUID->"4c0d1289-2528-4b1f-bfae-3f7c6cb385ab"]
}, Open  ]],

Cell[CellGroupData[{

Cell[BoxData[
 RowBox[{"complsep", "=", 
  RowBox[{
   RowBox[{"Cos", "[", "theta", "]"}], 
   RowBox[{
    RowBox[{"Sqrt", "[", 
     RowBox[{"2", "+", 
      RowBox[{"kappa", "^", "2"}], "+", 
      RowBox[{
       RowBox[{"(", 
        RowBox[{"2", "-", 
         RowBox[{"kappa", "^", "2"}]}], ")"}], 
       RowBox[{"Cos", "[", 
        RowBox[{"2", " ", "theta"}], "]"}]}]}], "]"}], "/", 
    RowBox[{"(", 
     RowBox[{
      RowBox[{
       RowBox[{"Cos", "[", "theta", "]"}], "^", "2"}], "+", 
      RowBox[{
       RowBox[{"kappa", "^", "2"}], 
       RowBox[{
        RowBox[{"Sin", "[", "theta", "]"}], "^", "2"}]}]}], 
     ")"}]}]}]}]], "Input",
 CellChangeTimes->{{3.9211288661063547`*^9, 3.92112892150005*^9}},
 CellLabel->"In[65]:=",ExpressionUUID->"63214277-e049-46ce-ac3c-d996eefc1aa6"],

Cell[BoxData[
 FractionBox[
  RowBox[{
   RowBox[{"Cos", "[", "theta", "]"}], " ", 
   SqrtBox[
    RowBox[{"2", "+", 
     SuperscriptBox["kappa", "2"], "+", 
     RowBox[{
      RowBox[{"(", 
       RowBox[{"2", "-", 
        SuperscriptBox["kappa", "2"]}], ")"}], " ", 
      RowBox[{"Cos", "[", 
       RowBox[{"2", " ", "theta"}], "]"}]}]}]]}], 
  RowBox[{
   SuperscriptBox[
    RowBox[{"Cos", "[", "theta", "]"}], "2"], "+", 
   RowBox[{
    SuperscriptBox["kappa", "2"], " ", 
    SuperscriptBox[
     RowBox[{"Sin", "[", "theta", "]"}], "2"]}]}]]], "Output",
 CellChangeTimes->{3.921128923548373*^9, 3.921137885762184*^9, 
  3.9397041268854856`*^9},
 CellLabel->"Out[65]=",ExpressionUUID->"7dc9c19b-7176-4b29-9554-c12750cf8604"]
}, Open  ]],

Cell[CellGroupData[{

Cell[BoxData[
 RowBox[{"complsepcos", "=", 
  RowBox[{"Integrate", "[", 
   RowBox[{
    RowBox[{"complsep", " ", 
     RowBox[{"Cos", "[", 
      RowBox[{"2", " ", "theta"}], "]"}]}], ",", 
    RowBox[{"{", 
     RowBox[{"theta", ",", 
      RowBox[{
       RowBox[{"-", "Pi"}], "/", "2"}], ",", 
      RowBox[{"Pi", "/", "2"}]}], "}"}], ",", " ", 
    RowBox[{"Assumptions", "->", 
     RowBox[{"{", 
      RowBox[{"kappa", ">", "1"}], "}"}]}]}], "]"}]}]], "Input",
 CellChangeTimes->{{3.92112894283683*^9, 3.921128951805992*^9}, {
  3.9211378891823*^9, 3.921137889512599*^9}},
 CellLabel->"In[66]:=",ExpressionUUID->"e5aa5523-0a29-4391-a85a-5c45be569196"],

Cell[BoxData["$Aborted"], "Output",
 CellChangeTimes->{3.9211304781800632`*^9, 3.92113966584025*^9, 
  3.93970461464041*^9},
 CellLabel->"Out[66]=",ExpressionUUID->"11216ed8-ef4e-4deb-b98f-ff89c640bda2"]
}, Open  ]],

Cell[CellGroupData[{

Cell[BoxData[
 RowBox[{"complsepnorm", "=", 
  RowBox[{"Integrate", "[", 
   RowBox[{"complsep", ",", 
    RowBox[{"{", 
     RowBox[{"theta", ",", 
      RowBox[{
       RowBox[{"-", "Pi"}], "/", "2"}], ",", 
      RowBox[{"Pi", "/", "2"}]}], "}"}], ",", " ", 
    RowBox[{"Assumptions", "->", 
     RowBox[{"{", 
      RowBox[{"kappa", ">", "1"}], "}"}]}]}], "]"}]}]], "Input",
 CellChangeTimes->{{3.921128982230112*^9, 3.921128993752281*^9}, {
  3.921137904617853*^9, 3.921137905176062*^9}},
 CellLabel->
  "In[157]:=",ExpressionUUID->"df552d07-68b4-4f1d-ac6f-cbf70ba58a54"],

Cell[BoxData[
 FractionBox[
  RowBox[{
   RowBox[{"kappa", " ", "\[Pi]"}], "-", 
   RowBox[{"4", " ", 
    SqrtBox[
     RowBox[{"2", "-", 
      SuperscriptBox["kappa", "2"]}]], " ", 
    RowBox[{"ArcCot", "[", 
     FractionBox[
      RowBox[{
       RowBox[{"\[ImaginaryI]", " ", 
        SqrtBox["2"]}], "+", "kappa"}], 
      SqrtBox[
       RowBox[{"2", "-", 
        SuperscriptBox["kappa", "2"]}]]], "]"}]}], "-", 
   RowBox[{"4", " ", "\[ImaginaryI]", " ", 
    SqrtBox[
     RowBox[{"2", "-", 
      SuperscriptBox["kappa", "2"]}]], " ", 
    RowBox[{"ArcCoth", "[", 
     FractionBox[
      RowBox[{
       SqrtBox["2"], "+", 
       RowBox[{"\[ImaginaryI]", " ", "kappa"}]}], 
      SqrtBox[
       RowBox[{"2", "-", 
        SuperscriptBox["kappa", "2"]}]]], "]"}]}]}], 
  RowBox[{
   SqrtBox["2"], " ", 
   RowBox[{"(", 
    RowBox[{
     RowBox[{"-", "1"}], "+", 
     SuperscriptBox["kappa", "2"]}], ")"}]}]]], "Output",
 CellChangeTimes->{3.9211306019167643`*^9, 3.921139804448051*^9},
 CellLabel->
  "Out[157]=",ExpressionUUID->"10503b09-bb58-42a0-b992-9f86753751b7"]
}, Open  ]],

Cell[CellGroupData[{

Cell[BoxData[
 RowBox[{"complsepR", "=", 
  RowBox[{"Simplify", "[", 
   RowBox[{"complsepcos", "/", "complsepnorm"}], "]"}]}]], "Input",
 CellChangeTimes->{{3.921135784436179*^9, 3.921135809694663*^9}},
 CellLabel->
  "In[158]:=",ExpressionUUID->"f0c6c44a-9649-4346-8f57-a9082024688d"],

Cell[BoxData[
 RowBox[{
  RowBox[{"(", 
   RowBox[{
    RowBox[{"8", " ", "kappa", " ", 
     SqrtBox[
      RowBox[{
       RowBox[{"-", "2"}], "+", 
       SuperscriptBox["kappa", "2"]}]]}], "-", 
    RowBox[{"8", " ", 
     SuperscriptBox["kappa", "3"], " ", 
     SqrtBox[
      RowBox[{
       RowBox[{"-", "2"}], "+", 
       SuperscriptBox["kappa", "2"]}]]}], "+", 
    RowBox[{"2", " ", "kappa", " ", 
     SqrtBox[
      RowBox[{
       RowBox[{"-", "2"}], "+", 
       SuperscriptBox["kappa", "2"]}]], " ", "\[Pi]"}], "+", 
    RowBox[{"2", " ", 
     SuperscriptBox["kappa", "3"], " ", 
     SqrtBox[
      RowBox[{
       RowBox[{"-", "2"}], "+", 
       SuperscriptBox["kappa", "2"]}]], " ", "\[Pi]"}], "-", 
    RowBox[{"Log", "[", "256", "]"}], "-", 
    RowBox[{
     SuperscriptBox["kappa", "4"], " ", 
     RowBox[{"Log", "[", "1048576", "]"}]}], "+", 
    RowBox[{
     SuperscriptBox["kappa", "2"], " ", 
     RowBox[{"Log", "[", "1152921504606846976", "]"}]}], "-", 
    RowBox[{
     SuperscriptBox[
      RowBox[{"(", 
       RowBox[{
        RowBox[{"-", "1"}], "+", "kappa"}], ")"}], "2"], " ", 
     RowBox[{"(", 
      RowBox[{
       RowBox[{"-", "2"}], "-", 
       RowBox[{"4", " ", "kappa"}], "+", 
       SuperscriptBox["kappa", "3"]}], ")"}], " ", 
     RowBox[{"Log", "[", 
      RowBox[{"-", 
       FractionBox[
        RowBox[{
         RowBox[{"32", " ", "\[ImaginaryI]", " ", 
          SqrtBox["2"]}], "-", 
         FractionBox["64", 
          SqrtBox[
           RowBox[{
            RowBox[{"-", "2"}], "+", 
            SuperscriptBox["kappa", "2"]}]]]}], 
        RowBox[{"2", "+", 
         RowBox[{"4", " ", "kappa"}], "-", 
         SuperscriptBox["kappa", "3"]}]]}], "]"}]}], "+", 
    RowBox[{
     SuperscriptBox[
      RowBox[{"(", 
       RowBox[{"1", "+", "kappa"}], ")"}], "2"], " ", 
     RowBox[{"(", 
      RowBox[{"2", "-", 
       RowBox[{"4", " ", "kappa"}], "+", 
       SuperscriptBox["kappa", "3"]}], ")"}], " ", 
     RowBox[{"Log", "[", 
      FractionBox[
       RowBox[{
        RowBox[{"32", " ", "\[ImaginaryI]", " ", 
         SqrtBox["2"]}], "-", 
        FractionBox["64", 
         SqrtBox[
          RowBox[{
           RowBox[{"-", "2"}], "+", 
           SuperscriptBox["kappa", "2"]}]]]}], 
       RowBox[{"2", "-", 
        RowBox[{"4", " ", "kappa"}], "+", 
        SuperscriptBox["kappa", "3"]}]], "]"}]}], "-", 
    RowBox[{"4", " ", 
     RowBox[{"Log", "[", 
      RowBox[{
       RowBox[{"8", " ", "\[ImaginaryI]", " ", 
        SqrtBox["2"]}], "-", 
       FractionBox["16", 
        SqrtBox[
         RowBox[{
          RowBox[{"-", "2"}], "+", 
          SuperscriptBox["kappa", "2"]}]]]}], "]"}]}], "-", 
    RowBox[{"2", " ", 
     RowBox[{"Log", "[", 
      FractionBox[
       RowBox[{
        RowBox[{"\[ImaginaryI]", " ", 
         SqrtBox["2"]}], "-", 
        FractionBox["2", 
         SqrtBox[
          RowBox[{
           RowBox[{"-", "2"}], "+", 
           SuperscriptBox["kappa", "2"]}]]]}], 
       RowBox[{"2", "+", 
        RowBox[{"4", " ", "kappa"}], "-", 
        SuperscriptBox["kappa", "3"]}]], "]"}]}], "+", 
    RowBox[{"6", " ", 
     SuperscriptBox["kappa", "2"], " ", 
     RowBox[{"Log", "[", 
      FractionBox[
       RowBox[{
        RowBox[{"\[ImaginaryI]", " ", 
         SqrtBox["2"]}], "-", 
        FractionBox["2", 
         SqrtBox[
          RowBox[{
           RowBox[{"-", "2"}], "+", 
           SuperscriptBox["kappa", "2"]}]]]}], 
       RowBox[{"2", "+", 
        RowBox[{"4", " ", "kappa"}], "-", 
        SuperscriptBox["kappa", "3"]}]], "]"}]}], "-", 
    RowBox[{"3", " ", 
     SuperscriptBox["kappa", "3"], " ", 
     RowBox[{"Log", "[", 
      FractionBox[
       RowBox[{
        RowBox[{"\[ImaginaryI]", " ", 
         SqrtBox["2"]}], "-", 
        FractionBox["2", 
         SqrtBox[
          RowBox[{
           RowBox[{"-", "2"}], "+", 
           SuperscriptBox["kappa", "2"]}]]]}], 
       RowBox[{"2", "+", 
        RowBox[{"4", " ", "kappa"}], "-", 
        SuperscriptBox["kappa", "3"]}]], "]"}]}], "-", 
    RowBox[{"2", " ", 
     SuperscriptBox["kappa", "4"], " ", 
     RowBox[{"Log", "[", 
      FractionBox[
       RowBox[{
        RowBox[{"\[ImaginaryI]", " ", 
         SqrtBox["2"]}], "-", 
        FractionBox["2", 
         SqrtBox[
          RowBox[{
           RowBox[{"-", "2"}], "+", 
           SuperscriptBox["kappa", "2"]}]]]}], 
       RowBox[{"2", "+", 
        RowBox[{"4", " ", "kappa"}], "-", 
        SuperscriptBox["kappa", "3"]}]], "]"}]}], "+", 
    RowBox[{
     SuperscriptBox["kappa", "5"], " ", 
     RowBox[{"Log", "[", 
      FractionBox[
       RowBox[{
        RowBox[{"\[ImaginaryI]", " ", 
         SqrtBox["2"]}], "-", 
        FractionBox["2", 
         SqrtBox[
          RowBox[{
           RowBox[{"-", "2"}], "+", 
           SuperscriptBox["kappa", "2"]}]]]}], 
       RowBox[{"2", "+", 
        RowBox[{"4", " ", "kappa"}], "-", 
        SuperscriptBox["kappa", "3"]}]], "]"}]}], "-", 
    RowBox[{"2", " ", 
     RowBox[{"Log", "[", 
      RowBox[{"-", 
       FractionBox[
        RowBox[{
         RowBox[{"\[ImaginaryI]", " ", 
          SqrtBox["2"]}], "-", 
         FractionBox["2", 
          SqrtBox[
           RowBox[{
            RowBox[{"-", "2"}], "+", 
            SuperscriptBox["kappa", "2"]}]]]}], 
        RowBox[{"2", "-", 
         RowBox[{"4", " ", "kappa"}], "+", 
         SuperscriptBox["kappa", "3"]}]]}], "]"}]}], "+", 
    RowBox[{"6", " ", 
     SuperscriptBox["kappa", "2"], " ", 
     RowBox[{"Log", "[", 
      RowBox[{"-", 
       FractionBox[
        RowBox[{
         RowBox[{"\[ImaginaryI]", " ", 
          SqrtBox["2"]}], "-", 
         FractionBox["2", 
          SqrtBox[
           RowBox[{
            RowBox[{"-", "2"}], "+", 
            SuperscriptBox["kappa", "2"]}]]]}], 
        RowBox[{"2", "-", 
         RowBox[{"4", " ", "kappa"}], "+", 
         SuperscriptBox["kappa", "3"]}]]}], "]"}]}], "+", 
    RowBox[{"3", " ", 
     SuperscriptBox["kappa", "3"], " ", 
     RowBox[{"Log", "[", 
      RowBox[{"-", 
       FractionBox[
        RowBox[{
         RowBox[{"\[ImaginaryI]", " ", 
          SqrtBox["2"]}], "-", 
         FractionBox["2", 
          SqrtBox[
           RowBox[{
            RowBox[{"-", "2"}], "+", 
            SuperscriptBox["kappa", "2"]}]]]}], 
        RowBox[{"2", "-", 
         RowBox[{"4", " ", "kappa"}], "+", 
         SuperscriptBox["kappa", "3"]}]]}], "]"}]}], "-", 
    RowBox[{"2", " ", 
     SuperscriptBox["kappa", "4"], " ", 
     RowBox[{"Log", "[", 
      RowBox[{"-", 
       FractionBox[
        RowBox[{
         RowBox[{"\[ImaginaryI]", " ", 
          SqrtBox["2"]}], "-", 
         FractionBox["2", 
          SqrtBox[
           RowBox[{
            RowBox[{"-", "2"}], "+", 
            SuperscriptBox["kappa", "2"]}]]]}], 
        RowBox[{"2", "-", 
         RowBox[{"4", " ", "kappa"}], "+", 
         SuperscriptBox["kappa", "3"]}]]}], "]"}]}], "-", 
    RowBox[{
     SuperscriptBox["kappa", "5"], " ", 
     RowBox[{"Log", "[", 
      RowBox[{"-", 
       FractionBox[
        RowBox[{
         RowBox[{"\[ImaginaryI]", " ", 
          SqrtBox["2"]}], "-", 
         FractionBox["2", 
          SqrtBox[
           RowBox[{
            RowBox[{"-", "2"}], "+", 
            SuperscriptBox["kappa", "2"]}]]]}], 
        RowBox[{"2", "-", 
         RowBox[{"4", " ", "kappa"}], "+", 
         SuperscriptBox["kappa", "3"]}]]}], "]"}]}], "+", 
    RowBox[{"4", " ", 
     RowBox[{"Log", "[", 
      RowBox[{
       RowBox[{
        RowBox[{"-", "\[ImaginaryI]"}], " ", 
        SqrtBox["2"]}], "+", 
       FractionBox["2", 
        SqrtBox[
         RowBox[{
          RowBox[{"-", "2"}], "+", 
          SuperscriptBox["kappa", "2"]}]]]}], "]"}]}], "+", 
    RowBox[{"4", " ", 
     RowBox[{"Log", "[", 
      RowBox[{"1", "-", 
       FractionBox["kappa", 
        SqrtBox[
         RowBox[{
          RowBox[{"-", "2"}], "+", 
          SuperscriptBox["kappa", "2"]}]]]}], "]"}]}], "-", 
    RowBox[{"2", " ", 
     RowBox[{"Log", "[", 
      RowBox[{"-", 
       FractionBox[
        RowBox[{"1", "-", 
         FractionBox["kappa", 
          SqrtBox[
           RowBox[{
            RowBox[{"-", "2"}], "+", 
            SuperscriptBox["kappa", "2"]}]]]}], 
        RowBox[{"2", "+", 
         RowBox[{"4", " ", "kappa"}], "-", 
         SuperscriptBox["kappa", "3"]}]]}], "]"}]}], "+", 
    RowBox[{"6", " ", 
     SuperscriptBox["kappa", "2"], " ", 
     RowBox[{"Log", "[", 
      RowBox[{"-", 
       FractionBox[
        RowBox[{"1", "-", 
         FractionBox["kappa", 
          SqrtBox[
           RowBox[{
            RowBox[{"-", "2"}], "+", 
            SuperscriptBox["kappa", "2"]}]]]}], 
        RowBox[{"2", "+", 
         RowBox[{"4", " ", "kappa"}], "-", 
         SuperscriptBox["kappa", "3"]}]]}], "]"}]}], "-", 
    RowBox[{"3", " ", 
     SuperscriptBox["kappa", "3"], " ", 
     RowBox[{"Log", "[", 
      RowBox[{"-", 
       FractionBox[
        RowBox[{"1", "-", 
         FractionBox["kappa", 
          SqrtBox[
           RowBox[{
            RowBox[{"-", "2"}], "+", 
            SuperscriptBox["kappa", "2"]}]]]}], 
        RowBox[{"2", "+", 
         RowBox[{"4", " ", "kappa"}], "-", 
         SuperscriptBox["kappa", "3"]}]]}], "]"}]}], "-", 
    RowBox[{"2", " ", 
     SuperscriptBox["kappa", "4"], " ", 
     RowBox[{"Log", "[", 
      RowBox[{"-", 
       FractionBox[
        RowBox[{"1", "-", 
         FractionBox["kappa", 
          SqrtBox[
           RowBox[{
            RowBox[{"-", "2"}], "+", 
            SuperscriptBox["kappa", "2"]}]]]}], 
        RowBox[{"2", "+", 
         RowBox[{"4", " ", "kappa"}], "-", 
         SuperscriptBox["kappa", "3"]}]]}], "]"}]}], "+", 
    RowBox[{
     SuperscriptBox["kappa", "5"], " ", 
     RowBox[{"Log", "[", 
      RowBox[{"-", 
       FractionBox[
        RowBox[{"1", "-", 
         FractionBox["kappa", 
          SqrtBox[
           RowBox[{
            RowBox[{"-", "2"}], "+", 
            SuperscriptBox["kappa", "2"]}]]]}], 
        RowBox[{"2", "+", 
         RowBox[{"4", " ", "kappa"}], "-", 
         SuperscriptBox["kappa", "3"]}]]}], "]"}]}], "-", 
    RowBox[{"2", " ", 
     RowBox[{"Log", "[", 
      FractionBox[
       RowBox[{"1", "-", 
        FractionBox["kappa", 
         SqrtBox[
          RowBox[{
           RowBox[{"-", "2"}], "+", 
           SuperscriptBox["kappa", "2"]}]]]}], 
       RowBox[{"2", "-", 
        RowBox[{"4", " ", "kappa"}], "+", 
        SuperscriptBox["kappa", "3"]}]], "]"}]}], "+", 
    RowBox[{"6", " ", 
     SuperscriptBox["kappa", "2"], " ", 
     RowBox[{"Log", "[", 
      FractionBox[
       RowBox[{"1", "-", 
        FractionBox["kappa", 
         SqrtBox[
          RowBox[{
           RowBox[{"-", "2"}], "+", 
           SuperscriptBox["kappa", "2"]}]]]}], 
       RowBox[{"2", "-", 
        RowBox[{"4", " ", "kappa"}], "+", 
        SuperscriptBox["kappa", "3"]}]], "]"}]}], "+", 
    RowBox[{"3", " ", 
     SuperscriptBox["kappa", "3"], " ", 
     RowBox[{"Log", "[", 
      FractionBox[
       RowBox[{"1", "-", 
        FractionBox["kappa", 
         SqrtBox[
          RowBox[{
           RowBox[{"-", "2"}], "+", 
           SuperscriptBox["kappa", "2"]}]]]}], 
       RowBox[{"2", "-", 
        RowBox[{"4", " ", "kappa"}], "+", 
        SuperscriptBox["kappa", "3"]}]], "]"}]}], "-", 
    RowBox[{"2", " ", 
     SuperscriptBox["kappa", "4"], " ", 
     RowBox[{"Log", "[", 
      FractionBox[
       RowBox[{"1", "-", 
        FractionBox["kappa", 
         SqrtBox[
          RowBox[{
           RowBox[{"-", "2"}], "+", 
           SuperscriptBox["kappa", "2"]}]]]}], 
       RowBox[{"2", "-", 
        RowBox[{"4", " ", "kappa"}], "+", 
        SuperscriptBox["kappa", "3"]}]], "]"}]}], "-", 
    RowBox[{
     SuperscriptBox["kappa", "5"], " ", 
     RowBox[{"Log", "[", 
      FractionBox[
       RowBox[{"1", "-", 
        FractionBox["kappa", 
         SqrtBox[
          RowBox[{
           RowBox[{"-", "2"}], "+", 
           SuperscriptBox["kappa", "2"]}]]]}], 
       RowBox[{"2", "-", 
        RowBox[{"4", " ", "kappa"}], "+", 
        SuperscriptBox["kappa", "3"]}]], "]"}]}], "-", 
    RowBox[{"4", " ", 
     RowBox[{"Log", "[", 
      RowBox[{"1", "+", 
       FractionBox["kappa", 
        SqrtBox[
         RowBox[{
          RowBox[{"-", "2"}], "+", 
          SuperscriptBox["kappa", "2"]}]]]}], "]"}]}], "+", 
    RowBox[{"2", " ", 
     RowBox[{"Log", "[", 
      RowBox[{"-", 
       FractionBox[
        RowBox[{"1", "+", 
         FractionBox["kappa", 
          SqrtBox[
           RowBox[{
            RowBox[{"-", "2"}], "+", 
            SuperscriptBox["kappa", "2"]}]]]}], 
        RowBox[{"2", "+", 
         RowBox[{"4", " ", "kappa"}], "-", 
         SuperscriptBox["kappa", "3"]}]]}], "]"}]}], "-", 
    RowBox[{"6", " ", 
     SuperscriptBox["kappa", "2"], " ", 
     RowBox[{"Log", "[", 
      RowBox[{"-", 
       FractionBox[
        RowBox[{"1", "+", 
         FractionBox["kappa", 
          SqrtBox[
           RowBox[{
            RowBox[{"-", "2"}], "+", 
            SuperscriptBox["kappa", "2"]}]]]}], 
        RowBox[{"2", "+", 
         RowBox[{"4", " ", "kappa"}], "-", 
         SuperscriptBox["kappa", "3"]}]]}], "]"}]}], "+", 
    RowBox[{"3", " ", 
     SuperscriptBox["kappa", "3"], " ", 
     RowBox[{"Log", "[", 
      RowBox[{"-", 
       FractionBox[
        RowBox[{"1", "+", 
         FractionBox["kappa", 
          SqrtBox[
           RowBox[{
            RowBox[{"-", "2"}], "+", 
            SuperscriptBox["kappa", "2"]}]]]}], 
        RowBox[{"2", "+", 
         RowBox[{"4", " ", "kappa"}], "-", 
         SuperscriptBox["kappa", "3"]}]]}], "]"}]}], "+", 
    RowBox[{"2", " ", 
     SuperscriptBox["kappa", "4"], " ", 
     RowBox[{"Log", "[", 
      RowBox[{"-", 
       FractionBox[
        RowBox[{"1", "+", 
         FractionBox["kappa", 
          SqrtBox[
           RowBox[{
            RowBox[{"-", "2"}], "+", 
            SuperscriptBox["kappa", "2"]}]]]}], 
        RowBox[{"2", "+", 
         RowBox[{"4", " ", "kappa"}], "-", 
         SuperscriptBox["kappa", "3"]}]]}], "]"}]}], "-", 
    RowBox[{
     SuperscriptBox["kappa", "5"], " ", 
     RowBox[{"Log", "[", 
      RowBox[{"-", 
       FractionBox[
        RowBox[{"1", "+", 
         FractionBox["kappa", 
          SqrtBox[
           RowBox[{
            RowBox[{"-", "2"}], "+", 
            SuperscriptBox["kappa", "2"]}]]]}], 
        RowBox[{"2", "+", 
         RowBox[{"4", " ", "kappa"}], "-", 
         SuperscriptBox["kappa", "3"]}]]}], "]"}]}], "+", 
    RowBox[{"2", " ", 
     RowBox[{"Log", "[", 
      FractionBox[
       RowBox[{"1", "+", 
        FractionBox["kappa", 
         SqrtBox[
          RowBox[{
           RowBox[{"-", "2"}], "+", 
           SuperscriptBox["kappa", "2"]}]]]}], 
       RowBox[{"2", "-", 
        RowBox[{"4", " ", "kappa"}], "+", 
        SuperscriptBox["kappa", "3"]}]], "]"}]}], "-", 
    RowBox[{"6", " ", 
     SuperscriptBox["kappa", "2"], " ", 
     RowBox[{"Log", "[", 
      FractionBox[
       RowBox[{"1", "+", 
        FractionBox["kappa", 
         SqrtBox[
          RowBox[{
           RowBox[{"-", "2"}], "+", 
           SuperscriptBox["kappa", "2"]}]]]}], 
       RowBox[{"2", "-", 
        RowBox[{"4", " ", "kappa"}], "+", 
        SuperscriptBox["kappa", "3"]}]], "]"}]}], "-", 
    RowBox[{"3", " ", 
     SuperscriptBox["kappa", "3"], " ", 
     RowBox[{"Log", "[", 
      FractionBox[
       RowBox[{"1", "+", 
        FractionBox["kappa", 
         SqrtBox[
          RowBox[{
           RowBox[{"-", "2"}], "+", 
           SuperscriptBox["kappa", "2"]}]]]}], 
       RowBox[{"2", "-", 
        RowBox[{"4", " ", "kappa"}], "+", 
        SuperscriptBox["kappa", "3"]}]], "]"}]}], "+", 
    RowBox[{"2", " ", 
     SuperscriptBox["kappa", "4"], " ", 
     RowBox[{"Log", "[", 
      FractionBox[
       RowBox[{"1", "+", 
        FractionBox["kappa", 
         SqrtBox[
          RowBox[{
           RowBox[{"-", "2"}], "+", 
           SuperscriptBox["kappa", "2"]}]]]}], 
       RowBox[{"2", "-", 
        RowBox[{"4", " ", "kappa"}], "+", 
        SuperscriptBox["kappa", "3"]}]], "]"}]}], "+", 
    RowBox[{
     SuperscriptBox["kappa", "5"], " ", 
     RowBox[{"Log", "[", 
      FractionBox[
       RowBox[{"1", "+", 
        FractionBox["kappa", 
         SqrtBox[
          RowBox[{
           RowBox[{"-", "2"}], "+", 
           SuperscriptBox["kappa", "2"]}]]]}], 
       RowBox[{"2", "-", 
        RowBox[{"4", " ", "kappa"}], "+", 
        SuperscriptBox["kappa", "3"]}]], "]"}]}]}], ")"}], "/", 
  RowBox[{"(", 
   RowBox[{"2", " ", 
    SqrtBox[
     RowBox[{
      RowBox[{"-", "2"}], "+", 
      SuperscriptBox["kappa", "2"]}]], " ", 
    RowBox[{"(", 
     RowBox[{
      RowBox[{"-", "1"}], "+", 
      SuperscriptBox["kappa", "2"]}], ")"}], " ", 
    RowBox[{"(", 
     RowBox[{
      RowBox[{"kappa", " ", "\[Pi]"}], "-", 
      RowBox[{"4", " ", 
       SqrtBox[
        RowBox[{"2", "-", 
         SuperscriptBox["kappa", "2"]}]], " ", 
       RowBox[{"ArcCot", "[", 
        FractionBox[
         RowBox[{
          RowBox[{"\[ImaginaryI]", " ", 
           SqrtBox["2"]}], "+", "kappa"}], 
         SqrtBox[
          RowBox[{"2", "-", 
           SuperscriptBox["kappa", "2"]}]]], "]"}]}], "-", 
      RowBox[{"4", " ", "\[ImaginaryI]", " ", 
       SqrtBox[
        RowBox[{"2", "-", 
         SuperscriptBox["kappa", "2"]}]], " ", 
       RowBox[{"ArcCoth", "[", 
        FractionBox[
         RowBox[{
          SqrtBox["2"], "+", 
          RowBox[{"\[ImaginaryI]", " ", "kappa"}]}], 
         SqrtBox[
          RowBox[{"2", "-", 
           SuperscriptBox["kappa", "2"]}]]], "]"}]}]}], ")"}]}], 
   ")"}]}]], "Output",
 CellChangeTimes->{3.921135810484282*^9, 3.921139804622405*^9},
 CellLabel->
  "Out[158]=",ExpressionUUID->"be8cb029-bd36-4f78-aeec-dbf332de1d3c"]
}, Open  ]],

Cell[CellGroupData[{

Cell[BoxData[
 RowBox[{"TeXForm", "[", "%", "]"}]], "Input",
 CellChangeTimes->{{3.921135828681972*^9, 3.9211358316894484`*^9}},
 CellLabel->
  "In[159]:=",ExpressionUUID->"376c3422-5432-4368-86bf-f923482ccb74"],

Cell["\<\
\\frac{\\log \\left(\\frac{i \\sqrt{2}-\\frac{2}{\\sqrt{\\kappa \
^2-2}}}{-\\kappa ^3+4 \\kappa
   +2}\\right) \\kappa ^5-\\log \\left(-\\frac{i \
\\sqrt{2}-\\frac{2}{\\sqrt{\\kappa ^2-2}}}{\\kappa
   ^3-4 \\kappa +2}\\right) \\kappa ^5+\\log \\left(-\\frac{1-\\frac{\\kappa \
}{\\sqrt{\\kappa
   ^2-2}}}{-\\kappa ^3+4 \\kappa +2}\\right) \\kappa ^5-\\log \
\\left(\\frac{1-\\frac{\\kappa
   }{\\sqrt{\\kappa ^2-2}}}{\\kappa ^3-4 \\kappa +2}\\right) \\kappa ^5-\\log
   \\left(-\\frac{\\frac{\\kappa }{\\sqrt{\\kappa ^2-2}}+1}{-\\kappa ^3+4 \
\\kappa +2}\\right)
   \\kappa ^5+\\log \\left(\\frac{\\frac{\\kappa }{\\sqrt{\\kappa \
^2-2}}+1}{\\kappa ^3-4 \\kappa
   +2}\\right) \\kappa ^5-2 \\log \\left(\\frac{i \\sqrt{2}-\\frac{2}{\\sqrt{\
\\kappa
   ^2-2}}}{-\\kappa ^3+4 \\kappa +2}\\right) \\kappa ^4-2 \\log \
\\left(-\\frac{i
   \\sqrt{2}-\\frac{2}{\\sqrt{\\kappa ^2-2}}}{\\kappa ^3-4 \\kappa \
+2}\\right) \\kappa ^4-2 \\log
   \\left(-\\frac{1-\\frac{\\kappa }{\\sqrt{\\kappa ^2-2}}}{-\\kappa ^3+4 \
\\kappa +2}\\right)
   \\kappa ^4-2 \\log \\left(\\frac{1-\\frac{\\kappa }{\\sqrt{\\kappa \
^2-2}}}{\\kappa ^3-4 \\kappa
   +2}\\right) \\kappa ^4+2 \\log \\left(-\\frac{\\frac{\\kappa \
}{\\sqrt{\\kappa ^2-2}}+1}{-\\kappa
   ^3+4 \\kappa +2}\\right) \\kappa ^4+2 \\log \\left(\\frac{\\frac{\\kappa \
}{\\sqrt{\\kappa
   ^2-2}}+1}{\\kappa ^3-4 \\kappa +2}\\right) \\kappa ^4-\\log (1048576) \
\\kappa ^4-3 \\log
   \\left(\\frac{i \\sqrt{2}-\\frac{2}{\\sqrt{\\kappa ^2-2}}}{-\\kappa ^3+4 \
\\kappa +2}\\right)
   \\kappa ^3+3 \\log \\left(-\\frac{i \\sqrt{2}-\\frac{2}{\\sqrt{\\kappa \
^2-2}}}{\\kappa ^3-4
   \\kappa +2}\\right) \\kappa ^3-3 \\log \\left(-\\frac{1-\\frac{\\kappa \
}{\\sqrt{\\kappa
   ^2-2}}}{-\\kappa ^3+4 \\kappa +2}\\right) \\kappa ^3+3 \\log \
\\left(\\frac{1-\\frac{\\kappa
   }{\\sqrt{\\kappa ^2-2}}}{\\kappa ^3-4 \\kappa +2}\\right) \\kappa ^3+3 \\log
   \\left(-\\frac{\\frac{\\kappa }{\\sqrt{\\kappa ^2-2}}+1}{-\\kappa ^3+4 \
\\kappa +2}\\right)
   \\kappa ^3-3 \\log \\left(\\frac{\\frac{\\kappa }{\\sqrt{\\kappa \
^2-2}}+1}{\\kappa ^3-4 \\kappa
   +2}\\right) \\kappa ^3-8 \\sqrt{\\kappa ^2-2} \\kappa ^3+2 \\sqrt{\\kappa \
^2-2} \\pi  \\kappa
   ^3+6 \\log \\left(\\frac{i \\sqrt{2}-\\frac{2}{\\sqrt{\\kappa \
^2-2}}}{-\\kappa ^3+4 \\kappa
   +2}\\right) \\kappa ^2+6 \\log \\left(-\\frac{i \
\\sqrt{2}-\\frac{2}{\\sqrt{\\kappa
   ^2-2}}}{\\kappa ^3-4 \\kappa +2}\\right) \\kappa ^2+6 \\log \
\\left(-\\frac{1-\\frac{\\kappa
   }{\\sqrt{\\kappa ^2-2}}}{-\\kappa ^3+4 \\kappa +2}\\right) \\kappa ^2+6 \
\\log
   \\left(\\frac{1-\\frac{\\kappa }{\\sqrt{\\kappa ^2-2}}}{\\kappa ^3-4 \
\\kappa +2}\\right) \\kappa
   ^2-6 \\log \\left(-\\frac{\\frac{\\kappa }{\\sqrt{\\kappa \
^2-2}}+1}{-\\kappa ^3+4 \\kappa
   +2}\\right) \\kappa ^2-6 \\log \\left(\\frac{\\frac{\\kappa \
}{\\sqrt{\\kappa ^2-2}}+1}{\\kappa
   ^3-4 \\kappa +2}\\right) \\kappa ^2+\\log (1152921504606846976) \\kappa \
^2+8 \\sqrt{\\kappa
   ^2-2} \\kappa +2 \\sqrt{\\kappa ^2-2} \\pi  \\kappa -(\\kappa -1)^2 \
\\left(\\kappa ^3-4 \\kappa
   -2\\right) \\log \\left(-\\frac{32 i \\sqrt{2}-\\frac{64}{\\sqrt{\\kappa \
^2-2}}}{-\\kappa ^3+4
   \\kappa +2}\\right)+(\\kappa +1)^2 \\left(\\kappa ^3-4 \\kappa +2\\right) \
\\log \\left(\\frac{32
   i \\sqrt{2}-\\frac{64}{\\sqrt{\\kappa ^2-2}}}{\\kappa ^3-4 \\kappa \
+2}\\right)-4 \\log \\left(8
   i \\sqrt{2}-\\frac{16}{\\sqrt{\\kappa ^2-2}}\\right)-2 \\log \\left(\\frac{i
   \\sqrt{2}-\\frac{2}{\\sqrt{\\kappa ^2-2}}}{-\\kappa ^3+4 \\kappa \
+2}\\right)-2 \\log
   \\left(-\\frac{i \\sqrt{2}-\\frac{2}{\\sqrt{\\kappa ^2-2}}}{\\kappa ^3-4 \
\\kappa +2}\\right)+4
   \\log \\left(\\frac{2}{\\sqrt{\\kappa ^2-2}}-i \\sqrt{2}\\right)+4 \\log \
\\left(1-\\frac{\\kappa
   }{\\sqrt{\\kappa ^2-2}}\\right)-2 \\log \\left(-\\frac{1-\\frac{\\kappa }{\
\\sqrt{\\kappa
   ^2-2}}}{-\\kappa ^3+4 \\kappa +2}\\right)-2 \\log \
\\left(\\frac{1-\\frac{\\kappa
   }{\\sqrt{\\kappa ^2-2}}}{\\kappa ^3-4 \\kappa +2}\\right)-4 \\log \
\\left(\\frac{\\kappa
   }{\\sqrt{\\kappa ^2-2}}+1\\right)+2 \\log \\left(-\\frac{\\frac{\\kappa }{\
\\sqrt{\\kappa
   ^2-2}}+1}{-\\kappa ^3+4 \\kappa +2}\\right)+2 \\log \
\\left(\\frac{\\frac{\\kappa
   }{\\sqrt{\\kappa ^2-2}}+1}{\\kappa ^3-4 \\kappa +2}\\right)-\\log (256)}{2 \
\\sqrt{\\kappa
   ^2-2} \\left(\\kappa ^2-1\\right) \\left(\\pi  \\kappa -4 \\sqrt{2-\\kappa \
^2} \\cot
   ^{-1}\\left(\\frac{\\kappa +i \\sqrt{2}}{\\sqrt{2-\\kappa ^2}}\\right)-4 i \
\\sqrt{2-\\kappa ^2}
   \\coth ^{-1}\\left(\\frac{i \\kappa +\\sqrt{2}}{\\sqrt{2-\\kappa \
^2}}\\right)\\right)}\
\>", "Output",
 CellChangeTimes->{3.921135833841691*^9, 3.9211398046717243`*^9},
 CellLabel->
  "Out[159]//TeXForm=",ExpressionUUID->"9fd57697-edc6-4ac3-bd97-1042dd2e3e4c"]
}, Open  ]],

Cell[CellGroupData[{

Cell[BoxData[
 RowBox[{"Plot", "[", 
  RowBox[{"complsepR", ",", 
   RowBox[{"{", 
    RowBox[{"kappa", ",", "0", ",", "10"}], "}"}], ",", 
   RowBox[{"PlotRange", "->", 
    RowBox[{"{", 
     RowBox[{"0", ",", "1"}], "}"}]}]}], "]"}]], "Input",
 CellChangeTimes->{{3.92113586739569*^9, 3.92113587097885*^9}, {
  3.921137919012968*^9, 3.921137928675446*^9}, {3.921139841791654*^9, 
  3.921139843458695*^9}, {3.921199580419044*^9, 3.921199581463703*^9}},
 CellLabel->
  "In[250]:=",ExpressionUUID->"4d5a0b3f-44b3-49b2-8dfa-5d28a08617f1"],

Cell[BoxData[
 GraphicsBox[
  InterpretationBox[{
    TagBox[{{{}, {}, 
       TagBox[
        {RGBColor[0.368417, 0.506779, 0.709798], AbsoluteThickness[2], 
         Opacity[1.], LineBox[CompressedData["
1:eJwBUQKu/SFib1JlAgAAACQAAAACAAAAnX5iBjFkiz79u7cvxwOGPpBhJww+
G0Q/TD0J1zMmQD//xr6DICB5P9+6qOsXEHQ/ncCNHwUgiT//EnRN9O6DP2w9
dW33H5k//LjUGw2ukz/T+2iU8B+pP0xxck4VMaM/B9viJ+0fuT9ZSo07u0iy
P9jAvXXs6Lk/A8hKvMXMsj+qppjD67G6P9ezxFAJULM/TnJOX+pDvD9XdGii
QlS0P5YJupbnZ78/KtSlTa1Ttj8SnMgC8dfCPxtReS3OL7o/ocqfcesfyT8D
ad3w2LPAP/SYtSrfjMk/GHm4YpDvwD9GZ8vj0vnJP6u8SZbuKsE/7AP3VbrT
yj9EZ61aoqDBPzg9TjqJh8w/WOgnhPyHwj/Qr/wCJ+/PP8PZJrQdR8Q/f8os
SjFf0z+QlU9Dv4vHP6ixtyarldM/TFiq4qe9xz/SmEIDJczTPyWznj9M78c/
JGdYvBg51D+HXy9fylHIP8oDhC4AE9U/k+zlHasTyT8WPdsSz8bWP8oC2VJx
i8o/rq+J22wu2j8ghhb4Yk7NP+oS6oxKYdo/J0vXTOt1zT8ndko+KJTaP94d
vx5Fnc0/oDwLoeP52j+dSd+BbuvNP5LJjGZaxds/VdYLE6GFzj9244/xR1zd
P4SxInjJsc8/nwvLgxFF4D/DogaLkvXQPz49e1yAXuA/aZA/brcG0T/cbis1
73fgPwQrR4zJF9E/GNKL5syq4D9ZxVf0tTnRP5GYTEmIEOE/ngMAx7J80T+p
C1j6GyXhP5KOiUAcitE/hasc/Q==
          "]], LineBox[CompressedData["
1:eJwBoQFe/iFib1JlAgAAABkAAAACAAAANwH6q1pZ4T+q4gt/9avRP2c/0Zns
cuM/AcHP3gX40j8Aova624vjPxj81B2+BtM/mAQc3Mqk4z+w99CYZxXTP8jJ
Zh6p1uM/Ni4TnI4y0z8oVPyiZTrkP1tD0z8vbNM/6GgnrN4B5T9l9IWvzdzT
P2qSfb7QkOY/Me+/dQy01D9u5SnjtK7pP302dOuEPtY/4F7ZCMHJ6T+wLtBY
H0vWP1PYiC7N5Ok/+ykApa1X1j84y+d55RrqP+3XwyCmcNY/A7GlEBaH6j9K
ELqOCKLWP5h8IT53X+s/3LrGHqIC1z8rY7suKXnrP9Qh98HqDdc/fW+AiY+V
6z+fdsPTVxrXP2Ji39Sny+s/GPPEdeEx1z/U2476s+brP1VurOaVPdc/R1U+
IMAB7D+QQ22BP0nXP7rO7UXMHOw/rvVSVd5U1z/qbcjVjDrsP1M+c0SaYdc/
nsFMkeRS7D/CLSzl+2vXPxE7/Lbwbew/Er0ov3p31z8IaVUIlIPsP1qbUG+l
gNc/t310j2mi7D8CcbjdqY3XP72s1GM=
          "]], LineBox[CompressedData["
1:eJwBAQL+/SFib1JlAgAAAB8AAAACAAAAhGqcS6La8T81LCj4NTfaP0jQQTn+
5fE/rjm2T9c+2j/EB1xJPP/xP6pHT4e5T9o/hUg1xDkL8j8knI2stVfaP0A/
dll6GPI/BgavW4Jg2j/+WoNhGSXyPyPA/FLdaNo/xeX0wdMv8j/Jxm2F8m/a
PyarvbOqP/I/9QBfa1962j81id4GmEvyP5UcHZ4ygto/9sm3gZVX8j8iwA3b
CoraP7TlxIk0ZPI/xMuCy0aS2j9+lQJdTW7yPz2MsrzYmNo/MB3fmXJ98j+i
+pNVrKLaP+447KERivI/XTUk/dWq2j+qLy03UpfyPyM9FKBhs9o/bHAGsk+j
8j9+4OYzF7vaPyqME7rur/I/ZUzO0C7D2j/opyDCjbzyP0jYy3dAy9o/oHmV
5G/K8j+DIR3VGdTaP2TfOtLL1fI/BPsB/1Hb2j8csa/0rePyP+GvA2Ue5No/
4BZV4gnv8j/cWhX/S+vaP54yYuqo+/I/2dkBPUDz2j+OEMsqoWDzPxraqVMT
Mts/uTcdtU5u8z8YN4IoejrbP+Rebz/8e/M/h5QPcNpC2z87rRNUV5fzP34/
tXaHU9s/6ElcfQ3O8z/SjGU7lHTbP0OD7c95O/Q/0Mw0RH+12z/49Q91Uhb1
Px4j9ADOMtw/PayEEsFC9j+0y+OtpdXcP6eEAgI=
          "]], 
         LineBox[{{1.4280866901623903`, 0.45529809671862725`}, {
          1.431365119036553, 0.45571510288313577`}, {1.4379219767848788`, 
          0.4565457436997895}, {1.45103569228153, 0.4581936700770913}, {
          1.4772631232748323`, 0.4614371266059614}, {1.529717985261437, 
          0.4677223226654103}, {1.6346277092346464`, 0.4795439233190793}, {
          1.6534676204584355`, 0.48156837593042795`}}], 
         LineBox[{{1.6832559659001332`, 0.48471171439598754`}, {
          2.0425737680483995`, 0.5178352699350219}, {2.20461269419794, 
          0.5303872372212023}}], LineBox[CompressedData["
1:eJwV0WswnHcYBfAVZJSNZhGp22b5s2kWKW10KsLzuLSUbNpUt82silmCXIoy
aypIJUKWyUg3qqREdSOkKkRc4hoRSYlgMy6V2ybs5X1NVTJV3bJC9e2HM2d+
n86H4xyb8kn8BhaLtYfJ/90iPhYX+tIIL8uaFh9bqoE1MYM9mcY4+U3/gSeZ
auBLEzI+FZji9ccVrz3SqkGnL/vM4uZGdOQT9lM/DYRTR08Up5rhj4ED/9gU
a2CfTu7O5ZqjKMm/Z/S5BubuxJ6812CBqqqfFUE8LezkTDkFx2zC7MppaZZE
C+agl6gWLXGXw4LNxR+0EPpCvOQi2oxllm5a9ZgWHvUfMhJ7cJDzrunSZlMd
tBXcPcjTc9Dp/QBBmbcOEkzTZ5RKK4z5Pmm646AO4tKy2tjl1mhOHdric0YH
byW6K/dKbNAtqItc/UUHD6w8LNJ9t2CVfYHl3w900N2YW+FhbIu/jvCFI3/q
IMtI8PHIM1vcXTlv8bUVBeaqzLDk1q0YkOfd0u1NAVXrXFKV/QZmZIrdvhJS
UPKmnUmnyA7fO+G7ZnKUAnl5wqCEZ4/CuGcVyacpEJdEK9mz9qiWCToDKihY
DqkxVPU6oLe4IGqhhQItFZTRL3PEW0LPvLUhCi75ezuMSpwwNVd4Wz1DQUN+
OifRk4t9217UxOgpkIniIoz1XJyY85M3mdHgo1LUyUa3YUv2huZJRxou7Kho
GI3gYfMpltfcThpy+oouRHTy0LiuNvReIA1CB1HNfVdnHOw/9/JiJA2ByYNR
nEJnHOiMNdTF0VDlGOs6onfGDhvnjzKkNLjeuVK6L8oFpXlveylO0yD37BeM
97qgq5N9mmkxDQmLJmNDAoIRP6VuJQoaYq//xSv8luD+5KKUkUYavsyNXA0/
T7D6+K0cs2s0pEe2PmR/R1Bc8kQWwrhAn35OXkpQFT6R08O40dfwqqySYPS0
0etXm2gw3F6fqq0nqHk+V1/YzOyPs4vuDhL8wK9gPuAGDeXVSYfPDBG8Xxi9
dpxxtVQZHDZMEI+INrYxvmErXxlWEgyjWlju7TSoxNaHJ34j6LP+RZltBw3b
tXbBGi1B8wOzwvlOGrxaM7mXKYIpU+1qfhcNu/OfGuJnCSrGBpIkjPdur2z6
fY6gjH8leYpx2jEed2GB4Gq+wrqvm4bsPacMzYsE1TtKj6wwzt+kmZTqCdaz
H7bv6mH+uVZ9dnmZYExiiH8d40snTRK7Vgj6fSiVahnX748Pyl4lOB6wVO10
k4ZWlwGngH8Jdr1SDn/OuHeRb1hfJ3j2nbU/zjP+D0gL0QE=
          "]], 
         LineBox[{{1.0633789034135734`, 0.40056341475804846`}, {
          1.0639566568590828`, 0.40066563309325237`}, {1.0662676706411198`, 
          0.40107392435962774`}, {1.0668839409829953`, 
          0.40118264501921946`}}], 
         LineBox[{{0.9121513475653266, 0.37163728844267435`}, {
          0.9156593939107155, 0.37236124893718714`}, {0.9181356619192257, 
          0.3728706456290517}, {0.9219326061989409, 0.37364910771155097`}, {
          0.9247390432752522, 0.37422246987259294`}, {0.927875649419365, 
          0.37486126239114664`}, {0.9320027627668814, 0.3756985415953377}, {
          0.9346441153092921, 0.37623248002412973`}, {0.936790214250001, 
          0.37666520673915194`}}], 
         LineBox[{{1.097697458076825, 0.4065358004443565}, {1.100162539444331,
           0.4069571507247648}, {1.1021654180554294`, 0.40729875806937293`}, {
          1.10590926038233, 0.40793552971590036`}}], 
         LineBox[{{1.0323728018379081`, 0.394990827782928}, {
          1.0342216128635373`, 0.39532796102930906`}, {1.0355157805814792`, 
          0.3955635827507609}}], 
         LineBox[{{1.0231287467097596`, 0.39329573486970953`}, {
          1.0248234901499196`, 0.39360768375255606`}}]},
        Annotation[#, "Charting`Private`Tag#1"]& ], {}}, {}},
     {"WolframDynamicHighlight", <|
      "Label" -> {"XYLabel"}, "Ball" -> {"InterpolatedBall"}|>}], 
    StyleBox[
     DynamicBox[(Charting`HighlightActionBox["DynamicHighlight", {}, 
       Slot["HighlightElements"], 
       Slot["LayoutOptions"], 
       Slot["Meta"], 
       Charting`HighlightActionFunction["DynamicHighlight", {{{{}, {}, 
           Annotation[{
             Directive[
              Opacity[1.], 
              RGBColor[0.368417, 0.506779, 0.709798], 
              AbsoluteThickness[2]], 
             Line[CompressedData["
1:eJwBUQKu/SFib1JlAgAAACQAAAACAAAAnX5iBjFkiz79u7cvxwOGPpBhJww+
G0Q/TD0J1zMmQD//xr6DICB5P9+6qOsXEHQ/ncCNHwUgiT//EnRN9O6DP2w9
dW33H5k//LjUGw2ukz/T+2iU8B+pP0xxck4VMaM/B9viJ+0fuT9ZSo07u0iy
P9jAvXXs6Lk/A8hKvMXMsj+qppjD67G6P9ezxFAJULM/TnJOX+pDvD9XdGii
QlS0P5YJupbnZ78/KtSlTa1Ttj8SnMgC8dfCPxtReS3OL7o/ocqfcesfyT8D
ad3w2LPAP/SYtSrfjMk/GHm4YpDvwD9GZ8vj0vnJP6u8SZbuKsE/7AP3VbrT
yj9EZ61aoqDBPzg9TjqJh8w/WOgnhPyHwj/Qr/wCJ+/PP8PZJrQdR8Q/f8os
SjFf0z+QlU9Dv4vHP6ixtyarldM/TFiq4qe9xz/SmEIDJczTPyWznj9M78c/
JGdYvBg51D+HXy9fylHIP8oDhC4AE9U/k+zlHasTyT8WPdsSz8bWP8oC2VJx
i8o/rq+J22wu2j8ghhb4Yk7NP+oS6oxKYdo/J0vXTOt1zT8ndko+KJTaP94d
vx5Fnc0/oDwLoeP52j+dSd+BbuvNP5LJjGZaxds/VdYLE6GFzj9244/xR1zd
P4SxInjJsc8/nwvLgxFF4D/DogaLkvXQPz49e1yAXuA/aZA/brcG0T/cbis1
73fgPwQrR4zJF9E/GNKL5syq4D9ZxVf0tTnRP5GYTEmIEOE/ngMAx7J80T+p
C1j6GyXhP5KOiUAcitE/hasc/Q==
              "]], 
             Line[CompressedData["
1:eJwBoQFe/iFib1JlAgAAABkAAAACAAAANwH6q1pZ4T+q4gt/9avRP2c/0Zns
cuM/AcHP3gX40j8Aova624vjPxj81B2+BtM/mAQc3Mqk4z+w99CYZxXTP8jJ
Zh6p1uM/Ni4TnI4y0z8oVPyiZTrkP1tD0z8vbNM/6GgnrN4B5T9l9IWvzdzT
P2qSfb7QkOY/Me+/dQy01D9u5SnjtK7pP302dOuEPtY/4F7ZCMHJ6T+wLtBY
H0vWP1PYiC7N5Ok/+ykApa1X1j84y+d55RrqP+3XwyCmcNY/A7GlEBaH6j9K
ELqOCKLWP5h8IT53X+s/3LrGHqIC1z8rY7suKXnrP9Qh98HqDdc/fW+AiY+V
6z+fdsPTVxrXP2Ji39Sny+s/GPPEdeEx1z/U2476s+brP1VurOaVPdc/R1U+
IMAB7D+QQ22BP0nXP7rO7UXMHOw/rvVSVd5U1z/qbcjVjDrsP1M+c0SaYdc/
nsFMkeRS7D/CLSzl+2vXPxE7/Lbwbew/Er0ov3p31z8IaVUIlIPsP1qbUG+l
gNc/t310j2mi7D8CcbjdqY3XP72s1GM=
              "]], 
             Line[CompressedData["
1:eJwBAQL+/SFib1JlAgAAAB8AAAACAAAAhGqcS6La8T81LCj4NTfaP0jQQTn+
5fE/rjm2T9c+2j/EB1xJPP/xP6pHT4e5T9o/hUg1xDkL8j8knI2stVfaP0A/
dll6GPI/BgavW4Jg2j/+WoNhGSXyPyPA/FLdaNo/xeX0wdMv8j/Jxm2F8m/a
PyarvbOqP/I/9QBfa1962j81id4GmEvyP5UcHZ4ygto/9sm3gZVX8j8iwA3b
CoraP7TlxIk0ZPI/xMuCy0aS2j9+lQJdTW7yPz2MsrzYmNo/MB3fmXJ98j+i
+pNVrKLaP+447KERivI/XTUk/dWq2j+qLy03UpfyPyM9FKBhs9o/bHAGsk+j
8j9+4OYzF7vaPyqME7rur/I/ZUzO0C7D2j/opyDCjbzyP0jYy3dAy9o/oHmV
5G/K8j+DIR3VGdTaP2TfOtLL1fI/BPsB/1Hb2j8csa/0rePyP+GvA2Ue5No/
4BZV4gnv8j/cWhX/S+vaP54yYuqo+/I/2dkBPUDz2j+OEMsqoWDzPxraqVMT
Mts/uTcdtU5u8z8YN4IoejrbP+Rebz/8e/M/h5QPcNpC2z87rRNUV5fzP34/
tXaHU9s/6ElcfQ3O8z/SjGU7lHTbP0OD7c95O/Q/0Mw0RH+12z/49Q91Uhb1
Px4j9ADOMtw/PayEEsFC9j+0y+OtpdXcP6eEAgI=
              "]], 
             
             Line[{{1.4280866901623903`, 0.45529809671862725`}, {
              1.431365119036553, 0.45571510288313577`}, {1.4379219767848788`, 
              0.4565457436997895}, {1.45103569228153, 0.4581936700770913}, {
              1.4772631232748323`, 0.4614371266059614}, {1.529717985261437, 
              0.4677223226654103}, {1.6346277092346464`, 
              0.4795439233190793}, {1.6534676204584355`, 
              0.48156837593042795`}}], 
             
             Line[{{1.6832559659001332`, 0.48471171439598754`}, {
              2.0425737680483995`, 0.5178352699350219}, {2.20461269419794, 
              0.5303872372212023}}], 
             Line[CompressedData["
1:eJwV0WswnHcYBfAVZJSNZhGp22b5s2kWKW10KsLzuLSUbNpUt82silmCXIoy
aypIJUKWyUg3qqREdSOkKkRc4hoRSYlgMy6V2ybs5X1NVTJV3bJC9e2HM2d+
n86H4xyb8kn8BhaLtYfJ/90iPhYX+tIIL8uaFh9bqoE1MYM9mcY4+U3/gSeZ
auBLEzI+FZji9ccVrz3SqkGnL/vM4uZGdOQT9lM/DYRTR08Up5rhj4ED/9gU
a2CfTu7O5ZqjKMm/Z/S5BubuxJ6812CBqqqfFUE8LezkTDkFx2zC7MppaZZE
C+agl6gWLXGXw4LNxR+0EPpCvOQi2oxllm5a9ZgWHvUfMhJ7cJDzrunSZlMd
tBXcPcjTc9Dp/QBBmbcOEkzTZ5RKK4z5Pmm646AO4tKy2tjl1mhOHdric0YH
byW6K/dKbNAtqItc/UUHD6w8LNJ9t2CVfYHl3w900N2YW+FhbIu/jvCFI3/q
IMtI8PHIM1vcXTlv8bUVBeaqzLDk1q0YkOfd0u1NAVXrXFKV/QZmZIrdvhJS
UPKmnUmnyA7fO+G7ZnKUAnl5wqCEZ4/CuGcVyacpEJdEK9mz9qiWCToDKihY
DqkxVPU6oLe4IGqhhQItFZTRL3PEW0LPvLUhCi75ezuMSpwwNVd4Wz1DQUN+
OifRk4t9217UxOgpkIniIoz1XJyY85M3mdHgo1LUyUa3YUv2huZJRxou7Kho
GI3gYfMpltfcThpy+oouRHTy0LiuNvReIA1CB1HNfVdnHOw/9/JiJA2ByYNR
nEJnHOiMNdTF0VDlGOs6onfGDhvnjzKkNLjeuVK6L8oFpXlveylO0yD37BeM
97qgq5N9mmkxDQmLJmNDAoIRP6VuJQoaYq//xSv8luD+5KKUkUYavsyNXA0/
T7D6+K0cs2s0pEe2PmR/R1Bc8kQWwrhAn35OXkpQFT6R08O40dfwqqySYPS0
0etXm2gw3F6fqq0nqHk+V1/YzOyPs4vuDhL8wK9gPuAGDeXVSYfPDBG8Xxi9
dpxxtVQZHDZMEI+INrYxvmErXxlWEgyjWlju7TSoxNaHJ34j6LP+RZltBw3b
tXbBGi1B8wOzwvlOGrxaM7mXKYIpU+1qfhcNu/OfGuJnCSrGBpIkjPdur2z6
fY6gjH8leYpx2jEed2GB4Gq+wrqvm4bsPacMzYsE1TtKj6wwzt+kmZTqCdaz
H7bv6mH+uVZ9dnmZYExiiH8d40snTRK7Vgj6fSiVahnX748Pyl4lOB6wVO10
k4ZWlwGngH8Jdr1SDn/OuHeRb1hfJ3j2nbU/zjP+D0gL0QE=
              "]], 
             
             Line[{{1.0633789034135734`, 0.40056341475804846`}, {
              1.0639566568590828`, 0.40066563309325237`}, {
              1.0662676706411198`, 0.40107392435962774`}, {
              1.0668839409829953`, 0.40118264501921946`}}], 
             
             Line[{{0.9121513475653266, 0.37163728844267435`}, {
              0.9156593939107155, 0.37236124893718714`}, {0.9181356619192257, 
              0.3728706456290517}, {0.9219326061989409, 
              0.37364910771155097`}, {0.9247390432752522, 
              0.37422246987259294`}, {0.927875649419365, 
              0.37486126239114664`}, {0.9320027627668814, 
              0.3756985415953377}, {0.9346441153092921, 
              0.37623248002412973`}, {0.936790214250001, 
              0.37666520673915194`}}], 
             
             Line[{{1.097697458076825, 0.4065358004443565}, {
              1.100162539444331, 0.4069571507247648}, {1.1021654180554294`, 
              0.40729875806937293`}, {1.10590926038233, 
              0.40793552971590036`}}], 
             
             Line[{{1.0323728018379081`, 0.394990827782928}, {
              1.0342216128635373`, 0.39532796102930906`}, {
              1.0355157805814792`, 0.3955635827507609}}], 
             
             Line[{{1.0231287467097596`, 0.39329573486970953`}, {
              1.0248234901499196`, 0.39360768375255606`}}]}, 
            "Charting`Private`Tag#1"], {}}}, {}}, <|
        "HighlightElements" -> <|
          "Label" -> {"XYLabel"}, "Ball" -> {"InterpolatedBall"}|>, 
         "LayoutOptions" -> <|
          "PanelPlotLayout" -> <||>, 
           "PlotRange" -> {{0., 9.999999795918367}, {0., 1.}}, 
           "Frame" -> {{False, False}, {False, False}}, 
           "AxesOrigin" -> {0, 0}, "ImageSize" -> {360, 360/GoldenRatio}, 
           "Axes" -> {True, True}, "LabelStyle" -> {}, "AspectRatio" -> 
           GoldenRatio^(-1), "DefaultStyle" -> {
             Directive[
              Opacity[1.], 
              RGBColor[0.368417, 0.506779, 0.709798], 
              AbsoluteThickness[2]]}, 
           "HighlightLabelingFunctions" -> <|"CoordinatesToolOptions" -> ({
               Identity[
                Part[#, 1]], 
               Identity[
                Part[#, 2]]}& ), 
             "ScalingFunctions" -> {{Identity, Identity}, {
               Identity, Identity}}|>, "Primitives" -> {}, "GCFlag" -> 
           False|>, 
         "Meta" -> <|
          "DefaultHighlight" -> {"Dynamic", None}, "Index" -> {}, "Function" -> 
           Plot, "GroupHighlight" -> False|>|>]]& )[<|
       "HighlightElements" -> <|
         "Label" -> {"XYLabel"}, "Ball" -> {"InterpolatedBall"}|>, 
        "LayoutOptions" -> <|
         "PanelPlotLayout" -> <||>, 
          "PlotRange" -> {{0., 9.999999795918367}, {0., 1.}}, 
          "Frame" -> {{False, False}, {False, False}}, "AxesOrigin" -> {0, 0},
           "ImageSize" -> {360, 360/GoldenRatio}, "Axes" -> {True, True}, 
          "LabelStyle" -> {}, "AspectRatio" -> GoldenRatio^(-1), 
          "DefaultStyle" -> {
            Directive[
             Opacity[1.], 
             RGBColor[0.368417, 0.506779, 0.709798], 
             AbsoluteThickness[2]]}, 
          "HighlightLabelingFunctions" -> <|"CoordinatesToolOptions" -> ({
              Identity[
               Part[#, 1]], 
              Identity[
               Part[#, 2]]}& ), 
            "ScalingFunctions" -> {{Identity, Identity}, {
              Identity, Identity}}|>, "Primitives" -> {}, "GCFlag" -> False|>,
         "Meta" -> <|
         "DefaultHighlight" -> {"Dynamic", None}, "Index" -> {}, "Function" -> 
          Plot, "GroupHighlight" -> False|>|>],
      ImageSizeCache->{{4.503599627370496*^15, -4.503599627370496*^15}, {
       4.503599627370496*^15, -4.503599627370496*^15}}],
     Selectable->False]},
   Annotation[{{{{}, {}, 
       Annotation[{
         Directive[
          Opacity[1.], 
          RGBColor[0.368417, 0.506779, 0.709798], 
          AbsoluteThickness[2]], 
         Line[CompressedData["
1:eJwBUQKu/SFib1JlAgAAACQAAAACAAAAnX5iBjFkiz79u7cvxwOGPpBhJww+
G0Q/TD0J1zMmQD//xr6DICB5P9+6qOsXEHQ/ncCNHwUgiT//EnRN9O6DP2w9
dW33H5k//LjUGw2ukz/T+2iU8B+pP0xxck4VMaM/B9viJ+0fuT9ZSo07u0iy
P9jAvXXs6Lk/A8hKvMXMsj+qppjD67G6P9ezxFAJULM/TnJOX+pDvD9XdGii
QlS0P5YJupbnZ78/KtSlTa1Ttj8SnMgC8dfCPxtReS3OL7o/ocqfcesfyT8D
ad3w2LPAP/SYtSrfjMk/GHm4YpDvwD9GZ8vj0vnJP6u8SZbuKsE/7AP3VbrT
yj9EZ61aoqDBPzg9TjqJh8w/WOgnhPyHwj/Qr/wCJ+/PP8PZJrQdR8Q/f8os
SjFf0z+QlU9Dv4vHP6ixtyarldM/TFiq4qe9xz/SmEIDJczTPyWznj9M78c/
JGdYvBg51D+HXy9fylHIP8oDhC4AE9U/k+zlHasTyT8WPdsSz8bWP8oC2VJx
i8o/rq+J22wu2j8ghhb4Yk7NP+oS6oxKYdo/J0vXTOt1zT8ndko+KJTaP94d
vx5Fnc0/oDwLoeP52j+dSd+BbuvNP5LJjGZaxds/VdYLE6GFzj9244/xR1zd
P4SxInjJsc8/nwvLgxFF4D/DogaLkvXQPz49e1yAXuA/aZA/brcG0T/cbis1
73fgPwQrR4zJF9E/GNKL5syq4D9ZxVf0tTnRP5GYTEmIEOE/ngMAx7J80T+p
C1j6GyXhP5KOiUAcitE/hasc/Q==
          "]], 
         Line[CompressedData["
1:eJwBoQFe/iFib1JlAgAAABkAAAACAAAANwH6q1pZ4T+q4gt/9avRP2c/0Zns
cuM/AcHP3gX40j8Aova624vjPxj81B2+BtM/mAQc3Mqk4z+w99CYZxXTP8jJ
Zh6p1uM/Ni4TnI4y0z8oVPyiZTrkP1tD0z8vbNM/6GgnrN4B5T9l9IWvzdzT
P2qSfb7QkOY/Me+/dQy01D9u5SnjtK7pP302dOuEPtY/4F7ZCMHJ6T+wLtBY
H0vWP1PYiC7N5Ok/+ykApa1X1j84y+d55RrqP+3XwyCmcNY/A7GlEBaH6j9K
ELqOCKLWP5h8IT53X+s/3LrGHqIC1z8rY7suKXnrP9Qh98HqDdc/fW+AiY+V
6z+fdsPTVxrXP2Ji39Sny+s/GPPEdeEx1z/U2476s+brP1VurOaVPdc/R1U+
IMAB7D+QQ22BP0nXP7rO7UXMHOw/rvVSVd5U1z/qbcjVjDrsP1M+c0SaYdc/
nsFMkeRS7D/CLSzl+2vXPxE7/Lbwbew/Er0ov3p31z8IaVUIlIPsP1qbUG+l
gNc/t310j2mi7D8CcbjdqY3XP72s1GM=
          "]], 
         Line[CompressedData["
1:eJwBAQL+/SFib1JlAgAAAB8AAAACAAAAhGqcS6La8T81LCj4NTfaP0jQQTn+
5fE/rjm2T9c+2j/EB1xJPP/xP6pHT4e5T9o/hUg1xDkL8j8knI2stVfaP0A/
dll6GPI/BgavW4Jg2j/+WoNhGSXyPyPA/FLdaNo/xeX0wdMv8j/Jxm2F8m/a
PyarvbOqP/I/9QBfa1962j81id4GmEvyP5UcHZ4ygto/9sm3gZVX8j8iwA3b
CoraP7TlxIk0ZPI/xMuCy0aS2j9+lQJdTW7yPz2MsrzYmNo/MB3fmXJ98j+i
+pNVrKLaP+447KERivI/XTUk/dWq2j+qLy03UpfyPyM9FKBhs9o/bHAGsk+j
8j9+4OYzF7vaPyqME7rur/I/ZUzO0C7D2j/opyDCjbzyP0jYy3dAy9o/oHmV
5G/K8j+DIR3VGdTaP2TfOtLL1fI/BPsB/1Hb2j8csa/0rePyP+GvA2Ue5No/
4BZV4gnv8j/cWhX/S+vaP54yYuqo+/I/2dkBPUDz2j+OEMsqoWDzPxraqVMT
Mts/uTcdtU5u8z8YN4IoejrbP+Rebz/8e/M/h5QPcNpC2z87rRNUV5fzP34/
tXaHU9s/6ElcfQ3O8z/SjGU7lHTbP0OD7c95O/Q/0Mw0RH+12z/49Q91Uhb1
Px4j9ADOMtw/PayEEsFC9j+0y+OtpdXcP6eEAgI=
          "]], 
         Line[{{1.4280866901623903`, 0.45529809671862725`}, {
          1.431365119036553, 0.45571510288313577`}, {1.4379219767848788`, 
          0.4565457436997895}, {1.45103569228153, 0.4581936700770913}, {
          1.4772631232748323`, 0.4614371266059614}, {1.529717985261437, 
          0.4677223226654103}, {1.6346277092346464`, 0.4795439233190793}, {
          1.6534676204584355`, 0.48156837593042795`}}], 
         Line[{{1.6832559659001332`, 0.48471171439598754`}, {
          2.0425737680483995`, 0.5178352699350219}, {2.20461269419794, 
          0.5303872372212023}}], 
         Line[CompressedData["
1:eJwV0WswnHcYBfAVZJSNZhGp22b5s2kWKW10KsLzuLSUbNpUt82silmCXIoy
aypIJUKWyUg3qqREdSOkKkRc4hoRSYlgMy6V2ybs5X1NVTJV3bJC9e2HM2d+
n86H4xyb8kn8BhaLtYfJ/90iPhYX+tIIL8uaFh9bqoE1MYM9mcY4+U3/gSeZ
auBLEzI+FZji9ccVrz3SqkGnL/vM4uZGdOQT9lM/DYRTR08Up5rhj4ED/9gU
a2CfTu7O5ZqjKMm/Z/S5BubuxJ6812CBqqqfFUE8LezkTDkFx2zC7MppaZZE
C+agl6gWLXGXw4LNxR+0EPpCvOQi2oxllm5a9ZgWHvUfMhJ7cJDzrunSZlMd
tBXcPcjTc9Dp/QBBmbcOEkzTZ5RKK4z5Pmm646AO4tKy2tjl1mhOHdric0YH
byW6K/dKbNAtqItc/UUHD6w8LNJ9t2CVfYHl3w900N2YW+FhbIu/jvCFI3/q
IMtI8PHIM1vcXTlv8bUVBeaqzLDk1q0YkOfd0u1NAVXrXFKV/QZmZIrdvhJS
UPKmnUmnyA7fO+G7ZnKUAnl5wqCEZ4/CuGcVyacpEJdEK9mz9qiWCToDKihY
DqkxVPU6oLe4IGqhhQItFZTRL3PEW0LPvLUhCi75ezuMSpwwNVd4Wz1DQUN+
OifRk4t9217UxOgpkIniIoz1XJyY85M3mdHgo1LUyUa3YUv2huZJRxou7Kho
GI3gYfMpltfcThpy+oouRHTy0LiuNvReIA1CB1HNfVdnHOw/9/JiJA2ByYNR
nEJnHOiMNdTF0VDlGOs6onfGDhvnjzKkNLjeuVK6L8oFpXlveylO0yD37BeM
97qgq5N9mmkxDQmLJmNDAoIRP6VuJQoaYq//xSv8luD+5KKUkUYavsyNXA0/
T7D6+K0cs2s0pEe2PmR/R1Bc8kQWwrhAn35OXkpQFT6R08O40dfwqqySYPS0
0etXm2gw3F6fqq0nqHk+V1/YzOyPs4vuDhL8wK9gPuAGDeXVSYfPDBG8Xxi9
dpxxtVQZHDZMEI+INrYxvmErXxlWEgyjWlju7TSoxNaHJ34j6LP+RZltBw3b
tXbBGi1B8wOzwvlOGrxaM7mXKYIpU+1qfhcNu/OfGuJnCSrGBpIkjPdur2z6
fY6gjH8leYpx2jEed2GB4Gq+wrqvm4bsPacMzYsE1TtKj6wwzt+kmZTqCdaz
H7bv6mH+uVZ9dnmZYExiiH8d40snTRK7Vgj6fSiVahnX748Pyl4lOB6wVO10
k4ZWlwGngH8Jdr1SDn/OuHeRb1hfJ3j2nbU/zjP+D0gL0QE=
          "]], 
         Line[{{1.0633789034135734`, 0.40056341475804846`}, {
          1.0639566568590828`, 0.40066563309325237`}, {1.0662676706411198`, 
          0.40107392435962774`}, {1.0668839409829953`, 
          0.40118264501921946`}}], 
         Line[{{0.9121513475653266, 0.37163728844267435`}, {
          0.9156593939107155, 0.37236124893718714`}, {0.9181356619192257, 
          0.3728706456290517}, {0.9219326061989409, 0.37364910771155097`}, {
          0.9247390432752522, 0.37422246987259294`}, {0.927875649419365, 
          0.37486126239114664`}, {0.9320027627668814, 0.3756985415953377}, {
          0.9346441153092921, 0.37623248002412973`}, {0.936790214250001, 
          0.37666520673915194`}}], 
         Line[{{1.097697458076825, 0.4065358004443565}, {1.100162539444331, 
          0.4069571507247648}, {1.1021654180554294`, 0.40729875806937293`}, {
          1.10590926038233, 0.40793552971590036`}}], 
         Line[{{1.0323728018379081`, 0.394990827782928}, {1.0342216128635373`,
           0.39532796102930906`}, {1.0355157805814792`, 0.3955635827507609}}], 
         Line[{{1.0231287467097596`, 0.39329573486970953`}, {
          1.0248234901499196`, 0.39360768375255606`}}]}, 
        "Charting`Private`Tag#1"], {}}}, {}}, <|
    "HighlightElements" -> <|
      "Label" -> {"XYLabel"}, "Ball" -> {"InterpolatedBall"}|>, 
     "LayoutOptions" -> <|
      "PanelPlotLayout" -> <||>, 
       "PlotRange" -> {{0., 9.999999795918367}, {0., 1.}}, 
       "Frame" -> {{False, False}, {False, False}}, "AxesOrigin" -> {0, 0}, 
       "ImageSize" -> {360, 360/GoldenRatio}, "Axes" -> {True, True}, 
       "LabelStyle" -> {}, "AspectRatio" -> GoldenRatio^(-1), "DefaultStyle" -> {
         Directive[
          Opacity[1.], 
          RGBColor[0.368417, 0.506779, 0.709798], 
          AbsoluteThickness[2]]}, 
       "HighlightLabelingFunctions" -> <|"CoordinatesToolOptions" -> ({
           Identity[
            Part[#, 1]], 
           Identity[
            Part[#, 2]]}& ), 
         "ScalingFunctions" -> {{Identity, Identity}, {Identity, Identity}}|>,
        "Primitives" -> {}, "GCFlag" -> False|>, 
     "Meta" -> <|
      "DefaultHighlight" -> {"Dynamic", None}, "Index" -> {}, "Function" -> 
       Plot, "GroupHighlight" -> False|>|>, "DynamicHighlight"]],
  AspectRatio->NCache[GoldenRatio^(-1), 0.6180339887498948],
  Axes->{True, True},
  AxesLabel->{None, None},
  AxesOrigin->{0, 0},
  DisplayFunction->Identity,
  Frame->{{False, False}, {False, False}},
  FrameLabel->{{None, None}, {None, None}},
  FrameTicks->{{Automatic, Automatic}, {Automatic, Automatic}},
  GridLines->{None, None},
  GridLinesStyle->Directive[
    GrayLevel[0.5, 0.4]],
  ImagePadding->All,
  Method->{
   "DefaultBoundaryStyle" -> Automatic, 
    "DefaultGraphicsInteraction" -> {
     "Version" -> 1.2, "TrackMousePosition" -> {True, False}, 
      "Effects" -> {
       "Highlight" -> {"ratio" -> 2}, "HighlightPoint" -> {"ratio" -> 2}, 
        "Droplines" -> {
         "freeformCursorMode" -> True, 
          "placement" -> {"x" -> "All", "y" -> "None"}}}}, "DefaultMeshStyle" -> 
    AbsolutePointSize[6], "ScalingFunctions" -> None, 
    "CoordinatesToolOptions" -> {"DisplayFunction" -> ({
        (Identity[#]& )[
         Part[#, 1]], 
        (Identity[#]& )[
         Part[#, 2]]}& ), "CopiedValueFunction" -> ({
        (Identity[#]& )[
         Part[#, 1]], 
        (Identity[#]& )[
         Part[#, 2]]}& )}},
  PlotRange->{{0., 9.999999795918367}, {0., 1.}},
  PlotRangeClipping->True,
  PlotRangePadding->{{
     Scaled[0.02], 
     Scaled[0.02]}, {0, 0}},
  Ticks->{Automatic, Automatic}]], "Output",
 CellChangeTimes->{
  3.9211358732105417`*^9, {3.92113980473153*^9, 3.921139804926662*^9}, 
   3.921139844097015*^9, 3.92119958197186*^9},
 CellLabel->
  "Out[250]=",ExpressionUUID->"9fd1070b-a063-4f65-9249-a1f9a5d4fc81"]
}, Open  ]],

Cell[CellGroupData[{

Cell[BoxData[
 RowBox[{"Export", "[", 
  RowBox[{"\"\<complexsep-R.eps\>\"", ",", "%"}], "]"}]], "Input",
 CellChangeTimes->{{3.921135899618251*^9, 3.921135900254087*^9}},
 CellLabel->
  "In[251]:=",ExpressionUUID->"5a4db23e-e363-4400-9815-a3a8f9a2728d"],

Cell[BoxData["\<\"complexsep-R.eps\"\>"], "Output",
 CellChangeTimes->{
  3.9211359023953333`*^9, {3.9211398048694468`*^9, 3.921139805054344*^9}, 
   3.921139847859424*^9, 3.921199585596669*^9},
 CellLabel->
  "Out[251]=",ExpressionUUID->"a9df723e-1f1f-4237-87c6-f3a7707c070b"]
}, Open  ]],

Cell[CellGroupData[{

Cell[BoxData[
 RowBox[{"complsexseproots", "=", 
  RowBox[{"Solve", "[", 
   RowBox[{
    RowBox[{"complsep", "==", 
     RowBox[{"1", "/", 
      RowBox[{"Sqrt", "[", "2", "]"}]}]}], ",", "theta", ",", 
    RowBox[{"Assumptions", "->", 
     RowBox[{"{", 
      RowBox[{"kappa", ">", "1"}], "}"}]}]}], "]"}]}]], "Input",
 CellChangeTimes->{{3.921140300590583*^9, 3.921140424463353*^9}, {
  3.921140456650141*^9, 3.921140501156101*^9}, {3.9211406029277163`*^9, 
  3.9211406174450293`*^9}},
 CellLabel->
  "In[187]:=",ExpressionUUID->"fbcb9c60-05d4-4d66-a966-f5a9e25c65f5"],

Cell[BoxData[
 TemplateBox[{
  "Solve", "useq", 
   "\"The answer found by Solve contains equational condition(s) \
\\!\\(\\*RowBox[{\\\"{\\\", RowBox[{RowBox[{\\\"0\\\", \\\"\[Equal]\\\", \
FractionBox[RowBox[{RowBox[{\\\"14\\\", \\\" \\\", SuperscriptBox[\\\"kappa\\\
\", \\\"2\\\"]}], \\\"+\\\", RowBox[{\\\"21\\\", \\\" \\\", \
SqrtBox[\\\"2\\\"], \\\" \\\", SuperscriptBox[\\\"kappa\\\", \\\"2\\\"]}], \\\
\"-\\\", RowBox[{\\\"6\\\", \\\" \\\", SuperscriptBox[\\\"kappa\\\", \
\\\"2\\\"], \\\" \\\", SqrtBox[RowBox[{RowBox[{\\\"-\\\", RowBox[{\\\"Power\\\
\", \\\"[\\\", RowBox[{\\\"\[LeftSkeleton]\\\", \\\"2\\\", \\\"\
\[RightSkeleton]\\\"}], \\\"]\\\"}]}], \\\" \\\", RowBox[{\\\"Plus\\\", \\\"[\
\\\", RowBox[{\\\"\[LeftSkeleton]\\\", \\\"4\\\", \\\"\[RightSkeleton]\\\"}], \
\\\"]\\\"}]}]]}], \\\"-\\\", RowBox[{\\\"\[LeftSkeleton]\\\", \\\"1\\\", \\\"\
\[RightSkeleton]\\\"}], RowBox[{\\\"\[LeftSkeleton]\\\", \\\"1\\\", \\\"\
\[RightSkeleton]\\\"}], RowBox[{\\\"\[LeftSkeleton]\\\", \\\"1\\\", \\\"\
\[RightSkeleton]\\\"}], \\\"+\\\", RowBox[{\\\"14\\\", \\\" \\\", \
SqrtBox[\\\"2\\\"], \\\" \\\", RowBox[{\\\"\[LeftSkeleton]\\\", \\\"1\\\", \\\
\"\[RightSkeleton]\\\"}], \\\" \\\", SqrtBox[RowBox[{RowBox[{\\\"Power\\\", \
\\\"[\\\", RowBox[{\\\"\[LeftSkeleton]\\\", \\\"2\\\", \\\"\[RightSkeleton]\\\
\"}], \\\"]\\\"}], \\\" \\\", RowBox[{\\\"\[LeftSkeleton]\\\", \\\"1\\\", \
\\\"\[RightSkeleton]\\\"}]}]]}], \\\"+\\\", RowBox[{\\\"7\\\", \\\" \\\", \
SuperscriptBox[\\\"kappa\\\", \\\"4\\\"], \\\" \\\", SqrtBox[RowBox[{RowBox[{\
\\\"Power\\\", \\\"[\\\", RowBox[{\\\"\[LeftSkeleton]\\\", \\\"2\\\", \\\"\
\[RightSkeleton]\\\"}], \\\"]\\\"}], \\\" \\\", RowBox[{\\\"Plus\\\", \\\"[\\\
\", RowBox[{\\\"\[LeftSkeleton]\\\", \\\"10\\\", \\\"\[RightSkeleton]\\\"}], \
\\\"]\\\"}]}]]}], \\\"-\\\", RowBox[{\\\"7\\\", \\\" \\\", \
SqrtBox[RowBox[{RowBox[{\\\"-\\\", RowBox[{\\\"Power\\\", \\\"[\\\", RowBox[{\
\\\"\[LeftSkeleton]\\\", \\\"2\\\", \\\"\[RightSkeleton]\\\"}], \
\\\"]\\\"}]}], \\\" \\\", RowBox[{\\\"Plus\\\", \\\"[\\\", RowBox[{\\\"\
\[LeftSkeleton]\\\", \\\"4\\\", \\\"\[RightSkeleton]\\\"}], \\\"]\\\"}]}]], \
\\\" \\\", SqrtBox[RowBox[{RowBox[{\\\"Power\\\", \\\"[\\\", RowBox[{\\\"\
\[LeftSkeleton]\\\", \\\"2\\\", \\\"\[RightSkeleton]\\\"}], \\\"]\\\"}], \\\" \
\\\", RowBox[{\\\"Plus\\\", \\\"[\\\", RowBox[{\\\"\[LeftSkeleton]\\\", \
\\\"10\\\", \\\"\[RightSkeleton]\\\"}], \\\"]\\\"}]}]]}]}], \
RowBox[{\\\"7\\\", \\\" \\\", RowBox[{\\\"(\\\", RowBox[{RowBox[{\\\"-\\\", \
SuperscriptBox[\\\"kappa\\\", \\\"2\\\"]}], \\\"-\\\", RowBox[{\\\"2\\\", \
\\\" \\\", SqrtBox[\\\"2\\\"], \\\" \\\", SuperscriptBox[\\\"kappa\\\", \\\"2\
\\\"]}], \\\"-\\\", SuperscriptBox[\\\"kappa\\\", \\\"4\\\"], \\\"+\\\", \
SqrtBox[RowBox[{RowBox[{\\\"-\\\", RowBox[{\\\"Power\\\", \\\"[\\\", RowBox[{\
\\\"\[LeftSkeleton]\\\", \\\"2\\\", \\\"\[RightSkeleton]\\\"}], \
\\\"]\\\"}]}], \\\" \\\", RowBox[{\\\"Plus\\\", \\\"[\\\", RowBox[{\\\"\
\[LeftSkeleton]\\\", \\\"4\\\", \\\"\[RightSkeleton]\\\"}], \\\"]\\\"}]}]]}], \
\\\")\\\"}]}]]}], \\\",\\\", RowBox[{\\\"0\\\", \\\"\[Equal]\\\", \
FractionBox[RowBox[{\\\"\[LeftSkeleton]\\\", \\\"1\\\", \
\\\"\[RightSkeleton]\\\"}], RowBox[{\\\"7\\\", \\\" \\\", RowBox[{\\\"(\\\", \
RowBox[{SuperscriptBox[\\\"kappa\\\", \\\"2\\\"], \\\"+\\\", RowBox[{\\\"\
\[LeftSkeleton]\\\", \\\"2\\\", \\\"\[RightSkeleton]\\\"}], \\\"+\\\", \
SqrtBox[RowBox[{RowBox[{\\\"-\\\", RowBox[{\\\"\[LeftSkeleton]\\\", \
\\\"1\\\", \\\"\[RightSkeleton]\\\"}]}], \\\" \\\", RowBox[{\\\"\
\[LeftSkeleton]\\\", \\\"1\\\", \\\"\[RightSkeleton]\\\"}]}]]}], \
\\\")\\\"}]}]]}], \\\",\\\", RowBox[{\\\"0\\\", \\\"\[Equal]\\\", \
FractionBox[RowBox[{\\\"\[LeftSkeleton]\\\", \\\"1\\\", \
\\\"\[RightSkeleton]\\\"}], RowBox[{\\\"7\\\", \\\" \\\", RowBox[{\\\"(\\\", \
RowBox[{\\\"\[LeftSkeleton]\\\", \\\"1\\\", \\\"\[RightSkeleton]\\\"}], \\\")\
\\\"}]}]]}], \\\",\\\", RowBox[{\\\"0\\\", \\\"\[Equal]\\\", \
FractionBox[RowBox[{\\\"\[LeftSkeleton]\\\", \\\"1\\\", \
\\\"\[RightSkeleton]\\\"}], RowBox[{\\\"7\\\", \\\" \\\", RowBox[{\\\"(\\\", \
RowBox[{SuperscriptBox[\\\"kappa\\\", \\\"2\\\"], \\\"-\\\", \
RowBox[{\\\"2\\\", \\\" \\\", SqrtBox[\\\"2\\\"], \\\" \\\", \
SuperscriptBox[RowBox[{\\\"\[LeftSkeleton]\\\", \\\"5\\\", \\\"\
\[RightSkeleton]\\\"}], \\\"2\\\"]}], \\\"+\\\", SuperscriptBox[RowBox[{\\\"\
\[LeftSkeleton]\\\", \\\"5\\\", \\\"\[RightSkeleton]\\\"}], \\\"4\\\"], \\\"+\
\\\", SqrtBox[RowBox[{RowBox[{\\\"Power\\\", \\\"[\\\", RowBox[{\\\"\
\[LeftSkeleton]\\\", \\\"2\\\", \\\"\[RightSkeleton]\\\"}], \\\"]\\\"}], \\\" \
\\\", RowBox[{\\\"Plus\\\", \\\"[\\\", RowBox[{\\\"\[LeftSkeleton]\\\", \\\"4\
\\\", \\\"\[RightSkeleton]\\\"}], \\\"]\\\"}]}]]}], \\\")\\\"}]}]]}]}], \\\"}\
\\\"}]\\). A likely reason for this is that the solution set depends on \
branch cuts of Wolfram Language functions.\"", 2, 187, 29, 
   17346080414065954790, "Local"},
  "MessageTemplate"]], "Message", "MSG",
 CellChangeTimes->{{3.921140315326992*^9, 3.921140425283668*^9}, {
  3.921140494284043*^9, 3.921140502056447*^9}, {3.921140608610358*^9, 
  3.921140619150216*^9}},
 CellLabel->
  "During evaluation of \
In[187]:=",ExpressionUUID->"763a4b9d-9e9d-4833-ad66-096583f33935"],

Cell[BoxData[
 RowBox[{"{", 
  RowBox[{
   RowBox[{"{", 
    RowBox[{"theta", "\[Rule]", 
     TemplateBox[{
       RowBox[{
         RowBox[{
           RowBox[{"-", "2"}], " ", 
           RowBox[{"ArcTan", "[", 
             FractionBox[
              SqrtBox[
               RowBox[{"7", "-", 
                 RowBox[{"2", " ", 
                   SuperscriptBox["kappa", "2"]}], "+", 
                 RowBox[{"4", " ", 
                   SqrtBox["2"], " ", 
                   SuperscriptBox["kappa", "2"]}], "-", 
                 RowBox[{"2", " ", "kappa", " ", 
                   SqrtBox[
                    RowBox[{
                    RowBox[{"-", "7"}], "+", 
                    RowBox[{"14", " ", 
                    SqrtBox["2"]}], "+", 
                    RowBox[{"9", " ", 
                    SuperscriptBox["kappa", "2"]}], "-", 
                    RowBox[{"4", " ", 
                    SqrtBox["2"], " ", 
                    SuperscriptBox["kappa", "2"]}]}]]}]}]], 
              SqrtBox["7"]], "]"}]}], "+", 
         RowBox[{"2", " ", "\[Pi]", " ", 
           TemplateBox[{"1"}, "C"]}]}], 
       InterpretationBox[
        DynamicModuleBox[{Typeset`open = False}, 
         TemplateBox[{"Expression", 
           StyleBox[
            TagBox[
             TooltipBox["\"condition\"", 
              TagBox[
               RowBox[{
                 RowBox[{
                   TemplateBox[{"1"}, "C"], "\[Element]", 
                   TemplateBox[{}, "Integers"]}], "&&", 
                 RowBox[{
                   FractionBox[
                    RowBox[{
                    RowBox[{"14", " ", 
                    SuperscriptBox["kappa", "2"]}], "+", 
                    RowBox[{"\[LeftSkeleton]", "6", "\[RightSkeleton]"}], "+", 
                    FractionBox[
                    RowBox[{"\[LeftSkeleton]", "1", "\[RightSkeleton]"}], 
                    RowBox[{"\[LeftSkeleton]", "1", "\[RightSkeleton]"}]], 
                    "+", 
                    FractionBox[
                    RowBox[{"7", " ", 
                    SuperscriptBox["kappa", "4"], " ", 
                    SqrtBox[
                    RowBox[{
                    RowBox[{"84", " ", 
                    SuperscriptBox["kappa", "2"]}], "+", 
                    
                    RowBox[{"\[LeftSkeleton]", "14", 
                    "\[RightSkeleton]"}]}]]}], 
                    RowBox[{"Abs", "[", 
                    RowBox[{
                    RowBox[{"-", "7"}], "+", 
                    SuperscriptBox[
                    RowBox[{"\[LeftSkeleton]", "5", "\[RightSkeleton]"}], 
                    "2"], "-", 
                    RowBox[{"2", " ", 
                    SqrtBox["2"], " ", 
                    RowBox[{"\[LeftSkeleton]", "1", "\[RightSkeleton]"}]}], 
                    "+", 
                    RowBox[{"kappa", " ", 
                    SqrtBox[
                    RowBox[{
                    RowBox[{"-", "7"}], "+", 
                    
                    RowBox[{"\[LeftSkeleton]", "4", 
                    "\[RightSkeleton]"}]}]]}]}], "]"}]], "-", 
                    FractionBox[
                    RowBox[{"7", " ", "kappa", " ", 
                    SqrtBox[
                    RowBox[{
                    RowBox[{"-", "7"}], "+", 
                    RowBox[{"14", " ", 
                    SqrtBox["2"]}], "+", 
                    RowBox[{"9", " ", 
                    SuperscriptBox["kappa", "2"]}], "-", 
                    RowBox[{"4", " ", 
                    SqrtBox["2"], " ", 
                    SuperscriptBox["kappa", "2"]}]}]], " ", 
                    SqrtBox[
                    RowBox[{
                    RowBox[{"84", " ", 
                    SuperscriptBox["kappa", "2"]}], "+", 
                    RowBox[{"28", " ", 
                    SqrtBox["2"], " ", 
                    SuperscriptBox["kappa", "2"]}], "+", 
                    
                    RowBox[{"\[LeftSkeleton]", "13", 
                    "\[RightSkeleton]"}]}]]}], 
                    RowBox[{"Abs", "[", 
                    RowBox[{
                    RowBox[{"-", "7"}], "+", 
                    SuperscriptBox["kappa", "2"], "-", 
                    RowBox[{"2", " ", 
                    SqrtBox["2"], " ", 
                    SuperscriptBox["kappa", "2"]}], "+", 
                    RowBox[{"kappa", " ", 
                    SqrtBox[
                    RowBox[{
                    RowBox[{"-", "7"}], "+", 
                    RowBox[{"14", " ", 
                    SqrtBox["2"]}], "+", 
                    RowBox[{"9", " ", 
                    SuperscriptBox["kappa", "2"]}], "-", 
                    RowBox[{"4", " ", 
                    SqrtBox["2"], " ", 
                    SuperscriptBox["kappa", "2"]}]}]]}]}], "]"}]]}], 
                    RowBox[{"7", " ", 
                    RowBox[{"(", 
                    RowBox[{
                    RowBox[{"-", 
                    SuperscriptBox["kappa", "2"]}], "-", 
                    RowBox[{"2", " ", 
                    SqrtBox["2"], " ", 
                    SuperscriptBox["kappa", "2"]}], "-", 
                    SuperscriptBox["kappa", "4"], "+", 
                    RowBox[{"kappa", " ", 
                    SqrtBox[
                    RowBox[{
                    RowBox[{"-", "7"}], "+", 
                    RowBox[{"14", " ", 
                    SqrtBox["2"]}], "+", 
                    RowBox[{"9", " ", 
                    SuperscriptBox["kappa", "2"]}], "-", 
                    RowBox[{"4", " ", 
                    SqrtBox["2"], " ", 
                    SuperscriptBox["kappa", "2"]}]}]]}]}], ")"}]}]], 
                   "\[Equal]", "0"}]}], Short[#, 7]& ]], Annotation[#, 
              Short[
               And[
                Element[
                 C[1], Integers], 
                Rational[
                  1, 7] (-$CellContext`kappa^2 - 2 
                   2^Rational[
                    1, 2] $CellContext`kappa^2 - $CellContext`kappa^4 + \
$CellContext`kappa (-7 + 14 2^Rational[1, 2] + 9 $CellContext`kappa^2 - 4 
                    2^Rational[1, 2] $CellContext`kappa^2)^
                    Rational[1, 2])^(-1) (14 $CellContext`kappa^2 + 
                  21 2^Rational[1, 2] $CellContext`kappa^2 - 
                  6 $CellContext`kappa^3 (-7 + 14 2^Rational[1, 2] + 
                    9 $CellContext`kappa^2 - 4 
                    2^Rational[1, 2] $CellContext`kappa^2)^Rational[1, 2] - 5 
                  2^Rational[1, 2] $CellContext`kappa^3 (-7 + 
                    14 2^Rational[1, 2] + 9 $CellContext`kappa^2 - 4 
                    2^Rational[1, 2] $CellContext`kappa^2)^Rational[1, 2] + 
                  7 $CellContext`kappa^2 ((84 $CellContext`kappa^2 + 
                    28 2^Rational[1, 2] $CellContext`kappa^2 + 
                    33 $CellContext`kappa^4 + 
                    18 2^Rational[1, 2] $CellContext`kappa^4 - 
                    9 $CellContext`kappa^6 + 
                    4 2^Rational[1, 2] $CellContext`kappa^6 - 
                    20 $CellContext`kappa^3 (-7 + 14 2^Rational[1, 2] + 
                    9 $CellContext`kappa^2 - 4 
                    2^Rational[1, 2] $CellContext`kappa^2)^Rational[1, 2] - 
                    16 2^Rational[1, 2] $CellContext`kappa^3 (-7 + 
                    14 2^Rational[1, 2] + 9 $CellContext`kappa^2 - 4 
                    2^Rational[1, 2] $CellContext`kappa^2)^Rational[1, 2] - 
                    2 $CellContext`kappa^2 (7 - 14 2^Rational[1, 2] - 
                    9 $CellContext`kappa^2 + 
                    4 2^Rational[
                    1, 2] $CellContext`kappa^2) - $CellContext`kappa^4 (7 - 
                    14 2^Rational[1, 2] - 9 $CellContext`kappa^2 + 
                    4 2^Rational[1, 2] $CellContext`kappa^2))^Rational[1, 2]/
                    Abs[-7 + $CellContext`kappa^2 - 2 
                    2^Rational[
                    1, 2] $CellContext`kappa^2 + $CellContext`kappa (-7 + 
                    14 2^Rational[1, 2] + 9 $CellContext`kappa^2 - 4 
                    2^Rational[1, 2] $CellContext`kappa^2)^Rational[1, 2]]) + 
                  14 2^Rational[
                    1, 2] $CellContext`kappa^2 ((84 $CellContext`kappa^2 + 
                    28 2^Rational[1, 2] $CellContext`kappa^2 + 
                    33 $CellContext`kappa^4 + 
                    18 2^Rational[1, 2] $CellContext`kappa^4 - 
                    9 $CellContext`kappa^6 + 
                    4 2^Rational[1, 2] $CellContext`kappa^6 - 
                    20 $CellContext`kappa^3 (-7 + 14 2^Rational[1, 2] + 
                    9 $CellContext`kappa^2 - 4 
                    2^Rational[1, 2] $CellContext`kappa^2)^Rational[1, 2] - 
                    16 2^Rational[1, 2] $CellContext`kappa^3 (-7 + 
                    14 2^Rational[1, 2] + 9 $CellContext`kappa^2 - 4 
                    2^Rational[1, 2] $CellContext`kappa^2)^Rational[1, 2] - 
                    2 $CellContext`kappa^2 (7 - 14 2^Rational[1, 2] - 
                    9 $CellContext`kappa^2 + 
                    4 2^Rational[
                    1, 2] $CellContext`kappa^2) - $CellContext`kappa^4 (7 - 
                    14 2^Rational[1, 2] - 9 $CellContext`kappa^2 + 
                    4 2^Rational[1, 2] $CellContext`kappa^2))^Rational[1, 2]/
                    Abs[-7 + $CellContext`kappa^2 - 2 
                    2^Rational[
                    1, 2] $CellContext`kappa^2 + $CellContext`kappa (-7 + 
                    14 2^Rational[1, 2] + 9 $CellContext`kappa^2 - 4 
                    2^Rational[1, 2] $CellContext`kappa^2)^Rational[1, 2]]) + 
                  7 $CellContext`kappa^4 ((84 $CellContext`kappa^2 + 
                    28 2^Rational[1, 2] $CellContext`kappa^2 + 
                    33 $CellContext`kappa^4 + 
                    18 2^Rational[1, 2] $CellContext`kappa^4 - 
                    9 $CellContext`kappa^6 + 
                    4 2^Rational[1, 2] $CellContext`kappa^6 - 
                    20 $CellContext`kappa^3 (-7 + 14 2^Rational[1, 2] + 
                    9 $CellContext`kappa^2 - 4 
                    2^Rational[1, 2] $CellContext`kappa^2)^Rational[1, 2] - 
                    16 2^Rational[1, 2] $CellContext`kappa^3 (-7 + 
                    14 2^Rational[1, 2] + 9 $CellContext`kappa^2 - 4 
                    2^Rational[1, 2] $CellContext`kappa^2)^Rational[1, 2] - 
                    2 $CellContext`kappa^2 (7 - 14 2^Rational[1, 2] - 
                    9 $CellContext`kappa^2 + 
                    4 2^Rational[
                    1, 2] $CellContext`kappa^2) - $CellContext`kappa^4 (7 - 
                    14 2^Rational[1, 2] - 9 $CellContext`kappa^2 + 
                    4 2^Rational[1, 2] $CellContext`kappa^2))^Rational[1, 2]/
                    Abs[-7 + $CellContext`kappa^2 - 2 
                    2^Rational[
                    1, 2] $CellContext`kappa^2 + $CellContext`kappa (-7 + 
                    14 2^Rational[1, 2] + 9 $CellContext`kappa^2 - 4 
                    2^Rational[1, 2] $CellContext`kappa^2)^Rational[1, 2]]) - 
                  7 $CellContext`kappa (-7 + 14 2^Rational[1, 2] + 
                    9 $CellContext`kappa^2 - 4 
                    2^Rational[1, 2] $CellContext`kappa^2)^
                   Rational[
                    1, 2] ((84 $CellContext`kappa^2 + 
                    28 2^Rational[1, 2] $CellContext`kappa^2 + 
                    33 $CellContext`kappa^4 + 
                    18 2^Rational[1, 2] $CellContext`kappa^4 - 
                    9 $CellContext`kappa^6 + 
                    4 2^Rational[1, 2] $CellContext`kappa^6 - 
                    20 $CellContext`kappa^3 (-7 + 14 2^Rational[1, 2] + 
                    9 $CellContext`kappa^2 - 4 
                    2^Rational[1, 2] $CellContext`kappa^2)^Rational[1, 2] - 
                    16 2^Rational[1, 2] $CellContext`kappa^3 (-7 + 
                    14 2^Rational[1, 2] + 9 $CellContext`kappa^2 - 4 
                    2^Rational[1, 2] $CellContext`kappa^2)^Rational[1, 2] - 
                    2 $CellContext`kappa^2 (7 - 14 2^Rational[1, 2] - 
                    9 $CellContext`kappa^2 + 
                    4 2^Rational[
                    1, 2] $CellContext`kappa^2) - $CellContext`kappa^4 (7 - 
                    14 2^Rational[1, 2] - 9 $CellContext`kappa^2 + 
                    4 2^Rational[1, 2] $CellContext`kappa^2))^Rational[1, 2]/
                   Abs[-7 + $CellContext`kappa^2 - 2 
                    2^Rational[
                    1, 2] $CellContext`kappa^2 + $CellContext`kappa (-7 + 
                    14 2^Rational[1, 2] + 9 $CellContext`kappa^2 - 4 
                    2^Rational[1, 2] $CellContext`kappa^2)^Rational[1, 2]])) == 
                0], 7], "Tooltip"]& ], "IconizedCustomName", StripOnInput -> 
            False], 
           GridBox[{{
              RowBox[{
                TagBox["\"Head: \"", "IconizedLabel"], "\[InvisibleSpace]", 
                TagBox["And", "IconizedItem"]}]}, {
              RowBox[{
                TagBox["\"Byte count: \"", "IconizedLabel"], 
                "\[InvisibleSpace]", 
                TagBox["33152", "IconizedItem"]}]}}, 
            GridBoxAlignment -> {"Columns" -> {{Left}}}, DefaultBaseStyle -> 
            "Column", 
            GridBoxItemSize -> {
             "Columns" -> {{Automatic}}, "Rows" -> {{Automatic}}}], 
           Dynamic[Typeset`open]}, "IconizedObject"]], 
        And[
         Element[
          C[1], Integers], 
         Rational[
           1, 7] (-$CellContext`kappa^2 - 2 
            2^Rational[
              1, 2] $CellContext`kappa^2 - $CellContext`kappa^4 + \
$CellContext`kappa (-7 + 14 2^Rational[1, 2] + 9 $CellContext`kappa^2 - 4 
               2^Rational[1, 2] $CellContext`kappa^2)^Rational[1, 2])^(-1) (
           14 $CellContext`kappa^2 + 21 2^Rational[1, 2] $CellContext`kappa^2 - 
           6 $CellContext`kappa^3 (-7 + 14 2^Rational[1, 2] + 
             9 $CellContext`kappa^2 - 4 
             2^Rational[1, 2] $CellContext`kappa^2)^Rational[1, 2] - 5 
           2^Rational[1, 2] $CellContext`kappa^3 (-7 + 14 2^Rational[1, 2] + 
             9 $CellContext`kappa^2 - 4 
             2^Rational[1, 2] $CellContext`kappa^2)^Rational[1, 2] + 
           7 $CellContext`kappa^2 ((84 $CellContext`kappa^2 + 
               28 2^Rational[1, 2] $CellContext`kappa^2 + 
               33 $CellContext`kappa^4 + 
               18 2^Rational[1, 2] $CellContext`kappa^4 - 
               9 $CellContext`kappa^6 + 
               4 2^Rational[1, 2] $CellContext`kappa^6 - 
               20 $CellContext`kappa^3 (-7 + 14 2^Rational[1, 2] + 
                 9 $CellContext`kappa^2 - 4 
                 2^Rational[1, 2] $CellContext`kappa^2)^Rational[1, 2] - 16 
               2^Rational[1, 2] $CellContext`kappa^3 (-7 + 
                 14 2^Rational[1, 2] + 9 $CellContext`kappa^2 - 4 
                 2^Rational[1, 2] $CellContext`kappa^2)^Rational[1, 2] - 
               2 $CellContext`kappa^2 (7 - 14 2^Rational[1, 2] - 
                9 $CellContext`kappa^2 + 
                4 2^Rational[
                   1, 2] $CellContext`kappa^2) - $CellContext`kappa^4 (7 - 14 
                2^Rational[1, 2] - 9 $CellContext`kappa^2 + 
                4 2^Rational[1, 2] $CellContext`kappa^2))^Rational[1, 2]/
             Abs[-7 + $CellContext`kappa^2 - 2 
              2^Rational[
                1, 2] $CellContext`kappa^2 + $CellContext`kappa (-7 + 
                 14 2^Rational[1, 2] + 9 $CellContext`kappa^2 - 4 
                 2^Rational[1, 2] $CellContext`kappa^2)^Rational[1, 2]]) + 
           14 2^Rational[
              1, 2] $CellContext`kappa^2 ((84 $CellContext`kappa^2 + 
               28 2^Rational[1, 2] $CellContext`kappa^2 + 
               33 $CellContext`kappa^4 + 
               18 2^Rational[1, 2] $CellContext`kappa^4 - 
               9 $CellContext`kappa^6 + 
               4 2^Rational[1, 2] $CellContext`kappa^6 - 
               20 $CellContext`kappa^3 (-7 + 14 2^Rational[1, 2] + 
                 9 $CellContext`kappa^2 - 4 
                 2^Rational[1, 2] $CellContext`kappa^2)^Rational[1, 2] - 16 
               2^Rational[1, 2] $CellContext`kappa^3 (-7 + 
                 14 2^Rational[1, 2] + 9 $CellContext`kappa^2 - 4 
                 2^Rational[1, 2] $CellContext`kappa^2)^Rational[1, 2] - 
               2 $CellContext`kappa^2 (7 - 14 2^Rational[1, 2] - 
                9 $CellContext`kappa^2 + 
                4 2^Rational[
                   1, 2] $CellContext`kappa^2) - $CellContext`kappa^4 (7 - 14 
                2^Rational[1, 2] - 9 $CellContext`kappa^2 + 
                4 2^Rational[1, 2] $CellContext`kappa^2))^Rational[1, 2]/
             Abs[-7 + $CellContext`kappa^2 - 2 
              2^Rational[
                1, 2] $CellContext`kappa^2 + $CellContext`kappa (-7 + 
                 14 2^Rational[1, 2] + 9 $CellContext`kappa^2 - 4 
                 2^Rational[1, 2] $CellContext`kappa^2)^Rational[1, 2]]) + 
           7 $CellContext`kappa^4 ((84 $CellContext`kappa^2 + 
               28 2^Rational[1, 2] $CellContext`kappa^2 + 
               33 $CellContext`kappa^4 + 
               18 2^Rational[1, 2] $CellContext`kappa^4 - 
               9 $CellContext`kappa^6 + 
               4 2^Rational[1, 2] $CellContext`kappa^6 - 
               20 $CellContext`kappa^3 (-7 + 14 2^Rational[1, 2] + 
                 9 $CellContext`kappa^2 - 4 
                 2^Rational[1, 2] $CellContext`kappa^2)^Rational[1, 2] - 16 
               2^Rational[1, 2] $CellContext`kappa^3 (-7 + 
                 14 2^Rational[1, 2] + 9 $CellContext`kappa^2 - 4 
                 2^Rational[1, 2] $CellContext`kappa^2)^Rational[1, 2] - 
               2 $CellContext`kappa^2 (7 - 14 2^Rational[1, 2] - 
                9 $CellContext`kappa^2 + 
                4 2^Rational[
                   1, 2] $CellContext`kappa^2) - $CellContext`kappa^4 (7 - 14 
                2^Rational[1, 2] - 9 $CellContext`kappa^2 + 
                4 2^Rational[1, 2] $CellContext`kappa^2))^Rational[1, 2]/
             Abs[-7 + $CellContext`kappa^2 - 2 
              2^Rational[
                1, 2] $CellContext`kappa^2 + $CellContext`kappa (-7 + 
                 14 2^Rational[1, 2] + 9 $CellContext`kappa^2 - 4 
                 2^Rational[1, 2] $CellContext`kappa^2)^Rational[1, 2]]) - 
           7 $CellContext`kappa (-7 + 14 2^Rational[1, 2] + 
             9 $CellContext`kappa^2 - 4 
             2^Rational[1, 2] $CellContext`kappa^2)^
            Rational[
             1, 2] ((84 $CellContext`kappa^2 + 
              28 2^Rational[1, 2] $CellContext`kappa^2 + 
              33 $CellContext`kappa^4 + 
              18 2^Rational[1, 2] $CellContext`kappa^4 - 
              9 $CellContext`kappa^6 + 
              4 2^Rational[1, 2] $CellContext`kappa^6 - 
              20 $CellContext`kappa^3 (-7 + 14 2^Rational[1, 2] + 
                9 $CellContext`kappa^2 - 4 
                2^Rational[1, 2] $CellContext`kappa^2)^Rational[1, 2] - 16 
              2^Rational[1, 2] $CellContext`kappa^3 (-7 + 14 2^Rational[1, 2] + 
                9 $CellContext`kappa^2 - 4 
                2^Rational[1, 2] $CellContext`kappa^2)^Rational[1, 2] - 
              2 $CellContext`kappa^2 (7 - 14 2^Rational[1, 2] - 
               9 $CellContext`kappa^2 + 
               4 2^Rational[
                  1, 2] $CellContext`kappa^2) - $CellContext`kappa^4 (7 - 14 
               2^Rational[1, 2] - 9 $CellContext`kappa^2 + 
               4 2^Rational[1, 2] $CellContext`kappa^2))^Rational[1, 2]/
            Abs[-7 + $CellContext`kappa^2 - 2 
             2^Rational[
               1, 2] $CellContext`kappa^2 + $CellContext`kappa (-7 + 
                14 2^Rational[1, 2] + 9 $CellContext`kappa^2 - 4 
                2^Rational[1, 2] $CellContext`kappa^2)^Rational[1, 2]])) == 
         0], SelectWithContents -> True, Selectable -> False]},
      "ConditionalExpression"]}], "}"}], ",", 
   RowBox[{"{", 
    RowBox[{"theta", "\[Rule]", 
     TemplateBox[{
       RowBox[{
         RowBox[{"2", " ", 
           RowBox[{"ArcTan", "[", 
             FractionBox[
              SqrtBox[
               RowBox[{"7", "-", 
                 RowBox[{"2", " ", 
                   SuperscriptBox["kappa", "2"]}], "+", 
                 RowBox[{"4", " ", 
                   SqrtBox["2"], " ", 
                   SuperscriptBox["kappa", "2"]}], "-", 
                 RowBox[{"2", " ", "kappa", " ", 
                   SqrtBox[
                    RowBox[{
                    RowBox[{"-", "7"}], "+", 
                    RowBox[{"14", " ", 
                    SqrtBox["2"]}], "+", 
                    RowBox[{"9", " ", 
                    SuperscriptBox["kappa", "2"]}], "-", 
                    RowBox[{"4", " ", 
                    SqrtBox["2"], " ", 
                    SuperscriptBox["kappa", "2"]}]}]]}]}]], 
              SqrtBox["7"]], "]"}]}], "+", 
         RowBox[{"2", " ", "\[Pi]", " ", 
           TemplateBox[{"1"}, "C"]}]}], 
       InterpretationBox[
        DynamicModuleBox[{Typeset`open = False}, 
         TemplateBox[{"Expression", 
           StyleBox[
            TagBox[
             TooltipBox["\"condition\"", 
              TagBox[
               RowBox[{
                 RowBox[{
                   TemplateBox[{"1"}, "C"], "\[Element]", 
                   TemplateBox[{}, "Integers"]}], "&&", 
                 RowBox[{
                   FractionBox[
                    RowBox[{
                    RowBox[{"14", " ", 
                    SuperscriptBox["kappa", "2"]}], "+", 
                    RowBox[{"\[LeftSkeleton]", "6", "\[RightSkeleton]"}], "+", 
                    FractionBox[
                    RowBox[{"\[LeftSkeleton]", "1", "\[RightSkeleton]"}], 
                    RowBox[{"\[LeftSkeleton]", "1", "\[RightSkeleton]"}]], 
                    "+", 
                    FractionBox[
                    RowBox[{"7", " ", 
                    SuperscriptBox["kappa", "4"], " ", 
                    SqrtBox[
                    RowBox[{
                    RowBox[{"84", " ", 
                    SuperscriptBox["kappa", "2"]}], "+", 
                    
                    RowBox[{"\[LeftSkeleton]", "14", 
                    "\[RightSkeleton]"}]}]]}], 
                    RowBox[{"Abs", "[", 
                    RowBox[{
                    RowBox[{"-", "7"}], "+", 
                    SuperscriptBox[
                    RowBox[{"\[LeftSkeleton]", "5", "\[RightSkeleton]"}], 
                    "2"], "-", 
                    RowBox[{"2", " ", 
                    SqrtBox["2"], " ", 
                    RowBox[{"\[LeftSkeleton]", "1", "\[RightSkeleton]"}]}], 
                    "+", 
                    RowBox[{"kappa", " ", 
                    SqrtBox[
                    RowBox[{
                    RowBox[{"-", "7"}], "+", 
                    
                    RowBox[{"\[LeftSkeleton]", "4", 
                    "\[RightSkeleton]"}]}]]}]}], "]"}]], "-", 
                    FractionBox[
                    RowBox[{"7", " ", "kappa", " ", 
                    SqrtBox[
                    RowBox[{
                    RowBox[{"-", "7"}], "+", 
                    RowBox[{"14", " ", 
                    SqrtBox["2"]}], "+", 
                    RowBox[{"9", " ", 
                    SuperscriptBox["kappa", "2"]}], "-", 
                    RowBox[{"4", " ", 
                    SqrtBox["2"], " ", 
                    SuperscriptBox["kappa", "2"]}]}]], " ", 
                    SqrtBox[
                    RowBox[{
                    RowBox[{"84", " ", 
                    SuperscriptBox["kappa", "2"]}], "+", 
                    RowBox[{"28", " ", 
                    SqrtBox["2"], " ", 
                    SuperscriptBox["kappa", "2"]}], "+", 
                    RowBox[{"\[LeftSkeleton]", "13", 
                    "\[RightSkeleton]"}]}]]}], 
                    RowBox[{"Abs", "[", 
                    RowBox[{
                    RowBox[{"-", "7"}], "+", 
                    SuperscriptBox["kappa", "2"], "-", 
                    RowBox[{"2", " ", 
                    SqrtBox["2"], " ", 
                    SuperscriptBox["kappa", "2"]}], "+", 
                    RowBox[{"kappa", " ", 
                    SqrtBox[
                    RowBox[{
                    RowBox[{"-", "7"}], "+", 
                    RowBox[{"14", " ", 
                    SqrtBox["2"]}], "+", 
                    RowBox[{"9", " ", 
                    SuperscriptBox["kappa", "2"]}], "-", 
                    RowBox[{"4", " ", 
                    SqrtBox["2"], " ", 
                    SuperscriptBox["kappa", "2"]}]}]]}]}], "]"}]]}], 
                    RowBox[{"7", " ", 
                    RowBox[{"(", 
                    RowBox[{
                    RowBox[{"-", 
                    SuperscriptBox["kappa", "2"]}], "-", 
                    RowBox[{"2", " ", 
                    SqrtBox["2"], " ", 
                    SuperscriptBox["kappa", "2"]}], "-", 
                    SuperscriptBox["kappa", "4"], "+", 
                    RowBox[{"kappa", " ", 
                    SqrtBox[
                    RowBox[{
                    RowBox[{"-", "7"}], "+", 
                    RowBox[{"14", " ", 
                    SqrtBox["2"]}], "+", 
                    RowBox[{"9", " ", 
                    SuperscriptBox["kappa", "2"]}], "-", 
                    RowBox[{"4", " ", 
                    SqrtBox["2"], " ", 
                    SuperscriptBox["kappa", "2"]}]}]]}]}], ")"}]}]], 
                   "\[Equal]", "0"}]}], Short[#, 7]& ]], Annotation[#, 
              Short[
               And[
                Element[
                 C[1], Integers], 
                Rational[
                  1, 7] (-$CellContext`kappa^2 - 2 
                   2^Rational[
                    1, 2] $CellContext`kappa^2 - $CellContext`kappa^4 + \
$CellContext`kappa (-7 + 14 2^Rational[1, 2] + 9 $CellContext`kappa^2 - 4 
                    2^Rational[1, 2] $CellContext`kappa^2)^
                    Rational[1, 2])^(-1) (14 $CellContext`kappa^2 + 
                  21 2^Rational[1, 2] $CellContext`kappa^2 - 
                  6 $CellContext`kappa^3 (-7 + 14 2^Rational[1, 2] + 
                    9 $CellContext`kappa^2 - 4 
                    2^Rational[1, 2] $CellContext`kappa^2)^Rational[1, 2] - 5 
                  2^Rational[1, 2] $CellContext`kappa^3 (-7 + 
                    14 2^Rational[1, 2] + 9 $CellContext`kappa^2 - 4 
                    2^Rational[1, 2] $CellContext`kappa^2)^Rational[1, 2] + 
                  7 $CellContext`kappa^2 ((84 $CellContext`kappa^2 + 
                    28 2^Rational[1, 2] $CellContext`kappa^2 + 
                    33 $CellContext`kappa^4 + 
                    18 2^Rational[1, 2] $CellContext`kappa^4 - 
                    9 $CellContext`kappa^6 + 
                    4 2^Rational[1, 2] $CellContext`kappa^6 - 
                    20 $CellContext`kappa^3 (-7 + 14 2^Rational[1, 2] + 
                    9 $CellContext`kappa^2 - 4 
                    2^Rational[1, 2] $CellContext`kappa^2)^Rational[1, 2] - 
                    16 2^Rational[1, 2] $CellContext`kappa^3 (-7 + 
                    14 2^Rational[1, 2] + 9 $CellContext`kappa^2 - 4 
                    2^Rational[1, 2] $CellContext`kappa^2)^Rational[1, 2] - 
                    2 $CellContext`kappa^2 (7 - 14 2^Rational[1, 2] - 
                    9 $CellContext`kappa^2 + 
                    4 2^Rational[
                    1, 2] $CellContext`kappa^2) - $CellContext`kappa^4 (7 - 
                    14 2^Rational[1, 2] - 9 $CellContext`kappa^2 + 
                    4 2^Rational[1, 2] $CellContext`kappa^2))^Rational[1, 2]/
                    Abs[-7 + $CellContext`kappa^2 - 2 
                    2^Rational[
                    1, 2] $CellContext`kappa^2 + $CellContext`kappa (-7 + 
                    14 2^Rational[1, 2] + 9 $CellContext`kappa^2 - 4 
                    2^Rational[1, 2] $CellContext`kappa^2)^Rational[1, 2]]) + 
                  14 2^Rational[
                    1, 2] $CellContext`kappa^2 ((84 $CellContext`kappa^2 + 
                    28 2^Rational[1, 2] $CellContext`kappa^2 + 
                    33 $CellContext`kappa^4 + 
                    18 2^Rational[1, 2] $CellContext`kappa^4 - 
                    9 $CellContext`kappa^6 + 
                    4 2^Rational[1, 2] $CellContext`kappa^6 - 
                    20 $CellContext`kappa^3 (-7 + 14 2^Rational[1, 2] + 
                    9 $CellContext`kappa^2 - 4 
                    2^Rational[1, 2] $CellContext`kappa^2)^Rational[1, 2] - 
                    16 2^Rational[1, 2] $CellContext`kappa^3 (-7 + 
                    14 2^Rational[1, 2] + 9 $CellContext`kappa^2 - 4 
                    2^Rational[1, 2] $CellContext`kappa^2)^Rational[1, 2] - 
                    2 $CellContext`kappa^2 (7 - 14 2^Rational[1, 2] - 
                    9 $CellContext`kappa^2 + 
                    4 2^Rational[
                    1, 2] $CellContext`kappa^2) - $CellContext`kappa^4 (7 - 
                    14 2^Rational[1, 2] - 9 $CellContext`kappa^2 + 
                    4 2^Rational[1, 2] $CellContext`kappa^2))^Rational[1, 2]/
                    Abs[-7 + $CellContext`kappa^2 - 2 
                    2^Rational[
                    1, 2] $CellContext`kappa^2 + $CellContext`kappa (-7 + 
                    14 2^Rational[1, 2] + 9 $CellContext`kappa^2 - 4 
                    2^Rational[1, 2] $CellContext`kappa^2)^Rational[1, 2]]) + 
                  7 $CellContext`kappa^4 ((84 $CellContext`kappa^2 + 
                    28 2^Rational[1, 2] $CellContext`kappa^2 + 
                    33 $CellContext`kappa^4 + 
                    18 2^Rational[1, 2] $CellContext`kappa^4 - 
                    9 $CellContext`kappa^6 + 
                    4 2^Rational[1, 2] $CellContext`kappa^6 - 
                    20 $CellContext`kappa^3 (-7 + 14 2^Rational[1, 2] + 
                    9 $CellContext`kappa^2 - 4 
                    2^Rational[1, 2] $CellContext`kappa^2)^Rational[1, 2] - 
                    16 2^Rational[1, 2] $CellContext`kappa^3 (-7 + 
                    14 2^Rational[1, 2] + 9 $CellContext`kappa^2 - 4 
                    2^Rational[1, 2] $CellContext`kappa^2)^Rational[1, 2] - 
                    2 $CellContext`kappa^2 (7 - 14 2^Rational[1, 2] - 
                    9 $CellContext`kappa^2 + 
                    4 2^Rational[
                    1, 2] $CellContext`kappa^2) - $CellContext`kappa^4 (7 - 
                    14 2^Rational[1, 2] - 9 $CellContext`kappa^2 + 
                    4 2^Rational[1, 2] $CellContext`kappa^2))^Rational[1, 2]/
                    Abs[-7 + $CellContext`kappa^2 - 2 
                    2^Rational[
                    1, 2] $CellContext`kappa^2 + $CellContext`kappa (-7 + 
                    14 2^Rational[1, 2] + 9 $CellContext`kappa^2 - 4 
                    2^Rational[1, 2] $CellContext`kappa^2)^Rational[1, 2]]) - 
                  7 $CellContext`kappa (-7 + 14 2^Rational[1, 2] + 
                    9 $CellContext`kappa^2 - 4 
                    2^Rational[1, 2] $CellContext`kappa^2)^
                   Rational[
                    1, 2] ((84 $CellContext`kappa^2 + 
                    28 2^Rational[1, 2] $CellContext`kappa^2 + 
                    33 $CellContext`kappa^4 + 
                    18 2^Rational[1, 2] $CellContext`kappa^4 - 
                    9 $CellContext`kappa^6 + 
                    4 2^Rational[1, 2] $CellContext`kappa^6 - 
                    20 $CellContext`kappa^3 (-7 + 14 2^Rational[1, 2] + 
                    9 $CellContext`kappa^2 - 4 
                    2^Rational[1, 2] $CellContext`kappa^2)^Rational[1, 2] - 
                    16 2^Rational[1, 2] $CellContext`kappa^3 (-7 + 
                    14 2^Rational[1, 2] + 9 $CellContext`kappa^2 - 4 
                    2^Rational[1, 2] $CellContext`kappa^2)^Rational[1, 2] - 
                    2 $CellContext`kappa^2 (7 - 14 2^Rational[1, 2] - 
                    9 $CellContext`kappa^2 + 
                    4 2^Rational[
                    1, 2] $CellContext`kappa^2) - $CellContext`kappa^4 (7 - 
                    14 2^Rational[1, 2] - 9 $CellContext`kappa^2 + 
                    4 2^Rational[1, 2] $CellContext`kappa^2))^Rational[1, 2]/
                   Abs[-7 + $CellContext`kappa^2 - 2 
                    2^Rational[
                    1, 2] $CellContext`kappa^2 + $CellContext`kappa (-7 + 
                    14 2^Rational[1, 2] + 9 $CellContext`kappa^2 - 4 
                    2^Rational[1, 2] $CellContext`kappa^2)^Rational[1, 2]])) == 
                0], 7], "Tooltip"]& ], "IconizedCustomName", StripOnInput -> 
            False], 
           GridBox[{{
              RowBox[{
                TagBox["\"Head: \"", "IconizedLabel"], "\[InvisibleSpace]", 
                TagBox["And", "IconizedItem"]}]}, {
              RowBox[{
                TagBox["\"Byte count: \"", "IconizedLabel"], 
                "\[InvisibleSpace]", 
                TagBox["33152", "IconizedItem"]}]}}, 
            GridBoxAlignment -> {"Columns" -> {{Left}}}, DefaultBaseStyle -> 
            "Column", 
            GridBoxItemSize -> {
             "Columns" -> {{Automatic}}, "Rows" -> {{Automatic}}}], 
           Dynamic[Typeset`open]}, "IconizedObject"]], 
        And[
         Element[
          C[1], Integers], 
         Rational[
           1, 7] (-$CellContext`kappa^2 - 2 
            2^Rational[
              1, 2] $CellContext`kappa^2 - $CellContext`kappa^4 + \
$CellContext`kappa (-7 + 14 2^Rational[1, 2] + 9 $CellContext`kappa^2 - 4 
               2^Rational[1, 2] $CellContext`kappa^2)^Rational[1, 2])^(-1) (
           14 $CellContext`kappa^2 + 21 2^Rational[1, 2] $CellContext`kappa^2 - 
           6 $CellContext`kappa^3 (-7 + 14 2^Rational[1, 2] + 
             9 $CellContext`kappa^2 - 4 
             2^Rational[1, 2] $CellContext`kappa^2)^Rational[1, 2] - 5 
           2^Rational[1, 2] $CellContext`kappa^3 (-7 + 14 2^Rational[1, 2] + 
             9 $CellContext`kappa^2 - 4 
             2^Rational[1, 2] $CellContext`kappa^2)^Rational[1, 2] + 
           7 $CellContext`kappa^2 ((84 $CellContext`kappa^2 + 
               28 2^Rational[1, 2] $CellContext`kappa^2 + 
               33 $CellContext`kappa^4 + 
               18 2^Rational[1, 2] $CellContext`kappa^4 - 
               9 $CellContext`kappa^6 + 
               4 2^Rational[1, 2] $CellContext`kappa^6 - 
               20 $CellContext`kappa^3 (-7 + 14 2^Rational[1, 2] + 
                 9 $CellContext`kappa^2 - 4 
                 2^Rational[1, 2] $CellContext`kappa^2)^Rational[1, 2] - 16 
               2^Rational[1, 2] $CellContext`kappa^3 (-7 + 
                 14 2^Rational[1, 2] + 9 $CellContext`kappa^2 - 4 
                 2^Rational[1, 2] $CellContext`kappa^2)^Rational[1, 2] - 
               2 $CellContext`kappa^2 (7 - 14 2^Rational[1, 2] - 
                9 $CellContext`kappa^2 + 
                4 2^Rational[
                   1, 2] $CellContext`kappa^2) - $CellContext`kappa^4 (7 - 14 
                2^Rational[1, 2] - 9 $CellContext`kappa^2 + 
                4 2^Rational[1, 2] $CellContext`kappa^2))^Rational[1, 2]/
             Abs[-7 + $CellContext`kappa^2 - 2 
              2^Rational[
                1, 2] $CellContext`kappa^2 + $CellContext`kappa (-7 + 
                 14 2^Rational[1, 2] + 9 $CellContext`kappa^2 - 4 
                 2^Rational[1, 2] $CellContext`kappa^2)^Rational[1, 2]]) + 
           14 2^Rational[
              1, 2] $CellContext`kappa^2 ((84 $CellContext`kappa^2 + 
               28 2^Rational[1, 2] $CellContext`kappa^2 + 
               33 $CellContext`kappa^4 + 
               18 2^Rational[1, 2] $CellContext`kappa^4 - 
               9 $CellContext`kappa^6 + 
               4 2^Rational[1, 2] $CellContext`kappa^6 - 
               20 $CellContext`kappa^3 (-7 + 14 2^Rational[1, 2] + 
                 9 $CellContext`kappa^2 - 4 
                 2^Rational[1, 2] $CellContext`kappa^2)^Rational[1, 2] - 16 
               2^Rational[1, 2] $CellContext`kappa^3 (-7 + 
                 14 2^Rational[1, 2] + 9 $CellContext`kappa^2 - 4 
                 2^Rational[1, 2] $CellContext`kappa^2)^Rational[1, 2] - 
               2 $CellContext`kappa^2 (7 - 14 2^Rational[1, 2] - 
                9 $CellContext`kappa^2 + 
                4 2^Rational[
                   1, 2] $CellContext`kappa^2) - $CellContext`kappa^4 (7 - 14 
                2^Rational[1, 2] - 9 $CellContext`kappa^2 + 
                4 2^Rational[1, 2] $CellContext`kappa^2))^Rational[1, 2]/
             Abs[-7 + $CellContext`kappa^2 - 2 
              2^Rational[
                1, 2] $CellContext`kappa^2 + $CellContext`kappa (-7 + 
                 14 2^Rational[1, 2] + 9 $CellContext`kappa^2 - 4 
                 2^Rational[1, 2] $CellContext`kappa^2)^Rational[1, 2]]) + 
           7 $CellContext`kappa^4 ((84 $CellContext`kappa^2 + 
               28 2^Rational[1, 2] $CellContext`kappa^2 + 
               33 $CellContext`kappa^4 + 
               18 2^Rational[1, 2] $CellContext`kappa^4 - 
               9 $CellContext`kappa^6 + 
               4 2^Rational[1, 2] $CellContext`kappa^6 - 
               20 $CellContext`kappa^3 (-7 + 14 2^Rational[1, 2] + 
                 9 $CellContext`kappa^2 - 4 
                 2^Rational[1, 2] $CellContext`kappa^2)^Rational[1, 2] - 16 
               2^Rational[1, 2] $CellContext`kappa^3 (-7 + 
                 14 2^Rational[1, 2] + 9 $CellContext`kappa^2 - 4 
                 2^Rational[1, 2] $CellContext`kappa^2)^Rational[1, 2] - 
               2 $CellContext`kappa^2 (7 - 14 2^Rational[1, 2] - 
                9 $CellContext`kappa^2 + 
                4 2^Rational[
                   1, 2] $CellContext`kappa^2) - $CellContext`kappa^4 (7 - 14 
                2^Rational[1, 2] - 9 $CellContext`kappa^2 + 
                4 2^Rational[1, 2] $CellContext`kappa^2))^Rational[1, 2]/
             Abs[-7 + $CellContext`kappa^2 - 2 
              2^Rational[
                1, 2] $CellContext`kappa^2 + $CellContext`kappa (-7 + 
                 14 2^Rational[1, 2] + 9 $CellContext`kappa^2 - 4 
                 2^Rational[1, 2] $CellContext`kappa^2)^Rational[1, 2]]) - 
           7 $CellContext`kappa (-7 + 14 2^Rational[1, 2] + 
             9 $CellContext`kappa^2 - 4 
             2^Rational[1, 2] $CellContext`kappa^2)^
            Rational[
             1, 2] ((84 $CellContext`kappa^2 + 
              28 2^Rational[1, 2] $CellContext`kappa^2 + 
              33 $CellContext`kappa^4 + 
              18 2^Rational[1, 2] $CellContext`kappa^4 - 
              9 $CellContext`kappa^6 + 
              4 2^Rational[1, 2] $CellContext`kappa^6 - 
              20 $CellContext`kappa^3 (-7 + 14 2^Rational[1, 2] + 
                9 $CellContext`kappa^2 - 4 
                2^Rational[1, 2] $CellContext`kappa^2)^Rational[1, 2] - 16 
              2^Rational[1, 2] $CellContext`kappa^3 (-7 + 14 2^Rational[1, 2] + 
                9 $CellContext`kappa^2 - 4 
                2^Rational[1, 2] $CellContext`kappa^2)^Rational[1, 2] - 
              2 $CellContext`kappa^2 (7 - 14 2^Rational[1, 2] - 
               9 $CellContext`kappa^2 + 
               4 2^Rational[
                  1, 2] $CellContext`kappa^2) - $CellContext`kappa^4 (7 - 14 
               2^Rational[1, 2] - 9 $CellContext`kappa^2 + 
               4 2^Rational[1, 2] $CellContext`kappa^2))^Rational[1, 2]/
            Abs[-7 + $CellContext`kappa^2 - 2 
             2^Rational[
               1, 2] $CellContext`kappa^2 + $CellContext`kappa (-7 + 
                14 2^Rational[1, 2] + 9 $CellContext`kappa^2 - 4 
                2^Rational[1, 2] $CellContext`kappa^2)^Rational[1, 2]])) == 
         0], SelectWithContents -> True, Selectable -> False]},
      "ConditionalExpression"]}], "}"}], ",", 
   RowBox[{"{", 
    RowBox[{"theta", "\[Rule]", 
     TemplateBox[{
       RowBox[{
         RowBox[{
           RowBox[{"-", "2"}], " ", 
           RowBox[{"ArcTan", "[", 
             FractionBox[
              SqrtBox[
               RowBox[{"7", "-", 
                 RowBox[{"2", " ", 
                   SuperscriptBox["kappa", "2"]}], "+", 
                 RowBox[{"4", " ", 
                   SqrtBox["2"], " ", 
                   SuperscriptBox["kappa", "2"]}], "+", 
                 RowBox[{"2", " ", "kappa", " ", 
                   SqrtBox[
                    RowBox[{
                    RowBox[{"-", "7"}], "+", 
                    RowBox[{"14", " ", 
                    SqrtBox["2"]}], "+", 
                    RowBox[{"9", " ", 
                    SuperscriptBox["kappa", "2"]}], "-", 
                    RowBox[{"4", " ", 
                    SqrtBox["2"], " ", 
                    SuperscriptBox["kappa", "2"]}]}]]}]}]], 
              SqrtBox["7"]], "]"}]}], "+", 
         RowBox[{"2", " ", "\[Pi]", " ", 
           TemplateBox[{"1"}, "C"]}]}], 
       InterpretationBox[
        DynamicModuleBox[{Typeset`open = False}, 
         TemplateBox[{"Expression", 
           StyleBox[
            TagBox[
             TooltipBox["\"condition\"", 
              TagBox[
               RowBox[{
                 RowBox[{
                   TemplateBox[{"1"}, "C"], "\[Element]", 
                   TemplateBox[{}, "Integers"]}], "&&", 
                 RowBox[{
                   FractionBox[
                    RowBox[{"\[LeftSkeleton]", "1", "\[RightSkeleton]"}], 
                    RowBox[{"7", " ", 
                    RowBox[{"(", 
                    RowBox[{
                    SuperscriptBox["kappa", "2"], "+", 
                    RowBox[{"2", " ", 
                    SqrtBox["2"], " ", 
                    SuperscriptBox["kappa", "2"]}], "+", 
                    SuperscriptBox["kappa", "4"], "+", 
                    RowBox[{"kappa", " ", 
                    SqrtBox[
                    RowBox[{
                    RowBox[{"-", "7"}], "+", 
                    RowBox[{"14", " ", 
                    SqrtBox["2"]}], "+", 
                    RowBox[{"9", " ", 
                    SuperscriptBox["kappa", "2"]}], "-", 
                    RowBox[{"4", " ", 
                    SqrtBox["2"], " ", 
                    SuperscriptBox["kappa", "2"]}]}]]}]}], ")"}]}]], 
                   "\[Equal]", "0"}]}], Short[#, 7]& ]], Annotation[#, 
              Short[
               And[
                Element[
                 C[1], Integers], 
                Rational[
                  1, 7] ($CellContext`kappa^2 + 
                   2 2^Rational[
                    1, 2] $CellContext`kappa^2 + $CellContext`kappa^4 + \
$CellContext`kappa (-7 + 14 2^Rational[1, 2] + 9 $CellContext`kappa^2 - 4 
                    2^Rational[1, 2] $CellContext`kappa^2)^
                    Rational[1, 2])^(-1) ((-14) $CellContext`kappa^2 - 21 
                  2^Rational[1, 2] $CellContext`kappa^2 - 
                  6 $CellContext`kappa^3 (-7 + 14 2^Rational[1, 2] + 
                    9 $CellContext`kappa^2 - 4 
                    2^Rational[1, 2] $CellContext`kappa^2)^Rational[1, 2] - 5 
                  2^Rational[1, 2] $CellContext`kappa^3 (-7 + 
                    14 2^Rational[1, 2] + 9 $CellContext`kappa^2 - 4 
                    2^Rational[1, 2] $CellContext`kappa^2)^Rational[1, 2] - 
                  7 $CellContext`kappa^2 ((84 $CellContext`kappa^2 + 
                    28 2^Rational[1, 2] $CellContext`kappa^2 + 
                    33 $CellContext`kappa^4 + 
                    18 2^Rational[1, 2] $CellContext`kappa^4 - 
                    9 $CellContext`kappa^6 + 
                    4 2^Rational[1, 2] $CellContext`kappa^6 + 
                    20 $CellContext`kappa^3 (-7 + 14 2^Rational[1, 2] + 
                    9 $CellContext`kappa^2 - 4 
                    2^Rational[1, 2] $CellContext`kappa^2)^Rational[1, 2] + 
                    16 2^Rational[1, 2] $CellContext`kappa^3 (-7 + 
                    14 2^Rational[1, 2] + 9 $CellContext`kappa^2 - 4 
                    2^Rational[1, 2] $CellContext`kappa^2)^Rational[1, 2] - 
                    2 $CellContext`kappa^2 (7 - 14 2^Rational[1, 2] - 
                    9 $CellContext`kappa^2 + 
                    4 2^Rational[
                    1, 2] $CellContext`kappa^2) - $CellContext`kappa^4 (7 - 
                    14 2^Rational[1, 2] - 9 $CellContext`kappa^2 + 
                    4 2^Rational[1, 2] $CellContext`kappa^2))^Rational[1, 2]/
                   Abs[7 - $CellContext`kappa^2 + 
                    2 2^Rational[
                    1, 2] $CellContext`kappa^2 + $CellContext`kappa (-7 + 
                    14 2^Rational[1, 2] + 9 $CellContext`kappa^2 - 4 
                    2^Rational[1, 2] $CellContext`kappa^2)^Rational[1, 2]]) - 
                  14 2^Rational[
                    1, 2] $CellContext`kappa^2 ((84 $CellContext`kappa^2 + 
                    28 2^Rational[1, 2] $CellContext`kappa^2 + 
                    33 $CellContext`kappa^4 + 
                    18 2^Rational[1, 2] $CellContext`kappa^4 - 
                    9 $CellContext`kappa^6 + 
                    4 2^Rational[1, 2] $CellContext`kappa^6 + 
                    20 $CellContext`kappa^3 (-7 + 14 2^Rational[1, 2] + 
                    9 $CellContext`kappa^2 - 4 
                    2^Rational[1, 2] $CellContext`kappa^2)^Rational[1, 2] + 
                    16 2^Rational[1, 2] $CellContext`kappa^3 (-7 + 
                    14 2^Rational[1, 2] + 9 $CellContext`kappa^2 - 4 
                    2^Rational[1, 2] $CellContext`kappa^2)^Rational[1, 2] - 
                    2 $CellContext`kappa^2 (7 - 14 2^Rational[1, 2] - 
                    9 $CellContext`kappa^2 + 
                    4 2^Rational[
                    1, 2] $CellContext`kappa^2) - $CellContext`kappa^4 (7 - 
                    14 2^Rational[1, 2] - 9 $CellContext`kappa^2 + 
                    4 2^Rational[1, 2] $CellContext`kappa^2))^Rational[1, 2]/
                   Abs[7 - $CellContext`kappa^2 + 
                    2 2^Rational[
                    1, 2] $CellContext`kappa^2 + $CellContext`kappa (-7 + 
                    14 2^Rational[1, 2] + 9 $CellContext`kappa^2 - 4 
                    2^Rational[1, 2] $CellContext`kappa^2)^Rational[1, 2]]) - 
                  7 $CellContext`kappa^4 ((84 $CellContext`kappa^2 + 
                    28 2^Rational[1, 2] $CellContext`kappa^2 + 
                    33 $CellContext`kappa^4 + 
                    18 2^Rational[1, 2] $CellContext`kappa^4 - 
                    9 $CellContext`kappa^6 + 
                    4 2^Rational[1, 2] $CellContext`kappa^6 + 
                    20 $CellContext`kappa^3 (-7 + 14 2^Rational[1, 2] + 
                    9 $CellContext`kappa^2 - 4 
                    2^Rational[1, 2] $CellContext`kappa^2)^Rational[1, 2] + 
                    16 2^Rational[1, 2] $CellContext`kappa^3 (-7 + 
                    14 2^Rational[1, 2] + 9 $CellContext`kappa^2 - 4 
                    2^Rational[1, 2] $CellContext`kappa^2)^Rational[1, 2] - 
                    2 $CellContext`kappa^2 (7 - 14 2^Rational[1, 2] - 
                    9 $CellContext`kappa^2 + 
                    4 2^Rational[
                    1, 2] $CellContext`kappa^2) - $CellContext`kappa^4 (7 - 
                    14 2^Rational[1, 2] - 9 $CellContext`kappa^2 + 
                    4 2^Rational[1, 2] $CellContext`kappa^2))^Rational[1, 2]/
                   Abs[7 - $CellContext`kappa^2 + 
                    2 2^Rational[
                    1, 2] $CellContext`kappa^2 + $CellContext`kappa (-7 + 
                    14 2^Rational[1, 2] + 9 $CellContext`kappa^2 - 4 
                    2^Rational[1, 2] $CellContext`kappa^2)^Rational[1, 2]]) - 
                  7 $CellContext`kappa (((-7 + 14 2^Rational[1, 2] + 
                    9 $CellContext`kappa^2 - 4 
                    2^Rational[1, 2] $CellContext`kappa^2) (
                    84 $CellContext`kappa^2 + 
                    28 2^Rational[1, 2] $CellContext`kappa^2 + 
                    33 $CellContext`kappa^4 + 
                    18 2^Rational[1, 2] $CellContext`kappa^4 - 
                    9 $CellContext`kappa^6 + 
                    4 2^Rational[1, 2] $CellContext`kappa^6 + 
                    20 $CellContext`kappa^3 (-7 + 14 2^Rational[1, 2] + 
                    9 $CellContext`kappa^2 - 4 
                    2^Rational[1, 2] $CellContext`kappa^2)^Rational[1, 2] + 
                    16 2^Rational[1, 2] $CellContext`kappa^3 (-7 + 
                    14 2^Rational[1, 2] + 9 $CellContext`kappa^2 - 4 
                    2^Rational[1, 2] $CellContext`kappa^2)^Rational[1, 2] - 
                    2 $CellContext`kappa^2 (7 - 14 2^Rational[1, 2] - 
                    9 $CellContext`kappa^2 + 
                    4 2^Rational[
                    1, 2] $CellContext`kappa^2) - $CellContext`kappa^4 (7 - 
                    14 2^Rational[1, 2] - 9 $CellContext`kappa^2 + 
                    4 2^Rational[1, 2] $CellContext`kappa^2)))^Rational[1, 2]/
                   Abs[7 - $CellContext`kappa^2 + 
                    2 2^Rational[
                    1, 2] $CellContext`kappa^2 + $CellContext`kappa (-7 + 
                    14 2^Rational[1, 2] + 9 $CellContext`kappa^2 - 4 
                    2^Rational[1, 2] $CellContext`kappa^2)^Rational[1, 2]])) == 
                0], 7], "Tooltip"]& ], "IconizedCustomName", StripOnInput -> 
            False], 
           GridBox[{{
[truncated: 190,543 more chars]
