# Supplementary material for: Orientation selectivity properties for the affine Gaussian derivative and the affine Gabor models for visual receptive fields
Source: J Comput Neurosci. 2025 Jan 29;53(1):61–98. doi: 10.1007/s10827-024-00888-w (PMC11868404; doi:10.1007/s10827-024-00888-w)
Supplement: Supplementary file 1 — (zip 821 KB) [file 10827_2024_888_MOESM1_ESM.zip › JCompNeuroSci-supplementary-files/ori-sel-gabor.nb]

(* Content-type: application/vnd.wolfram.mathematica *)

(*** Wolfram Notebook File ***)
(* http://www.wolfram.com/nb *)

(* CreatedBy='Mathematica 13.3' *)

(*CacheID: 234*)
(* Internal cache information:
NotebookFileLineBreakTest
NotebookFileLineBreakTest
NotebookDataPosition[       158,          7]
NotebookDataLength[    791414,      14295]
NotebookOptionsPosition[    780523,      14096]
NotebookOutlinePosition[    780917,      14112]
CellTagsIndexPosition[    780874,      14109]
WindowFrame->Normal*)

(* Beginning of Notebook Content *)
Notebook[{
Cell[BoxData[
 StyleBox[
  RowBox[{"(*", " ", 
   RowBox[{
    RowBox[{
    "This", " ", "notebook", " ", "contains", " ", "Mathematica", " ", "code",
      " ", "for", " ", "computing", " ", "the", " ", "orientation", " ", 
     "selectity", " ", "curves", " ", "for", " ", "the", " ", "purely", " ", 
     "spatial", " ", "models", " ", "affine", " ", "Gabor", " ", "models", 
     " ", "of", " ", "receptive", " ", "fields", " ", "in", " ", "Section", 
     " ", "5", "  ", "in", "\[IndentingNewLine]", "\[IndentingNewLine]", 
     "Lindeberg", " ", 
     RowBox[{"(", "2024", ")"}], " ", 
     "\"\<Orientation selectivity properties for the affine Gaussian \
derivative\nand the affine Gabor models for visual receptive fields\>\""}], 
    ",", 
    RowBox[{
    "submitted", " ", "to", " ", "Journal", " ", "of", " ", "Computational", 
     " ", 
     RowBox[{"Neuroscience", "."}]}]}], " ", "*)"}], "Text"]], "Input",
 CellChangeTimes->{{3.939879019060555*^9, 
  3.9398790494273*^9}},ExpressionUUID->"7aeafa2b-3c53-41af-932b-35ec2295ee37"],

Cell[CellGroupData[{

Cell[BoxData[
 RowBox[{"Teven", " ", "=", " ", 
  RowBox[{
   RowBox[{"1", "/", 
    RowBox[{"(", 
     RowBox[{"2", " ", "Pi", " ", "sigma1", " ", "sigma2"}], ")"}]}], 
   RowBox[{"Exp", "[", 
    RowBox[{
     RowBox[{
      RowBox[{"-", 
       RowBox[{"x1", "^", "2"}]}], "/", 
      RowBox[{"(", 
       RowBox[{"2", " ", 
        RowBox[{"sigma1", "^", "2"}]}], ")"}]}], "-", 
     RowBox[{
      RowBox[{"x2", "^", "2"}], "/", 
      RowBox[{"(", 
       RowBox[{"2", " ", 
        RowBox[{"sigma2", "^", "2"}]}], ")"}]}]}], "]"}], " ", 
   RowBox[{"Cos", "[", 
    RowBox[{"nu", " ", "x1"}], "]"}]}]}]], "Input",
 CellChangeTimes->{{3.910140628746304*^9, 3.9101406907537737`*^9}},
 CellLabel->
  "In[220]:=",ExpressionUUID->"c2e6b41a-61b2-4472-bb1b-ed462754badf"],

Cell[BoxData[
 FractionBox[
  RowBox[{
   SuperscriptBox["\[ExponentialE]", 
    RowBox[{
     RowBox[{"-", 
      FractionBox[
       SuperscriptBox["x1", "2"], 
       RowBox[{"2", " ", 
        SuperscriptBox["sigma1", "2"]}]]}], "-", 
     FractionBox[
      SuperscriptBox["x2", "2"], 
      RowBox[{"2", " ", 
       SuperscriptBox["sigma2", "2"]}]]}]], " ", 
   RowBox[{"Cos", "[", 
    RowBox[{"nu", " ", "x1"}], "]"}]}], 
  RowBox[{"2", " ", "\[Pi]", " ", "sigma1", " ", "sigma2"}]]], "Output",
 CellChangeTimes->{3.9101406921521893`*^9},
 CellLabel->
  "Out[220]=",ExpressionUUID->"37e1efd9-91cf-429e-9933-e231c0030329"]
}, Open  ]],

Cell[CellGroupData[{

Cell[BoxData[
 RowBox[{"Todd", " ", "=", " ", 
  RowBox[{
   RowBox[{"1", "/", 
    RowBox[{"(", 
     RowBox[{"2", " ", "Pi", " ", "sigma1", " ", "sigma2"}], ")"}]}], 
   RowBox[{"Exp", "[", 
    RowBox[{
     RowBox[{
      RowBox[{"-", 
       RowBox[{"x1", "^", "2"}]}], "/", 
      RowBox[{"(", 
       RowBox[{"2", " ", 
        RowBox[{"sigma1", "^", "2"}]}], ")"}]}], "-", 
     RowBox[{
      RowBox[{"x2", "^", "2"}], "/", 
      RowBox[{"(", 
       RowBox[{"2", " ", 
        RowBox[{"sigma2", "^", "2"}]}], ")"}]}]}], "]"}], " ", 
   RowBox[{"Sin", "[", 
    RowBox[{"nu", " ", "x1"}], "]"}]}]}]], "Input",
 CellChangeTimes->{{3.910140699116571*^9, 3.910140704047608*^9}},
 CellLabel->
  "In[221]:=",ExpressionUUID->"e5cbdc88-1127-4078-af7b-cb12147a4a63"],

Cell[BoxData[
 FractionBox[
  RowBox[{
   SuperscriptBox["\[ExponentialE]", 
    RowBox[{
     RowBox[{"-", 
      FractionBox[
       SuperscriptBox["x1", "2"], 
       RowBox[{"2", " ", 
        SuperscriptBox["sigma1", "2"]}]]}], "-", 
     FractionBox[
      SuperscriptBox["x2", "2"], 
      RowBox[{"2", " ", 
       SuperscriptBox["sigma2", "2"]}]]}]], " ", 
   RowBox[{"Sin", "[", 
    RowBox[{"nu", " ", "x1"}], "]"}]}], 
  RowBox[{"2", " ", "\[Pi]", " ", "sigma1", " ", "sigma2"}]]], "Output",
 CellChangeTimes->{3.910140706358364*^9},
 CellLabel->
  "Out[221]=",ExpressionUUID->"af0582ec-f337-4f52-ac0a-9d9e2200b808"]
}, Open  ]],

Cell[CellGroupData[{

Cell[BoxData[
 RowBox[{"integrand1", "=", 
  RowBox[{
   RowBox[{"(", 
    RowBox[{"Teven", " ", "/.", 
     RowBox[{"{", 
      RowBox[{
       RowBox[{"x1", "->", "u1"}], ",", 
       RowBox[{"x2", "->", "u2"}]}], "}"}]}], ")"}], 
   RowBox[{"Sin", "[", 
    RowBox[{
     RowBox[{"omega", " ", 
      RowBox[{"Cos", "[", "theta", "]"}], " ", 
      RowBox[{"(", 
       RowBox[{"x", "-", "u1"}], ")"}]}], "+", 
     RowBox[{"omega", " ", 
      RowBox[{"Sin", "[", "theta", "]"}], 
      RowBox[{"(", 
       RowBox[{"y", "-", "u2"}], ")"}]}], "+", "beta"}], "]"}]}]}]], "Input",
 CellChangeTimes->{{3.910140737632428*^9, 3.910140793135312*^9}},
 CellLabel->
  "In[222]:=",ExpressionUUID->"5e8c65c0-1e6f-4f49-87be-02cb0b6b16c0"],

Cell[BoxData[
 FractionBox[
  RowBox[{
   SuperscriptBox["\[ExponentialE]", 
    RowBox[{
     RowBox[{"-", 
      FractionBox[
       SuperscriptBox["u1", "2"], 
       RowBox[{"2", " ", 
        SuperscriptBox["sigma1", "2"]}]]}], "-", 
     FractionBox[
      SuperscriptBox["u2", "2"], 
      RowBox[{"2", " ", 
       SuperscriptBox["sigma2", "2"]}]]}]], " ", 
   RowBox[{"Cos", "[", 
    RowBox[{"nu", " ", "u1"}], "]"}], " ", 
   RowBox[{"Sin", "[", 
    RowBox[{"beta", "+", 
     RowBox[{"omega", " ", 
      RowBox[{"(", 
       RowBox[{
        RowBox[{"-", "u1"}], "+", "x"}], ")"}], " ", 
      RowBox[{"Cos", "[", "theta", "]"}]}], "+", 
     RowBox[{"omega", " ", 
      RowBox[{"(", 
       RowBox[{
        RowBox[{"-", "u2"}], "+", "y"}], ")"}], " ", 
      RowBox[{"Sin", "[", "theta", "]"}]}]}], "]"}]}], 
  RowBox[{"2", " ", "\[Pi]", " ", "sigma1", " ", "sigma2"}]]], "Output",
 CellChangeTimes->{3.910140796460634*^9},
 CellLabel->
  "Out[222]=",ExpressionUUID->"219ca87c-3fbe-4017-90ff-6031957d62d4"]
}, Open  ]],

Cell[CellGroupData[{

Cell[BoxData[
 RowBox[{"integrand2", "=", 
  RowBox[{
   RowBox[{"(", 
    RowBox[{"Todd", " ", "/.", 
     RowBox[{"{", 
      RowBox[{
       RowBox[{"x1", "->", "u1"}], ",", 
       RowBox[{"x2", "->", "u2"}]}], "}"}]}], ")"}], 
   RowBox[{"Sin", "[", 
    RowBox[{
     RowBox[{"omega", " ", 
      RowBox[{"Cos", "[", "theta", "]"}], " ", 
      RowBox[{"(", 
       RowBox[{"x", "-", "u1"}], ")"}]}], "+", 
     RowBox[{"omega", " ", 
      RowBox[{"Sin", "[", "theta", "]"}], 
      RowBox[{"(", 
       RowBox[{"y", "-", "u2"}], ")"}]}], "+", "beta"}], "]"}]}]}]], "Input",
 CellChangeTimes->{{3.910141775090478*^9, 3.910141778885651*^9}},
 CellLabel->
  "In[239]:=",ExpressionUUID->"293f5a18-ad6f-4809-b383-c7775039288d"],

Cell[BoxData[
 FractionBox[
  RowBox[{
   SuperscriptBox["\[ExponentialE]", 
    RowBox[{
     RowBox[{"-", 
      FractionBox[
       SuperscriptBox["u1", "2"], 
       RowBox[{"2", " ", 
        SuperscriptBox["sigma1", "2"]}]]}], "-", 
     FractionBox[
      SuperscriptBox["u2", "2"], 
      RowBox[{"2", " ", 
       SuperscriptBox["sigma2", "2"]}]]}]], " ", 
   RowBox[{"Sin", "[", 
    RowBox[{"nu", " ", "u1"}], "]"}], " ", 
   RowBox[{"Sin", "[", 
    RowBox[{"beta", "+", 
     RowBox[{"omega", " ", 
      RowBox[{"(", 
       RowBox[{
        RowBox[{"-", "u1"}], "+", "x"}], ")"}], " ", 
      RowBox[{"Cos", "[", "theta", "]"}]}], "+", 
     RowBox[{"omega", " ", 
      RowBox[{"(", 
       RowBox[{
        RowBox[{"-", "u2"}], "+", "y"}], ")"}], " ", 
      RowBox[{"Sin", "[", "theta", "]"}]}]}], "]"}]}], 
  RowBox[{"2", " ", "\[Pi]", " ", "sigma1", " ", "sigma2"}]]], "Output",
 CellChangeTimes->{3.910141781201736*^9},
 CellLabel->
  "Out[239]=",ExpressionUUID->"f2b6b1a3-e063-445a-9fe2-a65366473b95"]
}, Open  ]],

Cell[CellGroupData[{

Cell[BoxData[
 RowBox[{"evenresponse", " ", "=", 
  RowBox[{"Integrate", "[", 
   RowBox[{
    RowBox[{"Integrate", "[", 
     RowBox[{"integrand1", ",", 
      RowBox[{"{", 
       RowBox[{"u1", ",", 
        RowBox[{"-", "Infinity"}], ",", "Infinity"}], "}"}], ",", 
      RowBox[{"Assumptions", "->", 
       RowBox[{"{", 
        RowBox[{
         RowBox[{"sigma1", ">", "0"}], ",", 
         RowBox[{
          RowBox[{"Re", "[", 
           RowBox[{"sigma2", "^", "2"}], "]"}], ">", "0"}], ",", 
         RowBox[{"sigma2", ">", "0"}], ",", 
         RowBox[{"omega", ">", "0"}], ",", " ", 
         RowBox[{"Real", "[", "nu", "]"}], ",", 
         RowBox[{"Real", "[", "beta", "]"}], ",", " ", 
         RowBox[{"theta", ">", 
          RowBox[{"-", "Pi"}]}], ",", 
         RowBox[{"theta", "<", "Pi"}]}], "}"}]}]}], "]"}], ",", 
    RowBox[{"{", 
     RowBox[{"u2", ",", 
      RowBox[{"-", "Infinity"}], ",", "Infinity"}], "}"}], ",", 
    RowBox[{"Assumptions", "->", 
     RowBox[{"{", 
      RowBox[{
       RowBox[{"sigma1", ">", "0"}], ",", 
       RowBox[{
        RowBox[{"Re", "[", 
         RowBox[{"sigma2", "^", "2"}], "]"}], ">", "0"}], ",", 
       RowBox[{"sigma2", ">", "0"}], ",", 
       RowBox[{"omega", ">", "0"}], ",", " ", 
       RowBox[{"Real", "[", "nu", "]"}], ",", 
       RowBox[{"Real", "[", "beta", "]"}], ",", " ", 
       RowBox[{"theta", ">", 
        RowBox[{"-", "Pi"}]}], ",", 
       RowBox[{"theta", "<", "Pi"}]}], "}"}]}]}], "]"}]}]], "Input",
 CellChangeTimes->{{3.910140804184667*^9, 3.910140948780332*^9}},
 CellLabel->
  "In[223]:=",ExpressionUUID->"bbf4ae75-5f92-4ef5-b6c4-e950069a9bc1"],

Cell[BoxData[
 RowBox[{
  FractionBox["1", "2"], " ", 
  SuperscriptBox["\[ExponentialE]", 
   RowBox[{
    FractionBox["1", "2"], " ", 
    RowBox[{"(", 
     RowBox[{
      RowBox[{
       RowBox[{"-", 
        SuperscriptBox["nu", "2"]}], " ", 
       SuperscriptBox["sigma1", "2"]}], "-", 
      RowBox[{"2", " ", "nu", " ", "omega", " ", 
       SuperscriptBox["sigma1", "2"], " ", 
       RowBox[{"Cos", "[", "theta", "]"}]}], "-", 
      RowBox[{
       SuperscriptBox["omega", "2"], " ", 
       SuperscriptBox["sigma1", "2"], " ", 
       SuperscriptBox[
        RowBox[{"Cos", "[", "theta", "]"}], "2"]}], "-", 
      RowBox[{
       SuperscriptBox["omega", "2"], " ", 
       SuperscriptBox["sigma2", "2"], " ", 
       SuperscriptBox[
        RowBox[{"Sin", "[", "theta", "]"}], "2"]}]}], ")"}]}]], " ", 
  RowBox[{"(", 
   RowBox[{"1", "+", 
    SuperscriptBox["\[ExponentialE]", 
     RowBox[{"2", " ", "nu", " ", "omega", " ", 
      SuperscriptBox["sigma1", "2"], " ", 
      RowBox[{"Cos", "[", "theta", "]"}]}]]}], ")"}], " ", 
  RowBox[{"Sin", "[", 
   RowBox[{"beta", "+", 
    RowBox[{"omega", " ", "x", " ", 
     RowBox[{"Cos", "[", "theta", "]"}]}], "+", 
    RowBox[{"omega", " ", "y", " ", 
     RowBox[{"Sin", "[", "theta", "]"}]}]}], "]"}]}]], "Output",
 CellChangeTimes->{3.91014126252705*^9},
 CellLabel->
  "Out[223]=",ExpressionUUID->"7c084c8b-908b-4f7b-bcdb-138abee1b019"]
}, Open  ]],

Cell[CellGroupData[{

Cell[BoxData[
 RowBox[{"TeXForm", "[", "evenresponse", "]"}]], "Input",
 CellChangeTimes->{{3.9101424173390093`*^9, 3.9101424229251013`*^9}},
 CellLabel->
  "In[243]:=",ExpressionUUID->"9e7f3f32-f885-4a56-ad21-50d89c2715e9"],

Cell["\<\
\\frac{1}{2} \\left(e^{2 \\nu  \\omega  \\text{sigma1}^2 \\cos (\\theta \
)}+1\\right) \\sin (\\beta
   +\\omega  x \\cos (\\theta )+\\omega  y \\sin (\\theta )) \\exp \
\\left(\\frac{1}{2} \\left(-\\nu
   ^2 \\text{sigma1}^2-2 \\nu  \\omega  \\text{sigma1}^2 \\cos (\\theta \
)-\\omega ^2
   \\text{sigma1}^2 \\cos ^2(\\theta )-\\omega ^2 \\text{sigma2}^2 \\sin \
^2(\\theta
   )\\right)\\right)\
\>", "Output",
 CellChangeTimes->{3.910142424522163*^9},
 CellLabel->
  "Out[243]//TeXForm=",ExpressionUUID->"779c1e3d-ff31-4a7c-b0b6-220bd03d003e"]
}, Open  ]],

Cell[CellGroupData[{

Cell[BoxData[
 RowBox[{"evenresponse", "[", 
  RowBox[{"[", "4", "]"}], "]"}]], "Input",
 CellChangeTimes->{{3.910141409352344*^9, 3.910141411422451*^9}, {
  3.91014144665625*^9, 3.9101414740387897`*^9}},
 CellLabel->
  "In[228]:=",ExpressionUUID->"f8d9ee29-0de4-457f-bdc2-f102b2d52647"],

Cell[BoxData[
 RowBox[{"Sin", "[", 
  RowBox[{"beta", "+", 
   RowBox[{"omega", " ", "x", " ", 
    RowBox[{"Cos", "[", "theta", "]"}]}], "+", 
   RowBox[{"omega", " ", "y", " ", 
    RowBox[{"Sin", "[", "theta", "]"}]}]}], "]"}]], "Output",
 CellChangeTimes->{{3.9101414590566397`*^9, 3.910141474732711*^9}},
 CellLabel->
  "Out[228]=",ExpressionUUID->"8c884139-334d-4ff0-88ca-afa09d008f10"]
}, Open  ]],

Cell[CellGroupData[{

Cell[BoxData[
 RowBox[{"evenampl", "=", 
  RowBox[{"evenresponse", " ", "/", 
   RowBox[{"evenresponse", "[", 
    RowBox[{"[", "4", "]"}], "]"}]}]}]], "Input",
 CellChangeTimes->{{3.910141479335137*^9, 3.9101414930938997`*^9}},
 CellLabel->
  "In[229]:=",ExpressionUUID->"8df43c52-a730-46de-94ac-94391d22fe30"],

Cell[BoxData[
 RowBox[{
  FractionBox["1", "2"], " ", 
  SuperscriptBox["\[ExponentialE]", 
   RowBox[{
    FractionBox["1", "2"], " ", 
    RowBox[{"(", 
     RowBox[{
      RowBox[{
       RowBox[{"-", 
        SuperscriptBox["nu", "2"]}], " ", 
       SuperscriptBox["sigma1", "2"]}], "-", 
      RowBox[{"2", " ", "nu", " ", "omega", " ", 
       SuperscriptBox["sigma1", "2"], " ", 
       RowBox[{"Cos", "[", "theta", "]"}]}], "-", 
      RowBox[{
       SuperscriptBox["omega", "2"], " ", 
       SuperscriptBox["sigma1", "2"], " ", 
       SuperscriptBox[
        RowBox[{"Cos", "[", "theta", "]"}], "2"]}], "-", 
      RowBox[{
       SuperscriptBox["omega", "2"], " ", 
       SuperscriptBox["sigma2", "2"], " ", 
       SuperscriptBox[
        RowBox[{"Sin", "[", "theta", "]"}], "2"]}]}], ")"}]}]], " ", 
  RowBox[{"(", 
   RowBox[{"1", "+", 
    SuperscriptBox["\[ExponentialE]", 
     RowBox[{"2", " ", "nu", " ", "omega", " ", 
      SuperscriptBox["sigma1", "2"], " ", 
      RowBox[{"Cos", "[", "theta", "]"}]}]]}], ")"}]}]], "Output",
 CellChangeTimes->{3.910141493973921*^9},
 CellLabel->
  "Out[229]=",ExpressionUUID->"ee0b8ecd-9c94-4434-9704-d9427ea76cba"]
}, Open  ]],

Cell[CellGroupData[{

Cell[BoxData[
 RowBox[{"deven", "=", 
  RowBox[{"D", "[", 
   RowBox[{"evenampl", ",", "omega"}], "]"}]}]], "Input",
 CellChangeTimes->{{3.910141501428074*^9, 3.910141529239822*^9}},
 CellLabel->
  "In[230]:=",ExpressionUUID->"0aac6198-bce6-4d24-bab2-5ed4a9ddbe6b"],

Cell[BoxData[
 RowBox[{
  RowBox[{
   SuperscriptBox["\[ExponentialE]", 
    RowBox[{
     RowBox[{"2", " ", "nu", " ", "omega", " ", 
      SuperscriptBox["sigma1", "2"], " ", 
      RowBox[{"Cos", "[", "theta", "]"}]}], "+", 
     RowBox[{
      FractionBox["1", "2"], " ", 
      RowBox[{"(", 
       RowBox[{
        RowBox[{
         RowBox[{"-", 
          SuperscriptBox["nu", "2"]}], " ", 
         SuperscriptBox["sigma1", "2"]}], "-", 
        RowBox[{"2", " ", "nu", " ", "omega", " ", 
         SuperscriptBox["sigma1", "2"], " ", 
         RowBox[{"Cos", "[", "theta", "]"}]}], "-", 
        RowBox[{
         SuperscriptBox["omega", "2"], " ", 
         SuperscriptBox["sigma1", "2"], " ", 
         SuperscriptBox[
          RowBox[{"Cos", "[", "theta", "]"}], "2"]}], "-", 
        RowBox[{
         SuperscriptBox["omega", "2"], " ", 
         SuperscriptBox["sigma2", "2"], " ", 
         SuperscriptBox[
          RowBox[{"Sin", "[", "theta", "]"}], "2"]}]}], ")"}]}]}]], " ", "nu",
    " ", 
   SuperscriptBox["sigma1", "2"], " ", 
   RowBox[{"Cos", "[", "theta", "]"}]}], "+", 
  RowBox[{
   FractionBox["1", "4"], " ", 
   SuperscriptBox["\[ExponentialE]", 
    RowBox[{
     FractionBox["1", "2"], " ", 
     RowBox[{"(", 
      RowBox[{
       RowBox[{
        RowBox[{"-", 
         SuperscriptBox["nu", "2"]}], " ", 
        SuperscriptBox["sigma1", "2"]}], "-", 
       RowBox[{"2", " ", "nu", " ", "omega", " ", 
        SuperscriptBox["sigma1", "2"], " ", 
        RowBox[{"Cos", "[", "theta", "]"}]}], "-", 
       RowBox[{
        SuperscriptBox["omega", "2"], " ", 
        SuperscriptBox["sigma1", "2"], " ", 
        SuperscriptBox[
         RowBox[{"Cos", "[", "theta", "]"}], "2"]}], "-", 
       RowBox[{
        SuperscriptBox["omega", "2"], " ", 
        SuperscriptBox["sigma2", "2"], " ", 
        SuperscriptBox[
         RowBox[{"Sin", "[", "theta", "]"}], "2"]}]}], ")"}]}]], " ", 
   RowBox[{"(", 
    RowBox[{"1", "+", 
     SuperscriptBox["\[ExponentialE]", 
      RowBox[{"2", " ", "nu", " ", "omega", " ", 
       SuperscriptBox["sigma1", "2"], " ", 
       RowBox[{"Cos", "[", "theta", "]"}]}]]}], ")"}], " ", 
   RowBox[{"(", 
    RowBox[{
     RowBox[{
      RowBox[{"-", "2"}], " ", "nu", " ", 
      SuperscriptBox["sigma1", "2"], " ", 
      RowBox[{"Cos", "[", "theta", "]"}]}], "-", 
     RowBox[{"2", " ", "omega", " ", 
      SuperscriptBox["sigma1", "2"], " ", 
      SuperscriptBox[
       RowBox[{"Cos", "[", "theta", "]"}], "2"]}], "-", 
     RowBox[{"2", " ", "omega", " ", 
      SuperscriptBox["sigma2", "2"], " ", 
      SuperscriptBox[
       RowBox[{"Sin", "[", "theta", "]"}], "2"]}]}], ")"}]}]}]], "Output",
 CellChangeTimes->{3.910141531570404*^9},
 CellLabel->
  "Out[230]=",ExpressionUUID->"a38f0be0-bd2c-445f-8344-29f007cadcae"]
}, Open  ]],

Cell[CellGroupData[{

Cell[BoxData[
 RowBox[{"simplevenampl", " ", "=", 
  RowBox[{"Simplify", "[", 
   RowBox[{
    RowBox[{"evenampl", "/.", 
     RowBox[{"{", 
      RowBox[{"omega", "->", "nu"}], "}"}]}], "/.", 
    RowBox[{"{", 
     RowBox[{"sigma2", "->", 
      RowBox[{"kappa", " ", "sigma1"}]}], "}"}]}], "]"}]}]], "Input",
 CellChangeTimes->{{3.910141668816647*^9, 3.91014168264237*^9}, {
  3.910141741568695*^9, 3.9101417491511087`*^9}, {3.910142842666644*^9, 
  3.910142861742312*^9}, {3.9101429775406857`*^9, 3.9101429801008387`*^9}},
 CellLabel->
  "In[254]:=",ExpressionUUID->"2453dc6b-2ddc-49b2-806d-34a780e72daf"],

Cell[BoxData[
 RowBox[{
  FractionBox["1", "2"], " ", 
  SuperscriptBox["\[ExponentialE]", 
   RowBox[{
    SuperscriptBox["nu", "2"], " ", 
    SuperscriptBox["sigma1", "2"], " ", 
    SuperscriptBox[
     RowBox[{"Cos", "[", 
      FractionBox["theta", "2"], "]"}], "2"], " ", 
    RowBox[{"(", 
     RowBox[{
      RowBox[{"-", "1"}], "-", 
      SuperscriptBox["kappa", "2"], "+", 
      RowBox[{
       RowBox[{"(", 
        RowBox[{
         RowBox[{"-", "1"}], "+", 
         SuperscriptBox["kappa", "2"]}], ")"}], " ", 
       RowBox[{"Cos", "[", "theta", "]"}]}]}], ")"}]}]], " ", 
  RowBox[{"(", 
   RowBox[{"1", "+", 
    SuperscriptBox["\[ExponentialE]", 
     RowBox[{"2", " ", 
      SuperscriptBox["nu", "2"], " ", 
      SuperscriptBox["sigma1", "2"], " ", 
      RowBox[{"Cos", "[", "theta", "]"}]}]]}], ")"}]}]], "Output",
 CellChangeTimes->{
  3.910141686854567*^9, 3.9101417500342693`*^9, {3.910142853813748*^9, 
   3.910142862488159*^9}, 3.9101429811530848`*^9},
 CellLabel->
  "Out[254]=",ExpressionUUID->"9d699a01-37f4-41e5-99c4-4e6bf4df0014"]
}, Open  ]],

Cell[CellGroupData[{

Cell[BoxData[
 RowBox[{"TeXForm", "[", "simplevenampl", "]"}]], "Input",
 CellChangeTimes->{{3.910142895628519*^9, 3.910142907625371*^9}},
 CellLabel->
  "In[255]:=",ExpressionUUID->"d546413f-b424-42d7-8a3b-3a8dd4c81b09"],

Cell["\<\
\\frac{1}{2} \\left(e^{2 \\nu ^2 \\text{sigma1}^2 \\cos (\\theta )}+1\\right) \
\\exp \\left(\\nu ^2
   \\text{sigma1}^2 \\cos ^2\\left(\\frac{\\theta }{2}\\right) \\left(\\left(\
\\kappa ^2-1\\right)
   \\cos (\\theta )-\\kappa ^2-1\\right)\\right)\
\>", "Output",
 CellChangeTimes->{3.910142908097019*^9, 3.91014298657473*^9},
 CellLabel->
  "Out[255]//TeXForm=",ExpressionUUID->"e10f4757-0e1d-49f3-b53f-7141e67e098f"]
}, Open  ]],

Cell[CellGroupData[{

Cell[BoxData[
 RowBox[{"oddresponse", " ", "=", 
  RowBox[{"Integrate", "[", 
   RowBox[{
    RowBox[{"Integrate", "[", 
     RowBox[{"integrand2", ",", 
      RowBox[{"{", 
       RowBox[{"u1", ",", 
        RowBox[{"-", "Infinity"}], ",", "Infinity"}], "}"}], ",", 
      RowBox[{"Assumptions", "->", 
       RowBox[{"{", 
        RowBox[{
         RowBox[{"sigma1", ">", "0"}], ",", 
         RowBox[{
          RowBox[{"Re", "[", 
           RowBox[{"sigma2", "^", "2"}], "]"}], ">", "0"}], ",", 
         RowBox[{"sigma2", ">", "0"}], ",", 
         RowBox[{"omega", ">", "0"}], ",", " ", 
         RowBox[{"Real", "[", "nu", "]"}], ",", 
         RowBox[{"Real", "[", "beta", "]"}], ",", " ", 
         RowBox[{"theta", ">", 
          RowBox[{"-", "Pi"}]}], ",", 
         RowBox[{"theta", "<", "Pi"}]}], "}"}]}]}], "]"}], ",", 
    RowBox[{"{", 
     RowBox[{"u2", ",", 
      RowBox[{"-", "Infinity"}], ",", "Infinity"}], "}"}], ",", 
    RowBox[{"Assumptions", "->", 
     RowBox[{"{", 
      RowBox[{
       RowBox[{"sigma1", ">", "0"}], ",", 
       RowBox[{
        RowBox[{"Re", "[", 
         RowBox[{"sigma2", "^", "2"}], "]"}], ">", "0"}], ",", 
       RowBox[{"sigma2", ">", "0"}], ",", 
       RowBox[{"omega", ">", "0"}], ",", " ", 
       RowBox[{"Real", "[", "nu", "]"}], ",", 
       RowBox[{"Real", "[", "beta", "]"}], ",", " ", 
       RowBox[{"theta", ">", 
        RowBox[{"-", "Pi"}]}], ",", 
       RowBox[{"theta", "<", "Pi"}]}], "}"}]}]}], "]"}]}]], "Input",
 CellChangeTimes->{{3.910141752920226*^9, 3.9101417589523478`*^9}},
 CellLabel->
  "In[240]:=",ExpressionUUID->"62d007f4-2c2b-40e9-b5b2-9b49a9008336"],

Cell[BoxData[
 RowBox[{
  RowBox[{"-", 
   FractionBox["1", "2"]}], " ", 
  SuperscriptBox["\[ExponentialE]", 
   RowBox[{
    FractionBox["1", "2"], " ", 
    RowBox[{"(", 
     RowBox[{
      RowBox[{
       RowBox[{"-", 
        SuperscriptBox["nu", "2"]}], " ", 
       SuperscriptBox["sigma1", "2"]}], "-", 
      RowBox[{"2", " ", "nu", " ", "omega", " ", 
       SuperscriptBox["sigma1", "2"], " ", 
       RowBox[{"Cos", "[", "theta", "]"}]}], "-", 
      RowBox[{
       SuperscriptBox["omega", "2"], " ", 
       SuperscriptBox["sigma1", "2"], " ", 
       SuperscriptBox[
        RowBox[{"Cos", "[", "theta", "]"}], "2"]}], "-", 
      RowBox[{
       SuperscriptBox["omega", "2"], " ", 
       SuperscriptBox["sigma2", "2"], " ", 
       SuperscriptBox[
        RowBox[{"Sin", "[", "theta", "]"}], "2"]}]}], ")"}]}]], " ", 
  RowBox[{"(", 
   RowBox[{
    RowBox[{"-", "1"}], "+", 
    SuperscriptBox["\[ExponentialE]", 
     RowBox[{"2", " ", "nu", " ", "omega", " ", 
      SuperscriptBox["sigma1", "2"], " ", 
      RowBox[{"Cos", "[", "theta", "]"}]}]]}], ")"}], " ", 
  RowBox[{"Cos", "[", 
   RowBox[{"beta", "+", 
    RowBox[{"omega", " ", "x", " ", 
     RowBox[{"Cos", "[", "theta", "]"}]}], "+", 
    RowBox[{"omega", " ", "y", " ", 
     RowBox[{"Sin", "[", "theta", "]"}]}]}], "]"}]}]], "Output",
 CellChangeTimes->{3.910141762228508*^9, 3.910142092176923*^9},
 CellLabel->
  "Out[240]=",ExpressionUUID->"57c51438-34f7-4465-9d83-09d841791e10"]
}, Open  ]],

Cell[CellGroupData[{

Cell[BoxData[
 RowBox[{"TeXForm", "[", "oddresponse", "]"}]], "Input",
 CellChangeTimes->{{3.9101424290603313`*^9, 3.910142434537435*^9}},
 CellLabel->
  "In[244]:=",ExpressionUUID->"b5b5fdde-524f-45bb-b33b-b8283ee2f843"],

Cell["\<\
-\\frac{1}{2} \\left(e^{2 \\nu  \\omega  \\text{sigma1}^2 \\cos (\\theta )}-1\
\\right) \\cos (\\beta
   +\\omega  x \\cos (\\theta )+\\omega  y \\sin (\\theta )) \\exp \
\\left(\\frac{1}{2} \\left(-\\nu
   ^2 \\text{sigma1}^2-2 \\nu  \\omega  \\text{sigma1}^2 \\cos (\\theta \
)-\\omega ^2
   \\text{sigma1}^2 \\cos ^2(\\theta )-\\omega ^2 \\text{sigma2}^2 \\sin \
^2(\\theta
   )\\right)\\right)\
\>", "Output",
 CellChangeTimes->{3.9101424358678303`*^9},
 CellLabel->
  "Out[244]//TeXForm=",ExpressionUUID->"f9cc9a28-9dd1-47ec-ba92-34c7a2151b5b"]
}, Open  ]],

Cell[CellGroupData[{

Cell[BoxData[
 RowBox[{"oddresponse", "[", 
  RowBox[{"[", "4", "]"}], "]"}]], "Input",
 CellChangeTimes->{{3.910142381646134*^9, 3.910142383068108*^9}},
 CellLabel->
  "In[241]:=",ExpressionUUID->"1e7eddda-6cd4-4fc3-a8ba-9a288559276b"],

Cell[BoxData[
 RowBox[{"Cos", "[", 
  RowBox[{"beta", "+", 
   RowBox[{"omega", " ", "x", " ", 
    RowBox[{"Cos", "[", "theta", "]"}]}], "+", 
   RowBox[{"omega", " ", "y", " ", 
    RowBox[{"Sin", "[", "theta", "]"}]}]}], "]"}]], "Output",
 CellChangeTimes->{3.910142383801105*^9},
 CellLabel->
  "Out[241]=",ExpressionUUID->"eb45ab05-d054-45de-8c8b-2aab2fcc2dbb"]
}, Open  ]],

Cell[CellGroupData[{

Cell[BoxData[
 RowBox[{"oddampl", "=", 
  RowBox[{"oddresponse", "/", 
   RowBox[{"oddresponse", "[", 
    RowBox[{"[", "4", "]"}], "]"}], " "}]}]], "Input",
 CellChangeTimes->{{3.910142393014038*^9, 3.910142410404961*^9}, {
   3.910142830190089*^9, 3.910142830609563*^9}, 
   3.91014291662895*^9},ExpressionUUID->"1533c08b-adfe-4db7-be3f-\
2915490e0a20"],

Cell[BoxData[
 RowBox[{
  RowBox[{"-", 
   FractionBox["1", "2"]}], " ", 
  SuperscriptBox["\[ExponentialE]", 
   RowBox[{
    FractionBox["1", "2"], " ", 
    RowBox[{"(", 
     RowBox[{
      RowBox[{
       RowBox[{"-", 
        SuperscriptBox["nu", "2"]}], " ", 
       SuperscriptBox["sigma1", "2"]}], "-", 
      RowBox[{"2", " ", "nu", " ", "omega", " ", 
       SuperscriptBox["sigma1", "2"], " ", 
       RowBox[{"Cos", "[", "theta", "]"}]}], "-", 
      RowBox[{
       SuperscriptBox["omega", "2"], " ", 
       SuperscriptBox["sigma1", "2"], " ", 
       SuperscriptBox[
        RowBox[{"Cos", "[", "theta", "]"}], "2"]}], "-", 
      RowBox[{
       SuperscriptBox["omega", "2"], " ", 
       SuperscriptBox["sigma2", "2"], " ", 
       SuperscriptBox[
        RowBox[{"Sin", "[", "theta", "]"}], "2"]}]}], ")"}]}]], " ", 
  RowBox[{"(", 
   RowBox[{
    RowBox[{"-", "1"}], "+", 
    SuperscriptBox["\[ExponentialE]", 
     RowBox[{"2", " ", "nu", " ", "omega", " ", 
      SuperscriptBox["sigma1", "2"], " ", 
      RowBox[{"Cos", "[", "theta", "]"}]}]]}], ")"}]}]], "Output",
 CellChangeTimes->{3.91014241098174*^9},
 CellLabel->
  "Out[242]=",ExpressionUUID->"a69495f5-7cea-4cb3-8089-bc0461fabb3f"]
}, Open  ]],

Cell[CellGroupData[{

Cell[BoxData[
 RowBox[{"simploddampl", " ", "=", 
  RowBox[{"Simplify", "[", 
   RowBox[{
    RowBox[{"oddampl", "/.", 
     RowBox[{"{", 
      RowBox[{"omega", "->", "nu"}], "}"}]}], "/.", 
    RowBox[{"{", 
     RowBox[{"sigma2", "->", 
      RowBox[{"kappa", " ", "sigma1"}]}], "}"}]}], "]"}]}]], "Input",
 CellChangeTimes->{{3.910142449615921*^9, 3.910142454266285*^9}, {
  3.9101429209203253`*^9, 3.910142939540373*^9}, {3.910143017554957*^9, 
  3.91014301930444*^9}},
 CellLabel->
  "In[256]:=",ExpressionUUID->"c46669fe-0596-4e65-80b0-fa0ed78b6fc2"],

Cell[BoxData[
 RowBox[{
  RowBox[{"-", 
   FractionBox["1", "2"]}], " ", 
  SuperscriptBox["\[ExponentialE]", 
   RowBox[{
    SuperscriptBox["nu", "2"], " ", 
    SuperscriptBox["sigma1", "2"], " ", 
    SuperscriptBox[
     RowBox[{"Cos", "[", 
      FractionBox["theta", "2"], "]"}], "2"], " ", 
    RowBox[{"(", 
     RowBox[{
      RowBox[{"-", "1"}], "-", 
      SuperscriptBox["kappa", "2"], "+", 
      RowBox[{
       RowBox[{"(", 
        RowBox[{
         RowBox[{"-", "1"}], "+", 
         SuperscriptBox["kappa", "2"]}], ")"}], " ", 
       RowBox[{"Cos", "[", "theta", "]"}]}]}], ")"}]}]], " ", 
  RowBox[{"(", 
   RowBox[{
    RowBox[{"-", "1"}], "+", 
    SuperscriptBox["\[ExponentialE]", 
     RowBox[{"2", " ", 
      SuperscriptBox["nu", "2"], " ", 
      SuperscriptBox["sigma1", "2"], " ", 
      RowBox[{"Cos", "[", "theta", "]"}]}]]}], ")"}]}]], "Output",
 CellChangeTimes->{
  3.91014245586008*^9, {3.9101429321313257`*^9, 3.910142940209993*^9}, 
   3.9101430199411488`*^9},
 CellLabel->
  "Out[256]=",ExpressionUUID->"45d0fbfd-a2c2-45c5-b3aa-ff7a10c77089"]
}, Open  ]],

Cell[CellGroupData[{

Cell[BoxData[
 RowBox[{"TeXForm", "[", "simploddampl", "]"}]], "Input",
 CellChangeTimes->{{3.910143022127678*^9, 3.910143031707656*^9}},
 CellLabel->
  "In[257]:=",ExpressionUUID->"17c45e13-9f5a-4911-9930-6ad4b004d7b3"],

Cell["\<\
-\\frac{1}{2} \\left(e^{2 \\nu ^2 \\text{sigma1}^2 \\cos (\\theta \
)}-1\\right) \\exp \\left(\\nu ^2
   \\text{sigma1}^2 \\cos ^2\\left(\\frac{\\theta }{2}\\right) \\left(\\left(\
\\kappa ^2-1\\right)
   \\cos (\\theta )-\\kappa ^2-1\\right)\\right)\
\>", "Output",
 CellChangeTimes->{3.910143033128744*^9},
 CellLabel->
  "Out[257]//TeXForm=",ExpressionUUID->"c7cc70dd-eb30-43d0-9192-69f1f1823cfa"]
}, Open  ]],

Cell[CellGroupData[{

Cell[BoxData[
 RowBox[{"D", "[", 
  RowBox[{"simplevenampl", ",", "nu"}], "]"}]], "Input",
 CellChangeTimes->{{3.910143202649879*^9, 3.9101432411684637`*^9}},
 CellLabel->
  "In[263]:=",ExpressionUUID->"5aa6718a-10b3-4361-a0bb-4f69ae498a89"],

Cell[BoxData[
 RowBox[{
  RowBox[{"2", " ", 
   SuperscriptBox["\[ExponentialE]", 
    RowBox[{
     RowBox[{"2", " ", 
      SuperscriptBox["nu", "2"], " ", 
      SuperscriptBox["sigma1", "2"], " ", 
      RowBox[{"Cos", "[", "theta", "]"}]}], "+", 
     RowBox[{
      SuperscriptBox["nu", "2"], " ", 
      SuperscriptBox["sigma1", "2"], " ", 
      SuperscriptBox[
       RowBox[{"Cos", "[", 
        FractionBox["theta", "2"], "]"}], "2"], " ", 
      RowBox[{"(", 
       RowBox[{
        RowBox[{"-", "1"}], "-", 
        SuperscriptBox["kappa", "2"], "+", 
        RowBox[{
         RowBox[{"(", 
          RowBox[{
           RowBox[{"-", "1"}], "+", 
           SuperscriptBox["kappa", "2"]}], ")"}], " ", 
         RowBox[{"Cos", "[", "theta", "]"}]}]}], ")"}]}]}]], " ", "nu", " ", 
   SuperscriptBox["sigma1", "2"], " ", 
   RowBox[{"Cos", "[", "theta", "]"}]}], "+", 
  RowBox[{
   SuperscriptBox["\[ExponentialE]", 
    RowBox[{
     SuperscriptBox["nu", "2"], " ", 
     SuperscriptBox["sigma1", "2"], " ", 
     SuperscriptBox[
      RowBox[{"Cos", "[", 
       FractionBox["theta", "2"], "]"}], "2"], " ", 
     RowBox[{"(", 
      RowBox[{
       RowBox[{"-", "1"}], "-", 
       SuperscriptBox["kappa", "2"], "+", 
       RowBox[{
        RowBox[{"(", 
         RowBox[{
          RowBox[{"-", "1"}], "+", 
          SuperscriptBox["kappa", "2"]}], ")"}], " ", 
        RowBox[{"Cos", "[", "theta", "]"}]}]}], ")"}]}]], " ", 
   RowBox[{"(", 
    RowBox[{"1", "+", 
     SuperscriptBox["\[ExponentialE]", 
      RowBox[{"2", " ", 
       SuperscriptBox["nu", "2"], " ", 
       SuperscriptBox["sigma1", "2"], " ", 
       RowBox[{"Cos", "[", "theta", "]"}]}]]}], ")"}], " ", "nu", " ", 
   SuperscriptBox["sigma1", "2"], " ", 
   SuperscriptBox[
    RowBox[{"Cos", "[", 
     FractionBox["theta", "2"], "]"}], "2"], " ", 
   RowBox[{"(", 
    RowBox[{
     RowBox[{"-", "1"}], "-", 
     SuperscriptBox["kappa", "2"], "+", 
     RowBox[{
      RowBox[{"(", 
       RowBox[{
        RowBox[{"-", "1"}], "+", 
        SuperscriptBox["kappa", "2"]}], ")"}], " ", 
      RowBox[{"Cos", "[", "theta", "]"}]}]}], ")"}]}]}]], "Output",
 CellChangeTimes->{3.9101432520295553`*^9},
 CellLabel->
  "Out[263]=",ExpressionUUID->"17ba3554-17c6-4b80-a31b-005edd059c01"]
}, Open  ]],

Cell[CellGroupData[{

Cell[BoxData[
 RowBox[{"simplevenampl0", "=", 
  RowBox[{"simplevenampl", "/.", 
   RowBox[{"{", 
    RowBox[{"theta", "->", "0"}], "}"}]}]}]], "Input",
 CellChangeTimes->{{3.910142467085188*^9, 3.9101425193445873`*^9}},
 CellLabel->
  "In[258]:=",ExpressionUUID->"7d59ea9e-b099-42d2-8b8e-968662742814"],

Cell[BoxData[
 RowBox[{
  FractionBox["1", "2"], " ", 
  SuperscriptBox["\[ExponentialE]", 
   RowBox[{
    RowBox[{"-", "2"}], " ", 
    SuperscriptBox["nu", "2"], " ", 
    SuperscriptBox["sigma1", "2"]}]], " ", 
  RowBox[{"(", 
   RowBox[{"1", "+", 
    SuperscriptBox["\[ExponentialE]", 
     RowBox[{"2", " ", 
      SuperscriptBox["nu", "2"], " ", 
      SuperscriptBox["sigma1", "2"]}]]}], ")"}]}]], "Output",
 CellChangeTimes->{{3.91014250527943*^9, 3.910142520551111*^9}, 
   3.910143040718376*^9},
 CellLabel->
  "Out[258]=",ExpressionUUID->"f5e7b2cf-e277-4b4b-bc3a-bd9aae7634c7"]
}, Open  ]],

Cell[CellGroupData[{

Cell[BoxData[
 RowBox[{"simploddampl0", "=", 
  RowBox[{"simploddampl", "/.", 
   RowBox[{"{", 
    RowBox[{"theta", "->", "0"}], "}"}]}]}]], "Input",
 CellChangeTimes->{{3.9101425297068357`*^9, 3.910142534941926*^9}},
 CellLabel->
  "In[259]:=",ExpressionUUID->"d4fa32a9-755f-4c08-b149-c5128366eb5d"],

Cell[BoxData[
 RowBox[{
  RowBox[{"-", 
   FractionBox["1", "2"]}], " ", 
  SuperscriptBox["\[ExponentialE]", 
   RowBox[{
    RowBox[{"-", "2"}], " ", 
    SuperscriptBox["nu", "2"], " ", 
    SuperscriptBox["sigma1", "2"]}]], " ", 
  RowBox[{"(", 
   RowBox[{
    RowBox[{"-", "1"}], "+", 
    SuperscriptBox["\[ExponentialE]", 
     RowBox[{"2", " ", 
      SuperscriptBox["nu", "2"], " ", 
      SuperscriptBox["sigma1", "2"]}]]}], ")"}]}]], "Output",
 CellChangeTimes->{3.910142536334406*^9, 3.91014304910667*^9},
 CellLabel->
  "Out[259]=",ExpressionUUID->"398076fb-d41e-4071-b1c4-9f424a4f3683"]
}, Open  ]],

Cell[CellGroupData[{

Cell[BoxData[
 RowBox[{"Plot", "[", 
  RowBox[{
   RowBox[{
    RowBox[{"simplevenampl", "/", "simplevenampl0"}], "/.", 
    RowBox[{"{", 
     RowBox[{
      RowBox[{"sigma1", "->", 
       RowBox[{
        RowBox[{"1", "/", "2"}], 
        RowBox[{"Pi", "/", "nu"}]}]}], ",", 
      RowBox[{"kappa", "->", "1"}]}], "}"}]}], ",", 
   RowBox[{"{", 
    RowBox[{"theta", ",", 
     RowBox[{
      RowBox[{"-", "Pi"}], "/", "2"}], ",", 
     RowBox[{"Pi", "/", "2"}]}], "}"}], ",", 
   RowBox[{"PlotRange", "->", 
    RowBox[{"{", 
     RowBox[{"0", ",", "1.1"}], "}"}]}]}], "]"}]], "Input",
 CellChangeTimes->{{3.91014346113098*^9, 3.9101434614311533`*^9}, {
  3.9101438356261683`*^9, 3.910143850872527*^9}},
 CellLabel->
  "In[292]:=",ExpressionUUID->"db92beb6-59ab-4402-b510-77ec1cf3998a"],

Cell[BoxData[
 GraphicsBox[
  InterpretationBox[{
    TagBox[{{{}, {}, 
       TagBox[
        {RGBColor[0.368417, 0.506779, 0.709798], AbsoluteThickness[2], 
         Opacity[1.], LineBox[CompressedData["
1:eJw12Xk01N//OHBLlOVTtihFJclSiETIU9KOCkklW1laVZayk1BZsy/Jmi1F
WSNu5DUztuwSkhbZ5yXMzMv+fb3P+f3+mvOYM+fO8z7v8957nufusHUytuNg
Y2NLYWdj++/z1Mn1RxZ3zKP0dwH9YuEYaJV6Ta+TnEf8B1O/bSG9Z8dEiqj4
PLJ6W9C5m7RE2MXT0qLzSDr+TYMW6fXzVGKf0Dzy8cqqukB69dqBbPJLpDQR
k+dJeroty8SQdx7lOAdE55Ae0hZmv8w9j1ryXN37Sbfn+r915JhHMrvuXxaL
wKBOZPqy2wqBYv38Dl4m/d7PkufxAoH8L+UJ55DOnGwue84kUJQpc2yBdIy5
1rXUGQLVCd//aBaJQWB9nuAbOoE0dWVDKkm7KW9CleMEUgjcZSbzHAPzdYzN
Pb8IZC2y9+fGKAxOulyl/h4k0KvP59MTSWsOtbv86yOQ4nkOy13RGGyteNvK
30mgXC6lFtMYDP4nLeEt3kqgdyndvgTplYgQedkmAo3yGCplxZLzc3AMPPKZ
QLoO3IHC8eT8OntUziEC1Q+5KXwlXQdHhyyrCNSms7E1IwGDLDEpLY9iAhVT
j6w3TsLAgdo/XZRJoERBdyeBl2S8qqde1qQSyC3flkMkFYMTqRWnm5MJZOF8
LXpbGgbyD2KzR6IJVFihUWSUgQFd5oyF5GMCbaGIfOPPweBHVDXPHj8C2cbl
WZ/NxaBtRaH8oBeBikr9RpLzyPz2rBM670KgZ/Ups6cKyHwF1VFDrhEoKcSG
l+c9Gc+MsmuiNYEmjdoiQ4vJeCxTpXIsCBRdPS62qZTM1wEv7zpTAi2Pj8ke
r8BgeVhNdV6fQLvVqi5zIQweH817ab+LQFo10mocXzD4FOJxdtsOAinlQMq+
NgyW2k9z9G4l0JmMK/dudGDgbEm3OylCoBP/cEuiBwPbB6p793ASaG6qwzxw
CAPIq676N8RCR/TmRa8xMPDAw2/nD7DQZecVR3kCgzI1621Xe1no/ab2PQsL
GCjWcQR0tbJQ1Jg3XxkbBbb2Hz9VXsNChwpilVP5KbDA39Hr9YKFAsKaPNRl
KHDAJPOZWgILje/+sTVWjgL3E1206dEsxNXVpL60hwJju8TSrEJYSDJNou+v
KgV6dSwc9DxYyAezGdyrR4Gyu38Za81ZaCBf9UKANQXudS0IRQuz0Jv3uZ1n
sigQZ3zmUswGMp4UZZ7IXAp8bMtMj+VjoTrxbZG9BRTgbjFQTuBkod+NqjGP
SinwAntpmDLLRFwVjwI0qRSglek9yelkIi1HG2fNSQpIJj5bropmoiUlnas+
2lTQF/uhXx3BRHpCti0Nh6lwPVY1tCaEiarHbiZJHKdCyfMB8doAJurdEm41
eI4KJ58palCcmehAd1l2vQMVXDw77reZMJGFVG+hdCwVGq+Ij/4RZqIRxf1r
1JlUOJOqDQsbmOhXVR3X3SUqdA1Zxm3gZ6JumXm5dxw0+H41U19zDRNZfuoe
OL2BBtPX96RHzDHQfdeC5V+yNBBz07mk2c1AcntnyxOu0OBauG1zRBwDHXm3
7CfTQoOx1sc7X0UxUDVdScCuiwZ3BHM8KsMZSKj2es/rfho8iJmQHQ5ioHfm
z3mNx2nwLMklUPMBA30s45ZmX9cARdlBOsMXGChD8dPbcf0GWK7JL9LcTP7e
eO1nvL4BmvuU+BdFGMjs7A6n8ZYGeMEscagSYKBfvE2D9J4G0FZEktrrGMh2
Uol/41gDeKR0hh5izSHZlPGynv81AtNzyVG3ew6pcW7jUb7YCNMaRjuOPZ9D
T4bTfHRZjfD7/b/n53jmkILP9sfc55rhBffCo0tccyi47vDHksvNYHaJw+Uq
+xwqCbmdcdO+GWjswmau87PIIe+Y56xnM7w9u188cWwWZRwLdrqZ0wwP6W4Z
Qw2zSMhI9c/SajPwyy+9d3o2i7IvuQ3nlbfAgXTurjC+WVTbzx514nAraLbe
azi8dhZxbp54pXmmFXSWB2oYHLOIb8dJAfUrrXDsYnHelYUZ5L9OdtzIvRUu
CFr77h2bQRx8jjUL71rhof8H+RbKDLoroJieLtQGH2xu+fM/mkEOgsn8LU/b
QFuqQzGE+Iea/XIvlQa3w1bP9d6h49PIDlM8EVXWCW0v9pnbf8cRt4v0FOfa
Hmh1LB5Rq5pCRGtHCXT1QrZcu8bZ6gm0Gh2d7FLcD8pJbXfvN4yh0fi8X3JV
g7BD+VCf6OsRFFKtQd+89SeMVx7l4n43jGr91NrKv/yCLTerbB6E/ka72u0k
8aI/sNIo9Gr63k9kvftummfIX3AGftPrrEFk4yTnt6A9ChWqLZ8YpX3obzXH
IZvlMSgUpBSJVfcg310/UuX8JsDYUvDU0OseJFgYvNU2aAKY+Ra/c5N6UKlV
0NP40AnQ1p/dqPmwB7nbnNs9nzABNLftnhaqPSgg5vvG+HcTMNTvcTQ9rxvV
yHf80Pw1AYLZSn3ycV1oaq3vVb7Dk+Csmcip49SBAncUNkrMTUJMzJYBM8sO
ZHG9RMx6fhJK6CklToYdiA9tf/tyZRKYGRl26QodSPr5wGsBnil4yFdAXTPa
jj6nsZKpElPgM1AT0mTdjpatgwd8jk3BE58/wheN29DzrO0ZqzFTkNtrP3nv
cBui/VWtwRKnoEFlrP6Zchvy36HcHPxyCnhHplw/rm9DuUz74tWcKRBPpRdC
XCsqCGyxq6mcgl2HRTRagr8gddfUTa4/pkAz0OrE6I1mVGyL85ftokMD4f3K
8nQz0lsszSiQo4P5rRcc3QrNqJ5x+WbqXjq4mnz7WDvZhJxZEWHuanQo2mGy
L/lOE3oUQvxY1afD7ppj4kb3G1GkyIGNJlfpIMLaO1nsTkN1JhrfuVPokHnD
4KT8JRrq4FVT8Uujg8rgjew0TRpKPxLny8ikw1ksxzpskYqk5AqWOvPpEBK9
o9vem4oMnGLPWlfQgUN5Y81mfwpSUxkZLemgA+64FOH7pB7Ns996prcGh663
+wSM7OuRZqLSmQdrcaics4/cql+POr3HxHN4cXjs1x75YfUzEjhZjVgCOIgn
ZD+fdfuMjAImeK9I4KBPPRvtYFeHDm5AAgfUcJD7X5DwgSN15H1nel1cA4f1
JlXRa3bUoa2wqWBeE4dvg7ti0gdq0SUzy7FcXRzuMBdi+k1qUbfjd+HG0zgk
7HoVd0bvE/Lby1250QYH75t9opLbP6H7ZcZ4zlUcMNttit8WEdJa+DO33x6H
Sx5zisLOCN31pN6AmzgE5r1UDrapQftOvvq60RWHvrWzqk46H1Hth/y71GAc
AuqTNYEoR7dmmKL783AY/XIw2q6iHMmpqhkt5+Ng9O3rRMjDcjR1qLGvtoCc
L104pZcoQ/5sx6a1i3AoEgtdvTdfihCv7OxCGQ7fb3jVZy0UoxyT9NjYzzjo
uYpLNFUWIxGhSxXCGA65vhWu/zyKUaFKuVQYBQeXmDkZncX3yHLv8aZ7DTjw
1tx6+nXxHRpyzjTjaCXzIVX5QmShENVsCiuFbzgcVGca2ngUovPSwwv3+nBY
Y6Cy+mbhLQotTPdK7cch2TXf5vjiG2S0plVl8jsONFqSjMfSa6QXrnbR4BcO
0d97vlK8XqPzIv13zX/jYDkj9FR4OR/JP1L9ZPUHB8aWkImC5Tz0uKuT0/ov
DlJOnkU/VnJQjryOwO5xHKYCym32+OagO9rdPfwTOFQkzAq5r2YjU7717VOk
z9TddBViy0a+UqGW6VM4eG200DzKnoXcnS61f5nG4bh8wsRz/0z0cCVMNvwf
DkLQ9WKQPRNZBcwWnpjBIc/RYPUBRwZyzWw2LJzFoadKuz6fMw0dpIRX6TFx
2OpuOzjDn4pidBtie0mHepzeHyn0Em1n3Wq5zsLhprfEUKPEC1Sk3mTiQ5Dr
7cN9wHFnMkIq8+ns8zic8sNDuOSS0CWDBwZ+pOUDatV19yeglIxrpU4LOCQ9
zg/7fjAe1clcch4izRsU/dsD4lCfeUGowSIO40/sIkpPxSC2o2FtoktkvT0z
GjY+G41mdpYuuJBuDFHXmj4fhbYv3vT9QjovnGdE3iYS6XV2xDsv46Cyfdg9
siUcuQ8oKiDSQjvLdzX1hqI39HubuFdwmNn1tJ3rzzO0j/nA6gTpdtnL3rr4
E5SovY0tiHSRwl45z4Ug9MnxxEIN6UjF1a5SrkBE8+kxnCV9d1+737RAALId
ersgtYrD2f2ZexS2+qMOgw9sRqSt7owXNRn5IMbQDysX0pIu4esO23kgb7EN
m+JID7qrWJd5uqEBmppcMekU355yhaj7yEXhaHQT6QpehqTeudvIpVPZ7Adp
ddFDX/b42KEDxfR7dNI3j/AuKppdRsPiD/4SpNtK9hevsz6OqBX1xSuku1wK
dFTeKYFqYte31f/Gf3B07OwLEwiQyTZf+i/eokvYoXQbMJLTUp4j3Z4lJGri
ch2mqfHWI6TzDOxUSzLvwobgurFu0uPHavt1wlxg38n6JkRa/rDE4wa3h0AY
5XK/+i8eLfc9ptZe0H7AKymQdE/SjRu4tB/oLZ8JtiHNjE+oKdn8CB4uqbVo
kBaNpQh5rH8MgZN6t/j+m1/UnD1wBsHu32HXvpH5NY+QqlpDBAPFRLksg/TD
0LMbGiefguqGYzYOpCuCCspNe8Jgp/ex+l/k+vYG9PGJN0XAviwXr0TSXrpr
ivAfkfBz5UX4adIph1TWlHZFwT1179p0sl4UtU++FWuNBtd7Ib+Okq7RtDb3
aIiBtjhdy2Gy/gbVwwugJg4WTO3tRUnfOfDKLKMiHi7u0Z3NIet1Zf9HNq7i
BDh6K7p/P2lJlXHTxpwkyI6OQrpkvVvtObZs+vwlWLrS+7eT+0U7ITucmZYK
hnMPI/zI/cT/iFPAwDwN/DvLv/QxcBibupo+5ZAOmN+vfz5zOGRg0vXKwZlA
M43sCST3b+RiVyj7hizQop6e/UDub599gec74rIgsFQpdRTH4XLK8F/n7Few
UumYrUbHQcQ1m6ccy4HWVHH/cPI84Xht1hFsmAuvnX12xY/hMD3EnWzenQup
+kZXkkZxaDFw2LPwJw/8ZiOfRpLnUZC07JlDawog1GR6WIs8z5bGTBttdhRB
Tcj/jkT04jC75o3iKbsi4O5evHn4K1kf27iiVfKKgC/4mCq9m1yP86WXOfe9
A8/5rWnqnTiU1m6cytJ9DzIu73metZD5TOzZMGpVAjYZbIN7a3GwK1F0acss
Ae8j14yfIRwsWoN6K0ZKQOLrYeef1Tic5lJPf+pUCpu4rWt8K3GQvRevouBb
BvrsIXFexTj8PGF+/s7LCjDz6NV6mIWDzrCXTcv3CgirWdOankGeN/7pt/dI
fICds+9bKGk4GFeOB44nf4CRjJuCnCk41Cl4l9knVsIpi4IW/Vgy/+szxKxi
PgII/l6cekyeJ+OMyd1HP4HgA77KQWscrDXWOX+99gmkRm7UP7DEITxIfD7o
8SdgKzS5wm9B5kMKuP5+/gQFruUge4Ec7/ITiSy9WnDnWx6TN8RBuEXcaLtu
HXh2HGZYkPf1XCEUbtKqh+GBCgtvPhyaFbSE7l6pB/x38YXT63DIzDngSvWt
h2XqFiMRLjL+1L1abvX1wLPavz9+hQ7vwrdQOw3JPnTZcrvNPzrcuc0aDCf7
PuG9AfJre+gwIl+4niuIBr/quO7nJ9OhJjv/nkUuDQoHPer74+kQJ5XdVdxI
2rLbdF0MHY6JpyTZbmiAUoaGhkkoHbJ4QmQ+JTTA0F+tk0VedLAetdfxfN0I
rrmWCU8t6ND3SvLOvzayj5B6EdKwiQ5l3AXGuTPN8GaUrcBThA7RDgfVrURa
4EaMhJ+cAB0M5EzZWi60QEHTNsOHa8l4Cp5G5Q62wOAVqZpfjClIL54rs5r8
AonNETum2qegxHp49W9AG5zolPQbC5oCzztVJ86ndsASu9Q+4eFJME9TuvAi
rAeu3hdSPPV8AuyDGzh+tPUB36Pdam9mxuDzYwWF0KZByPrykDPszChYCg7X
iVz8Cc2S5cJa6X9hVpOq89PtN3xPdZhnr/8DhU7/m7e9OwyWVzW5Jdf+hjW+
f/1tY0agSep6zXGln+CfuPOkWMwYdI2tqe8R+AGn1/jK1T+dgJhbLzI3sA/A
25O3e+l5U4DrW4rLTvaCRhLCvrwi7/1TwvRAgx54a9uhK/p3GpY0moLdP3WC
/XZThcNz/4DVQLVkRrTD+99rS49Nz4CYnMlO36RWcOltooTMzQAzoOX9rdBW
UG+J6G0jZsB97W73az6t8LFMbOkS+yw8imrLvW/bCtjT3UechGbBYYD7CY9C
K/QqHW+P3z8Llujh0PaaL7DiGTQ1+nAWysqtXWcmWuCUCJdMCPsc2Ep+2c9G
9oM7249mBHPNQb3oV3Ytsl9cCguSfMwzB7QHZTE+Z8l1XbtOzFtwDooDnvBs
12oGgUXedU475qB79qhks0AzdP8UGDc+PAfBnY8cadVNYF249a24/xwMdbdy
GUo2wcFbV+TFAudAabODaapIEwjJvcwWfkr+352jpgu8TfA5Y1sq//M5uLgk
Y9dI9rMycVKRK2lzcOx8QkVHeyNMeMne//WJjMeSKzwguBHcTu0/kM/GAMMM
HWmb+QbAj+RkRK1hwCMdnoez0w3geEh8g+c6BvSFXhAMH22Ay8pso6cFGLCv
8rvgwNcG0BVtTpzaxoCBLCmN/rIG4Pt1dVkZGDCcvjbIzq0B0tyj68u9GeD1
uj3k1SINNjtz70vzZ4D0xtKTMEeDqFvuKU8CGaBqKarxc5IGgVZWbhfDGHCo
ozzz0CANbhxVkF18wYCoXv0s81oa7Bf8HKLzkQG+k6kfRJ/SoCF3xhhbYACz
xKPyrSQNCCpHFccqA+JCbozUidFAZkRopy4nE7Q3iqUNCdDg0S7V2Uo+JowS
Pu80OGmgneEcXbSVCbfVYnQuj1KhKHmuM1mHCYfOzZpcL6FCQjjT9P4jJjx7
zr81y4QKlDfc1YVBTDgCt/VHDanAaBbdNfWMCY/cXIbUTlDBmE+d4RDNhOTM
9LtT2lTgf/Ig9koWE9iC2r63yFDBz5/oPkFhQnwE/azJEgUcXRbMtvGyIO39
8r+bbynw5nKwnMh6FlQrMObl8ykwoyeytE6IBeJbvOVnXlHAU1AxfWYzC8zD
DDgTUygQ/tZmApNjwRjfg6ATYRQoHaX53jrJAjb94euKdyiw0Hre2MaQBfy6
2+ucblBAp/yXtNk5FiTu9db6YE8BWuBSA1xkgWT1QMQ1KwoMSCmLCF9nQdjh
bcVbz1GA40p87ocnLBAbawgUOkCB4/rSnm9DWcDFaVLdrUKBUIV3hpmRLEg/
fmVDuhIFNi40zoQmsCDv1Q32s3IUkI1f0bbOZUH74y9CGyQoYNRu185NY4Er
b0OCIDcFoitmMhebWNBdMHvajJMCvam+btOtLDib3CecyUYBmzuJW/q+suDC
9ZAh00UMXPha7N6MsOCf5p1rm/9hkHx0/4LJWgJ4Esbadg1ikP/mQnwNHwEz
d8R/5vVjULHRc7+cAAFbnm9eVv+GQc9w7Z2VTQQkXGe7cL8LA4GgM79z5Qmo
5FF9YtWEwTb6fT9hJQKUY8MnVRswUDSLk/BRJWDJrO+iEBWD0zLfL5hoExBL
ww2n6jAIotxoXjYkoLtqZ/SWKgxiFcOvOxoTUPxt7QHdDxhkxb3j7jQjYGrl
yo875RjU2hO6uVYErN+ioz9ejMESd1Cp8T0CLlionrn4BgM+pzzjalcCMts5
JL+8xkD8azO+24OAoOTd/wzyMVDPEZZffkSAt6BfpmMOBvePp7/MiSHANlBB
ZVMGBv6F9VpCiQQw2y9KfE/DIFJstNcrhQC16J18BakYvBlRFDbOJuD15sYp
hxQMPp4xLvqYT0CL+Olfpi8waCx3NdxdSMA9nqLe08kYjAZ/DF4qJ+O/5tt4
IREDFv5D2uEjAWxJSditBAy4zTnr2j8R8N5wsTYkHoOdsqeWshsIYAiw1YzE
YqASeTtR8AsB9v421dKkdYnIA14d5HgqAdU3YzCwpH29e66fAAv3aCQWjcFt
5cX/ffxBwHkhg1qvKAy8EiRfy/whQIBh/nniOQbP2PROPB8l4NOmTOwa6URH
u+HFSQKMeDfSRiIxyG178sj+HwGhk0mNLqTLNAq2tTMIMHwo1cJHGktr/ai1
QMC3paTWgggMutbNXsxeIaDcitF+gfTvu6IsAc55kJGQ7uInPdN7MMZz7TyI
ndjS0xSOAdvhK/v+8s3DsWdtX2NIb8jz+3JWYB4cpLW+OZCWFMy6WSUyD6p0
kz79/95f3KnrZDbPg4/Zxn6F/95nfo6/ipSYB72rnv1bSf+/9xv4/+83/wdm
7bF5
          "]]},
        Annotation[#, "Charting`Private`Tag#1"]& ]}, {}},
     {"WolframDynamicHighlight", <|
      "Label" -> {"XYLabel"}, "Ball" -> {"InterpolatedBall"}|>}], 
    DynamicBox[(Charting`HighlightActionBox["DynamicHighlight", {}, 
      Slot["HighlightElements"], 
      Slot["LayoutOptions"], 
      Slot["Meta"], 
      Charting`HighlightActionFunction["DynamicHighlight", {{{{}, {}, 
          Annotation[{
            Directive[
             Opacity[1.], 
             RGBColor[0.368417, 0.506779, 0.709798], 
             AbsoluteThickness[2]], 
            Line[CompressedData["
1:eJw12Xk01N//OHBLlOVTtihFJclSiETIU9KOCkklW1laVZayk1BZsy/Jmi1F
WSNu5DUztuwSkhbZ5yXMzMv+fb3P+f3+mvOYM+fO8z7v8957nufusHUytuNg
Y2NLYWdj++/z1Mn1RxZ3zKP0dwH9YuEYaJV6Ta+TnEf8B1O/bSG9Z8dEiqj4
PLJ6W9C5m7RE2MXT0qLzSDr+TYMW6fXzVGKf0Dzy8cqqukB69dqBbPJLpDQR
k+dJeroty8SQdx7lOAdE55Ae0hZmv8w9j1ryXN37Sbfn+r915JhHMrvuXxaL
wKBOZPqy2wqBYv38Dl4m/d7PkufxAoH8L+UJ55DOnGwue84kUJQpc2yBdIy5
1rXUGQLVCd//aBaJQWB9nuAbOoE0dWVDKkm7KW9CleMEUgjcZSbzHAPzdYzN
Pb8IZC2y9+fGKAxOulyl/h4k0KvP59MTSWsOtbv86yOQ4nkOy13RGGyteNvK
30mgXC6lFtMYDP4nLeEt3kqgdyndvgTplYgQedkmAo3yGCplxZLzc3AMPPKZ
QLoO3IHC8eT8OntUziEC1Q+5KXwlXQdHhyyrCNSms7E1IwGDLDEpLY9iAhVT
j6w3TsLAgdo/XZRJoERBdyeBl2S8qqde1qQSyC3flkMkFYMTqRWnm5MJZOF8
LXpbGgbyD2KzR6IJVFihUWSUgQFd5oyF5GMCbaGIfOPPweBHVDXPHj8C2cbl
WZ/NxaBtRaH8oBeBikr9RpLzyPz2rBM670KgZ/Ups6cKyHwF1VFDrhEoKcSG
l+c9Gc+MsmuiNYEmjdoiQ4vJeCxTpXIsCBRdPS62qZTM1wEv7zpTAi2Pj8ke
r8BgeVhNdV6fQLvVqi5zIQweH817ab+LQFo10mocXzD4FOJxdtsOAinlQMq+
NgyW2k9z9G4l0JmMK/dudGDgbEm3OylCoBP/cEuiBwPbB6p793ASaG6qwzxw
CAPIq676N8RCR/TmRa8xMPDAw2/nD7DQZecVR3kCgzI1621Xe1no/ab2PQsL
GCjWcQR0tbJQ1Jg3XxkbBbb2Hz9VXsNChwpilVP5KbDA39Hr9YKFAsKaPNRl
KHDAJPOZWgILje/+sTVWjgL3E1206dEsxNXVpL60hwJju8TSrEJYSDJNou+v
KgV6dSwc9DxYyAezGdyrR4Gyu38Za81ZaCBf9UKANQXudS0IRQuz0Jv3uZ1n
sigQZ3zmUswGMp4UZZ7IXAp8bMtMj+VjoTrxbZG9BRTgbjFQTuBkod+NqjGP
SinwAntpmDLLRFwVjwI0qRSglek9yelkIi1HG2fNSQpIJj5bropmoiUlnas+
2lTQF/uhXx3BRHpCti0Nh6lwPVY1tCaEiarHbiZJHKdCyfMB8doAJurdEm41
eI4KJ58palCcmehAd1l2vQMVXDw77reZMJGFVG+hdCwVGq+Ij/4RZqIRxf1r
1JlUOJOqDQsbmOhXVR3X3SUqdA1Zxm3gZ6JumXm5dxw0+H41U19zDRNZfuoe
OL2BBtPX96RHzDHQfdeC5V+yNBBz07mk2c1AcntnyxOu0OBauG1zRBwDHXm3
7CfTQoOx1sc7X0UxUDVdScCuiwZ3BHM8KsMZSKj2es/rfho8iJmQHQ5ioHfm
z3mNx2nwLMklUPMBA30s45ZmX9cARdlBOsMXGChD8dPbcf0GWK7JL9LcTP7e
eO1nvL4BmvuU+BdFGMjs7A6n8ZYGeMEscagSYKBfvE2D9J4G0FZEktrrGMh2
Uol/41gDeKR0hh5izSHZlPGynv81AtNzyVG3ew6pcW7jUb7YCNMaRjuOPZ9D
T4bTfHRZjfD7/b/n53jmkILP9sfc55rhBffCo0tccyi47vDHksvNYHaJw+Uq
+xwqCbmdcdO+GWjswmau87PIIe+Y56xnM7w9u188cWwWZRwLdrqZ0wwP6W4Z
Qw2zSMhI9c/SajPwyy+9d3o2i7IvuQ3nlbfAgXTurjC+WVTbzx514nAraLbe
azi8dhZxbp54pXmmFXSWB2oYHLOIb8dJAfUrrXDsYnHelYUZ5L9OdtzIvRUu
CFr77h2bQRx8jjUL71rhof8H+RbKDLoroJieLtQGH2xu+fM/mkEOgsn8LU/b
QFuqQzGE+Iea/XIvlQa3w1bP9d6h49PIDlM8EVXWCW0v9pnbf8cRt4v0FOfa
Hmh1LB5Rq5pCRGtHCXT1QrZcu8bZ6gm0Gh2d7FLcD8pJbXfvN4yh0fi8X3JV
g7BD+VCf6OsRFFKtQd+89SeMVx7l4n43jGr91NrKv/yCLTerbB6E/ka72u0k
8aI/sNIo9Gr63k9kvftummfIX3AGftPrrEFk4yTnt6A9ChWqLZ8YpX3obzXH
IZvlMSgUpBSJVfcg310/UuX8JsDYUvDU0OseJFgYvNU2aAKY+Ra/c5N6UKlV
0NP40AnQ1p/dqPmwB7nbnNs9nzABNLftnhaqPSgg5vvG+HcTMNTvcTQ9rxvV
yHf80Pw1AYLZSn3ycV1oaq3vVb7Dk+Csmcip49SBAncUNkrMTUJMzJYBM8sO
ZHG9RMx6fhJK6CklToYdiA9tf/tyZRKYGRl26QodSPr5wGsBnil4yFdAXTPa
jj6nsZKpElPgM1AT0mTdjpatgwd8jk3BE58/wheN29DzrO0ZqzFTkNtrP3nv
cBui/VWtwRKnoEFlrP6Zchvy36HcHPxyCnhHplw/rm9DuUz74tWcKRBPpRdC
XCsqCGyxq6mcgl2HRTRagr8gddfUTa4/pkAz0OrE6I1mVGyL85ftokMD4f3K
8nQz0lsszSiQo4P5rRcc3QrNqJ5x+WbqXjq4mnz7WDvZhJxZEWHuanQo2mGy
L/lOE3oUQvxY1afD7ppj4kb3G1GkyIGNJlfpIMLaO1nsTkN1JhrfuVPokHnD
4KT8JRrq4FVT8Uujg8rgjew0TRpKPxLny8ikw1ksxzpskYqk5AqWOvPpEBK9
o9vem4oMnGLPWlfQgUN5Y81mfwpSUxkZLemgA+64FOH7pB7Ns996prcGh663
+wSM7OuRZqLSmQdrcaics4/cql+POr3HxHN4cXjs1x75YfUzEjhZjVgCOIgn
ZD+fdfuMjAImeK9I4KBPPRvtYFeHDm5AAgfUcJD7X5DwgSN15H1nel1cA4f1
JlXRa3bUoa2wqWBeE4dvg7ti0gdq0SUzy7FcXRzuMBdi+k1qUbfjd+HG0zgk
7HoVd0bvE/Lby1250QYH75t9opLbP6H7ZcZ4zlUcMNttit8WEdJa+DO33x6H
Sx5zisLOCN31pN6AmzgE5r1UDrapQftOvvq60RWHvrWzqk46H1Hth/y71GAc
AuqTNYEoR7dmmKL783AY/XIw2q6iHMmpqhkt5+Ng9O3rRMjDcjR1qLGvtoCc
L104pZcoQ/5sx6a1i3AoEgtdvTdfihCv7OxCGQ7fb3jVZy0UoxyT9NjYzzjo
uYpLNFUWIxGhSxXCGA65vhWu/zyKUaFKuVQYBQeXmDkZncX3yHLv8aZ7DTjw
1tx6+nXxHRpyzjTjaCXzIVX5QmShENVsCiuFbzgcVGca2ngUovPSwwv3+nBY
Y6Cy+mbhLQotTPdK7cch2TXf5vjiG2S0plVl8jsONFqSjMfSa6QXrnbR4BcO
0d97vlK8XqPzIv13zX/jYDkj9FR4OR/JP1L9ZPUHB8aWkImC5Tz0uKuT0/ov
DlJOnkU/VnJQjryOwO5xHKYCym32+OagO9rdPfwTOFQkzAq5r2YjU7717VOk
z9TddBViy0a+UqGW6VM4eG200DzKnoXcnS61f5nG4bh8wsRz/0z0cCVMNvwf
DkLQ9WKQPRNZBcwWnpjBIc/RYPUBRwZyzWw2LJzFoadKuz6fMw0dpIRX6TFx
2OpuOzjDn4pidBtie0mHepzeHyn0Em1n3Wq5zsLhprfEUKPEC1Sk3mTiQ5Dr
7cN9wHFnMkIq8+ns8zic8sNDuOSS0CWDBwZ+pOUDatV19yeglIxrpU4LOCQ9
zg/7fjAe1clcch4izRsU/dsD4lCfeUGowSIO40/sIkpPxSC2o2FtoktkvT0z
GjY+G41mdpYuuJBuDFHXmj4fhbYv3vT9QjovnGdE3iYS6XV2xDsv46Cyfdg9
siUcuQ8oKiDSQjvLdzX1hqI39HubuFdwmNn1tJ3rzzO0j/nA6gTpdtnL3rr4
E5SovY0tiHSRwl45z4Ug9MnxxEIN6UjF1a5SrkBE8+kxnCV9d1+737RAALId
ersgtYrD2f2ZexS2+qMOgw9sRqSt7owXNRn5IMbQDysX0pIu4esO23kgb7EN
m+JID7qrWJd5uqEBmppcMekU355yhaj7yEXhaHQT6QpehqTeudvIpVPZ7Adp
ddFDX/b42KEDxfR7dNI3j/AuKppdRsPiD/4SpNtK9hevsz6OqBX1xSuku1wK
dFTeKYFqYte31f/Gf3B07OwLEwiQyTZf+i/eokvYoXQbMJLTUp4j3Z4lJGri
ch2mqfHWI6TzDOxUSzLvwobgurFu0uPHavt1wlxg38n6JkRa/rDE4wa3h0AY
5XK/+i8eLfc9ptZe0H7AKymQdE/SjRu4tB/oLZ8JtiHNjE+oKdn8CB4uqbVo
kBaNpQh5rH8MgZN6t/j+m1/UnD1wBsHu32HXvpH5NY+QqlpDBAPFRLksg/TD
0LMbGiefguqGYzYOpCuCCspNe8Jgp/ex+l/k+vYG9PGJN0XAviwXr0TSXrpr
ivAfkfBz5UX4adIph1TWlHZFwT1179p0sl4UtU++FWuNBtd7Ib+Okq7RtDb3
aIiBtjhdy2Gy/gbVwwugJg4WTO3tRUnfOfDKLKMiHi7u0Z3NIet1Zf9HNq7i
BDh6K7p/P2lJlXHTxpwkyI6OQrpkvVvtObZs+vwlWLrS+7eT+0U7ITucmZYK
hnMPI/zI/cT/iFPAwDwN/DvLv/QxcBibupo+5ZAOmN+vfz5zOGRg0vXKwZlA
M43sCST3b+RiVyj7hizQop6e/UDub599gec74rIgsFQpdRTH4XLK8F/n7Few
UumYrUbHQcQ1m6ccy4HWVHH/cPI84Xht1hFsmAuvnX12xY/hMD3EnWzenQup
+kZXkkZxaDFw2LPwJw/8ZiOfRpLnUZC07JlDawog1GR6WIs8z5bGTBttdhRB
Tcj/jkT04jC75o3iKbsi4O5evHn4K1kf27iiVfKKgC/4mCq9m1yP86WXOfe9
A8/5rWnqnTiU1m6cytJ9DzIu73metZD5TOzZMGpVAjYZbIN7a3GwK1F0acss
Ae8j14yfIRwsWoN6K0ZKQOLrYeef1Tic5lJPf+pUCpu4rWt8K3GQvRevouBb
BvrsIXFexTj8PGF+/s7LCjDz6NV6mIWDzrCXTcv3CgirWdOankGeN/7pt/dI
fICds+9bKGk4GFeOB44nf4CRjJuCnCk41Cl4l9knVsIpi4IW/Vgy/+szxKxi
PgII/l6cekyeJ+OMyd1HP4HgA77KQWscrDXWOX+99gmkRm7UP7DEITxIfD7o
8SdgKzS5wm9B5kMKuP5+/gQFruUge4Ec7/ITiSy9WnDnWx6TN8RBuEXcaLtu
HXh2HGZYkPf1XCEUbtKqh+GBCgtvPhyaFbSE7l6pB/x38YXT63DIzDngSvWt
h2XqFiMRLjL+1L1abvX1wLPavz9+hQ7vwrdQOw3JPnTZcrvNPzrcuc0aDCf7
PuG9AfJre+gwIl+4niuIBr/quO7nJ9OhJjv/nkUuDQoHPer74+kQJ5XdVdxI
2rLbdF0MHY6JpyTZbmiAUoaGhkkoHbJ4QmQ+JTTA0F+tk0VedLAetdfxfN0I
rrmWCU8t6ND3SvLOvzayj5B6EdKwiQ5l3AXGuTPN8GaUrcBThA7RDgfVrURa
4EaMhJ+cAB0M5EzZWi60QEHTNsOHa8l4Cp5G5Q62wOAVqZpfjClIL54rs5r8
AonNETum2qegxHp49W9AG5zolPQbC5oCzztVJ86ndsASu9Q+4eFJME9TuvAi
rAeu3hdSPPV8AuyDGzh+tPUB36Pdam9mxuDzYwWF0KZByPrykDPszChYCg7X
iVz8Cc2S5cJa6X9hVpOq89PtN3xPdZhnr/8DhU7/m7e9OwyWVzW5Jdf+hjW+
f/1tY0agSep6zXGln+CfuPOkWMwYdI2tqe8R+AGn1/jK1T+dgJhbLzI3sA/A
25O3e+l5U4DrW4rLTvaCRhLCvrwi7/1TwvRAgx54a9uhK/p3GpY0moLdP3WC
/XZThcNz/4DVQLVkRrTD+99rS49Nz4CYnMlO36RWcOltooTMzQAzoOX9rdBW
UG+J6G0jZsB97W73az6t8LFMbOkS+yw8imrLvW/bCtjT3UechGbBYYD7CY9C
K/QqHW+P3z8Llujh0PaaL7DiGTQ1+nAWysqtXWcmWuCUCJdMCPsc2Ep+2c9G
9oM7249mBHPNQb3oV3Ytsl9cCguSfMwzB7QHZTE+Z8l1XbtOzFtwDooDnvBs
12oGgUXedU475qB79qhks0AzdP8UGDc+PAfBnY8cadVNYF249a24/xwMdbdy
GUo2wcFbV+TFAudAabODaapIEwjJvcwWfkr+352jpgu8TfA5Y1sq//M5uLgk
Y9dI9rMycVKRK2lzcOx8QkVHeyNMeMne//WJjMeSKzwguBHcTu0/kM/GAMMM
HWmb+QbAj+RkRK1hwCMdnoez0w3geEh8g+c6BvSFXhAMH22Ay8pso6cFGLCv
8rvgwNcG0BVtTpzaxoCBLCmN/rIG4Pt1dVkZGDCcvjbIzq0B0tyj68u9GeD1
uj3k1SINNjtz70vzZ4D0xtKTMEeDqFvuKU8CGaBqKarxc5IGgVZWbhfDGHCo
ozzz0CANbhxVkF18wYCoXv0s81oa7Bf8HKLzkQG+k6kfRJ/SoCF3xhhbYACz
xKPyrSQNCCpHFccqA+JCbozUidFAZkRopy4nE7Q3iqUNCdDg0S7V2Uo+JowS
Pu80OGmgneEcXbSVCbfVYnQuj1KhKHmuM1mHCYfOzZpcL6FCQjjT9P4jJjx7
zr81y4QKlDfc1YVBTDgCt/VHDanAaBbdNfWMCY/cXIbUTlDBmE+d4RDNhOTM
9LtT2lTgf/Ig9koWE9iC2r63yFDBz5/oPkFhQnwE/azJEgUcXRbMtvGyIO39
8r+bbynw5nKwnMh6FlQrMObl8ykwoyeytE6IBeJbvOVnXlHAU1AxfWYzC8zD
DDgTUygQ/tZmApNjwRjfg6ATYRQoHaX53jrJAjb94euKdyiw0Hre2MaQBfy6
2+ucblBAp/yXtNk5FiTu9db6YE8BWuBSA1xkgWT1QMQ1KwoMSCmLCF9nQdjh
bcVbz1GA40p87ocnLBAbawgUOkCB4/rSnm9DWcDFaVLdrUKBUIV3hpmRLEg/
fmVDuhIFNi40zoQmsCDv1Q32s3IUkI1f0bbOZUH74y9CGyQoYNRu185NY4Er
b0OCIDcFoitmMhebWNBdMHvajJMCvam+btOtLDib3CecyUYBmzuJW/q+suDC
9ZAh00UMXPha7N6MsOCf5p1rm/9hkHx0/4LJWgJ4Esbadg1ikP/mQnwNHwEz
d8R/5vVjULHRc7+cAAFbnm9eVv+GQc9w7Z2VTQQkXGe7cL8LA4GgM79z5Qmo
5FF9YtWEwTb6fT9hJQKUY8MnVRswUDSLk/BRJWDJrO+iEBWD0zLfL5hoExBL
ww2n6jAIotxoXjYkoLtqZ/SWKgxiFcOvOxoTUPxt7QHdDxhkxb3j7jQjYGrl
yo875RjU2hO6uVYErN+ioz9ejMESd1Cp8T0CLlionrn4BgM+pzzjalcCMts5
JL+8xkD8azO+24OAoOTd/wzyMVDPEZZffkSAt6BfpmMOBvePp7/MiSHANlBB
ZVMGBv6F9VpCiQQw2y9KfE/DIFJstNcrhQC16J18BakYvBlRFDbOJuD15sYp
hxQMPp4xLvqYT0CL+Olfpi8waCx3NdxdSMA9nqLe08kYjAZ/DF4qJ+O/5tt4
IREDFv5D2uEjAWxJSditBAy4zTnr2j8R8N5wsTYkHoOdsqeWshsIYAiw1YzE
YqASeTtR8AsB9v421dKkdYnIA14d5HgqAdU3YzCwpH29e66fAAv3aCQWjcFt
5cX/ffxBwHkhg1qvKAy8EiRfy/whQIBh/nniOQbP2PROPB8l4NOmTOwa6URH
u+HFSQKMeDfSRiIxyG178sj+HwGhk0mNLqTLNAq2tTMIMHwo1cJHGktr/ai1
QMC3paTWgggMutbNXsxeIaDcitF+gfTvu6IsAc55kJGQ7uInPdN7MMZz7TyI
ndjS0xSOAdvhK/v+8s3DsWdtX2NIb8jz+3JWYB4cpLW+OZCWFMy6WSUyD6p0
kz79/95f3KnrZDbPg4/Zxn6F/95nfo6/ipSYB72rnv1bSf+/9xv4/+83/wdm
7bF5
             "]]}, "Charting`Private`Tag#1"]}}, {}}, <|
       "HighlightElements" -> <|
         "Label" -> {"XYLabel"}, "Ball" -> {"InterpolatedBall"}|>, 
        "LayoutOptions" -> <|
         "PlotRange" -> {{-1.5707962626807608`, 1.5707962626807608`}, {0., 
           1.1}}, "Frame" -> {{False, False}, {False, False}}, 
          "AxesOrigin" -> {0, 0}, "ImageSize" -> {360, 360/GoldenRatio}, 
          "Axes" -> {True, True}, "AspectRatio" -> GoldenRatio^(-1), 
          "DefaultStyle" -> {
            Directive[
             Opacity[1.], 
             RGBColor[0.368417, 0.506779, 0.709798], 
             AbsoluteThickness[2]]}, 
          "HighlightLabelingFunctions" -> <|"CoordinatesToolOptions" -> ({
              Identity[
               Part[#, 1]], 
              Identity[
               Part[#, 2]]}& ), 
            "ScalingFunctions" -> {{Identity, Identity}, {
              Identity, Identity}}|>, "Primitives" -> {}, "GCFlag" -> False|>,
         "Meta" -> <|
         "DefaultHighlight" -> {"Dynamic", None}, "Index" -> {}, "Function" -> 
          Plot, "GroupHighlight" -> False|>|>]]& )[<|
      "HighlightElements" -> <|
        "Label" -> {"XYLabel"}, "Ball" -> {"InterpolatedBall"}|>, 
       "LayoutOptions" -> <|
        "PlotRange" -> {{-1.5707962626807608`, 1.5707962626807608`}, {0., 
          1.1}}, "Frame" -> {{False, False}, {False, False}}, 
         "AxesOrigin" -> {0, 0}, "ImageSize" -> {360, 360/GoldenRatio}, 
         "Axes" -> {True, True}, "AspectRatio" -> GoldenRatio^(-1), 
         "DefaultStyle" -> {
           Directive[
            Opacity[1.], 
            RGBColor[0.368417, 0.506779, 0.709798], 
            AbsoluteThickness[2]]}, 
         "HighlightLabelingFunctions" -> <|"CoordinatesToolOptions" -> ({
             Identity[
              Part[#, 1]], 
             Identity[
              Part[#, 2]]}& ), 
           "ScalingFunctions" -> {{Identity, Identity}, {
             Identity, Identity}}|>, "Primitives" -> {}, "GCFlag" -> False|>, 
       "Meta" -> <|
        "DefaultHighlight" -> {"Dynamic", None}, "Index" -> {}, "Function" -> 
         Plot, "GroupHighlight" -> False|>|>],
     ImageSizeCache->{{110.408076171875, 
      248.591923828125}, {-20.787841796874993`, 0.3840332031250071}}]},
   Annotation[{{{{}, {}, 
       Annotation[{
         Directive[
          Opacity[1.], 
          RGBColor[0.368417, 0.506779, 0.709798], 
          AbsoluteThickness[2]], 
         Line[CompressedData["
1:eJw12Xk01N//OHBLlOVTtihFJclSiETIU9KOCkklW1laVZayk1BZsy/Jmi1F
WSNu5DUztuwSkhbZ5yXMzMv+fb3P+f3+mvOYM+fO8z7v8957nufusHUytuNg
Y2NLYWdj++/z1Mn1RxZ3zKP0dwH9YuEYaJV6Ta+TnEf8B1O/bSG9Z8dEiqj4
PLJ6W9C5m7RE2MXT0qLzSDr+TYMW6fXzVGKf0Dzy8cqqukB69dqBbPJLpDQR
k+dJeroty8SQdx7lOAdE55Ae0hZmv8w9j1ryXN37Sbfn+r915JhHMrvuXxaL
wKBOZPqy2wqBYv38Dl4m/d7PkufxAoH8L+UJ55DOnGwue84kUJQpc2yBdIy5
1rXUGQLVCd//aBaJQWB9nuAbOoE0dWVDKkm7KW9CleMEUgjcZSbzHAPzdYzN
Pb8IZC2y9+fGKAxOulyl/h4k0KvP59MTSWsOtbv86yOQ4nkOy13RGGyteNvK
30mgXC6lFtMYDP4nLeEt3kqgdyndvgTplYgQedkmAo3yGCplxZLzc3AMPPKZ
QLoO3IHC8eT8OntUziEC1Q+5KXwlXQdHhyyrCNSms7E1IwGDLDEpLY9iAhVT
j6w3TsLAgdo/XZRJoERBdyeBl2S8qqde1qQSyC3flkMkFYMTqRWnm5MJZOF8
LXpbGgbyD2KzR6IJVFihUWSUgQFd5oyF5GMCbaGIfOPPweBHVDXPHj8C2cbl
WZ/NxaBtRaH8oBeBikr9RpLzyPz2rBM670KgZ/Ups6cKyHwF1VFDrhEoKcSG
l+c9Gc+MsmuiNYEmjdoiQ4vJeCxTpXIsCBRdPS62qZTM1wEv7zpTAi2Pj8ke
r8BgeVhNdV6fQLvVqi5zIQweH817ab+LQFo10mocXzD4FOJxdtsOAinlQMq+
NgyW2k9z9G4l0JmMK/dudGDgbEm3OylCoBP/cEuiBwPbB6p793ASaG6qwzxw
CAPIq676N8RCR/TmRa8xMPDAw2/nD7DQZecVR3kCgzI1621Xe1no/ab2PQsL
GCjWcQR0tbJQ1Jg3XxkbBbb2Hz9VXsNChwpilVP5KbDA39Hr9YKFAsKaPNRl
KHDAJPOZWgILje/+sTVWjgL3E1206dEsxNXVpL60hwJju8TSrEJYSDJNou+v
KgV6dSwc9DxYyAezGdyrR4Gyu38Za81ZaCBf9UKANQXudS0IRQuz0Jv3uZ1n
sigQZ3zmUswGMp4UZZ7IXAp8bMtMj+VjoTrxbZG9BRTgbjFQTuBkod+NqjGP
SinwAntpmDLLRFwVjwI0qRSglek9yelkIi1HG2fNSQpIJj5bropmoiUlnas+
2lTQF/uhXx3BRHpCti0Nh6lwPVY1tCaEiarHbiZJHKdCyfMB8doAJurdEm41
eI4KJ58palCcmehAd1l2vQMVXDw77reZMJGFVG+hdCwVGq+Ij/4RZqIRxf1r
1JlUOJOqDQsbmOhXVR3X3SUqdA1Zxm3gZ6JumXm5dxw0+H41U19zDRNZfuoe
OL2BBtPX96RHzDHQfdeC5V+yNBBz07mk2c1AcntnyxOu0OBauG1zRBwDHXm3
7CfTQoOx1sc7X0UxUDVdScCuiwZ3BHM8KsMZSKj2es/rfho8iJmQHQ5ioHfm
z3mNx2nwLMklUPMBA30s45ZmX9cARdlBOsMXGChD8dPbcf0GWK7JL9LcTP7e
eO1nvL4BmvuU+BdFGMjs7A6n8ZYGeMEscagSYKBfvE2D9J4G0FZEktrrGMh2
Uol/41gDeKR0hh5izSHZlPGynv81AtNzyVG3ew6pcW7jUb7YCNMaRjuOPZ9D
T4bTfHRZjfD7/b/n53jmkILP9sfc55rhBffCo0tccyi47vDHksvNYHaJw+Uq
+xwqCbmdcdO+GWjswmau87PIIe+Y56xnM7w9u188cWwWZRwLdrqZ0wwP6W4Z
Qw2zSMhI9c/SajPwyy+9d3o2i7IvuQ3nlbfAgXTurjC+WVTbzx514nAraLbe
azi8dhZxbp54pXmmFXSWB2oYHLOIb8dJAfUrrXDsYnHelYUZ5L9OdtzIvRUu
CFr77h2bQRx8jjUL71rhof8H+RbKDLoroJieLtQGH2xu+fM/mkEOgsn8LU/b
QFuqQzGE+Iea/XIvlQa3w1bP9d6h49PIDlM8EVXWCW0v9pnbf8cRt4v0FOfa
Hmh1LB5Rq5pCRGtHCXT1QrZcu8bZ6gm0Gh2d7FLcD8pJbXfvN4yh0fi8X3JV
g7BD+VCf6OsRFFKtQd+89SeMVx7l4n43jGr91NrKv/yCLTerbB6E/ka72u0k
8aI/sNIo9Gr63k9kvftummfIX3AGftPrrEFk4yTnt6A9ChWqLZ8YpX3obzXH
IZvlMSgUpBSJVfcg310/UuX8JsDYUvDU0OseJFgYvNU2aAKY+Ra/c5N6UKlV
0NP40AnQ1p/dqPmwB7nbnNs9nzABNLftnhaqPSgg5vvG+HcTMNTvcTQ9rxvV
yHf80Pw1AYLZSn3ycV1oaq3vVb7Dk+Csmcip49SBAncUNkrMTUJMzJYBM8sO
ZHG9RMx6fhJK6CklToYdiA9tf/tyZRKYGRl26QodSPr5wGsBnil4yFdAXTPa
jj6nsZKpElPgM1AT0mTdjpatgwd8jk3BE58/wheN29DzrO0ZqzFTkNtrP3nv
cBui/VWtwRKnoEFlrP6Zchvy36HcHPxyCnhHplw/rm9DuUz74tWcKRBPpRdC
XCsqCGyxq6mcgl2HRTRagr8gddfUTa4/pkAz0OrE6I1mVGyL85ftokMD4f3K
8nQz0lsszSiQo4P5rRcc3QrNqJ5x+WbqXjq4mnz7WDvZhJxZEWHuanQo2mGy
L/lOE3oUQvxY1afD7ppj4kb3G1GkyIGNJlfpIMLaO1nsTkN1JhrfuVPokHnD
4KT8JRrq4FVT8Uujg8rgjew0TRpKPxLny8ikw1ksxzpskYqk5AqWOvPpEBK9
o9vem4oMnGLPWlfQgUN5Y81mfwpSUxkZLemgA+64FOH7pB7Ns996prcGh663
+wSM7OuRZqLSmQdrcaics4/cql+POr3HxHN4cXjs1x75YfUzEjhZjVgCOIgn
ZD+fdfuMjAImeK9I4KBPPRvtYFeHDm5AAgfUcJD7X5DwgSN15H1nel1cA4f1
JlXRa3bUoa2wqWBeE4dvg7ti0gdq0SUzy7FcXRzuMBdi+k1qUbfjd+HG0zgk
7HoVd0bvE/Lby1250QYH75t9opLbP6H7ZcZ4zlUcMNttit8WEdJa+DO33x6H
Sx5zisLOCN31pN6AmzgE5r1UDrapQftOvvq60RWHvrWzqk46H1Hth/y71GAc
AuqTNYEoR7dmmKL783AY/XIw2q6iHMmpqhkt5+Ng9O3rRMjDcjR1qLGvtoCc
L104pZcoQ/5sx6a1i3AoEgtdvTdfihCv7OxCGQ7fb3jVZy0UoxyT9NjYzzjo
uYpLNFUWIxGhSxXCGA65vhWu/zyKUaFKuVQYBQeXmDkZncX3yHLv8aZ7DTjw
1tx6+nXxHRpyzjTjaCXzIVX5QmShENVsCiuFbzgcVGca2ngUovPSwwv3+nBY
Y6Cy+mbhLQotTPdK7cch2TXf5vjiG2S0plVl8jsONFqSjMfSa6QXrnbR4BcO
0d97vlK8XqPzIv13zX/jYDkj9FR4OR/JP1L9ZPUHB8aWkImC5Tz0uKuT0/ov
DlJOnkU/VnJQjryOwO5xHKYCym32+OagO9rdPfwTOFQkzAq5r2YjU7717VOk
z9TddBViy0a+UqGW6VM4eG200DzKnoXcnS61f5nG4bh8wsRz/0z0cCVMNvwf
DkLQ9WKQPRNZBcwWnpjBIc/RYPUBRwZyzWw2LJzFoadKuz6fMw0dpIRX6TFx
2OpuOzjDn4pidBtie0mHepzeHyn0Em1n3Wq5zsLhprfEUKPEC1Sk3mTiQ5Dr
7cN9wHFnMkIq8+ns8zic8sNDuOSS0CWDBwZ+pOUDatV19yeglIxrpU4LOCQ9
zg/7fjAe1clcch4izRsU/dsD4lCfeUGowSIO40/sIkpPxSC2o2FtoktkvT0z
GjY+G41mdpYuuJBuDFHXmj4fhbYv3vT9QjovnGdE3iYS6XV2xDsv46Cyfdg9
siUcuQ8oKiDSQjvLdzX1hqI39HubuFdwmNn1tJ3rzzO0j/nA6gTpdtnL3rr4
E5SovY0tiHSRwl45z4Ug9MnxxEIN6UjF1a5SrkBE8+kxnCV9d1+737RAALId
ersgtYrD2f2ZexS2+qMOgw9sRqSt7owXNRn5IMbQDysX0pIu4esO23kgb7EN
m+JID7qrWJd5uqEBmppcMekU355yhaj7yEXhaHQT6QpehqTeudvIpVPZ7Adp
ddFDX/b42KEDxfR7dNI3j/AuKppdRsPiD/4SpNtK9hevsz6OqBX1xSuku1wK
dFTeKYFqYte31f/Gf3B07OwLEwiQyTZf+i/eokvYoXQbMJLTUp4j3Z4lJGri
ch2mqfHWI6TzDOxUSzLvwobgurFu0uPHavt1wlxg38n6JkRa/rDE4wa3h0AY
5XK/+i8eLfc9ptZe0H7AKymQdE/SjRu4tB/oLZ8JtiHNjE+oKdn8CB4uqbVo
kBaNpQh5rH8MgZN6t/j+m1/UnD1wBsHu32HXvpH5NY+QqlpDBAPFRLksg/TD
0LMbGiefguqGYzYOpCuCCspNe8Jgp/ex+l/k+vYG9PGJN0XAviwXr0TSXrpr
ivAfkfBz5UX4adIph1TWlHZFwT1179p0sl4UtU++FWuNBtd7Ib+Okq7RtDb3
aIiBtjhdy2Gy/gbVwwugJg4WTO3tRUnfOfDKLKMiHi7u0Z3NIet1Zf9HNq7i
BDh6K7p/P2lJlXHTxpwkyI6OQrpkvVvtObZs+vwlWLrS+7eT+0U7ITucmZYK
hnMPI/zI/cT/iFPAwDwN/DvLv/QxcBibupo+5ZAOmN+vfz5zOGRg0vXKwZlA
M43sCST3b+RiVyj7hizQop6e/UDub599gec74rIgsFQpdRTH4XLK8F/n7Few
UumYrUbHQcQ1m6ccy4HWVHH/cPI84Xht1hFsmAuvnX12xY/hMD3EnWzenQup
+kZXkkZxaDFw2LPwJw/8ZiOfRpLnUZC07JlDawog1GR6WIs8z5bGTBttdhRB
Tcj/jkT04jC75o3iKbsi4O5evHn4K1kf27iiVfKKgC/4mCq9m1yP86WXOfe9
A8/5rWnqnTiU1m6cytJ9DzIu73metZD5TOzZMGpVAjYZbIN7a3GwK1F0acss
Ae8j14yfIRwsWoN6K0ZKQOLrYeef1Tic5lJPf+pUCpu4rWt8K3GQvRevouBb
BvrsIXFexTj8PGF+/s7LCjDz6NV6mIWDzrCXTcv3CgirWdOankGeN/7pt/dI
fICds+9bKGk4GFeOB44nf4CRjJuCnCk41Cl4l9knVsIpi4IW/Vgy/+szxKxi
PgII/l6cekyeJ+OMyd1HP4HgA77KQWscrDXWOX+99gmkRm7UP7DEITxIfD7o
8SdgKzS5wm9B5kMKuP5+/gQFruUge4Ec7/ITiSy9WnDnWx6TN8RBuEXcaLtu
HXh2HGZYkPf1XCEUbtKqh+GBCgtvPhyaFbSE7l6pB/x38YXT63DIzDngSvWt
h2XqFiMRLjL+1L1abvX1wLPavz9+hQ7vwrdQOw3JPnTZcrvNPzrcuc0aDCf7
PuG9AfJre+gwIl+4niuIBr/quO7nJ9OhJjv/nkUuDQoHPer74+kQJ5XdVdxI
2rLbdF0MHY6JpyTZbmiAUoaGhkkoHbJ4QmQ+JTTA0F+tk0VedLAetdfxfN0I
rrmWCU8t6ND3SvLOvzayj5B6EdKwiQ5l3AXGuTPN8GaUrcBThA7RDgfVrURa
4EaMhJ+cAB0M5EzZWi60QEHTNsOHa8l4Cp5G5Q62wOAVqZpfjClIL54rs5r8
AonNETum2qegxHp49W9AG5zolPQbC5oCzztVJ86ndsASu9Q+4eFJME9TuvAi
rAeu3hdSPPV8AuyDGzh+tPUB36Pdam9mxuDzYwWF0KZByPrykDPszChYCg7X
iVz8Cc2S5cJa6X9hVpOq89PtN3xPdZhnr/8DhU7/m7e9OwyWVzW5Jdf+hjW+
f/1tY0agSep6zXGln+CfuPOkWMwYdI2tqe8R+AGn1/jK1T+dgJhbLzI3sA/A
25O3e+l5U4DrW4rLTvaCRhLCvrwi7/1TwvRAgx54a9uhK/p3GpY0moLdP3WC
/XZThcNz/4DVQLVkRrTD+99rS49Nz4CYnMlO36RWcOltooTMzQAzoOX9rdBW
UG+J6G0jZsB97W73az6t8LFMbOkS+yw8imrLvW/bCtjT3UechGbBYYD7CY9C
K/QqHW+P3z8Llujh0PaaL7DiGTQ1+nAWysqtXWcmWuCUCJdMCPsc2Ep+2c9G
9oM7249mBHPNQb3oV3Ytsl9cCguSfMwzB7QHZTE+Z8l1XbtOzFtwDooDnvBs
12oGgUXedU475qB79qhks0AzdP8UGDc+PAfBnY8cadVNYF249a24/xwMdbdy
GUo2wcFbV+TFAudAabODaapIEwjJvcwWfkr+352jpgu8TfA5Y1sq//M5uLgk
Y9dI9rMycVKRK2lzcOx8QkVHeyNMeMne//WJjMeSKzwguBHcTu0/kM/GAMMM
HWmb+QbAj+RkRK1hwCMdnoez0w3geEh8g+c6BvSFXhAMH22Ay8pso6cFGLCv
8rvgwNcG0BVtTpzaxoCBLCmN/rIG4Pt1dVkZGDCcvjbIzq0B0tyj68u9GeD1
uj3k1SINNjtz70vzZ4D0xtKTMEeDqFvuKU8CGaBqKarxc5IGgVZWbhfDGHCo
ozzz0CANbhxVkF18wYCoXv0s81oa7Bf8HKLzkQG+k6kfRJ/SoCF3xhhbYACz
xKPyrSQNCCpHFccqA+JCbozUidFAZkRopy4nE7Q3iqUNCdDg0S7V2Uo+JowS
Pu80OGmgneEcXbSVCbfVYnQuj1KhKHmuM1mHCYfOzZpcL6FCQjjT9P4jJjx7
zr81y4QKlDfc1YVBTDgCt/VHDanAaBbdNfWMCY/cXIbUTlDBmE+d4RDNhOTM
9LtT2lTgf/Ig9koWE9iC2r63yFDBz5/oPkFhQnwE/azJEgUcXRbMtvGyIO39
8r+bbynw5nKwnMh6FlQrMObl8ykwoyeytE6IBeJbvOVnXlHAU1AxfWYzC8zD
DDgTUygQ/tZmApNjwRjfg6ATYRQoHaX53jrJAjb94euKdyiw0Hre2MaQBfy6
2+ucblBAp/yXtNk5FiTu9db6YE8BWuBSA1xkgWT1QMQ1KwoMSCmLCF9nQdjh
bcVbz1GA40p87ocnLBAbawgUOkCB4/rSnm9DWcDFaVLdrUKBUIV3hpmRLEg/
fmVDuhIFNi40zoQmsCDv1Q32s3IUkI1f0bbOZUH74y9CGyQoYNRu185NY4Er
b0OCIDcFoitmMhebWNBdMHvajJMCvam+btOtLDib3CecyUYBmzuJW/q+suDC
9ZAh00UMXPha7N6MsOCf5p1rm/9hkHx0/4LJWgJ4Esbadg1ikP/mQnwNHwEz
d8R/5vVjULHRc7+cAAFbnm9eVv+GQc9w7Z2VTQQkXGe7cL8LA4GgM79z5Qmo
5FF9YtWEwTb6fT9hJQKUY8MnVRswUDSLk/BRJWDJrO+iEBWD0zLfL5hoExBL
ww2n6jAIotxoXjYkoLtqZ/SWKgxiFcOvOxoTUPxt7QHdDxhkxb3j7jQjYGrl
yo875RjU2hO6uVYErN+ioz9ejMESd1Cp8T0CLlionrn4BgM+pzzjalcCMts5
JL+8xkD8azO+24OAoOTd/wzyMVDPEZZffkSAt6BfpmMOBvePp7/MiSHANlBB
ZVMGBv6F9VpCiQQw2y9KfE/DIFJstNcrhQC16J18BakYvBlRFDbOJuD15sYp
hxQMPp4xLvqYT0CL+Olfpi8waCx3NdxdSMA9nqLe08kYjAZ/DF4qJ+O/5tt4
IREDFv5D2uEjAWxJSditBAy4zTnr2j8R8N5wsTYkHoOdsqeWshsIYAiw1YzE
YqASeTtR8AsB9v421dKkdYnIA14d5HgqAdU3YzCwpH29e66fAAv3aCQWjcFt
5cX/ffxBwHkhg1qvKAy8EiRfy/whQIBh/nniOQbP2PROPB8l4NOmTOwa6URH
u+HFSQKMeDfSRiIxyG178sj+HwGhk0mNLqTLNAq2tTMIMHwo1cJHGktr/ai1
QMC3paTWgggMutbNXsxeIaDcitF+gfTvu6IsAc55kJGQ7uInPdN7MMZz7TyI
ndjS0xSOAdvhK/v+8s3DsWdtX2NIb8jz+3JWYB4cpLW+OZCWFMy6WSUyD6p0
kz79/95f3KnrZDbPg4/Zxn6F/95nfo6/ipSYB72rnv1bSf+/9xv4/+83/wdm
7bF5
          "]]}, "Charting`Private`Tag#1"]}}, {}}, <|
    "HighlightElements" -> <|
      "Label" -> {"XYLabel"}, "Ball" -> {"InterpolatedBall"}|>, 
     "LayoutOptions" -> <|
      "PlotRange" -> {{-1.5707962626807608`, 1.5707962626807608`}, {0., 1.1}},
        "Frame" -> {{False, False}, {False, False}}, "AxesOrigin" -> {0, 0}, 
       "ImageSize" -> {360, 360/GoldenRatio}, "Axes" -> {True, True}, 
       "AspectRatio" -> GoldenRatio^(-1), "DefaultStyle" -> {
         Directive[
          Opacity[1.], 
          RGBColor[0.368417, 0.506779, 0.709798], 
          AbsoluteThickness[2]]}, 
       "HighlightLabelingFunctions" -> <|"CoordinatesToolOptions" -> ({
           Identity[
            Part[#, 1]], 
           Identity[
            Part[#, 2]]}& ), 
         "ScalingFunctions" -> {{Identity, Identity}, {Identity, Identity}}|>,
        "Primitives" -> {}, "GCFlag" -> False|>, 
     "Meta" -> <|
      "DefaultHighlight" -> {"Dynamic", None}, "Index" -> {}, "Function" -> 
       Plot, "GroupHighlight" -> False|>|>, "DynamicHighlight"]],
  AspectRatio->NCache[GoldenRatio^(-1), 0.6180339887498948],
  Axes->{True, True},
  AxesLabel->{None, None},
  AxesOrigin->{0, 0},
  DisplayFunction->Identity,
  Frame->{{False, False}, {False, False}},
  FrameLabel->{{None, None}, {None, None}},
  FrameTicks->{{Automatic, Automatic}, {Automatic, Automatic}},
  GridLines->{None, None},
  GridLinesStyle->Directive[
    GrayLevel[0.5, 0.4]],
  ImagePadding->All,
  Method->{
   "DefaultBoundaryStyle" -> Automatic, 
    "DefaultGraphicsInteraction" -> {
     "Version" -> 1.2, "TrackMousePosition" -> {True, False}, 
      "Effects" -> {
       "Highlight" -> {"ratio" -> 2}, "HighlightPoint" -> {"ratio" -> 2}, 
        "Droplines" -> {
         "freeformCursorMode" -> True, 
          "placement" -> {"x" -> "All", "y" -> "None"}}}}, "DefaultMeshStyle" -> 
    AbsolutePointSize[6], "ScalingFunctions" -> None, 
    "CoordinatesToolOptions" -> {"DisplayFunction" -> ({
        (Identity[#]& )[
         Part[#, 1]], 
        (Identity[#]& )[
         Part[#, 2]]}& ), "CopiedValueFunction" -> ({
        (Identity[#]& )[
         Part[#, 1]], 
        (Identity[#]& )[
         Part[#, 2]]}& )}},
  PlotRange->{{-1.5707962626807608`, 1.5707962626807608`}, {0., 1.1}},
  PlotRangeClipping->True,
  PlotRangePadding->{{
     Scaled[0.02], 
     Scaled[0.02]}, {0, 0}},
  Ticks->{Automatic, Automatic}]], "Output",
 CellChangeTimes->{3.9101434629282913`*^9, 3.910143851856532*^9, 
  3.910144275194293*^9, 3.9101443647402477`*^9},
 CellLabel->
  "Out[292]=",ExpressionUUID->"2d8d6d49-d8a6-455f-8f71-5544d9006626"]
}, Open  ]],

Cell[CellGroupData[{

Cell[BoxData[
 RowBox[{"Export", "[", 
  RowBox[{
  "\"\<gabor-orisel-sigma1over2overnu-kappa1.eps\>\"", ",", " ", "%"}], 
  "]"}]], "Input",
 CellChangeTimes->{{3.9101442346298323`*^9, 3.910144266579718*^9}},
 CellLabel->
  "In[293]:=",ExpressionUUID->"3fcab3d3-943c-473e-9c64-e5c376924ba4"],

Cell[BoxData["\<\"gabor-orisel-sigma1over2overnu-kappa1.eps\"\>"], "Output",
 CellChangeTimes->{3.910144277439816*^9, 3.910144366781786*^9},
 CellLabel->
  "Out[293]=",ExpressionUUID->"f3c22df4-7f61-474e-8a22-a8f334927d9c"]
}, Open  ]],

Cell[CellGroupData[{

Cell[BoxData[
 RowBox[{"Plot", "[", 
  RowBox[{
   RowBox[{
    RowBox[{"simplevenampl", "/", "simplevenampl0"}], "/.", 
    RowBox[{"{", 
     RowBox[{
      RowBox[{"sigma1", "->", 
       RowBox[{"1", 
        RowBox[{"Pi", "/", "nu"}]}]}], ",", 
      RowBox[{"kappa", "->", "1"}]}], "}"}]}], ",", 
   RowBox[{"{", 
    RowBox[{"theta", ",", 
     RowBox[{
      RowBox[{"-", "Pi"}], "/", "2"}], ",", 
     RowBox[{"Pi", "/", "2"}]}], "}"}], ",", 
   RowBox[{"PlotRange", "->", 
    RowBox[{"{", 
     RowBox[{"0", ",", "1.1"}], "}"}]}]}], "]"}]], "Input",
 CellChangeTimes->{{3.910142541179346*^9, 3.910142560041391*^9}, {
  3.910142604356283*^9, 3.910142605100898*^9}, {3.910143081238606*^9, 
  3.9101431406023083`*^9}, {3.910143341569957*^9, 3.910143390598778*^9}, {
  3.910143854428157*^9, 3.910143859944955*^9}},
 CellLabel->
  "In[294]:=",ExpressionUUID->"f9ad8794-acf6-4ca0-93f8-01c4161c5894"],

Cell[BoxData[
 GraphicsBox[
  InterpretationBox[{
    TagBox[{{{}, {}, 
       TagBox[
        {RGBColor[0.368417, 0.506779, 0.709798], AbsoluteThickness[2], 
         Opacity[1.], LineBox[CompressedData["
1:eJw1mnc01m/4xxGqr5IV5bGTTVaRdUVSRgghUSgjSVbKyA5ZWcmMbDIzy7iz
QmQnKcnensd4htnv+Z3z+/3z+ZzX5z7n/tzv633d4zrn5rV+bGBDRUFBUU5+
/O9bS5P+8i7vNpKzPsovyoUBxWof3BGubbSTfCfQm8xivMvprOzbKP9KSbIj
NwY4o25p87NuI6lovccHPBig3+4gSTFto3RuqWNSZzDw7/6FPPJHJHezz4da
AAO4/hzD6/9to2dPLw48E8bAXyVmytu02+j8f4yc0eIYGCgIKLWn2kb/xMOf
qktjoIUFd9vjgIQ+MDrupsph4IP/naPBOyQ068HYkaCMgeyVnppYAgnFajzY
k1DHQIKp4v2MDRKKlyd+dtDGwIu2QsaSNRKiihxWvmaIAQ/JU+jTEgmJDpRn
dNzGgOkR/OmRKRLSVTv9o9gJA5ru9zqm/5BQm/weG7MnBhT+Drivj5FQa3sU
C0cwBjjqSvuODZFQ2Fd6YEvDwHF+zufsfSTk+ecc/mghBg5eRYgIdZNQxR2b
p5k1ZH129i8ut5IQieb6qU9DZH1DI9I3EAltu5z/rTxN1gdX/t6pJ6Hgf+9q
bDcxkMPGp+hVSUJpB/G8hSc5wK7jF648m6w3/6Bp14oDTGW03jZlkBDP/aJj
lR4ccC2jTrsnlYRMsL7VTJEcIPL0dd58PAnNyEpSfqvjgDUBPXOuYBKqlM0s
UWTnhIm4xqNi/iQ0QRM3f1mWE/oPRGsv+pCQ5ChfGUmXEz6MHGG66U5CWoqH
rzmEcIJHSEtHxH0SOmBe4/Db5wS7DcknyZYktItxPbvPwQWmdzL48s1JSNiC
YlJMmQsULvg8bzEioZ1PVtdz/Lhgf/a8zLY6Cb163fvr8HFuCL5S+Nb2LAkZ
XZBbETnLA58jvPS5eUlIzWH/macSD+wNaFONcpBQjeiGhrwRD7jdWbPRZCHr
u/Cc6+gLHrB+KiMudoiELMKT846u8MDbRuqJmQMi4uC+z7xCyws/D43EpO8Q
EUri27/Mxwv6Mc+26DfIzGbBaWLGC1DYWL/+l4j0Al4zcffzghc2+lHRbyJS
7zsx3LzGCzXnLbnvjRJRdOnR43+P84FEC1XQcB8RHTaS4Iy7zgccv65q1TYR
UUTVrZXpQT7YOTY46pNGRF5yv3yoCGfggmF2+PkkIpLhsf3ZysEPrsnuSmvx
RHRts4byhDo/LJ5ly7wbQUTlMrxII4EfRlXM7dS8iEiIlL1uqngWapzn8IdN
iUj+Ytf2bo4AbNTU5n82JCLuOhXvsWEBkNgPu+WpR0SK9PwRRjSCkPtStHFJ
g4g8Pu5f5bEXhIQs5+Bv54lIXM2r6OJ5IXAZ3mGKZyaiEJb+krQ1YUg00DNL
OEFEnINQieUXgYb+7Hev6Ygo+eEE4/htEaD9piOZdIiI6ltrPkR0i0Ba+9vr
6ZsE9NBR6MztD6LQWaMWlj9EQN7q5l+n3orDmuybvoI+AoqSCMp0mxAH5spl
1qJuAjKh6qmt5JGAO2UJucWtBPT+zdM7V3MlYDN/rqWikoB0Ntm0Z2vOAVdy
+H59PAFVXqgn5R1IgjrbhHrjKwKSytGabuGXggevZSKbIghI25SrUk1bCqpi
f7M3BxFQyN8AU5dkKdAMl5D/4kZA+DTd0CwFaXD3HnTtNyQgOc2e7tOxMvDV
gn1hhpmAHPoo6ncSLoBehhLsnCCgAZ/IuBudF2D4753EE8cI6OoBkV1g7wKM
38tWV6AmoFnJomc6NnKAeyD27tUWHm3R8oQUK8sDm4eKmcJ3PPLM9CR+OKwA
abWWFXoDePL6N9Jmf1kBeLYDj9h8w6NHtvnapX4KIOLTUfOqHY/UimisV7cV
QCVQn3m2Go8Y5Kj17+AV4X60dc+rRDwifpNXEj6qAot9wWdy4/DoiYKbsKuu
Cjgx5nt9isaj3KTW4LsJKvA0YVloNgSPqr4JnxLnAwhPcX+h8BSPSDX7peN8
l6A8L0Rl1gSPzqCzB3hjVdhvKipXOI1HiopUqS206tAzdu7YLgseqfbr7566
qA5phCq7egY88v9tybj2UB2UJBCX0hE8Gr2TeOj0kDp4pQ9FKhO3kG3CR9b4
/CtA8N6zv/R9C52bnkwSdrgKX94EtFEMbKEL/o2wl3MVXlfS8jT3bCE5ixlH
q79XQXaZ4Ydq2xbSPblVsWB6DdzMzl65XLmFmIx0CAw3NAEnr8urEbuFPPhe
kqjuasNnoyEf2qgt5IVfyMnJ1oZXzqajX8K20A+z+HTsgjZIFFi/uuq/hdoP
Lb4OfaIDj9ie7l97vIW4/3HpLSdehyV8xk/t61voeIJm4dKuHkx/WI+9cXQL
JTPi121LDCCNdifQjGYLOUYwqPaMGoCxGZX7PcotdDpAPj2e2hA6KZmNn2xv
ooC6hSZtC0Mo1ZdlT17cRFo0CoPPmI3g2ZpH1t+uTRRlh9kLjr8JUmp+8Yvt
m0ge33jNuf0mLL0ODd5o3kRCAfaO3cSbYKGcZEv9aROt4srnhy2MQS3yo4hQ
0SZiGKP/pXvOBI6J7H14HL6JtCmFhWoWTKH9OXXOs5BNVBZjKcHIdwt8B469
DgjcRH1Ub9OXb9+C9WecT+O9NpHp54o/fAO3YKRDRbHWYROtO+08rms2g3c2
Aa0HWptoLMO3wLXBHC68ox2OottE7jkcMywxlqDQ59KlengTWewr+u/UWYLK
/u8mPNUmeimIm7o0ZQkatyoLLXY2kDztttHmeSswYbT0E1/cQEyqynW0U1bw
LOCjyLcvG0iHqi/s/fV74FPGzxPQsoEYPApf0Dy/B/7jr06eb9pAt0Ntn/QW
34Owi7YU6dUbKPCbIbH8+H1IWmcacczZQOrGt12Hhu/DRyvHgGOB5P4/1Gw9
9LSFplc/PD4/30Afp7iqRcptoaVRzdHdcwNpH2Jxsp+3ha+nT5v8dt5Axm7e
DDYmdjA20C5WfHcDFT7Y8gpQtocdVe5RbeUNdPSYCe7SGQdQ4huUiCCtI22X
t8WcFk6QyUwna7i1jnJnb01l5jjBIRr1ixjcOqKXUnBrXXGCr/PVl9/PryNf
GeW2Zd/HYFqSbNo9so7Yq6jrPW46g7u8VSBd9TpSe6lR+zjWBUaFU0KHytdR
avn2Le9PLqCIGYpMLV5HGlF3Hk9OuwDVgfob0Zx1pIOV70VyrhDTKlSsHb+O
bjxcyfs57QrFurjvES7rSOwZh6GQrjswXBL+ZfhoHRmRyl7JPHcHNynrv5gH
6yiWtkA9t9gdFFiGl95briPSp/yr6NgT6PxZ+69bbx1pXqDVnRl4AjP3/YSP
SayjxNecg++dnwKHN/3zyCUcyi+LJV2l9YYHOV/Z0udwKMHd5VAWeEPNt5AP
JVM4FNEp9+mRpzfc4Pk33zuGQzEf/Mws1rwhpB1rwNiNQ1T35zcqx30Ae2JA
KPE9DjFIPccSBn1B6WJUa14+Dtn1r7R8Y/aDcGvNO7XZOGRBORZ55qYf8Fc3
x4+m4tADvqZAvZ9+YGr24YA9EodOK9uP/XXzh5ac+OEMRxwasAmrXokOgBO9
eo/L7XFI6oJ14ovKADAn0v3XfB+H6KifKNqMBgBRMximzHHImfV3/Q5fIIhh
3Yv4r+NQ5deT3JH1gfD6orF/oTgO1VSf/lezEwT9aVKmtuNY9OJFQ/WXqhCg
yHmcOD6MRdj9lC2e+RCQfF8ybNSDRS8dio9OnQ6FmI/CNy7XY1Heqmtaqn8o
6I/wavEkYxEoRSxSGIZB/wkmpTEjLKJGHS2Kx8KBgk3f64YOFoWcK39pfiUc
JLmi6zovYxHDr42LON9wiBH773ytNBbVrVMEuG2Gg74mlUQCAxbZBx9loJiK
gP7ADW7dnjVEm+txdOF7FFCES95pb11D4v5hhUms0SAZ65SmVL+GTDRtLLpM
oiEmY+mUaNEaev/HxrX0VzToN0wxHglbQ08/5JdmLL6CfvzgoZbLa0j3TmW0
64lY6LOvnD9fv4qMpYTYa73iYXCCqK9SuYp+cOo8knoXDyPGSp803q8i+taP
AbiOePit3h5pkrqKaO1xsSqsCbDE80PK03sVCcg2TJ6tSQDqnzveDYqr6ECw
+rrfoURQ0FRjuNywgmrzEn/Z/EgClc8hntpVK0innySqczgZVOW6pwyLV9C9
DaL8C7lkuHbWqPp+2grSE9+3XU9KhpuUtmYhPivI/KLgJXQ3BZw/vszpUlpB
38eX+lL3UyFPeEBev3EZmVBap3Q8zwB7wYpm/+plVDmLmr/WZoDI2VitipJl
lG3Okya2kQGlPDfMmd4uo8PoidRh2UyoZRvwG/ZdRjt0cEKsOBM6aQa+mF4i
9/fF0+5T7jtYnuw3smpdQp4v24nVKBtKJ8rHY+uXEGXQxX6e6WxwHo+xbalc
QiyOMxqttDmwNar/7EzOEjpudZm/XDcH9vr6U2eDl5Ci5wmQmswB+qb+qQca
S8h5VTKcnjEPJFP6nV27FpGG0J6o6NsCCNPxoNr+vIhaZGtEGnoK4O8BJsGv
bhGFrBxRS94tgFf37Goj8xeRTxGl/EWzQlgTO9jPe7GIsGLi9eyYIihGohG/
VBfRjJD1q7r374F8GMhV/7SAbAXfXztGVwb+b8TkuisW0NxQTc7vy2UwqjnY
eaNwAakUa5vTPC+D0FLOlTtJC6iKxcPZClcGc0+rpD09FhDT5YPk/EflkPPf
FCqRXkBKuw9+i1lVAK+k8hjr+3k0gI3v235YCToGi4kS2fPo2WbQ+72ISnjm
/tpQI3UeNYzdCREtroTeutWeJxHz6Jzjq4njq5XgpfoWDT+cR7dvzJQuOlfB
sMG/nDixeYSMm2T5Aqoh5EnzY/rSOaR6/W3ex7ZaqHjzSEwgbw4p/f21ErlU
C78/nl5UfjuH/M30LGMZ6kD6wMX6UfQcEs544CphUQcTIXw3e5zmkO7OrY+N
pDqQTwpSCD83h2bxP3SNLn6CpU9XaGgrZlGugEO552QDvI+t/epWMIuuRAi1
ezE2gqO9cMxkxizSJ0w+r1dthNWTxzGN0bNIjX8lfS+rEXDOw5LujrPoTlDh
ZKB9ExAE7plPCc6ifkFfia5/CKji/Sub3s6gC2LC3JfKm6H1wcYzscQZJBNR
rmnf0wzBl+6rpETNoKwLKzyVC81As3a164nPDNJwphau4G2BI5onJsTMZtBX
+ld/9V+3AP2/9P9ST86g3FuCXpJBrYB5WG/1NHIanW/tC93ybIeUzk6N48HT
iJG5ve0guR3YBUZEs72nUbTtWp7YJzJP4vC9DtOIkF38enOnHU6ZCIQLaE6j
sRzG0nO+X4DlcuyH7zTTyDAi/4NjRAccw9gdkvWbQl3+8290m7vg4CtTLs5l
EkWesUp+k9YLN5IEqtkcJpGBpeQT5tZeyLFRaFexnkTvmjv+lS32ghaF9Wyk
wSRiqojj0pbrg8TzFWeFZSaRrnKC9dHhPhDP1Muz2vqLalh+cw++7AfzJ5H5
gx5/UfRvS0j7PgBucMzoAfEPchmUmmFNH4Y6mW+f8dVjqGXxskOG0y8oY/xS
ztY4guS6J8/VakyCm0LyIZXHg2hzxiyKR28WFF7cvbbg0IOkwiPkCjgXoYv0
PPeOdg8qcchSZRNdBFPHNKrvoj3IKWK0wVd+EZ4Y/mxoXulGWokhVRcMF6Gc
11Aq1akbndLJd7gWtgiCTRrsuq5fUXp5ztFJ3CKwEMVXKj07kfy2S5lp/RJk
O+hoiph1oqzNT+alHUsg/cchL1OhE/EsaG9sDy2Bfnu+ZdRuB2I6+yvEdWUJ
IuJ5v9s+70ASvxpF5zmWgUryZNPpgC8oxOuP7DfvZcDa773yC2tDp46MH6GR
WoHhUikGXds2lHYzkXJcaQU+bdnGcKi3oTLSYc28aysQ7D8Q8/FfK+L/lG17
zHIF2JPyYjc9WtHhP06G/NEroN6hH29n04Jex+ZvOs2vQNLZ3EQ9tc9It2f0
7nDUKjx/OMbKxfMZ+XuslRS9WYV2a26Jn7sI/Q47Ef343SqYeW1JMLshdPgq
d1Vb1Sq8KHwrGWrVhIy4iQ9TxlZh7PCmzGOVBpRU2fZmim8NgtpSFYBUiwI5
DKRtctdgofdivE1dLTLTcgeH4jXQ/fljOeJZLZLdCThzp3IN2NeY00dJNWj/
ooQyU/MalLNF/nPZrkahZ7DGRb/WYNzBpy1npxJluViEvTqOBbUn7JzdnyrR
R9MqNR9mLBT41T1Z96pES7eXWUxOY8E9YUtAZfcDwvz39PsIPxb+a3J8+WO3
AtGfepK+r4AFJ75PaSw7ZeioP6vdxD0sXJQjXLfyKkNTqrxdBfZYoNaR/ley
U4r8XD9n332EhdQnRVZXd0uQ3B23jNceWOjsTBHw2nuPxim5mnnDsBA/PvLj
i897JMhtSLwZiYU7G0wvmfeL0DVDqntPY7CAx0QsF+8XogmfvvqAJCzwPfYu
nzjIRymYL+8q87GwGlRrJeaXjx65e1fov8dCXdImk+e/PIQlyDWMlWJBr+Xh
EyaKPNSnIVxQXY0Fn5PmClcoc5Cxj61gSAsWrookLccGZKMzQT9uh7djgQmG
0/5QZqP7oZW3vDuxUGiv8+8pVRYKh9DUM71YGKlXais6lIn4V/1yIkexwOFp
/WfjWAYKy/dLXxrDQqSXtmwM01t0jxlI58ex8PA559+vnGlI6rJVS8IkFsZ8
aS/Yn0lFN/K/ChdMY0HLHxtBI5yCXE5SThfMYkEkqFnukmwS8uAwUXJdxEJK
cFHU+MU3qKU88rvCMtmPkPhpL0hEmrfrP+BWsLAUZvOqWisBJWTkifHjsGAW
rjtroB+P/i29bH23joWvEXKKuJtxaKalMu7YJllP9NF5EasY5Nuf2VeIx4I0
z6xnzLdoZJyQJv+bQNZ/pvZs92gkWjuh379LxMLG2ZcDNDPhaMS8JOHINhYG
hG4/v4QNQ7fwnUFUO1goFxUX9t4JQQqffqYukjlG4t9wNc0L1EKU/9W4iwVn
qQF/HEMQ6nhofclvDwv6stliohwBiElrq0t8Hwt3nZbKu3V9kf6lMo8uMnO5
Rx9RtfFC814eVwwOsPDHU9qyxtsDxeTrne8kc7rfSK1onCsS2ra+IvqP7Pd/
eC61G4+Qr/CuuzeZ5ViVe8V8bdC0z4vWOjI/vPzfroTxbcTVEis5Teb+KtnK
I5ZXkcPNwfodMg+7F6tIV5yDHB4Om39kTn96ZVE/zRBmUm3F1smsX27WrvzO
Cu71djP2k3kgh4nV0P0BKOiEnUwjc6GOjUxVtjPg5XblbpJ5SaP5l0qUO1RB
nucuebwiqpzBXR7PoCRN/Fc0mR8qeooZWfoAHYOpxQkyj6Q4OGD5/WFnkp7y
OVk/4U1SU9XpQKAbt+j4QY4X6+svTF70weCi41bBTWa5uC1bOBQCFsSMz0bk
+Jq+4qunJoXCQ04Tggc5/s8i9U98XXkJ6i4SRiFkv+pCimuNRqJAOO7SK0ey
n6NBY3Ts3a9Ae9TA+TLZb59L1OXYiRjQlJYNOEzOh3Rlaerq4TjoIUYqmmxg
QUJJs5StLx4qotYWp8j51aRgaerVlQBfvTcHbmPJ/shFF0NTImwbyJqdJOej
04Vc46y6N9DE7UhhvISFA9kGCprKJKDeVVkJWiD7K71k9DU/BdjL+LPyZ8j+
i2nsG8W+BRKz3Qr9bywoJeVFEzIz4BRGIzfkJxaOBR5i0DHNhD6VmqcLI1hY
XL33btXuHSSqr/s5DGAhq52/TTI0G67ci/tiT56/MbvDkZQncoDmmNumFHl+
+0q9uDmYSD5Hnl56ONuEhdvps3NuebngRvzPnK4OCyxP8o7WtufDaozAf0aF
WKB6bzwYer0AQkpD7jnnYgH3lzbV9HsBHHI9uPL0HRa+6diJ7cwUgleUQad6
MhZC+IX0lKmLoSBUpH4iFAt7i0ZfrXjLgZQkV85phYVN6hIJLZtych1aTJi7
Tc4Pbpp46cJyUMC3WKcak/24WX37kFQFEL1WR9u1sVDdfHI159IHyGHgD+Q7
T45n8siJhbtVEK4l70lDjQWbKgn3/uwqkKnJ/RiyvwbmfSGjdfNVYMN7ZH6T
sAbaNHLvXj6uhhzdU5fiFtdAyOWNtKhfDVzYpX3299saTF4zven0tg7odKln
+uLWQGXWx+rbeB2Ef2hzTo1Yg5SAd4/EOD9C7K+UG8bBa2DwaenFUupH6J+7
pp7yZA1aRJ/X2CZ/gu83Nu6bm6xBFn0W292EBrCqEM77zrYG0kv4FcErn8Gs
lZeeirw/Wsofcftx/zPkBFanDwWtQnQI+3ZI8GdoNB0yTfRahSU+oJlr/Qxs
a3NxWLtVyLodxpmj1gzybu3TG6qrwPyNXZfnUgt8FIgr0N5cga0yKDul2Abv
xMuMkfYK9IgqMjlbtMHj4oKJFViB7PwLTzr82gD8kmPoZFfAIENc0aOtDZgy
3Ls4OFagIhrTMXS9HRbGpc7HLi+D0yPin2jLL1Ba4Sj4I3QZ5kXK6GlCOmGL
3r8xuGYJxnK5nNb7e+CVTsTPg/UF8Haqv3YzYxD+FO+WSPPNgmnmOZO0qBHg
j2UyanOdBNvQLqqJ/jG4/tR2J/zSL2gNFhWN7P4D598HMkn+GQaFf68zBX79
ASPqjEs7X4bhgycFa/PSH+jnGvUdKhuGLKfvFISjE8DnMnG9MmAYAk39Ru5e
mwDVxTlOYYFhUBMbCpBpn4DjR7a1tlyG4O8DZcdHd//Cr0H6fLmTg3CHcbaF
5dYkyKIzNjjWPqBOGd6KsJqEYK0ztryrvVDE1yZwyGES4kPh8TPy+ZMokx2+
7jUJcV6VaUnOvRBjbGXQmzYJvY+K7N71fIPW1PHJ0L+TsMz+fmwoogeEBEYo
du2mYIexajNX4Cv0lrZLuzpPwciz+v54yq/wRK76/uKzKfh+dAfyf3dBy7WE
zh8vp+DUvlmVSnwX3H5oEFP1fgo+6qRTnqPqgujyXm4n7BR0Utv1HJvvgE2F
DpVJj2ko9Gnncepphy+G5Vc6fKdB2/iP5dnSdkhyTNYpCZkG/6sZjHuv2kHl
7UMzz8RpCLu+FX/YqB3CKRk8GGumodP/WMPr8Tbg6zQtUcVPw78jbUJBhFa4
cXMJk+U2Awe7GNlL0AL8TkN8Yd4z8OX4pnI3fwsQQhqEnYJmQD6hGuf2Xwuk
1UXLKcTPwDs1MwaukWZYwMgYDn6YAftXfE5DTs3gP+UdTrUxAwpzrYeqcj9D
2ePj29bOs1B9i2E390YTrAxJEjeezUL09QR2ep4mEJE3wgcGzMKJo+KdNWuN
kEORup4VNwueNJfpuyIbISVWaGmqahaUjI5TrnQ3QHDl5V/W2+T20C9DFMb1
YEb0bLQOnAOddbbHR5Pq4M3t9PqN8DlwuzrQf8apDobR54+B8XPgJS0d8Ey9
DvTCDtdk5cyBS3rjQd96Laiffl069WUOWnLzm6T0auGcYnmGNd08nPnDXhjH
UgPUfnMB1gnzkHWc8bZZZyU4uR26aZU2D9zW+bSF+ZUwascjZJkzDw1FVwf5
QyuhWN+s16JqHuSGNDmzNSrBiK+X/dbwPATP0vRUd3yA7PbqSj2WBUj8c2Hy
+GAFqB17MauUsAAaA4f9zGnLoZgiq04xbQH8o05OEL+XASu+KUIhZwGimAW1
QzLKYGmcJCVftQB6sXSuMTJlEFfm6CszvAAv5p4g/bulMGVgxCbCsgjq6mOD
cu3FEJB8RpMtYRFgY+XDrc5CEDucu7eauggx31V9ulMLYdRdoLwtexEefMZ0
+D0uBAl9YTbXykVwVYitKGUrhDHac7M9g4ugJEMbz/mwAGTdFQICGZeg7N5/
g/uc+TCne+PjavQS6JzyHW+pyIHYhkHHtsQl2LKYSNqKzAElESOe1LdLYL99
MeeufQ7E0ZiEXisl8yJrzF/uHIAG85vZ35bgS+wtupDYbEgStl83PbYMc90b
2Xx+WaBN7Sfc9nIZmvj06doDMsGyUWFYPW4Zdr4Ep56wygQPD4Jve8oyiGef
TIu/lAlZC4+Gv7xfBlNx11wNikwg9Zj7dX1bhqFSmZEM6gzIea3wvZdxBdgu
8obe4E2HPQGC/8/kFbh1cwmbXpAMTH8rRM2yVuB6NsbvtnsyCCY/GhkrWoEX
djU+zy4lgwHdrOjv+hVQpLLw6f2ZBAXYoZE/4yuQdUUJjTEkwc26CrEZ3lX4
qhg7QnyVCKWaj0bXClchuLOh0q83HnBxfKZ/KlbBUVtN5Xd+PEj//vHj28dV
sLV8y/A8IB5qnNR+FHetQsjPatzL8/GA4tlGHBZXocLD2rU9Mw76x5uH5oTW
4L6saezDoFjYdGHt+5O/Bn9jA0STVqPhQn23bm/ZGtAJ2ZbOlEXDM+qA3sba
NaB9pl3yzjUa9hKXv6V1kOsgYq+xw3YUUDd87jGbX4NwE236M8eigJX24dcR
ASzoJgb6p1yJAPkU1N5L3vcPXxkuZaAOgxmJMiV7ch3xuoK7+URfKMS2vq2k
rMWChtXIa6+UUFhaef5OllwnlHS7BMZIh0IaKD1PIZ97LtA7hxXYhYC/qzl7
JRsOpkUnumdngmFEafj7PwwOyr6Ut16rCSbnp06sDg8ObFHmIl1YMPxMVTwy
J4SDI28j/5WJBYN0OzvhlAIOvplPapl7BcEs288BX3McqGdxOpULBILSlH5U
tyUO9Dk+/WzfD4C44s5rp2xw4MOSNS/5PQBUVOtQxSMc+OExDjQvAiDJ4U3J
jC8OWsr0mxIX/EGr8eZLrXc4eMNLHM577gel1oOXWOdwkO/yss/kqjfkPvBZ
0V3CwVcs2177UW9IcxZICl3DgfwFFc6aHi8I9/XCkgg44BhfsThl5AU2KXxv
fx1eh0mTEZav9p7AMei6mym8Di3GxVqMhU+B+SdH/k/xdTCaC+4Ud3sK//39
YsAkvQ48aYzOjcpPgbTKXhSksA5MaQJN0sMeMHS01dRWex0M8r7JWtB6QLgq
c43oo3V45xcpg/d1h4BrjVb3XdZhdqLS94+eOzzTszue/mQd0hKLM8V53cHW
ov4+ve86aNnRXNlpcwNVz3vM69HrkFwnd0eO0Q1I5ZXONeXrYGXwPeNNvQvY
8hiJqm6tg4xHFXYo1wncsF6qUiTy/3jsqY/dcwL/pncmvHvroGSms/aNxwlS
zbFBlNQb4EdPKbKc/gj6k8J/NzNvwMGFd7tObx3hImNzlJrMBhixRN9HtQ6g
8Xc+W1puA27S3AvjfO4ARmX0n/gUN8DGfmAWr+YATtfN56gub8BAWmsGY/8D
yHpJVGk12IA/qoIFv7D2cIxKAnfZldxfSNPEprodnB4wopX12AAtakHPcEY7
EMj05uD32oCjHYLXov7YgqpK1zXqQHK7kbHCsKcteHjdf9cWuwH/4vry9att
YGIjxeBKxQZcqK2hN4D78GH6cLUGbgM0nbRIUilW4D7a/SViawOMU5isAx9b
gdy3V6P9pA043t68d/6KFTTUsO2ZUW5ClpzEg9Z1S2h/KXj5MdMmPHz33/Zd
PUsYPXd14I3sJiyh4nOjcncghZ9u+rf8Jhy41VlwrFmAxem+LV7lTejwfvXi
eK4FTFGZnCq+sgmJuze+41gsYPm77d3Pxpug6iD4Nm7vNhx4h6wuPNsEruii
bJqlW/DZWeuf+PNNSClkLnpUdAuCbOgZ3QI2gT7LTd3x4S04opcou/9yE/YY
5PcFsabAyJfnzZi6CdJJGZFP9k2Av7P9qELjJrRu6rMbyBqDFguNQATlFozx
Xvf+RWUIZwauZIXSbAGHvL7x7xED2IsK4Qo+ugUB+eJql94bQMnhI2zPGbeA
MDlGK3HTABh2/zvymHcLcJQUteElN+D7JMOSgeoWRMj3Pk1+rA+lb2/Y6l3Z
gluEen9HTX0IuR03pa25Bdo1NxUSz+iD/HfmX+o3tqBGh+Hj9wo9SOlk7blg
tQVB+tbrR1/pgmUZRyl7wBb0K1w/02anAxcdLUTYXmxB6NoQMemsDjAJv81j
frkFopVs5jQz2tCaxZ1xLHYLTG7dbcqw1gaBRL6Yg8wtSFxymqm11YJlHyHX
qc9bEB+Q893m5TXw0JK9UESBB0lGN906ySuAvZyfFUeNh99f4xzPUVwBe2X2
E95H8FB4fSH+ZL863JakWNBmwEPeS/rroi7qcIm1J3mVGw9YzeJd67rLQDd1
b18S8CA1xUpQNlOD4F8jD05fxgM3xrhVQVINDoY1Ryiv4iFHrf99Eq0a4DrO
lQ3q4uGm6/VY9ypVGCnZtXS/gwd+/mtWiSyqkOkZ31b7HA+6/M/li7oBTrvR
SmUG4IHNPKSbLgggztEzPewFHvpQigibIsCLu3c9bkXh4cJrt3dnS1TA4Yqo
0G4aHoi0dA93kpRBlrE1QqUBD8Fmi/NG0YrQVbBh0L6Dh7dijwpW5+SA1EFV
T/UPD8cdkwJdiuVAYJ7pzKVDBGB3SGSNdpWDwLMym5/oCGCdIL8aQSEHSllu
8eUcBFAR3E50P3MBylO3hlJVCMD2RyB0JEgW/nyiVvqpRoBLgz/GrxrIwvEx
lhzWqwRI2TGxV+aVBYdT591j9QhguKFxr/yzDPC/fsISakkA6sUzb1/TyEBS
NMHINZAA5xM7Vu/lScGXEtrGshACOCfZicf6SAG+h/XsajgBAr+Is0gZSpH3
bzm8XTwBig+ZDLVRSsGxsKevLXIIkHd/OornviT4B5C+X/tCgPRrP74VekpA
aeYRlZCvBPBPO9XtKiMB4+hUXmsvAWQ6dpUPrYmDwoG8h8oPAsylnqp1sxGH
LS9PVtkFAuS3/TC5byEG9u47xtz/ESEEsg5xOYtAye1QYRZ6Ikh3/WrxuygC
G2ose0eYiHCXLs3Q85AIeDNKvNs4TYQH9g8un0sWhuhSq+V2YSJolLE8D+kW
guqFTj9HTSIYM7JrrmoJwk7fTQOr60TwcRxe1eAUBJXaKX7jG+T/zVMLCeIE
oPPFXhfcIkKNnovb0zcC8JtPkoX5ARFYR0oylVbOApXFm4KPYURodSw4GVnC
D1fV+b1LI4kwxjp9byKUHyJFK65nxxAh4u7K7yJrfji583UjMokIFDYZDPmn
+UHozYGSZQEROLi2DbmizoDugM0AbScRauXEme6+5IP4uo3s3W4ieLs7fh91
4IPRDD8PXB8RTq/SzTXp8IGVUzJm7AcRLE1qtL8x8oE73TebknkiHLpdeG4y
kxdSr8juGB4mgQSR7Z/5IA8UlZi8aaIjwa3YhtSIWh6oO+ktK8xAgrVbdvLn
03lgZLbZ6eAUCfTdbkYTHvAAQ4jedIEICfiap8W4jvIA95qrP/M5EvBmXbTh
m+EGCeNETl8ZElB7akdt1nCDtsC4iaESCV4HRCkZ3OWGkC8OPfvXSXC0Ka9+
4hMXvJaIfmBvQAJsncSZ/XguyEmsoB0yJgFN6b7F3iMuaLYlXSq4S4IhdRPu
NH4u2KMNqTZwIcEz5d5Z9TROoHtcaND4hARz1zb7jXw4gf1HD1bQiwRtJ4kD
KhacIJfPLLIfSALfe52F6byc4Hr13dv8BBIYODync67igICyNkWmZBKMc9mN
XEzlgBi2hVGfdBIIJsx4/gjkgJJ5CWaDPBIIXRxMjTDigAY9g/KGIhJIezwe
yFThgK+1T64LlpHAu3jjeqgwByyENoTu1ZLgTuDXrnZKDiBiJ/jtGkiQV5VS
yoHFAK3poZaBzySYUFLNVRvHwBkhrb28LhJ5HZYd3K7HgHTMo2TGXhIw3p3A
hBdj4BIp5oLPIAk4Wk6+nU/HwJ3OH843fpHbfSMrjgRh4JHk7vGGCRL4uFQE
dXtgwCeJ673ADAkI3wQYzB5iIJxC7VrsAgksT4fQVFliINneZnZ3hTw+L/pT
P40xUNAfFmi7TtY7l0XZdR0DNfLF3AN4Ekw+7gwIuoKB9sy+BsUdEig35lgc
UcHA8JHNW3kHZD+T9+6ayGFg2pmVyHBoG0bKpG85S2FgY/RigvfhbTC5r8Ft
KIYBClULqTm6bZgdGIz6J4iBE4X+vfoM2zCxeDzkCT8GuBhzHtazbINGTcda
FS8GxDw7jgic3obopgdVjdwYUJxcyo3h3AaqV4TOV1wY+L/7rvD/913/B0/S
4Ew=
          "]]},
        Annotation[#, "Charting`Private`Tag#1"]& ]}, {}},
     {"WolframDynamicHighlight", <|
      "Label" -> {"XYLabel"}, "Ball" -> {"InterpolatedBall"}|>}], 
    DynamicBox[(Charting`HighlightActionBox["DynamicHighlight", {}, 
      Slot["HighlightElements"], 
      Slot["LayoutOptions"], 
      Slot["Meta"], 
      Charting`HighlightActionFunction["DynamicHighlight", {{{{}, {}, 
          Annotation[{
            Directive[
             Opacity[1.], 
             RGBColor[0.368417, 0.506779, 0.709798], 
             AbsoluteThickness[2]], 
            Line[CompressedData["
1:eJw1mnc01m/4xxGqr5IV5bGTTVaRdUVSRgghUSgjSVbKyA5ZWcmMbDIzy7iz
QmQnKcnensd4htnv+Z3z+/3z+ZzX5z7n/tzv633d4zrn5rV+bGBDRUFBUU5+
/O9bS5P+8i7vNpKzPsovyoUBxWof3BGubbSTfCfQm8xivMvprOzbKP9KSbIj
NwY4o25p87NuI6lovccHPBig3+4gSTFto3RuqWNSZzDw7/6FPPJHJHezz4da
AAO4/hzD6/9to2dPLw48E8bAXyVmytu02+j8f4yc0eIYGCgIKLWn2kb/xMOf
qktjoIUFd9vjgIQ+MDrupsph4IP/naPBOyQ068HYkaCMgeyVnppYAgnFajzY
k1DHQIKp4v2MDRKKlyd+dtDGwIu2QsaSNRKiihxWvmaIAQ/JU+jTEgmJDpRn
dNzGgOkR/OmRKRLSVTv9o9gJA5ru9zqm/5BQm/weG7MnBhT+Drivj5FQa3sU
C0cwBjjqSvuODZFQ2Fd6YEvDwHF+zufsfSTk+ecc/mghBg5eRYgIdZNQxR2b
p5k1ZH129i8ut5IQieb6qU9DZH1DI9I3EAltu5z/rTxN1gdX/t6pJ6Hgf+9q
bDcxkMPGp+hVSUJpB/G8hSc5wK7jF648m6w3/6Bp14oDTGW03jZlkBDP/aJj
lR4ccC2jTrsnlYRMsL7VTJEcIPL0dd58PAnNyEpSfqvjgDUBPXOuYBKqlM0s
UWTnhIm4xqNi/iQ0QRM3f1mWE/oPRGsv+pCQ5ChfGUmXEz6MHGG66U5CWoqH
rzmEcIJHSEtHxH0SOmBe4/Db5wS7DcknyZYktItxPbvPwQWmdzL48s1JSNiC
YlJMmQsULvg8bzEioZ1PVtdz/Lhgf/a8zLY6Cb163fvr8HFuCL5S+Nb2LAkZ
XZBbETnLA58jvPS5eUlIzWH/macSD+wNaFONcpBQjeiGhrwRD7jdWbPRZCHr
u/Cc6+gLHrB+KiMudoiELMKT846u8MDbRuqJmQMi4uC+z7xCyws/D43EpO8Q
EUri27/Mxwv6Mc+26DfIzGbBaWLGC1DYWL/+l4j0Al4zcffzghc2+lHRbyJS
7zsx3LzGCzXnLbnvjRJRdOnR43+P84FEC1XQcB8RHTaS4Iy7zgccv65q1TYR
UUTVrZXpQT7YOTY46pNGRF5yv3yoCGfggmF2+PkkIpLhsf3ZysEPrsnuSmvx
RHRts4byhDo/LJ5ly7wbQUTlMrxII4EfRlXM7dS8iEiIlL1uqngWapzn8IdN
iUj+Ytf2bo4AbNTU5n82JCLuOhXvsWEBkNgPu+WpR0SK9PwRRjSCkPtStHFJ
g4g8Pu5f5bEXhIQs5+Bv54lIXM2r6OJ5IXAZ3mGKZyaiEJb+krQ1YUg00DNL
OEFEnINQieUXgYb+7Hev6Ygo+eEE4/htEaD9piOZdIiI6ltrPkR0i0Ba+9vr
6ZsE9NBR6MztD6LQWaMWlj9EQN7q5l+n3orDmuybvoI+AoqSCMp0mxAH5spl
1qJuAjKh6qmt5JGAO2UJucWtBPT+zdM7V3MlYDN/rqWikoB0Ntm0Z2vOAVdy
+H59PAFVXqgn5R1IgjrbhHrjKwKSytGabuGXggevZSKbIghI25SrUk1bCqpi
f7M3BxFQyN8AU5dkKdAMl5D/4kZA+DTd0CwFaXD3HnTtNyQgOc2e7tOxMvDV
gn1hhpmAHPoo6ncSLoBehhLsnCCgAZ/IuBudF2D4753EE8cI6OoBkV1g7wKM
38tWV6AmoFnJomc6NnKAeyD27tUWHm3R8oQUK8sDm4eKmcJ3PPLM9CR+OKwA
abWWFXoDePL6N9Jmf1kBeLYDj9h8w6NHtvnapX4KIOLTUfOqHY/UimisV7cV
QCVQn3m2Go8Y5Kj17+AV4X60dc+rRDwifpNXEj6qAot9wWdy4/DoiYKbsKuu
Cjgx5nt9isaj3KTW4LsJKvA0YVloNgSPqr4JnxLnAwhPcX+h8BSPSDX7peN8
l6A8L0Rl1gSPzqCzB3hjVdhvKipXOI1HiopUqS206tAzdu7YLgseqfbr7566
qA5phCq7egY88v9tybj2UB2UJBCX0hE8Gr2TeOj0kDp4pQ9FKhO3kG3CR9b4
/CtA8N6zv/R9C52bnkwSdrgKX94EtFEMbKEL/o2wl3MVXlfS8jT3bCE5ixlH
q79XQXaZ4Ydq2xbSPblVsWB6DdzMzl65XLmFmIx0CAw3NAEnr8urEbuFPPhe
kqjuasNnoyEf2qgt5IVfyMnJ1oZXzqajX8K20A+z+HTsgjZIFFi/uuq/hdoP
Lb4OfaIDj9ie7l97vIW4/3HpLSdehyV8xk/t61voeIJm4dKuHkx/WI+9cXQL
JTPi121LDCCNdifQjGYLOUYwqPaMGoCxGZX7PcotdDpAPj2e2hA6KZmNn2xv
ooC6hSZtC0Mo1ZdlT17cRFo0CoPPmI3g2ZpH1t+uTRRlh9kLjr8JUmp+8Yvt
m0ge33jNuf0mLL0ODd5o3kRCAfaO3cSbYKGcZEv9aROt4srnhy2MQS3yo4hQ
0SZiGKP/pXvOBI6J7H14HL6JtCmFhWoWTKH9OXXOs5BNVBZjKcHIdwt8B469
DgjcRH1Ub9OXb9+C9WecT+O9NpHp54o/fAO3YKRDRbHWYROtO+08rms2g3c2
Aa0HWptoLMO3wLXBHC68ox2OottE7jkcMywxlqDQ59KlengTWewr+u/UWYLK
/u8mPNUmeimIm7o0ZQkatyoLLXY2kDztttHmeSswYbT0E1/cQEyqynW0U1bw
LOCjyLcvG0iHqi/s/fV74FPGzxPQsoEYPApf0Dy/B/7jr06eb9pAt0Ntn/QW
34Owi7YU6dUbKPCbIbH8+H1IWmcacczZQOrGt12Hhu/DRyvHgGOB5P4/1Gw9
9LSFplc/PD4/30Afp7iqRcptoaVRzdHdcwNpH2Jxsp+3ha+nT5v8dt5Axm7e
DDYmdjA20C5WfHcDFT7Y8gpQtocdVe5RbeUNdPSYCe7SGQdQ4huUiCCtI22X
t8WcFk6QyUwna7i1jnJnb01l5jjBIRr1ixjcOqKXUnBrXXGCr/PVl9/PryNf
GeW2Zd/HYFqSbNo9so7Yq6jrPW46g7u8VSBd9TpSe6lR+zjWBUaFU0KHytdR
avn2Le9PLqCIGYpMLV5HGlF3Hk9OuwDVgfob0Zx1pIOV70VyrhDTKlSsHb+O
bjxcyfs57QrFurjvES7rSOwZh6GQrjswXBL+ZfhoHRmRyl7JPHcHNynrv5gH
6yiWtkA9t9gdFFiGl95briPSp/yr6NgT6PxZ+69bbx1pXqDVnRl4AjP3/YSP
SayjxNecg++dnwKHN/3zyCUcyi+LJV2l9YYHOV/Z0udwKMHd5VAWeEPNt5AP
JVM4FNEp9+mRpzfc4Pk33zuGQzEf/Mws1rwhpB1rwNiNQ1T35zcqx30Ae2JA
KPE9DjFIPccSBn1B6WJUa14+Dtn1r7R8Y/aDcGvNO7XZOGRBORZ55qYf8Fc3
x4+m4tADvqZAvZ9+YGr24YA9EodOK9uP/XXzh5ac+OEMRxwasAmrXokOgBO9
eo/L7XFI6oJ14ovKADAn0v3XfB+H6KifKNqMBgBRMximzHHImfV3/Q5fIIhh
3Yv4r+NQ5deT3JH1gfD6orF/oTgO1VSf/lezEwT9aVKmtuNY9OJFQ/WXqhCg
yHmcOD6MRdj9lC2e+RCQfF8ybNSDRS8dio9OnQ6FmI/CNy7XY1Heqmtaqn8o
6I/wavEkYxEoRSxSGIZB/wkmpTEjLKJGHS2Kx8KBgk3f64YOFoWcK39pfiUc
JLmi6zovYxHDr42LON9wiBH773ytNBbVrVMEuG2Gg74mlUQCAxbZBx9loJiK
gP7ADW7dnjVEm+txdOF7FFCES95pb11D4v5hhUms0SAZ65SmVL+GTDRtLLpM
oiEmY+mUaNEaev/HxrX0VzToN0wxHglbQ08/5JdmLL6CfvzgoZbLa0j3TmW0
64lY6LOvnD9fv4qMpYTYa73iYXCCqK9SuYp+cOo8knoXDyPGSp803q8i+taP
AbiOePit3h5pkrqKaO1xsSqsCbDE80PK03sVCcg2TJ6tSQDqnzveDYqr6ECw
+rrfoURQ0FRjuNywgmrzEn/Z/EgClc8hntpVK0innySqczgZVOW6pwyLV9C9
DaL8C7lkuHbWqPp+2grSE9+3XU9KhpuUtmYhPivI/KLgJXQ3BZw/vszpUlpB
38eX+lL3UyFPeEBev3EZmVBap3Q8zwB7wYpm/+plVDmLmr/WZoDI2VitipJl
lG3Okya2kQGlPDfMmd4uo8PoidRh2UyoZRvwG/ZdRjt0cEKsOBM6aQa+mF4i
9/fF0+5T7jtYnuw3smpdQp4v24nVKBtKJ8rHY+uXEGXQxX6e6WxwHo+xbalc
QiyOMxqttDmwNar/7EzOEjpudZm/XDcH9vr6U2eDl5Ci5wmQmswB+qb+qQca
S8h5VTKcnjEPJFP6nV27FpGG0J6o6NsCCNPxoNr+vIhaZGtEGnoK4O8BJsGv
bhGFrBxRS94tgFf37Goj8xeRTxGl/EWzQlgTO9jPe7GIsGLi9eyYIihGohG/
VBfRjJD1q7r374F8GMhV/7SAbAXfXztGVwb+b8TkuisW0NxQTc7vy2UwqjnY
eaNwAakUa5vTPC+D0FLOlTtJC6iKxcPZClcGc0+rpD09FhDT5YPk/EflkPPf
FCqRXkBKuw9+i1lVAK+k8hjr+3k0gI3v235YCToGi4kS2fPo2WbQ+72ISnjm
/tpQI3UeNYzdCREtroTeutWeJxHz6Jzjq4njq5XgpfoWDT+cR7dvzJQuOlfB
sMG/nDixeYSMm2T5Aqoh5EnzY/rSOaR6/W3ex7ZaqHjzSEwgbw4p/f21ErlU
C78/nl5UfjuH/M30LGMZ6kD6wMX6UfQcEs544CphUQcTIXw3e5zmkO7OrY+N
pDqQTwpSCD83h2bxP3SNLn6CpU9XaGgrZlGugEO552QDvI+t/epWMIuuRAi1
ezE2gqO9cMxkxizSJ0w+r1dthNWTxzGN0bNIjX8lfS+rEXDOw5LujrPoTlDh
ZKB9ExAE7plPCc6ifkFfia5/CKji/Sub3s6gC2LC3JfKm6H1wcYzscQZJBNR
rmnf0wzBl+6rpETNoKwLKzyVC81As3a164nPDNJwphau4G2BI5onJsTMZtBX
+ld/9V+3AP2/9P9ST86g3FuCXpJBrYB5WG/1NHIanW/tC93ybIeUzk6N48HT
iJG5ve0guR3YBUZEs72nUbTtWp7YJzJP4vC9DtOIkF38enOnHU6ZCIQLaE6j
sRzG0nO+X4DlcuyH7zTTyDAi/4NjRAccw9gdkvWbQl3+8290m7vg4CtTLs5l
EkWesUp+k9YLN5IEqtkcJpGBpeQT5tZeyLFRaFexnkTvmjv+lS32ghaF9Wyk
wSRiqojj0pbrg8TzFWeFZSaRrnKC9dHhPhDP1Muz2vqLalh+cw++7AfzJ5H5
gx5/UfRvS0j7PgBucMzoAfEPchmUmmFNH4Y6mW+f8dVjqGXxskOG0y8oY/xS
ztY4guS6J8/VakyCm0LyIZXHg2hzxiyKR28WFF7cvbbg0IOkwiPkCjgXoYv0
PPeOdg8qcchSZRNdBFPHNKrvoj3IKWK0wVd+EZ4Y/mxoXulGWokhVRcMF6Gc
11Aq1akbndLJd7gWtgiCTRrsuq5fUXp5ztFJ3CKwEMVXKj07kfy2S5lp/RJk
O+hoiph1oqzNT+alHUsg/cchL1OhE/EsaG9sDy2Bfnu+ZdRuB2I6+yvEdWUJ
IuJ5v9s+70ASvxpF5zmWgUryZNPpgC8oxOuP7DfvZcDa773yC2tDp46MH6GR
WoHhUikGXds2lHYzkXJcaQU+bdnGcKi3oTLSYc28aysQ7D8Q8/FfK+L/lG17
zHIF2JPyYjc9WtHhP06G/NEroN6hH29n04Jex+ZvOs2vQNLZ3EQ9tc9It2f0
7nDUKjx/OMbKxfMZ+XuslRS9WYV2a26Jn7sI/Q47Ef343SqYeW1JMLshdPgq
d1Vb1Sq8KHwrGWrVhIy4iQ9TxlZh7PCmzGOVBpRU2fZmim8NgtpSFYBUiwI5
DKRtctdgofdivE1dLTLTcgeH4jXQ/fljOeJZLZLdCThzp3IN2NeY00dJNWj/
ooQyU/MalLNF/nPZrkahZ7DGRb/WYNzBpy1npxJluViEvTqOBbUn7JzdnyrR
R9MqNR9mLBT41T1Z96pES7eXWUxOY8E9YUtAZfcDwvz39PsIPxb+a3J8+WO3
AtGfepK+r4AFJ75PaSw7ZeioP6vdxD0sXJQjXLfyKkNTqrxdBfZYoNaR/ley
U4r8XD9n332EhdQnRVZXd0uQ3B23jNceWOjsTBHw2nuPxim5mnnDsBA/PvLj
i897JMhtSLwZiYU7G0wvmfeL0DVDqntPY7CAx0QsF+8XogmfvvqAJCzwPfYu
nzjIRymYL+8q87GwGlRrJeaXjx65e1fov8dCXdImk+e/PIQlyDWMlWJBr+Xh
EyaKPNSnIVxQXY0Fn5PmClcoc5Cxj61gSAsWrookLccGZKMzQT9uh7djgQmG
0/5QZqP7oZW3vDuxUGiv8+8pVRYKh9DUM71YGKlXais6lIn4V/1yIkexwOFp
/WfjWAYKy/dLXxrDQqSXtmwM01t0jxlI58ex8PA559+vnGlI6rJVS8IkFsZ8
aS/Yn0lFN/K/ChdMY0HLHxtBI5yCXE5SThfMYkEkqFnukmwS8uAwUXJdxEJK
cFHU+MU3qKU88rvCMtmPkPhpL0hEmrfrP+BWsLAUZvOqWisBJWTkifHjsGAW
rjtroB+P/i29bH23joWvEXKKuJtxaKalMu7YJllP9NF5EasY5Nuf2VeIx4I0
z6xnzLdoZJyQJv+bQNZ/pvZs92gkWjuh379LxMLG2ZcDNDPhaMS8JOHINhYG
hG4/v4QNQ7fwnUFUO1goFxUX9t4JQQqffqYukjlG4t9wNc0L1EKU/9W4iwVn
qQF/HEMQ6nhofclvDwv6stliohwBiElrq0t8Hwt3nZbKu3V9kf6lMo8uMnO5
Rx9RtfFC814eVwwOsPDHU9qyxtsDxeTrne8kc7rfSK1onCsS2ra+IvqP7Pd/
eC61G4+Qr/CuuzeZ5ViVe8V8bdC0z4vWOjI/vPzfroTxbcTVEis5Teb+KtnK
I5ZXkcPNwfodMg+7F6tIV5yDHB4Om39kTn96ZVE/zRBmUm3F1smsX27WrvzO
Cu71djP2k3kgh4nV0P0BKOiEnUwjc6GOjUxVtjPg5XblbpJ5SaP5l0qUO1RB
nucuebwiqpzBXR7PoCRN/Fc0mR8qeooZWfoAHYOpxQkyj6Q4OGD5/WFnkp7y
OVk/4U1SU9XpQKAbt+j4QY4X6+svTF70weCi41bBTWa5uC1bOBQCFsSMz0bk
+Jq+4qunJoXCQ04Tggc5/s8i9U98XXkJ6i4SRiFkv+pCimuNRqJAOO7SK0ey
n6NBY3Ts3a9Ae9TA+TLZb59L1OXYiRjQlJYNOEzOh3Rlaerq4TjoIUYqmmxg
QUJJs5StLx4qotYWp8j51aRgaerVlQBfvTcHbmPJ/shFF0NTImwbyJqdJOej
04Vc46y6N9DE7UhhvISFA9kGCprKJKDeVVkJWiD7K71k9DU/BdjL+LPyZ8j+
i2nsG8W+BRKz3Qr9bywoJeVFEzIz4BRGIzfkJxaOBR5i0DHNhD6VmqcLI1hY
XL33btXuHSSqr/s5DGAhq52/TTI0G67ci/tiT56/MbvDkZQncoDmmNumFHl+
+0q9uDmYSD5Hnl56ONuEhdvps3NuebngRvzPnK4OCyxP8o7WtufDaozAf0aF
WKB6bzwYer0AQkpD7jnnYgH3lzbV9HsBHHI9uPL0HRa+6diJ7cwUgleUQad6
MhZC+IX0lKmLoSBUpH4iFAt7i0ZfrXjLgZQkV85phYVN6hIJLZtych1aTJi7
Tc4Pbpp46cJyUMC3WKcak/24WX37kFQFEL1WR9u1sVDdfHI159IHyGHgD+Q7
T45n8siJhbtVEK4l70lDjQWbKgn3/uwqkKnJ/RiyvwbmfSGjdfNVYMN7ZH6T
sAbaNHLvXj6uhhzdU5fiFtdAyOWNtKhfDVzYpX3299saTF4zven0tg7odKln
+uLWQGXWx+rbeB2Ef2hzTo1Yg5SAd4/EOD9C7K+UG8bBa2DwaenFUupH6J+7
pp7yZA1aRJ/X2CZ/gu83Nu6bm6xBFn0W292EBrCqEM77zrYG0kv4FcErn8Gs
lZeeirw/Wsofcftx/zPkBFanDwWtQnQI+3ZI8GdoNB0yTfRahSU+oJlr/Qxs
a3NxWLtVyLodxpmj1gzybu3TG6qrwPyNXZfnUgt8FIgr0N5cga0yKDul2Abv
xMuMkfYK9IgqMjlbtMHj4oKJFViB7PwLTzr82gD8kmPoZFfAIENc0aOtDZgy
3Ls4OFagIhrTMXS9HRbGpc7HLi+D0yPin2jLL1Ba4Sj4I3QZ5kXK6GlCOmGL
3r8xuGYJxnK5nNb7e+CVTsTPg/UF8Haqv3YzYxD+FO+WSPPNgmnmOZO0qBHg
j2UyanOdBNvQLqqJ/jG4/tR2J/zSL2gNFhWN7P4D598HMkn+GQaFf68zBX79
ASPqjEs7X4bhgycFa/PSH+jnGvUdKhuGLKfvFISjE8DnMnG9MmAYAk39Ru5e
mwDVxTlOYYFhUBMbCpBpn4DjR7a1tlyG4O8DZcdHd//Cr0H6fLmTg3CHcbaF
5dYkyKIzNjjWPqBOGd6KsJqEYK0ztryrvVDE1yZwyGES4kPh8TPy+ZMokx2+
7jUJcV6VaUnOvRBjbGXQmzYJvY+K7N71fIPW1PHJ0L+TsMz+fmwoogeEBEYo
du2mYIexajNX4Cv0lrZLuzpPwciz+v54yq/wRK76/uKzKfh+dAfyf3dBy7WE
zh8vp+DUvlmVSnwX3H5oEFP1fgo+6qRTnqPqgujyXm4n7BR0Utv1HJvvgE2F
DpVJj2ko9Gnncepphy+G5Vc6fKdB2/iP5dnSdkhyTNYpCZkG/6sZjHuv2kHl
7UMzz8RpCLu+FX/YqB3CKRk8GGumodP/WMPr8Tbg6zQtUcVPw78jbUJBhFa4
cXMJk+U2Awe7GNlL0AL8TkN8Yd4z8OX4pnI3fwsQQhqEnYJmQD6hGuf2Xwuk
1UXLKcTPwDs1MwaukWZYwMgYDn6YAftXfE5DTs3gP+UdTrUxAwpzrYeqcj9D
2ePj29bOs1B9i2E390YTrAxJEjeezUL09QR2ep4mEJE3wgcGzMKJo+KdNWuN
kEORup4VNwueNJfpuyIbISVWaGmqahaUjI5TrnQ3QHDl5V/W2+T20C9DFMb1
YEb0bLQOnAOddbbHR5Pq4M3t9PqN8DlwuzrQf8apDobR54+B8XPgJS0d8Ey9
DvTCDtdk5cyBS3rjQd96Laiffl069WUOWnLzm6T0auGcYnmGNd08nPnDXhjH
UgPUfnMB1gnzkHWc8bZZZyU4uR26aZU2D9zW+bSF+ZUwascjZJkzDw1FVwf5
QyuhWN+s16JqHuSGNDmzNSrBiK+X/dbwPATP0vRUd3yA7PbqSj2WBUj8c2Hy
+GAFqB17MauUsAAaA4f9zGnLoZgiq04xbQH8o05OEL+XASu+KUIhZwGimAW1
QzLKYGmcJCVftQB6sXSuMTJlEFfm6CszvAAv5p4g/bulMGVgxCbCsgjq6mOD
cu3FEJB8RpMtYRFgY+XDrc5CEDucu7eauggx31V9ulMLYdRdoLwtexEefMZ0
+D0uBAl9YTbXykVwVYitKGUrhDHac7M9g4ugJEMbz/mwAGTdFQICGZeg7N5/
g/uc+TCne+PjavQS6JzyHW+pyIHYhkHHtsQl2LKYSNqKzAElESOe1LdLYL99
MeeufQ7E0ZiEXisl8yJrzF/uHIAG85vZ35bgS+wtupDYbEgStl83PbYMc90b
2Xx+WaBN7Sfc9nIZmvj06doDMsGyUWFYPW4Zdr4Ep56wygQPD4Jve8oyiGef
TIu/lAlZC4+Gv7xfBlNx11wNikwg9Zj7dX1bhqFSmZEM6gzIea3wvZdxBdgu
8obe4E2HPQGC/8/kFbh1cwmbXpAMTH8rRM2yVuB6NsbvtnsyCCY/GhkrWoEX
djU+zy4lgwHdrOjv+hVQpLLw6f2ZBAXYoZE/4yuQdUUJjTEkwc26CrEZ3lX4
qhg7QnyVCKWaj0bXClchuLOh0q83HnBxfKZ/KlbBUVtN5Xd+PEj//vHj28dV
sLV8y/A8IB5qnNR+FHetQsjPatzL8/GA4tlGHBZXocLD2rU9Mw76x5uH5oTW
4L6saezDoFjYdGHt+5O/Bn9jA0STVqPhQn23bm/ZGtAJ2ZbOlEXDM+qA3sba
NaB9pl3yzjUa9hKXv6V1kOsgYq+xw3YUUDd87jGbX4NwE236M8eigJX24dcR
ASzoJgb6p1yJAPkU1N5L3vcPXxkuZaAOgxmJMiV7ch3xuoK7+URfKMS2vq2k
rMWChtXIa6+UUFhaef5OllwnlHS7BMZIh0IaKD1PIZ97LtA7hxXYhYC/qzl7
JRsOpkUnumdngmFEafj7PwwOyr6Ut16rCSbnp06sDg8ObFHmIl1YMPxMVTwy
J4SDI28j/5WJBYN0OzvhlAIOvplPapl7BcEs288BX3McqGdxOpULBILSlH5U
tyUO9Dk+/WzfD4C44s5rp2xw4MOSNS/5PQBUVOtQxSMc+OExDjQvAiDJ4U3J
jC8OWsr0mxIX/EGr8eZLrXc4eMNLHM577gel1oOXWOdwkO/yss/kqjfkPvBZ
0V3CwVcs2177UW9IcxZICl3DgfwFFc6aHi8I9/XCkgg44BhfsThl5AU2KXxv
fx1eh0mTEZav9p7AMei6mym8Di3GxVqMhU+B+SdH/k/xdTCaC+4Ud3sK//39
YsAkvQ48aYzOjcpPgbTKXhSksA5MaQJN0sMeMHS01dRWex0M8r7JWtB6QLgq
c43oo3V45xcpg/d1h4BrjVb3XdZhdqLS94+eOzzTszue/mQd0hKLM8V53cHW
ov4+ve86aNnRXNlpcwNVz3vM69HrkFwnd0eO0Q1I5ZXONeXrYGXwPeNNvQvY
8hiJqm6tg4xHFXYo1wncsF6qUiTy/3jsqY/dcwL/pncmvHvroGSms/aNxwlS
zbFBlNQb4EdPKbKc/gj6k8J/NzNvwMGFd7tObx3hImNzlJrMBhixRN9HtQ6g
8Xc+W1puA27S3AvjfO4ARmX0n/gUN8DGfmAWr+YATtfN56gub8BAWmsGY/8D
yHpJVGk12IA/qoIFv7D2cIxKAnfZldxfSNPEprodnB4wopX12AAtakHPcEY7
EMj05uD32oCjHYLXov7YgqpK1zXqQHK7kbHCsKcteHjdf9cWuwH/4vry9att
YGIjxeBKxQZcqK2hN4D78GH6cLUGbgM0nbRIUilW4D7a/SViawOMU5isAx9b
gdy3V6P9pA043t68d/6KFTTUsO2ZUW5ClpzEg9Z1S2h/KXj5MdMmPHz33/Zd
PUsYPXd14I3sJiyh4nOjcncghZ9u+rf8Jhy41VlwrFmAxem+LV7lTejwfvXi
eK4FTFGZnCq+sgmJuze+41gsYPm77d3Pxpug6iD4Nm7vNhx4h6wuPNsEruii
bJqlW/DZWeuf+PNNSClkLnpUdAuCbOgZ3QI2gT7LTd3x4S04opcou/9yE/YY
5PcFsabAyJfnzZi6CdJJGZFP9k2Av7P9qELjJrRu6rMbyBqDFguNQATlFozx
Xvf+RWUIZwauZIXSbAGHvL7x7xED2IsK4Qo+ugUB+eJql94bQMnhI2zPGbeA
MDlGK3HTABh2/zvymHcLcJQUteElN+D7JMOSgeoWRMj3Pk1+rA+lb2/Y6l3Z
gluEen9HTX0IuR03pa25Bdo1NxUSz+iD/HfmX+o3tqBGh+Hj9wo9SOlk7blg
tQVB+tbrR1/pgmUZRyl7wBb0K1w/02anAxcdLUTYXmxB6NoQMemsDjAJv81j
frkFopVs5jQz2tCaxZ1xLHYLTG7dbcqw1gaBRL6Yg8wtSFxymqm11YJlHyHX
qc9bEB+Q893m5TXw0JK9UESBB0lGN906ySuAvZyfFUeNh99f4xzPUVwBe2X2
E95H8FB4fSH+ZL863JakWNBmwEPeS/rroi7qcIm1J3mVGw9YzeJd67rLQDd1
b18S8CA1xUpQNlOD4F8jD05fxgM3xrhVQVINDoY1Ryiv4iFHrf99Eq0a4DrO
lQ3q4uGm6/VY9ypVGCnZtXS/gwd+/mtWiSyqkOkZ31b7HA+6/M/li7oBTrvR
SmUG4IHNPKSbLgggztEzPewFHvpQigibIsCLu3c9bkXh4cJrt3dnS1TA4Yqo
0G4aHoi0dA93kpRBlrE1QqUBD8Fmi/NG0YrQVbBh0L6Dh7dijwpW5+SA1EFV
T/UPD8cdkwJdiuVAYJ7pzKVDBGB3SGSNdpWDwLMym5/oCGCdIL8aQSEHSllu
8eUcBFAR3E50P3MBylO3hlJVCMD2RyB0JEgW/nyiVvqpRoBLgz/GrxrIwvEx
lhzWqwRI2TGxV+aVBYdT591j9QhguKFxr/yzDPC/fsISakkA6sUzb1/TyEBS
NMHINZAA5xM7Vu/lScGXEtrGshACOCfZicf6SAG+h/XsajgBAr+Is0gZSpH3
bzm8XTwBig+ZDLVRSsGxsKevLXIIkHd/OornviT4B5C+X/tCgPRrP74VekpA
aeYRlZCvBPBPO9XtKiMB4+hUXmsvAWQ6dpUPrYmDwoG8h8oPAsylnqp1sxGH
LS9PVtkFAuS3/TC5byEG9u47xtz/ESEEsg5xOYtAye1QYRZ6Ikh3/WrxuygC
G2ose0eYiHCXLs3Q85AIeDNKvNs4TYQH9g8un0sWhuhSq+V2YSJolLE8D+kW
guqFTj9HTSIYM7JrrmoJwk7fTQOr60TwcRxe1eAUBJXaKX7jG+T/zVMLCeIE
oPPFXhfcIkKNnovb0zcC8JtPkoX5ARFYR0oylVbOApXFm4KPYURodSw4GVnC
D1fV+b1LI4kwxjp9byKUHyJFK65nxxAh4u7K7yJrfji583UjMokIFDYZDPmn
+UHozYGSZQEROLi2DbmizoDugM0AbScRauXEme6+5IP4uo3s3W4ieLs7fh91
4IPRDD8PXB8RTq/SzTXp8IGVUzJm7AcRLE1qtL8x8oE73TebknkiHLpdeG4y
kxdSr8juGB4mgQSR7Z/5IA8UlZi8aaIjwa3YhtSIWh6oO+ktK8xAgrVbdvLn
03lgZLbZ6eAUCfTdbkYTHvAAQ4jedIEICfiap8W4jvIA95qrP/M5EvBmXbTh
m+EGCeNETl8ZElB7akdt1nCDtsC4iaESCV4HRCkZ3OWGkC8OPfvXSXC0Ka9+
4hMXvJaIfmBvQAJsncSZ/XguyEmsoB0yJgFN6b7F3iMuaLYlXSq4S4IhdRPu
NH4u2KMNqTZwIcEz5d5Z9TROoHtcaND4hARz1zb7jXw4gf1HD1bQiwRtJ4kD
KhacIJfPLLIfSALfe52F6byc4Hr13dv8BBIYODync67igICyNkWmZBKMc9mN
XEzlgBi2hVGfdBIIJsx4/gjkgJJ5CWaDPBIIXRxMjTDigAY9g/KGIhJIezwe
yFThgK+1T64LlpHAu3jjeqgwByyENoTu1ZLgTuDXrnZKDiBiJ/jtGkiQV5VS
yoHFAK3poZaBzySYUFLNVRvHwBkhrb28LhJ5HZYd3K7HgHTMo2TGXhIw3p3A
hBdj4BIp5oLPIAk4Wk6+nU/HwJ3OH843fpHbfSMrjgRh4JHk7vGGCRL4uFQE
dXtgwCeJ673ADAkI3wQYzB5iIJxC7VrsAgksT4fQVFliINneZnZ3hTw+L/pT
P40xUNAfFmi7TtY7l0XZdR0DNfLF3AN4Ekw+7gwIuoKB9sy+BsUdEig35lgc
UcHA8JHNW3kHZD+T9+6ayGFg2pmVyHBoG0bKpG85S2FgY/RigvfhbTC5r8Ft
KIYBClULqTm6bZgdGIz6J4iBE4X+vfoM2zCxeDzkCT8GuBhzHtazbINGTcda
FS8GxDw7jgic3obopgdVjdwYUJxcyo3h3AaqV4TOV1wY+L/7rvD/913/B0/S
4Ew=
             "]]}, "Charting`Private`Tag#1"]}}, {}}, <|
       "HighlightElements" -> <|
         "Label" -> {"XYLabel"}, "Ball" -> {"InterpolatedBall"}|>, 
        "LayoutOptions" -> <|
         "PlotRange" -> {{-1.5707962626807608`, 1.5707962626807608`}, {0., 
           1.1}}, "Frame" -> {{False, False}, {False, False}}, 
          "AxesOrigin" -> {0, 0}, "ImageSize" -> {360, 360/GoldenRatio}, 
          "Axes" -> {True, True}, "AspectRatio" -> GoldenRatio^(-1), 
          "DefaultStyle" -> {
            Directive[
             Opacity[1.], 
             RGBColor[0.368417, 0.506779, 0.709798], 
             AbsoluteThickness[2]]}, 
          "HighlightLabelingFunctions" -> <|"CoordinatesToolOptions" -> ({
              Identity[
               Part[#, 1]], 
              Identity[
               Part[#, 2]]}& ), 
            "ScalingFunctions" -> {{Identity, Identity}, {
              Identity, Identity}}|>, "Primitives" -> {}, "GCFlag" -> False|>,
         "Meta" -> <|
         "DefaultHighlight" -> {"Dynamic", None}, "Index" -> {}, "Function" -> 
          Plot, "GroupHighlight" -> False|>|>]]& )[<|
      "HighlightElements" -> <|
        "Label" -> {"XYLabel"}, "Ball" -> {"InterpolatedBall"}|>, 
       "LayoutOptions" -> <|
        "PlotRange" -> {{-1.5707962626807608`, 1.5707962626807608`}, {0., 
          1.1}}, "Frame" -> {{False, False}, {False, False}}, 
         "AxesOrigin" -> {0, 0}, "ImageSize" -> {360, 360/GoldenRatio}, 
         "Axes" -> {True, True}, "AspectRatio" -> GoldenRatio^(-1), 
         "DefaultStyle" -> {
           Directive[
            Opacity[1.], 
            RGBColor[0.368417, 0.506779, 0.709798], 
            AbsoluteThickness[2]]}, 
         "HighlightLabelingFunctions" -> <|"CoordinatesToolOptions" -> ({
             Identity[
              Part[#, 1]], 
             Identity[
              Part[#, 2]]}& ), 
           "ScalingFunctions" -> {{Identity, Identity}, {
             Identity, Identity}}|>, "Primitives" -> {}, "GCFlag" -> False|>, 
       "Meta" -> <|
        "DefaultHighlight" -> {"Dynamic", None}, "Index" -> {}, "Function" -> 
         Plot, "GroupHighlight" -> False|>|>],
     ImageSizeCache->{{4.503599627370496*^15, -4.503599627370496*^15}, {
      4.503599627370496*^15, -4.503599627370496*^15}}]},
   Annotation[{{{{}, {}, 
       Annotation[{
         Directive[
          Opacity[1.], 
          RGBColor[0.368417, 0.506779, 0.709798], 
          AbsoluteThickness[2]], 
         Line[CompressedData["
1:eJw1mnc01m/4xxGqr5IV5bGTTVaRdUVSRgghUSgjSVbKyA5ZWcmMbDIzy7iz
QmQnKcnensd4htnv+Z3z+/3z+ZzX5z7n/tzv633d4zrn5rV+bGBDRUFBUU5+
/O9bS5P+8i7vNpKzPsovyoUBxWof3BGubbSTfCfQm8xivMvprOzbKP9KSbIj
NwY4o25p87NuI6lovccHPBig3+4gSTFto3RuqWNSZzDw7/6FPPJHJHezz4da
AAO4/hzD6/9to2dPLw48E8bAXyVmytu02+j8f4yc0eIYGCgIKLWn2kb/xMOf
qktjoIUFd9vjgIQ+MDrupsph4IP/naPBOyQ068HYkaCMgeyVnppYAgnFajzY
k1DHQIKp4v2MDRKKlyd+dtDGwIu2QsaSNRKiihxWvmaIAQ/JU+jTEgmJDpRn
dNzGgOkR/OmRKRLSVTv9o9gJA5ru9zqm/5BQm/weG7MnBhT+Drivj5FQa3sU
C0cwBjjqSvuODZFQ2Fd6YEvDwHF+zufsfSTk+ecc/mghBg5eRYgIdZNQxR2b
p5k1ZH129i8ut5IQieb6qU9DZH1DI9I3EAltu5z/rTxN1gdX/t6pJ6Hgf+9q
bDcxkMPGp+hVSUJpB/G8hSc5wK7jF648m6w3/6Bp14oDTGW03jZlkBDP/aJj
lR4ccC2jTrsnlYRMsL7VTJEcIPL0dd58PAnNyEpSfqvjgDUBPXOuYBKqlM0s
UWTnhIm4xqNi/iQ0QRM3f1mWE/oPRGsv+pCQ5ChfGUmXEz6MHGG66U5CWoqH
rzmEcIJHSEtHxH0SOmBe4/Db5wS7DcknyZYktItxPbvPwQWmdzL48s1JSNiC
YlJMmQsULvg8bzEioZ1PVtdz/Lhgf/a8zLY6Cb163fvr8HFuCL5S+Nb2LAkZ
XZBbETnLA58jvPS5eUlIzWH/macSD+wNaFONcpBQjeiGhrwRD7jdWbPRZCHr
u/Cc6+gLHrB+KiMudoiELMKT846u8MDbRuqJmQMi4uC+z7xCyws/D43EpO8Q
EUri27/Mxwv6Mc+26DfIzGbBaWLGC1DYWL/+l4j0Al4zcffzghc2+lHRbyJS
7zsx3LzGCzXnLbnvjRJRdOnR43+P84FEC1XQcB8RHTaS4Iy7zgccv65q1TYR
UUTVrZXpQT7YOTY46pNGRF5yv3yoCGfggmF2+PkkIpLhsf3ZysEPrsnuSmvx
RHRts4byhDo/LJ5ly7wbQUTlMrxII4EfRlXM7dS8iEiIlL1uqngWapzn8IdN
iUj+Ytf2bo4AbNTU5n82JCLuOhXvsWEBkNgPu+WpR0SK9PwRRjSCkPtStHFJ
g4g8Pu5f5bEXhIQs5+Bv54lIXM2r6OJ5IXAZ3mGKZyaiEJb+krQ1YUg00DNL
OEFEnINQieUXgYb+7Hev6Ygo+eEE4/htEaD9piOZdIiI6ltrPkR0i0Ba+9vr
6ZsE9NBR6MztD6LQWaMWlj9EQN7q5l+n3orDmuybvoI+AoqSCMp0mxAH5spl
1qJuAjKh6qmt5JGAO2UJucWtBPT+zdM7V3MlYDN/rqWikoB0Ntm0Z2vOAVdy
+H59PAFVXqgn5R1IgjrbhHrjKwKSytGabuGXggevZSKbIghI25SrUk1bCqpi
f7M3BxFQyN8AU5dkKdAMl5D/4kZA+DTd0CwFaXD3HnTtNyQgOc2e7tOxMvDV
gn1hhpmAHPoo6ncSLoBehhLsnCCgAZ/IuBudF2D4753EE8cI6OoBkV1g7wKM
38tWV6AmoFnJomc6NnKAeyD27tUWHm3R8oQUK8sDm4eKmcJ3PPLM9CR+OKwA
abWWFXoDePL6N9Jmf1kBeLYDj9h8w6NHtvnapX4KIOLTUfOqHY/UimisV7cV
QCVQn3m2Go8Y5Kj17+AV4X60dc+rRDwifpNXEj6qAot9wWdy4/DoiYKbsKuu
Cjgx5nt9isaj3KTW4LsJKvA0YVloNgSPqr4JnxLnAwhPcX+h8BSPSDX7peN8
l6A8L0Rl1gSPzqCzB3hjVdhvKipXOI1HiopUqS206tAzdu7YLgseqfbr7566
qA5phCq7egY88v9tybj2UB2UJBCX0hE8Gr2TeOj0kDp4pQ9FKhO3kG3CR9b4
/CtA8N6zv/R9C52bnkwSdrgKX94EtFEMbKEL/o2wl3MVXlfS8jT3bCE5ixlH
q79XQXaZ4Ydq2xbSPblVsWB6DdzMzl65XLmFmIx0CAw3NAEnr8urEbuFPPhe
kqjuasNnoyEf2qgt5IVfyMnJ1oZXzqajX8K20A+z+HTsgjZIFFi/uuq/hdoP
Lb4OfaIDj9ie7l97vIW4/3HpLSdehyV8xk/t61voeIJm4dKuHkx/WI+9cXQL
JTPi121LDCCNdifQjGYLOUYwqPaMGoCxGZX7PcotdDpAPj2e2hA6KZmNn2xv
ooC6hSZtC0Mo1ZdlT17cRFo0CoPPmI3g2ZpH1t+uTRRlh9kLjr8JUmp+8Yvt
m0ge33jNuf0mLL0ODd5o3kRCAfaO3cSbYKGcZEv9aROt4srnhy2MQS3yo4hQ
0SZiGKP/pXvOBI6J7H14HL6JtCmFhWoWTKH9OXXOs5BNVBZjKcHIdwt8B469
DgjcRH1Ub9OXb9+C9WecT+O9NpHp54o/fAO3YKRDRbHWYROtO+08rms2g3c2
Aa0HWptoLMO3wLXBHC68ox2OottE7jkcMywxlqDQ59KlengTWewr+u/UWYLK
/u8mPNUmeimIm7o0ZQkatyoLLXY2kDztttHmeSswYbT0E1/cQEyqynW0U1bw
LOCjyLcvG0iHqi/s/fV74FPGzxPQsoEYPApf0Dy/B/7jr06eb9pAt0Ntn/QW
34Owi7YU6dUbKPCbIbH8+H1IWmcacczZQOrGt12Hhu/DRyvHgGOB5P4/1Gw9
9LSFplc/PD4/30Afp7iqRcptoaVRzdHdcwNpH2Jxsp+3ha+nT5v8dt5Axm7e
DDYmdjA20C5WfHcDFT7Y8gpQtocdVe5RbeUNdPSYCe7SGQdQ4huUiCCtI22X
t8WcFk6QyUwna7i1jnJnb01l5jjBIRr1ixjcOqKXUnBrXXGCr/PVl9/PryNf
GeW2Zd/HYFqSbNo9so7Yq6jrPW46g7u8VSBd9TpSe6lR+zjWBUaFU0KHytdR
avn2Le9PLqCIGYpMLV5HGlF3Hk9OuwDVgfob0Zx1pIOV70VyrhDTKlSsHb+O
bjxcyfs57QrFurjvES7rSOwZh6GQrjswXBL+ZfhoHRmRyl7JPHcHNynrv5gH
6yiWtkA9t9gdFFiGl95briPSp/yr6NgT6PxZ+69bbx1pXqDVnRl4AjP3/YSP
SayjxNecg++dnwKHN/3zyCUcyi+LJV2l9YYHOV/Z0udwKMHd5VAWeEPNt5AP
JVM4FNEp9+mRpzfc4Pk33zuGQzEf/Mws1rwhpB1rwNiNQ1T35zcqx30Ae2JA
KPE9DjFIPccSBn1B6WJUa14+Dtn1r7R8Y/aDcGvNO7XZOGRBORZ55qYf8Fc3
x4+m4tADvqZAvZ9+YGr24YA9EodOK9uP/XXzh5ac+OEMRxwasAmrXokOgBO9
eo/L7XFI6oJ14ovKADAn0v3XfB+H6KifKNqMBgBRMximzHHImfV3/Q5fIIhh
3Yv4r+NQ5deT3JH1gfD6orF/oTgO1VSf/lezEwT9aVKmtuNY9OJFQ/WXqhCg
yHmcOD6MRdj9lC2e+RCQfF8ybNSDRS8dio9OnQ6FmI/CNy7XY1Heqmtaqn8o
6I/wavEkYxEoRSxSGIZB/wkmpTEjLKJGHS2Kx8KBgk3f64YOFoWcK39pfiUc
JLmi6zovYxHDr42LON9wiBH773ytNBbVrVMEuG2Gg74mlUQCAxbZBx9loJiK
gP7ADW7dnjVEm+txdOF7FFCES95pb11D4v5hhUms0SAZ65SmVL+GTDRtLLpM
oiEmY+mUaNEaev/HxrX0VzToN0wxHglbQ08/5JdmLL6CfvzgoZbLa0j3TmW0
64lY6LOvnD9fv4qMpYTYa73iYXCCqK9SuYp+cOo8knoXDyPGSp803q8i+taP
AbiOePit3h5pkrqKaO1xsSqsCbDE80PK03sVCcg2TJ6tSQDqnzveDYqr6ECw
+rrfoURQ0FRjuNywgmrzEn/Z/EgClc8hntpVK0innySqczgZVOW6pwyLV9C9
DaL8C7lkuHbWqPp+2grSE9+3XU9KhpuUtmYhPivI/KLgJXQ3BZw/vszpUlpB
38eX+lL3UyFPeEBev3EZmVBap3Q8zwB7wYpm/+plVDmLmr/WZoDI2VitipJl
lG3Okya2kQGlPDfMmd4uo8PoidRh2UyoZRvwG/ZdRjt0cEKsOBM6aQa+mF4i
9/fF0+5T7jtYnuw3smpdQp4v24nVKBtKJ8rHY+uXEGXQxX6e6WxwHo+xbalc
QiyOMxqttDmwNar/7EzOEjpudZm/XDcH9vr6U2eDl5Ci5wmQmswB+qb+qQca
S8h5VTKcnjEPJFP6nV27FpGG0J6o6NsCCNPxoNr+vIhaZGtEGnoK4O8BJsGv
bhGFrBxRS94tgFf37Goj8xeRTxGl/EWzQlgTO9jPe7GIsGLi9eyYIihGohG/
VBfRjJD1q7r374F8GMhV/7SAbAXfXztGVwb+b8TkuisW0NxQTc7vy2UwqjnY
eaNwAakUa5vTPC+D0FLOlTtJC6iKxcPZClcGc0+rpD09FhDT5YPk/EflkPPf
FCqRXkBKuw9+i1lVAK+k8hjr+3k0gI3v235YCToGi4kS2fPo2WbQ+72ISnjm
/tpQI3UeNYzdCREtroTeutWeJxHz6Jzjq4njq5XgpfoWDT+cR7dvzJQuOlfB
sMG/nDixeYSMm2T5Aqoh5EnzY/rSOaR6/W3ex7ZaqHjzSEwgbw4p/f21ErlU
C78/nl5UfjuH/M30LGMZ6kD6wMX6UfQcEs544CphUQcTIXw3e5zmkO7OrY+N
pDqQTwpSCD83h2bxP3SNLn6CpU9XaGgrZlGugEO552QDvI+t/epWMIuuRAi1
ezE2gqO9cMxkxizSJ0w+r1dthNWTxzGN0bNIjX8lfS+rEXDOw5LujrPoTlDh
ZKB9ExAE7plPCc6ifkFfia5/CKji/Sub3s6gC2LC3JfKm6H1wcYzscQZJBNR
rmnf0wzBl+6rpETNoKwLKzyVC81As3a164nPDNJwphau4G2BI5onJsTMZtBX
+ld/9V+3AP2/9P9ST86g3FuCXpJBrYB5WG/1NHIanW/tC93ybIeUzk6N48HT
iJG5ve0guR3YBUZEs72nUbTtWp7YJzJP4vC9DtOIkF38enOnHU6ZCIQLaE6j
sRzG0nO+X4DlcuyH7zTTyDAi/4NjRAccw9gdkvWbQl3+8290m7vg4CtTLs5l
EkWesUp+k9YLN5IEqtkcJpGBpeQT5tZeyLFRaFexnkTvmjv+lS32ghaF9Wyk
wSRiqojj0pbrg8TzFWeFZSaRrnKC9dHhPhDP1Muz2vqLalh+cw++7AfzJ5H5
gx5/UfRvS0j7PgBucMzoAfEPchmUmmFNH4Y6mW+f8dVjqGXxskOG0y8oY/xS
ztY4guS6J8/VakyCm0LyIZXHg2hzxiyKR28WFF7cvbbg0IOkwiPkCjgXoYv0
PPeOdg8qcchSZRNdBFPHNKrvoj3IKWK0wVd+EZ4Y/mxoXulGWokhVRcMF6Gc
11Aq1akbndLJd7gWtgiCTRrsuq5fUXp5ztFJ3CKwEMVXKj07kfy2S5lp/RJk
O+hoiph1oqzNT+alHUsg/cchL1OhE/EsaG9sDy2Bfnu+ZdRuB2I6+yvEdWUJ
IuJ5v9s+70ASvxpF5zmWgUryZNPpgC8oxOuP7DfvZcDa773yC2tDp46MH6GR
WoHhUikGXds2lHYzkXJcaQU+bdnGcKi3oTLSYc28aysQ7D8Q8/FfK+L/lG17
zHIF2JPyYjc9WtHhP06G/NEroN6hH29n04Jex+ZvOs2vQNLZ3EQ9tc9It2f0
7nDUKjx/OMbKxfMZ+XuslRS9WYV2a26Jn7sI/Q47Ef343SqYeW1JMLshdPgq
d1Vb1Sq8KHwrGWrVhIy4iQ9TxlZh7PCmzGOVBpRU2fZmim8NgtpSFYBUiwI5
DKRtctdgofdivE1dLTLTcgeH4jXQ/fljOeJZLZLdCThzp3IN2NeY00dJNWj/
ooQyU/MalLNF/nPZrkahZ7DGRb/WYNzBpy1npxJluViEvTqOBbUn7JzdnyrR
R9MqNR9mLBT41T1Z96pES7eXWUxOY8E9YUtAZfcDwvz39PsIPxb+a3J8+WO3
AtGfepK+r4AFJ75PaSw7ZeioP6vdxD0sXJQjXLfyKkNTqrxdBfZYoNaR/ley
U4r8XD9n332EhdQnRVZXd0uQ3B23jNceWOjsTBHw2nuPxim5mnnDsBA/PvLj
i897JMhtSLwZiYU7G0wvmfeL0DVDqntPY7CAx0QsF+8XogmfvvqAJCzwPfYu
nzjIRymYL+8q87GwGlRrJeaXjx65e1fov8dCXdImk+e/PIQlyDWMlWJBr+Xh
EyaKPNSnIVxQXY0Fn5PmClcoc5Cxj61gSAsWrookLccGZKMzQT9uh7djgQmG
0/5QZqP7oZW3vDuxUGiv8+8pVRYKh9DUM71YGKlXais6lIn4V/1yIkexwOFp
/WfjWAYKy/dLXxrDQqSXtmwM01t0jxlI58ex8PA559+vnGlI6rJVS8IkFsZ8
aS/Yn0lFN/K/ChdMY0HLHxtBI5yCXE5SThfMYkEkqFnukmwS8uAwUXJdxEJK
cFHU+MU3qKU88rvCMtmPkPhpL0hEmrfrP+BWsLAUZvOqWisBJWTkifHjsGAW
rjtroB+P/i29bH23joWvEXKKuJtxaKalMu7YJllP9NF5EasY5Nuf2VeIx4I0
z6xnzLdoZJyQJv+bQNZ/pvZs92gkWjuh379LxMLG2ZcDNDPhaMS8JOHINhYG
hG4/v4QNQ7fwnUFUO1goFxUX9t4JQQqffqYukjlG4t9wNc0L1EKU/9W4iwVn
qQF/HEMQ6nhofclvDwv6stliohwBiElrq0t8Hwt3nZbKu3V9kf6lMo8uMnO5
Rx9RtfFC814eVwwOsPDHU9qyxtsDxeTrne8kc7rfSK1onCsS2ra+IvqP7Pd/
eC61G4+Qr/CuuzeZ5ViVe8V8bdC0z4vWOjI/vPzfroTxbcTVEis5Teb+KtnK
I5ZXkcPNwfodMg+7F6tIV5yDHB4Om39kTn96ZVE/zRBmUm3F1smsX27WrvzO
Cu71djP2k3kgh4nV0P0BKOiEnUwjc6GOjUxVtjPg5XblbpJ5SaP5l0qUO1RB
nucuebwiqpzBXR7PoCRN/Fc0mR8qeooZWfoAHYOpxQkyj6Q4OGD5/WFnkp7y
OVk/4U1SU9XpQKAbt+j4QY4X6+svTF70weCi41bBTWa5uC1bOBQCFsSMz0bk
+Jq+4qunJoXCQ04Tggc5/s8i9U98XXkJ6i4SRiFkv+pCimuNRqJAOO7SK0ey
n6NBY3Ts3a9Ae9TA+TLZb59L1OXYiRjQlJYNOEzOh3Rlaerq4TjoIUYqmmxg
QUJJs5StLx4qotYWp8j51aRgaerVlQBfvTcHbmPJ/shFF0NTImwbyJqdJOej
04Vc46y6N9DE7UhhvISFA9kGCprKJKDeVVkJWiD7K71k9DU/BdjL+LPyZ8j+
i2nsG8W+BRKz3Qr9bywoJeVFEzIz4BRGIzfkJxaOBR5i0DHNhD6VmqcLI1hY
XL33btXuHSSqr/s5DGAhq52/TTI0G67ci/tiT56/MbvDkZQncoDmmNumFHl+
+0q9uDmYSD5Hnl56ONuEhdvps3NuebngRvzPnK4OCyxP8o7WtufDaozAf0aF
WKB6bzwYer0AQkpD7jnnYgH3lzbV9HsBHHI9uPL0HRa+6diJ7cwUgleUQad6
MhZC+IX0lKmLoSBUpH4iFAt7i0ZfrXjLgZQkV85phYVN6hIJLZtych1aTJi7
Tc4Pbpp46cJyUMC3WKcak/24WX37kFQFEL1WR9u1sVDdfHI159IHyGHgD+Q7
T45n8siJhbtVEK4l70lDjQWbKgn3/uwqkKnJ/RiyvwbmfSGjdfNVYMN7ZH6T
sAbaNHLvXj6uhhzdU5fiFtdAyOWNtKhfDVzYpX3299saTF4zven0tg7odKln
+uLWQGXWx+rbeB2Ef2hzTo1Yg5SAd4/EOD9C7K+UG8bBa2DwaenFUupH6J+7
pp7yZA1aRJ/X2CZ/gu83Nu6bm6xBFn0W292EBrCqEM77zrYG0kv4FcErn8Gs
lZeeirw/Wsofcftx/zPkBFanDwWtQnQI+3ZI8GdoNB0yTfRahSU+oJlr/Qxs
a3NxWLtVyLodxpmj1gzybu3TG6qrwPyNXZfnUgt8FIgr0N5cga0yKDul2Abv
xMuMkfYK9IgqMjlbtMHj4oKJFViB7PwLTzr82gD8kmPoZFfAIENc0aOtDZgy
3Ls4OFagIhrTMXS9HRbGpc7HLi+D0yPin2jLL1Ba4Sj4I3QZ5kXK6GlCOmGL
3r8xuGYJxnK5nNb7e+CVTsTPg/UF8Haqv3YzYxD+FO+WSPPNgmnmOZO0qBHg
j2UyanOdBNvQLqqJ/jG4/tR2J/zSL2gNFhWN7P4D598HMkn+GQaFf68zBX79
ASPqjEs7X4bhgycFa/PSH+jnGvUdKhuGLKfvFISjE8DnMnG9MmAYAk39Ru5e
mwDVxTlOYYFhUBMbCpBpn4DjR7a1tlyG4O8DZcdHd//Cr0H6fLmTg3CHcbaF
5dYkyKIzNjjWPqBOGd6KsJqEYK0ztryrvVDE1yZwyGES4kPh8TPy+ZMokx2+
7jUJcV6VaUnOvRBjbGXQmzYJvY+K7N71fIPW1PHJ0L+TsMz+fmwoogeEBEYo
du2mYIexajNX4Cv0lrZLuzpPwciz+v54yq/wRK76/uKzKfh+dAfyf3dBy7WE
zh8vp+DUvlmVSnwX3H5oEFP1fgo+6qRTnqPqgujyXm4n7BR0Utv1HJvvgE2F
DpVJj2ko9Gnncepphy+G5Vc6fKdB2/iP5dnSdkhyTNYpCZkG/6sZjHuv2kHl
7UMzz8RpCLu+FX/YqB3CKRk8GGumodP/WMPr8Tbg6zQtUcVPw78jbUJBhFa4
cXMJk+U2Awe7GNlL0AL8TkN8Yd4z8OX4pnI3fwsQQhqEnYJmQD6hGuf2Xwuk
1UXLKcTPwDs1MwaukWZYwMgYDn6YAftXfE5DTs3gP+UdTrUxAwpzrYeqcj9D
2ePj29bOs1B9i2E390YTrAxJEjeezUL09QR2ep4mEJE3wgcGzMKJo+KdNWuN
kEORup4VNwueNJfpuyIbISVWaGmqahaUjI5TrnQ3QHDl5V/W2+T20C9DFMb1
YEb0bLQOnAOddbbHR5Pq4M3t9PqN8DlwuzrQf8apDobR54+B8XPgJS0d8Ey9
DvTCDtdk5cyBS3rjQd96Laiffl069WUOWnLzm6T0auGcYnmGNd08nPnDXhjH
UgPUfnMB1gnzkHWc8bZZZyU4uR26aZU2D9zW+bSF+ZUwascjZJkzDw1FVwf5
QyuhWN+s16JqHuSGNDmzNSrBiK+X/dbwPATP0vRUd3yA7PbqSj2WBUj8c2Hy
+GAFqB17MauUsAAaA4f9zGnLoZgiq04xbQH8o05OEL+XASu+KUIhZwGimAW1
QzLKYGmcJCVftQB6sXSuMTJlEFfm6CszvAAv5p4g/bulMGVgxCbCsgjq6mOD
cu3FEJB8RpMtYRFgY+XDrc5CEDucu7eauggx31V9ulMLYdRdoLwtexEefMZ0
+D0uBAl9YTbXykVwVYitKGUrhDHac7M9g4ugJEMbz/mwAGTdFQICGZeg7N5/
g/uc+TCne+PjavQS6JzyHW+pyIHYhkHHtsQl2LKYSNqKzAElESOe1LdLYL99
MeeufQ7E0ZiEXisl8yJrzF/uHIAG85vZ35bgS+wtupDYbEgStl83PbYMc90b
2Xx+WaBN7Sfc9nIZmvj06doDMsGyUWFYPW4Zdr4Ep56wygQPD4Jve8oyiGef
TIu/lAlZC4+Gv7xfBlNx11wNikwg9Zj7dX1bhqFSmZEM6gzIea3wvZdxBdgu
8obe4E2HPQGC/8/kFbh1cwmbXpAMTH8rRM2yVuB6NsbvtnsyCCY/GhkrWoEX
djU+zy4lgwHdrOjv+hVQpLLw6f2ZBAXYoZE/4yuQdUUJjTEkwc26CrEZ3lX4
qhg7QnyVCKWaj0bXClchuLOh0q83HnBxfKZ/KlbBUVtN5Xd+PEj//vHj28dV
sLV8y/A8IB5qnNR+FHetQsjPatzL8/GA4tlGHBZXocLD2rU9Mw76x5uH5oTW
4L6saezDoFjYdGHt+5O/Bn9jA0STVqPhQn23bm/ZGtAJ2ZbOlEXDM+qA3sba
NaB9pl3yzjUa9hKXv6V1kOsgYq+xw3YUUDd87jGbX4NwE236M8eigJX24dcR
ASzoJgb6p1yJAPkU1N5L3vcPXxkuZaAOgxmJMiV7ch3xuoK7+URfKMS2vq2k
rMWChtXIa6+UUFhaef5OllwnlHS7BMZIh0IaKD1PIZ97LtA7hxXYhYC/qzl7
JRsOpkUnumdngmFEafj7PwwOyr6Ut16rCSbnp06sDg8ObFHmIl1YMPxMVTwy
J4SDI28j/5WJBYN0OzvhlAIOvplPapl7BcEs288BX3McqGdxOpULBILSlH5U
tyUO9Dk+/WzfD4C44s5rp2xw4MOSNS/5PQBUVOtQxSMc+OExDjQvAiDJ4U3J
jC8OWsr0mxIX/EGr8eZLrXc4eMNLHM577gel1oOXWOdwkO/yss/kqjfkPvBZ
0V3CwVcs2177UW9IcxZICl3DgfwFFc6aHi8I9/XCkgg44BhfsThl5AU2KXxv
fx1eh0mTEZav9p7AMei6mym8Di3GxVqMhU+B+SdH/k/xdTCaC+4Ud3sK//39
YsAkvQ48aYzOjcpPgbTKXhSksA5MaQJN0sMeMHS01dRWex0M8r7JWtB6QLgq
c43oo3V45xcpg/d1h4BrjVb3XdZhdqLS94+eOzzTszue/mQd0hKLM8V53cHW
ov4+ve86aNnRXNlpcwNVz3vM69HrkFwnd0eO0Q1I5ZXONeXrYGXwPeNNvQvY
8hiJqm6tg4xHFXYo1wncsF6qUiTy/3jsqY/dcwL/pncmvHvroGSms/aNxwlS
zbFBlNQb4EdPKbKc/gj6k8J/NzNvwMGFd7tObx3hImNzlJrMBhixRN9HtQ6g
8Xc+W1puA27S3AvjfO4ARmX0n/gUN8DGfmAWr+YATtfN56gub8BAWmsGY/8D
yHpJVGk12IA/qoIFv7D2cIxKAnfZldxfSNPEprodnB4wopX12AAtakHPcEY7
EMj05uD32oCjHYLXov7YgqpK1zXqQHK7kbHCsKcteHjdf9cWuwH/4vry9att
YGIjxeBKxQZcqK2hN4D78GH6cLUGbgM0nbRIUilW4D7a/SViawOMU5isAx9b
gdy3V6P9pA043t68d/6KFTTUsO2ZUW5ClpzEg9Z1S2h/KXj5MdMmPHz33/Zd
PUsYPXd14I3sJiyh4nOjcncghZ9u+rf8Jhy41VlwrFmAxem+LV7lTejwfvXi
eK4FTFGZnCq+sgmJuze+41gsYPm77d3Pxpug6iD4Nm7vNhx4h6wuPNsEruii
bJqlW/DZWeuf+PNNSClkLnpUdAuCbOgZ3QI2gT7LTd3x4S04opcou/9yE/YY
5PcFsabAyJfnzZi6CdJJGZFP9k2Av7P9qELjJrRu6rMbyBqDFguNQATlFozx
Xvf+RWUIZwauZIXSbAGHvL7x7xED2IsK4Qo+ugUB+eJql94bQMnhI2zPGbeA
MDlGK3HTABh2/zvymHcLcJQUteElN+D7JMOSgeoWRMj3Pk1+rA+lb2/Y6l3Z
gluEen9HTX0IuR03pa25Bdo1NxUSz+iD/HfmX+o3tqBGh+Hj9wo9SOlk7blg
tQVB+tbrR1/pgmUZRyl7wBb0K1w/02anAxcdLUTYXmxB6NoQMemsDjAJv81j
frkFopVs5jQz2tCaxZ1xLHYLTG7dbcqw1gaBRL6Yg8wtSFxymqm11YJlHyHX
qc9bEB+Q893m5TXw0JK9UESBB0lGN906ySuAvZyfFUeNh99f4xzPUVwBe2X2
E95H8FB4fSH+ZL863JakWNBmwEPeS/rroi7qcIm1J3mVGw9YzeJd67rLQDd1
b18S8CA1xUpQNlOD4F8jD05fxgM3xrhVQVINDoY1Ryiv4iFHrf99Eq0a4DrO
lQ3q4uGm6/VY9ypVGCnZtXS/gwd+/mtWiSyqkOkZ31b7HA+6/M/li7oBTrvR
SmUG4IHNPKSbLgggztEzPewFHvpQigibIsCLu3c9bkXh4cJrt3dnS1TA4Yqo
0G4aHoi0dA93kpRBlrE1QqUBD8Fmi/NG0YrQVbBh0L6Dh7dijwpW5+SA1EFV
T/UPD8cdkwJdiuVAYJ7pzKVDBGB3SGSNdpWDwLMym5/oCGCdIL8aQSEHSllu
8eUcBFAR3E50P3MBylO3hlJVCMD2RyB0JEgW/nyiVvqpRoBLgz/GrxrIwvEx
lhzWqwRI2TGxV+aVBYdT591j9QhguKFxr/yzDPC/fsISakkA6sUzb1/TyEBS
NMHINZAA5xM7Vu/lScGXEtrGshACOCfZicf6SAG+h/XsajgBAr+Is0gZSpH3
bzm8XTwBig+ZDLVRSsGxsKevLXIIkHd/OornviT4B5C+X/tCgPRrP74VekpA
aeYRlZCvBPBPO9XtKiMB4+hUXmsvAWQ6dpUPrYmDwoG8h8oPAsylnqp1sxGH
LS9PVtkFAuS3/TC5byEG9u47xtz/ESEEsg5xOYtAye1QYRZ6Ikh3/WrxuygC
G2ose0eYiHCXLs3Q85AIeDNKvNs4TYQH9g8un0sWhuhSq+V2YSJolLE8D+kW
guqFTj9HTSIYM7JrrmoJwk7fTQOr60TwcRxe1eAUBJXaKX7jG+T/zVMLCeIE
oPPFXhfcIkKNnovb0zcC8JtPkoX5ARFYR0oylVbOApXFm4KPYURodSw4GVnC
D1fV+b1LI4kwxjp9byKUHyJFK65nxxAh4u7K7yJrfji583UjMokIFDYZDPmn
+UHozYGSZQEROLi2DbmizoDugM0AbScRauXEme6+5IP4uo3s3W4ieLs7fh91
4IPRDD8PXB8RTq/SzTXp8IGVUzJm7AcRLE1qtL8x8oE73TebknkiHLpdeG4y
kxdSr8juGB4mgQSR7Z/5IA8UlZi8aaIjwa3YhtSIWh6oO+ktK8xAgrVbdvLn
03lgZLbZ6eAUCfTdbkYTHvAAQ4jedIEICfiap8W4jvIA95qrP/M5EvBmXbTh
m+EGCeNETl8ZElB7akdt1nCDtsC4iaESCV4HRCkZ3OWGkC8OPfvXSXC0Ka9+
4hMXvJaIfmBvQAJsncSZ/XguyEmsoB0yJgFN6b7F3iMuaLYlXSq4S4IhdRPu
NH4u2KMNqTZwIcEz5d5Z9TROoHtcaND4hARz1zb7jXw4gf1HD1bQiwRtJ4kD
KhacIJfPLLIfSALfe52F6byc4Hr13dv8BBIYODync67igICyNkWmZBKMc9mN
XEzlgBi2hVGfdBIIJsx4/gjkgJJ5CWaDPBIIXRxMjTDigAY9g/KGIhJIezwe
yFThgK+1T64LlpHAu3jjeqgwByyENoTu1ZLgTuDXrnZKDiBiJ/jtGkiQV5VS
yoHFAK3poZaBzySYUFLNVRvHwBkhrb28LhJ5HZYd3K7HgHTMo2TGXhIw3p3A
hBdj4BIp5oLPIAk4Wk6+nU/HwJ3OH843fpHbfSMrjgRh4JHk7vGGCRL4uFQE
dXtgwCeJ673ADAkI3wQYzB5iIJxC7VrsAgksT4fQVFliINneZnZ3hTw+L/pT
P40xUNAfFmi7TtY7l0XZdR0DNfLF3AN4Ekw+7gwIuoKB9sy+BsUdEig35lgc
UcHA8JHNW3kHZD+T9+6ayGFg2pmVyHBoG0bKpG85S2FgY/RigvfhbTC5r8Ft
KIYBClULqTm6bZgdGIz6J4iBE4X+vfoM2zCxeDzkCT8GuBhzHtazbINGTcda
FS8GxDw7jgic3obopgdVjdwYUJxcyo3h3AaqV4TOV1wY+L/7rvD/913/B0/S
4Ew=
          "]]}, "Charting`Private`Tag#1"]}}, {}}, <|
    "HighlightElements" -> <|
      "Label" -> {"XYLabel"}, "Ball" -> {"InterpolatedBall"}|>, 
     "LayoutOptions" -> <|
      "PlotRange" -> {{-1.5707962626807608`, 1.5707962626807608`}, {0., 1.1}},
        "Frame" -> {{False, False}, {False, False}}, "AxesOrigin" -> {0, 0}, 
       "ImageSize" -> {360, 360/GoldenRatio}, "Axes" -> {True, True}, 
       "AspectRatio" -> GoldenRatio^(-1), "DefaultStyle" -> {
         Directive[
          Opacity[1.], 
          RGBColor[0.368417, 0.506779, 0.709798], 
          AbsoluteThickness[2]]}, 
       "HighlightLabelingFunctions" -> <|"CoordinatesToolOptions" -> ({
           Identity[
            Part[#, 1]], 
           Identity[
            Part[#, 2]]}& ), 
         "ScalingFunctions" -> {{Identity, Identity}, {Identity, Identity}}|>,
        "Primitives" -> {}, "GCFlag" -> False|>, 
     "Meta" -> <|
      "DefaultHighlight" -> {"Dynamic", None}, "Index" -> {}, "Function" -> 
       Plot, "GroupHighlight" -> False|>|>, "DynamicHighlight"]],
  AspectRatio->NCache[GoldenRatio^(-1), 0.6180339887498948],
  Axes->{True, True},
  AxesLabel->{None, None},
  AxesOrigin->{0, 0},
  DisplayFunction->Identity,
  Frame->{{False, False}, {False, False}},
  FrameLabel->{{None, None}, {None, None}},
  FrameTicks->{{Automatic, Automatic}, {Automatic, Automatic}},
  GridLines->{None, None},
  GridLinesStyle->Directive[
    GrayLevel[0.5, 0.4]],
  ImagePadding->All,
  Method->{
   "DefaultBoundaryStyle" -> Automatic, 
    "DefaultGraphicsInteraction" -> {
     "Version" -> 1.2, "TrackMousePosition" -> {True, False}, 
      "Effects" -> {
       "Highlight" -> {"ratio" -> 2}, "HighlightPoint" -> {"ratio" -> 2}, 
        "Droplines" -> {
         "freeformCursorMode" -> True, 
          "placement" -> {"x" -> "All", "y" -> "None"}}}}, "DefaultMeshStyle" -> 
    AbsolutePointSize[6], "ScalingFunctions" -> None, 
    "CoordinatesToolOptions" -> {"DisplayFunction" -> ({
        (Identity[#]& )[
         Part[#, 1]], 
        (Identity[#]& )[
         Part[#, 2]]}& ), "CopiedValueFunction" -> ({
        (Identity[#]& )[
         Part[#, 1]], 
        (Identity[#]& )[
         Part[#, 2]]}& )}},
  PlotRange->{{-1.5707962626807608`, 1.5707962626807608`}, {0., 1.1}},
  PlotRangeClipping->True,
  PlotRangePadding->{{
     Scaled[0.02], 
     Scaled[0.02]}, {0, 0}},
  Ticks->{Automatic, Automatic}]], "Output",
 CellChangeTimes->{{3.9101430903064537`*^9, 3.910143097295775*^9}, 
   3.9101431419090548`*^9, {3.910143352554412*^9, 3.910143391444347*^9}, 
   3.910143860478208*^9, 3.910144292030901*^9, 3.910144367996632*^9},
 CellLabel->
  "Out[294]=",ExpressionUUID->"f780dc74-230d-420d-819d-0a517d5a165a"]
}, Open  ]],

Cell[CellGroupData[{

Cell[BoxData[
 RowBox[{"Export", "[", 
  RowBox[{"\"\<gabor-orisel-sigma1overnu-kappa1.eps\>\"", ",", " ", "%"}], 
  "]"}]], "Input",
 CellChangeTimes->{{3.910144288636156*^9, 3.910144289606279*^9}},
 CellLabel->
  "In[295]:=",ExpressionUUID->"708abbdf-7585-45e5-a184-3fc2b0a2336d"],

Cell[BoxData["\<\"gabor-orisel-sigma1overnu-kappa1.eps\"\>"], "Output",
 CellChangeTimes->{3.91014429429679*^9, 3.910144371290367*^9},
 CellLabel->
  "Out[295]=",ExpressionUUID->"1f858c5a-bee4-4b09-ad3d-7a549573d633"]
}, Open  ]],

Cell[CellGroupData[{

Cell[BoxData[
 RowBox[{"Plot", "[", 
  RowBox[{
   RowBox[{
    RowBox[{"simplevenampl", "/", "simplevenampl0"}], "/.", 
    RowBox[{"{", 
     RowBox[{
      RowBox[{"sigma1", "->", 
       RowBox[{"2", 
        RowBox[{"Pi", "/", "nu"}]}]}], ",", 
      RowBox[{"kappa", "->", "1"}]}], "}"}]}], ",", 
   RowBox[{"{", 
    RowBox[{"theta", ",", 
     RowBox[{
      RowBox[{"-", "Pi"}], "/", "2"}], ",", 
     RowBox[{"Pi", "/", "2"}]}], "}"}], ",", 
   RowBox[{"PlotRange", "->", 
    RowBox[{"{", 
     RowBox[{"0", ",", "1.1"}], "}"}]}]}], "]"}]], "Input",
 CellChangeTimes->{{3.910143403993775*^9, 3.9101434046828012`*^9}, {
  3.91014386388358*^9, 3.910143871498395*^9}},
 CellLabel->
  "In[296]:=",ExpressionUUID->"69ace2bf-1a1b-4c9b-b34f-e65ccda2274d"],

Cell[BoxData[
 GraphicsBox[
  InterpretationBox[{
    TagBox[{{{}, {}, 
       TagBox[
        {RGBColor[0.368417, 0.506779, 0.709798], AbsoluteThickness[2], 
         Opacity[1.], LineBox[CompressedData["
1:eJwUV3c8198XllS+kpAQKmSTXQnv96mUlaxUkkQyk71bVhSyQwjJKCNkz2tv
svfe+2N9kMTP76/363nde5/7POfc+77nsD21UDcgJSEhMT1CQvL/r6IClcxf
tj9IIP2heq+LpbRUzqsV8nN/0MN4xp1pd0tpAbaFL/RMf1CDk+jQqY+W0lR/
ardFaP+gZ1SneHszLaXbvrv+NCb9g9oDMIo/t6ykNcmJZ7rHt9ETCpGTv5Js
pI1qB1Yyvm0jrWUbJUeVN9Iet35EG3JuI86xxA9vfoZJl/k4q55n20ZMIaIP
jH6ES++23SbtZdlGhvc+zP/7+VnaRmfZQIFuG73joTLZHYiUfuogdlHg8DbS
Ofsh0dAgVhp+lBStjm6hSE02R6OSROkdyvbeV1FbaIr/phXFbI50L65tdMN5
C03y1dKfMSmVzrWcJh7T3EIrFKTtzUzV0gkf+EvmZbfQy8+v7yQM1kmHxFl6
NF/aQtle5b8vKTRLuxXl3M7gOODTSGy/C23SVp07tMGntpBv03smCdVO6aPN
SsLhh7eQwdF+drbkHumo6ug7X9Y30UNful/kgQPSoqUrpnETm4hhvbR478So
dF3ujfdJHZtI530e2cyvcelTWQv0yY0HuHYge/7ipLROekhCauUm6jC6vNRW
MyX9PQUTTy/aRPtLLueJb2ek15OmKzKzNtHPF8fCBx7NSePx/mrZKZtoNtjh
PDxekH4fKzGa+20TmWdJTp70WpI+99n7X1HwJlJRcS+0El6VNvkk5lvqs4mY
qkXp9n3WpLMDB5nK3TfRdqnc0VHSDem9j+9+VL7cRGWi9ilXwojSCt6CEjU2
B/zGhfF3b29Jh3j21NQ930RZTO/10tn+SA+7udxr1N9EV0/e+b7F8lfa9mW7
devdTZT0kKGEym9fGjm8PNRxexMN6zOX8Rw5hFHYcgR0yWyigW5GgoQ2KaZh
2XyuV2oTfUkWkOFtOYzFmNmn9YttothfuUE0j49gVfMNGwNCm8hz3ff5aeGj
2Lzxeekh/k3UStLMLXb8GCZuUNcwcmETLS+MLf/tJ8caHjPNTp7aRCzywkhw
nhJTiZGGnZObKNcqti3pEBXWOaoTepJyExW8EKWOvXASG9L/dlOSbBMd6XTy
Vquixp4mVEeqkGwici+Z6WuGNNj09Mzas10iyogQWpKhosVWTAS++m8Q0aM5
0asWVqcwuxTl7fgVIjIeuElNe5EO21m0VClcJCJ++oiREgIdRmaZ829ykogw
6mIl8KHHGOxxLckuImIkqo6NsTNhUXm6mSptRLSVRfUn+xwzxvrHjdygmYg4
QxbyNi6wYHyvanP9qw/m+3qrcSidw9JL5k4klBORq3tHQpvFeUx8/7hBYQkR
/RsuNhFTYcVwN9VTUzlEdDFfIo3ox4ZVVlqb7mQS0ZPw0wP9V9gx+SOfyk/+
JKIuKweWkzPsmNr7PgvJRCL671Nvxf2HHNgzv6dN/qFENGGazeMSwo3N/fa4
kBBERMsh3NeX7Hkwc5ok50I/IvqMCh806vFiDiELPFOeRCTN22B3Vp0f2+06
4bLjRkTNU71mkpoCmAuDcM/Jt0SUU7zuyGR8EfOOsH0n6UBEBuNFY+GJQtjJ
wdBBFRsiKmLRFv5nKoyFnC0QM7AgoteVrcXq5CLYl9h/Y/5GRHRsaDOlUkMU
y0j0xKceEJHuwsRrWqlL2KXZ75927h5glBIrevQyVsjbuHhSlYjipxQsh3ov
Y5WpJyMl5YlIO0v19tonCUx+WWRN5SYRMfvmflhzuYo1CWkoGFwjopqJvePJ
tpJY96/wLX8JIrIKbnrq7SCNPdooVE4QJyJ9w6kQXS8MG700lFAoTES1T9z3
5L/i2Hw+m8YUz4E/QxlvI+dr2L/S5AzJM0QkrhcdskUrgzX1C1H+pSOi23wi
Gva9MljUZrZRETURRY6ggImEm5i0IDonTU5E3Ty/lFofymKUijeddw8T0fp8
tPLfa3LYgEF9V/H+BtKKajhlJiKPOX/p8MW2NlDCKm4WJaSIKRZozv5b20CL
9g8uc+C3sTNdQzKlyxuI7D3/a7cHSlg+5ewOPr2BqCWx5repytjmy13ja10b
aHQtO+buphpWE+ZaRdK2gRI5cGvHdHXsU9ZR1vKmDRS85C122PIuJr5A3XO9
agMNi2hEOZHfw8iOhYqSlm0gAbteRbKxe1gnO7NfRdEGYvMbEhGruI/ZaHHe
ksnaQOfNpwRHYjSxG/bJsYfTN1BYrE/x6S8PMdogod3K5A2k56KZpx+vhf2q
v5p1M24DcZ0jFxpv18ZWJJTZZAMP1hvJhDQO6WJlGh2vjn7cQNsBXeUt3nqY
v6Vmb837DdTzbkHtF/4UE/z+1F/OZQPljp9KFC3Wx/YqZ+aPvdpA/1aU7jz1
fIa1jJjJ1jlsoM2vBXfDNQ2wFwwO/+QtDvx/I2t5TG+ESYvtav73fAPVmroa
hJMaY5Qqrtn1hhtIJTF4XGjbGEv19HmuqLOB1k68Sl0leY7NE2P6bt850HOi
mH8n2AIrpOG8RKmwgSZrg6jPP7fEPlxMDmi6uYGkPqXJx9BaYTwG2XJ3pDeQ
t5s6d7GdNbbtcvXbCYkNpNQWuzwiYoPVRpXuNYttIA1aEUNLog1m2FmXo8y/
gTKTsp8cDrHDLq/coTnJvYGSDRl4vlnYY0coO8x+s2+gB4YthvN3HbB4maEL
qkwbCEtv0Gq64oRN/FoNVPtvA92bSUvld3iNRR3dcdM6soGeTrkYLX18g93X
IrXVP3QQHzZr/smfb7G6Q6fu2/1ZR16lWR4O5K6Y2z1muTfEdSQp0//C4Icr
JvXjgoTX6jpKQGxZl1TdsJ+q4kyf59bRwLdO1YcZ7phRvPTxuKl19N+ZuxHn
TT0w1u2bu8lj6+gnx86tn3zvsOCYe8PFfevor/KHVbZyT8xx2T5utH4diZEO
/W5V9MZEbrwNnqteR5NBD8au3vDB5j95eayVr6M6Kib/+Bu+2GMs3JCscB3d
tOxoa37ih9EHxj44kbuO6FNfvJB67Y+1Tn6Xp/+1jgSVVW091AOwG74FfDzJ
64jW4T+TOO9A7O9IObNI4jpycyi5jgsFYdliDZSSceuoOErLrKMvCOMe6F++
HbGOrK2pr9ZeD8Eo+XZ/WXivo/S2dEYN/TCs+jVZvKPnOnrdk6N8EQ/H3rRR
fnJ1W0cmKprmq6yfsVXHsw7Bzuuomp3wV2c/Aktu4jSOsl9HhFo74a9/I7Fn
rIIPE6wP9POLUpAc+oJ11+JSeabr6IWDSL0+TwwWwCwnUGa4jhYz1+l9OWMx
BQuVs/VP19H655VLHMWxWDG97n6/1jqaeeCN/f7zFftq4Fq5p3igz5+UvaA4
HtMq+JB9TG4dfWNfeBv7OgGjOxGUQC2zjqjuOO7Z30rEPLPjvNil1pHdjkU1
YT4Ju0ae4sh/ZR3dbs8aoK//jv15lGUiLraORuJOdF9O/4GZHa66Lcu/jjjr
EszehaRgnA+apFW4D+Klsf1CKSQVG07uvKh5YR1VyREVsS9pmJr61ElT5nXk
sS3rv9CYjl3+erTz4/F1JNdr9Zbz7i9M8rdV/fVj68h7U2b58PEsDP83WEok
XUeFvgZ3SBuyMNmHWT8e76whhUTyREedHEzR61wMzeYaGvjgL+ohnosp53wI
qV5dQ5riVuQ9tHnYAxrdtxfn1lAuO1Hp81w+pg2NtmOTayimOKQza7wA031x
2fTT6Bq6k2ZAazZViBnXU97717OGKueemQn/V4I5uhbwNdesoeNv7kiHz5dh
r9I5WF0r1lDGX85ljuByzGXI//Sl0jVk7NXdJXCjAnt/1ZDkS84asnx5yC41
uxLzNWojqmYejOdISf9wrMICPkkvkKWtoWfhy+/4b1Zj4au03Wbxa6jkZsXm
9FoNFnX+TSNr7BpSie0QLOyuxWLvzJV1Rq4h8mEc5CrrsO8/UIp08BpaQfJf
J/IasAI9M1dKtwO9lSXDAmd+Y6X+PfZlr9eQT5DKUT2uVqyi5IaZrdMaSiZb
sv6vphVrOHPmwaDlgf4ky74ehnasRc5DKcBsDVlVt3DbNbRj7XaE6zeN19Al
KUeWEfcOrL+tWiD1ycF8NPSTlbILG94XZtd9tIZ2T4fKug10YeMXoxjoHhz4
EbmaWPWrG5v/YE36SnkNXXYt/cTi3IvtXD/fextbQyaPP+ZQ2w1iexbezfsS
a+ho5B86Hd8hjDSaWJElvobGZasvSv8cxih2GtOYBQ7wg5ji2A+jGBXPlW+/
udcQrZh4eTT/GEZ7Py7c/cIash2MYS7sGMOYfzm6LzCtodePZ6vErkxgrKMT
jjH0a4iPlXWdcn0C46BSMb9Le5CPrpzHf3ImMQFTzodF/62hKKk1Fmb1aUya
vV3QZ3sVnfmvmei8MIfFnjoufndjFTldWJHhnpjHDh+5eZV5ZRW58z3eXplY
wBpmcmRSZlbRFUfKahHSZUywb1neZmIV+QanMzxiJWCBDdzKUiOr6Ho2Le7O
sYJppn3WbOxeRZrFtwk5j1ex4uj2x8Htq4imZMLoD+kadj7guP6jllVkxrv4
V/HnGjZt/frFQvXB+hYzsh2GDcxWQs/teM4qutVwSo4T38J6eSO8OjJWEdN9
B3tTpm1MirnDNzJ1FT0faH+cv7eNke7dDOOPP+A/knk2fHQHMyS8jlqPWUUF
/21aVQ//xepHc78WRa6iIQaHeNHpXSygkif1dvAqahQcjGKn3cc2svUyT/mv
IuX9aGIKMwn+IDEid8B7FeXmMwt9ziLBz32gLH/utoqsS52/Cm0cwlOVV7p8
rFbRJdc4hROlZDj1Nd6Buy9WkXmFleSayxHcRuTpKLPJKtK4pnZ8XPEoLknX
OZ+iu4rC6t6nTG4cw6OPnFix0V5FE14Bam+6yPFDW7eIUpqrKGMgMVW49D+8
ri9vv1FlFdnfmq889uM4LtC4QhZyexXpZbIy1qZQ4v7FvBTacqtokuHrm868
E/j9mEi6RXwVqd6jO31x6SQ++ewtL6XgKrIVCU7Rf06Ly9/PF+zkXUWOp0bP
LdCfwlPkVsWiOFeRlwfXn091p3BrPn1c4OwqKot5nyEOp/Fu5iiZDcZVJM5r
UxNFRo9fPdElX0y3ijq2lLqp2+hxkhXZu0qUq8jE+cc2swsj/mzsrSYd+So6
Lbh3WkL/DF7bnv948PAqKi3sMjZVZsL9cviMzf6uoOo89YhLOAvO8pLqte/8
CjqsXvph+xYrbhLfwPBlegVd0vhpMtDGiuc2e/5KG19BfjS/7mo/ZcPVWPdn
WvpXUPD7upj2QHY8WqHIbaR7Bb1hs7jOKHIBX7R2OLvSvoLcOwbfRnVdwD2r
Ceo0jStItHol7aQQJ96xnLLEVruCVkpi3R9OcuKsjMbvRStXUJzCxd6wGC68
0HS05G7RChK+z3son4cHJ5xs4wlNWUEqfBx9Cj78uPTVj5WJSSvo/N/rFKt2
Arj3UwWdvG8rKCDjdoOM8UWcI6c8uDdyBdk+u/h17pkQbjX8WnAu7EDfT8Nb
o1eE8dJjkvV/gldQ6kXWZwnlwrim1q89Jt8V5KN87EzTuAie4G7+mf/9CrIX
jJZ2dBbF11L5xKU9VhCLr9/lUwxi+Mf9OJPHr1aQXcjCQt4TcbwiPrgzxmwF
2fhT2duKXcFPtqhYZBivIDYbYyG5rSu49tZxivJnK8iqpuSEZbkEvqXgAePa
K+iGQo59sIkkftPmWv+a5gqyuKOS9EdOCg+K2rU9fG8FMVfX6328KI0LEGyT
Oe6sIMlnP3y4T+K4E6PIrUsKK0hTfs8/6TjgNdeXRm7dWkHXoylEOciv4boh
BqeNsIN45DMaOZ+5jn+6et/lx8UVxPXxSGaHtQw+/pSWuZB3BTF6xWcYnb6J
C/u25DRwrqBoMT4T4ZKbeMOw7MLC2RWkiI1okJ+VxRnID3vunllBd+VZFsy7
ZPFnIoj1BP0KOvGVka4gWA7fc79yX5BqBV2QW17PYVfAb6etr+AUB+N2plca
1xXw8O50H5WjK0jiFTn2oVERN1RXdRvbJSDPRv9PXf5KeGuUiKbhEAGpFlA8
WZdQxUniLUKHOgmoZ/+3YnGDKi6cktap0URA/2n8V/JeTw0PKOBVkykioIsf
rC/3R6vjZWVG/oW/CIj68Wx7wa27+EptQrNIMgF9O1JzRX3tLq7azabI+pmA
dBxCZW0e38Ndhp68Dws44LdiIT5luY9nTH6poXpPQDHLkf59Y/dx6vUzMv/s
CYicLvyjtKsm3nqSVrpfg4BGqIuLTRi1cRIGVWc1JQL6p2qxT0f7GBc+55df
J0NAnPwvyqXodPAAAYpLeaIEJPzwAbP/GV28TEzeRpCPgEgDX7lLfNfFVyQ9
MxPYCCiFBxvIldLDVRVIBUOoCcgn2Fyyx+op7qJ6zew4OQHtLRUc/U2nj2c8
eJPstr98wP9DT65EH6c23OGyWl5GgcUlQ7bnDfBWt7Xzyk3LSEHyvv9lQWOc
xFtYp7pyGfX9/JcXRWqCCweaR0kXLaPjluJ77MMmeEDMPCN/8jK6p/bulUvK
c7wskedB3NdllEqsben8YoavpBl+OvN5GbEMyAfKhL/AVYvHacjfL6OG4yYU
rokWuEslq+rbt8uoyPYmMn9siWc06Pht2i8jb0YyEolFS5y6r59iymAZPf+r
/fcSozXeSmw/XCGzjCh8Vw10ftriJP+ob1yVWkbViZmOA3p2uDCZikuG6DJS
tNVcUmC2xwNoG3ej2ZbRx5iFirJYB7zszH9S9GeWkT6qnxN64YivsMo5faRe
RmVewfQ615xwVaFK4sv9JRQcPizY89cZd7l8SHx9cwmVfOZVC518iWdgYG26
vIQ6kw6R/ut8hVMrFS1rDi2hKzzj0yXNb/Dfxlkzl4qWEK/N2X2xYFe8fWRL
Fc9aQq8zLa3Tz7vh3felC2VTllDHsSlD6ww3fPBmte+DyCV0veJkuNqIOz5a
9N/mk+Al9KvvflDmaw98QlT5ibHPEip7cyt0lPUdPs/aI+L0cgnNLSVz4fae
+FIYc6SrzRIqjvX9kM/jha9Q6ZJ5P19C3/sbMj+PeuFbu7PdEY+WkJd9lIi4
3gecrG/nZbHUElKov1zsleyLk6vCVJXYEjqnxWWz7PsRP17rrtzMv4Toap8l
XrD3w2lzKNmGmZfQMxQGE4IB+GkBNe/pU0tInnSIXeVnAM747dP68vEl9HbF
zMJXJBA/H3iuZv/vIvJyZ+tYkgnC2cn1hcg3FlHBO90rdzqCcK63SeHUi4to
h0c7ecMwGBd4IfycbXARjWYN5kVGhuCSCjeoZYoXkazB4Id/WBiOl3k63c5e
RH2ORZGK62H49SuN43dTF1G1BVF6Oy0cl+fUyHkWtYjOHtwDOvEI/N4hQy3P
V4tojb3p9rLXF1zTMbnSz3bx4D0pftlpFo1rE5YFwswW0XVcN9hRMwZ/OuSw
n6S9iMjjKBx042Jxy4IP8fXSiyjxsm2tZ1EcbivccqJdfBHxOSrFNtz+hjsk
0Tr0Cyyi/fipANnRb/ibT5EKCyyLiG0gZFWPPgH3sUpbpvy3gJaK3snkFCbh
frOrD04TF1D/TcLUDcvveNCTy+VnlxaQm9S/E/T8P/DwOyhYcGgBeWgPfefM
TMYTedskVEsWUGB82ln1wz9xY+7McpecBeRAv689Ov4T5+MMVMxMW0A6vDuP
UF06/pNVTZs2egE5/VLNp+7MwPMY2t52vllAcxadVYpDv3Dn05nkRxwWEMHk
T8eocRYufSow8JLFAnor2U6ht52Fl1GpfQt9soDmXe7KfbyQg9cdaavRvLaA
/nNnJClKy8O9D2eqfJBYQBzJvjGVj/JxpUOBvQXCC+hJ18O38VQFeNuu6jwT
2wLatCAVt3MvxPvXW08MHVpARmsnrwmlleBRqxmhJ3bmkZa2zk7ru1JchxBw
Hl+bRx86MjbMnyF8fF5VJGZ8HqGNRHL2iDJ8YaxVQ69yHjlj17o9AyvwnyMZ
Q4FF8+iXgX8UO2MlbjkUYFiRNY+6fFyuWsRV4hu9qo4X4ufRyTeCzm8rqvDd
362RUx7zSG/KZuWJWC1e2pzBQf96Hslov6N52l+LuzQGpMnazaNPBRy6hHd1
+JFaVZRkMI96LGSEuBbqcarS1nET2XkUu9h8zGe1CW8tyngegc8jbrfZNaOy
ZjyoIGCj4fI8KrgiLt8f0oLT56geFeCeRze0SJS8uVvx86mtvMvH5tHnC0lX
Ph1tx8d/ZPw6R3LgV+Zh6EvPdjw+KUBKZXsO3XfjTWn5rwPn+aZ6J2N2DpEu
hlSfZu7EhSNaLa3r55DaIyXeStNu/L2SPemfsjl0bt7rrwx9Dz66xxzyNn8O
1etMyuTV9OD++kZ5vklz6A/bcUvSK334ssDev8R3c0jmrsuK9MNBXHbkm//F
13PoNt2d/x4LD+HRgQps2bZzaGeOwubbiWH8zmbIzXL9OWQWEPlPdWAET0X8
PgPX5xB9qukfhskxnMy6jeXp1TnUpcZOVWo6jmtzOPycFZ5DNjQRLuLEcfz4
h4o24vk5FEHHwfnv9CRuqv6QkXpvFtmephA46T2NV5Dt/wglzqIJ9mn9W6Iz
OFNevNTZpVl0I5FyT2xkBq9nXtHhG5xFmvcurBXLzeE8U54JNwtn0TMXJUt4
sIi7hAlcacycRcwex9o3eJbwXoX2OrUfs+j4do/xG5Jl3Ovn2UWd8FkkVttV
klZOwKcdskWd7GfRZsSO3Ye6VRzn06rafzGLRvCBqF3FNTx0cP+ep8EsKrz/
guJY2xp+6/ptp2CNWVTudGPxxuw6Hk8xjtJEZ1H2Q5IANtlNfLfYS02cbxZ1
XQ76dXp2E9ewuDhRyDaLDrOazdj4beGHOx2P1lHPouqRxNTJ2W386ZeTd8aX
Z5AXjezk356/eKFKzrDx9AxqWnU5Hhu7i9OSPrIkDM2giHv5V36a/8MrDBOD
d5tmUGzbm8Ew5n2cTRjrp0+ZQRLFmICOziFQUp8LFfw2gwgZY9m7bYfA0fbT
XdnIGRQoUaL8Sp4UWvKXmux8ZlBO6cToM/wwOF+PRp3PZ5D9fa/BQZUjkKCv
+GpRfwZx19v+chs8Aq3vNiXItGdQXsLSq1izo8DdoPxLTGkGjdhGeoaFHYNO
9f34IIEZZCO1nNDNRAH7til6yRwz6AGlvUJUNQXwhT04V8Eyg/xrzO0/2h4H
l4H0sFXKGSRa4lx7b4QSLj7T9VZdmkZKkZGaGgsnQdOTUs54ahrd+sOvx/GY
Gjy+5x92GZpGe9en/pyrpYb+RerX6c3TKMN/FlrjaMDTrtyC6uc0Eg6aetLm
fAoyw14IcCVOo+9hvf07W6dgsODMHBY9jfwqxCkuONKB6J7V0xd+04jZ0Foi
x/U0jHiy32syn0YGbcN+Q0UMQPGjhWbScBp9G5Xf2FRnhMuNzi1/dabR5ZGs
h/FLjOB7skOOX2UalewdNz4hyAQS4e6S3kLTaPX17zTLIRbQLxTa+so9je59
vKX+Nvgs+A0OZBWcn0Zb+jMk7XfOwSSr+MW5k9PoIecDrfjf5yHwx+R5+ZUp
ZGBuGv7kHRsUNwYMPpmdQrX69e7da2wwuyT92WF0CqmGa+x1P2UHXPQTbVLr
FJL56PguTfECzBfeOnI0cwpdLX6kpyLFCSmBeQ0236fQ9hJ2rr+eE8yMeQPG
YqYQ7y7YrzzigqXTJ5hL/KZQUHL5+dM+3LBi2SlsazaFxr8NO6Qy8EGmnOzm
mP4UunkhnmW/ig+sz+UXqTyaQrm6jcdC7PlhvTFSll9xCkU4N3rNTQvAJpe+
9jj3FDomA+oX9oUg718nm+r5KXRJkEHnl7EwOHbKzpTQT6EcHQ8p3U5h+OPK
Z/35yBTKrDy8FZ0lAruDq16qE5PoqrhwulawGJRk6d8p7Z9EOl28nSG04vDG
u4tWoH0SKR0zcxsIEYf9KwVfjpVPorix4Y+dcZeANNglqzR6EtGJ3uaznb4C
lSZrjgKhk2gXCP+oXCTA49ozPOLjJHIMVmNROnsVjizL1du9mkSSEwP2+08l
gVzh5IiA1iTyI9bFfz2LQf151/gItUlkl3v2xLduDLw310zIFSbRnZ7j8pvB
OByP796YuHKwPs/qyp8T14Bq/wtF5OlJxFLwbmYv8zr87jrZSn5iEt2nMXK4
wHYDAlJdP9mTTSK1opA3PUE3gEbLgFV9fQIpbo1Qc72RAbocgcv/tU2g6q8e
j4l2t6DLJ/qvfd0E6h78QeD/ewtCn1IfuJ1A8bedLUzcZYGReuN22c8JROIz
7SD5RQ6YnxfpOfhOIEEhwUaqbQWIqKuTPeExgYp+xLHohygCE1c3/7eXE4jj
+vVv3OK3gWlshdhiOoHItZ63y79RAsYHXN5cChMoKVM8YA1XgfBsMYviaxPo
/GqaePO2CjDQXtdQl5hA2lar/Q8eqQJ986Nzb7gnkJ7bGS2L82pAJxP4q+vI
BKJ5930vqlwdQmKjw57/G0extu+vdAjdhVN7Ka8OEcdRsfP72Gexd4G2oEb2
4uQ4ogz4o1H3XgOohXb7PSrGUVfeIPW8w32gZDY6LP52HF2RWr9EOqAFvo62
s/X24yhm8SL7rO0jON7t2vzEfByZ9v2r3KfRBorAqDCfx+OIoXVu59D9x0B+
rJ1/Qupg/491ie8P68L7ZyPUTmLjiJ0ng51NRxeOVSwSqfjH0bh0eWpwoS4c
fX2sTJJpHKnpYqf4nPTgyLq0RtD2GLId2RJiotIHD1XFqzwrY8jnI7uQi6M+
kP18cK50ZgxxrRHkKaYOsIn17Fz3GLrVJpPwq+oZkI4kvbqeM4Yi1RpSbWIM
Ya+BNmHFagwVreq5STeZglo4Vw6D6Rj6/tKU69/d5xBvIFmNPx1DLE+MxsSH
n4MiydMpX/UxlHjlzFfRHTMIvZTJySs2hvQWipX91CxgjrT6kir/GFLRjSy+
uGwB0q29txwujKHmaEGSZllLGDclMaw+NYZWs15rus9bwsVYlUS9jVH0VdvD
uFjGGlxe6Oe+XxxFZ6Oi9se/WEO7pENN+uQoeuzI/iPmjzU4dkVP/+scRXR5
iZ4bOTZQRbHMFZEzioaCb8hW3LADbTvfpHb7UdSTWnZr4pcjpN+IzftjPoow
GUcyf14nIKXOrmU1GkX/Vs4QIM4JvicPzJg/GEUz3oc5Wz87w8YIH89xiVFE
am2i7hX3CuTScAlR4VFEVf+S8irfa4hwVpd/yDOK7uqJsghnv4Zrp52NkxhH
0W7seXbq32+A/lOQmtfaCCLd/idXHeACxUKFVl3jI4g7VeaDwLALPG0YC7zQ
MYLQZef4PgFXSNsXbkdZI+g0AScytLjCTdPf6tu2I+gdL2fxD1Z3sAFKDZOt
YSRZ+37OhsITbsqgd/rTw+gwd6EvhYMn0MtZ5z3uGkaXe3O83k55Qr5yL5N6
1jByEgn6zFrnBbuP48ckLYZR34NMWvKED9Cs9+DUJZ1hZNB/pO0hmzdEG1Dc
ErozjLbsmemrYrzh2gvL7xf4h5GU0ccGkm8+4PFK2oJyZgits7SYEys/wj0X
QuzR7iF0VCrLaErND7g84tpJqodQWpYRz8VxP6jzIb9MjBtCCW2nPq2RBcCJ
yM7dIZ0hpHZGd9lKKhBCC8y807sH0YnQzzT6M8FgVHK++Ef1IPqkfleTVSYE
JMrbl75lD6IZ0AhWjQ2B/joJtfCgQdRzuPbM2Sef4FwvGaOr8iCquT/MTFgO
BcJAnsJLbBDJWEWYN90Pg7IR05d2AoMoX8xM4GZZGDydaR02oRhEjaEnTBnC
wyFpMypBvWYA7QZwZw4/igDHHZUepZwB5N1Q08PaFgGKe6T/ycUPoB22YFtu
+UhYPGJiJuU2gAoFTneHSUWB8OlLYhz4AGoW8K+NkYiGfLHmMmJOPyqWtZNj
lf8Kwgwf5WkT+xH5T8507ONX+L6j1CoY2o9knKy65Dq+Qnh504iRfT96ntXE
K/A0DhxUmvb6Lvcjd7rJq84+3+Dy80bp0rw+9GJv9JEuVSL8VPap6k/qQ0fv
z5Pb6ycCl+htpa2wPpQdHXb0a0Ei0P9peCTs2Icy4vadrpskAdGzwTlOog9t
iJRab3Z9h+y4+nzPgl6kwOht+WEmBQQ8P1z79qMXBdh6eoqrpEK8iUId+tyL
RPzZ98/np0KIcH3PtlMvMljyY6r8mAY2pXWbppK9qCfmvoqXfDqI9teKqxT1
oHFS5wLJt5mQXOJV/DylB/3D8fcFJZnA/lXu5vvIHkQ3xVi2vJsJNMa1d8tf
9iDe7pf7rq9/wQqxxlpMugfJNftWWHtlQTpNTQZDSTdqoYh/mo1yQF2HRnE0
pRv9d3493YM6FzaTtSe+R3QjR+fJ27ee5oL0zfXTko7d6GmMlVY0eR7U2bO+
1BbrRiNPsMkR3XwYHXC+9fVHF+LHqRaZrheBO0/NsEl4F6K8pNdZ9LUIuOxo
HEW9uhBjtepvo8PFYEb1PbnyWReqeCapMVNfDNvXuk5On+9CWvqnbmTolwJN
olA/X2gnKkLeT4amyiB7zdlm3aMTubWsVI2dKwdNqKEstulEYTlXPR00yyG6
VxvuqHUiuTdqlQ+by4HvuHe8BWUn6glnunC8tAJuWE6aZ7t1IOrH7atJRVVg
I/n5MG7Rjri+vG9U46+HkBDmwfs67aix1iOQ374espe/ZFvcaUeXjnbOxZTX
w2ZcnMFX/naUxmLG8lCrARyPp9aSzbah448iztIGN8KbwVKfRt021GDhsZPF
1gLv30yeeqjeihLuGDH/7GuD772Gi1bXW5Gs+3/VteTtUC86V+Ut3IoEFTi5
Lkq0A8XMkl0xVSt6bOvA3h/WDkwxy+kQ+hut+k6O5mh1AOd1OolmrxZUaCFO
JbLcCZLvnsjPmjahHx9/L1so9EL99usEndtNSNturNH/dS9omkWRdvE3oXvd
jXVTmb1gd7evuHyxEakmXaYQZe6DDLa7IpHmjcjKicVCeqUPuEtlmZStG9BR
kijO0G8DQLd1cTHLqQ6R5a9cLuEbAYLxrv/b91VIJOXb4VzZCej8KUKtbFiF
jr84RSZkNAGFG4YBLDerUIZCgMF3rwnwcGkLKNivREl6Geaf6yaAKTwxcN2+
Eg1ZkCvpKk7CzVrVYCODCrS/eopzQGkKwjkTQlVulKE78jGfLsjPwOvn/fTn
WMsQ3TM1e1GjGah+el6w7y9CvUXNR3g9Z0DLeUPwlA1CD3XEVusrZ+Ddj2hh
L71SFHrG7mIVNgv9x9bFLPBiVPup6eUE/xy4V0VKwnYe4j7N9vzswjzMtlwN
NsjPQ6dtYit+H14A5b6eBR/HPHSkZcb+PssCMC2f+tK7nYsyUmSshpUWIIPB
d9/qTw7yx8Qv16YswJDpq6r4nSxktaBKtNZdhBt2TGcbC7PQc5HOS2z2i/D9
bb7dqnMWcj+rxRbhswi2IRtc+N9fKIjpSPpcziJQlJp96PmbiYIMHw8Sji2B
OXthFN1OOhKmibh57usSXL2yeUfPOR1dc0jdE89aAjIl0f20nZ/o5pxPw4nq
JYi0S9aT+5uGnvJ7fD08uwR1dRFczrspKJGSfGaNbxmCh7p7al6loJ6VOUQp
tQw6a7QfTv1LRjoMTdOTistAZPZZSP33A0nPmjxqMVkGdouXGSN7SYj3l9Oc
U/wyLLnn6Qm8TUJ/xeSEnX8tQ374Oq3TfiKadcl9fqlsGVQqntvRkiSis4TY
SwP9y/DqtLbkrUPxaHmkIrOPkgByfOELga7fUEIe48UkRgLQQmfU8KFvSLBD
LF+AgwA/jJX2HUjjUE5vX7qOJAG6i6Srkg/HIoVVzOaePgFYnJ4Or1HGIMkq
0vcpZgTwdb4tHkAbjSoTn/MV2hHg+euzow1no1AlmTsTiRcB+t8cvWx8IRLZ
MIotX/YngKILwecIbwT6RR3wiDOMAHzu5VeuiYejAol2Dp5EAkR4JH8cuhqG
RuiN6aXTCEDhGTzhDKFIjYum+Wg2AebfG/jnKIagkNqFBlRGAC1v5Sl11WAE
3E15aTUEaPC5IrVyLwgl+rDlqDUd+PH7b4ZPLwAl5HTdKOomgCjrlFNAsx/K
KuD44DJw4P9CHmdjry/yyG66/XeEAGucH9qOTHqj63azpvyTBGjjefT6GuE9
0rX9Vkc9S4AM/ou8L3c80Y8rUgopCwQIENzvzDnyDp2KIunYWSaApUibywq1
O+qmfKi8v0oAVfFvAvwsrqgsCiXkbxDgifl8RqPyG/T+aE011xYBztn6kV83
cEaXPp/+ovCHAMNOorq5L+2RG5klC9tfAnx5253HH2SNEmgzLqftEiCfgnju
htoLZH2jYXTpHwGu0GMtAm8MkL5aM83E3kH8ZSj+Ct5/hJRjxit89wnQmi2e
Ra4rh3Y9lQnzB7jTNhUXzRSClWDLkH8H+IvDrTnVqLsw8bUys+oAq2ZoVWNf
9SBsekj+2gFui6elv2trAlndlo8tD/h/KBmIZX+zBLLDCkSNg/3nZcsH8I+2
MNl4h3H5QC/f9bMe9faOsHDUtVVq50CPlJOAhu4reOS2x4tvH5ynCFNTAocL
LDr9FSUSCbAZFl6afcYNrKaq/+quEw7qxRpaZyoPUCiqDHVdOfAXtGEIhz1B
h9qa8cESATT92YvItr3gE8ezsLE5Ajj6qp5sWPwAKmo3BNimD+LjmZqn0f0R
/kzUkJUNEaDXvf84U6M/nE5h8TjfR4BX18gyCCMBIONWGCDeeeAfEyXL6QyC
yPyukbf1BBCUVvjJ8DsYyiZszXMrCVAqqavpXB8CcpxR7N9KDvJzxS8VSkPB
88uF5JgMAphfTrgflx8GFsIjfek/CLAnXkxyJCscym93zdjHHeRXdF6jISkC
8DGeF3zBB/kXkP2nERgNynQMYhetCCAdnui3GRsD/m6LN4SMCEDpdphaSTMW
mE6pmA5pE2BuSf/rktFXOBv0VRPkDkr0ao4qYa9v8Jjsd9aFg/sb8LfT99DJ
eEDPcl8EHCfAG5F399pD48E6V0A8dW8ZHn2ZmrZJTIALRg8D1yaWgc4u8b+8
6iT4q6yOapKXgTTlfrvXne/QWFe6lxe5DCujRyM1D+okzdJPw498l6FZyUhg
Z/IHDIgfsS8xWwZPDh4VjCwV/m1P4pu8y7A7p9Ggx5YBZ1UCzueFLsE6WZqg
okEGfLpypI7GfQnmzx8JFv2RAVwd0uPcFkvQey/n0WGRTCj+Yjr1XnYJcspP
L8Vf+wUmyQUDQmuLYP65++Tsk2xIJKeJjccWYUxe8555dD4MNIufp0qeB3zq
lV7zUD7ISHz32QiYhwjXry8EzhbAi/N8w78c5kG9cP7dfGQBzHxkKCy4OQ8V
/K9zDT8Xwmu2lv9Ih+YgjiqO4UlIMfDzhF+lPDYHovPERe5bZZByy5foe2sG
NtIhnVGqCj4c4rgsETABTfxStJaPqyDYf3MowmICviVdtqt9WwWcF1fz/ilP
gHrMRSn7qirolCoYrzkxAZl+zLUdd6pBY89iydlnHMxfbA376dYAyFXwkr0f
gxm+dKojnnUwb+GpBHQjUJqYbKX9vQ5cZys+xncNQyh7YmdWQx1YpNKGi4YN
gyzTl4inJ+th1ML9SjPTMMT/58NVFl4PmTYRnGc4hkB31hB/mdIAh3g7lyZg
APoTzpmvtjbBe9k935txPZB7NFX9+1oTsP3+XvT+eQ8EG1298oSuGUrW/QpP
XOoBJV4NkuYHzXDvtvOTwbpuKE39EPR9uBlovvcejlzvgq9ZG7lPFlsgouBQ
CPn9TsjWndqfdm+Fp8KcZCpqbcBOI2BdEdIKN941l7hcaIOAcuvJLwmtEPyf
af4esRVesJPUa9S2gnHPHtVoZCtwTTIFVVC0gTy37IpD928IN1LliA5sgxGO
jep+4WZ4aV4kfy+mHVTfXSpLelgHN4D4jCq9HWaZqB/y0tcBBbWQa21pOyQI
7icJddRCeGZcwdXhdkg9RbSsV66F3I0PfOfOdsCS/YI8n1INrDlrUs5EdID8
47OZ2k+qoPB2EE9scgcwsvD2HeWoAleWppsPCztgsNzgs/BcJVCXwuvGvg7g
XvzvxiG7ShA8xL2cztgJicW8d32CKsDUi/jbMbQTQvYsXg9OloGoptCiSGIn
8GtenFfMLIM/PCbkCzmdkFR89qXImzJ43zB47XFXJ3xRuLLw7EwZJJ6oyrxO
1wXRTeJpKcmlMBYcFEwR1AUeN+2kK6uLQDNW6EHUx26wF6VkGIrNhY1jw3o/
orthRFV+VVAlFwIsfM1y07vB9d+R3y/2cqAen3NtbeuG+1u1vSlPckByKC6V
jL4HPnuXFP4RyAYWJnrSF9E90Nj/Sl5nNRPyXasondN7gINaWCQ7LRM05qwZ
vMp6YLTIs2rANBM+5v8W+DreAx+Fbx75PJMBe/c/POji6oURdYb7V7rSYSR4
NxVL74VLmskTLnyp8Opvcp5iWS9o3XTDq4tSgFH/YcWDtl5Y3uOitVdOAVXR
3B6r9YO6d+9U9EnHZChrtSBNvNIH35Uoz1YNfIe4ExMPqMr64FGKf63CeALg
doFPmdv6oEnsIVf1+wToH4QXPON9sFi9TO8onACnUqPcbpD1A+uQ5JiDezx4
KN5Ps5fvh7k9Sg3PK9/A0KuedKS1H/jZ24w4u2JB++TzvPrRfjA+2uXyKCgW
1MIozbJX+mHiIpOUvWosSCepdH2gHgC1Io5DsdExQFvblSSuOgAKqezsCT+/
QMnRcSXv3wOQpnLfnvlsBPzycz9kNzIApw+/V17M/Azf6TlznxAGwJRb6Rwm
/xmCuIzPXzo5CBMXHB/ecQoHY9nl1RHlQUg1MZzKWAwFOs+d0Estg6BhZfJs
gi4EKKiibrMOD8LI0WyBEhQM+58wkuPLg2DxqFq963kwzCe4mIyeGIIe7kXj
zNogKKs+Ku1zZwjUXEQ00j8GQu6d7yt2j4dANFjThPZGIKR0KSTovhgC944v
VKFbARA65Ut1+eMQ9InKF60YBIDZkVNjo01DQFlbZcMe4wdPP2Z/ahwcgi+V
W8YCZ/zgwen7irmLQ+A5zT8Fnz7CDc7PWT6Uw+CfY9VpHOwLjLfOe15WGgYZ
RdP040neUOnBz+/bOAyB4h35NFxeILn/KZZrYBh6ug4xlCFP+OVEQl8+Pwzn
765IkT3yhDjzLpLN/0bglxmpiUToO3DTfNv9RH4EXuUzYCXnPGCnfe72zoMR
0GF6r+1Z5Q7WdzTKQ4xGoHNMt7rouTs8vcGbWu85ArZDx3MflLrBDYEOV7Hq
EaAe+dTcZOMKhYnYVnPnQV/0TiLEksMVRNi+mxlPjgDdlygXrW4XoPYpTWk5
NAp0j5PTlzEXIHEJDj3MNgpbVW0jElfewKgJZvbiyShEUZ2jTmNyBpaktURJ
o1G4i/xyfsY6geZk0tgxi1G4If3iSB6PE7Tq0D6IezMKa6vzb0twRyi7O3O9
58soyFwS6+twtYfdgKhX8QmjIEQRzSPNYA8SLWp5VmmjYDBz64LVTzvIkC8W
oCwZBe2gQ6Wc47YQgwUyXB88wKtaP/ce20C/s6w61eQofO2um6A+ZAP0+X99
BxZGQRA+iBQlWIOfqCGp/d9RuKVy7R5at4I33FJLyUxjUECT1jn41RJ0aKYq
6B6OHfS5ZLv1bmZAFtG54aM3Bmbubopf559DMnsV12HTMcAZGPf17z2HLbFv
3qvOY9BOLWfhKGYKAff11FuixqAzczXSldoYLo+oetxKGAOBteKN+35GMGR0
Lbc4bQz8s0zP5VIZAZ/TeaaU0jH4xaTmNElvCJWRQ2Neo2PwQmK9v0nmGZhy
NJ/anx0DR7kvVEWd+kCdVnzLfnUMKu6c/jRopA/apZE/npGOgx7VmnlgyFPY
HH1odZ1jHA6pnq3JPKoHPFzdJH+NxoGic6fvg482tPysFrW2HIcrF5xXyBYe
gd2VnGdzjuMginrNau88ggr5kLqeD+NwrSjAcJJFCx49Vw/IThmHxoLjLH0j
D4B043oFf/Y4JNC8vT374AF8fyWyEVc8Dl4WDct17fdh4yO1ZmDzOAzyL7DW
td4Dv4yW8+aEcegLOVN5Z/EuiF8tVZvaGgeDfIdX9k53ob88zV2bZAJ8Imz8
/vvvLnB3+M4o0kzAjfB9DITUoYyomM4tNgEThw9FJ4WqwrpkLT5mPwHfMbdV
8oDbUHM341btmwnITUudZN5WhHCzz0ppnhMH/0m7y9f0FQGPfq7lFDpxUI/H
prvdUADvQ9T2NLkT4Pz5kN+zC3LwmOnPq62SCXixxapgHycLwmLj7kPVE7DL
8+gQP4csdD/LDvzRNQEvya/7KQrdAvY6zbTrxAkI3rZnp9CXAeLo9WzufxPA
Vv4Z6yfegLo/fEUnjkxCgHUoy5L3DTDn/1fXRzcJ1n2REz+LrkOh39dJK/FJ
cKA998Lh8jVQuzfPHGczCfk2psu51FLAYd7B/v7lJDyqxoJo7SRh07OY19x9
EqaKHj0qGrwKUfl+VySDJ2GGI68vM0cCZpnF7rb/moQnTtNeVr6XoUicRSu/
cBIY68z5bP67DH53juhFV0zC85NFr25+uATib3vMTdsnoZKGt4IlUBxcxl96
k65NQsx/WnqsZaJw9++zwNk/kzAsGcDLpC4KXHTK4S2HpiCkmM/UYVoEmm6x
JkbQTIFAkOMwH70IMP6oKhcVmQLTht+YKqsQLJSn1TFenYLmEEWaISNBKO0P
/b13bQoi7P/F2GddhGeUJkMNqlOgH5i54XxfANItTvx5ajkFh5rtV3zqeWGx
Q3hrzXEKciqekFuw8wKfhAbRzXUKnHQXB+6/5YF4ksjVuKApKHidf6n3JjdE
BPLMj2dPHdQ35ybFdzmgh3h71rpkCjoYydybrTmATstimrRmCmy66v6VLF4A
f/bccfaeKWCyfOumOc8OHlkyA0//TAHps0lfYwo2qGAw6ls7NA0PD0XUZX5m
hf2X3j1uFNNQs3ZGupyfFZxvtnXEMU/D+xMKj8bTz4FFl07TODYNpAF6JEVf
mCH1qluDtew0bD79qyY9xQTzXxLqSFWm4STzXb17IkzwzHCxil13GvYiqNJG
uxlBa8up5KnbNKiPEzecNegh7NGXojXv6YP3YLyms+Q0dKKyArfgaYjGSLT/
8J0GlffHcuPip0E7VrVOlpoObp759HO8ZhoCWhRLvclowe11fqr172kgaXfY
a/lAA2hsIJm0dxp2fjfWiNLSgGQyexL73DSknXksTClADUJSGTFPj89A6E3B
SxRkJ8AspuPL2qkZMPNrlHGTpoTkw1uRbiwzUMX+iJHF+ThwNGHhcRdn4Lnk
O9NLZBTA9LgxYFxlBmovOzv9UD0GD8qX/aw1ZyB1/hhr18+jEMJJ+5FUbwb+
fSJ5f4nmKJxc1vzAbj0Dl8wLCvjGyYDs7bTr05AZ+OJy7/mFX6RgbnP4nl7U
DOxPqEmUXiGFXiNWHt34GVjobl56WHYIUlW1Wh5nz0AfMvdX6icBDfYWpoed
M6C1RJH1VmcPL6VfWHowOAMfi42NSUL/4TzHycvvT86ARKniF8f2XXx3/bqR
xsYMMLjx7vc8/It/q87JUqGbBSY++yrRmG2csrDdU5llFsyPPMxW/LuF2/8k
PLzDMQuWx4/WvHy0hSuG8ZLcFp+FtFyrhGruTXzN+IuSrMYsrP8Ur3y8tI5r
Py48f0t7FkZlwk/GGq3jNWo9azLPZoH7sSN+Y2oNj5Ck+XzddhZY1eS17s6v
4jco301Jh8yCuPMF5TdnVvBUkrh8qahZaHNIWLnwkIDTE0t9JONnYW+ilq7H
YxmfH9oWkcieBWWOJK4Hi4t4ULrZG7HOWTj9266da3sO3/32QU10cBaO//wo
eFJuDjcMT+QQmZyFDC+vVfeIWVzSdbRBcGMWkgRVkmOVZ/BxdQ0GPro5oOBO
j0ubncSV5KzmeVjmgIlc4PhfzUk8V8qvhJtjDko2zF4fap7AvTnq9DnF5+CV
ob/sABrHRTelMlg15iDSqS/iTssoHjWv6X5eew64eTiM5x+O4kdH7O6fezYH
znl9ZhfaRvD+2vRdZts52NTPv/ns7DDu+vmCAkPIHLgn/eg32u7HBY4l7C5F
zoFcbuCVfujHe225Mqq+zUHdI6nbNL59uKAqL4N11hwYUObtaIj24v1Hhaaa
2ufg837a1xNZXfg724zwb/1zIBYmHfHybBcuPC6i5Dw+d3Afvsy0+HTiXiXi
Wdxrc7DsLXOqwqYDF7eVdHWjmQfOcE13GfM2fGSsSPzhmXnwbREKvUZsxb1V
sFkhtnkQrzu3a/q2FR/lu6YyJDwPHYpkswtXf+Mfx26dlVCdh5WskFeexEZc
QqW2lUrzoI9mMBs5LtqITxbLe0w9mT94Lxt0SmwacMnw2wtBFvNwaLTl8bmj
9fi0slrBkt88TCXoyzzUr8EDi9vNqkLnYeeOukFhdTUuzafBGhk9D0vhX5+r
CFTjQUceeMn/nIf8SBHqpCNVOBRr3/vWPA+hF54HCE2X4/O8w+TOXfOwneyR
cseoHA8Ne1KsOjQP/F8qTToXyvBF66cX9hbnQe9m7Ef3fwgP5zVe1aRcgNx1
d/UPwcW4TNhcvBDdAqgavaoIry3Cl8meax5lWYCfNM34xUNF+K3RFyiLfwEa
KD101D0K8LVQm49UtxcgiHhesKgmF/9CRrw2pb4At83SLjBdyMXlre03irQW
oFzYkIvgnoNH33F6ZGK6ACe0rgW4q2fjt8ne8lZ9WIClyKMOV1l/4bolkp03
gxagSdVL60pQJm5vv/mmOmIBXM6PT5mTZ+Jxsy86a1IWIGacmv3koQw8/yvv
W7nsBRCc02JxPJqON2tN8dYVL0C63Fmm+7Q/8e0m7bf1zQvwvfWaRjmk4lSe
jHyK3QuwK9zze0I3Bb8AnZ0NwwuQo6zVn/0+GVfOvM3XRFgAUqk1ji8L3/H4
T5JdLTSL8CpwSsXsTwJeqLz5VoVpEYLqT5UNKybgv4/94mtlX4S6DybkYV/j
8R0nXpc2sUXYOcdFJq3zDacWm+JTl14EhZ6ypcHKOJxzMbar/eYinH7nRSkg
GIer6jDyd95bBIkm0TF56q+4IUNnl4bOIngZRpzo8IrFX7b6u3QZLoJqmJay
x+FYPPHGse5uh0WgDxaILj0Rje9ybbr0fV4EvFVg/7VtBE47msmvFbcIX/mv
NbyL+Yxzf37R3Z+8CHeCzSvp2sJx9eNT/INFB3wm3WGkcmG4cVVst3bVIjSf
mOQj9QnFX7/Wdh1qWoT+mTC5hs5P+HdCR/fw0CJ0nTZQJ3MKwUu/+7s+mV4E
QnrDO7aOYLxD77bA6PIi6L3WLXosGozvdVS4ju0vQlIy02zofiB+Lz9TYJJt
CWr1+Qz/i/PHTa1e9DzjWwKD9eaZU7F+uAsfr9uU6BJo/6+G6wzn+v/eEUWU
VXYlK1Kyv+j9eh2yR5SEMjKyS2SUpDKyNUgSlVVUyiiUqCSSlT0SDSURnz0k
/Dz4/x+e6zrjPuc+13WfR2dds7vc/XRclpc/NGk0C29F+IqOfEjFbw+5xPpa
z8J/xFQB32QKHtogvmvKfhbS23f97uNNwZwxV2J/e8+CqfOB8I/eSVhc32pX
QNAsrKqLsM25nYh30dYMT0es2KuNL5WMJmAn7/O7/iSu1G/wHevyv4SfWJwY
nnswC9o3fvw0/xCLyRmyTuOVs2CvZ5jrrBuLNT4PDXW+mIV1fkRR1aMYXBO0
d6jswywcs4vUrrxzEbNrWQ55PbOgMhb2WHrLRazP8XgwdWQWxDmMr5TuvYBf
Z4oNBvyehTlRoegQ72jMOdZx6AhlFn7+XiAfjTmHjRVjByzmZ8F//TCPYHEU
bn3+p1+Jdw5a4qpfzv2LxN1jjX2TSnMg3a9Se4kVgYW3nz44qDYHfs+MYh2M
I7B98M6+Zt05eFmtE3v+Rjge4czuLTafg4WLrgY6lmFY2tra7vr+ObA6+mYg
8lEodsvi6I1zmoOkA934nFAo/r79eI+n3xw8z8jtUpsJwfIh2w7YBc/B9Y1i
InfdQrBP3WC34Zk52Hy51cl4MBhPWxt2yyTNAY9q0eLxopOYFiL6cbxkDpCj
2z32TCDWedlu01U+B/qiD4lXAoH4DFdMV0PtHFQOuxkr6QfgfzdmOvPezwGD
rdkgW+iH8df8fWkf52BeKcHs4BdffFHZoTNqaA52R4W5+8n6Yq76Nx1Hfs3B
n19peldeeGNT7ghrS9IcKFrZFFmt98ZJNiodeqw5SEx589nQ5xhe/y2rXXwt
CfgDQ0zwdi8suiawbVCRBPYBQfM+39yxk62MZYsqCfR8+8+OHHHHt24OfKjW
IYHsB5OWzoqjeIuKwYfrpiQgyzR/e/TKFbuHMczjbUiwKuG6DqvbBRc2PGwN
dSBBTxHfwaRpZ7x9/6ZWOx8SOLDMqu9oHMEBOW1me4NIEJhyze+F+2Fc9v3C
e/UIEmzPNy4xznLCauHTLYIJJLD2G3CYEnTEurdeN3fdI4G4uthe+332+Idq
OeH3hAS7zFRnvfMO4mtNd55y1JJgKsX011GKHZ7+E12g1UoC6Ys2FeZlB/CN
mBPiXd0ksAlPcBwROoCNRF2v+I6QwE6h8GfWuf04D4joW9MkOJTlw9HZaIPN
+1XomjQSqEiUNNo+24cZflKBnQsk6N1bHvyl3Bpvt4jeeXENGc7OXjFlvbHE
F0+5SD4VIwO7hnbYwsgMDxL9A8tSZJjxvkT3iDBd0Wvra9YyZJiUVnP0qTDB
I7l7eCaVyCC/eXufha4xVvN52qSxiwynvq61fHHJCCeoqVy4oE6G2HtrFLVH
9mKNZkmmuD4Z+jiVtiVcM8RJVzIqvTEZtDYSfvMMA/zl8LoTVXvJYOtYbVF9
1ACnzc1PWFmRgTM6zLU0HuOfYiM9513I8Pp24X2dC/qY+L4/vd2dDPFt4q8C
MvVwRlmrubg3GaZHyjPKynUxNnz+uvIEGUy4qs+YLevg63xqUUshZJBxFZLb
rKGDZwZKdKwiyBAnNZM9H6iNbwZkP/5xngwjWmy5IZomntMS8FePI0PJ2GZj
b0NNbLycIH8+kQyOVdEyG7M0MCUzIlfsKhnupB1x47RRx5YNh5ItC8iwpzDP
LZFDFecndhpn3yNDm2HQqlHaTsw8YLLqxwMyrI7Y+y+apIKLJrVOR1et4Hcw
zg3h2IH/VpRptNWQIcKa84GSmDLeHyU/J/pyxb7KX7egpYT/CWz0rmha4ac1
c814oiK2+5Qqs/ieDHdLrm7xrVfApcWrP1t0kOFEuE3HMkseH9Kj2U30k+Gj
6I7UwDg5/MSz10B0kgy5i7NXZn/I4Hv+5/7YTJPBkter18tGBucFK95MnCOD
rHjMSa6zW3HK+bMkNpMMmvXu+zfYbcYxl+Rz1RfIYOXs6a5hLY3PpHWZBiyT
waxP86y9rRT2viV7Z3QtBTgjLue5nZTALgUdFhv5KXAxyGKyKlUc25VGMKwF
KSAqSmSMlYthg5o261fiFPgzuLOxdIMolu49tZCvTIGOXv9zmltFsMiIdMnI
Lgro3eqSMgsVxuu+ttgJa1Dg4WKN4r5OIcyelXwYp08B39fim7wyBDGJ/u5Q
PabAHZ4wgW1/BfDkQhAHYy8FFKo9Pg6ObMB9vE1OPlYUCG0+ZfGnhh+3CZ7g
umtLAUX+K2r5T/nwGzGxiqGDFBBOM5B0fLEOP1EIXGvhQoGaEmXxrHEenGIo
UqNyggJ8uj+1DiZx4xjzBo9jISt435ay+Zu58Blb3/W3wylw5Hiy2k0eLuzj
+vLYhvMUUFESENcu4sSux7wFzWIpUBhs2t8/z4HtAwXqLyRQQMz374KHAwc2
jPQSoVymwHO6455wmVVY9+L618qZFOjNSN2gJrWMVBNrAzyzKVAZbSDStLyI
pLP43vbdpcBU7mdlv8kFxK54GlxTQYHJ1msnw2XYiFTrKk16RoF9C2b2g0Ys
NPlqbev2FxS415nCtxjERP0dzltzGinQiq9LpYzSUXsfd3tPMwWur193+IQ0
Hb39VB6xro0C3efL1gkeo6HyqdVdUb0UWCfCvHBvDRXdJz2OfDZIgaTTDmqK
HhSUx3RUmP1EAeXDV/liG8kohavsnNsEBbK2jdNYCiTkI2OvYkinAEUH57j+
mkahpLOG6uyVfE9PHW9a/o0uvipw3PaPAotvvZaHt/5GuS6kOA4uKtQ837wo
EvELlaqI3qKspcLXqqqeV48mUc1fouIbHxXYTzLE5ad+ou6bKZ8bRaiwgdOX
hsJ+oDHfSmqlGBWO+bdyJDZNoGmdYZ5CKSp4jO8+8lR8AnENKGjHylFhe4fZ
KUrfN6Qn1Ji+V5MKH/mfNzKEviDTr7+KNP6jgtLW8aVMrnFkX76hTnYPFS7b
SL/RWjWGgva5THIaUSFog+WsrdAoipKO+0c1pYKWu3usnuInlDTzQHjCcsW/
b0PLaqMRVJjMwk12VOiXVBhTzxxC5U5bDj11oMKiI3eXaMsgqt9uElh0hAqG
Rd6XxpcH0FBzRnacJxVeH6Pkqyb2I35OVbLRKSqIhfbbTYz3IIke+zVaESt4
u8Ylv+/tQYr5UdLyZ6kgQ1qdJ1vWjQzxB3OuWCo43Us+GyT1EdmsJ7vRL1Fh
2+ZPgcf5upDLZ9HwH8lUKAj6zpHD1Ykizh4reHeNCsuF425mQu0oziK19lkW
deW+vSmjJd+GropXdRbnUEFO/qGdAnxAD2uW5+MLqGAb3r2bO+09+kK9ZWdS
SQUT83i1lrPv0J/GRj/tairsun5KrKelCf29OnVe4QUVqqTDwlniTWjjbp1H
3I1UiBKh1bZ0NaJtSy6NjHdUuF6sR+PTaESqnXFDP1upsDO9XuferTfIPLBn
dUs3FRaEJSwI5it0SJ8tUdNPhcLC0377fjYgT96taveHqXDBibnwYKweRZcc
d0n4SoVwr0j62t91qGpibbUpmQofSjQ8dD1rUdhwe0sqnQrjTbcbHWNr0H+d
V4a72VQw4hy6/fphNaqvEft3hIMG5d56p7VFnqHzj0bX53PTQPWLRUWF3VNk
kH93609eGny7+euhTU4Vak7ebnRSmAZjHfvzf+tXoqTzM/bPRGlw0LiG5JtV
gSxDy33mJWnATp35J/qnHHW5/JcSJ0eDbZ/5p+uuPUbDu816srVogAyN1Gtd
H6Bb8nwTn3VpsNi4c4epfylylfhI34ZokNc78JkcXYK+czqKl5nQ4LbT+V/G
jfdQMUtyB8WCBqVXhsqtSMXI58/4Hh0bGljWqH1SUihGMwM+R9840OCF045m
g5JC9KRtRwi3Mw18pEq8SdQCFPx6LtbyKA2c3BeZziYFiF4acb/flwbm+Yaf
J/7eRUtRCbNTZ2jgoPsxxNwvF70JtlzeFU2D9DW7FxPdbqE47w1CoTE0WM3i
ev7aLQfx2N7QWkymwRUJZ7P8qGzUZnTEdO9lGnzlj6NkZd9AabpbnBIzaCDV
p/jf5vosJCR7P0oolwa6JZI2tzdfR/2iAekOd2mwuVXwy8LhTHSDT/VubhEN
WjnE7WtvZyBJRvVbhTIavH+hel9V/xqSb23m1W+gwR2ts0c3X0xHk/XJUhca
aWCr6HLfwz0NPajct+tdMw2qKot44qxSkWruwH6bLhqk5c3INhokI/KVHM/M
XhrELzrbS1gmoap417DhQRpcXxO7r9klEf0X9DPb8wsNepncpjV5l9BfzwcP
SiZowLNV3cTuQzyqdzzx8s+vlf4m3nSRFuOQgSFjPIK8Mq8nZl+WomOR5UZu
xVQOOtC/VK31LrqA5HpMChO56XC7vt3FLuY8+peesCWelw5/bQ0z0vyj0eO1
PGLRQnRgX7gwdNoxCiW8M8+M3EQHke6K+TMuZ5FbTLJAhAQdHk9t/+0TEIkE
F9bxnNxGByqlkbft7mk0VWsVH6hAh3c/NmXeb4lAjWFpq/yU6aDf6emPGeHo
1Nz6eXd1OtzTsJRM9QtDA98Ep+0M6cCpomGRkh+Cntw54GNrQoe9/ofbZJaC
UYJzxncrCzrYX+WuifMIRroDIqPGB+hQsuX2xoaQICSYYe9oeIgODbqCNT+d
TqDfNll96DAdwrN60sQtj6NbraIdOh50uIz2vtK0CEChlxzNNb3p0EsiBZ50
8EfWe2++2+1Phy2qmxqcj/uhxZcSDUohdAjbvcdyfaUPci+XfiIZQwdrhxLZ
0SwvpHfcdYfYJTrwHD2w//JXTySsfOe+SDIdmnmlxJvUPVFT4da7/Nfo0H71
2+mWSXeUd9RdijeLDuVfPWvlLd1RmHRBNncOHUx+10eY+RxFijdkry7l0+HA
OWHekB2uaMnOi3+hmA47FMjMESkXNCRQnMQqpUOdCSdjSdQZJSUrxJAr6HBk
d8YNaeXDaOac0qnvb+iQPcV/r+zpIfROz39u/N0K36vEhn/8tl/RxwcBo610
uLOwc8xruz2yCVbx6u+mQ70JKKjW2iHFXce/dPfTQV3v5NYFHju0/LvMuXOY
DvMBB9SEPQ6gCi9V+5avdPAyjJ/Rk9uPkmVOdr/9QQe3DX9z6iRskedYufXr
KTokbQrb8pW1D4k4qps8J9OhMb+sek+fFYqw1NJ5uIoB9TGreOT+mSGSUUlh
BhcD5s81cifImCE/JCkQxcOAg20zF2usTZGz2qopK0EGpO4xL/R7aYz6lUPt
tTYyQP9y6bNji0bIRm7yjbQ4A3iMP1FkTY2QgWhHzuxWBgg2edTQpg1RnQCs
GZRjwJOQB34ZpoZIk7fq1KvtDBCrtYrgKzVAiv+yra7sZkBdhpNROAsjvu9e
i2rAAOegu9i3UR/Fjw76SxgxoELkfXhUux5a6rcY5DBjwLW2NE6HcV1Efr+7
vNeGAafudKbIbv4PBTQWSr20Y8Bt+bVF0eY6aKJuU1KRAwOCxKwkQqK00eDj
BfcwNwYssVMeCrA0kW1JUKeLJwMar02v0QVN1Jr/Tc/EhwHssbMStHQN9DLz
vbBoEANyztLDtLA6yo/MfFcbzYC+Z0cma97vQhKha9TzYxigl/o9nLN6J8o4
Hnk76RID3n7zO6pQpoIuHT0acTidAXw2tMb0GmW05NT73fAaAxYX6iyVPyih
M3YmtjuyGPDg2e5N5j+2owATFaWFPAbMjJByRjUU0QS+c30inwH7XCtVG7wV
kIuuEEdHMQOy0bXkhbvyyFaFNZJXxoCGHf3r45XlkJZQUyquZ8DLDZzHF5Jl
0ON1OmzFNwy4EXlfrOfbVqTI9eCYwLsV/ksa7j+u24IkWJfR13YGeMsdcRlP
lUYZZI6HrR8ZoF4aWBIaJ4X4p8NEK/sYMBBYYZUeL4mWPh8hxYwywKjqggC9
QBydGex0DvjCAG2SGW9egxiifDRotZtgwI+89pHob6Lox1vFArkZBrA+SXK9
M9iEPpRS7Zr/MuDz3/UPXh0SRuz3nC85l1fiZWTXHr4thBR/CcsZrGaCqF57
k9IfQRSroEmr42PCmEDz0ZuEAKowNnJmCzBhkStDT51zA/ridbBJeyMTvGYq
ncX6+RFRGJpZIc0EjyvavJO31q3sQ9zCrAwTlP06E35d5kU5XzO9VBSYcNj3
zYBvOg9ibnmmeX8XE6ZljBxNS9egilx6Xy5mQu9hH9Nly9Vo/aeNxaJmTFhI
e83t1smBAsS1w67ZMuFx4aSPxIlV6L3DIWN+JyYY7eudmrBdIuSzwjcmujMh
LzZXoJS1QMT0Zf3g8GeCodBpamnnPDEuVPPsXAgTLB9UbHbuYhE3LzPtT8Uy
IXkoXfPvXjrB6BBVmE1hgm2D841NlVTCju8/hm8mEyJTqZ+1MYUot3Bs/p7L
BG7e0XbKRxLBn3Q6y7V4pZ8ZmreD0yzh35LtPVzGBGcP/DJJaIZo4XqufbCa
CXX+qwves6aIizHsAfMWJoSe6avrRj8J/SXdCDzEhEH9ndwtQt8J+tlIUa0p
JjQV88+ghnHiCetFjfI8E5olvm4blf9E+IX9ddi6jgX25gUJfXsGiSgh1QKq
BAvWHX09Mi7dR1x+4jHTrMyC9LQzPu9OdBOFVlnaOXoseBnSsbMPdRDVU60X
jluwYIwtwv/KpJX4LKu2UcSfBR+CttYrzDYSnK7ZpS+SWGC+bfD2icg6wsxY
PupJGgseCfe7mkW/INJUKvcVXWUB72nevIspz4lNf9uoaTdZcNKw5E3l6xpC
KXuJcC9lgSTD4bNM2lPCpse7Z00rC/I8avfNj5URmc+pRQvtLDizZLZaqf0R
MXz3QgT5Iwtm9VbnZL99SHgE5Uh9GmKBy86AyOddpUQYX6f3418reKt9tiC7
e0Suidbfg2vZULxg++Zh/F3i4WPH7Fd8bOhz+XBHVvcO8XxTlJayIBsSuCzG
k+bziMGfjUFL4mzYuTr73FjRLUIwwXaidAcbGtZ560om3SASWgI6Fvex4ZbZ
Kw5XlavEKbOCOyXX2fDafNQoQTmGiCl/t0c4hw2rx2LHriRfJK6KTQ2fu80G
anFKb9z3C8TjX6oidvfZ8KGnqk/4cTQxlVif+K+WDdc19NhJE5GEW+tQ8IFR
NnCL3lcXjQojTqgtrK//woZUH4e4ewuhxLmbWx4p/mCD9K949plLoUSOn/fP
hT9sGPnPdnTTs1NEPw/t8P0lNtSo7uzdfSaEmAgWZQmungeXpHztNhRCUIf1
rketnQfxb5sEj/GFEAIPLnbtF5yHUdbJVOJVMLFFqDjw5cZ5MN0oFOlYFEzs
jHzPoygxD/pL7312XA0m9nybvnd18zykDy+GlcUHE//3jxb+/x/t/wDDcRoL

          "]]},
        Annotation[#, "Charting`Private`Tag#1"]& ]}, {}},
     {"WolframDynamicHighlight", <|
      "Label" -> {"XYLabel"}, "Ball" -> {"InterpolatedBall"}|>}], 
    DynamicBox[(Charting`HighlightActionBox["DynamicHighlight", {}, 
      Slot["HighlightElements"], 
      Slot["LayoutOptions"], 
      Slot["Meta"], 
      Charting`HighlightActionFunction["DynamicHighlight", {{{{}, {}, 
          Annotation[{
            Directive[
             Opacity[1.], 
             RGBColor[0.368417, 0.506779, 0.709798], 
             AbsoluteThickness[2]], 
            Line[CompressedData["
1:eJwUV3c8198XllS+kpAQKmSTXQnv96mUlaxUkkQyk71bVhSyQwjJKCNkz2tv
svfe+2N9kMTP76/363nde5/7POfc+77nsD21UDcgJSEhMT1CQvL/r6IClcxf
tj9IIP2heq+LpbRUzqsV8nN/0MN4xp1pd0tpAbaFL/RMf1CDk+jQqY+W0lR/
ardFaP+gZ1SneHszLaXbvrv+NCb9g9oDMIo/t6ykNcmJZ7rHt9ETCpGTv5Js
pI1qB1Yyvm0jrWUbJUeVN9Iet35EG3JuI86xxA9vfoZJl/k4q55n20ZMIaIP
jH6ES++23SbtZdlGhvc+zP/7+VnaRmfZQIFuG73joTLZHYiUfuogdlHg8DbS
Ofsh0dAgVhp+lBStjm6hSE02R6OSROkdyvbeV1FbaIr/phXFbI50L65tdMN5
C03y1dKfMSmVzrWcJh7T3EIrFKTtzUzV0gkf+EvmZbfQy8+v7yQM1kmHxFl6
NF/aQtle5b8vKTRLuxXl3M7gOODTSGy/C23SVp07tMGntpBv03smCdVO6aPN
SsLhh7eQwdF+drbkHumo6ug7X9Y30UNful/kgQPSoqUrpnETm4hhvbR478So
dF3ujfdJHZtI530e2cyvcelTWQv0yY0HuHYge/7ipLROekhCauUm6jC6vNRW
MyX9PQUTTy/aRPtLLueJb2ek15OmKzKzNtHPF8fCBx7NSePx/mrZKZtoNtjh
PDxekH4fKzGa+20TmWdJTp70WpI+99n7X1HwJlJRcS+0El6VNvkk5lvqs4mY
qkXp9n3WpLMDB5nK3TfRdqnc0VHSDem9j+9+VL7cRGWi9ilXwojSCt6CEjU2
B/zGhfF3b29Jh3j21NQ930RZTO/10tn+SA+7udxr1N9EV0/e+b7F8lfa9mW7
devdTZT0kKGEym9fGjm8PNRxexMN6zOX8Rw5hFHYcgR0yWyigW5GgoQ2KaZh
2XyuV2oTfUkWkOFtOYzFmNmn9YttothfuUE0j49gVfMNGwNCm8hz3ff5aeGj
2Lzxeekh/k3UStLMLXb8GCZuUNcwcmETLS+MLf/tJ8caHjPNTp7aRCzywkhw
nhJTiZGGnZObKNcqti3pEBXWOaoTepJyExW8EKWOvXASG9L/dlOSbBMd6XTy
Vquixp4mVEeqkGwici+Z6WuGNNj09Mzas10iyogQWpKhosVWTAS++m8Q0aM5
0asWVqcwuxTl7fgVIjIeuElNe5EO21m0VClcJCJ++oiREgIdRmaZ829ykogw
6mIl8KHHGOxxLckuImIkqo6NsTNhUXm6mSptRLSVRfUn+xwzxvrHjdygmYg4
QxbyNi6wYHyvanP9qw/m+3qrcSidw9JL5k4klBORq3tHQpvFeUx8/7hBYQkR
/RsuNhFTYcVwN9VTUzlEdDFfIo3ox4ZVVlqb7mQS0ZPw0wP9V9gx+SOfyk/+
JKIuKweWkzPsmNr7PgvJRCL671Nvxf2HHNgzv6dN/qFENGGazeMSwo3N/fa4
kBBERMsh3NeX7Hkwc5ok50I/IvqMCh806vFiDiELPFOeRCTN22B3Vp0f2+06
4bLjRkTNU71mkpoCmAuDcM/Jt0SUU7zuyGR8EfOOsH0n6UBEBuNFY+GJQtjJ
wdBBFRsiKmLRFv5nKoyFnC0QM7AgoteVrcXq5CLYl9h/Y/5GRHRsaDOlUkMU
y0j0xKceEJHuwsRrWqlL2KXZ75927h5glBIrevQyVsjbuHhSlYjipxQsh3ov
Y5WpJyMl5YlIO0v19tonCUx+WWRN5SYRMfvmflhzuYo1CWkoGFwjopqJvePJ
tpJY96/wLX8JIrIKbnrq7SCNPdooVE4QJyJ9w6kQXS8MG700lFAoTES1T9z3
5L/i2Hw+m8YUz4E/QxlvI+dr2L/S5AzJM0QkrhcdskUrgzX1C1H+pSOi23wi
Gva9MljUZrZRETURRY6ggImEm5i0IDonTU5E3Ty/lFofymKUijeddw8T0fp8
tPLfa3LYgEF9V/H+BtKKajhlJiKPOX/p8MW2NlDCKm4WJaSIKRZozv5b20CL
9g8uc+C3sTNdQzKlyxuI7D3/a7cHSlg+5ewOPr2BqCWx5repytjmy13ja10b
aHQtO+buphpWE+ZaRdK2gRI5cGvHdHXsU9ZR1vKmDRS85C122PIuJr5A3XO9
agMNi2hEOZHfw8iOhYqSlm0gAbteRbKxe1gnO7NfRdEGYvMbEhGruI/ZaHHe
ksnaQOfNpwRHYjSxG/bJsYfTN1BYrE/x6S8PMdogod3K5A2k56KZpx+vhf2q
v5p1M24DcZ0jFxpv18ZWJJTZZAMP1hvJhDQO6WJlGh2vjn7cQNsBXeUt3nqY
v6Vmb837DdTzbkHtF/4UE/z+1F/OZQPljp9KFC3Wx/YqZ+aPvdpA/1aU7jz1
fIa1jJjJ1jlsoM2vBXfDNQ2wFwwO/+QtDvx/I2t5TG+ESYvtav73fAPVmroa
hJMaY5Qqrtn1hhtIJTF4XGjbGEv19HmuqLOB1k68Sl0leY7NE2P6bt850HOi
mH8n2AIrpOG8RKmwgSZrg6jPP7fEPlxMDmi6uYGkPqXJx9BaYTwG2XJ3pDeQ
t5s6d7GdNbbtcvXbCYkNpNQWuzwiYoPVRpXuNYttIA1aEUNLog1m2FmXo8y/
gTKTsp8cDrHDLq/coTnJvYGSDRl4vlnYY0coO8x+s2+gB4YthvN3HbB4maEL
qkwbCEtv0Gq64oRN/FoNVPtvA92bSUvld3iNRR3dcdM6soGeTrkYLX18g93X
IrXVP3QQHzZr/smfb7G6Q6fu2/1ZR16lWR4O5K6Y2z1muTfEdSQp0//C4Icr
JvXjgoTX6jpKQGxZl1TdsJ+q4kyf59bRwLdO1YcZ7phRvPTxuKl19N+ZuxHn
TT0w1u2bu8lj6+gnx86tn3zvsOCYe8PFfevor/KHVbZyT8xx2T5utH4diZEO
/W5V9MZEbrwNnqteR5NBD8au3vDB5j95eayVr6M6Kib/+Bu+2GMs3JCscB3d
tOxoa37ih9EHxj44kbuO6FNfvJB67Y+1Tn6Xp/+1jgSVVW091AOwG74FfDzJ
64jW4T+TOO9A7O9IObNI4jpycyi5jgsFYdliDZSSceuoOErLrKMvCOMe6F++
HbGOrK2pr9ZeD8Eo+XZ/WXivo/S2dEYN/TCs+jVZvKPnOnrdk6N8EQ/H3rRR
fnJ1W0cmKprmq6yfsVXHsw7Bzuuomp3wV2c/Aktu4jSOsl9HhFo74a9/I7Fn
rIIPE6wP9POLUpAc+oJ11+JSeabr6IWDSL0+TwwWwCwnUGa4jhYz1+l9OWMx
BQuVs/VP19H655VLHMWxWDG97n6/1jqaeeCN/f7zFftq4Fq5p3igz5+UvaA4
HtMq+JB9TG4dfWNfeBv7OgGjOxGUQC2zjqjuOO7Z30rEPLPjvNil1pHdjkU1
YT4Ju0ae4sh/ZR3dbs8aoK//jv15lGUiLraORuJOdF9O/4GZHa66Lcu/jjjr
EszehaRgnA+apFW4D+Klsf1CKSQVG07uvKh5YR1VyREVsS9pmJr61ElT5nXk
sS3rv9CYjl3+erTz4/F1JNdr9Zbz7i9M8rdV/fVj68h7U2b58PEsDP83WEok
XUeFvgZ3SBuyMNmHWT8e76whhUTyREedHEzR61wMzeYaGvjgL+ohnosp53wI
qV5dQ5riVuQ9tHnYAxrdtxfn1lAuO1Hp81w+pg2NtmOTayimOKQza7wA031x
2fTT6Bq6k2ZAazZViBnXU97717OGKueemQn/V4I5uhbwNdesoeNv7kiHz5dh
r9I5WF0r1lDGX85ljuByzGXI//Sl0jVk7NXdJXCjAnt/1ZDkS84asnx5yC41
uxLzNWojqmYejOdISf9wrMICPkkvkKWtoWfhy+/4b1Zj4au03Wbxa6jkZsXm
9FoNFnX+TSNr7BpSie0QLOyuxWLvzJV1Rq4h8mEc5CrrsO8/UIp08BpaQfJf
J/IasAI9M1dKtwO9lSXDAmd+Y6X+PfZlr9eQT5DKUT2uVqyi5IaZrdMaSiZb
sv6vphVrOHPmwaDlgf4ky74ehnasRc5DKcBsDVlVt3DbNbRj7XaE6zeN19Al
KUeWEfcOrL+tWiD1ycF8NPSTlbILG94XZtd9tIZ2T4fKug10YeMXoxjoHhz4
EbmaWPWrG5v/YE36SnkNXXYt/cTi3IvtXD/fextbQyaPP+ZQ2w1iexbezfsS
a+ho5B86Hd8hjDSaWJElvobGZasvSv8cxih2GtOYBQ7wg5ji2A+jGBXPlW+/
udcQrZh4eTT/GEZ7Py7c/cIash2MYS7sGMOYfzm6LzCtodePZ6vErkxgrKMT
jjH0a4iPlXWdcn0C46BSMb9Le5CPrpzHf3ImMQFTzodF/62hKKk1Fmb1aUya
vV3QZ3sVnfmvmei8MIfFnjoufndjFTldWJHhnpjHDh+5eZV5ZRW58z3eXplY
wBpmcmRSZlbRFUfKahHSZUywb1neZmIV+QanMzxiJWCBDdzKUiOr6Ho2Le7O
sYJppn3WbOxeRZrFtwk5j1ex4uj2x8Htq4imZMLoD+kadj7guP6jllVkxrv4
V/HnGjZt/frFQvXB+hYzsh2GDcxWQs/teM4qutVwSo4T38J6eSO8OjJWEdN9
B3tTpm1MirnDNzJ1FT0faH+cv7eNke7dDOOPP+A/knk2fHQHMyS8jlqPWUUF
/21aVQ//xepHc78WRa6iIQaHeNHpXSygkif1dvAqahQcjGKn3cc2svUyT/mv
IuX9aGIKMwn+IDEid8B7FeXmMwt9ziLBz32gLH/utoqsS52/Cm0cwlOVV7p8
rFbRJdc4hROlZDj1Nd6Buy9WkXmFleSayxHcRuTpKLPJKtK4pnZ8XPEoLknX
OZ+iu4rC6t6nTG4cw6OPnFix0V5FE14Bam+6yPFDW7eIUpqrKGMgMVW49D+8
ri9vv1FlFdnfmq889uM4LtC4QhZyexXpZbIy1qZQ4v7FvBTacqtokuHrm868
E/j9mEi6RXwVqd6jO31x6SQ++ewtL6XgKrIVCU7Rf06Ly9/PF+zkXUWOp0bP
LdCfwlPkVsWiOFeRlwfXn091p3BrPn1c4OwqKot5nyEOp/Fu5iiZDcZVJM5r
UxNFRo9fPdElX0y3ijq2lLqp2+hxkhXZu0qUq8jE+cc2swsj/mzsrSYd+So6
Lbh3WkL/DF7bnv948PAqKi3sMjZVZsL9cviMzf6uoOo89YhLOAvO8pLqte/8
CjqsXvph+xYrbhLfwPBlegVd0vhpMtDGiuc2e/5KG19BfjS/7mo/ZcPVWPdn
WvpXUPD7upj2QHY8WqHIbaR7Bb1hs7jOKHIBX7R2OLvSvoLcOwbfRnVdwD2r
Ceo0jStItHol7aQQJ96xnLLEVruCVkpi3R9OcuKsjMbvRStXUJzCxd6wGC68
0HS05G7RChK+z3son4cHJ5xs4wlNWUEqfBx9Cj78uPTVj5WJSSvo/N/rFKt2
Arj3UwWdvG8rKCDjdoOM8UWcI6c8uDdyBdk+u/h17pkQbjX8WnAu7EDfT8Nb
o1eE8dJjkvV/gldQ6kXWZwnlwrim1q89Jt8V5KN87EzTuAie4G7+mf/9CrIX
jJZ2dBbF11L5xKU9VhCLr9/lUwxi+Mf9OJPHr1aQXcjCQt4TcbwiPrgzxmwF
2fhT2duKXcFPtqhYZBivIDYbYyG5rSu49tZxivJnK8iqpuSEZbkEvqXgAePa
K+iGQo59sIkkftPmWv+a5gqyuKOS9EdOCg+K2rU9fG8FMVfX6328KI0LEGyT
Oe6sIMlnP3y4T+K4E6PIrUsKK0hTfs8/6TjgNdeXRm7dWkHXoylEOciv4boh
BqeNsIN45DMaOZ+5jn+6et/lx8UVxPXxSGaHtQw+/pSWuZB3BTF6xWcYnb6J
C/u25DRwrqBoMT4T4ZKbeMOw7MLC2RWkiI1okJ+VxRnID3vunllBd+VZFsy7
ZPFnIoj1BP0KOvGVka4gWA7fc79yX5BqBV2QW17PYVfAb6etr+AUB+N2plca
1xXw8O50H5WjK0jiFTn2oVERN1RXdRvbJSDPRv9PXf5KeGuUiKbhEAGpFlA8
WZdQxUniLUKHOgmoZ/+3YnGDKi6cktap0URA/2n8V/JeTw0PKOBVkykioIsf
rC/3R6vjZWVG/oW/CIj68Wx7wa27+EptQrNIMgF9O1JzRX3tLq7azabI+pmA
dBxCZW0e38Ndhp68Dws44LdiIT5luY9nTH6poXpPQDHLkf59Y/dx6vUzMv/s
CYicLvyjtKsm3nqSVrpfg4BGqIuLTRi1cRIGVWc1JQL6p2qxT0f7GBc+55df
J0NAnPwvyqXodPAAAYpLeaIEJPzwAbP/GV28TEzeRpCPgEgDX7lLfNfFVyQ9
MxPYCCiFBxvIldLDVRVIBUOoCcgn2Fyyx+op7qJ6zew4OQHtLRUc/U2nj2c8
eJPstr98wP9DT65EH6c23OGyWl5GgcUlQ7bnDfBWt7Xzyk3LSEHyvv9lQWOc
xFtYp7pyGfX9/JcXRWqCCweaR0kXLaPjluJ77MMmeEDMPCN/8jK6p/bulUvK
c7wskedB3NdllEqsben8YoavpBl+OvN5GbEMyAfKhL/AVYvHacjfL6OG4yYU
rokWuEslq+rbt8uoyPYmMn9siWc06Pht2i8jb0YyEolFS5y6r59iymAZPf+r
/fcSozXeSmw/XCGzjCh8Vw10ftriJP+ob1yVWkbViZmOA3p2uDCZikuG6DJS
tNVcUmC2xwNoG3ej2ZbRx5iFirJYB7zszH9S9GeWkT6qnxN64YivsMo5faRe
RmVewfQ615xwVaFK4sv9JRQcPizY89cZd7l8SHx9cwmVfOZVC518iWdgYG26
vIQ6kw6R/ut8hVMrFS1rDi2hKzzj0yXNb/Dfxlkzl4qWEK/N2X2xYFe8fWRL
Fc9aQq8zLa3Tz7vh3felC2VTllDHsSlD6ww3fPBmte+DyCV0veJkuNqIOz5a
9N/mk+Al9KvvflDmaw98QlT5ibHPEip7cyt0lPUdPs/aI+L0cgnNLSVz4fae
+FIYc6SrzRIqjvX9kM/jha9Q6ZJ5P19C3/sbMj+PeuFbu7PdEY+WkJd9lIi4
3gecrG/nZbHUElKov1zsleyLk6vCVJXYEjqnxWWz7PsRP17rrtzMv4Toap8l
XrD3w2lzKNmGmZfQMxQGE4IB+GkBNe/pU0tInnSIXeVnAM747dP68vEl9HbF
zMJXJBA/H3iuZv/vIvJyZ+tYkgnC2cn1hcg3FlHBO90rdzqCcK63SeHUi4to
h0c7ecMwGBd4IfycbXARjWYN5kVGhuCSCjeoZYoXkazB4Id/WBiOl3k63c5e
RH2ORZGK62H49SuN43dTF1G1BVF6Oy0cl+fUyHkWtYjOHtwDOvEI/N4hQy3P
V4tojb3p9rLXF1zTMbnSz3bx4D0pftlpFo1rE5YFwswW0XVcN9hRMwZ/OuSw
n6S9iMjjKBx042Jxy4IP8fXSiyjxsm2tZ1EcbivccqJdfBHxOSrFNtz+hjsk
0Tr0Cyyi/fipANnRb/ibT5EKCyyLiG0gZFWPPgH3sUpbpvy3gJaK3snkFCbh
frOrD04TF1D/TcLUDcvveNCTy+VnlxaQm9S/E/T8P/DwOyhYcGgBeWgPfefM
TMYTedskVEsWUGB82ln1wz9xY+7McpecBeRAv689Ov4T5+MMVMxMW0A6vDuP
UF06/pNVTZs2egE5/VLNp+7MwPMY2t52vllAcxadVYpDv3Dn05nkRxwWEMHk
T8eocRYufSow8JLFAnor2U6ht52Fl1GpfQt9soDmXe7KfbyQg9cdaavRvLaA
/nNnJClKy8O9D2eqfJBYQBzJvjGVj/JxpUOBvQXCC+hJ18O38VQFeNuu6jwT
2wLatCAVt3MvxPvXW08MHVpARmsnrwmlleBRqxmhJ3bmkZa2zk7ru1JchxBw
Hl+bRx86MjbMnyF8fF5VJGZ8HqGNRHL2iDJ8YaxVQ69yHjlj17o9AyvwnyMZ
Q4FF8+iXgX8UO2MlbjkUYFiRNY+6fFyuWsRV4hu9qo4X4ufRyTeCzm8rqvDd
362RUx7zSG/KZuWJWC1e2pzBQf96Hslov6N52l+LuzQGpMnazaNPBRy6hHd1
+JFaVZRkMI96LGSEuBbqcarS1nET2XkUu9h8zGe1CW8tyngegc8jbrfZNaOy
ZjyoIGCj4fI8KrgiLt8f0oLT56geFeCeRze0SJS8uVvx86mtvMvH5tHnC0lX
Ph1tx8d/ZPw6R3LgV+Zh6EvPdjw+KUBKZXsO3XfjTWn5rwPn+aZ6J2N2DpEu
hlSfZu7EhSNaLa3r55DaIyXeStNu/L2SPemfsjl0bt7rrwx9Dz66xxzyNn8O
1etMyuTV9OD++kZ5vklz6A/bcUvSK334ssDev8R3c0jmrsuK9MNBXHbkm//F
13PoNt2d/x4LD+HRgQps2bZzaGeOwubbiWH8zmbIzXL9OWQWEPlPdWAET0X8
PgPX5xB9qukfhskxnMy6jeXp1TnUpcZOVWo6jmtzOPycFZ5DNjQRLuLEcfz4
h4o24vk5FEHHwfnv9CRuqv6QkXpvFtmephA46T2NV5Dt/wglzqIJ9mn9W6Iz
OFNevNTZpVl0I5FyT2xkBq9nXtHhG5xFmvcurBXLzeE8U54JNwtn0TMXJUt4
sIi7hAlcacycRcwex9o3eJbwXoX2OrUfs+j4do/xG5Jl3Ovn2UWd8FkkVttV
klZOwKcdskWd7GfRZsSO3Ye6VRzn06rafzGLRvCBqF3FNTx0cP+ep8EsKrz/
guJY2xp+6/ptp2CNWVTudGPxxuw6Hk8xjtJEZ1H2Q5IANtlNfLfYS02cbxZ1
XQ76dXp2E9ewuDhRyDaLDrOazdj4beGHOx2P1lHPouqRxNTJ2W386ZeTd8aX
Z5AXjezk356/eKFKzrDx9AxqWnU5Hhu7i9OSPrIkDM2giHv5V36a/8MrDBOD
d5tmUGzbm8Ew5n2cTRjrp0+ZQRLFmICOziFQUp8LFfw2gwgZY9m7bYfA0fbT
XdnIGRQoUaL8Sp4UWvKXmux8ZlBO6cToM/wwOF+PRp3PZ5D9fa/BQZUjkKCv
+GpRfwZx19v+chs8Aq3vNiXItGdQXsLSq1izo8DdoPxLTGkGjdhGeoaFHYNO
9f34IIEZZCO1nNDNRAH7til6yRwz6AGlvUJUNQXwhT04V8Eyg/xrzO0/2h4H
l4H0sFXKGSRa4lx7b4QSLj7T9VZdmkZKkZGaGgsnQdOTUs54ahrd+sOvx/GY
Gjy+5x92GZpGe9en/pyrpYb+RerX6c3TKMN/FlrjaMDTrtyC6uc0Eg6aetLm
fAoyw14IcCVOo+9hvf07W6dgsODMHBY9jfwqxCkuONKB6J7V0xd+04jZ0Foi
x/U0jHiy32syn0YGbcN+Q0UMQPGjhWbScBp9G5Xf2FRnhMuNzi1/dabR5ZGs
h/FLjOB7skOOX2UalewdNz4hyAQS4e6S3kLTaPX17zTLIRbQLxTa+so9je59
vKX+Nvgs+A0OZBWcn0Zb+jMk7XfOwSSr+MW5k9PoIecDrfjf5yHwx+R5+ZUp
ZGBuGv7kHRsUNwYMPpmdQrX69e7da2wwuyT92WF0CqmGa+x1P2UHXPQTbVLr
FJL56PguTfECzBfeOnI0cwpdLX6kpyLFCSmBeQ0236fQ9hJ2rr+eE8yMeQPG
YqYQ7y7YrzzigqXTJ5hL/KZQUHL5+dM+3LBi2SlsazaFxr8NO6Qy8EGmnOzm
mP4UunkhnmW/ig+sz+UXqTyaQrm6jcdC7PlhvTFSll9xCkU4N3rNTQvAJpe+
9jj3FDomA+oX9oUg718nm+r5KXRJkEHnl7EwOHbKzpTQT6EcHQ8p3U5h+OPK
Z/35yBTKrDy8FZ0lAruDq16qE5PoqrhwulawGJRk6d8p7Z9EOl28nSG04vDG
u4tWoH0SKR0zcxsIEYf9KwVfjpVPorix4Y+dcZeANNglqzR6EtGJ3uaznb4C
lSZrjgKhk2gXCP+oXCTA49ozPOLjJHIMVmNROnsVjizL1du9mkSSEwP2+08l
gVzh5IiA1iTyI9bFfz2LQf151/gItUlkl3v2xLduDLw310zIFSbRnZ7j8pvB
OByP796YuHKwPs/qyp8T14Bq/wtF5OlJxFLwbmYv8zr87jrZSn5iEt2nMXK4
wHYDAlJdP9mTTSK1opA3PUE3gEbLgFV9fQIpbo1Qc72RAbocgcv/tU2g6q8e
j4l2t6DLJ/qvfd0E6h78QeD/ewtCn1IfuJ1A8bedLUzcZYGReuN22c8JROIz
7SD5RQ6YnxfpOfhOIEEhwUaqbQWIqKuTPeExgYp+xLHohygCE1c3/7eXE4jj
+vVv3OK3gWlshdhiOoHItZ63y79RAsYHXN5cChMoKVM8YA1XgfBsMYviaxPo
/GqaePO2CjDQXtdQl5hA2lar/Q8eqQJ986Nzb7gnkJ7bGS2L82pAJxP4q+vI
BKJ5930vqlwdQmKjw57/G0extu+vdAjdhVN7Ka8OEcdRsfP72Gexd4G2oEb2
4uQ4ogz4o1H3XgOohXb7PSrGUVfeIPW8w32gZDY6LP52HF2RWr9EOqAFvo62
s/X24yhm8SL7rO0jON7t2vzEfByZ9v2r3KfRBorAqDCfx+OIoXVu59D9x0B+
rJ1/Qupg/491ie8P68L7ZyPUTmLjiJ0ng51NRxeOVSwSqfjH0bh0eWpwoS4c
fX2sTJJpHKnpYqf4nPTgyLq0RtD2GLId2RJiotIHD1XFqzwrY8jnI7uQi6M+
kP18cK50ZgxxrRHkKaYOsIn17Fz3GLrVJpPwq+oZkI4kvbqeM4Yi1RpSbWIM
Ya+BNmHFagwVreq5STeZglo4Vw6D6Rj6/tKU69/d5xBvIFmNPx1DLE+MxsSH
n4MiydMpX/UxlHjlzFfRHTMIvZTJySs2hvQWipX91CxgjrT6kir/GFLRjSy+
uGwB0q29txwujKHmaEGSZllLGDclMaw+NYZWs15rus9bwsVYlUS9jVH0VdvD
uFjGGlxe6Oe+XxxFZ6Oi9se/WEO7pENN+uQoeuzI/iPmjzU4dkVP/+scRXR5
iZ4bOTZQRbHMFZEzioaCb8hW3LADbTvfpHb7UdSTWnZr4pcjpN+IzftjPoow
GUcyf14nIKXOrmU1GkX/Vs4QIM4JvicPzJg/GEUz3oc5Wz87w8YIH89xiVFE
am2i7hX3CuTScAlR4VFEVf+S8irfa4hwVpd/yDOK7uqJsghnv4Zrp52NkxhH
0W7seXbq32+A/lOQmtfaCCLd/idXHeACxUKFVl3jI4g7VeaDwLALPG0YC7zQ
MYLQZef4PgFXSNsXbkdZI+g0AScytLjCTdPf6tu2I+gdL2fxD1Z3sAFKDZOt
YSRZ+37OhsITbsqgd/rTw+gwd6EvhYMn0MtZ5z3uGkaXe3O83k55Qr5yL5N6
1jByEgn6zFrnBbuP48ckLYZR34NMWvKED9Cs9+DUJZ1hZNB/pO0hmzdEG1Dc
ErozjLbsmemrYrzh2gvL7xf4h5GU0ccGkm8+4PFK2oJyZgits7SYEys/wj0X
QuzR7iF0VCrLaErND7g84tpJqodQWpYRz8VxP6jzIb9MjBtCCW2nPq2RBcCJ
yM7dIZ0hpHZGd9lKKhBCC8y807sH0YnQzzT6M8FgVHK++Ef1IPqkfleTVSYE
JMrbl75lD6IZ0AhWjQ2B/joJtfCgQdRzuPbM2Sef4FwvGaOr8iCquT/MTFgO
BcJAnsJLbBDJWEWYN90Pg7IR05d2AoMoX8xM4GZZGDydaR02oRhEjaEnTBnC
wyFpMypBvWYA7QZwZw4/igDHHZUepZwB5N1Q08PaFgGKe6T/ycUPoB22YFtu
+UhYPGJiJuU2gAoFTneHSUWB8OlLYhz4AGoW8K+NkYiGfLHmMmJOPyqWtZNj
lf8Kwgwf5WkT+xH5T8507ONX+L6j1CoY2o9knKy65Dq+Qnh504iRfT96ntXE
K/A0DhxUmvb6Lvcjd7rJq84+3+Dy80bp0rw+9GJv9JEuVSL8VPap6k/qQ0fv
z5Pb6ycCl+htpa2wPpQdHXb0a0Ei0P9peCTs2Icy4vadrpskAdGzwTlOog9t
iJRab3Z9h+y4+nzPgl6kwOht+WEmBQQ8P1z79qMXBdh6eoqrpEK8iUId+tyL
RPzZ98/np0KIcH3PtlMvMljyY6r8mAY2pXWbppK9qCfmvoqXfDqI9teKqxT1
oHFS5wLJt5mQXOJV/DylB/3D8fcFJZnA/lXu5vvIHkQ3xVi2vJsJNMa1d8tf
9iDe7pf7rq9/wQqxxlpMugfJNftWWHtlQTpNTQZDSTdqoYh/mo1yQF2HRnE0
pRv9d3493YM6FzaTtSe+R3QjR+fJ27ee5oL0zfXTko7d6GmMlVY0eR7U2bO+
1BbrRiNPsMkR3XwYHXC+9fVHF+LHqRaZrheBO0/NsEl4F6K8pNdZ9LUIuOxo
HEW9uhBjtepvo8PFYEb1PbnyWReqeCapMVNfDNvXuk5On+9CWvqnbmTolwJN
olA/X2gnKkLeT4amyiB7zdlm3aMTubWsVI2dKwdNqKEstulEYTlXPR00yyG6
VxvuqHUiuTdqlQ+by4HvuHe8BWUn6glnunC8tAJuWE6aZ7t1IOrH7atJRVVg
I/n5MG7Rjri+vG9U46+HkBDmwfs67aix1iOQ374espe/ZFvcaUeXjnbOxZTX
w2ZcnMFX/naUxmLG8lCrARyPp9aSzbah448iztIGN8KbwVKfRt021GDhsZPF
1gLv30yeeqjeihLuGDH/7GuD772Gi1bXW5Gs+3/VteTtUC86V+Ut3IoEFTi5
Lkq0A8XMkl0xVSt6bOvA3h/WDkwxy+kQ+hut+k6O5mh1AOd1OolmrxZUaCFO
JbLcCZLvnsjPmjahHx9/L1so9EL99usEndtNSNturNH/dS9omkWRdvE3oXvd
jXVTmb1gd7evuHyxEakmXaYQZe6DDLa7IpHmjcjKicVCeqUPuEtlmZStG9BR
kijO0G8DQLd1cTHLqQ6R5a9cLuEbAYLxrv/b91VIJOXb4VzZCej8KUKtbFiF
jr84RSZkNAGFG4YBLDerUIZCgMF3rwnwcGkLKNivREl6Geaf6yaAKTwxcN2+
Eg1ZkCvpKk7CzVrVYCODCrS/eopzQGkKwjkTQlVulKE78jGfLsjPwOvn/fTn
WMsQ3TM1e1GjGah+el6w7y9CvUXNR3g9Z0DLeUPwlA1CD3XEVusrZ+Ddj2hh
L71SFHrG7mIVNgv9x9bFLPBiVPup6eUE/xy4V0VKwnYe4j7N9vzswjzMtlwN
NsjPQ6dtYit+H14A5b6eBR/HPHSkZcb+PssCMC2f+tK7nYsyUmSshpUWIIPB
d9/qTw7yx8Qv16YswJDpq6r4nSxktaBKtNZdhBt2TGcbC7PQc5HOS2z2i/D9
bb7dqnMWcj+rxRbhswi2IRtc+N9fKIjpSPpcziJQlJp96PmbiYIMHw8Sji2B
OXthFN1OOhKmibh57usSXL2yeUfPOR1dc0jdE89aAjIl0f20nZ/o5pxPw4nq
JYi0S9aT+5uGnvJ7fD08uwR1dRFczrspKJGSfGaNbxmCh7p7al6loJ6VOUQp
tQw6a7QfTv1LRjoMTdOTistAZPZZSP33A0nPmjxqMVkGdouXGSN7SYj3l9Oc
U/wyLLnn6Qm8TUJ/xeSEnX8tQ374Oq3TfiKadcl9fqlsGVQqntvRkiSis4TY
SwP9y/DqtLbkrUPxaHmkIrOPkgByfOELga7fUEIe48UkRgLQQmfU8KFvSLBD
LF+AgwA/jJX2HUjjUE5vX7qOJAG6i6Srkg/HIoVVzOaePgFYnJ4Or1HGIMkq
0vcpZgTwdb4tHkAbjSoTn/MV2hHg+euzow1no1AlmTsTiRcB+t8cvWx8IRLZ
MIotX/YngKILwecIbwT6RR3wiDOMAHzu5VeuiYejAol2Dp5EAkR4JH8cuhqG
RuiN6aXTCEDhGTzhDKFIjYum+Wg2AebfG/jnKIagkNqFBlRGAC1v5Sl11WAE
3E15aTUEaPC5IrVyLwgl+rDlqDUd+PH7b4ZPLwAl5HTdKOomgCjrlFNAsx/K
KuD44DJw4P9CHmdjry/yyG66/XeEAGucH9qOTHqj63azpvyTBGjjefT6GuE9
0rX9Vkc9S4AM/ou8L3c80Y8rUgopCwQIENzvzDnyDp2KIunYWSaApUibywq1
O+qmfKi8v0oAVfFvAvwsrqgsCiXkbxDgifl8RqPyG/T+aE011xYBztn6kV83
cEaXPp/+ovCHAMNOorq5L+2RG5klC9tfAnx5253HH2SNEmgzLqftEiCfgnju
htoLZH2jYXTpHwGu0GMtAm8MkL5aM83E3kH8ZSj+Ct5/hJRjxit89wnQmi2e
Ra4rh3Y9lQnzB7jTNhUXzRSClWDLkH8H+IvDrTnVqLsw8bUys+oAq2ZoVWNf
9SBsekj+2gFui6elv2trAlndlo8tD/h/KBmIZX+zBLLDCkSNg/3nZcsH8I+2
MNl4h3H5QC/f9bMe9faOsHDUtVVq50CPlJOAhu4reOS2x4tvH5ynCFNTAocL
LDr9FSUSCbAZFl6afcYNrKaq/+quEw7qxRpaZyoPUCiqDHVdOfAXtGEIhz1B
h9qa8cESATT92YvItr3gE8ezsLE5Ajj6qp5sWPwAKmo3BNimD+LjmZqn0f0R
/kzUkJUNEaDXvf84U6M/nE5h8TjfR4BX18gyCCMBIONWGCDeeeAfEyXL6QyC
yPyukbf1BBCUVvjJ8DsYyiZszXMrCVAqqavpXB8CcpxR7N9KDvJzxS8VSkPB
88uF5JgMAphfTrgflx8GFsIjfek/CLAnXkxyJCscym93zdjHHeRXdF6jISkC
8DGeF3zBB/kXkP2nERgNynQMYhetCCAdnui3GRsD/m6LN4SMCEDpdphaSTMW
mE6pmA5pE2BuSf/rktFXOBv0VRPkDkr0ao4qYa9v8Jjsd9aFg/sb8LfT99DJ
eEDPcl8EHCfAG5F399pD48E6V0A8dW8ZHn2ZmrZJTIALRg8D1yaWgc4u8b+8
6iT4q6yOapKXgTTlfrvXne/QWFe6lxe5DCujRyM1D+okzdJPw498l6FZyUhg
Z/IHDIgfsS8xWwZPDh4VjCwV/m1P4pu8y7A7p9Ggx5YBZ1UCzueFLsE6WZqg
okEGfLpypI7GfQnmzx8JFv2RAVwd0uPcFkvQey/n0WGRTCj+Yjr1XnYJcspP
L8Vf+wUmyQUDQmuLYP65++Tsk2xIJKeJjccWYUxe8555dD4MNIufp0qeB3zq
lV7zUD7ISHz32QiYhwjXry8EzhbAi/N8w78c5kG9cP7dfGQBzHxkKCy4OQ8V
/K9zDT8Xwmu2lv9Ih+YgjiqO4UlIMfDzhF+lPDYHovPERe5bZZByy5foe2sG
NtIhnVGqCj4c4rgsETABTfxStJaPqyDYf3MowmICviVdtqt9WwWcF1fz/ilP
gHrMRSn7qirolCoYrzkxAZl+zLUdd6pBY89iydlnHMxfbA376dYAyFXwkr0f
gxm+dKojnnUwb+GpBHQjUJqYbKX9vQ5cZys+xncNQyh7YmdWQx1YpNKGi4YN
gyzTl4inJ+th1ML9SjPTMMT/58NVFl4PmTYRnGc4hkB31hB/mdIAh3g7lyZg
APoTzpmvtjbBe9k935txPZB7NFX9+1oTsP3+XvT+eQ8EG1298oSuGUrW/QpP
XOoBJV4NkuYHzXDvtvOTwbpuKE39EPR9uBlovvcejlzvgq9ZG7lPFlsgouBQ
CPn9TsjWndqfdm+Fp8KcZCpqbcBOI2BdEdIKN941l7hcaIOAcuvJLwmtEPyf
af4esRVesJPUa9S2gnHPHtVoZCtwTTIFVVC0gTy37IpD928IN1LliA5sgxGO
jep+4WZ4aV4kfy+mHVTfXSpLelgHN4D4jCq9HWaZqB/y0tcBBbWQa21pOyQI
7icJddRCeGZcwdXhdkg9RbSsV66F3I0PfOfOdsCS/YI8n1INrDlrUs5EdID8
47OZ2k+qoPB2EE9scgcwsvD2HeWoAleWppsPCztgsNzgs/BcJVCXwuvGvg7g
XvzvxiG7ShA8xL2cztgJicW8d32CKsDUi/jbMbQTQvYsXg9OloGoptCiSGIn
8GtenFfMLIM/PCbkCzmdkFR89qXImzJ43zB47XFXJ3xRuLLw7EwZJJ6oyrxO
1wXRTeJpKcmlMBYcFEwR1AUeN+2kK6uLQDNW6EHUx26wF6VkGIrNhY1jw3o/
orthRFV+VVAlFwIsfM1y07vB9d+R3y/2cqAen3NtbeuG+1u1vSlPckByKC6V
jL4HPnuXFP4RyAYWJnrSF9E90Nj/Sl5nNRPyXasondN7gINaWCQ7LRM05qwZ
vMp6YLTIs2rANBM+5v8W+DreAx+Fbx75PJMBe/c/POji6oURdYb7V7rSYSR4
NxVL74VLmskTLnyp8Opvcp5iWS9o3XTDq4tSgFH/YcWDtl5Y3uOitVdOAVXR
3B6r9YO6d+9U9EnHZChrtSBNvNIH35Uoz1YNfIe4ExMPqMr64FGKf63CeALg
doFPmdv6oEnsIVf1+wToH4QXPON9sFi9TO8onACnUqPcbpD1A+uQ5JiDezx4
KN5Ps5fvh7k9Sg3PK9/A0KuedKS1H/jZ24w4u2JB++TzvPrRfjA+2uXyKCgW
1MIozbJX+mHiIpOUvWosSCepdH2gHgC1Io5DsdExQFvblSSuOgAKqezsCT+/
QMnRcSXv3wOQpnLfnvlsBPzycz9kNzIApw+/V17M/Azf6TlznxAGwJRb6Rwm
/xmCuIzPXzo5CBMXHB/ecQoHY9nl1RHlQUg1MZzKWAwFOs+d0Estg6BhZfJs
gi4EKKiibrMOD8LI0WyBEhQM+58wkuPLg2DxqFq963kwzCe4mIyeGIIe7kXj
zNogKKs+Ku1zZwjUXEQ00j8GQu6d7yt2j4dANFjThPZGIKR0KSTovhgC944v
VKFbARA65Ut1+eMQ9InKF60YBIDZkVNjo01DQFlbZcMe4wdPP2Z/ahwcgi+V
W8YCZ/zgwen7irmLQ+A5zT8Fnz7CDc7PWT6Uw+CfY9VpHOwLjLfOe15WGgYZ
RdP040neUOnBz+/bOAyB4h35NFxeILn/KZZrYBh6ug4xlCFP+OVEQl8+Pwzn
765IkT3yhDjzLpLN/0bglxmpiUToO3DTfNv9RH4EXuUzYCXnPGCnfe72zoMR
0GF6r+1Z5Q7WdzTKQ4xGoHNMt7rouTs8vcGbWu85ArZDx3MflLrBDYEOV7Hq
EaAe+dTcZOMKhYnYVnPnQV/0TiLEksMVRNi+mxlPjgDdlygXrW4XoPYpTWk5
NAp0j5PTlzEXIHEJDj3MNgpbVW0jElfewKgJZvbiyShEUZ2jTmNyBpaktURJ
o1G4i/xyfsY6geZk0tgxi1G4If3iSB6PE7Tq0D6IezMKa6vzb0twRyi7O3O9
58soyFwS6+twtYfdgKhX8QmjIEQRzSPNYA8SLWp5VmmjYDBz64LVTzvIkC8W
oCwZBe2gQ6Wc47YQgwUyXB88wKtaP/ce20C/s6w61eQofO2um6A+ZAP0+X99
BxZGQRA+iBQlWIOfqCGp/d9RuKVy7R5at4I33FJLyUxjUECT1jn41RJ0aKYq
6B6OHfS5ZLv1bmZAFtG54aM3Bmbubopf559DMnsV12HTMcAZGPf17z2HLbFv
3qvOY9BOLWfhKGYKAff11FuixqAzczXSldoYLo+oetxKGAOBteKN+35GMGR0
Lbc4bQz8s0zP5VIZAZ/TeaaU0jH4xaTmNElvCJWRQ2Neo2PwQmK9v0nmGZhy
NJ/anx0DR7kvVEWd+kCdVnzLfnUMKu6c/jRopA/apZE/npGOgx7VmnlgyFPY
HH1odZ1jHA6pnq3JPKoHPFzdJH+NxoGic6fvg482tPysFrW2HIcrF5xXyBYe
gd2VnGdzjuMginrNau88ggr5kLqeD+NwrSjAcJJFCx49Vw/IThmHxoLjLH0j
D4B043oFf/Y4JNC8vT374AF8fyWyEVc8Dl4WDct17fdh4yO1ZmDzOAzyL7DW
td4Dv4yW8+aEcegLOVN5Z/EuiF8tVZvaGgeDfIdX9k53ob88zV2bZAJ8Imz8
/vvvLnB3+M4o0kzAjfB9DITUoYyomM4tNgEThw9FJ4WqwrpkLT5mPwHfMbdV
8oDbUHM341btmwnITUudZN5WhHCzz0ppnhMH/0m7y9f0FQGPfq7lFDpxUI/H
prvdUADvQ9T2NLkT4Pz5kN+zC3LwmOnPq62SCXixxapgHycLwmLj7kPVE7DL
8+gQP4csdD/LDvzRNQEvya/7KQrdAvY6zbTrxAkI3rZnp9CXAeLo9WzufxPA
Vv4Z6yfegLo/fEUnjkxCgHUoy5L3DTDn/1fXRzcJ1n2REz+LrkOh39dJK/FJ
cKA998Lh8jVQuzfPHGczCfk2psu51FLAYd7B/v7lJDyqxoJo7SRh07OY19x9
EqaKHj0qGrwKUfl+VySDJ2GGI68vM0cCZpnF7rb/moQnTtNeVr6XoUicRSu/
cBIY68z5bP67DH53juhFV0zC85NFr25+uATib3vMTdsnoZKGt4IlUBxcxl96
k65NQsx/WnqsZaJw9++zwNk/kzAsGcDLpC4KXHTK4S2HpiCkmM/UYVoEmm6x
JkbQTIFAkOMwH70IMP6oKhcVmQLTht+YKqsQLJSn1TFenYLmEEWaISNBKO0P
/b13bQoi7P/F2GddhGeUJkMNqlOgH5i54XxfANItTvx5ajkFh5rtV3zqeWGx
Q3hrzXEKciqekFuw8wKfhAbRzXUKnHQXB+6/5YF4ksjVuKApKHidf6n3JjdE
BPLMj2dPHdQ35ybFdzmgh3h71rpkCjoYydybrTmATstimrRmCmy66v6VLF4A
f/bccfaeKWCyfOumOc8OHlkyA0//TAHps0lfYwo2qGAw6ls7NA0PD0XUZX5m
hf2X3j1uFNNQs3ZGupyfFZxvtnXEMU/D+xMKj8bTz4FFl07TODYNpAF6JEVf
mCH1qluDtew0bD79qyY9xQTzXxLqSFWm4STzXb17IkzwzHCxil13GvYiqNJG
uxlBa8up5KnbNKiPEzecNegh7NGXojXv6YP3YLyms+Q0dKKyArfgaYjGSLT/
8J0GlffHcuPip0E7VrVOlpoObp759HO8ZhoCWhRLvclowe11fqr172kgaXfY
a/lAA2hsIJm0dxp2fjfWiNLSgGQyexL73DSknXksTClADUJSGTFPj89A6E3B
SxRkJ8AspuPL2qkZMPNrlHGTpoTkw1uRbiwzUMX+iJHF+ThwNGHhcRdn4Lnk
O9NLZBTA9LgxYFxlBmovOzv9UD0GD8qX/aw1ZyB1/hhr18+jEMJJ+5FUbwb+
fSJ5f4nmKJxc1vzAbj0Dl8wLCvjGyYDs7bTr05AZ+OJy7/mFX6RgbnP4nl7U
DOxPqEmUXiGFXiNWHt34GVjobl56WHYIUlW1Wh5nz0AfMvdX6icBDfYWpoed
M6C1RJH1VmcPL6VfWHowOAMfi42NSUL/4TzHycvvT86ARKniF8f2XXx3/bqR
xsYMMLjx7vc8/It/q87JUqGbBSY++yrRmG2csrDdU5llFsyPPMxW/LuF2/8k
PLzDMQuWx4/WvHy0hSuG8ZLcFp+FtFyrhGruTXzN+IuSrMYsrP8Ur3y8tI5r
Py48f0t7FkZlwk/GGq3jNWo9azLPZoH7sSN+Y2oNj5Ck+XzddhZY1eS17s6v
4jco301Jh8yCuPMF5TdnVvBUkrh8qahZaHNIWLnwkIDTE0t9JONnYW+ilq7H
YxmfH9oWkcieBWWOJK4Hi4t4ULrZG7HOWTj9266da3sO3/32QU10cBaO//wo
eFJuDjcMT+QQmZyFDC+vVfeIWVzSdbRBcGMWkgRVkmOVZ/BxdQ0GPro5oOBO
j0ubncSV5KzmeVjmgIlc4PhfzUk8V8qvhJtjDko2zF4fap7AvTnq9DnF5+CV
ob/sABrHRTelMlg15iDSqS/iTssoHjWv6X5eew64eTiM5x+O4kdH7O6fezYH
znl9ZhfaRvD+2vRdZts52NTPv/ns7DDu+vmCAkPIHLgn/eg32u7HBY4l7C5F
zoFcbuCVfujHe225Mqq+zUHdI6nbNL59uKAqL4N11hwYUObtaIj24v1Hhaaa
2ufg837a1xNZXfg724zwb/1zIBYmHfHybBcuPC6i5Dw+d3Afvsy0+HTiXiXi
Wdxrc7DsLXOqwqYDF7eVdHWjmQfOcE13GfM2fGSsSPzhmXnwbREKvUZsxb1V
sFkhtnkQrzu3a/q2FR/lu6YyJDwPHYpkswtXf+Mfx26dlVCdh5WskFeexEZc
QqW2lUrzoI9mMBs5LtqITxbLe0w9mT94Lxt0SmwacMnw2wtBFvNwaLTl8bmj
9fi0slrBkt88TCXoyzzUr8EDi9vNqkLnYeeOukFhdTUuzafBGhk9D0vhX5+r
CFTjQUceeMn/nIf8SBHqpCNVOBRr3/vWPA+hF54HCE2X4/O8w+TOXfOwneyR
cseoHA8Ne1KsOjQP/F8qTToXyvBF66cX9hbnQe9m7Ef3fwgP5zVe1aRcgNx1
d/UPwcW4TNhcvBDdAqgavaoIry3Cl8meax5lWYCfNM34xUNF+K3RFyiLfwEa
KD101D0K8LVQm49UtxcgiHhesKgmF/9CRrw2pb4At83SLjBdyMXlre03irQW
oFzYkIvgnoNH33F6ZGK6ACe0rgW4q2fjt8ne8lZ9WIClyKMOV1l/4bolkp03
gxagSdVL60pQJm5vv/mmOmIBXM6PT5mTZ+Jxsy86a1IWIGacmv3koQw8/yvv
W7nsBRCc02JxPJqON2tN8dYVL0C63Fmm+7Q/8e0m7bf1zQvwvfWaRjmk4lSe
jHyK3QuwK9zze0I3Bb8AnZ0NwwuQo6zVn/0+GVfOvM3XRFgAUqk1ji8L3/H4
T5JdLTSL8CpwSsXsTwJeqLz5VoVpEYLqT5UNKybgv4/94mtlX4S6DybkYV/j
8R0nXpc2sUXYOcdFJq3zDacWm+JTl14EhZ6ypcHKOJxzMbar/eYinH7nRSkg
GIer6jDyd95bBIkm0TF56q+4IUNnl4bOIngZRpzo8IrFX7b6u3QZLoJqmJay
x+FYPPHGse5uh0WgDxaILj0Rje9ybbr0fV4EvFVg/7VtBE47msmvFbcIX/mv
NbyL+Yxzf37R3Z+8CHeCzSvp2sJx9eNT/INFB3wm3WGkcmG4cVVst3bVIjSf
mOQj9QnFX7/Wdh1qWoT+mTC5hs5P+HdCR/fw0CJ0nTZQJ3MKwUu/+7s+mV4E
QnrDO7aOYLxD77bA6PIi6L3WLXosGozvdVS4ju0vQlIy02zofiB+Lz9TYJJt
CWr1+Qz/i/PHTa1e9DzjWwKD9eaZU7F+uAsfr9uU6BJo/6+G6wzn+v/eEUWU
VXYlK1Kyv+j9eh2yR5SEMjKyS2SUpDKyNUgSlVVUyiiUqCSSlT0SDSURnz0k
/Dz4/x+e6zrjPuc+13WfR2dds7vc/XRclpc/NGk0C29F+IqOfEjFbw+5xPpa
z8J/xFQB32QKHtogvmvKfhbS23f97uNNwZwxV2J/e8+CqfOB8I/eSVhc32pX
QNAsrKqLsM25nYh30dYMT0es2KuNL5WMJmAn7/O7/iSu1G/wHevyv4SfWJwY
nnswC9o3fvw0/xCLyRmyTuOVs2CvZ5jrrBuLNT4PDXW+mIV1fkRR1aMYXBO0
d6jswywcs4vUrrxzEbNrWQ55PbOgMhb2WHrLRazP8XgwdWQWxDmMr5TuvYBf
Z4oNBvyehTlRoegQ72jMOdZx6AhlFn7+XiAfjTmHjRVjByzmZ8F//TCPYHEU
bn3+p1+Jdw5a4qpfzv2LxN1jjX2TSnMg3a9Se4kVgYW3nz44qDYHfs+MYh2M
I7B98M6+Zt05eFmtE3v+Rjge4czuLTafg4WLrgY6lmFY2tra7vr+ObA6+mYg
8lEodsvi6I1zmoOkA934nFAo/r79eI+n3xw8z8jtUpsJwfIh2w7YBc/B9Y1i
InfdQrBP3WC34Zk52Hy51cl4MBhPWxt2yyTNAY9q0eLxopOYFiL6cbxkDpCj
2z32TCDWedlu01U+B/qiD4lXAoH4DFdMV0PtHFQOuxkr6QfgfzdmOvPezwGD
rdkgW+iH8df8fWkf52BeKcHs4BdffFHZoTNqaA52R4W5+8n6Yq76Nx1Hfs3B
n19peldeeGNT7ghrS9IcKFrZFFmt98ZJNiodeqw5SEx589nQ5xhe/y2rXXwt
CfgDQ0zwdi8suiawbVCRBPYBQfM+39yxk62MZYsqCfR8+8+OHHHHt24OfKjW
IYHsB5OWzoqjeIuKwYfrpiQgyzR/e/TKFbuHMczjbUiwKuG6DqvbBRc2PGwN
dSBBTxHfwaRpZ7x9/6ZWOx8SOLDMqu9oHMEBOW1me4NIEJhyze+F+2Fc9v3C
e/UIEmzPNy4xznLCauHTLYIJJLD2G3CYEnTEurdeN3fdI4G4uthe+332+Idq
OeH3hAS7zFRnvfMO4mtNd55y1JJgKsX011GKHZ7+E12g1UoC6Ys2FeZlB/CN
mBPiXd0ksAlPcBwROoCNRF2v+I6QwE6h8GfWuf04D4joW9MkOJTlw9HZaIPN
+1XomjQSqEiUNNo+24cZflKBnQsk6N1bHvyl3Bpvt4jeeXENGc7OXjFlvbHE
F0+5SD4VIwO7hnbYwsgMDxL9A8tSZJjxvkT3iDBd0Wvra9YyZJiUVnP0qTDB
I7l7eCaVyCC/eXufha4xVvN52qSxiwynvq61fHHJCCeoqVy4oE6G2HtrFLVH
9mKNZkmmuD4Z+jiVtiVcM8RJVzIqvTEZtDYSfvMMA/zl8LoTVXvJYOtYbVF9
1ACnzc1PWFmRgTM6zLU0HuOfYiM9513I8Pp24X2dC/qY+L4/vd2dDPFt4q8C
MvVwRlmrubg3GaZHyjPKynUxNnz+uvIEGUy4qs+YLevg63xqUUshZJBxFZLb
rKGDZwZKdKwiyBAnNZM9H6iNbwZkP/5xngwjWmy5IZomntMS8FePI0PJ2GZj
b0NNbLycIH8+kQyOVdEyG7M0MCUzIlfsKhnupB1x47RRx5YNh5ItC8iwpzDP
LZFDFecndhpn3yNDm2HQqlHaTsw8YLLqxwMyrI7Y+y+apIKLJrVOR1et4Hcw
zg3h2IH/VpRptNWQIcKa84GSmDLeHyU/J/pyxb7KX7egpYT/CWz0rmha4ac1
c814oiK2+5Qqs/ieDHdLrm7xrVfApcWrP1t0kOFEuE3HMkseH9Kj2U30k+Gj
6I7UwDg5/MSz10B0kgy5i7NXZn/I4Hv+5/7YTJPBkter18tGBucFK95MnCOD
rHjMSa6zW3HK+bMkNpMMmvXu+zfYbcYxl+Rz1RfIYOXs6a5hLY3PpHWZBiyT
waxP86y9rRT2viV7Z3QtBTgjLue5nZTALgUdFhv5KXAxyGKyKlUc25VGMKwF
KSAqSmSMlYthg5o261fiFPgzuLOxdIMolu49tZCvTIGOXv9zmltFsMiIdMnI
Lgro3eqSMgsVxuu+ttgJa1Dg4WKN4r5OIcyelXwYp08B39fim7wyBDGJ/u5Q
PabAHZ4wgW1/BfDkQhAHYy8FFKo9Pg6ObMB9vE1OPlYUCG0+ZfGnhh+3CZ7g
umtLAUX+K2r5T/nwGzGxiqGDFBBOM5B0fLEOP1EIXGvhQoGaEmXxrHEenGIo
UqNyggJ8uj+1DiZx4xjzBo9jISt435ay+Zu58Blb3/W3wylw5Hiy2k0eLuzj
+vLYhvMUUFESENcu4sSux7wFzWIpUBhs2t8/z4HtAwXqLyRQQMz374KHAwc2
jPQSoVymwHO6455wmVVY9+L618qZFOjNSN2gJrWMVBNrAzyzKVAZbSDStLyI
pLP43vbdpcBU7mdlv8kFxK54GlxTQYHJ1msnw2XYiFTrKk16RoF9C2b2g0Ys
NPlqbev2FxS415nCtxjERP0dzltzGinQiq9LpYzSUXsfd3tPMwWur193+IQ0
Hb39VB6xro0C3efL1gkeo6HyqdVdUb0UWCfCvHBvDRXdJz2OfDZIgaTTDmqK
HhSUx3RUmP1EAeXDV/liG8kohavsnNsEBbK2jdNYCiTkI2OvYkinAEUH57j+
mkahpLOG6uyVfE9PHW9a/o0uvipw3PaPAotvvZaHt/5GuS6kOA4uKtQ837wo
EvELlaqI3qKspcLXqqqeV48mUc1fouIbHxXYTzLE5ad+ou6bKZ8bRaiwgdOX
hsJ+oDHfSmqlGBWO+bdyJDZNoGmdYZ5CKSp4jO8+8lR8AnENKGjHylFhe4fZ
KUrfN6Qn1Ji+V5MKH/mfNzKEviDTr7+KNP6jgtLW8aVMrnFkX76hTnYPFS7b
SL/RWjWGgva5THIaUSFog+WsrdAoipKO+0c1pYKWu3usnuInlDTzQHjCcsW/
b0PLaqMRVJjMwk12VOiXVBhTzxxC5U5bDj11oMKiI3eXaMsgqt9uElh0hAqG
Rd6XxpcH0FBzRnacJxVeH6Pkqyb2I35OVbLRKSqIhfbbTYz3IIke+zVaESt4
u8Ylv+/tQYr5UdLyZ6kgQ1qdJ1vWjQzxB3OuWCo43Us+GyT1EdmsJ7vRL1Fh
2+ZPgcf5upDLZ9HwH8lUKAj6zpHD1Ykizh4reHeNCsuF425mQu0oziK19lkW
deW+vSmjJd+GropXdRbnUEFO/qGdAnxAD2uW5+MLqGAb3r2bO+09+kK9ZWdS
SQUT83i1lrPv0J/GRj/tairsun5KrKelCf29OnVe4QUVqqTDwlniTWjjbp1H
3I1UiBKh1bZ0NaJtSy6NjHdUuF6sR+PTaESqnXFDP1upsDO9XuferTfIPLBn
dUs3FRaEJSwI5it0SJ8tUdNPhcLC0377fjYgT96taveHqXDBibnwYKweRZcc
d0n4SoVwr0j62t91qGpibbUpmQofSjQ8dD1rUdhwe0sqnQrjTbcbHWNr0H+d
V4a72VQw4hy6/fphNaqvEft3hIMG5d56p7VFnqHzj0bX53PTQPWLRUWF3VNk
kH93609eGny7+euhTU4Vak7ebnRSmAZjHfvzf+tXoqTzM/bPRGlw0LiG5JtV
gSxDy33mJWnATp35J/qnHHW5/JcSJ0eDbZ/5p+uuPUbDu816srVogAyN1Gtd
H6Bb8nwTn3VpsNi4c4epfylylfhI34ZokNc78JkcXYK+czqKl5nQ4LbT+V/G
jfdQMUtyB8WCBqVXhsqtSMXI58/4Hh0bGljWqH1SUihGMwM+R9840OCF045m
g5JC9KRtRwi3Mw18pEq8SdQCFPx6LtbyKA2c3BeZziYFiF4acb/flwbm+Yaf
J/7eRUtRCbNTZ2jgoPsxxNwvF70JtlzeFU2D9DW7FxPdbqE47w1CoTE0WM3i
ev7aLQfx2N7QWkymwRUJZ7P8qGzUZnTEdO9lGnzlj6NkZd9AabpbnBIzaCDV
p/jf5vosJCR7P0oolwa6JZI2tzdfR/2iAekOd2mwuVXwy8LhTHSDT/VubhEN
WjnE7WtvZyBJRvVbhTIavH+hel9V/xqSb23m1W+gwR2ts0c3X0xHk/XJUhca
aWCr6HLfwz0NPajct+tdMw2qKot44qxSkWruwH6bLhqk5c3INhokI/KVHM/M
XhrELzrbS1gmoap417DhQRpcXxO7r9klEf0X9DPb8wsNepncpjV5l9BfzwcP
SiZowLNV3cTuQzyqdzzx8s+vlf4m3nSRFuOQgSFjPIK8Mq8nZl+WomOR5UZu
xVQOOtC/VK31LrqA5HpMChO56XC7vt3FLuY8+peesCWelw5/bQ0z0vyj0eO1
PGLRQnRgX7gwdNoxCiW8M8+M3EQHke6K+TMuZ5FbTLJAhAQdHk9t/+0TEIkE
F9bxnNxGByqlkbft7mk0VWsVH6hAh3c/NmXeb4lAjWFpq/yU6aDf6emPGeHo
1Nz6eXd1OtzTsJRM9QtDA98Ep+0M6cCpomGRkh+Cntw54GNrQoe9/ofbZJaC
UYJzxncrCzrYX+WuifMIRroDIqPGB+hQsuX2xoaQICSYYe9oeIgODbqCNT+d
TqDfNll96DAdwrN60sQtj6NbraIdOh50uIz2vtK0CEChlxzNNb3p0EsiBZ50
8EfWe2++2+1Phy2qmxqcj/uhxZcSDUohdAjbvcdyfaUPci+XfiIZQwdrhxLZ
0SwvpHfcdYfYJTrwHD2w//JXTySsfOe+SDIdmnmlxJvUPVFT4da7/Nfo0H71
2+mWSXeUd9RdijeLDuVfPWvlLd1RmHRBNncOHUx+10eY+RxFijdkry7l0+HA
OWHekB2uaMnOi3+hmA47FMjMESkXNCRQnMQqpUOdCSdjSdQZJSUrxJAr6HBk
d8YNaeXDaOac0qnvb+iQPcV/r+zpIfROz39u/N0K36vEhn/8tl/RxwcBo610
uLOwc8xruz2yCVbx6u+mQ70JKKjW2iHFXce/dPfTQV3v5NYFHju0/LvMuXOY
DvMBB9SEPQ6gCi9V+5avdPAyjJ/Rk9uPkmVOdr/9QQe3DX9z6iRskedYufXr
KTokbQrb8pW1D4k4qps8J9OhMb+sek+fFYqw1NJ5uIoB9TGreOT+mSGSUUlh
BhcD5s81cifImCE/JCkQxcOAg20zF2usTZGz2qopK0EGpO4xL/R7aYz6lUPt
tTYyQP9y6bNji0bIRm7yjbQ4A3iMP1FkTY2QgWhHzuxWBgg2edTQpg1RnQCs
GZRjwJOQB34ZpoZIk7fq1KvtDBCrtYrgKzVAiv+yra7sZkBdhpNROAsjvu9e
i2rAAOegu9i3UR/Fjw76SxgxoELkfXhUux5a6rcY5DBjwLW2NE6HcV1Efr+7
vNeGAafudKbIbv4PBTQWSr20Y8Bt+bVF0eY6aKJuU1KRAwOCxKwkQqK00eDj
BfcwNwYssVMeCrA0kW1JUKeLJwMar02v0QVN1Jr/Tc/EhwHssbMStHQN9DLz
vbBoEANyztLDtLA6yo/MfFcbzYC+Z0cma97vQhKha9TzYxigl/o9nLN6J8o4
Hnk76RID3n7zO6pQpoIuHT0acTidAXw2tMb0GmW05NT73fAaAxYX6iyVPyih
M3YmtjuyGPDg2e5N5j+2owATFaWFPAbMjJByRjUU0QS+c30inwH7XCtVG7wV
kIuuEEdHMQOy0bXkhbvyyFaFNZJXxoCGHf3r45XlkJZQUyquZ8DLDZzHF5Jl
0ON1OmzFNwy4EXlfrOfbVqTI9eCYwLsV/ksa7j+u24IkWJfR13YGeMsdcRlP
lUYZZI6HrR8ZoF4aWBIaJ4X4p8NEK/sYMBBYYZUeL4mWPh8hxYwywKjqggC9
QBydGex0DvjCAG2SGW9egxiifDRotZtgwI+89pHob6Lox1vFArkZBrA+SXK9
M9iEPpRS7Zr/MuDz3/UPXh0SRuz3nC85l1fiZWTXHr4thBR/CcsZrGaCqF57
k9IfQRSroEmr42PCmEDz0ZuEAKowNnJmCzBhkStDT51zA/ridbBJeyMTvGYq
ncX6+RFRGJpZIc0EjyvavJO31q3sQ9zCrAwTlP06E35d5kU5XzO9VBSYcNj3
zYBvOg9ibnmmeX8XE6ZljBxNS9egilx6Xy5mQu9hH9Nly9Vo/aeNxaJmTFhI
e83t1smBAsS1w67ZMuFx4aSPxIlV6L3DIWN+JyYY7eudmrBdIuSzwjcmujMh
LzZXoJS1QMT0Zf3g8GeCodBpamnnPDEuVPPsXAgTLB9UbHbuYhE3LzPtT8Uy
IXkoXfPvXjrB6BBVmE1hgm2D841NlVTCju8/hm8mEyJTqZ+1MYUot3Bs/p7L
BG7e0XbKRxLBn3Q6y7V4pZ8ZmreD0yzh35LtPVzGBGcP/DJJaIZo4XqufbCa
CXX+qwves6aIizHsAfMWJoSe6avrRj8J/SXdCDzEhEH9ndwtQt8J+tlIUa0p
JjQV88+ghnHiCetFjfI8E5olvm4blf9E+IX9ddi6jgX25gUJfXsGiSgh1QKq
BAvWHX09Mi7dR1x+4jHTrMyC9LQzPu9OdBOFVlnaOXoseBnSsbMPdRDVU60X
jluwYIwtwv/KpJX4LKu2UcSfBR+CttYrzDYSnK7ZpS+SWGC+bfD2icg6wsxY
PupJGgseCfe7mkW/INJUKvcVXWUB72nevIspz4lNf9uoaTdZcNKw5E3l6xpC
KXuJcC9lgSTD4bNM2lPCpse7Z00rC/I8avfNj5URmc+pRQvtLDizZLZaqf0R
MXz3QgT5Iwtm9VbnZL99SHgE5Uh9GmKBy86AyOddpUQYX6f3418reKt9tiC7
e0Suidbfg2vZULxg++Zh/F3i4WPH7Fd8bOhz+XBHVvcO8XxTlJayIBsSuCzG
k+bziMGfjUFL4mzYuTr73FjRLUIwwXaidAcbGtZ560om3SASWgI6Fvex4ZbZ
Kw5XlavEKbOCOyXX2fDafNQoQTmGiCl/t0c4hw2rx2LHriRfJK6KTQ2fu80G
anFKb9z3C8TjX6oidvfZ8KGnqk/4cTQxlVif+K+WDdc19NhJE5GEW+tQ8IFR
NnCL3lcXjQojTqgtrK//woZUH4e4ewuhxLmbWx4p/mCD9K949plLoUSOn/fP
hT9sGPnPdnTTs1NEPw/t8P0lNtSo7uzdfSaEmAgWZQmungeXpHztNhRCUIf1
rketnQfxb5sEj/GFEAIPLnbtF5yHUdbJVOJVMLFFqDjw5cZ5MN0oFOlYFEzs
jHzPoygxD/pL7312XA0m9nybvnd18zykDy+GlcUHE//3jxb+/x/t/wDDcRoL

             "]]}, "Charting`Private`Tag#1"]}}, {}}, <|
       "HighlightElements" -> <|
         "Label" -> {"XYLabel"}, "Ball" -> {"InterpolatedBall"}|>, 
        "LayoutOptions" -> <|
         "PlotRange" -> {{-1.5707962626807608`, 1.5707962626807608`}, {0., 
           1.1}}, "Frame" -> {{False, False}, {False, False}}, 
          "AxesOrigin" -> {0, 0}, "ImageSize" -> {360, 360/GoldenRatio}, 
          "Axes" -> {True, True}, "AspectRatio" -> GoldenRatio^(-1), 
          "DefaultStyle" -> {
            Directive[
             Opacity[1.], 
             RGBColor[0.368417, 0.506779, 0.709798], 
             AbsoluteThickness[2]]}, 
          "HighlightLabelingFunctions" -> <|"CoordinatesToolOptions" -> ({
              Identity[
               Part[#, 1]], 
              Identity[
               Part[#, 2]]}& ), 
            "ScalingFunctions" -> {{Identity, Identity}, {
              Identity, Identity}}|>, "Primitives" -> {}, "GCFlag" -> False|>,
         "Meta" -> <|
         "DefaultHighlight" -> {"Dynamic", None}, "Index" -> {}, "Function" -> 
          Plot, "GroupHighlight" -> False|>|>]]& )[<|
      "HighlightElements" -> <|
        "Label" -> {"XYLabel"}, "Ball" -> {"InterpolatedBall"}|>, 
       "LayoutOptions" -> <|
        "PlotRange" -> {{-1.5707962626807608`, 1.5707962626807608`}, {0., 
          1.1}}, "Frame" -> {{False, False}, {False, False}}, 
         "AxesOrigin" -> {0, 0}, "ImageSize" -> {360, 360/GoldenRatio}, 
         "Axes" -> {True, True}, "AspectRatio" -> GoldenRatio^(-1), 
         "DefaultStyle" -> {
           Directive[
            Opacity[1.], 
            RGBColor[0.368417, 0.506779, 0.709798], 
            AbsoluteThickness[2]]}, 
         "HighlightLabelingFunctions" -> <|"CoordinatesToolOptions" -> ({
             Identity[
              Part[#, 1]], 
             Identity[
              Part[#, 2]]}& ), 
           "ScalingFunctions" -> {{Identity, Identity}, {
             Identity, Identity}}|>, "Primitives" -> {}, "GCFlag" -> False|>, 
       "Meta" -> <|
        "DefaultHighlight" -> {"Dynamic", None}, "Index" -> {}, "Function" -> 
         Plot, "GroupHighlight" -> False|>|>],
     ImageSizeCache->{{4.503599627370496*^15, -4.503599627370496*^15}, {
      4.503599627370496*^15, -4.503599627370496*^15}}]},
   Annotation[{{{{}, {}, 
       Annotation[{
         Directive[
          Opacity[1.], 
          RGBColor[0.368417, 0.506779, 0.709798], 
          AbsoluteThickness[2]], 
         Line[CompressedData["
1:eJwUV3c8198XllS+kpAQKmSTXQnv96mUlaxUkkQyk71bVhSyQwjJKCNkz2tv
svfe+2N9kMTP76/363nde5/7POfc+77nsD21UDcgJSEhMT1CQvL/r6IClcxf
tj9IIP2heq+LpbRUzqsV8nN/0MN4xp1pd0tpAbaFL/RMf1CDk+jQqY+W0lR/
ardFaP+gZ1SneHszLaXbvrv+NCb9g9oDMIo/t6ykNcmJZ7rHt9ETCpGTv5Js
pI1qB1Yyvm0jrWUbJUeVN9Iet35EG3JuI86xxA9vfoZJl/k4q55n20ZMIaIP
jH6ES++23SbtZdlGhvc+zP/7+VnaRmfZQIFuG73joTLZHYiUfuogdlHg8DbS
Ofsh0dAgVhp+lBStjm6hSE02R6OSROkdyvbeV1FbaIr/phXFbI50L65tdMN5
C03y1dKfMSmVzrWcJh7T3EIrFKTtzUzV0gkf+EvmZbfQy8+v7yQM1kmHxFl6
NF/aQtle5b8vKTRLuxXl3M7gOODTSGy/C23SVp07tMGntpBv03smCdVO6aPN
SsLhh7eQwdF+drbkHumo6ug7X9Y30UNful/kgQPSoqUrpnETm4hhvbR478So
dF3ujfdJHZtI530e2cyvcelTWQv0yY0HuHYge/7ipLROekhCauUm6jC6vNRW
MyX9PQUTTy/aRPtLLueJb2ek15OmKzKzNtHPF8fCBx7NSePx/mrZKZtoNtjh
PDxekH4fKzGa+20TmWdJTp70WpI+99n7X1HwJlJRcS+0El6VNvkk5lvqs4mY
qkXp9n3WpLMDB5nK3TfRdqnc0VHSDem9j+9+VL7cRGWi9ilXwojSCt6CEjU2
B/zGhfF3b29Jh3j21NQ930RZTO/10tn+SA+7udxr1N9EV0/e+b7F8lfa9mW7
devdTZT0kKGEym9fGjm8PNRxexMN6zOX8Rw5hFHYcgR0yWyigW5GgoQ2KaZh
2XyuV2oTfUkWkOFtOYzFmNmn9YttothfuUE0j49gVfMNGwNCm8hz3ff5aeGj
2Lzxeekh/k3UStLMLXb8GCZuUNcwcmETLS+MLf/tJ8caHjPNTp7aRCzywkhw
nhJTiZGGnZObKNcqti3pEBXWOaoTepJyExW8EKWOvXASG9L/dlOSbBMd6XTy
Vquixp4mVEeqkGwici+Z6WuGNNj09Mzas10iyogQWpKhosVWTAS++m8Q0aM5
0asWVqcwuxTl7fgVIjIeuElNe5EO21m0VClcJCJ++oiREgIdRmaZ829ykogw
6mIl8KHHGOxxLckuImIkqo6NsTNhUXm6mSptRLSVRfUn+xwzxvrHjdygmYg4
QxbyNi6wYHyvanP9qw/m+3qrcSidw9JL5k4klBORq3tHQpvFeUx8/7hBYQkR
/RsuNhFTYcVwN9VTUzlEdDFfIo3ox4ZVVlqb7mQS0ZPw0wP9V9gx+SOfyk/+
JKIuKweWkzPsmNr7PgvJRCL671Nvxf2HHNgzv6dN/qFENGGazeMSwo3N/fa4
kBBERMsh3NeX7Hkwc5ok50I/IvqMCh806vFiDiELPFOeRCTN22B3Vp0f2+06
4bLjRkTNU71mkpoCmAuDcM/Jt0SUU7zuyGR8EfOOsH0n6UBEBuNFY+GJQtjJ
wdBBFRsiKmLRFv5nKoyFnC0QM7AgoteVrcXq5CLYl9h/Y/5GRHRsaDOlUkMU
y0j0xKceEJHuwsRrWqlL2KXZ75927h5glBIrevQyVsjbuHhSlYjipxQsh3ov
Y5WpJyMl5YlIO0v19tonCUx+WWRN5SYRMfvmflhzuYo1CWkoGFwjopqJvePJ
tpJY96/wLX8JIrIKbnrq7SCNPdooVE4QJyJ9w6kQXS8MG700lFAoTES1T9z3
5L/i2Hw+m8YUz4E/QxlvI+dr2L/S5AzJM0QkrhcdskUrgzX1C1H+pSOi23wi
Gva9MljUZrZRETURRY6ggImEm5i0IDonTU5E3Ty/lFofymKUijeddw8T0fp8
tPLfa3LYgEF9V/H+BtKKajhlJiKPOX/p8MW2NlDCKm4WJaSIKRZozv5b20CL
9g8uc+C3sTNdQzKlyxuI7D3/a7cHSlg+5ewOPr2BqCWx5repytjmy13ja10b
aHQtO+buphpWE+ZaRdK2gRI5cGvHdHXsU9ZR1vKmDRS85C122PIuJr5A3XO9
agMNi2hEOZHfw8iOhYqSlm0gAbteRbKxe1gnO7NfRdEGYvMbEhGruI/ZaHHe
ksnaQOfNpwRHYjSxG/bJsYfTN1BYrE/x6S8PMdogod3K5A2k56KZpx+vhf2q
v5p1M24DcZ0jFxpv18ZWJJTZZAMP1hvJhDQO6WJlGh2vjn7cQNsBXeUt3nqY
v6Vmb837DdTzbkHtF/4UE/z+1F/OZQPljp9KFC3Wx/YqZ+aPvdpA/1aU7jz1
fIa1jJjJ1jlsoM2vBXfDNQ2wFwwO/+QtDvx/I2t5TG+ESYvtav73fAPVmroa
hJMaY5Qqrtn1hhtIJTF4XGjbGEv19HmuqLOB1k68Sl0leY7NE2P6bt850HOi
mH8n2AIrpOG8RKmwgSZrg6jPP7fEPlxMDmi6uYGkPqXJx9BaYTwG2XJ3pDeQ
t5s6d7GdNbbtcvXbCYkNpNQWuzwiYoPVRpXuNYttIA1aEUNLog1m2FmXo8y/
gTKTsp8cDrHDLq/coTnJvYGSDRl4vlnYY0coO8x+s2+gB4YthvN3HbB4maEL
qkwbCEtv0Gq64oRN/FoNVPtvA92bSUvld3iNRR3dcdM6soGeTrkYLX18g93X
IrXVP3QQHzZr/smfb7G6Q6fu2/1ZR16lWR4O5K6Y2z1muTfEdSQp0//C4Icr
JvXjgoTX6jpKQGxZl1TdsJ+q4kyf59bRwLdO1YcZ7phRvPTxuKl19N+ZuxHn
TT0w1u2bu8lj6+gnx86tn3zvsOCYe8PFfevor/KHVbZyT8xx2T5utH4diZEO
/W5V9MZEbrwNnqteR5NBD8au3vDB5j95eayVr6M6Kib/+Bu+2GMs3JCscB3d
tOxoa37ih9EHxj44kbuO6FNfvJB67Y+1Tn6Xp/+1jgSVVW091AOwG74FfDzJ
64jW4T+TOO9A7O9IObNI4jpycyi5jgsFYdliDZSSceuoOErLrKMvCOMe6F++
HbGOrK2pr9ZeD8Eo+XZ/WXivo/S2dEYN/TCs+jVZvKPnOnrdk6N8EQ/H3rRR
fnJ1W0cmKprmq6yfsVXHsw7Bzuuomp3wV2c/Aktu4jSOsl9HhFo74a9/I7Fn
rIIPE6wP9POLUpAc+oJ11+JSeabr6IWDSL0+TwwWwCwnUGa4jhYz1+l9OWMx
BQuVs/VP19H655VLHMWxWDG97n6/1jqaeeCN/f7zFftq4Fq5p3igz5+UvaA4
HtMq+JB9TG4dfWNfeBv7OgGjOxGUQC2zjqjuOO7Z30rEPLPjvNil1pHdjkU1
YT4Ju0ae4sh/ZR3dbs8aoK//jv15lGUiLraORuJOdF9O/4GZHa66Lcu/jjjr
EszehaRgnA+apFW4D+Klsf1CKSQVG07uvKh5YR1VyREVsS9pmJr61ElT5nXk
sS3rv9CYjl3+erTz4/F1JNdr9Zbz7i9M8rdV/fVj68h7U2b58PEsDP83WEok
XUeFvgZ3SBuyMNmHWT8e76whhUTyREedHEzR61wMzeYaGvjgL+ohnosp53wI
qV5dQ5riVuQ9tHnYAxrdtxfn1lAuO1Hp81w+pg2NtmOTayimOKQza7wA031x
2fTT6Bq6k2ZAazZViBnXU97717OGKueemQn/V4I5uhbwNdesoeNv7kiHz5dh
r9I5WF0r1lDGX85ljuByzGXI//Sl0jVk7NXdJXCjAnt/1ZDkS84asnx5yC41
uxLzNWojqmYejOdISf9wrMICPkkvkKWtoWfhy+/4b1Zj4au03Wbxa6jkZsXm
9FoNFnX+TSNr7BpSie0QLOyuxWLvzJV1Rq4h8mEc5CrrsO8/UIp08BpaQfJf
J/IasAI9M1dKtwO9lSXDAmd+Y6X+PfZlr9eQT5DKUT2uVqyi5IaZrdMaSiZb
sv6vphVrOHPmwaDlgf4ky74ehnasRc5DKcBsDVlVt3DbNbRj7XaE6zeN19Al
KUeWEfcOrL+tWiD1ycF8NPSTlbILG94XZtd9tIZ2T4fKug10YeMXoxjoHhz4
EbmaWPWrG5v/YE36SnkNXXYt/cTi3IvtXD/fextbQyaPP+ZQ2w1iexbezfsS
a+ho5B86Hd8hjDSaWJElvobGZasvSv8cxih2GtOYBQ7wg5ji2A+jGBXPlW+/
udcQrZh4eTT/GEZ7Py7c/cIash2MYS7sGMOYfzm6LzCtodePZ6vErkxgrKMT
jjH0a4iPlXWdcn0C46BSMb9Le5CPrpzHf3ImMQFTzodF/62hKKk1Fmb1aUya
vV3QZ3sVnfmvmei8MIfFnjoufndjFTldWJHhnpjHDh+5eZV5ZRW58z3eXplY
wBpmcmRSZlbRFUfKahHSZUywb1neZmIV+QanMzxiJWCBDdzKUiOr6Ho2Le7O
sYJppn3WbOxeRZrFtwk5j1ex4uj2x8Htq4imZMLoD+kadj7guP6jllVkxrv4
V/HnGjZt/frFQvXB+hYzsh2GDcxWQs/teM4qutVwSo4T38J6eSO8OjJWEdN9
B3tTpm1MirnDNzJ1FT0faH+cv7eNke7dDOOPP+A/knk2fHQHMyS8jlqPWUUF
/21aVQ//xepHc78WRa6iIQaHeNHpXSygkif1dvAqahQcjGKn3cc2svUyT/mv
IuX9aGIKMwn+IDEid8B7FeXmMwt9ziLBz32gLH/utoqsS52/Cm0cwlOVV7p8
rFbRJdc4hROlZDj1Nd6Buy9WkXmFleSayxHcRuTpKLPJKtK4pnZ8XPEoLknX
OZ+iu4rC6t6nTG4cw6OPnFix0V5FE14Bam+6yPFDW7eIUpqrKGMgMVW49D+8
ri9vv1FlFdnfmq889uM4LtC4QhZyexXpZbIy1qZQ4v7FvBTacqtokuHrm868
E/j9mEi6RXwVqd6jO31x6SQ++ewtL6XgKrIVCU7Rf06Ly9/PF+zkXUWOp0bP
LdCfwlPkVsWiOFeRlwfXn091p3BrPn1c4OwqKot5nyEOp/Fu5iiZDcZVJM5r
UxNFRo9fPdElX0y3ijq2lLqp2+hxkhXZu0qUq8jE+cc2swsj/mzsrSYd+So6
Lbh3WkL/DF7bnv948PAqKi3sMjZVZsL9cviMzf6uoOo89YhLOAvO8pLqte/8
CjqsXvph+xYrbhLfwPBlegVd0vhpMtDGiuc2e/5KG19BfjS/7mo/ZcPVWPdn
WvpXUPD7upj2QHY8WqHIbaR7Bb1hs7jOKHIBX7R2OLvSvoLcOwbfRnVdwD2r
Ceo0jStItHol7aQQJ96xnLLEVruCVkpi3R9OcuKsjMbvRStXUJzCxd6wGC68
0HS05G7RChK+z3son4cHJ5xs4wlNWUEqfBx9Cj78uPTVj5WJSSvo/N/rFKt2
Arj3UwWdvG8rKCDjdoOM8UWcI6c8uDdyBdk+u/h17pkQbjX8WnAu7EDfT8Nb
o1eE8dJjkvV/gldQ6kXWZwnlwrim1q89Jt8V5KN87EzTuAie4G7+mf/9CrIX
jJZ2dBbF11L5xKU9VhCLr9/lUwxi+Mf9OJPHr1aQXcjCQt4TcbwiPrgzxmwF
2fhT2duKXcFPtqhYZBivIDYbYyG5rSu49tZxivJnK8iqpuSEZbkEvqXgAePa
K+iGQo59sIkkftPmWv+a5gqyuKOS9EdOCg+K2rU9fG8FMVfX6328KI0LEGyT
Oe6sIMlnP3y4T+K4E6PIrUsKK0hTfs8/6TjgNdeXRm7dWkHXoylEOciv4boh
BqeNsIN45DMaOZ+5jn+6et/lx8UVxPXxSGaHtQw+/pSWuZB3BTF6xWcYnb6J
C/u25DRwrqBoMT4T4ZKbeMOw7MLC2RWkiI1okJ+VxRnID3vunllBd+VZFsy7
ZPFnIoj1BP0KOvGVka4gWA7fc79yX5BqBV2QW17PYVfAb6etr+AUB+N2plca
1xXw8O50H5WjK0jiFTn2oVERN1RXdRvbJSDPRv9PXf5KeGuUiKbhEAGpFlA8
WZdQxUniLUKHOgmoZ/+3YnGDKi6cktap0URA/2n8V/JeTw0PKOBVkykioIsf
rC/3R6vjZWVG/oW/CIj68Wx7wa27+EptQrNIMgF9O1JzRX3tLq7azabI+pmA
dBxCZW0e38Ndhp68Dws44LdiIT5luY9nTH6poXpPQDHLkf59Y/dx6vUzMv/s
CYicLvyjtKsm3nqSVrpfg4BGqIuLTRi1cRIGVWc1JQL6p2qxT0f7GBc+55df
J0NAnPwvyqXodPAAAYpLeaIEJPzwAbP/GV28TEzeRpCPgEgDX7lLfNfFVyQ9
MxPYCCiFBxvIldLDVRVIBUOoCcgn2Fyyx+op7qJ6zew4OQHtLRUc/U2nj2c8
eJPstr98wP9DT65EH6c23OGyWl5GgcUlQ7bnDfBWt7Xzyk3LSEHyvv9lQWOc
xFtYp7pyGfX9/JcXRWqCCweaR0kXLaPjluJ77MMmeEDMPCN/8jK6p/bulUvK
c7wskedB3NdllEqsben8YoavpBl+OvN5GbEMyAfKhL/AVYvHacjfL6OG4yYU
rokWuEslq+rbt8uoyPYmMn9siWc06Pht2i8jb0YyEolFS5y6r59iymAZPf+r
/fcSozXeSmw/XCGzjCh8Vw10ftriJP+ob1yVWkbViZmOA3p2uDCZikuG6DJS
tNVcUmC2xwNoG3ej2ZbRx5iFirJYB7zszH9S9GeWkT6qnxN64YivsMo5faRe
RmVewfQ615xwVaFK4sv9JRQcPizY89cZd7l8SHx9cwmVfOZVC518iWdgYG26
vIQ6kw6R/ut8hVMrFS1rDi2hKzzj0yXNb/Dfxlkzl4qWEK/N2X2xYFe8fWRL
Fc9aQq8zLa3Tz7vh3felC2VTllDHsSlD6ww3fPBmte+DyCV0veJkuNqIOz5a
9N/mk+Al9KvvflDmaw98QlT5ibHPEip7cyt0lPUdPs/aI+L0cgnNLSVz4fae
+FIYc6SrzRIqjvX9kM/jha9Q6ZJ5P19C3/sbMj+PeuFbu7PdEY+WkJd9lIi4
3gecrG/nZbHUElKov1zsleyLk6vCVJXYEjqnxWWz7PsRP17rrtzMv4Toap8l
XrD3w2lzKNmGmZfQMxQGE4IB+GkBNe/pU0tInnSIXeVnAM747dP68vEl9HbF
zMJXJBA/H3iuZv/vIvJyZ+tYkgnC2cn1hcg3FlHBO90rdzqCcK63SeHUi4to
h0c7ecMwGBd4IfycbXARjWYN5kVGhuCSCjeoZYoXkazB4Id/WBiOl3k63c5e
RH2ORZGK62H49SuN43dTF1G1BVF6Oy0cl+fUyHkWtYjOHtwDOvEI/N4hQy3P
V4tojb3p9rLXF1zTMbnSz3bx4D0pftlpFo1rE5YFwswW0XVcN9hRMwZ/OuSw
n6S9iMjjKBx042Jxy4IP8fXSiyjxsm2tZ1EcbivccqJdfBHxOSrFNtz+hjsk
0Tr0Cyyi/fipANnRb/ibT5EKCyyLiG0gZFWPPgH3sUpbpvy3gJaK3snkFCbh
frOrD04TF1D/TcLUDcvveNCTy+VnlxaQm9S/E/T8P/DwOyhYcGgBeWgPfefM
TMYTedskVEsWUGB82ln1wz9xY+7McpecBeRAv689Ov4T5+MMVMxMW0A6vDuP
UF06/pNVTZs2egE5/VLNp+7MwPMY2t52vllAcxadVYpDv3Dn05nkRxwWEMHk
T8eocRYufSow8JLFAnor2U6ht52Fl1GpfQt9soDmXe7KfbyQg9cdaavRvLaA
/nNnJClKy8O9D2eqfJBYQBzJvjGVj/JxpUOBvQXCC+hJ18O38VQFeNuu6jwT
2wLatCAVt3MvxPvXW08MHVpARmsnrwmlleBRqxmhJ3bmkZa2zk7ru1JchxBw
Hl+bRx86MjbMnyF8fF5VJGZ8HqGNRHL2iDJ8YaxVQ69yHjlj17o9AyvwnyMZ
Q4FF8+iXgX8UO2MlbjkUYFiRNY+6fFyuWsRV4hu9qo4X4ufRyTeCzm8rqvDd
362RUx7zSG/KZuWJWC1e2pzBQf96Hslov6N52l+LuzQGpMnazaNPBRy6hHd1
+JFaVZRkMI96LGSEuBbqcarS1nET2XkUu9h8zGe1CW8tyngegc8jbrfZNaOy
ZjyoIGCj4fI8KrgiLt8f0oLT56geFeCeRze0SJS8uVvx86mtvMvH5tHnC0lX
Ph1tx8d/ZPw6R3LgV+Zh6EvPdjw+KUBKZXsO3XfjTWn5rwPn+aZ6J2N2DpEu
hlSfZu7EhSNaLa3r55DaIyXeStNu/L2SPemfsjl0bt7rrwx9Dz66xxzyNn8O
1etMyuTV9OD++kZ5vklz6A/bcUvSK334ssDev8R3c0jmrsuK9MNBXHbkm//F
13PoNt2d/x4LD+HRgQps2bZzaGeOwubbiWH8zmbIzXL9OWQWEPlPdWAET0X8
PgPX5xB9qukfhskxnMy6jeXp1TnUpcZOVWo6jmtzOPycFZ5DNjQRLuLEcfz4
h4o24vk5FEHHwfnv9CRuqv6QkXpvFtmephA46T2NV5Dt/wglzqIJ9mn9W6Iz
OFNevNTZpVl0I5FyT2xkBq9nXtHhG5xFmvcurBXLzeE8U54JNwtn0TMXJUt4
sIi7hAlcacycRcwex9o3eJbwXoX2OrUfs+j4do/xG5Jl3Ovn2UWd8FkkVttV
klZOwKcdskWd7GfRZsSO3Ye6VRzn06rafzGLRvCBqF3FNTx0cP+ep8EsKrz/
guJY2xp+6/ptp2CNWVTudGPxxuw6Hk8xjtJEZ1H2Q5IANtlNfLfYS02cbxZ1
XQ76dXp2E9ewuDhRyDaLDrOazdj4beGHOx2P1lHPouqRxNTJ2W386ZeTd8aX
Z5AXjezk356/eKFKzrDx9AxqWnU5Hhu7i9OSPrIkDM2giHv5V36a/8MrDBOD
d5tmUGzbm8Ew5n2cTRjrp0+ZQRLFmICOziFQUp8LFfw2gwgZY9m7bYfA0fbT
XdnIGRQoUaL8Sp4UWvKXmux8ZlBO6cToM/wwOF+PRp3PZ5D9fa/BQZUjkKCv
+GpRfwZx19v+chs8Aq3vNiXItGdQXsLSq1izo8DdoPxLTGkGjdhGeoaFHYNO
9f34IIEZZCO1nNDNRAH7til6yRwz6AGlvUJUNQXwhT04V8Eyg/xrzO0/2h4H
l4H0sFXKGSRa4lx7b4QSLj7T9VZdmkZKkZGaGgsnQdOTUs54ahrd+sOvx/GY
Gjy+5x92GZpGe9en/pyrpYb+RerX6c3TKMN/FlrjaMDTrtyC6uc0Eg6aetLm
fAoyw14IcCVOo+9hvf07W6dgsODMHBY9jfwqxCkuONKB6J7V0xd+04jZ0Foi
x/U0jHiy32syn0YGbcN+Q0UMQPGjhWbScBp9G5Xf2FRnhMuNzi1/dabR5ZGs
h/FLjOB7skOOX2UalewdNz4hyAQS4e6S3kLTaPX17zTLIRbQLxTa+so9je59
vKX+Nvgs+A0OZBWcn0Zb+jMk7XfOwSSr+MW5k9PoIecDrfjf5yHwx+R5+ZUp
ZGBuGv7kHRsUNwYMPpmdQrX69e7da2wwuyT92WF0CqmGa+x1P2UHXPQTbVLr
FJL56PguTfECzBfeOnI0cwpdLX6kpyLFCSmBeQ0236fQ9hJ2rr+eE8yMeQPG
YqYQ7y7YrzzigqXTJ5hL/KZQUHL5+dM+3LBi2SlsazaFxr8NO6Qy8EGmnOzm
mP4UunkhnmW/ig+sz+UXqTyaQrm6jcdC7PlhvTFSll9xCkU4N3rNTQvAJpe+
9jj3FDomA+oX9oUg718nm+r5KXRJkEHnl7EwOHbKzpTQT6EcHQ8p3U5h+OPK
Z/35yBTKrDy8FZ0lAruDq16qE5PoqrhwulawGJRk6d8p7Z9EOl28nSG04vDG
u4tWoH0SKR0zcxsIEYf9KwVfjpVPorix4Y+dcZeANNglqzR6EtGJ3uaznb4C
lSZrjgKhk2gXCP+oXCTA49ozPOLjJHIMVmNROnsVjizL1du9mkSSEwP2+08l
gVzh5IiA1iTyI9bFfz2LQf151/gItUlkl3v2xLduDLw310zIFSbRnZ7j8pvB
OByP796YuHKwPs/qyp8T14Bq/wtF5OlJxFLwbmYv8zr87jrZSn5iEt2nMXK4
wHYDAlJdP9mTTSK1opA3PUE3gEbLgFV9fQIpbo1Qc72RAbocgcv/tU2g6q8e
j4l2t6DLJ/qvfd0E6h78QeD/ewtCn1IfuJ1A8bedLUzcZYGReuN22c8JROIz
7SD5RQ6YnxfpOfhOIEEhwUaqbQWIqKuTPeExgYp+xLHohygCE1c3/7eXE4jj
+vVv3OK3gWlshdhiOoHItZ63y79RAsYHXN5cChMoKVM8YA1XgfBsMYviaxPo
/GqaePO2CjDQXtdQl5hA2lar/Q8eqQJ986Nzb7gnkJ7bGS2L82pAJxP4q+vI
BKJ5930vqlwdQmKjw57/G0extu+vdAjdhVN7Ka8OEcdRsfP72Gexd4G2oEb2
4uQ4ogz4o1H3XgOohXb7PSrGUVfeIPW8w32gZDY6LP52HF2RWr9EOqAFvo62
s/X24yhm8SL7rO0jON7t2vzEfByZ9v2r3KfRBorAqDCfx+OIoXVu59D9x0B+
rJ1/Qupg/491ie8P68L7ZyPUTmLjiJ0ng51NRxeOVSwSqfjH0bh0eWpwoS4c
fX2sTJJpHKnpYqf4nPTgyLq0RtD2GLId2RJiotIHD1XFqzwrY8jnI7uQi6M+
kP18cK50ZgxxrRHkKaYOsIn17Fz3GLrVJpPwq+oZkI4kvbqeM4Yi1RpSbWIM
Ya+BNmHFagwVreq5STeZglo4Vw6D6Rj6/tKU69/d5xBvIFmNPx1DLE+MxsSH
n4MiydMpX/UxlHjlzFfRHTMIvZTJySs2hvQWipX91CxgjrT6kir/GFLRjSy+
uGwB0q29txwujKHmaEGSZllLGDclMaw+NYZWs15rus9bwsVYlUS9jVH0VdvD
uFjGGlxe6Oe+XxxFZ6Oi9se/WEO7pENN+uQoeuzI/iPmjzU4dkVP/+scRXR5
iZ4bOTZQRbHMFZEzioaCb8hW3LADbTvfpHb7UdSTWnZr4pcjpN+IzftjPoow
GUcyf14nIKXOrmU1GkX/Vs4QIM4JvicPzJg/GEUz3oc5Wz87w8YIH89xiVFE
am2i7hX3CuTScAlR4VFEVf+S8irfa4hwVpd/yDOK7uqJsghnv4Zrp52NkxhH
0W7seXbq32+A/lOQmtfaCCLd/idXHeACxUKFVl3jI4g7VeaDwLALPG0YC7zQ
MYLQZef4PgFXSNsXbkdZI+g0AScytLjCTdPf6tu2I+gdL2fxD1Z3sAFKDZOt
YSRZ+37OhsITbsqgd/rTw+gwd6EvhYMn0MtZ5z3uGkaXe3O83k55Qr5yL5N6
1jByEgn6zFrnBbuP48ckLYZR34NMWvKED9Cs9+DUJZ1hZNB/pO0hmzdEG1Dc
ErozjLbsmemrYrzh2gvL7xf4h5GU0ccGkm8+4PFK2oJyZgits7SYEys/wj0X
QuzR7iF0VCrLaErND7g84tpJqodQWpYRz8VxP6jzIb9MjBtCCW2nPq2RBcCJ
yM7dIZ0hpHZGd9lKKhBCC8y807sH0YnQzzT6M8FgVHK++Ef1IPqkfleTVSYE
JMrbl75lD6IZ0AhWjQ2B/joJtfCgQdRzuPbM2Sef4FwvGaOr8iCquT/MTFgO
BcJAnsJLbBDJWEWYN90Pg7IR05d2AoMoX8xM4GZZGDydaR02oRhEjaEnTBnC
wyFpMypBvWYA7QZwZw4/igDHHZUepZwB5N1Q08PaFgGKe6T/ycUPoB22YFtu
+UhYPGJiJuU2gAoFTneHSUWB8OlLYhz4AGoW8K+NkYiGfLHmMmJOPyqWtZNj
lf8Kwgwf5WkT+xH5T8507ONX+L6j1CoY2o9knKy65Dq+Qnh504iRfT96ntXE
K/A0DhxUmvb6Lvcjd7rJq84+3+Dy80bp0rw+9GJv9JEuVSL8VPap6k/qQ0fv
z5Pb6ycCl+htpa2wPpQdHXb0a0Ei0P9peCTs2Icy4vadrpskAdGzwTlOog9t
iJRab3Z9h+y4+nzPgl6kwOht+WEmBQQ8P1z79qMXBdh6eoqrpEK8iUId+tyL
RPzZ98/np0KIcH3PtlMvMljyY6r8mAY2pXWbppK9qCfmvoqXfDqI9teKqxT1
oHFS5wLJt5mQXOJV/DylB/3D8fcFJZnA/lXu5vvIHkQ3xVi2vJsJNMa1d8tf
9iDe7pf7rq9/wQqxxlpMugfJNftWWHtlQTpNTQZDSTdqoYh/mo1yQF2HRnE0
pRv9d3493YM6FzaTtSe+R3QjR+fJ27ee5oL0zfXTko7d6GmMlVY0eR7U2bO+
1BbrRiNPsMkR3XwYHXC+9fVHF+LHqRaZrheBO0/NsEl4F6K8pNdZ9LUIuOxo
HEW9uhBjtepvo8PFYEb1PbnyWReqeCapMVNfDNvXuk5On+9CWvqnbmTolwJN
olA/X2gnKkLeT4amyiB7zdlm3aMTubWsVI2dKwdNqKEstulEYTlXPR00yyG6
VxvuqHUiuTdqlQ+by4HvuHe8BWUn6glnunC8tAJuWE6aZ7t1IOrH7atJRVVg
I/n5MG7Rjri+vG9U46+HkBDmwfs67aix1iOQ374espe/ZFvcaUeXjnbOxZTX
w2ZcnMFX/naUxmLG8lCrARyPp9aSzbah448iztIGN8KbwVKfRt021GDhsZPF
1gLv30yeeqjeihLuGDH/7GuD772Gi1bXW5Gs+3/VteTtUC86V+Ut3IoEFTi5
Lkq0A8XMkl0xVSt6bOvA3h/WDkwxy+kQ+hut+k6O5mh1AOd1OolmrxZUaCFO
JbLcCZLvnsjPmjahHx9/L1so9EL99usEndtNSNturNH/dS9omkWRdvE3oXvd
jXVTmb1gd7evuHyxEakmXaYQZe6DDLa7IpHmjcjKicVCeqUPuEtlmZStG9BR
kijO0G8DQLd1cTHLqQ6R5a9cLuEbAYLxrv/b91VIJOXb4VzZCej8KUKtbFiF
jr84RSZkNAGFG4YBLDerUIZCgMF3rwnwcGkLKNivREl6Geaf6yaAKTwxcN2+
Eg1ZkCvpKk7CzVrVYCODCrS/eopzQGkKwjkTQlVulKE78jGfLsjPwOvn/fTn
WMsQ3TM1e1GjGah+el6w7y9CvUXNR3g9Z0DLeUPwlA1CD3XEVusrZ+Ddj2hh
L71SFHrG7mIVNgv9x9bFLPBiVPup6eUE/xy4V0VKwnYe4j7N9vzswjzMtlwN
NsjPQ6dtYit+H14A5b6eBR/HPHSkZcb+PssCMC2f+tK7nYsyUmSshpUWIIPB
d9/qTw7yx8Qv16YswJDpq6r4nSxktaBKtNZdhBt2TGcbC7PQc5HOS2z2i/D9
bb7dqnMWcj+rxRbhswi2IRtc+N9fKIjpSPpcziJQlJp96PmbiYIMHw8Sji2B
OXthFN1OOhKmibh57usSXL2yeUfPOR1dc0jdE89aAjIl0f20nZ/o5pxPw4nq
JYi0S9aT+5uGnvJ7fD08uwR1dRFczrspKJGSfGaNbxmCh7p7al6loJ6VOUQp
tQw6a7QfTv1LRjoMTdOTistAZPZZSP33A0nPmjxqMVkGdouXGSN7SYj3l9Oc
U/wyLLnn6Qm8TUJ/xeSEnX8tQ374Oq3TfiKadcl9fqlsGVQqntvRkiSis4TY
SwP9y/DqtLbkrUPxaHmkIrOPkgByfOELga7fUEIe48UkRgLQQmfU8KFvSLBD
LF+AgwA/jJX2HUjjUE5vX7qOJAG6i6Srkg/HIoVVzOaePgFYnJ4Or1HGIMkq
0vcpZgTwdb4tHkAbjSoTn/MV2hHg+euzow1no1AlmTsTiRcB+t8cvWx8IRLZ
MIotX/YngKILwecIbwT6RR3wiDOMAHzu5VeuiYejAol2Dp5EAkR4JH8cuhqG
RuiN6aXTCEDhGTzhDKFIjYum+Wg2AebfG/jnKIagkNqFBlRGAC1v5Sl11WAE
3E15aTUEaPC5IrVyLwgl+rDlqDUd+PH7b4ZPLwAl5HTdKOomgCjrlFNAsx/K
KuD44DJw4P9CHmdjry/yyG66/XeEAGucH9qOTHqj63azpvyTBGjjefT6GuE9
0rX9Vkc9S4AM/ou8L3c80Y8rUgopCwQIENzvzDnyDp2KIunYWSaApUibywq1
O+qmfKi8v0oAVfFvAvwsrqgsCiXkbxDgifl8RqPyG/T+aE011xYBztn6kV83
cEaXPp/+ovCHAMNOorq5L+2RG5klC9tfAnx5253HH2SNEmgzLqftEiCfgnju
htoLZH2jYXTpHwGu0GMtAm8MkL5aM83E3kH8ZSj+Ct5/hJRjxit89wnQmi2e
Ra4rh3Y9lQnzB7jTNhUXzRSClWDLkH8H+IvDrTnVqLsw8bUys+oAq2ZoVWNf
9SBsekj+2gFui6elv2trAlndlo8tD/h/KBmIZX+zBLLDCkSNg/3nZcsH8I+2
MNl4h3H5QC/f9bMe9faOsHDUtVVq50CPlJOAhu4reOS2x4tvH5ynCFNTAocL
LDr9FSUSCbAZFl6afcYNrKaq/+quEw7qxRpaZyoPUCiqDHVdOfAXtGEIhz1B
h9qa8cESATT92YvItr3gE8ezsLE5Ajj6qp5sWPwAKmo3BNimD+LjmZqn0f0R
/kzUkJUNEaDXvf84U6M/nE5h8TjfR4BX18gyCCMBIONWGCDeeeAfEyXL6QyC
yPyukbf1BBCUVvjJ8DsYyiZszXMrCVAqqavpXB8CcpxR7N9KDvJzxS8VSkPB
88uF5JgMAphfTrgflx8GFsIjfek/CLAnXkxyJCscym93zdjHHeRXdF6jISkC
8DGeF3zBB/kXkP2nERgNynQMYhetCCAdnui3GRsD/m6LN4SMCEDpdphaSTMW
mE6pmA5pE2BuSf/rktFXOBv0VRPkDkr0ao4qYa9v8Jjsd9aFg/sb8LfT99DJ
eEDPcl8EHCfAG5F399pD48E6V0A8dW8ZHn2ZmrZJTIALRg8D1yaWgc4u8b+8
6iT4q6yOapKXgTTlfrvXne/QWFe6lxe5DCujRyM1D+okzdJPw498l6FZyUhg
Z/IHDIgfsS8xWwZPDh4VjCwV/m1P4pu8y7A7p9Ggx5YBZ1UCzueFLsE6WZqg
okEGfLpypI7GfQnmzx8JFv2RAVwd0uPcFkvQey/n0WGRTCj+Yjr1XnYJcspP
L8Vf+wUmyQUDQmuLYP65++Tsk2xIJKeJjccWYUxe8555dD4MNIufp0qeB3zq
lV7zUD7ISHz32QiYhwjXry8EzhbAi/N8w78c5kG9cP7dfGQBzHxkKCy4OQ8V
/K9zDT8Xwmu2lv9Ih+YgjiqO4UlIMfDzhF+lPDYHovPERe5bZZByy5foe2sG
NtIhnVGqCj4c4rgsETABTfxStJaPqyDYf3MowmICviVdtqt9WwWcF1fz/ilP
gHrMRSn7qirolCoYrzkxAZl+zLUdd6pBY89iydlnHMxfbA376dYAyFXwkr0f
gxm+dKojnnUwb+GpBHQjUJqYbKX9vQ5cZys+xncNQyh7YmdWQx1YpNKGi4YN
gyzTl4inJ+th1ML9SjPTMMT/58NVFl4PmTYRnGc4hkB31hB/mdIAh3g7lyZg
APoTzpmvtjbBe9k935txPZB7NFX9+1oTsP3+XvT+eQ8EG1298oSuGUrW/QpP
XOoBJV4NkuYHzXDvtvOTwbpuKE39EPR9uBlovvcejlzvgq9ZG7lPFlsgouBQ
CPn9TsjWndqfdm+Fp8KcZCpqbcBOI2BdEdIKN941l7hcaIOAcuvJLwmtEPyf
af4esRVesJPUa9S2gnHPHtVoZCtwTTIFVVC0gTy37IpD928IN1LliA5sgxGO
jep+4WZ4aV4kfy+mHVTfXSpLelgHN4D4jCq9HWaZqB/y0tcBBbWQa21pOyQI
7icJddRCeGZcwdXhdkg9RbSsV66F3I0PfOfOdsCS/YI8n1INrDlrUs5EdID8
47OZ2k+qoPB2EE9scgcwsvD2HeWoAleWppsPCztgsNzgs/BcJVCXwuvGvg7g
XvzvxiG7ShA8xL2cztgJicW8d32CKsDUi/jbMbQTQvYsXg9OloGoptCiSGIn
8GtenFfMLIM/PCbkCzmdkFR89qXImzJ43zB47XFXJ3xRuLLw7EwZJJ6oyrxO
1wXRTeJpKcmlMBYcFEwR1AUeN+2kK6uLQDNW6EHUx26wF6VkGIrNhY1jw3o/
orthRFV+VVAlFwIsfM1y07vB9d+R3y/2cqAen3NtbeuG+1u1vSlPckByKC6V
jL4HPnuXFP4RyAYWJnrSF9E90Nj/Sl5nNRPyXasondN7gINaWCQ7LRM05qwZ
vMp6YLTIs2rANBM+5v8W+DreAx+Fbx75PJMBe/c/POji6oURdYb7V7rSYSR4
NxVL74VLmskTLnyp8Opvcp5iWS9o3XTDq4tSgFH/YcWDtl5Y3uOitVdOAVXR
3B6r9YO6d+9U9EnHZChrtSBNvNIH35Uoz1YNfIe4ExMPqMr64FGKf63CeALg
doFPmdv6oEnsIVf1+wToH4QXPON9sFi9TO8onACnUqPcbpD1A+uQ5JiDezx4
KN5Ps5fvh7k9Sg3PK9/A0KuedKS1H/jZ24w4u2JB++TzvPrRfjA+2uXyKCgW
1MIozbJX+mHiIpOUvWosSCepdH2gHgC1Io5DsdExQFvblSSuOgAKqezsCT+/
QMnRcSXv3wOQpnLfnvlsBPzycz9kNzIApw+/V17M/Azf6TlznxAGwJRb6Rwm
/xmCuIzPXzo5CBMXHB/ecQoHY9nl1RHlQUg1MZzKWAwFOs+d0Estg6BhZfJs
gi4EKKiibrMOD8LI0WyBEhQM+58wkuPLg2DxqFq963kwzCe4mIyeGIIe7kXj
zNogKKs+Ku1zZwjUXEQ00j8GQu6d7yt2j4dANFjThPZGIKR0KSTovhgC944v
VKFbARA65Ut1+eMQ9InKF60YBIDZkVNjo01DQFlbZcMe4wdPP2Z/ahwcgi+V
W8YCZ/zgwen7irmLQ+A5zT8Fnz7CDc7PWT6Uw+CfY9VpHOwLjLfOe15WGgYZ
RdP040neUOnBz+/bOAyB4h35NFxeILn/KZZrYBh6ug4xlCFP+OVEQl8+Pwzn
765IkT3yhDjzLpLN/0bglxmpiUToO3DTfNv9RH4EXuUzYCXnPGCnfe72zoMR
0GF6r+1Z5Q7WdzTKQ4xGoHNMt7rouTs8vcGbWu85ArZDx3MflLrBDYEOV7Hq
EaAe+dTcZOMKhYnYVnPnQV/0TiLEksMVRNi+mxlPjgDdlygXrW4XoPYpTWk5
NAp0j5PTlzEXIHEJDj3MNgpbVW0jElfewKgJZvbiyShEUZ2jTmNyBpaktURJ
o1G4i/xyfsY6geZk0tgxi1G4If3iSB6PE7Tq0D6IezMKa6vzb0twRyi7O3O9
58soyFwS6+twtYfdgKhX8QmjIEQRzSPNYA8SLWp5VmmjYDBz64LVTzvIkC8W
oCwZBe2gQ6Wc47YQgwUyXB88wKtaP/ce20C/s6w61eQofO2um6A+ZAP0+X99
BxZGQRA+iBQlWIOfqCGp/d9RuKVy7R5at4I33FJLyUxjUECT1jn41RJ0aKYq
6B6OHfS5ZLv1bmZAFtG54aM3Bmbubopf559DMnsV12HTMcAZGPf17z2HLbFv
3qvOY9BOLWfhKGYKAff11FuixqAzczXSldoYLo+oetxKGAOBteKN+35GMGR0
Lbc4bQz8s0zP5VIZAZ/TeaaU0jH4xaTmNElvCJWRQ2Neo2PwQmK9v0nmGZhy
NJ/anx0DR7kvVEWd+kCdVnzLfnUMKu6c/jRopA/apZE/npGOgx7VmnlgyFPY
HH1odZ1jHA6pnq3JPKoHPFzdJH+NxoGic6fvg482tPysFrW2HIcrF5xXyBYe
gd2VnGdzjuMginrNau88ggr5kLqeD+NwrSjAcJJFCx49Vw/IThmHxoLjLH0j
D4B043oFf/Y4JNC8vT374AF8fyWyEVc8Dl4WDct17fdh4yO1ZmDzOAzyL7DW
td4Dv4yW8+aEcegLOVN5Z/EuiF8tVZvaGgeDfIdX9k53ob88zV2bZAJ8Imz8
/vvvLnB3+M4o0kzAjfB9DITUoYyomM4tNgEThw9FJ4WqwrpkLT5mPwHfMbdV
8oDbUHM341btmwnITUudZN5WhHCzz0ppnhMH/0m7y9f0FQGPfq7lFDpxUI/H
prvdUADvQ9T2NLkT4Pz5kN+zC3LwmOnPq62SCXixxapgHycLwmLj7kPVE7DL
8+gQP4csdD/LDvzRNQEvya/7KQrdAvY6zbTrxAkI3rZnp9CXAeLo9WzufxPA
Vv4Z6yfegLo/fEUnjkxCgHUoy5L3DTDn/1fXRzcJ1n2REz+LrkOh39dJK/FJ
cKA998Lh8jVQuzfPHGczCfk2psu51FLAYd7B/v7lJDyqxoJo7SRh07OY19x9
EqaKHj0qGrwKUfl+VySDJ2GGI68vM0cCZpnF7rb/moQnTtNeVr6XoUicRSu/
cBIY68z5bP67DH53juhFV0zC85NFr25+uATib3vMTdsnoZKGt4IlUBxcxl96
k65NQsx/WnqsZaJw9++zwNk/kzAsGcDLpC4KXHTK4S2HpiCkmM/UYVoEmm6x
JkbQTIFAkOMwH70IMP6oKhcVmQLTht+YKqsQLJSn1TFenYLmEEWaISNBKO0P
/b13bQoi7P/F2GddhGeUJkMNqlOgH5i54XxfANItTvx5ajkFh5rtV3zqeWGx
Q3hrzXEKciqekFuw8wKfhAbRzXUKnHQXB+6/5YF4ksjVuKApKHidf6n3JjdE
BPLMj2dPHdQ35ybFdzmgh3h71rpkCjoYydybrTmATstimrRmCmy66v6VLF4A
f/bccfaeKWCyfOumOc8OHlkyA0//TAHps0lfYwo2qGAw6ls7NA0PD0XUZX5m
hf2X3j1uFNNQs3ZGupyfFZxvtnXEMU/D+xMKj8bTz4FFl07TODYNpAF6JEVf
mCH1qluDtew0bD79qyY9xQTzXxLqSFWm4STzXb17IkzwzHCxil13GvYiqNJG
uxlBa8up5KnbNKiPEzecNegh7NGXojXv6YP3YLyms+Q0dKKyArfgaYjGSLT/
8J0GlffHcuPip0E7VrVOlpoObp759HO8ZhoCWhRLvclowe11fqr172kgaXfY
a/lAA2hsIJm0dxp2fjfWiNLSgGQyexL73DSknXksTClADUJSGTFPj89A6E3B
SxRkJ8AspuPL2qkZMPNrlHGTpoTkw1uRbiwzUMX+iJHF+ThwNGHhcRdn4Lnk
O9NLZBTA9LgxYFxlBmovOzv9UD0GD8qX/aw1ZyB1/hhr18+jEMJJ+5FUbwb+
fSJ5f4nmKJxc1vzAbj0Dl8wLCvjGyYDs7bTr05AZ+OJy7/mFX6RgbnP4nl7U
DOxPqEmUXiGFXiNWHt34GVjobl56WHYIUlW1Wh5nz0AfMvdX6icBDfYWpoed
M6C1RJH1VmcPL6VfWHowOAMfi42NSUL/4TzHycvvT86ARKniF8f2XXx3/bqR
xsYMMLjx7vc8/It/q87JUqGbBSY++yrRmG2csrDdU5llFsyPPMxW/LuF2/8k
PLzDMQuWx4/WvHy0hSuG8ZLcFp+FtFyrhGruTXzN+IuSrMYsrP8Ur3y8tI5r
Py48f0t7FkZlwk/GGq3jNWo9azLPZoH7sSN+Y2oNj5Ck+XzddhZY1eS17s6v
4jco301Jh8yCuPMF5TdnVvBUkrh8qahZaHNIWLnwkIDTE0t9JONnYW+ilq7H
YxmfH9oWkcieBWWOJK4Hi4t4ULrZG7HOWTj9266da3sO3/32QU10cBaO//wo
eFJuDjcMT+QQmZyFDC+vVfeIWVzSdbRBcGMWkgRVkmOVZ/BxdQ0GPro5oOBO
j0ubncSV5KzmeVjmgIlc4PhfzUk8V8qvhJtjDko2zF4fap7AvTnq9DnF5+CV
ob/sABrHRTelMlg15iDSqS/iTssoHjWv6X5eew64eTiM5x+O4kdH7O6fezYH
znl9ZhfaRvD+2vRdZts52NTPv/ns7DDu+vmCAkPIHLgn/eg32u7HBY4l7C5F
zoFcbuCVfujHe225Mqq+zUHdI6nbNL59uKAqL4N11hwYUObtaIj24v1Hhaaa
2ufg837a1xNZXfg724zwb/1zIBYmHfHybBcuPC6i5Dw+d3Afvsy0+HTiXiXi
Wdxrc7DsLXOqwqYDF7eVdHWjmQfOcE13GfM2fGSsSPzhmXnwbREKvUZsxb1V
sFkhtnkQrzu3a/q2FR/lu6YyJDwPHYpkswtXf+Mfx26dlVCdh5WskFeexEZc
QqW2lUrzoI9mMBs5LtqITxbLe0w9mT94Lxt0SmwacMnw2wtBFvNwaLTl8bmj
9fi0slrBkt88TCXoyzzUr8EDi9vNqkLnYeeOukFhdTUuzafBGhk9D0vhX5+r
CFTjQUceeMn/nIf8SBHqpCNVOBRr3/vWPA+hF54HCE2X4/O8w+TOXfOwneyR
cseoHA8Ne1KsOjQP/F8qTToXyvBF66cX9hbnQe9m7Ef3fwgP5zVe1aRcgNx1
d/UPwcW4TNhcvBDdAqgavaoIry3Cl8meax5lWYCfNM34xUNF+K3RFyiLfwEa
KD101D0K8LVQm49UtxcgiHhesKgmF/9CRrw2pb4At83SLjBdyMXlre03irQW
oFzYkIvgnoNH33F6ZGK6ACe0rgW4q2fjt8ne8lZ9WIClyKMOV1l/4bolkp03
gxagSdVL60pQJm5vv/mmOmIBXM6PT5mTZ+Jxsy86a1IWIGacmv3koQw8/yvv
W7nsBRCc02JxPJqON2tN8dYVL0C63Fmm+7Q/8e0m7bf1zQvwvfWaRjmk4lSe
jHyK3QuwK9zze0I3Bb8AnZ0NwwuQo6zVn/0+GVfOvM3XRFgAUqk1ji8L3/H4
T5JdLTSL8CpwSsXsTwJeqLz5VoVpEYLqT5UNKybgv4/94mtlX4S6DybkYV/j
8R0nXpc2sUXYOcdFJq3zDacWm+JTl14EhZ6ypcHKOJxzMbar/eYinH7nRSkg
GIer6jDyd95bBIkm0TF56q+4IUNnl4bOIngZRpzo8IrFX7b6u3QZLoJqmJay
x+FYPPHGse5uh0WgDxaILj0Rje9ybbr0fV4EvFVg/7VtBE47msmvFbcIX/mv
NbyL+Yxzf37R3Z+8CHeCzSvp2sJx9eNT/INFB3wm3WGkcmG4cVVst3bVIjSf
mOQj9QnFX7/Wdh1qWoT+mTC5hs5P+HdCR/fw0CJ0nTZQJ3MKwUu/+7s+mV4E
QnrDO7aOYLxD77bA6PIi6L3WLXosGozvdVS4ju0vQlIy02zofiB+Lz9TYJJt
CWr1+Qz/i/PHTa1e9DzjWwKD9eaZU7F+uAsfr9uU6BJo/6+G6wzn+v/eEUWU
VXYlK1Kyv+j9eh2yR5SEMjKyS2SUpDKyNUgSlVVUyiiUqCSSlT0SDSURnz0k
/Dz4/x+e6zrjPuc+13WfR2dds7vc/XRclpc/NGk0C29F+IqOfEjFbw+5xPpa
z8J/xFQB32QKHtogvmvKfhbS23f97uNNwZwxV2J/e8+CqfOB8I/eSVhc32pX
QNAsrKqLsM25nYh30dYMT0es2KuNL5WMJmAn7/O7/iSu1G/wHevyv4SfWJwY
nnswC9o3fvw0/xCLyRmyTuOVs2CvZ5jrrBuLNT4PDXW+mIV1fkRR1aMYXBO0
d6jswywcs4vUrrxzEbNrWQ55PbOgMhb2WHrLRazP8XgwdWQWxDmMr5TuvYBf
Z4oNBvyehTlRoegQ72jMOdZx6AhlFn7+XiAfjTmHjRVjByzmZ8F//TCPYHEU
bn3+p1+Jdw5a4qpfzv2LxN1jjX2TSnMg3a9Se4kVgYW3nz44qDYHfs+MYh2M
I7B98M6+Zt05eFmtE3v+Rjge4czuLTafg4WLrgY6lmFY2tra7vr+ObA6+mYg
8lEodsvi6I1zmoOkA934nFAo/r79eI+n3xw8z8jtUpsJwfIh2w7YBc/B9Y1i
InfdQrBP3WC34Zk52Hy51cl4MBhPWxt2yyTNAY9q0eLxopOYFiL6cbxkDpCj
2z32TCDWedlu01U+B/qiD4lXAoH4DFdMV0PtHFQOuxkr6QfgfzdmOvPezwGD
rdkgW+iH8df8fWkf52BeKcHs4BdffFHZoTNqaA52R4W5+8n6Yq76Nx1Hfs3B
n19peldeeGNT7ghrS9IcKFrZFFmt98ZJNiodeqw5SEx589nQ5xhe/y2rXXwt
CfgDQ0zwdi8suiawbVCRBPYBQfM+39yxk62MZYsqCfR8+8+OHHHHt24OfKjW
IYHsB5OWzoqjeIuKwYfrpiQgyzR/e/TKFbuHMczjbUiwKuG6DqvbBRc2PGwN
dSBBTxHfwaRpZ7x9/6ZWOx8SOLDMqu9oHMEBOW1me4NIEJhyze+F+2Fc9v3C
e/UIEmzPNy4xznLCauHTLYIJJLD2G3CYEnTEurdeN3fdI4G4uthe+332+Idq
OeH3hAS7zFRnvfMO4mtNd55y1JJgKsX011GKHZ7+E12g1UoC6Ys2FeZlB/CN
mBPiXd0ksAlPcBwROoCNRF2v+I6QwE6h8GfWuf04D4joW9MkOJTlw9HZaIPN
+1XomjQSqEiUNNo+24cZflKBnQsk6N1bHvyl3Bpvt4jeeXENGc7OXjFlvbHE
F0+5SD4VIwO7hnbYwsgMDxL9A8tSZJjxvkT3iDBd0Wvra9YyZJiUVnP0qTDB
I7l7eCaVyCC/eXufha4xVvN52qSxiwynvq61fHHJCCeoqVy4oE6G2HtrFLVH
9mKNZkmmuD4Z+jiVtiVcM8RJVzIqvTEZtDYSfvMMA/zl8LoTVXvJYOtYbVF9
1ACnzc1PWFmRgTM6zLU0HuOfYiM9513I8Pp24X2dC/qY+L4/vd2dDPFt4q8C
MvVwRlmrubg3GaZHyjPKynUxNnz+uvIEGUy4qs+YLevg63xqUUshZJBxFZLb
rKGDZwZKdKwiyBAnNZM9H6iNbwZkP/5xngwjWmy5IZomntMS8FePI0PJ2GZj
b0NNbLycIH8+kQyOVdEyG7M0MCUzIlfsKhnupB1x47RRx5YNh5ItC8iwpzDP
LZFDFecndhpn3yNDm2HQqlHaTsw8YLLqxwMyrI7Y+y+apIKLJrVOR1et4Hcw
zg3h2IH/VpRptNWQIcKa84GSmDLeHyU/J/pyxb7KX7egpYT/CWz0rmha4ac1
c814oiK2+5Qqs/ieDHdLrm7xrVfApcWrP1t0kOFEuE3HMkseH9Kj2U30k+Gj
6I7UwDg5/MSz10B0kgy5i7NXZn/I4Hv+5/7YTJPBkter18tGBucFK95MnCOD
rHjMSa6zW3HK+bMkNpMMmvXu+zfYbcYxl+Rz1RfIYOXs6a5hLY3PpHWZBiyT
waxP86y9rRT2viV7Z3QtBTgjLue5nZTALgUdFhv5KXAxyGKyKlUc25VGMKwF
KSAqSmSMlYthg5o261fiFPgzuLOxdIMolu49tZCvTIGOXv9zmltFsMiIdMnI
Lgro3eqSMgsVxuu+ttgJa1Dg4WKN4r5OIcyelXwYp08B39fim7wyBDGJ/u5Q
PabAHZ4wgW1/BfDkQhAHYy8FFKo9Pg6ObMB9vE1OPlYUCG0+ZfGnhh+3CZ7g
umtLAUX+K2r5T/nwGzGxiqGDFBBOM5B0fLEOP1EIXGvhQoGaEmXxrHEenGIo
UqNyggJ8uj+1DiZx4xjzBo9jISt435ay+Zu58Blb3/W3wylw5Hiy2k0eLuzj
+vLYhvMUUFESENcu4sSux7wFzWIpUBhs2t8/z4HtAwXqLyRQQMz374KHAwc2
jPQSoVymwHO6455wmVVY9+L618qZFOjNSN2gJrWMVBNrAzyzKVAZbSDStLyI
pLP43vbdpcBU7mdlv8kFxK54GlxTQYHJ1msnw2XYiFTrKk16RoF9C2b2g0Ys
NPlqbev2FxS415nCtxjERP0dzltzGinQiq9LpYzSUXsfd3tPMwWur193+IQ0
Hb39VB6xro0C3efL1gkeo6HyqdVdUb0UWCfCvHBvDRXdJz2OfDZIgaTTDmqK
HhSUx3RUmP1EAeXDV/liG8kohavsnNsEBbK2jdNYCiTkI2OvYkinAEUH57j+
mkahpLOG6uyVfE9PHW9a/o0uvipw3PaPAotvvZaHt/5GuS6kOA4uKtQ837wo
EvELlaqI3qKspcLXqqqeV48mUc1fouIbHxXYTzLE5ad+ou6bKZ8bRaiwgdOX
hsJ+oDHfSmqlGBWO+bdyJDZNoGmdYZ5CKSp4jO8+8lR8AnENKGjHylFhe4fZ
KUrfN6Qn1Ji+V5MKH/mfNzKEviDTr7+KNP6jgtLW8aVMrnFkX76hTnYPFS7b
SL/RWjWGgva5THIaUSFog+WsrdAoipKO+0c1pYKWu3usnuInlDTzQHjCcsW/
b0PLaqMRVJjMwk12VOiXVBhTzxxC5U5bDj11oMKiI3eXaMsgqt9uElh0hAqG
Rd6XxpcH0FBzRnacJxVeH6Pkqyb2I35OVbLRKSqIhfbbTYz3IIke+zVaESt4
u8Ylv+/tQYr5UdLyZ6kgQ1qdJ1vWjQzxB3OuWCo43Us+GyT1EdmsJ7vRL1Fh
2+ZPgcf5upDLZ9HwH8lUKAj6zpHD1Ykizh4reHeNCsuF425mQu0oziK19lkW
deW+vSmjJd+GropXdRbnUEFO/qGdAnxAD2uW5+MLqGAb3r2bO+09+kK9ZWdS
SQUT83i1lrPv0J/GRj/tairsun5KrKelCf29OnVe4QUVqqTDwlniTWjjbp1H
3I1UiBKh1bZ0NaJtSy6NjHdUuF6sR+PTaESqnXFDP1upsDO9XuferTfIPLBn
dUs3FRaEJSwI5it0SJ8tUdNPhcLC0377fjYgT96taveHqXDBibnwYKweRZcc
d0n4SoVwr0j62t91qGpibbUpmQofSjQ8dD1rUdhwe0sqnQrjTbcbHWNr0H+d
V4a72VQw4hy6/fphNaqvEft3hIMG5d56p7VFnqHzj0bX53PTQPWLRUWF3VNk
kH93609eGny7+euhTU4Vak7ebnRSmAZjHfvzf+tXoqTzM/bPRGlw0LiG5JtV
gSxDy33mJWnATp35J/qnHHW5/JcSJ0eDbZ/5p+uuPUbDu816srVogAyN1Gtd
H6Bb8nwTn3VpsNi4c4epfylylfhI34ZokNc78JkcXYK+czqKl5nQ4LbT+V/G
jfdQMUtyB8WCBqVXhsqtSMXI58/4Hh0bGljWqH1SUihGMwM+R9840OCF045m
g5JC9KRtRwi3Mw18pEq8SdQCFPx6LtbyKA2c3BeZziYFiF4acb/flwbm+Yaf
J/7eRUtRCbNTZ2jgoPsxxNwvF70JtlzeFU2D9DW7FxPdbqE47w1CoTE0WM3i
ev7aLQfx2N7QWkymwRUJZ7P8qGzUZnTEdO9lGnzlj6NkZd9AabpbnBIzaCDV
p/jf5vosJCR7P0oolwa6JZI2tzdfR/2iAekOd2mwuVXwy8LhTHSDT/VubhEN
WjnE7WtvZyBJRvVbhTIavH+hel9V/xqSb23m1W+gwR2ts0c3X0xHk/XJUhca
aWCr6HLfwz0NPajct+tdMw2qKot44qxSkWruwH6bLhqk5c3INhokI/KVHM/M
XhrELzrbS1gmoap417DhQRpcXxO7r9klEf0X9DPb8wsNepncpjV5l9BfzwcP
SiZowLNV3cTuQzyqdzzx8s+vlf4m3nSRFuOQgSFjPIK8Mq8nZl+WomOR5UZu
xVQOOtC/VK31LrqA5HpMChO56XC7vt3FLuY8+peesCWelw5/bQ0z0vyj0eO1
PGLRQnRgX7gwdNoxCiW8M8+M3EQHke6K+TMuZ5FbTLJAhAQdHk9t/+0TEIkE
F9bxnNxGByqlkbft7mk0VWsVH6hAh3c/NmXeb4lAjWFpq/yU6aDf6emPGeHo
1Nz6eXd1OtzTsJRM9QtDA98Ep+0M6cCpomGRkh+Cntw54GNrQoe9/ofbZJaC
UYJzxncrCzrYX+WuifMIRroDIqPGB+hQsuX2xoaQICSYYe9oeIgODbqCNT+d
TqDfNll96DAdwrN60sQtj6NbraIdOh50uIz2vtK0CEChlxzNNb3p0EsiBZ50
8EfWe2++2+1Phy2qmxqcj/uhxZcSDUohdAjbvcdyfaUPci+XfiIZQwdrhxLZ
0SwvpHfcdYfYJTrwHD2w//JXTySsfOe+SDIdmnmlxJvUPVFT4da7/Nfo0H71
2+mWSXeUd9RdijeLDuVfPWvlLd1RmHRBNncOHUx+10eY+RxFijdkry7l0+HA
OWHekB2uaMnOi3+hmA47FMjMESkXNCRQnMQqpUOdCSdjSdQZJSUrxJAr6HBk
d8YNaeXDaOac0qnvb+iQPcV/r+zpIfROz39u/N0K36vEhn/8tl/RxwcBo610
uLOwc8xruz2yCVbx6u+mQ70JKKjW2iHFXce/dPfTQV3v5NYFHju0/LvMuXOY
DvMBB9SEPQ6gCi9V+5avdPAyjJ/Rk9uPkmVOdr/9QQe3DX9z6iRskedYufXr
KTokbQrb8pW1D4k4qps8J9OhMb+sek+fFYqw1NJ5uIoB9TGreOT+mSGSUUlh
BhcD5s81cifImCE/JCkQxcOAg20zF2usTZGz2qopK0EGpO4xL/R7aYz6lUPt
tTYyQP9y6bNji0bIRm7yjbQ4A3iMP1FkTY2QgWhHzuxWBgg2edTQpg1RnQCs
GZRjwJOQB34ZpoZIk7fq1KvtDBCrtYrgKzVAiv+yra7sZkBdhpNROAsjvu9e
i2rAAOegu9i3UR/Fjw76SxgxoELkfXhUux5a6rcY5DBjwLW2NE6HcV1Efr+7
vNeGAafudKbIbv4PBTQWSr20Y8Bt+bVF0eY6aKJuU1KRAwOCxKwkQqK00eDj
BfcwNwYssVMeCrA0kW1JUKeLJwMar02v0QVN1Jr/Tc/EhwHssbMStHQN9DLz
vbBoEANyztLDtLA6yo/MfFcbzYC+Z0cma97vQhKha9TzYxigl/o9nLN6J8o4
Hnk76RID3n7zO6pQpoIuHT0acTidAXw2tMb0GmW05NT73fAaAxYX6iyVPyih
M3YmtjuyGPDg2e5N5j+2owATFaWFPAbMjJByRjUU0QS+c30inwH7XCtVG7wV
kIuuEEdHMQOy0bXkhbvyyFaFNZJXxoCGHf3r45XlkJZQUyquZ8DLDZzHF5Jl
0ON1OmzFNwy4EXlfrOfbVqTI9eCYwLsV/ksa7j+u24IkWJfR13YGeMsdcRlP
lUYZZI6HrR8ZoF4aWBIaJ4X4p8NEK/sYMBBYYZUeL4mWPh8hxYwywKjqggC9
QBydGex0DvjCAG2SGW9egxiifDRotZtgwI+89pHob6Lox1vFArkZBrA+SXK9
M9iEPpRS7Zr/MuDz3/UPXh0SRuz3nC85l1fiZWTXHr4thBR/CcsZrGaCqF57
k9IfQRSroEmr42PCmEDz0ZuEAKowNnJmCzBhkStDT51zA/ridbBJeyMTvGYq
ncX6+RFRGJpZIc0EjyvavJO31q3sQ9zCrAwTlP06E35d5kU5XzO9VBSYcNj3
zYBvOg9ibnmmeX8XE6ZljBxNS9egilx6Xy5mQu9hH9Nly9Vo/aeNxaJmTFhI
e83t1smBAsS1w67ZMuFx4aSPxIlV6L3DIWN+JyYY7eudmrBdIuSzwjcmujMh
LzZXoJS1QMT0Zf3g8GeCodBpamnnPDEuVPPsXAgTLB9UbHbuYhE3LzPtT8Uy
IXkoXfPvXjrB6BBVmE1hgm2D841NlVTCju8/hm8mEyJTqZ+1MYUot3Bs/p7L
BG7e0XbKRxLBn3Q6y7V4pZ8ZmreD0yzh35LtPVzGBGcP/DJJaIZo4XqufbCa
CXX+qwves6aIizHsAfMWJoSe6avrRj8J/SXdCDzEhEH9ndwtQt8J+tlIUa0p
JjQV88+ghnHiCetFjfI8E5olvm4blf9E+IX9ddi6jgX25gUJfXsGiSgh1QKq
BAvWHX09Mi7dR1x+4jHTrMyC9LQzPu9OdBOFVlnaOXoseBnSsbMPdRDVU60X
jluwYIwtwv/KpJX4LKu2UcSfBR+CttYrzDYSnK7ZpS+SWGC+bfD2icg6wsxY
PupJGgseCfe7mkW/INJUKvcVXWUB72nevIspz4lNf9uoaTdZcNKw5E3l6xpC
KXuJcC9lgSTD4bNM2lPCpse7Z00rC/I8avfNj5URmc+pRQvtLDizZLZaqf0R
MXz3QgT5Iwtm9VbnZL99SHgE5Uh9GmKBy86AyOddpUQYX6f3418reKt9tiC7
e0Suidbfg2vZULxg++Zh/F3i4WPH7Fd8bOhz+XBHVvcO8XxTlJayIBsSuCzG
k+bziMGfjUFL4mzYuTr73FjRLUIwwXaidAcbGtZ560om3SASWgI6Fvex4ZbZ
Kw5XlavEKbOCOyXX2fDafNQoQTmGiCl/t0c4hw2rx2LHriRfJK6KTQ2fu80G
anFKb9z3C8TjX6oidvfZ8KGnqk/4cTQxlVif+K+WDdc19NhJE5GEW+tQ8IFR
NnCL3lcXjQojTqgtrK//woZUH4e4ewuhxLmbWx4p/mCD9K949plLoUSOn/fP
hT9sGPnPdnTTs1NEPw/t8P0lNtSo7uzdfSaEmAgWZQmungeXpHztNhRCUIf1
rketnQfxb5sEj/GFEAIPLnbtF5yHUdbJVOJVMLFFqDjw5cZ5MN0oFOlYFEzs
jHzPoygxD/pL7312XA0m9nybvnd18zykDy+GlcUHE//3jxb+/x/t/wDDcRoL

          "]]}, "Charting`Private`Tag#1"]}}, {}}, <|
    "HighlightElements" -> <|
      "Label" -> {"XYLabel"}, "Ball" -> {"InterpolatedBall"}|>, 
     "LayoutOptions" -> <|
      "PlotRange" -> {{-1.5707962626807608`, 1.5707962626807608`}, {0., 1.1}},
        "Frame" -> {{False, False}, {False, False}}, "AxesOrigin" -> {0, 0}, 
       "ImageSize" -> {360, 360/GoldenRatio}, "Axes" -> {True, True}, 
       "AspectRatio" -> GoldenRatio^(-1), "DefaultStyle" -> {
         Directive[
          Opacity[1.], 
          RGBColor[0.368417, 0.506779, 0.709798], 
          AbsoluteThickness[2]]}, 
       "HighlightLabelingFunctions" -> <|"CoordinatesToolOptions" -> ({
           Identity[
            Part[#, 1]], 
           Identity[
            Part[#, 2]]}& ), 
         "ScalingFunctions" -> {{Identity, Identity}, {Identity, Identity}}|>,
        "Primitives" -> {}, "GCFlag" -> False|>, 
     "Meta" -> <|
      "DefaultHighlight" -> {"Dynamic", None}, "Index" -> {}, "Function" -> 
       Plot, "GroupHighlight" -> False|>|>, "DynamicHighlight"]],
  AspectRatio->NCache[GoldenRatio^(-1), 0.6180339887498948],
  Axes->{True, True},
  AxesLabel->{None, None},
  AxesOrigin->{0, 0},
  DisplayFunction->Identity,
  Frame->{{False, False}, {False, False}},
  FrameLabel->{{None, None}, {None, None}},
  FrameTicks->{{Automatic, Automatic}, {Automatic, Automatic}},
  GridLines->{None, None},
  GridLinesStyle->Directive[
    GrayLevel[0.5, 0.4]],
  ImagePadding->All,
  Method->{
   "DefaultBoundaryStyle" -> Automatic, 
    "DefaultGraphicsInteraction" -> {
     "Version" -> 1.2, "TrackMousePosition" -> {True, False}, 
      "Effects" -> {
       "Highlight" -> {"ratio" -> 2}, "HighlightPoint" -> {"ratio" -> 2}, 
        "Droplines" -> {
         "freeformCursorMode" -> True, 
          "placement" -> {"x" -> "All", "y" -> "None"}}}}, "DefaultMeshStyle" -> 
    AbsolutePointSize[6], "ScalingFunctions" -> None, 
    "CoordinatesToolOptions" -> {"DisplayFunction" -> ({
        (Identity[#]& )[
         Part[#, 1]], 
        (Identity[#]& )[
         Part[#, 2]]}& ), "CopiedValueFunction" -> ({
        (Identity[#]& )[
         Part[#, 1]], 
        (Identity[#]& )[
         Part[#, 2]]}& )}},
  PlotRange->{{-1.5707962626807608`, 1.5707962626807608`}, {0., 1.1}},
  PlotRangeClipping->True,
  PlotRangePadding->{{
     Scaled[0.02], 
     Scaled[0.02]}, {0, 0}},
  Ticks->{Automatic, Automatic}]], "Output",
 CellChangeTimes->{3.910143405501232*^9, 3.9101438722110023`*^9, 
  3.91014431794757*^9, 3.910144373762788*^9},
 CellLabel->
  "Out[296]=",ExpressionUUID->"e2bad630-6e98-49c4-b111-1f87fcf1b0ba"]
}, Open  ]],

Cell[CellGroupData[{

Cell[BoxData[
 RowBox[{"Export", "[", 
  RowBox[{"\"\<gabor-orisel-sigma2overnu-kappa1.eps\>\"", ",", " ", "%"}], 
  "]"}]], "Input",
 CellChangeTimes->{{3.910144314730275*^9, 3.910144315436898*^9}},
 CellLabel->
  "In[297]:=",ExpressionUUID->"6c75b91d-8d3a-412c-9c42-9febfbafe6a7"],

Cell[BoxData["\<\"gabor-orisel-sigma2overnu-kappa1.eps\"\>"], "Output",
 CellChangeTimes->{3.9101443217081547`*^9, 3.910144375829118*^9},
 CellLabel->
  "Out[297]=",ExpressionUUID->"fee7dde0-0e99-40b7-9de9-c49ba99a4929"]
}, Open  ]],

Cell[CellGroupData[{

Cell[BoxData[
 RowBox[{"Plot", "[", 
  RowBox[{
   RowBox[{
    RowBox[{"simplevenampl", "/", "simplevenampl0"}], "/.", 
    RowBox[{"{", 
     RowBox[{
      RowBox[{"sigma1", "->", 
       RowBox[{
        RowBox[{"1", "/", "2"}], 
        RowBox[{"Pi", "/", "nu"}]}]}], ",", 
      RowBox[{"kappa", "->", "2"}]}], "}"}]}], ",", 
   RowBox[{"{", 
    RowBox[{"theta", ",", 
     RowBox[{
      RowBox[{"-", "Pi"}], "/", "2"}], ",", 
     RowBox[{"Pi", "/", "2"}]}], "}"}], ",", 
   RowBox[{"PlotRange", "->", 
    RowBox[{"{", 
     RowBox[{"0", ",", "1.1"}], "}"}]}]}], "]"}]], "Input",
 CellChangeTimes->{{3.910143932023548*^9, 3.910143933110014*^9}},
 CellLabel->
  "In[298]:=",ExpressionUUID->"8627a51c-4001-4ef8-8f62-f397fc7a1b3c"],

Cell[BoxData[
 GraphicsBox[
  InterpretationBox[{
    TagBox[{{{}, {}, 
       TagBox[
        {RGBColor[0.368417, 0.506779, 0.709798], AbsoluteThickness[2], 
         Opacity[1.], LineBox[CompressedData["
1:eJw1mnVUVV+wxxUBUZQWBFsRqR8ioEjIgGCikiqCiigIKnXp7gaR7pLulJLY
NChIlxh0XeDeS9wghHffWu/9c876nHX2OTPz3XvPzFr73GszdQOaffv2YaiX
/73fv8ekuH1uE9WR7on8ZMCATLkTgeH0Jvrv5yXhCSoLn1tK5OTZRFK1mheJ
VD718ZkyL+cmGuejcB8/hAGmzXbKFbZNtLupcfgelff0r2VSHyIGTAvJl8qE
3nSNh4ep4y80jA9SeUKWfb8O/SYSph1tvXwYA33Z7oVGNJvI2KAyJ4bKTRwE
HZtdCjpCuRDEzIiBUreXh7y2KMiu+59JBJXTlrsqQkkUZP0SVC8dwUCElox+
8hoFRXn+E++gsndLDmsBjoKc3A15bI9iwEb0OPqKpSCOg+20EkwY0GIgcg9P
UdDRYNalEWYM3LN60z79l4LWznJg61kwID3RZ7U6RkEpBjLrZawYOFlV2HNk
gIISDe8LdbBj4CjvKWeeHgp6kHjq5TwHBnY/BQryd1LQsstyKgcn1T9DI2/F
Zgoak7H7EHuc6t/AsJgaoqCkw8R1AjfVP7g18bKGgt7arkQ/OYGBdK7zMg5l
FNRCT5J9cBoDhu2/CMVpFOROh5Qnean2it9Pqk+mIBanyr0cPgzcTa5S7oqn
oPZrwvNu/BgQtI3MnA+nIA8Ov5fPhDGA41N5ftqLgvj//X5SLoGB8bC6Q8Ju
FOSi2nOUcA0DvbtClVJOFCSIIXFKSVHjO8zA9tiKguwrFa6QblDj5dPUHqhP
QeNpT+lO3aXasyZqHfuKggwJdV3f71PteZl8Pus5BREjfjH6PqTG65qTc5Mm
Ba000tMLaWDg3+xV8U0lqj+Lue7ndDHgdSsn6e1FCjrsV1zwwx4DDYEOqmfO
UdBQZXlWmTMGdvqUaUZPUpCiNIE9zx0Dli9xBvc4KOifmuvbbn8MvLYV/0/4
AAWZrG5tzMdhAHLqalYnyOjyxjsFswYMOOCDTXJ/k9GlQIGf5q0YqLj66syb
UTISVGP29PqOAZEmGs/BHjLCErqlpwapev66c7+ynox4VfLc7bAY2DrSP+qU
QEbnY6uunOC2gGsaaQFXY8iosHs1SvGMBVjEWsniwsmI9Y30iMtFC1i8yJWi
G0hGu8/3nRMRs4BRueeGNx3IKIbu6AfMAwuoMJ8jHtQiI/2FNFK0lwVgBrfY
wtnJyIa7j2nkgCVEqatoRzCTEd8oO+8coyXU9qZ9jmQkI7NTFx0OclgC/Y8H
ojEHyIjFHs/vzmsJCa1JDxPXSSgfkbXVb1tCR8VNv6wBEuqr6f/l8NEScBLR
Pdk9JKS8rTRQHmUJ7GVLnLmdJFTeV3iKNsUSXhZFZOQ3k5BqiCJxrNQS1rPm
mkrKSKhCU6DO8qclnI4N+FcTTkLP9upSXwtagRLXuFLdJxIyxK+2/JKwgneR
4kH1gSR03I1o+Q6s4Evob55GTxIydQ7vatK0gnsBItfbLEnozoHsejM3K7By
7Lfo1SChCN0Li62/rOD7C56FGXYSmlhYTKVPswaVZFnYYiYh7i8VfVtF1jA4
8TKK+QgJ8Y5+jaWrs4Y/b9KUpGmp73MaaOuOWAPhnfDnTxtEFLADH/iO2gCX
jZy29BARDYVvd3E724B+8OuuT1FEdIvSE/jUzBYWe7wuZIQRUXuYp6qGqy2Y
smY5fA0mIp0IO7F3n2zBNmKJf9aHiF5Y7nVOF9lCQJyVt7QtEWFpbvVzrdlC
caaP3OxTIpJb02uLdrSDf/W5xdLc1P89bOmYT7OHrrHLR7Y5iMhSiDDKUm0P
CaQvhjUsRDRo6tL+otseZEXQaVkGIkoZmaDT37QHh8SBoBvkDXRFf8X7kpoD
kBx3jOSHNpB6ikh+5UFHIFx/dO526AZabUt3tAtzggbNASf6jxsoZukzh1e+
E3wy1xpt89tACBWYfm1zApHs15/uuG0g42diz7O3ncCEy/bfXbMNVNQ8i/9k
6AxYYvJP5YcbyNRwcr31jgtMl66Gqh3aQDY0OZz9x9wggX7LQ5tuA/V5hdiV
8rrBE20aqzf7N9BxA6v/csTdoGM/+xPrzXU09TmVcUzNDQpVJXhiF9fR81xp
2oef3MAOZ5M68W0dfbt89Hc4kzscEdwpNQtYR2q3JsQ/nfGAVmfadDufddQk
qWdif8UDXPqORLp7rKOeE21XXRQ9YNXulG24wzraO1HBMGroAcPtcjKV79dR
mNzWz94SD/hs4N68e38dDY/c3KXc94Rrn+kHPzKuo1vjQ5flwr1AugfzTeHg
OtKeH9qLzPUCuX+/64k068hcQO0ge5MX3H5WlvNiaw1ps95JdV71gqesr1z/
W1xDsikqb06oe4Ode7Xgj7Y1RKv050wBjw9U6xm7H/FYQxoHhXB/vvtC/acR
mwbnNRQl83VVfd4XmupuGlvZryGzq41sxAN+8J2b++lv8zVErie0NN7wg7G+
VuF83TUk/ZGU5VXmB1sKZ0aVb6whyZzrHfgsf5A93y8SSFlFPooVx00rAiGF
nVFCY2MVaY/G6VqNBsIBOiWpE4RVdNRlSK9oKxC+z5cr5s2voleSx3+2QBBo
FcRqdQ6vogSOPAubriCwuq7nwVi+ijTkZSdlCR8h/xFhKBCzigxGNm3HroQA
i7zALw2TVST/UDTS8XYIWF55PXHi3Sqq9toLkNUJAWmOQWzeK+r4aZbG094h
0PGzcq9TZRXF35zJfTcWAjP6rgJHRFZRjAbDP6XAUDjpyOQchCUgjj2mTqeD
4fAu/TtX4hwBvbow8qzrdDhU/PApLZgiIDSao3rjWjiond2b7x4jION+kqiX
QTj4tOLVWTsJ6NqyyHRuazjgmfv4o/IIaHJzgNknKAKa0sMHk40JSCPuvlvv
1Shg7lYxKzYiIEbiYZp8tSh4TmY83KhPQIskomSRSRSQ73nB1HMCukGLi/sv
MwqE8Va5vA8J6N5a820W7miIlHrilvMfAd19ZPImiT4GehOuaL39g0dDe3c/
WdPEwb50s6g/g3h0nzOW4MMXB6J5BYOaXXj0+steQc/9OAipFlBTrMGjy5UN
7gwRcaA6fO7+2Vg8Kh5v9TorEA+9zGyyY5p4dN1ShlX8ZQL0eqydedSFQ3Xv
M08okJJgX4Doy9ZmHHqcucA7fS4ZRENNE2RrcOiFer9T+8NkCEnGHhfKxaGD
i+vhWpnJoFo7xcrgh0OR7qsfNP5LgV5i/4EmRRySyrjnwLuQAj1GZfNXa1aQ
8m53pZh9KvSPk1XlylaQ7g/vuPbQVBh+Ivv1dt4KMldwxLrkpsJvpdagp/Er
SJFg6PX4dypgz45csXdcQQKMGgFZCmlA+3PLsVZmBcnIv22nZ08H6Xs3WRRr
l9G+Bm7sVl8GyDX42Ct/WUaiA9rykvgMUJDsnNLIX0ZZDnfx8Ucy4e5FzXL9
hGV0PJh8dvxOJjze/1bbx2kZOWeWvVZvyATzav/0b7LLKC0i2oq7OgsyBfqu
q9Ytoe0P4woJnTlgdKmk0a18CVkQn/yNXckBwYuh90sKllAj+1xmC3MuFJ5V
e86WtIT2H+oNSdXMhUquPtdBlyV0l38rxXsiFzro+tq05JeQsd2xw8f358PS
ZK+mXjMWtdFn+K2+LYTC8eI/oTVYtHmur203uBDM/4S8bSrDorAQukvylYWw
MapqdyEdi3C7ipKvGIpgp6c3ftYLi4xX+GhPFhQBU33v1LvbWGTJyXFax60Y
RON6zS2+LaIkP8xDpsUS8HtgQ7PZsIjihOPOh9GUwsTuiQjXqkWE22d0Qepk
KXx6Y1gZlLWIxGi8762qlAJOePdfpvci+o+VMYapuhTykVDgL4VFdG526ei5
sDKgJqMMpa8L6Kq6t3nHq3JwixaW7CxZQE5xUoX7Xcth9F5/h1rOAjoc2vTo
TWI5+BaeWn4Zs4A2I6z0U8bKYc72i5i9zQJSk/kXR/+0AtIPT6ECsQUUdOmD
SM7TSjgnemOMM28e6Q+Ip9vbV8MD9cUokbR55IKZ/FAcVw12VpEat+Pn0Y1/
k2eZa6uhu2qlyzpwHuXxFk8r7VWDg0ISGvwwj3TuazVH+n6FQfW99DDhecT3
4HzhcnIN+Fg3mjEVzqEN9s5SE0IdlESbCPNlziG24svuC5z18Luae/FG0hyq
Hldr/3SjHsR2Ma9NgueQMrZGWT+wHsZ9zj/uMp1Dth0GggICCK7HeEoHXJ5D
JmYqiynXGgD79RYdfcksmtihlhtBjZAXWvndMnsWvXY1bn+W3gjGRgIhk8mz
qL/mQ5BjbSOsHDt6oi54Fh3ax1t8bKURCOaDolbGs4h3caQ9U6UJSHxvnk9d
mkUR7W6aKjzNQBPuVlafNIMYTm6+UWlrgeZ3a3bCUTNoLP2JLOdUC3jJ68vF
fZxBfvcTHHb+tQAd7s43a6cZZLpxze7StVZguMc8Lqw9g7598kzczGoFpr3E
w/HHZlB9L8EwObQNTnyo0bMNmkYCB65XYJw7IK6j4/ZRr2kUrHP9/peEDuDh
GxZKc5xGmZEJj7hqqTxJIHa/n0bHT2bNyG13wPGnfAF896YRe6bW1DHHb8Ch
GFo6RDeNurDlgXi373DkhOEBCdcpdH7go3l+RhfsfmfLIGAmkdEPLY3W3F5Q
i+Er53o/iZRLn9Aq1/VCuoF0q9zrSWTq5j4y3tML9/e9ng1Sn0SnVEQXrhF7
IepqyUUB8UmkaXG1I06+D/5LUcnU25hA4rkto1JjffDcOiir32YCbZ+NxPQf
HwBLOKL5jvwXXWUZ/kVpGoIq8R8NxPIxFDrQT8Ir/4Yi1rZirrphFBcX0xYd
NgmW0rEH5Mz6URx7Ts0Th1mQ9ta9u/C+C8WVjnXirizCN4pzxkvlLrSnM+F0
AhZByziBZkioC9185SGk8GARrDV+1jYud6LLT0NFbN8uQvE5jSvxpp2I/kCA
T2DcIlyqv83zyOI78vA58VhxPxY4yP8tl9l3IOKUUeDLDiykvX9wT1C7A3Vp
znR7DGJB7O/7zBTpDvTyubxj4gQWVFuzXn3cbkcWGxfqyilYCAw/N/TWuR11
ha3km/EvAY3osXpu9zYU3ckWSvZeArzRzidXvxa0dZN1u/P6MgwWXmF59LYF
/dRlTHRRWoavG29DTiq1IAXRmaMXVJfBy60vpHqvGTGFiGzLGy4DT0xm6LpN
M6J39dTrjlgGpXbVcEODJsQaHRPMs7IMMRczolRuNqCz/o+6h0NXwPnDGOfp
sw0o4ITJZmT8CrS+PiPycxuhlNvCx5UyVkDbYUOE3RIhLxr538ZVK+CdkyTq
q1ePJsi2krg/KzB2cF3cTK4WEQwS3yVdxIFnS7w0UCpR8qrHtf+ycLDQLRVu
UFWJosz8lPgKcfDo58hSoF0lirWMfMNUjgMeHHviKKUCvZNMSMprwkExV9Ae
ZrMc6X1bCz/+Bwd/3ju1pG+VoQ1WDShhwsNNa55TnV/LUKmJz61IDjxku1ZZ
rzqUoeBV7TBDHjxYRWzwyW2XUvuTmr7hi3g4XG/sP7Jdgs6MO+f9lcGD6fmv
CRxbRQg33K4ToI8HKUnSQz2HIvSW9XTOw3d4oH0gtlewVYjMDv8O3zXBQ7x1
rt6d7QKk1kx/UsAWDx0dcXwOO3loVkWCkuyHh/A/wyNtTnkoR3hFtCcIDy/X
2PzZ/+Ui92MZaCkED8QTgUv5/3LQpgJL/XIMHs6bORaP72ahkpZh3aPZeFjx
rNQTds1CBtcDjTLz8FAVs85mv5eJqi13/ISL8KDS9MGabV8mCrpatbFXjgen
Y8+lb+1PR3fQ3eqmJjzcEYxZCnVPQ07GoQ3NrXhgg8GEv/vTkMtYWW5JBx5y
jB7s2dKkoofx88ya3XgYrpFtyT2QguqGT7mXjuLhpP3rv2tHktGjQhcepl94
CHJQlghhS0Kx+22Fnv7BwwfnUxPfTyUg1Rmr1JJJPIy50F8zuhCPSofJe03T
eLjvhg+kE4hDPvxHWxpn8SDo2SgpLxGDeBZtzH0X8RDnlfvxj1Q0qp95p/Zo
iaqHT/i0A0QhJivhAJoVPGD9DD6V34+g5stlohgBD9oBj2bVVcPRvGj++aJV
PHwPlJQhPA5DD/vq4o6vU/0JPjQvqBeCVJ4s65UR8SB2dtY+5Ecwkm3G5c2Q
qP5fqLzYORqEcoqYJA9Q8LB20b+PbiYAbdnx7GfexEMfv46zPN4PFYvQMTBs
4aFY6D8Bxy0fdDxu7h6OyiEie4PldN7IU2m7pXEbD+ZX+twILJ7oj3O6rccO
HlQl0oSFTrqjyNdGr0T/4UHXFFvc+cgFwcSqcyeVT1sFMygYOCCaGpYejV08
/LUXe1XhaINeh1arf6NyoutwpVCYBZKZoGMQ3qPqfZh4+qaaCYqjk8A5UlmS
80a3sIsBmlTMoq2m8gfFw9siT3RQYPP8/Wkq936RKGN4dQcdj0xt2KLyoFW+
nFjJZdhXmmOwR+VE21uLqgka4PtvXWqVyqrF2q03PuvBklLijV4q96WzcWpY
vYNYuTnzBCrnPDAQ/5JmDqP+EoOPqYy93fhL7qMVTOazGe1Q7RVUOOX1zcYO
nrGL/hdC5Q8y9sKar5zgNaMeLyuVh+Pev8dT+75bzUmPXKn+k6Jj6r9we4Dv
rYMFY9R4cUa2sTkwUfsm6z/yF6gsGbbxFg74wOND/ozPqPHV+nS+hpbiC+G+
UUxO1PjbBakyf1/2B3WoVA6i6lXlk1+pOfwRXr0pcrQi42HUc4yRp/MTrPN+
tnhA1dtJnrYYPx4CdLVjeazU+ZB4Q4y2fDAMTmJWcG/W8CAie6+Qqycc2tnp
dwnU+VUv/UrL4VsExHjMPvuAp+ojGZwP9VHwKekQLf8ydX+4lvEktSoauoZK
tN5j8bArUbuPriwGOobn6eMWqPqKYTW/Z8XBx2uaLo0zVP2Fb//TDE2CLG6n
W1d+40E2JjOYlJIMsrTdPnk/8XDE4wDLA60UOKYZu808gofFlTefVww/w0mm
jujoPjyktvK2iPqmAUNT0KNU6voN2R4M2s+cDuOHNf+aUte3yxXvx/1R6cDB
TRi+iPCgkzg7Z5mZAeBPOatRhQcO68xDla1Z0LzLT87LwQNN3pN+34fZcGrr
VF5XBh4IE/TxWkPZgGm1OTT6GQ8/HhgKb83kQLZ9/mJhLB58ePlVbtDmwwcx
svxL6n62s6j5Xe9cMfjTxQt16eFhnbZA5L5BMXx9mSuQ8Jw6P87QhYvlFMNV
nhq7p0+pejwu1zlwpQSKr/VKhTzAQ3njsZV0+VK46X/yM+M1ajxjh5kXdL+A
xIqh7lU6PBh8EbHqTfsCM5IXDBt2cfC8x2e0av4LbAp4hUtScKBMJ/nZ36wc
1E03I7BYHPBjosWEXCvgmCHDuH4PDibvaj02TaqCyzglyaoIHMjNOun9+FMF
r5QH3EM+4iDO/bOJ8KlqmAo7/ULLBwfqX7He2PhquGGU86/CFgdNQs4Vb2O/
Qq3OikXJMxykMqVy6UbUgv+vb0tZPDgQwxKXL91qgK8xIyb01Pz46jqD5Yh+
A0SbJfxY8V2BYB+eTR+vBpDINi5sc1kB7Hmgm2tugNbAT5IPjVcgVcfvVPrN
RmilSCkX3V4B9h88j87KN8GIjsnIMGUZNoqg6LhMCxwd1XMQ01iGLiEZNvMX
LeA7ojjpdWcZ0rKuWbe7tkBeMO9qh8wyqCf/J2PT0gJu9UGmfLzLUBJ8on3g
YSuIrY1HSW0sgakJ+W/wqzaw6U4LGQ5dgnnBIiY6nw5wHx1iSGrGwljGadPV
3i54IjPy68zBRXA0rbn7OLkfdI2aS7IfzYJWyuWnCR+HYf3K1GWuukl46/uN
Zrx3DF5eHmmtPvMbmr2EhII6/0IuvfGS1v5hkN6LTOH79RfeTJ1uOrE0BKX2
+zgbsX/BIpq0uDw4BKmmQ/tIh8ZBJD309tfsIfDQch3WvTsOqdIWf/erDcFN
4QF38dZx0OXPtriXPggT724Ym+hOQEbGp46xxwPwknW2iePZJOS+n9nImO0F
2rjBjUC9SVD8xLPl29cLuedb+A68n4SAL/yJjtT6kyyeFrDqMAm6hNbK6Mhe
CHmip96dMAkuAv4cabd7oTn+z6TvxCTMF93WOaTVA/x8w/u2DacgMem/U/UH
f0B3YauYhfkUnJcSYpmY7gJryXL9RbspeFBMa8fb0AVNdyM6RvynwIL1kwuH
fRfofFAP+ZI3Balvqm6FLHdCcHH3GVP8FBBu7DCv/PwO69LtcpM200AeO547
86MD2jSKb7W7TINOePv558UdEGMc+6DAZxrW/A9LEcI6QC7pg7Z91DQ8rJU8
YqrVAQH7WWxYK6ZhkiN2oX6mHc53aBUoEKdBKvHQbg5NO6g9xp5ItZwBngHr
SiWNVuA1HTjv5zgDSZJ66KpUK5B8agVMPWcgMulGhsKZVkioCpaUDp+BN7NX
f+QstcDCCXGN/tIZMGUQ+lXtTZ1XU44BNGszQLx9/kxnfTMUmR3dfG0+Cx2f
C2PllZpgeUCUvGY3C4S4swZeQk0geF2T6OE+C+I0MzqzbE2Qvi9+NTVsFlrf
TVruTjZCXCg/durLLKiNPpwLcG8ErzLFX683Z2H8X4b5ZmsDaJPt6157zIFE
0cnsM+31EK2TWLMWMAfl79k/xyfUwyBqqPYIn4Mzcu6qDyzqQcXvYEVq+hwM
X1jjUT5dD0rckYVTbXPgafbrcbVdHVyWKU5+zTgPypnfmEQla4HWdc79dcQ8
NNeJv1b8WQ2mlgce6yXMw+GyTf3XldUwaniW/1X6POh+odfOjayGfFXt7hdf
5sFr9p73F/Vq0DzfzfNscB7Kbxz+XtBdBWmt5WUqHAtgfUPbjL27Em4e8Z6V
jViAJ7Ke21mL5ZC/L7VKJmEBBHPXnyZ2lQMnsT5QOn0BRP8IH6osKgfsH8qV
618WoKdX4OcTm3IIKzJ2ER9cgN2uFFklunKYUtfkEuRYhMkKxbwKgS/gHnvh
HlfEIoiltvDSBJWC8MGMnZX4RSi7IM5cbVkKo1Z8xS1pi2Cy15YdrFMKIqoC
XBZliyBzOcUoUqgUxugvz3b1LwIjri726I8SkLCSdvdgxcLV64urQcdKYO6R
WvVKMBa6WOxSftoWQWhtv3FLFBZUCvfL2D8qAllBzbPxSVh45Thr+uhiEYTR
PfW9W4iFg2/ffIkZKASoff447QcWvA37pTPFCiFGwGhV68gSlO77NYXZygdl
WleBFv8luOYtUyVVlAuv6qQHlcKW4LG+519e/1ywsSG5tMYtgQvNWO7tN7mQ
umAy2Ja3BL5/CGf/O54LlK7nrt9+LAHzy55dZ68cSI+UHupmXYZL2S2CG2+z
YYeP5PYzdhl8EsSv6KtlAttEiZB26jKwvggOT72SCZdiTYbHcpeBQU7kAzNb
Jqgzzgr9rlmGj5mqXpYDGZCNHxj++2cZVm4Llr7UyoDHVSXCM+dWIIjh79ug
9+lQeM9kFJezAnGFRWcLClOBEHZe62/JCrhBCeOhqFQQ+z0y8qN6BTzG2i76
OqdChenNkfxvK9DLTJZcfJAKKJxr+P3iCuAfDLLLr3yG3j+NA3P8OJin67zO
LvEZ1jGcPX+pfVGsOab0WWkyXKvpfNRdhIMXfoUiW37JYEfr3l1XiQNZyx9o
UDcZdqKWfiS04yC31wR3jSkZaGsburTncaAtwyiaZZIEnPQfvg/z4aF1ef8q
8VoiXI9Drd3UvB/bZzCjvhoHMyJFskaFeJgvOOnf3BkHoc1JZfsr8VA6W/XT
JDMOsMvOnyWofcKdv+/+M30eBwkg6xxHrXvuJnx35uiMBTeL5zxlXAQoPS3H
U1waA7NcP/tcnhNgxv+qw3Z2FMhOqX7sfEWg9h0dbPQBURCW33H3uAEB2kQf
RMp/iAI5hSpUYkKAExlPpZVEoiDmfXTBjAsBeJSX77pURML9usf+9z8ToKQ+
ctCtJwIKX/fLc84R4MsHm7SVc+GQ8c5p+RGWABd/XfdbYAiHBHO+GF8cAf41
Psg/RAiDABcHPIVEgIWHh3rq6sPAIO580q+Dq9B+1VZr/gW1Duy32E4RWIUX
pRZ3mNNCIUCBvULIZBU2Hp1zl78TAu536/T0Matwi4V/JE4sBOxUDI8mWq/C
dxO2KY7TIfD2RY0+k8sqlOu/K+7GfgIF+zfsq8GrIC8qJb9f+RNQisvMK4pX
ob7LO6mKMxjentUUUthYhedPe5TofwaCJd5B4QplFfw6inQVqgOpefzz03M7
q1A2PCScGxsI8c/xnvtp16BpNun3AZ1A6I0J+N3IvgZHKp4m9I4HgBRr48eb
4mtwr5+HKXbVH47QiBAULdbAMF2746aEH3D3adJL2KxBLGparOP2A74Ux5O8
Dmvg3VPyWHfPFxTkvt2l9ViDPjqLqxydvmDjoP+5JXQNTK10QF7fF8bX4tRv
laxB6ppjp2WiD5ROHyy/TaDaM2MJWAFvsBrtbAvcWIMHdv/14Fm9QfLHp9Fe
yhqUc6xzntjygtoKrh3t/evAZaqzOPndC1r9Lymasa2D9K6NkaCpF4xevtMX
LbEOig6n39vUeMKuo8/Kgt06uBrQLPuZeUCD+f29/5zXofBC7cRvHQ/wNGBi
tXRfh89HtQ+q3vUABpUoiX/+6/DStkYk/JwHsJ7PdGSNX4cRrs0h3yF34O1o
PSRdtw78hqObNIrucJ+Dji9w/wYYJ3ius4m7wYW+W6m+dBuQfPvuFwZqn7Lz
0ee016EN+P1t5cCxY25QcJCBy5l1A/KfiGZN4lyBZfswg9m5DVhukix94+AK
Q5MsWHWFDTBjtXZ0iXWBV0UnC3ncN6Dow5NSZ5ITSBm/EOTy3gCHfcHv4v84
AZtAUia7P/X7R+4IjLc4QXPqmeQjoRtwfvYOaSTcCfiizofspmzARaVQJX9x
J1hy4reYatiAkQ952cjeEWzuS1zL3UeE63mPT4ifdQC8YlZqGC0RFsbOVpw4
4gBGN3iYHRmIYN0w+OACxR50RPctKLMQ4ZenSF9wrz3Ic3bFrpwhQvDA4a1+
D3tgnHrzTxSI8Ny9uwa3bAcp9uEtlc5EKDibMGY7bAvclvRXUtyJsPLwqi+l
1RbCjO0T/byJ8L6zsDa83Ba8dXVtnn0kQiPv75vckbbw/pYQ/3YCEWo9OR68
eGwLEqzNgXK1RDguIuJaOGYD37LX1Fu3iPD9o8yTHLI1UNppamj2iHB580bL
6UVr4JtnuyB/gAR/tK5eLhqzBo+L4utfGUkQs/nC/my9NcimWoYXnyTB1UDy
MwUfayiO3xiIlyPB5QCpjVcnrOHvV1rZnzdJ8GiTVt+WyRqOjnGkc94hgce3
t1OZ+63h/fGrVqEqJGgMToxWXbAC3khrDt9XJGBVtfjWWWEFMcEkTQsPEvAu
6krc07KCtgL6uiIfEvAf6XKffmAFxC7OiysBJMjY+igYqWBFzR+SRMNwEqxU
zfHLCVnBET/byBfpJOggep9N37MEN3fK0N02EpgZz8/l5luCkdXWkzOHyZA/
7NBKx2UJBTq+AhxMZDjDEft7lckS1m5y7DCwkWFk580Ent4SHFlFPq9xkyE5
/ob5ObIFBBfqLbUKkCFFz4Lh2agFlC90uBrfI4Mui+69o0kWsNXzWF3vIRkK
RkGSNdoC5CqneJ+okYEGxQryhVhAh/fON3hGhpeGccseHhbw+7woB/s7Mtxh
uYOhN7IAmhfR2dV+ZOr61vIWvGYBd5R4HQuDyJDYVDd0XdQCgoRKHqaFkCHt
DdPbp4IWcGzr+1pQDBns1B25W09bAH/0ruyrbDJUGWZH6zFYwKM+gz76DjJk
0J6ojvyLgfCqtbTtTjJs4i7Spv3EwGiyqw2hhwxJCfqLaBADeqaxJ8ZGyCAd
fPMFfycGrBh/GBTMk0FC3Gm5tAoD8bcktjQOUqC/sownKwoDuQVPo+sZKXDp
wNpZiTAMVB1zlBBgoUDdhTTcwEcMDM82mu4ep8Cu1G6FsjcGWHxUprMFKXDs
b8c0jzUGzuAs3NgvUyCoPOzIDQwGRJ5EnXIRp8DPl3GFGBMMKPP9eaohS4Fr
zyOk2d5iwKftfde/hxTQThVwv6yFgUiR4HdG6hTw7E11n9HEQHpUCf3AEwpc
x4hW5alhoPEtRT5blwJMVaI55soY2KH3KVfHUEC6qKdnADDAaJajXmdNgSSr
ti/cNzDAM9KFv+RAgaG3HtEYaQxIZrEL/vOgQGGY2o2nVzFgcedzUlYEBZDi
kP6mEAbci1pk2GIpcHifemi3AAZCuBZGnRIpcEuY+LH8EgYK5kXY1TMp4CdF
O1N1AQO1KurFtbkUEOCnlRg6h4HvldYPLxVRQMVHXeHAWQws+Nb67lRSoJmz
zyPiJAbI+HFew1oKjL2eLSTzYIBe60BTXwMFiFIsfsbcGLjAf38n8xsFjA7L
iQdyYkAsxCSWtZsCwrmWuxLHMCBPCbnm1E+B3KMX3xHYMfCyY8Rc7RcF3q8J
siawYsBEdPto7TgFOA327gaxYMAp5nQe3wwFyCYqx4KZMRCw7+bd0AUKMGOb
LD8zYSDWyGB2e5kCOEmh121HMZDd6+fxdpUa7yuef3eOYKDiev6ZPiIFsnnx
c0pUbk3pqZXZosBEb619EiMGBhnWn2XuUqDz5ZvIQ1SeNucksxzYhIwXntd9
DmNgbVQqwvHgJnytn9PjoPI+hRdX5hg3IavPjeXLIQww57h1q7Jsgo+CqaIB
lU+zpn+o4dgEHjbi5iUqC9u3M/Bxb0JOopf4zv+eb5vEZoSc2oTQ8HL8JJX/
7/wb/P/5t/8BFCo7eQ==
          "]]},
        Annotation[#, "Charting`Private`Tag#1"]& ]}, {}},
     {"WolframDynamicHighlight", <|
      "Label" -> {"XYLabel"}, "Ball" -> {"InterpolatedBall"}|>}], 
    DynamicBox[(Charting`HighlightActionBox["DynamicHighlight", {}, 
      Slot["HighlightElements"], 
      Slot["LayoutOptions"], 
      Slot["Meta"], 
      Charting`HighlightActionFunction["DynamicHighlight", {{{{}, {}, 
          Annotation[{
            Directive[
             Opacity[1.], 
             RGBColor[0.368417, 0.506779, 0.709798], 
             AbsoluteThickness[2]], 
            Line[CompressedData["
1:eJw1mnVUVV+wxxUBUZQWBFsRqR8ioEjIgGCikiqCiigIKnXp7gaR7pLulJLY
NChIlxh0XeDeS9wghHffWu/9c876nHX2OTPz3XvPzFr73GszdQOaffv2YaiX
/73fv8ekuH1uE9WR7on8ZMCATLkTgeH0Jvrv5yXhCSoLn1tK5OTZRFK1mheJ
VD718ZkyL+cmGuejcB8/hAGmzXbKFbZNtLupcfgelff0r2VSHyIGTAvJl8qE
3nSNh4ep4y80jA9SeUKWfb8O/SYSph1tvXwYA33Z7oVGNJvI2KAyJ4bKTRwE
HZtdCjpCuRDEzIiBUreXh7y2KMiu+59JBJXTlrsqQkkUZP0SVC8dwUCElox+
8hoFRXn+E++gsndLDmsBjoKc3A15bI9iwEb0OPqKpSCOg+20EkwY0GIgcg9P
UdDRYNalEWYM3LN60z79l4LWznJg61kwID3RZ7U6RkEpBjLrZawYOFlV2HNk
gIISDe8LdbBj4CjvKWeeHgp6kHjq5TwHBnY/BQryd1LQsstyKgcn1T9DI2/F
Zgoak7H7EHuc6t/AsJgaoqCkw8R1AjfVP7g18bKGgt7arkQ/OYGBdK7zMg5l
FNRCT5J9cBoDhu2/CMVpFOROh5Qnean2it9Pqk+mIBanyr0cPgzcTa5S7oqn
oPZrwvNu/BgQtI3MnA+nIA8Ov5fPhDGA41N5ftqLgvj//X5SLoGB8bC6Q8Ju
FOSi2nOUcA0DvbtClVJOFCSIIXFKSVHjO8zA9tiKguwrFa6QblDj5dPUHqhP
QeNpT+lO3aXasyZqHfuKggwJdV3f71PteZl8Pus5BREjfjH6PqTG65qTc5Mm
Ba000tMLaWDg3+xV8U0lqj+Lue7ndDHgdSsn6e1FCjrsV1zwwx4DDYEOqmfO
UdBQZXlWmTMGdvqUaUZPUpCiNIE9zx0Dli9xBvc4KOifmuvbbn8MvLYV/0/4
AAWZrG5tzMdhAHLqalYnyOjyxjsFswYMOOCDTXJ/k9GlQIGf5q0YqLj66syb
UTISVGP29PqOAZEmGs/BHjLCErqlpwapev66c7+ynox4VfLc7bAY2DrSP+qU
QEbnY6uunOC2gGsaaQFXY8iosHs1SvGMBVjEWsniwsmI9Y30iMtFC1i8yJWi
G0hGu8/3nRMRs4BRueeGNx3IKIbu6AfMAwuoMJ8jHtQiI/2FNFK0lwVgBrfY
wtnJyIa7j2nkgCVEqatoRzCTEd8oO+8coyXU9qZ9jmQkI7NTFx0OclgC/Y8H
ojEHyIjFHs/vzmsJCa1JDxPXSSgfkbXVb1tCR8VNv6wBEuqr6f/l8NEScBLR
Pdk9JKS8rTRQHmUJ7GVLnLmdJFTeV3iKNsUSXhZFZOQ3k5BqiCJxrNQS1rPm
mkrKSKhCU6DO8qclnI4N+FcTTkLP9upSXwtagRLXuFLdJxIyxK+2/JKwgneR
4kH1gSR03I1o+Q6s4Evob55GTxIydQ7vatK0gnsBItfbLEnozoHsejM3K7By
7Lfo1SChCN0Li62/rOD7C56FGXYSmlhYTKVPswaVZFnYYiYh7i8VfVtF1jA4
8TKK+QgJ8Y5+jaWrs4Y/b9KUpGmp73MaaOuOWAPhnfDnTxtEFLADH/iO2gCX
jZy29BARDYVvd3E724B+8OuuT1FEdIvSE/jUzBYWe7wuZIQRUXuYp6qGqy2Y
smY5fA0mIp0IO7F3n2zBNmKJf9aHiF5Y7nVOF9lCQJyVt7QtEWFpbvVzrdlC
caaP3OxTIpJb02uLdrSDf/W5xdLc1P89bOmYT7OHrrHLR7Y5iMhSiDDKUm0P
CaQvhjUsRDRo6tL+otseZEXQaVkGIkoZmaDT37QHh8SBoBvkDXRFf8X7kpoD
kBx3jOSHNpB6ikh+5UFHIFx/dO526AZabUt3tAtzggbNASf6jxsoZukzh1e+
E3wy1xpt89tACBWYfm1zApHs15/uuG0g42diz7O3ncCEy/bfXbMNVNQ8i/9k
6AxYYvJP5YcbyNRwcr31jgtMl66Gqh3aQDY0OZz9x9wggX7LQ5tuA/V5hdiV
8rrBE20aqzf7N9BxA6v/csTdoGM/+xPrzXU09TmVcUzNDQpVJXhiF9fR81xp
2oef3MAOZ5M68W0dfbt89Hc4kzscEdwpNQtYR2q3JsQ/nfGAVmfadDufddQk
qWdif8UDXPqORLp7rKOeE21XXRQ9YNXulG24wzraO1HBMGroAcPtcjKV79dR
mNzWz94SD/hs4N68e38dDY/c3KXc94Rrn+kHPzKuo1vjQ5flwr1AugfzTeHg
OtKeH9qLzPUCuX+/64k068hcQO0ge5MX3H5WlvNiaw1ps95JdV71gqesr1z/
W1xDsikqb06oe4Ode7Xgj7Y1RKv050wBjw9U6xm7H/FYQxoHhXB/vvtC/acR
mwbnNRQl83VVfd4XmupuGlvZryGzq41sxAN+8J2b++lv8zVErie0NN7wg7G+
VuF83TUk/ZGU5VXmB1sKZ0aVb6whyZzrHfgsf5A93y8SSFlFPooVx00rAiGF
nVFCY2MVaY/G6VqNBsIBOiWpE4RVdNRlSK9oKxC+z5cr5s2voleSx3+2QBBo
FcRqdQ6vogSOPAubriCwuq7nwVi+ijTkZSdlCR8h/xFhKBCzigxGNm3HroQA
i7zALw2TVST/UDTS8XYIWF55PXHi3Sqq9toLkNUJAWmOQWzeK+r4aZbG094h
0PGzcq9TZRXF35zJfTcWAjP6rgJHRFZRjAbDP6XAUDjpyOQchCUgjj2mTqeD
4fAu/TtX4hwBvbow8qzrdDhU/PApLZgiIDSao3rjWjiond2b7x4jION+kqiX
QTj4tOLVWTsJ6NqyyHRuazjgmfv4o/IIaHJzgNknKAKa0sMHk40JSCPuvlvv
1Shg7lYxKzYiIEbiYZp8tSh4TmY83KhPQIskomSRSRSQ73nB1HMCukGLi/sv
MwqE8Va5vA8J6N5a820W7miIlHrilvMfAd19ZPImiT4GehOuaL39g0dDe3c/
WdPEwb50s6g/g3h0nzOW4MMXB6J5BYOaXXj0+steQc/9OAipFlBTrMGjy5UN
7gwRcaA6fO7+2Vg8Kh5v9TorEA+9zGyyY5p4dN1ShlX8ZQL0eqydedSFQ3Xv
M08okJJgX4Doy9ZmHHqcucA7fS4ZRENNE2RrcOiFer9T+8NkCEnGHhfKxaGD
i+vhWpnJoFo7xcrgh0OR7qsfNP5LgV5i/4EmRRySyrjnwLuQAj1GZfNXa1aQ
8m53pZh9KvSPk1XlylaQ7g/vuPbQVBh+Ivv1dt4KMldwxLrkpsJvpdagp/Er
SJFg6PX4dypgz45csXdcQQKMGgFZCmlA+3PLsVZmBcnIv22nZ08H6Xs3WRRr
l9G+Bm7sVl8GyDX42Ct/WUaiA9rykvgMUJDsnNLIX0ZZDnfx8Ucy4e5FzXL9
hGV0PJh8dvxOJjze/1bbx2kZOWeWvVZvyATzav/0b7LLKC0i2oq7OgsyBfqu
q9Ytoe0P4woJnTlgdKmk0a18CVkQn/yNXckBwYuh90sKllAj+1xmC3MuFJ5V
e86WtIT2H+oNSdXMhUquPtdBlyV0l38rxXsiFzro+tq05JeQsd2xw8f358PS
ZK+mXjMWtdFn+K2+LYTC8eI/oTVYtHmur203uBDM/4S8bSrDorAQukvylYWw
MapqdyEdi3C7ipKvGIpgp6c3ftYLi4xX+GhPFhQBU33v1LvbWGTJyXFax60Y
RON6zS2+LaIkP8xDpsUS8HtgQ7PZsIjihOPOh9GUwsTuiQjXqkWE22d0Qepk
KXx6Y1gZlLWIxGi8762qlAJOePdfpvci+o+VMYapuhTykVDgL4VFdG526ei5
sDKgJqMMpa8L6Kq6t3nHq3JwixaW7CxZQE5xUoX7Xcth9F5/h1rOAjoc2vTo
TWI5+BaeWn4Zs4A2I6z0U8bKYc72i5i9zQJSk/kXR/+0AtIPT6ECsQUUdOmD
SM7TSjgnemOMM28e6Q+Ip9vbV8MD9cUokbR55IKZ/FAcVw12VpEat+Pn0Y1/
k2eZa6uhu2qlyzpwHuXxFk8r7VWDg0ISGvwwj3TuazVH+n6FQfW99DDhecT3
4HzhcnIN+Fg3mjEVzqEN9s5SE0IdlESbCPNlziG24svuC5z18Luae/FG0hyq
Hldr/3SjHsR2Ma9NgueQMrZGWT+wHsZ9zj/uMp1Dth0GggICCK7HeEoHXJ5D
JmYqiynXGgD79RYdfcksmtihlhtBjZAXWvndMnsWvXY1bn+W3gjGRgIhk8mz
qL/mQ5BjbSOsHDt6oi54Fh3ax1t8bKURCOaDolbGs4h3caQ9U6UJSHxvnk9d
mkUR7W6aKjzNQBPuVlafNIMYTm6+UWlrgeZ3a3bCUTNoLP2JLOdUC3jJ68vF
fZxBfvcTHHb+tQAd7s43a6cZZLpxze7StVZguMc8Lqw9g7598kzczGoFpr3E
w/HHZlB9L8EwObQNTnyo0bMNmkYCB65XYJw7IK6j4/ZRr2kUrHP9/peEDuDh
GxZKc5xGmZEJj7hqqTxJIHa/n0bHT2bNyG13wPGnfAF896YRe6bW1DHHb8Ch
GFo6RDeNurDlgXi373DkhOEBCdcpdH7go3l+RhfsfmfLIGAmkdEPLY3W3F5Q
i+Er53o/iZRLn9Aq1/VCuoF0q9zrSWTq5j4y3tML9/e9ng1Sn0SnVEQXrhF7
IepqyUUB8UmkaXG1I06+D/5LUcnU25hA4rkto1JjffDcOiir32YCbZ+NxPQf
HwBLOKL5jvwXXWUZ/kVpGoIq8R8NxPIxFDrQT8Ir/4Yi1rZirrphFBcX0xYd
NgmW0rEH5Mz6URx7Ts0Th1mQ9ta9u/C+C8WVjnXirizCN4pzxkvlLrSnM+F0
AhZByziBZkioC9185SGk8GARrDV+1jYud6LLT0NFbN8uQvE5jSvxpp2I/kCA
T2DcIlyqv83zyOI78vA58VhxPxY4yP8tl9l3IOKUUeDLDiykvX9wT1C7A3Vp
znR7DGJB7O/7zBTpDvTyubxj4gQWVFuzXn3cbkcWGxfqyilYCAw/N/TWuR11
ha3km/EvAY3osXpu9zYU3ckWSvZeArzRzidXvxa0dZN1u/P6MgwWXmF59LYF
/dRlTHRRWoavG29DTiq1IAXRmaMXVJfBy60vpHqvGTGFiGzLGy4DT0xm6LpN
M6J39dTrjlgGpXbVcEODJsQaHRPMs7IMMRczolRuNqCz/o+6h0NXwPnDGOfp
sw0o4ITJZmT8CrS+PiPycxuhlNvCx5UyVkDbYUOE3RIhLxr538ZVK+CdkyTq
q1ePJsi2krg/KzB2cF3cTK4WEQwS3yVdxIFnS7w0UCpR8qrHtf+ycLDQLRVu
UFWJosz8lPgKcfDo58hSoF0lirWMfMNUjgMeHHviKKUCvZNMSMprwkExV9Ae
ZrMc6X1bCz/+Bwd/3ju1pG+VoQ1WDShhwsNNa55TnV/LUKmJz61IDjxku1ZZ
rzqUoeBV7TBDHjxYRWzwyW2XUvuTmr7hi3g4XG/sP7Jdgs6MO+f9lcGD6fmv
CRxbRQg33K4ToI8HKUnSQz2HIvSW9XTOw3d4oH0gtlewVYjMDv8O3zXBQ7x1
rt6d7QKk1kx/UsAWDx0dcXwOO3loVkWCkuyHh/A/wyNtTnkoR3hFtCcIDy/X
2PzZ/+Ui92MZaCkED8QTgUv5/3LQpgJL/XIMHs6bORaP72ahkpZh3aPZeFjx
rNQTds1CBtcDjTLz8FAVs85mv5eJqi13/ISL8KDS9MGabV8mCrpatbFXjgen
Y8+lb+1PR3fQ3eqmJjzcEYxZCnVPQ07GoQ3NrXhgg8GEv/vTkMtYWW5JBx5y
jB7s2dKkoofx88ya3XgYrpFtyT2QguqGT7mXjuLhpP3rv2tHktGjQhcepl94
CHJQlghhS0Kx+22Fnv7BwwfnUxPfTyUg1Rmr1JJJPIy50F8zuhCPSofJe03T
eLjvhg+kE4hDPvxHWxpn8SDo2SgpLxGDeBZtzH0X8RDnlfvxj1Q0qp95p/Zo
iaqHT/i0A0QhJivhAJoVPGD9DD6V34+g5stlohgBD9oBj2bVVcPRvGj++aJV
PHwPlJQhPA5DD/vq4o6vU/0JPjQvqBeCVJ4s65UR8SB2dtY+5Ecwkm3G5c2Q
qP5fqLzYORqEcoqYJA9Q8LB20b+PbiYAbdnx7GfexEMfv46zPN4PFYvQMTBs
4aFY6D8Bxy0fdDxu7h6OyiEie4PldN7IU2m7pXEbD+ZX+twILJ7oj3O6rccO
HlQl0oSFTrqjyNdGr0T/4UHXFFvc+cgFwcSqcyeVT1sFMygYOCCaGpYejV08
/LUXe1XhaINeh1arf6NyoutwpVCYBZKZoGMQ3qPqfZh4+qaaCYqjk8A5UlmS
80a3sIsBmlTMoq2m8gfFw9siT3RQYPP8/Wkq936RKGN4dQcdj0xt2KLyoFW+
nFjJZdhXmmOwR+VE21uLqgka4PtvXWqVyqrF2q03PuvBklLijV4q96WzcWpY
vYNYuTnzBCrnPDAQ/5JmDqP+EoOPqYy93fhL7qMVTOazGe1Q7RVUOOX1zcYO
nrGL/hdC5Q8y9sKar5zgNaMeLyuVh+Pev8dT+75bzUmPXKn+k6Jj6r9we4Dv
rYMFY9R4cUa2sTkwUfsm6z/yF6gsGbbxFg74wOND/ozPqPHV+nS+hpbiC+G+
UUxO1PjbBakyf1/2B3WoVA6i6lXlk1+pOfwRXr0pcrQi42HUc4yRp/MTrPN+
tnhA1dtJnrYYPx4CdLVjeazU+ZB4Q4y2fDAMTmJWcG/W8CAie6+Qqycc2tnp
dwnU+VUv/UrL4VsExHjMPvuAp+ojGZwP9VHwKekQLf8ydX+4lvEktSoauoZK
tN5j8bArUbuPriwGOobn6eMWqPqKYTW/Z8XBx2uaLo0zVP2Fb//TDE2CLG6n
W1d+40E2JjOYlJIMsrTdPnk/8XDE4wDLA60UOKYZu808gofFlTefVww/w0mm
jujoPjyktvK2iPqmAUNT0KNU6voN2R4M2s+cDuOHNf+aUte3yxXvx/1R6cDB
TRi+iPCgkzg7Z5mZAeBPOatRhQcO68xDla1Z0LzLT87LwQNN3pN+34fZcGrr
VF5XBh4IE/TxWkPZgGm1OTT6GQ8/HhgKb83kQLZ9/mJhLB58ePlVbtDmwwcx
svxL6n62s6j5Xe9cMfjTxQt16eFhnbZA5L5BMXx9mSuQ8Jw6P87QhYvlFMNV
nhq7p0+pejwu1zlwpQSKr/VKhTzAQ3njsZV0+VK46X/yM+M1ajxjh5kXdL+A
xIqh7lU6PBh8EbHqTfsCM5IXDBt2cfC8x2e0av4LbAp4hUtScKBMJ/nZ36wc
1E03I7BYHPBjosWEXCvgmCHDuH4PDibvaj02TaqCyzglyaoIHMjNOun9+FMF
r5QH3EM+4iDO/bOJ8KlqmAo7/ULLBwfqX7He2PhquGGU86/CFgdNQs4Vb2O/
Qq3OikXJMxykMqVy6UbUgv+vb0tZPDgQwxKXL91qgK8xIyb01Pz46jqD5Yh+
A0SbJfxY8V2BYB+eTR+vBpDINi5sc1kB7Hmgm2tugNbAT5IPjVcgVcfvVPrN
RmilSCkX3V4B9h88j87KN8GIjsnIMGUZNoqg6LhMCxwd1XMQ01iGLiEZNvMX
LeA7ojjpdWcZ0rKuWbe7tkBeMO9qh8wyqCf/J2PT0gJu9UGmfLzLUBJ8on3g
YSuIrY1HSW0sgakJ+W/wqzaw6U4LGQ5dgnnBIiY6nw5wHx1iSGrGwljGadPV
3i54IjPy68zBRXA0rbn7OLkfdI2aS7IfzYJWyuWnCR+HYf3K1GWuukl46/uN
Zrx3DF5eHmmtPvMbmr2EhII6/0IuvfGS1v5hkN6LTOH79RfeTJ1uOrE0BKX2
+zgbsX/BIpq0uDw4BKmmQ/tIh8ZBJD309tfsIfDQch3WvTsOqdIWf/erDcFN
4QF38dZx0OXPtriXPggT724Ym+hOQEbGp46xxwPwknW2iePZJOS+n9nImO0F
2rjBjUC9SVD8xLPl29cLuedb+A68n4SAL/yJjtT6kyyeFrDqMAm6hNbK6Mhe
CHmip96dMAkuAv4cabd7oTn+z6TvxCTMF93WOaTVA/x8w/u2DacgMem/U/UH
f0B3YauYhfkUnJcSYpmY7gJryXL9RbspeFBMa8fb0AVNdyM6RvynwIL1kwuH
fRfofFAP+ZI3Balvqm6FLHdCcHH3GVP8FBBu7DCv/PwO69LtcpM200AeO547
86MD2jSKb7W7TINOePv558UdEGMc+6DAZxrW/A9LEcI6QC7pg7Z91DQ8rJU8
YqrVAQH7WWxYK6ZhkiN2oX6mHc53aBUoEKdBKvHQbg5NO6g9xp5ItZwBngHr
SiWNVuA1HTjv5zgDSZJ66KpUK5B8agVMPWcgMulGhsKZVkioCpaUDp+BN7NX
f+QstcDCCXGN/tIZMGUQ+lXtTZ1XU44BNGszQLx9/kxnfTMUmR3dfG0+Cx2f
C2PllZpgeUCUvGY3C4S4swZeQk0geF2T6OE+C+I0MzqzbE2Qvi9+NTVsFlrf
TVruTjZCXCg/durLLKiNPpwLcG8ErzLFX683Z2H8X4b5ZmsDaJPt6157zIFE
0cnsM+31EK2TWLMWMAfl79k/xyfUwyBqqPYIn4Mzcu6qDyzqQcXvYEVq+hwM
X1jjUT5dD0rckYVTbXPgafbrcbVdHVyWKU5+zTgPypnfmEQla4HWdc79dcQ8
NNeJv1b8WQ2mlgce6yXMw+GyTf3XldUwaniW/1X6POh+odfOjayGfFXt7hdf
5sFr9p73F/Vq0DzfzfNscB7Kbxz+XtBdBWmt5WUqHAtgfUPbjL27Em4e8Z6V
jViAJ7Ke21mL5ZC/L7VKJmEBBHPXnyZ2lQMnsT5QOn0BRP8IH6osKgfsH8qV
618WoKdX4OcTm3IIKzJ2ER9cgN2uFFklunKYUtfkEuRYhMkKxbwKgS/gHnvh
HlfEIoiltvDSBJWC8MGMnZX4RSi7IM5cbVkKo1Z8xS1pi2Cy15YdrFMKIqoC
XBZliyBzOcUoUqgUxugvz3b1LwIjri726I8SkLCSdvdgxcLV64urQcdKYO6R
WvVKMBa6WOxSftoWQWhtv3FLFBZUCvfL2D8qAllBzbPxSVh45Thr+uhiEYTR
PfW9W4iFg2/ffIkZKASoff447QcWvA37pTPFCiFGwGhV68gSlO77NYXZygdl
WleBFv8luOYtUyVVlAuv6qQHlcKW4LG+519e/1ywsSG5tMYtgQvNWO7tN7mQ
umAy2Ja3BL5/CGf/O54LlK7nrt9+LAHzy55dZ68cSI+UHupmXYZL2S2CG2+z
YYeP5PYzdhl8EsSv6KtlAttEiZB26jKwvggOT72SCZdiTYbHcpeBQU7kAzNb
Jqgzzgr9rlmGj5mqXpYDGZCNHxj++2cZVm4Llr7UyoDHVSXCM+dWIIjh79ug
9+lQeM9kFJezAnGFRWcLClOBEHZe62/JCrhBCeOhqFQQ+z0y8qN6BTzG2i76
OqdChenNkfxvK9DLTJZcfJAKKJxr+P3iCuAfDLLLr3yG3j+NA3P8OJin67zO
LvEZ1jGcPX+pfVGsOab0WWkyXKvpfNRdhIMXfoUiW37JYEfr3l1XiQNZyx9o
UDcZdqKWfiS04yC31wR3jSkZaGsburTncaAtwyiaZZIEnPQfvg/z4aF1ef8q
8VoiXI9Drd3UvB/bZzCjvhoHMyJFskaFeJgvOOnf3BkHoc1JZfsr8VA6W/XT
JDMOsMvOnyWofcKdv+/+M30eBwkg6xxHrXvuJnx35uiMBTeL5zxlXAQoPS3H
U1waA7NcP/tcnhNgxv+qw3Z2FMhOqX7sfEWg9h0dbPQBURCW33H3uAEB2kQf
RMp/iAI5hSpUYkKAExlPpZVEoiDmfXTBjAsBeJSX77pURML9usf+9z8ToKQ+
ctCtJwIKX/fLc84R4MsHm7SVc+GQ8c5p+RGWABd/XfdbYAiHBHO+GF8cAf41
Psg/RAiDABcHPIVEgIWHh3rq6sPAIO580q+Dq9B+1VZr/gW1Duy32E4RWIUX
pRZ3mNNCIUCBvULIZBU2Hp1zl78TAu536/T0Matwi4V/JE4sBOxUDI8mWq/C
dxO2KY7TIfD2RY0+k8sqlOu/K+7GfgIF+zfsq8GrIC8qJb9f+RNQisvMK4pX
ob7LO6mKMxjentUUUthYhedPe5TofwaCJd5B4QplFfw6inQVqgOpefzz03M7
q1A2PCScGxsI8c/xnvtp16BpNun3AZ1A6I0J+N3IvgZHKp4m9I4HgBRr48eb
4mtwr5+HKXbVH47QiBAULdbAMF2746aEH3D3adJL2KxBLGparOP2A74Ux5O8
Dmvg3VPyWHfPFxTkvt2l9ViDPjqLqxydvmDjoP+5JXQNTK10QF7fF8bX4tRv
laxB6ppjp2WiD5ROHyy/TaDaM2MJWAFvsBrtbAvcWIMHdv/14Fm9QfLHp9Fe
yhqUc6xzntjygtoKrh3t/evAZaqzOPndC1r9Lymasa2D9K6NkaCpF4xevtMX
LbEOig6n39vUeMKuo8/Kgt06uBrQLPuZeUCD+f29/5zXofBC7cRvHQ/wNGBi
tXRfh89HtQ+q3vUABpUoiX/+6/DStkYk/JwHsJ7PdGSNX4cRrs0h3yF34O1o
PSRdtw78hqObNIrucJ+Dji9w/wYYJ3ius4m7wYW+W6m+dBuQfPvuFwZqn7Lz
0ee016EN+P1t5cCxY25QcJCBy5l1A/KfiGZN4lyBZfswg9m5DVhukix94+AK
Q5MsWHWFDTBjtXZ0iXWBV0UnC3ncN6Dow5NSZ5ITSBm/EOTy3gCHfcHv4v84
AZtAUia7P/X7R+4IjLc4QXPqmeQjoRtwfvYOaSTcCfiizofspmzARaVQJX9x
J1hy4reYatiAkQ952cjeEWzuS1zL3UeE63mPT4ifdQC8YlZqGC0RFsbOVpw4
4gBGN3iYHRmIYN0w+OACxR50RPctKLMQ4ZenSF9wrz3Ic3bFrpwhQvDA4a1+
D3tgnHrzTxSI8Ny9uwa3bAcp9uEtlc5EKDibMGY7bAvclvRXUtyJsPLwqi+l
1RbCjO0T/byJ8L6zsDa83Ba8dXVtnn0kQiPv75vckbbw/pYQ/3YCEWo9OR68
eGwLEqzNgXK1RDguIuJaOGYD37LX1Fu3iPD9o8yTHLI1UNppamj2iHB580bL
6UVr4JtnuyB/gAR/tK5eLhqzBo+L4utfGUkQs/nC/my9NcimWoYXnyTB1UDy
MwUfayiO3xiIlyPB5QCpjVcnrOHvV1rZnzdJ8GiTVt+WyRqOjnGkc94hgce3
t1OZ+63h/fGrVqEqJGgMToxWXbAC3khrDt9XJGBVtfjWWWEFMcEkTQsPEvAu
6krc07KCtgL6uiIfEvAf6XKffmAFxC7OiysBJMjY+igYqWBFzR+SRMNwEqxU
zfHLCVnBET/byBfpJOggep9N37MEN3fK0N02EpgZz8/l5luCkdXWkzOHyZA/
7NBKx2UJBTq+AhxMZDjDEft7lckS1m5y7DCwkWFk580Ent4SHFlFPq9xkyE5
/ob5ObIFBBfqLbUKkCFFz4Lh2agFlC90uBrfI4Mui+69o0kWsNXzWF3vIRkK
RkGSNdoC5CqneJ+okYEGxQryhVhAh/fON3hGhpeGccseHhbw+7woB/s7Mtxh
uYOhN7IAmhfR2dV+ZOr61vIWvGYBd5R4HQuDyJDYVDd0XdQCgoRKHqaFkCHt
DdPbp4IWcGzr+1pQDBns1B25W09bAH/0ruyrbDJUGWZH6zFYwKM+gz76DjJk
0J6ojvyLgfCqtbTtTjJs4i7Spv3EwGiyqw2hhwxJCfqLaBADeqaxJ8ZGyCAd
fPMFfycGrBh/GBTMk0FC3Gm5tAoD8bcktjQOUqC/sownKwoDuQVPo+sZKXDp
wNpZiTAMVB1zlBBgoUDdhTTcwEcMDM82mu4ep8Cu1G6FsjcGWHxUprMFKXDs
b8c0jzUGzuAs3NgvUyCoPOzIDQwGRJ5EnXIRp8DPl3GFGBMMKPP9eaohS4Fr
zyOk2d5iwKftfde/hxTQThVwv6yFgUiR4HdG6hTw7E11n9HEQHpUCf3AEwpc
x4hW5alhoPEtRT5blwJMVaI55soY2KH3KVfHUEC6qKdnADDAaJajXmdNgSSr
ti/cNzDAM9KFv+RAgaG3HtEYaQxIZrEL/vOgQGGY2o2nVzFgcedzUlYEBZDi
kP6mEAbci1pk2GIpcHifemi3AAZCuBZGnRIpcEuY+LH8EgYK5kXY1TMp4CdF
O1N1AQO1KurFtbkUEOCnlRg6h4HvldYPLxVRQMVHXeHAWQws+Nb67lRSoJmz
zyPiJAbI+HFew1oKjL2eLSTzYIBe60BTXwMFiFIsfsbcGLjAf38n8xsFjA7L
iQdyYkAsxCSWtZsCwrmWuxLHMCBPCbnm1E+B3KMX3xHYMfCyY8Rc7RcF3q8J
siawYsBEdPto7TgFOA327gaxYMAp5nQe3wwFyCYqx4KZMRCw7+bd0AUKMGOb
LD8zYSDWyGB2e5kCOEmh121HMZDd6+fxdpUa7yuef3eOYKDiev6ZPiIFsnnx
c0pUbk3pqZXZosBEb619EiMGBhnWn2XuUqDz5ZvIQ1SeNucksxzYhIwXntd9
DmNgbVQqwvHgJnytn9PjoPI+hRdX5hg3IavPjeXLIQww57h1q7Jsgo+CqaIB
lU+zpn+o4dgEHjbi5iUqC9u3M/Bxb0JOopf4zv+eb5vEZoSc2oTQ8HL8JJX/
7/wb/P/5t/8BFCo7eQ==
             "]]}, "Charting`Private`Tag#1"]}}, {}}, <|
       "HighlightElements" -> <|
         "Label" -> {"XYLabel"}, "Ball" -> {"InterpolatedBall"}|>, 
        "LayoutOptions" -> <|
         "PlotRange" -> {{-1.5707962626807608`, 1.5707962626807608`}, {0., 
           1.1}}, "Frame" -> {{False, False}, {False, False}}, 
          "AxesOrigin" -> {0, 0}, "ImageSize" -> {360, 360/GoldenRatio}, 
          "Axes" -> {True, True}, "AspectRatio" -> GoldenRatio^(-1), 
          "DefaultStyle" -> {
            Directive[
             Opacity[1.], 
             RGBColor[0.368417, 0.506779, 0.709798], 
             AbsoluteThickness[2]]}, 
          "HighlightLabelingFunctions" -> <|"CoordinatesToolOptions" -> ({
              Identity[
               Part[#, 1]], 
              Identity[
               Part[#, 2]]}& ), 
            "ScalingFunctions" -> {{Identity, Identity}, {
              Identity, Identity}}|>, "Primitives" -> {}, "GCFlag" -> False|>,
         "Meta" -> <|
         "DefaultHighlight" -> {"Dynamic", None}, "Index" -> {}, "Function" -> 
          Plot, "GroupHighlight" -> False|>|>]]& )[<|
      "HighlightElements" -> <|
        "Label" -> {"XYLabel"}, "Ball" -> {"InterpolatedBall"}|>, 
       "LayoutOptions" -> <|
        "PlotRange" -> {{-1.5707962626807608`, 1.5707962626807608`}, {0., 
          1.1}}, "Frame" -> {{False, False}, {False, False}}, 
         "AxesOrigin" -> {0, 0}, "ImageSize" -> {360, 360/GoldenRatio}, 
         "Axes" -> {True, True}, "AspectRatio" -> GoldenRatio^(-1), 
         "DefaultStyle" -> {
           Directive[
            Opacity[1.], 
            RGBColor[0.368417, 0.506779, 0.709798], 
            AbsoluteThickness[2]]}, 
         "HighlightLabelingFunctions" -> <|"CoordinatesToolOptions" -> ({
             Identity[
              Part[#, 1]], 
             Identity[
              Part[#, 2]]}& ), 
           "ScalingFunctions" -> {{Identity, Identity}, {
             Identity, Identity}}|>, "Primitives" -> {}, "GCFlag" -> False|>, 
       "Meta" -> <|
        "DefaultHighlight" -> {"Dynamic", None}, "Index" -> {}, "Function" -> 
         Plot, "GroupHighlight" -> False|>|>],
     ImageSizeCache->{{4.503599627370496*^15, -4.503599627370496*^15}, {
      4.503599627370496*^15, -4.503599627370496*^15}}]},
   Annotation[{{{{}, {}, 
       Annotation[{
         Directive[
          Opacity[1.], 
          RGBColor[0.368417, 0.506779, 0.709798], 
          AbsoluteThickness[2]], 
         Line[CompressedData["
1:eJw1mnVUVV+wxxUBUZQWBFsRqR8ioEjIgGCikiqCiigIKnXp7gaR7pLulJLY
NChIlxh0XeDeS9wghHffWu/9c876nHX2OTPz3XvPzFr73GszdQOaffv2YaiX
/73fv8ekuH1uE9WR7on8ZMCATLkTgeH0Jvrv5yXhCSoLn1tK5OTZRFK1mheJ
VD718ZkyL+cmGuejcB8/hAGmzXbKFbZNtLupcfgelff0r2VSHyIGTAvJl8qE
3nSNh4ep4y80jA9SeUKWfb8O/SYSph1tvXwYA33Z7oVGNJvI2KAyJ4bKTRwE
HZtdCjpCuRDEzIiBUreXh7y2KMiu+59JBJXTlrsqQkkUZP0SVC8dwUCElox+
8hoFRXn+E++gsndLDmsBjoKc3A15bI9iwEb0OPqKpSCOg+20EkwY0GIgcg9P
UdDRYNalEWYM3LN60z79l4LWznJg61kwID3RZ7U6RkEpBjLrZawYOFlV2HNk
gIISDe8LdbBj4CjvKWeeHgp6kHjq5TwHBnY/BQryd1LQsstyKgcn1T9DI2/F
Zgoak7H7EHuc6t/AsJgaoqCkw8R1AjfVP7g18bKGgt7arkQ/OYGBdK7zMg5l
FNRCT5J9cBoDhu2/CMVpFOROh5Qnean2it9Pqk+mIBanyr0cPgzcTa5S7oqn
oPZrwvNu/BgQtI3MnA+nIA8Ov5fPhDGA41N5ftqLgvj//X5SLoGB8bC6Q8Ju
FOSi2nOUcA0DvbtClVJOFCSIIXFKSVHjO8zA9tiKguwrFa6QblDj5dPUHqhP
QeNpT+lO3aXasyZqHfuKggwJdV3f71PteZl8Pus5BREjfjH6PqTG65qTc5Mm
Ba000tMLaWDg3+xV8U0lqj+Lue7ndDHgdSsn6e1FCjrsV1zwwx4DDYEOqmfO
UdBQZXlWmTMGdvqUaUZPUpCiNIE9zx0Dli9xBvc4KOifmuvbbn8MvLYV/0/4
AAWZrG5tzMdhAHLqalYnyOjyxjsFswYMOOCDTXJ/k9GlQIGf5q0YqLj66syb
UTISVGP29PqOAZEmGs/BHjLCErqlpwapev66c7+ynox4VfLc7bAY2DrSP+qU
QEbnY6uunOC2gGsaaQFXY8iosHs1SvGMBVjEWsniwsmI9Y30iMtFC1i8yJWi
G0hGu8/3nRMRs4BRueeGNx3IKIbu6AfMAwuoMJ8jHtQiI/2FNFK0lwVgBrfY
wtnJyIa7j2nkgCVEqatoRzCTEd8oO+8coyXU9qZ9jmQkI7NTFx0OclgC/Y8H
ojEHyIjFHs/vzmsJCa1JDxPXSSgfkbXVb1tCR8VNv6wBEuqr6f/l8NEScBLR
Pdk9JKS8rTRQHmUJ7GVLnLmdJFTeV3iKNsUSXhZFZOQ3k5BqiCJxrNQS1rPm
mkrKSKhCU6DO8qclnI4N+FcTTkLP9upSXwtagRLXuFLdJxIyxK+2/JKwgneR
4kH1gSR03I1o+Q6s4Evob55GTxIydQ7vatK0gnsBItfbLEnozoHsejM3K7By
7Lfo1SChCN0Li62/rOD7C56FGXYSmlhYTKVPswaVZFnYYiYh7i8VfVtF1jA4
8TKK+QgJ8Y5+jaWrs4Y/b9KUpGmp73MaaOuOWAPhnfDnTxtEFLADH/iO2gCX
jZy29BARDYVvd3E724B+8OuuT1FEdIvSE/jUzBYWe7wuZIQRUXuYp6qGqy2Y
smY5fA0mIp0IO7F3n2zBNmKJf9aHiF5Y7nVOF9lCQJyVt7QtEWFpbvVzrdlC
caaP3OxTIpJb02uLdrSDf/W5xdLc1P89bOmYT7OHrrHLR7Y5iMhSiDDKUm0P
CaQvhjUsRDRo6tL+otseZEXQaVkGIkoZmaDT37QHh8SBoBvkDXRFf8X7kpoD
kBx3jOSHNpB6ikh+5UFHIFx/dO526AZabUt3tAtzggbNASf6jxsoZukzh1e+
E3wy1xpt89tACBWYfm1zApHs15/uuG0g42diz7O3ncCEy/bfXbMNVNQ8i/9k
6AxYYvJP5YcbyNRwcr31jgtMl66Gqh3aQDY0OZz9x9wggX7LQ5tuA/V5hdiV
8rrBE20aqzf7N9BxA6v/csTdoGM/+xPrzXU09TmVcUzNDQpVJXhiF9fR81xp
2oef3MAOZ5M68W0dfbt89Hc4kzscEdwpNQtYR2q3JsQ/nfGAVmfadDufddQk
qWdif8UDXPqORLp7rKOeE21XXRQ9YNXulG24wzraO1HBMGroAcPtcjKV79dR
mNzWz94SD/hs4N68e38dDY/c3KXc94Rrn+kHPzKuo1vjQ5flwr1AugfzTeHg
OtKeH9qLzPUCuX+/64k068hcQO0ge5MX3H5WlvNiaw1ps95JdV71gqesr1z/
W1xDsikqb06oe4Ode7Xgj7Y1RKv050wBjw9U6xm7H/FYQxoHhXB/vvtC/acR
mwbnNRQl83VVfd4XmupuGlvZryGzq41sxAN+8J2b++lv8zVErie0NN7wg7G+
VuF83TUk/ZGU5VXmB1sKZ0aVb6whyZzrHfgsf5A93y8SSFlFPooVx00rAiGF
nVFCY2MVaY/G6VqNBsIBOiWpE4RVdNRlSK9oKxC+z5cr5s2voleSx3+2QBBo
FcRqdQ6vogSOPAubriCwuq7nwVi+ijTkZSdlCR8h/xFhKBCzigxGNm3HroQA
i7zALw2TVST/UDTS8XYIWF55PXHi3Sqq9toLkNUJAWmOQWzeK+r4aZbG094h
0PGzcq9TZRXF35zJfTcWAjP6rgJHRFZRjAbDP6XAUDjpyOQchCUgjj2mTqeD
4fAu/TtX4hwBvbow8qzrdDhU/PApLZgiIDSao3rjWjiond2b7x4jION+kqiX
QTj4tOLVWTsJ6NqyyHRuazjgmfv4o/IIaHJzgNknKAKa0sMHk40JSCPuvlvv
1Shg7lYxKzYiIEbiYZp8tSh4TmY83KhPQIskomSRSRSQ73nB1HMCukGLi/sv
MwqE8Va5vA8J6N5a820W7miIlHrilvMfAd19ZPImiT4GehOuaL39g0dDe3c/
WdPEwb50s6g/g3h0nzOW4MMXB6J5BYOaXXj0+steQc/9OAipFlBTrMGjy5UN
7gwRcaA6fO7+2Vg8Kh5v9TorEA+9zGyyY5p4dN1ShlX8ZQL0eqydedSFQ3Xv
M08okJJgX4Doy9ZmHHqcucA7fS4ZRENNE2RrcOiFer9T+8NkCEnGHhfKxaGD
i+vhWpnJoFo7xcrgh0OR7qsfNP5LgV5i/4EmRRySyrjnwLuQAj1GZfNXa1aQ
8m53pZh9KvSPk1XlylaQ7g/vuPbQVBh+Ivv1dt4KMldwxLrkpsJvpdagp/Er
SJFg6PX4dypgz45csXdcQQKMGgFZCmlA+3PLsVZmBcnIv22nZ08H6Xs3WRRr
l9G+Bm7sVl8GyDX42Ct/WUaiA9rykvgMUJDsnNLIX0ZZDnfx8Ucy4e5FzXL9
hGV0PJh8dvxOJjze/1bbx2kZOWeWvVZvyATzav/0b7LLKC0i2oq7OgsyBfqu
q9Ytoe0P4woJnTlgdKmk0a18CVkQn/yNXckBwYuh90sKllAj+1xmC3MuFJ5V
e86WtIT2H+oNSdXMhUquPtdBlyV0l38rxXsiFzro+tq05JeQsd2xw8f358PS
ZK+mXjMWtdFn+K2+LYTC8eI/oTVYtHmur203uBDM/4S8bSrDorAQukvylYWw
MapqdyEdi3C7ipKvGIpgp6c3ftYLi4xX+GhPFhQBU33v1LvbWGTJyXFax60Y
RON6zS2+LaIkP8xDpsUS8HtgQ7PZsIjihOPOh9GUwsTuiQjXqkWE22d0Qepk
KXx6Y1gZlLWIxGi8762qlAJOePdfpvci+o+VMYapuhTykVDgL4VFdG526ei5
sDKgJqMMpa8L6Kq6t3nHq3JwixaW7CxZQE5xUoX7Xcth9F5/h1rOAjoc2vTo
TWI5+BaeWn4Zs4A2I6z0U8bKYc72i5i9zQJSk/kXR/+0AtIPT6ECsQUUdOmD
SM7TSjgnemOMM28e6Q+Ip9vbV8MD9cUokbR55IKZ/FAcVw12VpEat+Pn0Y1/
k2eZa6uhu2qlyzpwHuXxFk8r7VWDg0ISGvwwj3TuazVH+n6FQfW99DDhecT3
4HzhcnIN+Fg3mjEVzqEN9s5SE0IdlESbCPNlziG24svuC5z18Luae/FG0hyq
Hldr/3SjHsR2Ma9NgueQMrZGWT+wHsZ9zj/uMp1Dth0GggICCK7HeEoHXJ5D
JmYqiynXGgD79RYdfcksmtihlhtBjZAXWvndMnsWvXY1bn+W3gjGRgIhk8mz
qL/mQ5BjbSOsHDt6oi54Fh3ax1t8bKURCOaDolbGs4h3caQ9U6UJSHxvnk9d
mkUR7W6aKjzNQBPuVlafNIMYTm6+UWlrgeZ3a3bCUTNoLP2JLOdUC3jJ68vF
fZxBfvcTHHb+tQAd7s43a6cZZLpxze7StVZguMc8Lqw9g7598kzczGoFpr3E
w/HHZlB9L8EwObQNTnyo0bMNmkYCB65XYJw7IK6j4/ZRr2kUrHP9/peEDuDh
GxZKc5xGmZEJj7hqqTxJIHa/n0bHT2bNyG13wPGnfAF896YRe6bW1DHHb8Ch
GFo6RDeNurDlgXi373DkhOEBCdcpdH7go3l+RhfsfmfLIGAmkdEPLY3W3F5Q
i+Er53o/iZRLn9Aq1/VCuoF0q9zrSWTq5j4y3tML9/e9ng1Sn0SnVEQXrhF7
IepqyUUB8UmkaXG1I06+D/5LUcnU25hA4rkto1JjffDcOiir32YCbZ+NxPQf
HwBLOKL5jvwXXWUZ/kVpGoIq8R8NxPIxFDrQT8Ir/4Yi1rZirrphFBcX0xYd
NgmW0rEH5Mz6URx7Ts0Th1mQ9ta9u/C+C8WVjnXirizCN4pzxkvlLrSnM+F0
AhZByziBZkioC9185SGk8GARrDV+1jYud6LLT0NFbN8uQvE5jSvxpp2I/kCA
T2DcIlyqv83zyOI78vA58VhxPxY4yP8tl9l3IOKUUeDLDiykvX9wT1C7A3Vp
znR7DGJB7O/7zBTpDvTyubxj4gQWVFuzXn3cbkcWGxfqyilYCAw/N/TWuR11
ha3km/EvAY3osXpu9zYU3ckWSvZeArzRzidXvxa0dZN1u/P6MgwWXmF59LYF
/dRlTHRRWoavG29DTiq1IAXRmaMXVJfBy60vpHqvGTGFiGzLGy4DT0xm6LpN
M6J39dTrjlgGpXbVcEODJsQaHRPMs7IMMRczolRuNqCz/o+6h0NXwPnDGOfp
sw0o4ITJZmT8CrS+PiPycxuhlNvCx5UyVkDbYUOE3RIhLxr538ZVK+CdkyTq
q1ePJsi2krg/KzB2cF3cTK4WEQwS3yVdxIFnS7w0UCpR8qrHtf+ycLDQLRVu
UFWJosz8lPgKcfDo58hSoF0lirWMfMNUjgMeHHviKKUCvZNMSMprwkExV9Ae
ZrMc6X1bCz/+Bwd/3ju1pG+VoQ1WDShhwsNNa55TnV/LUKmJz61IDjxku1ZZ
rzqUoeBV7TBDHjxYRWzwyW2XUvuTmr7hi3g4XG/sP7Jdgs6MO+f9lcGD6fmv
CRxbRQg33K4ToI8HKUnSQz2HIvSW9XTOw3d4oH0gtlewVYjMDv8O3zXBQ7x1
rt6d7QKk1kx/UsAWDx0dcXwOO3loVkWCkuyHh/A/wyNtTnkoR3hFtCcIDy/X
2PzZ/+Ui92MZaCkED8QTgUv5/3LQpgJL/XIMHs6bORaP72ahkpZh3aPZeFjx
rNQTds1CBtcDjTLz8FAVs85mv5eJqi13/ISL8KDS9MGabV8mCrpatbFXjgen
Y8+lb+1PR3fQ3eqmJjzcEYxZCnVPQ07GoQ3NrXhgg8GEv/vTkMtYWW5JBx5y
jB7s2dKkoofx88ya3XgYrpFtyT2QguqGT7mXjuLhpP3rv2tHktGjQhcepl94
CHJQlghhS0Kx+22Fnv7BwwfnUxPfTyUg1Rmr1JJJPIy50F8zuhCPSofJe03T
eLjvhg+kE4hDPvxHWxpn8SDo2SgpLxGDeBZtzH0X8RDnlfvxj1Q0qp95p/Zo
iaqHT/i0A0QhJivhAJoVPGD9DD6V34+g5stlohgBD9oBj2bVVcPRvGj++aJV
PHwPlJQhPA5DD/vq4o6vU/0JPjQvqBeCVJ4s65UR8SB2dtY+5Ecwkm3G5c2Q
qP5fqLzYORqEcoqYJA9Q8LB20b+PbiYAbdnx7GfexEMfv46zPN4PFYvQMTBs
4aFY6D8Bxy0fdDxu7h6OyiEie4PldN7IU2m7pXEbD+ZX+twILJ7oj3O6rccO
HlQl0oSFTrqjyNdGr0T/4UHXFFvc+cgFwcSqcyeVT1sFMygYOCCaGpYejV08
/LUXe1XhaINeh1arf6NyoutwpVCYBZKZoGMQ3qPqfZh4+qaaCYqjk8A5UlmS
80a3sIsBmlTMoq2m8gfFw9siT3RQYPP8/Wkq936RKGN4dQcdj0xt2KLyoFW+
nFjJZdhXmmOwR+VE21uLqgka4PtvXWqVyqrF2q03PuvBklLijV4q96WzcWpY
vYNYuTnzBCrnPDAQ/5JmDqP+EoOPqYy93fhL7qMVTOazGe1Q7RVUOOX1zcYO
nrGL/hdC5Q8y9sKar5zgNaMeLyuVh+Pev8dT+75bzUmPXKn+k6Jj6r9we4Dv
rYMFY9R4cUa2sTkwUfsm6z/yF6gsGbbxFg74wOND/ozPqPHV+nS+hpbiC+G+
UUxO1PjbBakyf1/2B3WoVA6i6lXlk1+pOfwRXr0pcrQi42HUc4yRp/MTrPN+
tnhA1dtJnrYYPx4CdLVjeazU+ZB4Q4y2fDAMTmJWcG/W8CAie6+Qqycc2tnp
dwnU+VUv/UrL4VsExHjMPvuAp+ojGZwP9VHwKekQLf8ydX+4lvEktSoauoZK
tN5j8bArUbuPriwGOobn6eMWqPqKYTW/Z8XBx2uaLo0zVP2Fb//TDE2CLG6n
W1d+40E2JjOYlJIMsrTdPnk/8XDE4wDLA60UOKYZu808gofFlTefVww/w0mm
jujoPjyktvK2iPqmAUNT0KNU6voN2R4M2s+cDuOHNf+aUte3yxXvx/1R6cDB
TRi+iPCgkzg7Z5mZAeBPOatRhQcO68xDla1Z0LzLT87LwQNN3pN+34fZcGrr
VF5XBh4IE/TxWkPZgGm1OTT6GQ8/HhgKb83kQLZ9/mJhLB58ePlVbtDmwwcx
svxL6n62s6j5Xe9cMfjTxQt16eFhnbZA5L5BMXx9mSuQ8Jw6P87QhYvlFMNV
nhq7p0+pejwu1zlwpQSKr/VKhTzAQ3njsZV0+VK46X/yM+M1ajxjh5kXdL+A
xIqh7lU6PBh8EbHqTfsCM5IXDBt2cfC8x2e0av4LbAp4hUtScKBMJ/nZ36wc
1E03I7BYHPBjosWEXCvgmCHDuH4PDibvaj02TaqCyzglyaoIHMjNOun9+FMF
r5QH3EM+4iDO/bOJ8KlqmAo7/ULLBwfqX7He2PhquGGU86/CFgdNQs4Vb2O/
Qq3OikXJMxykMqVy6UbUgv+vb0tZPDgQwxKXL91qgK8xIyb01Pz46jqD5Yh+
A0SbJfxY8V2BYB+eTR+vBpDINi5sc1kB7Hmgm2tugNbAT5IPjVcgVcfvVPrN
RmilSCkX3V4B9h88j87KN8GIjsnIMGUZNoqg6LhMCxwd1XMQ01iGLiEZNvMX
LeA7ojjpdWcZ0rKuWbe7tkBeMO9qh8wyqCf/J2PT0gJu9UGmfLzLUBJ8on3g
YSuIrY1HSW0sgakJ+W/wqzaw6U4LGQ5dgnnBIiY6nw5wHx1iSGrGwljGadPV
3i54IjPy68zBRXA0rbn7OLkfdI2aS7IfzYJWyuWnCR+HYf3K1GWuukl46/uN
Zrx3DF5eHmmtPvMbmr2EhII6/0IuvfGS1v5hkN6LTOH79RfeTJ1uOrE0BKX2
+zgbsX/BIpq0uDw4BKmmQ/tIh8ZBJD309tfsIfDQch3WvTsOqdIWf/erDcFN
4QF38dZx0OXPtriXPggT724Ym+hOQEbGp46xxwPwknW2iePZJOS+n9nImO0F
2rjBjUC9SVD8xLPl29cLuedb+A68n4SAL/yJjtT6kyyeFrDqMAm6hNbK6Mhe
CHmip96dMAkuAv4cabd7oTn+z6TvxCTMF93WOaTVA/x8w/u2DacgMem/U/UH
f0B3YauYhfkUnJcSYpmY7gJryXL9RbspeFBMa8fb0AVNdyM6RvynwIL1kwuH
fRfofFAP+ZI3Balvqm6FLHdCcHH3GVP8FBBu7DCv/PwO69LtcpM200AeO547
86MD2jSKb7W7TINOePv558UdEGMc+6DAZxrW/A9LEcI6QC7pg7Z91DQ8rJU8
YqrVAQH7WWxYK6ZhkiN2oX6mHc53aBUoEKdBKvHQbg5NO6g9xp5ItZwBngHr
SiWNVuA1HTjv5zgDSZJ66KpUK5B8agVMPWcgMulGhsKZVkioCpaUDp+BN7NX
f+QstcDCCXGN/tIZMGUQ+lXtTZ1XU44BNGszQLx9/kxnfTMUmR3dfG0+Cx2f
C2PllZpgeUCUvGY3C4S4swZeQk0geF2T6OE+C+I0MzqzbE2Qvi9+NTVsFlrf
TVruTjZCXCg/durLLKiNPpwLcG8ErzLFX683Z2H8X4b5ZmsDaJPt6157zIFE
0cnsM+31EK2TWLMWMAfl79k/xyfUwyBqqPYIn4Mzcu6qDyzqQcXvYEVq+hwM
X1jjUT5dD0rckYVTbXPgafbrcbVdHVyWKU5+zTgPypnfmEQla4HWdc79dcQ8
NNeJv1b8WQ2mlgce6yXMw+GyTf3XldUwaniW/1X6POh+odfOjayGfFXt7hdf
5sFr9p73F/Vq0DzfzfNscB7Kbxz+XtBdBWmt5WUqHAtgfUPbjL27Em4e8Z6V
jViAJ7Ke21mL5ZC/L7VKJmEBBHPXnyZ2lQMnsT5QOn0BRP8IH6osKgfsH8qV
618WoKdX4OcTm3IIKzJ2ER9cgN2uFFklunKYUtfkEuRYhMkKxbwKgS/gHnvh
HlfEIoiltvDSBJWC8MGMnZX4RSi7IM5cbVkKo1Z8xS1pi2Cy15YdrFMKIqoC
XBZliyBzOcUoUqgUxugvz3b1LwIjri726I8SkLCSdvdgxcLV64urQcdKYO6R
WvVKMBa6WOxSftoWQWhtv3FLFBZUCvfL2D8qAllBzbPxSVh45Thr+uhiEYTR
PfW9W4iFg2/ffIkZKASoff447QcWvA37pTPFCiFGwGhV68gSlO77NYXZygdl
WleBFv8luOYtUyVVlAuv6qQHlcKW4LG+519e/1ywsSG5tMYtgQvNWO7tN7mQ
umAy2Ja3BL5/CGf/O54LlK7nrt9+LAHzy55dZ68cSI+UHupmXYZL2S2CG2+z
YYeP5PYzdhl8EsSv6KtlAttEiZB26jKwvggOT72SCZdiTYbHcpeBQU7kAzNb
Jqgzzgr9rlmGj5mqXpYDGZCNHxj++2cZVm4Llr7UyoDHVSXCM+dWIIjh79ug
9+lQeM9kFJezAnGFRWcLClOBEHZe62/JCrhBCeOhqFQQ+z0y8qN6BTzG2i76
OqdChenNkfxvK9DLTJZcfJAKKJxr+P3iCuAfDLLLr3yG3j+NA3P8OJin67zO
LvEZ1jGcPX+pfVGsOab0WWkyXKvpfNRdhIMXfoUiW37JYEfr3l1XiQNZyx9o
UDcZdqKWfiS04yC31wR3jSkZaGsburTncaAtwyiaZZIEnPQfvg/z4aF1ef8q
8VoiXI9Drd3UvB/bZzCjvhoHMyJFskaFeJgvOOnf3BkHoc1JZfsr8VA6W/XT
JDMOsMvOnyWofcKdv+/+M30eBwkg6xxHrXvuJnx35uiMBTeL5zxlXAQoPS3H
U1waA7NcP/tcnhNgxv+qw3Z2FMhOqX7sfEWg9h0dbPQBURCW33H3uAEB2kQf
RMp/iAI5hSpUYkKAExlPpZVEoiDmfXTBjAsBeJSX77pURML9usf+9z8ToKQ+
ctCtJwIKX/fLc84R4MsHm7SVc+GQ8c5p+RGWABd/XfdbYAiHBHO+GF8cAf41
Psg/RAiDABcHPIVEgIWHh3rq6sPAIO580q+Dq9B+1VZr/gW1Duy32E4RWIUX
pRZ3mNNCIUCBvULIZBU2Hp1zl78TAu536/T0Matwi4V/JE4sBOxUDI8mWq/C
dxO2KY7TIfD2RY0+k8sqlOu/K+7GfgIF+zfsq8GrIC8qJb9f+RNQisvMK4pX
ob7LO6mKMxjentUUUthYhedPe5TofwaCJd5B4QplFfw6inQVqgOpefzz03M7
q1A2PCScGxsI8c/xnvtp16BpNun3AZ1A6I0J+N3IvgZHKp4m9I4HgBRr48eb
4mtwr5+HKXbVH47QiBAULdbAMF2746aEH3D3adJL2KxBLGparOP2A74Ux5O8
Dmvg3VPyWHfPFxTkvt2l9ViDPjqLqxydvmDjoP+5JXQNTK10QF7fF8bX4tRv
laxB6ppjp2WiD5ROHyy/TaDaM2MJWAFvsBrtbAvcWIMHdv/14Fm9QfLHp9Fe
yhqUc6xzntjygtoKrh3t/evAZaqzOPndC1r9Lymasa2D9K6NkaCpF4xevtMX
LbEOig6n39vUeMKuo8/Kgt06uBrQLPuZeUCD+f29/5zXofBC7cRvHQ/wNGBi
tXRfh89HtQ+q3vUABpUoiX/+6/DStkYk/JwHsJ7PdGSNX4cRrs0h3yF34O1o
PSRdtw78hqObNIrucJ+Dji9w/wYYJ3ius4m7wYW+W6m+dBuQfPvuFwZqn7Lz
0ee016EN+P1t5cCxY25QcJCBy5l1A/KfiGZN4lyBZfswg9m5DVhukix94+AK
Q5MsWHWFDTBjtXZ0iXWBV0UnC3ncN6Dow5NSZ5ITSBm/EOTy3gCHfcHv4v84
AZtAUia7P/X7R+4IjLc4QXPqmeQjoRtwfvYOaSTcCfiizofspmzARaVQJX9x
J1hy4reYatiAkQ952cjeEWzuS1zL3UeE63mPT4ifdQC8YlZqGC0RFsbOVpw4
4gBGN3iYHRmIYN0w+OACxR50RPctKLMQ4ZenSF9wrz3Ic3bFrpwhQvDA4a1+
D3tgnHrzTxSI8Ny9uwa3bAcp9uEtlc5EKDibMGY7bAvclvRXUtyJsPLwqi+l
1RbCjO0T/byJ8L6zsDa83Ba8dXVtnn0kQiPv75vckbbw/pYQ/3YCEWo9OR68
eGwLEqzNgXK1RDguIuJaOGYD37LX1Fu3iPD9o8yTHLI1UNppamj2iHB580bL
6UVr4JtnuyB/gAR/tK5eLhqzBo+L4utfGUkQs/nC/my9NcimWoYXnyTB1UDy
MwUfayiO3xiIlyPB5QCpjVcnrOHvV1rZnzdJ8GiTVt+WyRqOjnGkc94hgce3
t1OZ+63h/fGrVqEqJGgMToxWXbAC3khrDt9XJGBVtfjWWWEFMcEkTQsPEvAu
6krc07KCtgL6uiIfEvAf6XKffmAFxC7OiysBJMjY+igYqWBFzR+SRMNwEqxU
zfHLCVnBET/byBfpJOggep9N37MEN3fK0N02EpgZz8/l5luCkdXWkzOHyZA/
7NBKx2UJBTq+AhxMZDjDEft7lckS1m5y7DCwkWFk580Ent4SHFlFPq9xkyE5
/ob5ObIFBBfqLbUKkCFFz4Lh2agFlC90uBrfI4Mui+69o0kWsNXzWF3vIRkK
RkGSNdoC5CqneJ+okYEGxQryhVhAh/fON3hGhpeGccseHhbw+7woB/s7Mtxh
uYOhN7IAmhfR2dV+ZOr61vIWvGYBd5R4HQuDyJDYVDd0XdQCgoRKHqaFkCHt
DdPbp4IWcGzr+1pQDBns1B25W09bAH/0ruyrbDJUGWZH6zFYwKM+gz76DjJk
0J6ojvyLgfCqtbTtTjJs4i7Spv3EwGiyqw2hhwxJCfqLaBADeqaxJ8ZGyCAd
fPMFfycGrBh/GBTMk0FC3Gm5tAoD8bcktjQOUqC/sownKwoDuQVPo+sZKXDp
wNpZiTAMVB1zlBBgoUDdhTTcwEcMDM82mu4ep8Cu1G6FsjcGWHxUprMFKXDs
b8c0jzUGzuAs3NgvUyCoPOzIDQwGRJ5EnXIRp8DPl3GFGBMMKPP9eaohS4Fr
zyOk2d5iwKftfde/hxTQThVwv6yFgUiR4HdG6hTw7E11n9HEQHpUCf3AEwpc
x4hW5alhoPEtRT5blwJMVaI55soY2KH3KVfHUEC6qKdnADDAaJajXmdNgSSr
ti/cNzDAM9KFv+RAgaG3HtEYaQxIZrEL/vOgQGGY2o2nVzFgcedzUlYEBZDi
kP6mEAbci1pk2GIpcHifemi3AAZCuBZGnRIpcEuY+LH8EgYK5kXY1TMp4CdF
O1N1AQO1KurFtbkUEOCnlRg6h4HvldYPLxVRQMVHXeHAWQws+Nb67lRSoJmz
zyPiJAbI+HFew1oKjL2eLSTzYIBe60BTXwMFiFIsfsbcGLjAf38n8xsFjA7L
iQdyYkAsxCSWtZsCwrmWuxLHMCBPCbnm1E+B3KMX3xHYMfCyY8Rc7RcF3q8J
siawYsBEdPto7TgFOA327gaxYMAp5nQe3wwFyCYqx4KZMRCw7+bd0AUKMGOb
LD8zYSDWyGB2e5kCOEmh121HMZDd6+fxdpUa7yuef3eOYKDiev6ZPiIFsnnx
c0pUbk3pqZXZosBEb619EiMGBhnWn2XuUqDz5ZvIQ1SeNucksxzYhIwXntd9
DmNgbVQqwvHgJnytn9PjoPI+hRdX5hg3IavPjeXLIQww57h1q7Jsgo+CqaIB
lU+zpn+o4dgEHjbi5iUqC9u3M/Bxb0JOopf4zv+eb5vEZoSc2oTQ8HL8JJX/
7/wb/P/5t/8BFCo7eQ==
          "]]}, "Charting`Private`Tag#1"]}}, {}}, <|
    "HighlightElements" -> <|
      "Label" -> {"XYLabel"}, "Ball" -> {"InterpolatedBall"}|>, 
     "LayoutOptions" -> <|
      "PlotRange" -> {{-1.5707962626807608`, 1.5707962626807608`}, {0., 1.1}},
        "Frame" -> {{False, False}, {False, False}}, "AxesOrigin" -> {0, 0}, 
       "ImageSize" -> {360, 360/GoldenRatio}, "Axes" -> {True, True}, 
       "AspectRatio" -> GoldenRatio^(-1), "DefaultStyle" -> {
         Directive[
          Opacity[1.], 
          RGBColor[0.368417, 0.506779, 0.709798], 
          AbsoluteThickness[2]]}, 
       "HighlightLabelingFunctions" -> <|"CoordinatesToolOptions" -> ({
           Identity[
            Part[#, 1]], 
           Identity[
            Part[#, 2]]}& ), 
         "ScalingFunctions" -> {{Identity, Identity}, {Identity, Identity}}|>,
        "Primitives" -> {}, "GCFlag" -> False|>, 
     "Meta" -> <|
      "DefaultHighlight" -> {"Dynamic", None}, "Index" -> {}, "Function" -> 
       Plot, "GroupHighlight" -> False|>|>, "DynamicHighlight"]],
  AspectRatio->NCache[GoldenRatio^(-1), 0.6180339887498948],
  Axes->{True, True},
  AxesLabel->{None, None},
  AxesOrigin->{0, 0},
  DisplayFunction->Identity,
  Frame->{{False, False}, {False, False}},
  FrameLabel->{{None, None}, {None, None}},
  FrameTicks->{{Automatic, Automatic}, {Automatic, Automatic}},
  GridLines->{None, None},
  GridLinesStyle->Directive[
    GrayLevel[0.5, 0.4]],
  ImagePadding->All,
  Method->{
   "DefaultBoundaryStyle" -> Automatic, 
    "DefaultGraphicsInteraction" -> {
     "Version" -> 1.2, "TrackMousePosition" -> {True, False}, 
      "Effects" -> {
       "Highlight" -> {"ratio" -> 2}, "HighlightPoint" -> {"ratio" -> 2}, 
        "Droplines" -> {
         "freeformCursorMode" -> True, 
          "placement" -> {"x" -> "All", "y" -> "None"}}}}, "DefaultMeshStyle" -> 
    AbsolutePointSize[6], "ScalingFunctions" -> None, 
    "CoordinatesToolOptions" -> {"DisplayFunction" -> ({
        (Identity[#]& )[
         Part[#, 1]], 
        (Identity[#]& )[
         Part[#, 2]]}& ), "CopiedValueFunction" -> ({
        (Identity[#]& )[
         Part[#, 1]], 
        (Identity[#]& )[
         Part[#, 2]]}& )}},
  PlotRange->{{-1.5707962626807608`, 1.5707962626807608`}, {0., 1.1}},
  PlotRangeClipping->True,
  PlotRangePadding->{{
     Scaled[0.02], 
     Scaled[0.02]}, {0, 0}},
  Ticks->{Automatic, Automatic}]], "Output",
 CellChangeTimes->{
  3.910143933826095*^9, {3.910144341022181*^9, 3.910144379858179*^9}},
 CellLabel->
  "Out[298]=",ExpressionUUID->"3885f4bf-bcfe-4bd9-aff8-19509012fb4a"]
}, Open  ]],

Cell[CellGroupData[{

Cell[BoxData[
 RowBox[{"Export", "[", 
  RowBox[{
  "\"\<gabor-orisel-sigma1over2overnu-kappa2.eps\>\"", ",", " ", "%"}], 
  "]"}]], "Input",
 CellChangeTimes->{{3.910144330556498*^9, 3.9101443542788267`*^9}},
 CellLabel->
  "In[299]:=",ExpressionUUID->"1bb44388-409b-443a-925a-6abede7abecf"],

Cell[BoxData["\<\"gabor-orisel-sigma1over2overnu-kappa2.eps\"\>"], "Output",
 CellChangeTimes->{{3.91014434315558*^9, 3.9101443819237843`*^9}},
 CellLabel->
  "Out[299]=",ExpressionUUID->"0050ee2e-5c6e-4e80-b357-ab6b768bd649"]
}, Open  ]],

Cell[CellGroupData[{

Cell[BoxData[
 RowBox[{"Plot", "[", 
  RowBox[{
   RowBox[{
    RowBox[{"simplevenampl", "/", "simplevenampl0"}], "/.", 
    RowBox[{"{", 
     RowBox[{
      RowBox[{"sigma1", "->", 
       RowBox[{"Pi", "/", "nu"}]}], ",", 
      RowBox[{"kappa", "->", "2"}]}], "}"}]}], ",", 
   RowBox[{"{", 
    RowBox[{"theta", ",", 
     RowBox[{
      RowBox[{"-", "Pi"}], "/", "2"}], ",", 
     RowBox[{"Pi", "/", "2"}]}], "}"}], ",", 
   RowBox[{"PlotRange", "->", 
    RowBox[{"{", 
     RowBox[{"0", ",", "1.1"}], "}"}]}]}], "]"}]], "Input",
 CellChangeTimes->{{3.91014394714552*^9, 3.9101439476522627`*^9}},
 CellLabel->
  "In[300]:=",ExpressionUUID->"21ca387a-3c57-4ac5-8613-0b037b503574"],

Cell[BoxData[
 GraphicsBox[
  InterpretationBox[{
    TagBox[{{{}, {}, 
       TagBox[
        {RGBColor[0.368417, 0.506779, 0.709798], AbsoluteThickness[2], 
         Opacity[1.], LineBox[CompressedData["
1:eJwUl3c8198XxyWakhWSSiplVFYlfO6JZCVkRCUyK0QhhDISwldWCJE9QoTM
XGSv7L33/Axbkp/fX+/H6/F433tez3PuvY9zThlYqhlTU1FR1dJQUf3/q6hA
f2Pz1AZWDYz7m36ukiBwau4zK8cG3ldtR7VyvpJAv1G9LsS0gU2/hcrVCVQS
to2uJAL9Bn61JO6aeqmSQG6OV799YAM/iDdLvChSSRiWZN71YM8GdqUenbp7
tZLQkuya8YR6A5+WFXc+LVlJKGchP7D9t45/1qxnBEtVEr676O53/7OOSa1+
5alylYS4+YYfAavruPnwI3oT5UpCsLaEUfTiOi5MrCFVaVYS3lWkMKYT17HT
xunGxoeVBFtBdlw4u47L6NqPOJpUErT3rRztHF3Hv5Lp2uteVRIUbAyrxwbX
8QW+Kk0L90qC+HCLDaV3HadXKDwo/FBJ4MzP+E3Xto7ZRlgslZMrCYfOHH/N
8Xsdq1sS2kJzKwn/Pvjwna9fxw0rBx77/trhe/zk3Y1f6zh36Imgw8gOX1un
8B28jgNmWfe+pOzwwc1h3aJ1vM/tl8oJ6ipCPBu3hEP2Ok6SmB91PltFeFzd
R86MW8fSIt8nw22qCNoiilEl0TtaMnH4jHcVQT46/1ZDxDquGo6NN/5SReCz
+5g4FbSOlfiYbRl+VxGIPCo6J9zX8Sdx49VLl6sJQ4E/9wu4rGP/mWtZwarV
hOZ//HnXnNax397ZE0Xm1YTvnfuYNG3W8ZfUWg31pGqCrUd5tY/ROmY2CrQc
OltDeLwo+PLTo3XsxUsscJarIWjrRnMn6axjKi+SIelpDUH8itPrco11fDGl
3Vcmq4awNXFZZENmHSffaxn8p1BLcL+ZEmVydh2vb7Lvi0uoI5T6OKiePLWO
GTT0JmV76gh/W25Rd3Ou4zAfntn99PUEa12isQLLOj55XNd706GeYGAnckFg
9zre829zdNmggRD1k2Zo/N8avvZDkHUjuoHQs7vT//OfNWzudHNBfLCBoOpv
v0y/uIZFMqItvXQbCZDys4gyvIbjGUV0qiyaCA4kv2ep/WtYUP5lovCPJsKP
y49OGnav4Vvpr4eotpsIF8up37b/XsNiEgHnuoJ/Ezj75BTzStYwvVZk4r8n
zYQ/dK3dTpFr2JvbQsm/voVwRT3O+3LYGta8/3ErerOFYPXJRpIYtIb5nUXu
fRBoJcycZfui57OGl/1/EDkCWgndSOextMMaPhzY8UXRuI3A8u7C0c2Xa/jY
DVrJ4sg2gmr9v7rsF2tY+qASF39HG6FaK+bi2adruON1PA2jQjvhx/PJlb3a
a3hewyvEmtBBWPyRl1SqvoaN8vYp3nzdQbi45XXvlcoa7v6xunylpIOQ8J7/
56zsGn7fFi/6341OQnDsc/fGyzv8bXk1H3S6CC/a/zAFMa/hDHuvgo8NPYQQ
NZX7wYfXsN6U7f3Lx3oJxc1xMR8PruGV3R4POc16CXsalQTDdq9hqktusR30
fYTIyqjbn5dWsX2A7B0/k35C+Y2l4CjSKnYeiPTYVdpPmCqT64+eW8WpFTMz
0xwDBOESsmns2Cqui1L7ItAxQKj5Ie2V1LaKAznyKWI6QwSiaOjv5N+rWNyR
9e9W2RCBOXuONbV+FYf133LLZRkm6H4LTkj7tYqtI7Pi094ME5aSJsuzslex
1pW6Wt6HI4QTn7y3ioJWcfnvkxxNcmMEGbYhmZ8fVnGZsd3r4vdjhKcfRXxL
fFbx1bUrPrhhjJAT0M9R9nYVH99c9WO9O05Q8L4oVmW9ir8/uh4QYDtBsNj3
1rnachVnl3oczCibIAR7dFXVmK3iyKcqenvpJwmDbi6a9YarmG7jrpNH6iTB
xrHVqll9FV/Qd/yhuTRFCN/gKWxRWcUDqeb2a/LTBGznuKvt1iqm7BFMpPky
TThgc8a/48Yq3jeun+agNkOINrdN7xVZxYusa6v/1c4S6h5yTI8zr2JBmsuL
rnuIBJVoSfhzeBWrX3yUMWpNJLQP64YcplvFv8PyihjGiIQBwzgZcZpVrJNn
SrtSRSKQnwrEfFhewXfcXlwbbyUTXn5VXo8nr2CpESUzxEgh/Jl/rlI4v4Jt
JcTexahSCDTPc7fGx1fwSd5dJz62Ughstui+eMcK/i5J+6FgbJEQmfcoS6Vl
BbcY7GMf5VsicG247TNuXMGM+5ckJKyXCHxO1T8+VK7giKySv8F7lwnITZV5
IncFN2p3lr6FFYKRn0HDh5AVfOTRvPFHyhph5rf76YTAFezmbxTnrbxOsGBM
cij0W8G9cY+oWdLXCXbBc+cnPFbwpFy7FpXlBsE73OaduN0KpuHmimPeu0k4
3B/Sr2K9gpW6bKRfv9gkBB8vEDG2XMH58u1nCwY2CZ+/bI18eLyCZXgmU2uL
/hIyEz3QhNYKPnxbykXmwz/C5enkj3/UV3AzgX/r8v5tQiFv/fxh1RUswsm5
S/rdNuFX2uEIcfkVbHWh2G9aigp1fg9b+yC2gnPNjKxXbu9CWyWpmeJHV/Dn
rHTdni+7UUPvJbpNlhUc9r0t5uD6bhS5mvO4iGEFv74t4TmpSoMkL+ITkvt2
8ue81yt/Ly1y+NzmS1hbxj2091qrvfcgxQLt6a3FZRwcImMsRt6DjnYM3Cgh
LuMgJcPjEVp7UT7d9B80uYwt3q946QnsQ6uOf59c71jGGUsTmnSk/agq1LWC
qmUZ+yzQZYgaH0Afs/dwlTUs4wKeRubEgQNIdI6hS6piGX+9vO9fUMdBZH3/
7M0b2ctY+wKN35/RQ4gspnxKNmAZe+u2Sk4BIyrVaHPa898yNnAh9D/wZ0Qf
nmt3V3kt4wNhuprGo4zoYrLBBzmXZXyVk9pB24cJPWOz25K3XMZnZAl6uRRm
JCnyV3u/2TIWpJcxq1RhQXQqrjm1Jss4JoPH/fs3FpTm4WOmqLuMJ8s+Vtx6
eQTNrkT33Lq9jJkWfp2KYmdDhYxnL9MpLGOiZFV1vgcben8h1b9BZhmPG2uf
3bPGhs4b58jdllzGexwnTJ4MsiOT9ppcZf5l3Jv/RDGhlgONfacE3Nm/jEtI
M/vw8ZMocs8ft/u0y5jFzEl6MfUkunuf2sZw1zKmXSbIPznOhWp2Md99ubGE
G5SptQyyuFCGqijHp5klfPDDNSWf2VPocbzkwdiJJewemM8dIsmNuNZl/qaO
LGER0f/eC/pzo6BozcHiniXs+mxgUUTyNLIn2sYO1y5hx0cnlx4mn0FC0s5B
M5VL2ONN31LD3rNo9qOn+2LZEp50+VZ3+OlZ9JAQZkJTuIRfhUn4XhHiQdK+
BXznU5fwnnBPfY6ec4iO7+93S+8lTEG0dk7+/KjyNU28vccS5gmyJm4xCqA3
LXQfXd2WcDabrQZ1iACi2B+3C3JYwkOikiw1CRdQZzWSyDNdwsNqwrO/Ji4h
/2NyAqUmS5jKprXaDAkiBUuV47UGS3h3HPukhY8gKmZ9tN17fwm/k2ip2uYV
QjHGrr/+KS7hVAN3DwEHYXS/4H3OXrklzCFcw/ioVRixHApMYLixhE+49FYo
C4ggj5xYT26JJRyUN7rgOiGCzHdX3JLlX8Kq+UwX5S0uoysxe9r/O7jjj2ym
pTAqhsR/v6iV2ruExyk9RxmMryG01V+yQr2EV9beZSXNXkOy97JTHv5ZxKlp
rLTe/8SRFuMj5wszi9hIQb5lWZGAdKDeZmR8EX/QoNM7OklAj55dMf04vIhL
HT4fDXdH6EktneZW1yJmdPQN2qoHZO9awNdYtYjFHwxelr4hhZy+neFyLV/E
4TuV1IuWQi4DH45cLlnEkXq/U99sSSGvayZUn3MXsa+VPBcZS6MwClOnefwi
1uRiO72iK4MK9M1d6dwW8R+1W5dPM8qjkg9dtqWvF3HynaNCJkHyqPyntLnN
q0XcEhil78mugOqOHtXqf76IGf6G6ibxK6LelkqBNL1FbBZV3ytvp4QGtwW5
Hz1YxLIKhC1jptto9EIkG4vWIn7XlDpEybyNZt9bUTsp7/CvKxkkriujP1In
u28RFvFRxeuEJ72q6J+ld+O22CJ2EhJW7bpyB1FHrZRniy7ieLfxzxof76AD
f+rTjwks4uelDYqp2mro2Hf7t3Mci5j2QXnCmT/qiGt4zD6adRGfWDMzN3mi
gc7Qq1ioMy3ibVTVd6JHAwmYnr1XtH8R91yfGLtQrokkuVsv+qxT8D8115uW
OVroC/NBUfVlCr6e8Mst5rI22k0rc+0YmYJprVIM0wq0Ud1U7o2vUxR8/tag
tF/dPaSd/km7vpOCO3UMPR4z6qDiqNaHQa0UXJdpZSb1VQed9D9o+KCJgqtZ
/8t0k3+IJq1eP5urpGCxja5f3v/pIhsxfbeDuRScPf/qzWbMI9TNG+7ZlknB
dByVRklbj5DEsTbfiDQKbjWUjdB5oI+o/8mE8sdTsJOgWxTTcQPk/+t82q0g
Cl7fcr50oMgQLefoZzF/oGBRiRtrD84bIa3E8B993hRsZh7YdjzMCJ14T1dm
5kbBNcILm3zOxihNmdzh84KC65NzrtM/e4wYrvP2qT+jYOW09ixX0mNkLWQw
fOwpBR86ci1s2OYJEmdpn/36iIIjx55bJXg9RTU9edv1KhRMLrD/Jd1phgTq
yTTBt3bW8++K32Nljj4U8x7QkaNgjdLvpxUZn6G70REs84iCl88+fB173wKN
Gznz0l2kYOoL3DEO/z1H8nfzL7bzUjDB5Fqj5+xz9FWOIhJ5loLzGIwr0xVe
ICs+QyRwnIJPMEslvqS3QlRkWXUlOgouvGdv8CjbGhmNOGuz7KPgXca21z9z
26Dq1vyH/bt38sXB3v4w2Ab55fI9Md8k40L9FwkJzi8RpyP9a99ZMibq+hjT
2Nmhp/F1bJ8nyThtQHd+75Id+tHo8T19lIxfvte7lfrCHt3h2p5q6iXjM/b+
jrR2r5BHJUmNsZ6MeaXujxfHOaI24teFU9Vk/DfhxV2dK06Ii/2Jl/AvMh7Y
e3SFtcEJFZoO/1QvImOfTVt77l1vEOlwy/mQr2QcmfXMq0LBBUle++9XYhIZ
7040XHL44oK8DRR08+LI+OqBzbJ9Gy7oTG5ZUHcEGVO1cd9v++aKtO9//8fh
S8YzakylypffovL4oPZoczLe6HutuJnigQ43qVhmPiHjKVsxfovTnkhn7eCB
MqMdf7szjtpHe6I1BXcY1SFjrTzZFO9oLyRAskk9c5uMD2hmHFUp80av2IVu
XlYg46NFcX2cd3xQldTC0M2bO7xfmkS2xnzQo2DjI48JOzy8S2vXmP9DH6/d
dUm5QMaHhjVPhn76gEYNmI4V8pLxhOiJKyun/JGgb1Nu3VkybnJReEOx90d1
g7Jzc8fJOPSDlZu3QAD69/bq3Yv0ZGz2UqvS5Gsgao4U0jYZIGHSvEpzO2MI
ooq3DBloJ+Fn5tn3woNCkODX9HaNBhI+yB8wbcweivwLeO/cKCLhOdQoqs0f
hlQ7TylyfSLhO3z9PWX24Tvvo55XqD8Jm8hr729kiUCZ45+r6L1I2Caymc8p
JwIxLB29sWVLwne9a++c2I5EzYeZJHs1SHjvpz2H1n9FIyo2VYc7SiS89Ncv
qhW+IMETfvk1N0j4RUrdzd7oL8hf4MDlPGESlj91pDLLJAapKlBfDGYg4Qt/
ObT3MMYhF9Xr5gf3kfA6dRz/tGscytR6k+q2TcQEo+b3z1biEIPJH54XRCJe
M3XPix2PR81uiyeVG4iYYbf4qPdEIqLyFtSt/EXEYTLL4fefJSHBAItIySIi
bmLK+qq1noT8o2fZ+VN3/v8VEMfDnoJUi0cZ93kRseOXygu3XL8il19cqs7O
RBx40m8h90wayqzT9Vu1JeJSA+Gepfo0xNDTe2DCmIgLTU5/vsmTgZpXWneX
3yDixvo8SWuPTES1xSB9TWLHn5maetV0JhKkUXHJFCbiB/mJJSa3s5A/U/3f
qFNE/K7dgqf6+HekeunXiuP2AjYd2pf7uT8buVzZJbq0uoDvVfxXRVbLQZkE
sDIlLmAdZlOu/Q05iEGpiKg9sID9mCzfNFTlot9PsqcuFy1gKnlimedwHmod
WlNF2Qu4TH5j+4FxPuq8K1ko+3UB5xKp5lkX8lG/TKWvVsQCvku3a82VthDN
cnUJvXJcwAmqMQf26xSjhdBjEa7WC1hMJzpgfqMYkekf0XibLeDdzk8SpSN+
orW/053hDxawMJ99Y9B0CaLp+eNYLLGADxwd8N/uKkX7VGGiQmQBpzPMfWu/
XIYOVr9VbuRfwBHurow/PpYhply6U4PHFnCgbMGr+gfl6GTAiartzXmscu/3
nw/UFUhcQZrhRvE8fuY4JttbWY1QqcerWznz+I6Jfp6eYg2Sulo/qp42jyXd
t1xqWmqQ/FmNXKPIefzBmiPQfaYWae4yue/hNI9LnilYvkYNSNs+9ZefzTx2
/W/05GJfA9IhEQVCzefxYHawcbtTIzIYsNtO0pnHPl/E9lysbULPC97H10rO
4wsKjwOEqpuRjWDToVbRefxjiJKQd6YF2SUx2fUKzON6vFdX1r0FvfkYoTDH
OY/pq5OmUhVakc+LdCLd1hyuvamn3ktsQ4m8LWKqP+fwdd+D0lvpXejJuawy
l9w5fOr3WVrpS92I72yAYlb6HE6a339QNrsbZXDd0WGKmsMP1B30qn/1oDy2
Fuf2N3OYJGwsoL+vHzkcydpHazeHX/c7b6jE9CNJ5oCAy5Zz2OPdwv3XhAFU
Sn8nLkRvDh898nChx3kQ1dC2VGlfn8Pbn8lflUKHkffuLJX3YnO4SY85u5gy
jJR2BXQXCM5hUzi3xqo8glr+qs5ynJrDvKeaX2TTjaLepeZDA7vm8CSvcnd+
7BiaG2nW0P81i+XehrZzSE6hjKHMgYCiWWz0VlXQsXAKPR/wNynP3tHxhjHv
JKbRcreq/en4WczM5Y5bbs6gv7+bIybcZ7FWgtONSac5VNKYeYb19Syu1Uv9
Lso0j1zq/dNlX87i03nk7cTUeURbrYqTjGexrvWVE+ITC4i+pHn0qewsXk4T
o3aVIqPmokyzcDSLZ4uQbuonMgos8F+uuzKLS9xvnE5fIiPWXNU9Audmcbba
1HmTdAo6mdbMS9y7E//0+vEKsSUkGN783Kp2Bls/Pefdmr+KvJRsqTdKZ7B8
3epjXrSGhv8dC3bOn8GlP82k3lWtoQ+Gj/N8k2Zw5ef7FP/hdUQU+LeV+G4G
O8ZTl5AlNpHsUNyHC69nMJvCYVvjvk0UFaBwKsdmBrfZB6pZv/mLbq8Gy5QZ
zmD9Y953035voTTM79MnNYPtPIjVNqpUQGPVwmlwbQbHHGCS/vmNCnTO2GVM
C85gHxq9Y3yMu+Dg+/KWlZMzWEK9xSSmdxeYqt1jZ/g3jYO9HS2evN8N5TTb
KSEr09jpt+8V0c3dwJEXL3F8YRrvDSQr+1rSQO0xsi5f/zQmdkXWczyihZ1h
PEGmcBrf8MxIVzfYCy6hAlfrs6axNd3Hr9yze6FbobXmTso0XlgYHV632Qee
GcfndcOm8cwf9x//gvbDpF2O8CvbaVwePxOvu3EQEN/9iu1n09iU9c1H9Qg6
COnf1vQwnsa5+2VGhq8fgptSt14FaUxj4Oh2Ywmlh/gDozhdeBrHf5PMZC5g
gL/FnndE+aZxYnXibMBRRtCwvDBWeGoaX5LUnhFyYoTd7fZ7ahimscxIidoe
eSYw+Hz49ihxCru1OLtqbzLDKUFCL+vXKSzjLagq2c8GSmozIRfjprBXG+dS
8gN2sLf5qC4bMYUHik42ZwywQ1P+QsNLnyl8LrRtf9HMUXCQisLtZlNY7Gq6
vuZpTkgwVHSaN5zCNsnkQwcKOKH53aoYjc4Udr7gpVxz5zicq1P+LqI0hc0o
GkNRviegXW07PlBgCl81WJrKD+aCbZuv+qlnpvDE6y+PQue5gC9U60Q55xRu
4Kduk5A9BS5930IpdFOYsWNT6M+/U3DB6JG36sIkjvLJYFTxPA0eL8ss6TMm
8SXnhpDtTR7ICn0mwJM4iaWXObMrbM5Bf8HRGULUJJZqzSteJJ0D4X8vDJ75
TeKPjkaCBQvnYciDW7PBYhILvvl+WGEfPxxIaWIcN5nETZXSoekf+eFKvUPT
pu4kDqj/RT98VgB8D7fJ8atMYiOm12UTyhdALOytuPelSaw7szZLXXkJDAsv
rcWcm8QK1or/hC4Lgl9/X3bByUnspu5c+fa9IIxziV6YOTyJZS0ZivmuCkFA
yvhJefIE7qu7T2ueJAyzhTdp92RN4JPuGsZPxi7D14C8OuvkCczk867g18Mr
YP6E138kegKn3Ti/kt17BRaOHDr2029HlxvGefVfBfLzdkEb8wn8oag913OX
OGTJya6OGE7ggZZO80OB4mB1Ir9I5cEEVs+I7vx0VgKW6iNk+RUnMIdoVw/N
XUlY5THUGT03gZmdE79ODiDI22o/pXpyAj+IQsyGXgD27bJTP1knsG1UIcPl
Y9dhw5XP6hPtBLZrPESf2XQd/vZTPFXHxnF93PNuByVpoA5yyS6JGsdHwnhf
cqXdhF9PF+0FQsZxlmPMuiy3LLhfN0Lh/43jwhpTza5wWaAlytW+dBrH60JX
fYyD5GCfwuEhgfvjuE2jOCwoTgFqT7rGh98ZxwbXzHkMLyqC9+ri030K4/jX
LU1e6mJFOBjfuTx2dRy/ExItmhi6BfTbnw9EHBnHBRe2t1tvKcPvjsPN+w6N
Y/WXvu/SiMrgn+b60ZZmHN9z4rhbF6wCjPeNudSWxvDvENLR9y9VgSVX4Mr+
ljGs7ZJHaRq+A8fMivTtfMcwj5rau3UmTQivqZE95D6Gu1veNzu4aAIHTyd/
nOMYXj7Q8ZyDvKNHyCtNpmOYekpsrrvjLrBr8XjzKIxhmt8ethbF2hCWI2JZ
fH0Mu12S3b0qcQ/YmKQ01MTGsEzRi7iFn/eAtfHBiTfnxrBkq+HPe7X3geVG
wPcO2jH8a5uh8/G2DgR/iQo12xrFvIY2N7OCHgLzv69Ou1ZGsfK1+qYaPl1g
KqiSvTA+ikOLy1uC9fWA4dLfXvfyUbyUQ3/ec+MR0B17vFvUeRR33paLau02
BF97m+la21FMuCxYFiJpBAc7XRv1LEZx3H271yKxRnAgIDLU5+Eolr3yipPN
2hj27W3lH5MYxaPPFtSeCzwGL6Mhhlcio/jrfGndSPRj2Fs+v0LPP4ov9yg0
Wx55Ante7y0V5xjFwXx6i7R7nwLtkqRG4PoIrk3O4TtFawbuqorXzpNH8KAM
dYmTtxnQZGidKJkawVLqnLelmMyB5qnV9EznCP6RQpa9yPsMqIeSnKRyR3BB
nal6yUtL+FfHlEB+MYKvXArL+KFgBXfCeHLZTEdwIVmy40qkFcQbi1cigxHs
VuU+yUi2AkUqgwlftRF8ifHFm4UIawi5nHWWV2QE6106Kvyb5iXMUFdeVuUf
wRuFXtOFBi9Bsrn7pt3pEZwn/yRboPwljJpSmVQyj+Ca5LOmBe9s4cIXlUT9
5WF8QSr14zEue3B5ZvjDa34Yl7PtT+/ztodWcbuqb+PDmFs83uXOmj3Yd0RN
brUP4ynN7lC7jldQcYDIE547jFVtNCwMkhxB56VvUqvtMI7z3NyISHKGb9Jf
8jYshvHGe3kWM3YXoGbIqeZ6PIyz5wJZOHRdIDm1b8pCaxgXT6bt/jnvAstD
fOcPig3j8GCxF2/Z3EAuHYkJCw5j7672e5zGbhDuoCZ/7/ww/ii8mjOZ7QbX
jzg8SWIfxjmXK/W4NN8C68fAO56LQ1ipxF8/KtEdii8VvugYHcKfkqmeXPvn
DgZ1IwGn24bwtcbbt89rvYP0bcFWnD2EN7hUmpgPeYCM6W+1dZsh7DgvRh/3
3hOsgU7j6dogPvM7NaWz1htkbuB3hpOD+Fg6Oq0v7QOsclZ5DzsGcQYxqKmr
2Afylbs51LIH8W6DxLn4PF/4+zB+RNxyEGfnRX92qfSDRn0t5su6g/hIs6r7
ReUPEGV84Oal24N4dO+3IaqeD3D92fPk0/yDmGbGXjLMwR/cnSQt6aYGsAE5
aks2PgA0XUhf9nQO4KKJn+NhlADgcY9tpaocwPTHeNyOXQ+EGp99V1ZiB7CC
JXV7+XAgHIpo/zugO4BviyZFHxQKhpACc+9vnf34iv+pc6KMofD458nilMp+
bBt+XcjdOhTEyloX4nL6sYb9H36FrlDorRG7ExbYjxUT6LVl4sLgRDcNu6ty
Pzb+pGPpdjscklYjE9Sq+nCFzrcYDdJnsP+j0qWU24dPJ75LvmQWBYr/qPfL
xffhI6odoY3TUTBP+9Rcwq0P9zec/2syEw2CRy6LnEF9mCBWV3yHKgbyRRpL
V3J78WCUzIHtm3EgyPafPFNiL27v4CWz+sVB8h+l5oshvdiP2ePY0a44CCtr
GHps24uTmIciJsziwU6l4V/PlV4stVWpN/IlAa6Y1UuW5PXgELqzXm/EkyFD
2aeiN6kHnznXaHQvMBl4hG8prYX2YDemMHRzLhlYN+oeCNr34OPf3q7c+5IC
Kx51DrFiPXjf2QC5EravkBNbm+9R0I1lW6QVMgkZIODx/npcSjemNJ9YaEjK
gPinCjX4UzfWeHwj+zTzNwgWrO1af9WNi+cTL3gvfAPrkppVU/FunBqKTcu7
M0G4t1pUpagLVw9vM0oXf4fUn57FZl+7MB1LpFvp5nfgjpGT8YrowkGTG4oU
iWxgfFKtXubYhfdfNSBYlmQDeaXKSkSyCye8TjtO3ZAD3xirMtl+dmL2l9dS
Mg7kgZouo+Lw105sMyd/RFYnD1ZTdcaSwzsxq3v+npqMPJCUWToibt+JNT37
zgTezYcaWy5HHZFOfDg25NuzrAIY7nO4GZPSgQmFXT7fPhbD2/NVg0/DOnCc
x/qBnNVi4HnJaC/s2YFPvRJdLNb+Ceb0yam/jDrwHdXxU6MnS2D9esfhyZMd
uIFexCm+EANj4qVevpB2fJpndDg5oAxyFh2sl9zbcTC/k35SXRloQxVdsXU7
dhvW+iJCUw5R3Tpw+047pkSLLK/ZlwPfQe94S7p2bK6/76vU018g/XzcIset
Dae3cmjrGleCtfin3ciyFWvOi6TL/K6F4OBj/Xd1W3HarF5SwtE6yCF+zrG8
3YoLruGqz0Z1sBobaxzD34rrI7+ravytA/uDadU00y141eJU4pBwA7zpL/Gp
f9SCNR2FnN8XN4HXm3Hme2rNWOypDQvVqVZI7jaZfyHVjIVFToakqbRCrfBM
hbdgM647tO0X96YVDkwtvCymb8bKdkaHnw+0Akc08RuE/Ma0stfLnaLa4KwU
i1ijZxOWk3kcyXOxA8Tf6clPmzbgQtX7e7hdu6F2/XWC7q0GHLDPOKEspxu0
zSOpO/gbME+v4r+Q6W54qd5TXDZfjy+PtvUPq/ZA5il1oQiLekzz5HL26Ole
OFciy6FsVYfrC4NvnmrrA5a1C/PZr2qwe/iNVCa1ISA9+fvB2asCe6mNJ1Wo
jUF7hhCDskkFZk2Dv7usx6Bw2cSfU6YCdwh9vnI9aAzcXVr8C7Z/4ZrcEq/i
tjHgCEsMWLL9hZXOmfl+0RgHmWrVoMfG5Tv3W9f7heYEhJ1NCFGRLsWBfhKu
g7en4LVZL+sJrlLcnLcsWmk+BZUGJy/2bGK8eNDrerDPFNx3WL7IbI2xbtKz
k9M1U/AuJUrQU78Eq6SpXFCVnobevUsilqgYNzP4OZtemoG3FRHisJ6He49Q
f2RamIXppmtBxvl5WFtA/uR32jlQ7uma87HPw8fNp115TswBB5H5c/f6D/xV
TVTWR3kOMtl8t19s5OJxqrMCIulzMGDqVBH/JxtbhDPTW+nPg/RLjuP1hdm4
k9TjxWI3D8nO+S8pDtlYtfoto5vvPNgEL/Ogze/4Ua/UZtGPeThQYv6+azML
79m+fzVi3wJYcBdGsvz5hj9NOfn4xCzAtaurt/UdvuHHGu59EdkLQKMkvJ3+
JwMbRk2/tahcgIiXqfpym+lY/j+LYe3pBaipCedx+PsV27BcEhLlJ0LQQGdX
ldNXHCIbFKsgQQTdRab3zFup+Pt+rfDjt4iwcsxnLm0rBYdKT6ltPyUCt6Vj
5tC/JGy4VF32OZ4IC2/z9AWck3AmnaBoxHci5IctMb3aTsQD+9mr1EuJoFJu
9pKJKhEvRxzPW+4lgtMRHfGbu+Kx7ooAmqMjgRxf2FyAaxy+GvXvcB47CZig
PXJwVxwOmeVikDhDgpQnStt21LE4yKNMzlScBJ1FkhWpu79gIy7tYh1DEnC+
MhhcpIvGQt+sNrLMSeDrcEvUnykKG+1R6sIvSWD2+vhw3fFI7LCLxZrGkwS9
b/ZceXI6AmfLdeWIfyCBogvJh5Y3HMt82Bd9PpQEfG/Lrl4XDcPvmkW9+RJJ
EO6e+t/AtVB8V3b5BEonwQGPoDEHCMHf57+93ZdDglkv4w+5isF4lyX5T2kp
Ce57K0+oqQbh3HWnrIwqEtT5XJUgawbiVuejLmoNOzx++6f49P0xcUaqoqiT
BMJcE6/8G/1wfLoe0aVvh/903tn6bl/c35HzaXOIBItn37fQjntjKu+KBP5x
ErScf/D6OskL0/MKLDNMkyCT/wKv4x8PzFsR/+TrHAn8L26359K+w4ccaWb+
EEnwXKjFhczwFj8ph4fbFBKoisYJ8HO64kI/02/5yyTQs5jNrFd+g8UMCup5
1khwwsZvn5SxAy656fZFYYMEg6+EH/1wtMXCsYQTpzZJ8Nm5M48/0ApPUXte
Tf9LgvwDKyek7zzDgYXHRxa2SHCVldAk8MYYM76YYBz7t5P/Gwc2L959gLsC
J8t9t0nQnCOave+RHD6Sokya3dHtNmlIOOsS6AQ/D97a0Z/tbs6oRqrDWkZF
VsWOVs28X0mI0YeYtmn56zu6JZ6JVd3mKfTIfXn4fGf/FCVjkZy456D4oW1F
Yyf+rGxZH/rPBm5w+R8l7vjlkzruXmtrD8a79rVJ/NnxI/FKQOORE0TLB1xE
6zvnKdzUlHTGBazdE8RXVkiwGhpWknPUDY7sGdmrv0Ta6f+qmBzo3SGKhTrF
lbzDF7hsArs94OauaWGtBRJof+Auoln3hLVzgcUjMySw91U9XDf/HpqaTuid
mtzJj0dankbnfxA9MfewdIAE3W97D3LUfwCDXeurJ3tI4HSdJpM05A+d1I7c
l9t3+AnCNLntgfB2v1+ZSy0JLkoqZLD9DgJyRJJb3i8SlIg/0naoDYYHFnIv
4n/u1OeqXxqUhACPONErJpMEFlcS7sbmh0JmEhXD9xQS/BMtpqLNDgPNnK8u
r2J36is8q1GXFA4H66UpF4J26i8gu6UREAXORD4pkRckkAxL9Fv9Eg1a3XZC
Vx6TgM5tN4OS9hfwGIhQndAhwcyCYczC4xgIePrIQUGOBLGVZyoEPeMg9kxN
ssjO/fXfbPfddTgeBvOqeGMPkuCN0DvN1pB4GMrZaeL+EeHB54lJ68QEsFg4
735gnAgsLxP351UmQUvR5u2ZVCJQf73b6nk7GdbM5b8ORBCBPLwnQrsjGb4l
Ofa7+xKhUemxwJ/xFCCf4ixYMCeCx5nzKgSaNHh0/vnvq3xE+DujUad/KhOG
1K5fOB+6AEs06RcVjTOBSkvijPfbBZg9SRsknJIJ1W9OjyZZLkC3Zu6D3UJZ
0KzdJXpUbgFyy44sxF//DsdzTp6bWJwHi0+dh6f1ciBS5Z5IHpqHEXltTYuo
fDjLrf/uStosoAkn/caBfCh/ekhPKGgWwl1jngkcLwC1/2SjaBxmQa1w9t1s
RAEI3vjReUVuFsr5X/8w+VQI6tJ7DvQPzUAsfSybXnAxLIsddi44MAPCsyvz
526WwoPk99dv3ZqC5W/wjV2iAja9WN+VRoxBA78E0/OHFWDppGyl6zgGcUlX
XlY7V8Cg1z32rftjoBZ9QcK2ogIyfBxNgGMMsvyOVbfdroS9ZJb4ubBRsHi2
Nuj3qAoijHrLHUJHYIrvGz2tRw083kV2qZYYgpLE1Bc6yTUgddvRuXBrEEK4
E9uz62rgrP5WaCceBFmOz+EGh2vhq/oCr5/MIMTv9+EpDauFKLFdPqyqA/Bo
2gQ5fq0Dwbtd2w+f90FvwgkLSnMDIE82v8C+LvixJ00tebEB5MgXSx4mdEHQ
42tX9VgaoSdJ5dxTyy5Q4tWgatRqhMAXwViapgtK0t4HJg82gutQ6d7DQp0Q
k738Q2++CegcC/e8CG2HnEcT25Nvm2GZN/pTz6cW4GYUsCoPboYU3k+s1uYt
4F9mNf45oRnqIsVea0ELPOOmqtWobgZG7z1BuyabgWecI7D8QAswUQLZB680
Q9hj1TNRAS2wf17pZFBjIzhaFMlrRrfCWebc50P/akAaVozov7XCZHUXd2VR
DRxguORaXdIKXsc73gm8qoGwrNiCa4Ot0Pf9tq7zSjX8WH7Pd+J4GwTFpf+8
sFwFiw7adFPhbSDHq/fj8f5KKLwVeP5LahvI7n9BkmmqAFfOBpl7hW1QKF2a
GhVUAQwl8Lq+pw1CN4/trzpZARd3nSN+Y28HW57QkG7CLzD1XPltH9IOob7n
GJP9y0BY+9K8UGI7mMxOp7I/LION80/3zeW2g8HjPab/eMvAq67/+sOOdviV
gmXOVZZC4qGKLCmWDhD7YBcwRFUKI0GBQQcCO+De8o3oQY6foP3lklbkf52w
vm1gS1zIg+W9g/opUZ2wN8fk+ruIPPC39DX/8a0T/KxXNXYr5kEtmnFtbumE
75VTQxkpP0B8IDaNhrULVkVft360zgVODlbqZ1Fd8ERR946IYDbku1bQOXzr
Ah5FayWHue+gMWPF5lnaBWG8gnJ+Sd/hv/zfAjGjXXAsQCKKlfs7/Lv7XquD
pxtuv336wYErC4aC/qYRvnVDUflxI4JbBjhtpuYplu70uQKkniGGDGA3vFeu
1dINVlqcNVNf0kFV+EfXi6VuYE404jpWmQalzZbUiVd74NLzV+W5x79C7KEx
LfrSHmB//1VsiS4Z0MsAg2MtPRD9XPG9RWYS9PbDs/OjPZBbylnPqZkEzGmR
btI0vcA3YzlHG5sI7op3023le6G1VWIyVyEBTDxrqYeae6FM87juUmMs6Bw2
y6sd7gVeMcY357xi4U4onXkOuRfuf4wSQDdiQTJJpeM9Qx9YlBgzHSiOAabq
jiRR1T64u6eksj/vC/zcM6rk/bsPftD8uPcv7TN893u76+VQHxx7IyUTK/EZ
klnP/tAj9cG44pByZX0kBPI8OXn5cD9MfZ6TtCdHwBNZImVIuR+ksu30T94K
BxaPPyGXm/rhycLq6T9SoXCAPvIW12A/3JseffptMgS2PxKoDhL7Yf/T1P0J
viEwm+DydPjQAPA5t6RI93+E0so9kj63B6B3fE5j9H0wmNMyjww3DADzeDl3
3LFAMPgv52N9/wCw+72RzG0NAK0jdxV/zA+As2isbrN3AEif/ZTtQzcIoBA1
x/LPH9hvnvS4ojQIsfsTT/wb/gC/3Pn5fesHocdRle0hjS+Ib3/8wtM3CIdT
529RB/nA91dUrGWzg/B23qRe/rQPxFp0UK3uHwJh0/iJeHlvcNN27tSTH4Lo
jnbigUQv+NM6c+uP1hA4WPN48kt5gdVtjbLgx0Og013BVzngCQbSvGm1HkPA
XXfAUPWYJ0gLtLmKVA4B34k3S9JJ76AwkbDW2D4E3kwGs0m334HQqWTzJ+ND
MK11vvbRijsw+JR8bdo1DK8bhwOK5d2ByiUoZPepYbg8piUQ988Nhp8SzJ/p
DYNPcYXK+zgX4ExaTBR/PAx3ZwI+Cj90Ae3xpJG9lsPgcm5AjsjmAs26TFqx
b4bhvs7cJc5TzlCqPiXV9XkY6mk03jJzvoa//pFO8QnDwFkjsloa7QRiTXfy
XqQPw0ab2d97Z50gU75YgO7nMHS03EoSueII0YQANqn+YSjNvsLU8OwV9DrI
qtGP78TD+gKcVK+ANX/Tt29uGMazjeJPB9uDn7AJte3mMIhze1JfL7ODN+ck
FlI5RuCPseAA7SVb0GWcKGe5NwJ0T7P6itWtgSa8fdlHfwQEuElJn9asIJW7
gme36QjQOv4pYPhsBWsicd4UhxEY5DTqyp5/Af539dWaIkeg3MFv6XjUc7gy
pOp+M2EEIpZ75DmVn8PA4+s/itNHgK16YXzPtiXwvTrJ8bVkBMYbH8jMNljA
r4iBEc/hEbDkWDge4GUOpmcambenRyDNUP/Y0JYZMKQX37SljMDP4CLdxJdm
oFMSkWJEPQoLR8HKztwUVofvvZA6MwpPT61zH7R9Aud5Oqk2H4/C2VEryVSy
ETRlVApbPR+FiHcKItTvjeDl1VyjGftRULmhlIJOG0G5fHBN1/tR+CrK7Szz
0BAemKn553wdhUnnlsDESX2gXpYq588ZBQMOUwOZ//Qh2UloObZ4FEx6/RO8
LuvD8n8M2gGNo2DFvf59yvsR+GU2nbQgjcKPhCIve39dEL1WcmdibRSiSRqv
A1cfQm9Z+lsdqp05uRmSffQewrk23ylFxjE4P7YLT1/TgdIVxW/nRMbg/R2+
38v092FJvBqN2I7BfwwDcnyCd6FKPfNm9Zsx+LznUNClKk0IM/+klO4xBpW8
puJsupqAoszuvwoZg4Us1/BnQRrgvYvBlvHHGDgJbMk+ZFaHhxwbTms/x0BT
+a54RJ4aCIqMvh2oHAO7Sb2wNw/VoNMoJyClYwwc323LHc24A9w12ulSK2Ow
lffObFBfFVaGpXLObY2BRtrSsAeTKtRs8BUdoh2HDIvxbsJ7FbDg36rpYRkH
wdDSyP33laHQL2b8heg4zLJa/v57TAnuaM4ei7Ueh5qh6lPabPJwxqKN28tx
HFK4DHnOxsjBqkcxr8XbcXgTPEg8cUEOIvP9rooHjYP4iO95q1uyMH1MRL31
+zi8PmRsEfBFBopEOe/nF47DysurMT/FZcDvNq1+VPk4uFmdl2nsvAGizl0W
pq3jYJQot2rDcgNcRh29qRfHweePz2uqBClQ3zQKmN4Yhz1RBbH6t6WAh0U5
rGnXBKxGx1CM165Dw02uxHDGCZBy7dQTV70O7CkVZcJCE/D2nhxf0HkE3ywP
bRg8n4BLIVpHrpZeg/k2wbVF+wnIetMUdkb0GvCJaay4uU7Au9N6HoupYhBP
FUGJDZyAjhgLjtUvVyE84PzsaM4E7E6nnGdPvwxdK7emrX5OQEauHPPbK5eB
5b7lJHXVBAjd/LLfoFwUPnD/GOXumoCx3sPBiiMi4J59o89gYwLuLR6SsBcX
hnK2xz2LuyZBOvj3okinEGw7ene5HZgEvb2HHffYCIGDTEtb7LFJ0Kgde1aZ
KwiWHboNo4RJ8Ld5cZI95iLcX3v108BtEh78XpuryuWF0Aefixa9JwEbngiY
5uGFdlxa4BY0CSuLq7b0EedBxWvvj9j4SSj5IuNy3vccyBz9mDFaNQnzZ7Qi
yB/Ogtvr/DSr35Og1i919j+2s4BH+lKpuydhQE/lTX7MGRBP5U7inpkE6ytO
Fzx+noZLEpnRBgengKS31P2RkRvMo9s+LzJPQeuWgjKknYLU3WsRbpxTsMtH
8jqzwik400AIi70wBfJ9Bdt077mA42G9/6jKFORFXZLlkz4BNM6TrgbBU3Bb
rT6d+85RsLDerakfOQWf+tuLtevZofsx1/lH8VMQeNHKQVqeHdJU7zc9zJmC
6HfJhzcV2ECDu4njXvsUBFdP7f1odgRKWOcWtPqngO+409HNDRY4f3Bf2d3x
KTB96Kz5zZsF/i5JPdZYngKlyeE/bd+ZIa4yN1uFZRo4jYUGOziZgK6w1UOZ
cxqOeHv+Z13MCLYZpHu3z0zDrrc2cvt0GUExlJfqlug0bKnTcJMSGWDxyWcl
WY1pSL5vV3z7Mz1I072bkAyehjvq6frzffshjSo2XyJyGuQFfdPs7uwH1pUS
H/H4abDQym/tq90HswPrQmI505DBfcZhuXwvBH4zfyPSPg22o6dvD7XTwt+4
93eE+6fhZ3OrY5IeLZiEJZ4RGp+G+vonF/vmaUDcdbju4vI0yES/faROTwOj
ahpsfCwzEG9YzS9mTg1Kci9mz3POQFBP9dTB/dTwQ8Lv57kzM9BMtVq+kLQL
vM/UGJ4VnYEm+8pHWXNUILwqkcmlMQPJzkuHLrNsI9dPpxXYgmegsUvuobro
HySwN+HvQsQMKBdFvX6QsoG6bXgyK+JmIM+L21/i1Aa6qMrLZpU9A8PiNw0U
jq6j3j2XJhpaZ4BZeEyOhXcVvbPJDIvrndmZWyJt1LJXkOCokJLD6AwMDo88
2oQV5PlTNPvc4s5+n6NaHjxaRqI24q5ujLOgkpWzta94EQ2NFIneOzoL9gfs
FG5rLyJvFcL0pVOzMJJaczZ6lYKG+a6rDAjOgrNyylWpaxT038jN42Kqs6DE
rlz+K5WEJpXvFCz4zYKWUtar2LJZFFDcal4RMguL045CZcKzSJJPgysiahau
S+fVtyfOoEBaLU/5jFl4H1dw+XPoNIJiHc24xh39UybzSPgkmuUd3OfQMQty
J84eljw1iUJC9YpVB2aB9FOTczx1As1bGZz+Nz8LUraTm+6V4yiM9wlFm24O
2HKndVNZx9CN0Jn4SyxzUGGb3uGUOYqINGbaezjngHYrmcpSaRTdHH6Gs/nn
4ODdht0e3iNoMcT6P/pbcxBGqqfTODGMbtE481a8n4Pn3w8TAq72oUc/xdtl
AufAkpfL4OmnXmRru/qmMnwOnCeqqDv+9aDY6WftVV/nQIBEvHCkvRutN+g4
1zbOwX8x7XxsiZ2I3oOdT7FzDrhE344Yc3ei09DeXjc4B93fJ69kxnQg5axb
fA2kORj3UH6/lNyO4j+KdzQxzoNr+KGz5t2tqFB51VmFYx56p06YNJi2ot97
v/M1c89DXJ62bMp2C/rzitelRWQeuCuPjkQLtiBVXXb+ds15oDaSzqbV+Y1M
2No7NHTn4YSH01X/hCbk2PzBpcNkHt6qmefDUiNKlN7b2Wk3D5VGMi8ywhvQ
X55Vl55P8zA8oS91m60OMQ1n8d+PnYfwbS+FN8616NynZ529qfNw15790Om5
GqR2cIK/v2ge6G1YZewbqlEyqa1zcGAegqQ4dAm5lagk+YOr3uQ8FP69O7d8
pRK16d8SGCbu8Fi43/QtqkD/2spdR7bnoeVg50H2xl9IMz9LYPzUAugXfaOb
PlyOTF886zLiWwDZo/TWQ4llyIWP121CeAGIA1E3JK6XobTIL12TNxbg65fp
9ulXpYja9YPbjPEC9AVcNFc/XILYxW9dMLVYALLvKbkvj36iC0t7umdtF8D8
xLXr07nFSNv4zYV5zwU4cJ1K75B5EcpQeNZNTFmA0CrjrBs0BYgcyK09mLUA
a02/mwKd8pFwf1dXY8ECFNUW2leu5aEfFtJdabUL0P7yZH/I6g+Eg9g6TWcW
oEVwjUqWJRdRDzRo3qcsACLOXTkYm4NkeNw6FDYWQHr1CQMI56Ca/Pn28/uJ
kK+GiD/vZaPmgbK2yfNEyPbwd/zxKwsxnbNT7xQkAotx97SvYRbSeC7QVilG
hGv08jaWtFmohzq0NV6eCK80NG0EVDLR6DnzFoMnRAhvzvybt5iOll6w/h5M
IsIH2SPSC5CCrhTVKzd9I0KPsht8zktG9jSuTT/ziCAZ558pIpyM/obMNUZW
E8FCQ3S8/VISoikubbg/RYSW1ycapW4lIFlaWyVFEhFCeUwuOnXHIy9l/oZr
a0QQ+OBz59yTeHRo5GM9+14S2OXRN4b7xSHWPWZ1nTwkaHeaLwpcjUHaKlyK
VRdJICzMQFj4GIPCwzpqc6+QQKEGWWpejUEn+K/XBsuSYNF0H+J2+YLOqR6p
UTMhQXHbBDPNnShk+qlOTtqCBFGdXd+vZXxGaaPO1UK2JPiP6Lc2Rv8ZCb6c
rWLwIEHyrQeKt3ojkFg4rmxKIEEftwfns9BPaPziN8knGSTodAnaWKH+hAJ+
RWXvyiOBnmuT4dSLMDQ7/zpGtIYEJ3mSUrLvhaJIkHwdPksCRg7SwV7lj0i+
nX9ZZIkEl4MP/fFpC0YrT46ZNW6SwPiLcQjjg2B0TuG1gMseMiyw1GhrWgUh
Fysdjmw2MkhX+H6jLg1AnZLtHdvHyOBBtT4ReC9g5/1XClDiIsNNodO6jiv+
qCdCYt/keTLMpfZSjov6I+FKjlV2cTKIqJyLtAr5D3l9CMwyRmSgVpIpE5r3
RUP3Djz7Lk2GlJHDNe03fZEvcWPs1i0yOMY/Zzaj8UETbD0tb3TI4PPl68rL
NC8kOar6X/0jMoyyfApdOOGFAtNq5NmNybAZQuMYHeyJkFQ+znpGhs4DhtIm
7z1QmGlo+vgbMmS46MS+C3FHRNHDT4XekgE028dbuNyRzLbHmTeeZIh/RtdU
n/4WUYJsI9j8ycB68Gr1+99uSPGn5nvFGDL89nz501vQFX3xbJQJTSDDR+EB
yucmF7R65ybVeAoZPOckr89auKC4SVG719/JYCfJc3XZzBn9PcxinPmLDOIZ
l1cuFzghtV4frq1qMiQkHZ4VYnVCyfG7+xUayNBx9mfXoK0j0ry2pDbWToY7
8v1KK9IOKMOg9Trr5A5P7tRs2257lPDUaV55dsfPOA5998YORT7nCfMkkkH5
dgSNwF9b5P3GgbS+Sgabs33azFS2yDicO6pvLwXOK9/M9zhvg3RiGhRY6Cjw
kyr5IWuBNVJLtl1RYqDArG5vE6eSNbr+o06phJ0CD5e5szRfWSHOVqvNL7wU
8DB+qPOP+Bwx93Am9VygQCWNwEJNwHN0YLhKjUmYAqWWdo4xV56j9QWO1Lfi
FFD4NyYbQWeJ2vb/0ja5RQFO2u9hmfbmqI7hGU20CgXaszK20/vNUCkbW2aX
OgXUze2J7DJmKOOs2V4FHQpcOcp+c4bTFHlLMf/gf7bjl7tQ9+nyY+Qq/1Pf
6AUF9J03blW+eIzsVR4f+vySAnXiEu+3KCbI5GGREf0bCojP0cyW/TFGUq8M
mSl+FChySZOa4jdCYi6HMG8QBeyF/6xZlhiii555pgahFLCpOc+io26IOD8e
LG+LpoAg5weN8+4GaD0z+/mPTAqUHGxJ4aHSR6S8h5ykHApc8mWj0Y1/hCZL
9tacK6DAaXnYafAfofaGByc/lVGAR++xSNQ1PfRteneTY+vO+vNGdxMzdFAi
Kf1VTicFWGpP5Hxh0UGRq1pnF3opYLemkEB+/QB506Q56Y5RoMI6+bDs/fvI
hEuDX2qZAhbzo+TfV7WRNclBSmidAvPy3f1HsBZyKYnROvWXAtRHwqtr5bVQ
hA7p7S6aRXieVBwsb3gXNYd5/6+G8/6n+u/DuKxEZZUdiiOc28qO9/vVkhBy
jEpTkVGpkEIlIxGFhESyvhyy6pukVMg5ZqQSlSIalEqfMz4fs9sP9/0HvMbz
uh6P68droFGWAEcqrMzhXzf8wfcOcUeeAJb8VpPSrW74u1m/WIEyAZI/q7yW
j7pi4V6aabQGAYvM2tN/abpiS+nGyxuMCei5buUeU+OCNw99K1xjTgCtRtHW
eK8Ldqta+nCVFQHTj3M988VccKDj7q+CGwnoPCMYn3ZgGy5IIPEzBgG7Htk9
rHV1wosF9Sc2BhHwuy/swMCsHVbscRM1CSXgmMvhUrNIO6yVF6GiGU6A4Nr7
jjJCdng9btsiHE2ArYzqU0WZLTg03Du/OZWAs768rMVbN+MYu8Tae+kEcJ48
1JIdssEpCnefF2UR0BT06bdlqA0uu/93MjafgEb5P471zE14kLjBsLlDQLS9
9oGjtI14vLHRz7SGAO/SG9sc2zbgqZTRc7Q6Agbje7dPB27AywzMbos0EuDx
Ljgx5+l6vOVwjxD7BQFXbU/LT4Wsw3dHFtZsniCATgQzel2scUh/BzuRS8Bp
WpM2vcEKmz9P7n9Bzev/sykqxcgK19+Xn/FcwAGXw84ym1esxayE1RuPyXDg
vXphc6acBY4/98PtnhwHsr2bhAqyzbF9cNWhSSUOxO1+9RJpmOOu3eaXYjQ4
YJfqnvXH0gz3G9j2ZJpwYKvfZvfuGBN8Q1NiZMCCAxORmm5jyiZ4j2I3dyXi
wO3lZQX0+8Z4WHC7QrkNB7wFE8YnJ9bgH72H9jV4cMCt41Tz+XNGeC4i7ufo
aQ6ouN7cYzmkhxuO2//VO8uBL1qnq3wc9HCMz1Lp4CgOBIqIOt2q+w8Wc84w
mU3gQPpODlC5dCy9qjhCOpsDpnoD1y8k6uDXcgGXPW5xYNQKtuxdooMzJPRv
ZRdy4Pphp/HWVG2sxKtpopVzQNEiLFelYDXWbGUtWvuYA7S2e7r2gzT8tT5B
ObKRAz1u3mzrEBouveOo18ziwGJVpamdEjSsn927zamLA56K5O0voInNA79k
HhjkgPFQ4z3xxlXYfpmIVuICLqguSs5PVVLHGj02BRdFuFA581ngZpEanrkc
pxq7iAvyFfuSWuXUcMVCMfmz0lxovtCa/VdQFUtNi4sdW8mFj1mhu+MmlfFo
rUPsYRoXYm2sttHOKuPGkCQBPx0u6Ht/HpMWUsZBv5ZM7jfiQoBiS17xciXc
+0nqO2M9F8IWXi1JclPAlbkuh5xtuBDlLHDbZ0wex+26Ouxgx4W9i9x1zM/L
Y4te2febXLiQLp00kfOvHL7RKtdp5sUFzaKep8cMl+P9VSqVSlFc2LE0OZgZ
LoMtj+zRlb/AhUU1F8590pXBMjq5xbIJXMgys+1JGpDGzwrUbi1O5YIAKWWj
ukkaa2WsSpnL48KRFVNtxzSk8Bzj4OLpIi7UHz07OlUvifski+JJJheqI9My
Uk0lcXwCLWqimgtszycGC/SX4h9ntIOGG7gwJkvdKlm7GDdb+v/62MyF8TVj
DM9nEvN5VhrwvpULbpfG8vWdJLDTcfrB1y+4kHPKwFY2QBxXH9R3Yw/N84aZ
yz+sE8Oh9iZmZQI8cL7Y8j2mWgT/3lhScFWYB9+nNUvLdohgP6QkGSHGgzB6
jre7oAjeZSgw6iDFgweOYk+UPIXxOrnOrJ9qPNBLvttcoiSEH0qC6BsNHiyB
FGvDLkFsvOhu0JPVPLAZ539cGCOItWYyHZINePBqqO5S0sQCLDF8cNYQeNAe
Hqlo904Ax75/46+4kQcq4n7lJZkCeO613ZsFtjx4zUyT0fYQwBMtBlUvnXjg
+o+rE6f8L3pTMb0/ZC8PMn39RpktsygvLK259iwPjHKi/632nEKKwaJGeVE8
kGtLyDHgTaKrR8Juxl/gwY4ohoNX6iS6sG9f6M7LPDi+l9j/pItCATZ07emc
eV7NjOWpu0k0gnOvjeTxQIy2ofONEIl2W0gv6CzigV8etzi9nI+c6eTbnPL5
/Yatx70F+chE+lkirueBe/zp0mtPuKhC3IzSauDBo8PbJiaOc5GWcKm3ZDMP
IgzP113T5CJF8goa6uDBwdQI9ZxkDpob8Pwd9Z4Hpw/krZIOIVAbk2Cwpnjg
RVa6qQRNIKpF8JHgXx7MNaQ2hRpNIK1vMhrrhPiwM9ZjanTkN4qmGXMeSvDh
xq7NZfHjv5B1QXBatQofnG0uF9rJ/0QBjTHTP9X5sPKIwHqpknGUNZR2kE7j
g1TOpQedFuOIr3rPuFiPD1frE6MED/xA1dncV9mYDwsjJ04HtI+hjw+Frd9u
4MO4rO61b35jaMm7ZUVytnzwpYvnL180hgIUTENSnfkg/OiRhY/TKNJMP7ns
4n4+5Hp+P/z3x1d0/QrfLSiaDwUtXi1zRz4jdoXo46o4PtD/+DzX1fiMeJ1y
tJ+X5ucPOGbdeDeCGBLmPN80Phjmd9/QdxxBi+NPpe8p4kOTrILolXXDaG3J
xdkbTD7Uh4npI4Fh5M/O9Okv50OOfqSUSOMnxBZ+YOpawweteu2ADptP6HwU
1buFzYeZwu2+lbuGUGWeGI5r5wPTyaMsV2MIfXiqUPysa/4+PS1H5O0gWjtn
EYr7+HBeYewDXXAQccPD5ExG+aBecXRy3P8D8guZ8lATJ+HEm5LNFfHvUMWu
izrLlpJQVmt5X8byHSI2LJsRkyFBjVlOe/T9LYqQ1s8nFEkQmQmaaHB5i65U
ev1g6ZCQalp3U0G/H71K//X4oR4JySs/Pl8y2ocUzkakVBmRsLfzipx6YR8q
cEg3zbIkwUR5W/IllT5UM9oaecSOhFDNygcLVN6gqW53hpcjCaeK1Gr9P/Yi
XDus6eFCwoou19nn+b2o9cJMG+wkoY4p4H6G3osGVhkuk/UnoeNbbKa4/Wsk
uCeTWRdPAr162wVe9Utku0kzojKJhNIVwUHno16iJPodx8IUEhKHwu69ZLxE
y6faiaTrJMTLDlKNZA/Szpyz3s8k4Wn4paJI+x509FyipHv5/H9B6tOUeg+6
66MwbFdNgtP6nBBN6gWyMllz0fgBCbdOBarGM18gpx6fHtFWEjLHKsfXSb9A
aQ+IwukOEr5nlW2VfdeN+m9Fhk50k/ArY0P056vdyCswS/ldHwnK5cHxpmLd
KETiuU/FNxIWqk2Vr1zQhbJtTKZcF1LgpmSm+VG7E5VVbM98IkGB9Pj6c17j
HejB8ggTHSkKqgM/++ve6UBvvjQGzilQwAz1VzuDO5BUnPMIU5eC3sD9Jyt9
25Har6DzsgYU8GJNVX6atCN9j4wV54wp2B+YJ8sQakcOWh+2u1pTwP5+UDSq
sA3FsQM6Zx0psNpUpif3pxWl61/x92NQECTs90unpRUVZdwRfeVBweVzfnb2
ua2o8RC1jrmPgmPep0/+49yKZkTjahgnKDgr6nEk/EkLkjhWynh8kgK8RXxt
SU4LUurr/L06nII4pZyBjogWZF4iqzsbTYFFuHUWx7oFBdnm55Zco6ApeSgp
qp2NoqqarWSyKBjeqKJuVM1GKfKj/WduUsCoTrNozWCjim/6soxiCpJ7ji4t
PsRG9c6M6voyCnxPFZ0bc2aj9tqTjqurKIiKPfF2yVo2Gr1Yf3GmloJ4htUB
jhQbkb8HNX3rKdjX+KDhziwLie4QauppmOfzTgpw+MFCGtr2M8VtFBw6ZFQq
0cZCa1KOZkl3zftRLzdqUMdC66gUszMvKYjp38jWLWOhva19x13eU7BudfP2
vCssdNRwekn9IAUlATvoitEsdOa66m2tzxT0LUn86B3KQpcENmxJHZ3Xn3n/
n+jDLJTl5/NlepyCga8pz054sRDzRXz0oT/z/u5TTDDawUL3LcrVengUdD5K
cG90ZiFWXne91RQFR1fbZqhvYaHXYpydxXMUpIr1sp3Ws9DIcTlSSmgSVITb
jjtYsRDRb3ktYuEkONk00OXMWEhg/R6jrxKTMC3ucbPSiIUkS893bZOahPgI
5bBl+iz0n7AWMS3FScjDajG2Oiz0v/4x+H//2H8B/ZImHA==
          "]]},
        Annotation[#, "Charting`Private`Tag#1"]& ]}, {}},
     {"WolframDynamicHighlight", <|
      "Label" -> {"XYLabel"}, "Ball" -> {"InterpolatedBall"}|>}], 
    DynamicBox[(Charting`HighlightActionBox["DynamicHighlight", {}, 
      Slot["HighlightElements"], 
      Slot["LayoutOptions"], 
      Slot["Meta"], 
      Charting`HighlightActionFunction["DynamicHighlight", {{{{}, {}, 
          Annotation[{
            Directive[
             Opacity[1.], 
             RGBColor[0.368417, 0.506779, 0.709798], 
             AbsoluteThickness[2]], 
            Line[CompressedData["
1:eJwUl3c8198XxyWakhWSSiplVFYlfO6JZCVkRCUyK0QhhDISwldWCJE9QoTM
XGSv7L33/Axbkp/fX+/H6/F433tez3PuvY9zThlYqhlTU1FR1dJQUf3/q6hA
f2Pz1AZWDYz7m36ukiBwau4zK8cG3ldtR7VyvpJAv1G9LsS0gU2/hcrVCVQS
to2uJAL9Bn61JO6aeqmSQG6OV799YAM/iDdLvChSSRiWZN71YM8GdqUenbp7
tZLQkuya8YR6A5+WFXc+LVlJKGchP7D9t45/1qxnBEtVEr676O53/7OOSa1+
5alylYS4+YYfAavruPnwI3oT5UpCsLaEUfTiOi5MrCFVaVYS3lWkMKYT17HT
xunGxoeVBFtBdlw4u47L6NqPOJpUErT3rRztHF3Hv5Lp2uteVRIUbAyrxwbX
8QW+Kk0L90qC+HCLDaV3HadXKDwo/FBJ4MzP+E3Xto7ZRlgslZMrCYfOHH/N
8Xsdq1sS2kJzKwn/Pvjwna9fxw0rBx77/trhe/zk3Y1f6zh36Imgw8gOX1un
8B28jgNmWfe+pOzwwc1h3aJ1vM/tl8oJ6ipCPBu3hEP2Ok6SmB91PltFeFzd
R86MW8fSIt8nw22qCNoiilEl0TtaMnH4jHcVQT46/1ZDxDquGo6NN/5SReCz
+5g4FbSOlfiYbRl+VxGIPCo6J9zX8Sdx49VLl6sJQ4E/9wu4rGP/mWtZwarV
hOZ//HnXnNax397ZE0Xm1YTvnfuYNG3W8ZfUWg31pGqCrUd5tY/ROmY2CrQc
OltDeLwo+PLTo3XsxUsscJarIWjrRnMn6axjKi+SIelpDUH8itPrco11fDGl
3Vcmq4awNXFZZENmHSffaxn8p1BLcL+ZEmVydh2vb7Lvi0uoI5T6OKiePLWO
GTT0JmV76gh/W25Rd3Ou4zAfntn99PUEa12isQLLOj55XNd706GeYGAnckFg
9zre829zdNmggRD1k2Zo/N8avvZDkHUjuoHQs7vT//OfNWzudHNBfLCBoOpv
v0y/uIZFMqItvXQbCZDys4gyvIbjGUV0qiyaCA4kv2ep/WtYUP5lovCPJsKP
y49OGnav4Vvpr4eotpsIF8up37b/XsNiEgHnuoJ/Ezj75BTzStYwvVZk4r8n
zYQ/dK3dTpFr2JvbQsm/voVwRT3O+3LYGta8/3ErerOFYPXJRpIYtIb5nUXu
fRBoJcycZfui57OGl/1/EDkCWgndSOextMMaPhzY8UXRuI3A8u7C0c2Xa/jY
DVrJ4sg2gmr9v7rsF2tY+qASF39HG6FaK+bi2adruON1PA2jQjvhx/PJlb3a
a3hewyvEmtBBWPyRl1SqvoaN8vYp3nzdQbi45XXvlcoa7v6xunylpIOQ8J7/
56zsGn7fFi/6341OQnDsc/fGyzv8bXk1H3S6CC/a/zAFMa/hDHuvgo8NPYQQ
NZX7wYfXsN6U7f3Lx3oJxc1xMR8PruGV3R4POc16CXsalQTDdq9hqktusR30
fYTIyqjbn5dWsX2A7B0/k35C+Y2l4CjSKnYeiPTYVdpPmCqT64+eW8WpFTMz
0xwDBOESsmns2Cqui1L7ItAxQKj5Ie2V1LaKAznyKWI6QwSiaOjv5N+rWNyR
9e9W2RCBOXuONbV+FYf133LLZRkm6H4LTkj7tYqtI7Pi094ME5aSJsuzslex
1pW6Wt6HI4QTn7y3ioJWcfnvkxxNcmMEGbYhmZ8fVnGZsd3r4vdjhKcfRXxL
fFbx1bUrPrhhjJAT0M9R9nYVH99c9WO9O05Q8L4oVmW9ir8/uh4QYDtBsNj3
1rnachVnl3oczCibIAR7dFXVmK3iyKcqenvpJwmDbi6a9YarmG7jrpNH6iTB
xrHVqll9FV/Qd/yhuTRFCN/gKWxRWcUDqeb2a/LTBGznuKvt1iqm7BFMpPky
TThgc8a/48Yq3jeun+agNkOINrdN7xVZxYusa6v/1c4S6h5yTI8zr2JBmsuL
rnuIBJVoSfhzeBWrX3yUMWpNJLQP64YcplvFv8PyihjGiIQBwzgZcZpVrJNn
SrtSRSKQnwrEfFhewXfcXlwbbyUTXn5VXo8nr2CpESUzxEgh/Jl/rlI4v4Jt
JcTexahSCDTPc7fGx1fwSd5dJz62Ughstui+eMcK/i5J+6FgbJEQmfcoS6Vl
BbcY7GMf5VsicG247TNuXMGM+5ckJKyXCHxO1T8+VK7giKySv8F7lwnITZV5
IncFN2p3lr6FFYKRn0HDh5AVfOTRvPFHyhph5rf76YTAFezmbxTnrbxOsGBM
cij0W8G9cY+oWdLXCXbBc+cnPFbwpFy7FpXlBsE73OaduN0KpuHmimPeu0k4
3B/Sr2K9gpW6bKRfv9gkBB8vEDG2XMH58u1nCwY2CZ+/bI18eLyCZXgmU2uL
/hIyEz3QhNYKPnxbykXmwz/C5enkj3/UV3AzgX/r8v5tQiFv/fxh1RUswsm5
S/rdNuFX2uEIcfkVbHWh2G9aigp1fg9b+yC2gnPNjKxXbu9CWyWpmeJHV/Dn
rHTdni+7UUPvJbpNlhUc9r0t5uD6bhS5mvO4iGEFv74t4TmpSoMkL+ITkvt2
8ue81yt/Ly1y+NzmS1hbxj2091qrvfcgxQLt6a3FZRwcImMsRt6DjnYM3Cgh
LuMgJcPjEVp7UT7d9B80uYwt3q946QnsQ6uOf59c71jGGUsTmnSk/agq1LWC
qmUZ+yzQZYgaH0Afs/dwlTUs4wKeRubEgQNIdI6hS6piGX+9vO9fUMdBZH3/
7M0b2ctY+wKN35/RQ4gspnxKNmAZe+u2Sk4BIyrVaHPa898yNnAh9D/wZ0Qf
nmt3V3kt4wNhuprGo4zoYrLBBzmXZXyVk9pB24cJPWOz25K3XMZnZAl6uRRm
JCnyV3u/2TIWpJcxq1RhQXQqrjm1Jss4JoPH/fs3FpTm4WOmqLuMJ8s+Vtx6
eQTNrkT33Lq9jJkWfp2KYmdDhYxnL9MpLGOiZFV1vgcben8h1b9BZhmPG2uf
3bPGhs4b58jdllzGexwnTJ4MsiOT9ppcZf5l3Jv/RDGhlgONfacE3Nm/jEtI
M/vw8ZMocs8ft/u0y5jFzEl6MfUkunuf2sZw1zKmXSbIPznOhWp2Md99ubGE
G5SptQyyuFCGqijHp5klfPDDNSWf2VPocbzkwdiJJewemM8dIsmNuNZl/qaO
LGER0f/eC/pzo6BozcHiniXs+mxgUUTyNLIn2sYO1y5hx0cnlx4mn0FC0s5B
M5VL2ONN31LD3rNo9qOn+2LZEp50+VZ3+OlZ9JAQZkJTuIRfhUn4XhHiQdK+
BXznU5fwnnBPfY6ec4iO7+93S+8lTEG0dk7+/KjyNU28vccS5gmyJm4xCqA3
LXQfXd2WcDabrQZ1iACi2B+3C3JYwkOikiw1CRdQZzWSyDNdwsNqwrO/Ji4h
/2NyAqUmS5jKprXaDAkiBUuV47UGS3h3HPukhY8gKmZ9tN17fwm/k2ip2uYV
QjHGrr/+KS7hVAN3DwEHYXS/4H3OXrklzCFcw/ioVRixHApMYLixhE+49FYo
C4ggj5xYT26JJRyUN7rgOiGCzHdX3JLlX8Kq+UwX5S0uoysxe9r/O7jjj2ym
pTAqhsR/v6iV2ruExyk9RxmMryG01V+yQr2EV9beZSXNXkOy97JTHv5ZxKlp
rLTe/8SRFuMj5wszi9hIQb5lWZGAdKDeZmR8EX/QoNM7OklAj55dMf04vIhL
HT4fDXdH6EktneZW1yJmdPQN2qoHZO9awNdYtYjFHwxelr4hhZy+neFyLV/E
4TuV1IuWQi4DH45cLlnEkXq/U99sSSGvayZUn3MXsa+VPBcZS6MwClOnefwi
1uRiO72iK4MK9M1d6dwW8R+1W5dPM8qjkg9dtqWvF3HynaNCJkHyqPyntLnN
q0XcEhil78mugOqOHtXqf76IGf6G6ibxK6LelkqBNL1FbBZV3ytvp4QGtwW5
Hz1YxLIKhC1jptto9EIkG4vWIn7XlDpEybyNZt9bUTsp7/CvKxkkriujP1In
u28RFvFRxeuEJ72q6J+ld+O22CJ2EhJW7bpyB1FHrZRniy7ieLfxzxof76AD
f+rTjwks4uelDYqp2mro2Hf7t3Mci5j2QXnCmT/qiGt4zD6adRGfWDMzN3mi
gc7Qq1ioMy3ibVTVd6JHAwmYnr1XtH8R91yfGLtQrokkuVsv+qxT8D8115uW
OVroC/NBUfVlCr6e8Mst5rI22k0rc+0YmYJprVIM0wq0Ud1U7o2vUxR8/tag
tF/dPaSd/km7vpOCO3UMPR4z6qDiqNaHQa0UXJdpZSb1VQed9D9o+KCJgqtZ
/8t0k3+IJq1eP5urpGCxja5f3v/pIhsxfbeDuRScPf/qzWbMI9TNG+7ZlknB
dByVRklbj5DEsTbfiDQKbjWUjdB5oI+o/8mE8sdTsJOgWxTTcQPk/+t82q0g
Cl7fcr50oMgQLefoZzF/oGBRiRtrD84bIa3E8B993hRsZh7YdjzMCJ14T1dm
5kbBNcILm3zOxihNmdzh84KC65NzrtM/e4wYrvP2qT+jYOW09ixX0mNkLWQw
fOwpBR86ci1s2OYJEmdpn/36iIIjx55bJXg9RTU9edv1KhRMLrD/Jd1phgTq
yTTBt3bW8++K32Nljj4U8x7QkaNgjdLvpxUZn6G70REs84iCl88+fB173wKN
Gznz0l2kYOoL3DEO/z1H8nfzL7bzUjDB5Fqj5+xz9FWOIhJ5loLzGIwr0xVe
ICs+QyRwnIJPMEslvqS3QlRkWXUlOgouvGdv8CjbGhmNOGuz7KPgXca21z9z
26Dq1vyH/bt38sXB3v4w2Ab55fI9Md8k40L9FwkJzi8RpyP9a99ZMibq+hjT
2Nmhp/F1bJ8nyThtQHd+75Id+tHo8T19lIxfvte7lfrCHt3h2p5q6iXjM/b+
jrR2r5BHJUmNsZ6MeaXujxfHOaI24teFU9Vk/DfhxV2dK06Ii/2Jl/AvMh7Y
e3SFtcEJFZoO/1QvImOfTVt77l1vEOlwy/mQr2QcmfXMq0LBBUle++9XYhIZ
7040XHL44oK8DRR08+LI+OqBzbJ9Gy7oTG5ZUHcEGVO1cd9v++aKtO9//8fh
S8YzakylypffovL4oPZoczLe6HutuJnigQ43qVhmPiHjKVsxfovTnkhn7eCB
MqMdf7szjtpHe6I1BXcY1SFjrTzZFO9oLyRAskk9c5uMD2hmHFUp80av2IVu
XlYg46NFcX2cd3xQldTC0M2bO7xfmkS2xnzQo2DjI48JOzy8S2vXmP9DH6/d
dUm5QMaHhjVPhn76gEYNmI4V8pLxhOiJKyun/JGgb1Nu3VkybnJReEOx90d1
g7Jzc8fJOPSDlZu3QAD69/bq3Yv0ZGz2UqvS5Gsgao4U0jYZIGHSvEpzO2MI
ooq3DBloJ+Fn5tn3woNCkODX9HaNBhI+yB8wbcweivwLeO/cKCLhOdQoqs0f
hlQ7TylyfSLhO3z9PWX24Tvvo55XqD8Jm8hr729kiUCZ45+r6L1I2Caymc8p
JwIxLB29sWVLwne9a++c2I5EzYeZJHs1SHjvpz2H1n9FIyo2VYc7SiS89Ncv
qhW+IMETfvk1N0j4RUrdzd7oL8hf4MDlPGESlj91pDLLJAapKlBfDGYg4Qt/
ObT3MMYhF9Xr5gf3kfA6dRz/tGscytR6k+q2TcQEo+b3z1biEIPJH54XRCJe
M3XPix2PR81uiyeVG4iYYbf4qPdEIqLyFtSt/EXEYTLL4fefJSHBAItIySIi
bmLK+qq1noT8o2fZ+VN3/v8VEMfDnoJUi0cZ93kRseOXygu3XL8il19cqs7O
RBx40m8h90wayqzT9Vu1JeJSA+Gepfo0xNDTe2DCmIgLTU5/vsmTgZpXWneX
3yDixvo8SWuPTES1xSB9TWLHn5maetV0JhKkUXHJFCbiB/mJJSa3s5A/U/3f
qFNE/K7dgqf6+HekeunXiuP2AjYd2pf7uT8buVzZJbq0uoDvVfxXRVbLQZkE
sDIlLmAdZlOu/Q05iEGpiKg9sID9mCzfNFTlot9PsqcuFy1gKnlimedwHmod
WlNF2Qu4TH5j+4FxPuq8K1ko+3UB5xKp5lkX8lG/TKWvVsQCvku3a82VthDN
cnUJvXJcwAmqMQf26xSjhdBjEa7WC1hMJzpgfqMYkekf0XibLeDdzk8SpSN+
orW/053hDxawMJ99Y9B0CaLp+eNYLLGADxwd8N/uKkX7VGGiQmQBpzPMfWu/
XIYOVr9VbuRfwBHurow/PpYhply6U4PHFnCgbMGr+gfl6GTAiartzXmscu/3
nw/UFUhcQZrhRvE8fuY4JttbWY1QqcerWznz+I6Jfp6eYg2Sulo/qp42jyXd
t1xqWmqQ/FmNXKPIefzBmiPQfaYWae4yue/hNI9LnilYvkYNSNs+9ZefzTx2
/W/05GJfA9IhEQVCzefxYHawcbtTIzIYsNtO0pnHPl/E9lysbULPC97H10rO
4wsKjwOEqpuRjWDToVbRefxjiJKQd6YF2SUx2fUKzON6vFdX1r0FvfkYoTDH
OY/pq5OmUhVakc+LdCLd1hyuvamn3ktsQ4m8LWKqP+fwdd+D0lvpXejJuawy
l9w5fOr3WVrpS92I72yAYlb6HE6a339QNrsbZXDd0WGKmsMP1B30qn/1oDy2
Fuf2N3OYJGwsoL+vHzkcydpHazeHX/c7b6jE9CNJ5oCAy5Zz2OPdwv3XhAFU
Sn8nLkRvDh898nChx3kQ1dC2VGlfn8Pbn8lflUKHkffuLJX3YnO4SY85u5gy
jJR2BXQXCM5hUzi3xqo8glr+qs5ynJrDvKeaX2TTjaLepeZDA7vm8CSvcnd+
7BiaG2nW0P81i+XehrZzSE6hjKHMgYCiWWz0VlXQsXAKPR/wNynP3tHxhjHv
JKbRcreq/en4WczM5Y5bbs6gv7+bIybcZ7FWgtONSac5VNKYeYb19Syu1Uv9
Lso0j1zq/dNlX87i03nk7cTUeURbrYqTjGexrvWVE+ITC4i+pHn0qewsXk4T
o3aVIqPmokyzcDSLZ4uQbuonMgos8F+uuzKLS9xvnE5fIiPWXNU9Audmcbba
1HmTdAo6mdbMS9y7E//0+vEKsSUkGN783Kp2Bls/Pefdmr+KvJRsqTdKZ7B8
3epjXrSGhv8dC3bOn8GlP82k3lWtoQ+Gj/N8k2Zw5ef7FP/hdUQU+LeV+G4G
O8ZTl5AlNpHsUNyHC69nMJvCYVvjvk0UFaBwKsdmBrfZB6pZv/mLbq8Gy5QZ
zmD9Y953035voTTM79MnNYPtPIjVNqpUQGPVwmlwbQbHHGCS/vmNCnTO2GVM
C85gHxq9Y3yMu+Dg+/KWlZMzWEK9xSSmdxeYqt1jZ/g3jYO9HS2evN8N5TTb
KSEr09jpt+8V0c3dwJEXL3F8YRrvDSQr+1rSQO0xsi5f/zQmdkXWczyihZ1h
PEGmcBrf8MxIVzfYCy6hAlfrs6axNd3Hr9yze6FbobXmTso0XlgYHV632Qee
GcfndcOm8cwf9x//gvbDpF2O8CvbaVwePxOvu3EQEN/9iu1n09iU9c1H9Qg6
COnf1vQwnsa5+2VGhq8fgptSt14FaUxj4Oh2Ywmlh/gDozhdeBrHf5PMZC5g
gL/FnndE+aZxYnXibMBRRtCwvDBWeGoaX5LUnhFyYoTd7fZ7ahimscxIidoe
eSYw+Hz49ihxCru1OLtqbzLDKUFCL+vXKSzjLagq2c8GSmozIRfjprBXG+dS
8gN2sLf5qC4bMYUHik42ZwywQ1P+QsNLnyl8LrRtf9HMUXCQisLtZlNY7Gq6
vuZpTkgwVHSaN5zCNsnkQwcKOKH53aoYjc4Udr7gpVxz5zicq1P+LqI0hc0o
GkNRviegXW07PlBgCl81WJrKD+aCbZuv+qlnpvDE6y+PQue5gC9U60Q55xRu
4Kduk5A9BS5930IpdFOYsWNT6M+/U3DB6JG36sIkjvLJYFTxPA0eL8ss6TMm
8SXnhpDtTR7ICn0mwJM4iaWXObMrbM5Bf8HRGULUJJZqzSteJJ0D4X8vDJ75
TeKPjkaCBQvnYciDW7PBYhILvvl+WGEfPxxIaWIcN5nETZXSoekf+eFKvUPT
pu4kDqj/RT98VgB8D7fJ8atMYiOm12UTyhdALOytuPelSaw7szZLXXkJDAsv
rcWcm8QK1or/hC4Lgl9/X3bByUnspu5c+fa9IIxziV6YOTyJZS0ZivmuCkFA
yvhJefIE7qu7T2ueJAyzhTdp92RN4JPuGsZPxi7D14C8OuvkCczk867g18Mr
YP6E138kegKn3Ti/kt17BRaOHDr2029HlxvGefVfBfLzdkEb8wn8oag913OX
OGTJya6OGE7ggZZO80OB4mB1Ir9I5cEEVs+I7vx0VgKW6iNk+RUnMIdoVw/N
XUlY5THUGT03gZmdE79ODiDI22o/pXpyAj+IQsyGXgD27bJTP1knsG1UIcPl
Y9dhw5XP6hPtBLZrPESf2XQd/vZTPFXHxnF93PNuByVpoA5yyS6JGsdHwnhf
cqXdhF9PF+0FQsZxlmPMuiy3LLhfN0Lh/43jwhpTza5wWaAlytW+dBrH60JX
fYyD5GCfwuEhgfvjuE2jOCwoTgFqT7rGh98ZxwbXzHkMLyqC9+ri030K4/jX
LU1e6mJFOBjfuTx2dRy/ExItmhi6BfTbnw9EHBnHBRe2t1tvKcPvjsPN+w6N
Y/WXvu/SiMrgn+b60ZZmHN9z4rhbF6wCjPeNudSWxvDvENLR9y9VgSVX4Mr+
ljGs7ZJHaRq+A8fMivTtfMcwj5rau3UmTQivqZE95D6Gu1veNzu4aAIHTyd/
nOMYXj7Q8ZyDvKNHyCtNpmOYekpsrrvjLrBr8XjzKIxhmt8ethbF2hCWI2JZ
fH0Mu12S3b0qcQ/YmKQ01MTGsEzRi7iFn/eAtfHBiTfnxrBkq+HPe7X3geVG
wPcO2jH8a5uh8/G2DgR/iQo12xrFvIY2N7OCHgLzv69Ou1ZGsfK1+qYaPl1g
KqiSvTA+ikOLy1uC9fWA4dLfXvfyUbyUQ3/ec+MR0B17vFvUeRR33paLau02
BF97m+la21FMuCxYFiJpBAc7XRv1LEZx3H271yKxRnAgIDLU5+Eolr3yipPN
2hj27W3lH5MYxaPPFtSeCzwGL6Mhhlcio/jrfGndSPRj2Fs+v0LPP4ov9yg0
Wx55Ante7y0V5xjFwXx6i7R7nwLtkqRG4PoIrk3O4TtFawbuqorXzpNH8KAM
dYmTtxnQZGidKJkawVLqnLelmMyB5qnV9EznCP6RQpa9yPsMqIeSnKRyR3BB
nal6yUtL+FfHlEB+MYKvXArL+KFgBXfCeHLZTEdwIVmy40qkFcQbi1cigxHs
VuU+yUi2AkUqgwlftRF8ifHFm4UIawi5nHWWV2QE6106Kvyb5iXMUFdeVuUf
wRuFXtOFBi9Bsrn7pt3pEZwn/yRboPwljJpSmVQyj+Ca5LOmBe9s4cIXlUT9
5WF8QSr14zEue3B5ZvjDa34Yl7PtT+/ztodWcbuqb+PDmFs83uXOmj3Yd0RN
brUP4ynN7lC7jldQcYDIE547jFVtNCwMkhxB56VvUqvtMI7z3NyISHKGb9Jf
8jYshvHGe3kWM3YXoGbIqeZ6PIyz5wJZOHRdIDm1b8pCaxgXT6bt/jnvAstD
fOcPig3j8GCxF2/Z3EAuHYkJCw5j7672e5zGbhDuoCZ/7/ww/ii8mjOZ7QbX
jzg8SWIfxjmXK/W4NN8C68fAO56LQ1ipxF8/KtEdii8VvugYHcKfkqmeXPvn
DgZ1IwGn24bwtcbbt89rvYP0bcFWnD2EN7hUmpgPeYCM6W+1dZsh7DgvRh/3
3hOsgU7j6dogPvM7NaWz1htkbuB3hpOD+Fg6Oq0v7QOsclZ5DzsGcQYxqKmr
2Afylbs51LIH8W6DxLn4PF/4+zB+RNxyEGfnRX92qfSDRn0t5su6g/hIs6r7
ReUPEGV84Oal24N4dO+3IaqeD3D92fPk0/yDmGbGXjLMwR/cnSQt6aYGsAE5
aks2PgA0XUhf9nQO4KKJn+NhlADgcY9tpaocwPTHeNyOXQ+EGp99V1ZiB7CC
JXV7+XAgHIpo/zugO4BviyZFHxQKhpACc+9vnf34iv+pc6KMofD458nilMp+
bBt+XcjdOhTEyloX4nL6sYb9H36FrlDorRG7ExbYjxUT6LVl4sLgRDcNu6ty
Pzb+pGPpdjscklYjE9Sq+nCFzrcYDdJnsP+j0qWU24dPJ75LvmQWBYr/qPfL
xffhI6odoY3TUTBP+9Rcwq0P9zec/2syEw2CRy6LnEF9mCBWV3yHKgbyRRpL
V3J78WCUzIHtm3EgyPafPFNiL27v4CWz+sVB8h+l5oshvdiP2ePY0a44CCtr
GHps24uTmIciJsziwU6l4V/PlV4stVWpN/IlAa6Y1UuW5PXgELqzXm/EkyFD
2aeiN6kHnznXaHQvMBl4hG8prYX2YDemMHRzLhlYN+oeCNr34OPf3q7c+5IC
Kx51DrFiPXjf2QC5EravkBNbm+9R0I1lW6QVMgkZIODx/npcSjemNJ9YaEjK
gPinCjX4UzfWeHwj+zTzNwgWrO1af9WNi+cTL3gvfAPrkppVU/FunBqKTcu7
M0G4t1pUpagLVw9vM0oXf4fUn57FZl+7MB1LpFvp5nfgjpGT8YrowkGTG4oU
iWxgfFKtXubYhfdfNSBYlmQDeaXKSkSyCye8TjtO3ZAD3xirMtl+dmL2l9dS
Mg7kgZouo+Lw105sMyd/RFYnD1ZTdcaSwzsxq3v+npqMPJCUWToibt+JNT37
zgTezYcaWy5HHZFOfDg25NuzrAIY7nO4GZPSgQmFXT7fPhbD2/NVg0/DOnCc
x/qBnNVi4HnJaC/s2YFPvRJdLNb+Ceb0yam/jDrwHdXxU6MnS2D9esfhyZMd
uIFexCm+EANj4qVevpB2fJpndDg5oAxyFh2sl9zbcTC/k35SXRloQxVdsXU7
dhvW+iJCUw5R3Tpw+047pkSLLK/ZlwPfQe94S7p2bK6/76vU018g/XzcIset
Dae3cmjrGleCtfin3ciyFWvOi6TL/K6F4OBj/Xd1W3HarF5SwtE6yCF+zrG8
3YoLruGqz0Z1sBobaxzD34rrI7+ravytA/uDadU00y141eJU4pBwA7zpL/Gp
f9SCNR2FnN8XN4HXm3Hme2rNWOypDQvVqVZI7jaZfyHVjIVFToakqbRCrfBM
hbdgM647tO0X96YVDkwtvCymb8bKdkaHnw+0Akc08RuE/Ma0stfLnaLa4KwU
i1ijZxOWk3kcyXOxA8Tf6clPmzbgQtX7e7hdu6F2/XWC7q0GHLDPOKEspxu0
zSOpO/gbME+v4r+Q6W54qd5TXDZfjy+PtvUPq/ZA5il1oQiLekzz5HL26Ole
OFciy6FsVYfrC4NvnmrrA5a1C/PZr2qwe/iNVCa1ISA9+fvB2asCe6mNJ1Wo
jUF7hhCDskkFZk2Dv7usx6Bw2cSfU6YCdwh9vnI9aAzcXVr8C7Z/4ZrcEq/i
tjHgCEsMWLL9hZXOmfl+0RgHmWrVoMfG5Tv3W9f7heYEhJ1NCFGRLsWBfhKu
g7en4LVZL+sJrlLcnLcsWmk+BZUGJy/2bGK8eNDrerDPFNx3WL7IbI2xbtKz
k9M1U/AuJUrQU78Eq6SpXFCVnobevUsilqgYNzP4OZtemoG3FRHisJ6He49Q
f2RamIXppmtBxvl5WFtA/uR32jlQ7uma87HPw8fNp115TswBB5H5c/f6D/xV
TVTWR3kOMtl8t19s5OJxqrMCIulzMGDqVBH/JxtbhDPTW+nPg/RLjuP1hdm4
k9TjxWI3D8nO+S8pDtlYtfoto5vvPNgEL/Ogze/4Ua/UZtGPeThQYv6+azML
79m+fzVi3wJYcBdGsvz5hj9NOfn4xCzAtaurt/UdvuHHGu59EdkLQKMkvJ3+
JwMbRk2/tahcgIiXqfpym+lY/j+LYe3pBaipCedx+PsV27BcEhLlJ0LQQGdX
ldNXHCIbFKsgQQTdRab3zFup+Pt+rfDjt4iwcsxnLm0rBYdKT6ltPyUCt6Vj
5tC/JGy4VF32OZ4IC2/z9AWck3AmnaBoxHci5IctMb3aTsQD+9mr1EuJoFJu
9pKJKhEvRxzPW+4lgtMRHfGbu+Kx7ooAmqMjgRxf2FyAaxy+GvXvcB47CZig
PXJwVxwOmeVikDhDgpQnStt21LE4yKNMzlScBJ1FkhWpu79gIy7tYh1DEnC+
MhhcpIvGQt+sNrLMSeDrcEvUnykKG+1R6sIvSWD2+vhw3fFI7LCLxZrGkwS9
b/ZceXI6AmfLdeWIfyCBogvJh5Y3HMt82Bd9PpQEfG/Lrl4XDcPvmkW9+RJJ
EO6e+t/AtVB8V3b5BEonwQGPoDEHCMHf57+93ZdDglkv4w+5isF4lyX5T2kp
Ce57K0+oqQbh3HWnrIwqEtT5XJUgawbiVuejLmoNOzx++6f49P0xcUaqoqiT
BMJcE6/8G/1wfLoe0aVvh/903tn6bl/c35HzaXOIBItn37fQjntjKu+KBP5x
ErScf/D6OskL0/MKLDNMkyCT/wKv4x8PzFsR/+TrHAn8L26359K+w4ccaWb+
EEnwXKjFhczwFj8ph4fbFBKoisYJ8HO64kI/02/5yyTQs5jNrFd+g8UMCup5
1khwwsZvn5SxAy656fZFYYMEg6+EH/1wtMXCsYQTpzZJ8Nm5M48/0ApPUXte
Tf9LgvwDKyek7zzDgYXHRxa2SHCVldAk8MYYM76YYBz7t5P/Gwc2L959gLsC
J8t9t0nQnCOave+RHD6Sokya3dHtNmlIOOsS6AQ/D97a0Z/tbs6oRqrDWkZF
VsWOVs28X0mI0YeYtmn56zu6JZ6JVd3mKfTIfXn4fGf/FCVjkZy456D4oW1F
Yyf+rGxZH/rPBm5w+R8l7vjlkzruXmtrD8a79rVJ/NnxI/FKQOORE0TLB1xE
6zvnKdzUlHTGBazdE8RXVkiwGhpWknPUDY7sGdmrv0Ta6f+qmBzo3SGKhTrF
lbzDF7hsArs94OauaWGtBRJof+Auoln3hLVzgcUjMySw91U9XDf/HpqaTuid
mtzJj0dankbnfxA9MfewdIAE3W97D3LUfwCDXeurJ3tI4HSdJpM05A+d1I7c
l9t3+AnCNLntgfB2v1+ZSy0JLkoqZLD9DgJyRJJb3i8SlIg/0naoDYYHFnIv
4n/u1OeqXxqUhACPONErJpMEFlcS7sbmh0JmEhXD9xQS/BMtpqLNDgPNnK8u
r2J36is8q1GXFA4H66UpF4J26i8gu6UREAXORD4pkRckkAxL9Fv9Eg1a3XZC
Vx6TgM5tN4OS9hfwGIhQndAhwcyCYczC4xgIePrIQUGOBLGVZyoEPeMg9kxN
ssjO/fXfbPfddTgeBvOqeGMPkuCN0DvN1pB4GMrZaeL+EeHB54lJ68QEsFg4
735gnAgsLxP351UmQUvR5u2ZVCJQf73b6nk7GdbM5b8ORBCBPLwnQrsjGb4l
Ofa7+xKhUemxwJ/xFCCf4ixYMCeCx5nzKgSaNHh0/vnvq3xE+DujUad/KhOG
1K5fOB+6AEs06RcVjTOBSkvijPfbBZg9SRsknJIJ1W9OjyZZLkC3Zu6D3UJZ
0KzdJXpUbgFyy44sxF//DsdzTp6bWJwHi0+dh6f1ciBS5Z5IHpqHEXltTYuo
fDjLrf/uStosoAkn/caBfCh/ekhPKGgWwl1jngkcLwC1/2SjaBxmQa1w9t1s
RAEI3vjReUVuFsr5X/8w+VQI6tJ7DvQPzUAsfSybXnAxLIsddi44MAPCsyvz
526WwoPk99dv3ZqC5W/wjV2iAja9WN+VRoxBA78E0/OHFWDppGyl6zgGcUlX
XlY7V8Cg1z32rftjoBZ9QcK2ogIyfBxNgGMMsvyOVbfdroS9ZJb4ubBRsHi2
Nuj3qAoijHrLHUJHYIrvGz2tRw083kV2qZYYgpLE1Bc6yTUgddvRuXBrEEK4
E9uz62rgrP5WaCceBFmOz+EGh2vhq/oCr5/MIMTv9+EpDauFKLFdPqyqA/Bo
2gQ5fq0Dwbtd2w+f90FvwgkLSnMDIE82v8C+LvixJ00tebEB5MgXSx4mdEHQ
42tX9VgaoSdJ5dxTyy5Q4tWgatRqhMAXwViapgtK0t4HJg82gutQ6d7DQp0Q
k738Q2++CegcC/e8CG2HnEcT25Nvm2GZN/pTz6cW4GYUsCoPboYU3k+s1uYt
4F9mNf45oRnqIsVea0ELPOOmqtWobgZG7z1BuyabgWecI7D8QAswUQLZB680
Q9hj1TNRAS2wf17pZFBjIzhaFMlrRrfCWebc50P/akAaVozov7XCZHUXd2VR
DRxguORaXdIKXsc73gm8qoGwrNiCa4Ot0Pf9tq7zSjX8WH7Pd+J4GwTFpf+8
sFwFiw7adFPhbSDHq/fj8f5KKLwVeP5LahvI7n9BkmmqAFfOBpl7hW1QKF2a
GhVUAQwl8Lq+pw1CN4/trzpZARd3nSN+Y28HW57QkG7CLzD1XPltH9IOob7n
GJP9y0BY+9K8UGI7mMxOp7I/LION80/3zeW2g8HjPab/eMvAq67/+sOOdviV
gmXOVZZC4qGKLCmWDhD7YBcwRFUKI0GBQQcCO+De8o3oQY6foP3lklbkf52w
vm1gS1zIg+W9g/opUZ2wN8fk+ruIPPC39DX/8a0T/KxXNXYr5kEtmnFtbumE
75VTQxkpP0B8IDaNhrULVkVft360zgVODlbqZ1Fd8ERR946IYDbku1bQOXzr
Ah5FayWHue+gMWPF5lnaBWG8gnJ+Sd/hv/zfAjGjXXAsQCKKlfs7/Lv7XquD
pxtuv336wYErC4aC/qYRvnVDUflxI4JbBjhtpuYplu70uQKkniGGDGA3vFeu
1dINVlqcNVNf0kFV+EfXi6VuYE404jpWmQalzZbUiVd74NLzV+W5x79C7KEx
LfrSHmB//1VsiS4Z0MsAg2MtPRD9XPG9RWYS9PbDs/OjPZBbylnPqZkEzGmR
btI0vcA3YzlHG5sI7op3023le6G1VWIyVyEBTDxrqYeae6FM87juUmMs6Bw2
y6sd7gVeMcY357xi4U4onXkOuRfuf4wSQDdiQTJJpeM9Qx9YlBgzHSiOAabq
jiRR1T64u6eksj/vC/zcM6rk/bsPftD8uPcv7TN893u76+VQHxx7IyUTK/EZ
klnP/tAj9cG44pByZX0kBPI8OXn5cD9MfZ6TtCdHwBNZImVIuR+ksu30T94K
BxaPPyGXm/rhycLq6T9SoXCAPvIW12A/3JseffptMgS2PxKoDhL7Yf/T1P0J
viEwm+DydPjQAPA5t6RI93+E0so9kj63B6B3fE5j9H0wmNMyjww3DADzeDl3
3LFAMPgv52N9/wCw+72RzG0NAK0jdxV/zA+As2isbrN3AEif/ZTtQzcIoBA1
x/LPH9hvnvS4ojQIsfsTT/wb/gC/3Pn5fesHocdRle0hjS+Ib3/8wtM3CIdT
529RB/nA91dUrGWzg/B23qRe/rQPxFp0UK3uHwJh0/iJeHlvcNN27tSTH4Lo
jnbigUQv+NM6c+uP1hA4WPN48kt5gdVtjbLgx0Og013BVzngCQbSvGm1HkPA
XXfAUPWYJ0gLtLmKVA4B34k3S9JJ76AwkbDW2D4E3kwGs0m334HQqWTzJ+ND
MK11vvbRijsw+JR8bdo1DK8bhwOK5d2ByiUoZPepYbg8piUQ988Nhp8SzJ/p
DYNPcYXK+zgX4ExaTBR/PAx3ZwI+Cj90Ae3xpJG9lsPgcm5AjsjmAs26TFqx
b4bhvs7cJc5TzlCqPiXV9XkY6mk03jJzvoa//pFO8QnDwFkjsloa7QRiTXfy
XqQPw0ab2d97Z50gU75YgO7nMHS03EoSueII0YQANqn+YSjNvsLU8OwV9DrI
qtGP78TD+gKcVK+ANX/Tt29uGMazjeJPB9uDn7AJte3mMIhze1JfL7ODN+ck
FlI5RuCPseAA7SVb0GWcKGe5NwJ0T7P6itWtgSa8fdlHfwQEuElJn9asIJW7
gme36QjQOv4pYPhsBWsicd4UhxEY5DTqyp5/Af539dWaIkeg3MFv6XjUc7gy
pOp+M2EEIpZ75DmVn8PA4+s/itNHgK16YXzPtiXwvTrJ8bVkBMYbH8jMNljA
r4iBEc/hEbDkWDge4GUOpmcambenRyDNUP/Y0JYZMKQX37SljMDP4CLdxJdm
oFMSkWJEPQoLR8HKztwUVofvvZA6MwpPT61zH7R9Aud5Oqk2H4/C2VEryVSy
ETRlVApbPR+FiHcKItTvjeDl1VyjGftRULmhlIJOG0G5fHBN1/tR+CrK7Szz
0BAemKn553wdhUnnlsDESX2gXpYq588ZBQMOUwOZ//Qh2UloObZ4FEx6/RO8
LuvD8n8M2gGNo2DFvf59yvsR+GU2nbQgjcKPhCIve39dEL1WcmdibRSiSRqv
A1cfQm9Z+lsdqp05uRmSffQewrk23ylFxjE4P7YLT1/TgdIVxW/nRMbg/R2+
38v092FJvBqN2I7BfwwDcnyCd6FKPfNm9Zsx+LznUNClKk0IM/+klO4xBpW8
puJsupqAoszuvwoZg4Us1/BnQRrgvYvBlvHHGDgJbMk+ZFaHhxwbTms/x0BT
+a54RJ4aCIqMvh2oHAO7Sb2wNw/VoNMoJyClYwwc323LHc24A9w12ulSK2Ow
lffObFBfFVaGpXLObY2BRtrSsAeTKtRs8BUdoh2HDIvxbsJ7FbDg36rpYRkH
wdDSyP33laHQL2b8heg4zLJa/v57TAnuaM4ei7Ueh5qh6lPabPJwxqKN28tx
HFK4DHnOxsjBqkcxr8XbcXgTPEg8cUEOIvP9rooHjYP4iO95q1uyMH1MRL31
+zi8PmRsEfBFBopEOe/nF47DysurMT/FZcDvNq1+VPk4uFmdl2nsvAGizl0W
pq3jYJQot2rDcgNcRh29qRfHweePz2uqBClQ3zQKmN4Yhz1RBbH6t6WAh0U5
rGnXBKxGx1CM165Dw02uxHDGCZBy7dQTV70O7CkVZcJCE/D2nhxf0HkE3ywP
bRg8n4BLIVpHrpZeg/k2wbVF+wnIetMUdkb0GvCJaay4uU7Au9N6HoupYhBP
FUGJDZyAjhgLjtUvVyE84PzsaM4E7E6nnGdPvwxdK7emrX5OQEauHPPbK5eB
5b7lJHXVBAjd/LLfoFwUPnD/GOXumoCx3sPBiiMi4J59o89gYwLuLR6SsBcX
hnK2xz2LuyZBOvj3okinEGw7ene5HZgEvb2HHffYCIGDTEtb7LFJ0Kgde1aZ
KwiWHboNo4RJ8Ld5cZI95iLcX3v108BtEh78XpuryuWF0Aefixa9JwEbngiY
5uGFdlxa4BY0CSuLq7b0EedBxWvvj9j4SSj5IuNy3vccyBz9mDFaNQnzZ7Qi
yB/Ogtvr/DSr35Og1i919j+2s4BH+lKpuydhQE/lTX7MGRBP5U7inpkE6ytO
Fzx+noZLEpnRBgengKS31P2RkRvMo9s+LzJPQeuWgjKknYLU3WsRbpxTsMtH
8jqzwik400AIi70wBfJ9Bdt077mA42G9/6jKFORFXZLlkz4BNM6TrgbBU3Bb
rT6d+85RsLDerakfOQWf+tuLtevZofsx1/lH8VMQeNHKQVqeHdJU7zc9zJmC
6HfJhzcV2ECDu4njXvsUBFdP7f1odgRKWOcWtPqngO+409HNDRY4f3Bf2d3x
KTB96Kz5zZsF/i5JPdZYngKlyeE/bd+ZIa4yN1uFZRo4jYUGOziZgK6w1UOZ
cxqOeHv+Z13MCLYZpHu3z0zDrrc2cvt0GUExlJfqlug0bKnTcJMSGWDxyWcl
WY1pSL5vV3z7Mz1I072bkAyehjvq6frzffshjSo2XyJyGuQFfdPs7uwH1pUS
H/H4abDQym/tq90HswPrQmI505DBfcZhuXwvBH4zfyPSPg22o6dvD7XTwt+4
93eE+6fhZ3OrY5IeLZiEJZ4RGp+G+vonF/vmaUDcdbju4vI0yES/faROTwOj
ahpsfCwzEG9YzS9mTg1Kci9mz3POQFBP9dTB/dTwQ8Lv57kzM9BMtVq+kLQL
vM/UGJ4VnYEm+8pHWXNUILwqkcmlMQPJzkuHLrNsI9dPpxXYgmegsUvuobro
HySwN+HvQsQMKBdFvX6QsoG6bXgyK+JmIM+L21/i1Aa6qMrLZpU9A8PiNw0U
jq6j3j2XJhpaZ4BZeEyOhXcVvbPJDIvrndmZWyJt1LJXkOCokJLD6AwMDo88
2oQV5PlTNPvc4s5+n6NaHjxaRqI24q5ujLOgkpWzta94EQ2NFIneOzoL9gfs
FG5rLyJvFcL0pVOzMJJaczZ6lYKG+a6rDAjOgrNyylWpaxT038jN42Kqs6DE
rlz+K5WEJpXvFCz4zYKWUtar2LJZFFDcal4RMguL045CZcKzSJJPgysiahau
S+fVtyfOoEBaLU/5jFl4H1dw+XPoNIJiHc24xh39UybzSPgkmuUd3OfQMQty
J84eljw1iUJC9YpVB2aB9FOTczx1As1bGZz+Nz8LUraTm+6V4yiM9wlFm24O
2HKndVNZx9CN0Jn4SyxzUGGb3uGUOYqINGbaezjngHYrmcpSaRTdHH6Gs/nn
4ODdht0e3iNoMcT6P/pbcxBGqqfTODGMbtE481a8n4Pn3w8TAq72oUc/xdtl
AufAkpfL4OmnXmRru/qmMnwOnCeqqDv+9aDY6WftVV/nQIBEvHCkvRutN+g4
1zbOwX8x7XxsiZ2I3oOdT7FzDrhE344Yc3ei09DeXjc4B93fJ69kxnQg5axb
fA2kORj3UH6/lNyO4j+KdzQxzoNr+KGz5t2tqFB51VmFYx56p06YNJi2ot97
v/M1c89DXJ62bMp2C/rzitelRWQeuCuPjkQLtiBVXXb+ds15oDaSzqbV+Y1M
2No7NHTn4YSH01X/hCbk2PzBpcNkHt6qmefDUiNKlN7b2Wk3D5VGMi8ywhvQ
X55Vl55P8zA8oS91m60OMQ1n8d+PnYfwbS+FN8616NynZ529qfNw15790Om5
GqR2cIK/v2ge6G1YZewbqlEyqa1zcGAegqQ4dAm5lagk+YOr3uQ8FP69O7d8
pRK16d8SGCbu8Fi43/QtqkD/2spdR7bnoeVg50H2xl9IMz9LYPzUAugXfaOb
PlyOTF886zLiWwDZo/TWQ4llyIWP121CeAGIA1E3JK6XobTIL12TNxbg65fp
9ulXpYja9YPbjPEC9AVcNFc/XILYxW9dMLVYALLvKbkvj36iC0t7umdtF8D8
xLXr07nFSNv4zYV5zwU4cJ1K75B5EcpQeNZNTFmA0CrjrBs0BYgcyK09mLUA
a02/mwKd8pFwf1dXY8ECFNUW2leu5aEfFtJdabUL0P7yZH/I6g+Eg9g6TWcW
oEVwjUqWJRdRDzRo3qcsACLOXTkYm4NkeNw6FDYWQHr1CQMI56Ca/Pn28/uJ
kK+GiD/vZaPmgbK2yfNEyPbwd/zxKwsxnbNT7xQkAotx97SvYRbSeC7QVilG
hGv08jaWtFmohzq0NV6eCK80NG0EVDLR6DnzFoMnRAhvzvybt5iOll6w/h5M
IsIH2SPSC5CCrhTVKzd9I0KPsht8zktG9jSuTT/ziCAZ558pIpyM/obMNUZW
E8FCQ3S8/VISoikubbg/RYSW1ycapW4lIFlaWyVFEhFCeUwuOnXHIy9l/oZr
a0QQ+OBz59yTeHRo5GM9+14S2OXRN4b7xSHWPWZ1nTwkaHeaLwpcjUHaKlyK
VRdJICzMQFj4GIPCwzpqc6+QQKEGWWpejUEn+K/XBsuSYNF0H+J2+YLOqR6p
UTMhQXHbBDPNnShk+qlOTtqCBFGdXd+vZXxGaaPO1UK2JPiP6Lc2Rv8ZCb6c
rWLwIEHyrQeKt3ojkFg4rmxKIEEftwfns9BPaPziN8knGSTodAnaWKH+hAJ+
RWXvyiOBnmuT4dSLMDQ7/zpGtIYEJ3mSUrLvhaJIkHwdPksCRg7SwV7lj0i+
nX9ZZIkEl4MP/fFpC0YrT46ZNW6SwPiLcQjjg2B0TuG1gMseMiyw1GhrWgUh
Fysdjmw2MkhX+H6jLg1AnZLtHdvHyOBBtT4ReC9g5/1XClDiIsNNodO6jiv+
qCdCYt/keTLMpfZSjov6I+FKjlV2cTKIqJyLtAr5D3l9CMwyRmSgVpIpE5r3
RUP3Djz7Lk2GlJHDNe03fZEvcWPs1i0yOMY/Zzaj8UETbD0tb3TI4PPl68rL
NC8kOar6X/0jMoyyfApdOOGFAtNq5NmNybAZQuMYHeyJkFQ+znpGhs4DhtIm
7z1QmGlo+vgbMmS46MS+C3FHRNHDT4XekgE028dbuNyRzLbHmTeeZIh/RtdU
n/4WUYJsI9j8ycB68Gr1+99uSPGn5nvFGDL89nz501vQFX3xbJQJTSDDR+EB
yucmF7R65ybVeAoZPOckr89auKC4SVG719/JYCfJc3XZzBn9PcxinPmLDOIZ
l1cuFzghtV4frq1qMiQkHZ4VYnVCyfG7+xUayNBx9mfXoK0j0ry2pDbWToY7
8v1KK9IOKMOg9Trr5A5P7tRs2257lPDUaV55dsfPOA5998YORT7nCfMkkkH5
dgSNwF9b5P3GgbS+Sgabs33azFS2yDicO6pvLwXOK9/M9zhvg3RiGhRY6Cjw
kyr5IWuBNVJLtl1RYqDArG5vE6eSNbr+o06phJ0CD5e5szRfWSHOVqvNL7wU
8DB+qPOP+Bwx93Am9VygQCWNwEJNwHN0YLhKjUmYAqWWdo4xV56j9QWO1Lfi
FFD4NyYbQWeJ2vb/0ja5RQFO2u9hmfbmqI7hGU20CgXaszK20/vNUCkbW2aX
OgXUze2J7DJmKOOs2V4FHQpcOcp+c4bTFHlLMf/gf7bjl7tQ9+nyY+Qq/1Pf
6AUF9J03blW+eIzsVR4f+vySAnXiEu+3KCbI5GGREf0bCojP0cyW/TFGUq8M
mSl+FChySZOa4jdCYi6HMG8QBeyF/6xZlhiii555pgahFLCpOc+io26IOD8e
LG+LpoAg5weN8+4GaD0z+/mPTAqUHGxJ4aHSR6S8h5ykHApc8mWj0Y1/hCZL
9tacK6DAaXnYafAfofaGByc/lVGAR++xSNQ1PfRteneTY+vO+vNGdxMzdFAi
Kf1VTicFWGpP5Hxh0UGRq1pnF3opYLemkEB+/QB506Q56Y5RoMI6+bDs/fvI
hEuDX2qZAhbzo+TfV7WRNclBSmidAvPy3f1HsBZyKYnROvWXAtRHwqtr5bVQ
hA7p7S6aRXieVBwsb3gXNYd5/6+G8/6n+u/DuKxEZZUdiiOc28qO9/vVkhBy
jEpTkVGpkEIlIxGFhESyvhyy6pukVMg5ZqQSlSIalEqfMz4fs9sP9/0HvMbz
uh6P68droFGWAEcqrMzhXzf8wfcOcUeeAJb8VpPSrW74u1m/WIEyAZI/q7yW
j7pi4V6aabQGAYvM2tN/abpiS+nGyxuMCei5buUeU+OCNw99K1xjTgCtRtHW
eK8Ldqta+nCVFQHTj3M988VccKDj7q+CGwnoPCMYn3ZgGy5IIPEzBgG7Htk9
rHV1wosF9Sc2BhHwuy/swMCsHVbscRM1CSXgmMvhUrNIO6yVF6GiGU6A4Nr7
jjJCdng9btsiHE2ArYzqU0WZLTg03Du/OZWAs768rMVbN+MYu8Tae+kEcJ48
1JIdssEpCnefF2UR0BT06bdlqA0uu/93MjafgEb5P471zE14kLjBsLlDQLS9
9oGjtI14vLHRz7SGAO/SG9sc2zbgqZTRc7Q6Agbje7dPB27AywzMbos0EuDx
Ljgx5+l6vOVwjxD7BQFXbU/LT4Wsw3dHFtZsniCATgQzel2scUh/BzuRS8Bp
WpM2vcEKmz9P7n9Bzev/sykqxcgK19+Xn/FcwAGXw84ym1esxayE1RuPyXDg
vXphc6acBY4/98PtnhwHsr2bhAqyzbF9cNWhSSUOxO1+9RJpmOOu3eaXYjQ4
YJfqnvXH0gz3G9j2ZJpwYKvfZvfuGBN8Q1NiZMCCAxORmm5jyiZ4j2I3dyXi
wO3lZQX0+8Z4WHC7QrkNB7wFE8YnJ9bgH72H9jV4cMCt41Tz+XNGeC4i7ufo
aQ6ouN7cYzmkhxuO2//VO8uBL1qnq3wc9HCMz1Lp4CgOBIqIOt2q+w8Wc84w
mU3gQPpODlC5dCy9qjhCOpsDpnoD1y8k6uDXcgGXPW5xYNQKtuxdooMzJPRv
ZRdy4Pphp/HWVG2sxKtpopVzQNEiLFelYDXWbGUtWvuYA7S2e7r2gzT8tT5B
ObKRAz1u3mzrEBouveOo18ziwGJVpamdEjSsn927zamLA56K5O0voInNA79k
HhjkgPFQ4z3xxlXYfpmIVuICLqguSs5PVVLHGj02BRdFuFA581ngZpEanrkc
pxq7iAvyFfuSWuXUcMVCMfmz0lxovtCa/VdQFUtNi4sdW8mFj1mhu+MmlfFo
rUPsYRoXYm2sttHOKuPGkCQBPx0u6Ht/HpMWUsZBv5ZM7jfiQoBiS17xciXc
+0nqO2M9F8IWXi1JclPAlbkuh5xtuBDlLHDbZ0wex+26Ouxgx4W9i9x1zM/L
Y4te2febXLiQLp00kfOvHL7RKtdp5sUFzaKep8cMl+P9VSqVSlFc2LE0OZgZ
LoMtj+zRlb/AhUU1F8590pXBMjq5xbIJXMgys+1JGpDGzwrUbi1O5YIAKWWj
ukkaa2WsSpnL48KRFVNtxzSk8Bzj4OLpIi7UHz07OlUvifski+JJJheqI9My
Uk0lcXwCLWqimgtszycGC/SX4h9ntIOGG7gwJkvdKlm7GDdb+v/62MyF8TVj
DM9nEvN5VhrwvpULbpfG8vWdJLDTcfrB1y+4kHPKwFY2QBxXH9R3Yw/N84aZ
yz+sE8Oh9iZmZQI8cL7Y8j2mWgT/3lhScFWYB9+nNUvLdohgP6QkGSHGgzB6
jre7oAjeZSgw6iDFgweOYk+UPIXxOrnOrJ9qPNBLvttcoiSEH0qC6BsNHiyB
FGvDLkFsvOhu0JPVPLAZ539cGCOItWYyHZINePBqqO5S0sQCLDF8cNYQeNAe
Hqlo904Ax75/46+4kQcq4n7lJZkCeO613ZsFtjx4zUyT0fYQwBMtBlUvnXjg
+o+rE6f8L3pTMb0/ZC8PMn39RpktsygvLK259iwPjHKi/632nEKKwaJGeVE8
kGtLyDHgTaKrR8Juxl/gwY4ohoNX6iS6sG9f6M7LPDi+l9j/pItCATZ07emc
eV7NjOWpu0k0gnOvjeTxQIy2ofONEIl2W0gv6CzigV8etzi9nI+c6eTbnPL5
/Yatx70F+chE+lkirueBe/zp0mtPuKhC3IzSauDBo8PbJiaOc5GWcKm3ZDMP
IgzP113T5CJF8goa6uDBwdQI9ZxkDpob8Pwd9Z4Hpw/krZIOIVAbk2Cwpnjg
RVa6qQRNIKpF8JHgXx7MNaQ2hRpNIK1vMhrrhPiwM9ZjanTkN4qmGXMeSvDh
xq7NZfHjv5B1QXBatQofnG0uF9rJ/0QBjTHTP9X5sPKIwHqpknGUNZR2kE7j
g1TOpQedFuOIr3rPuFiPD1frE6MED/xA1dncV9mYDwsjJ04HtI+hjw+Frd9u
4MO4rO61b35jaMm7ZUVytnzwpYvnL180hgIUTENSnfkg/OiRhY/TKNJMP7ns
4n4+5Hp+P/z3x1d0/QrfLSiaDwUtXi1zRz4jdoXo46o4PtD/+DzX1fiMeJ1y
tJ+X5ucPOGbdeDeCGBLmPN80Phjmd9/QdxxBi+NPpe8p4kOTrILolXXDaG3J
xdkbTD7Uh4npI4Fh5M/O9Okv50OOfqSUSOMnxBZ+YOpawweteu2ADptP6HwU
1buFzYeZwu2+lbuGUGWeGI5r5wPTyaMsV2MIfXiqUPysa/4+PS1H5O0gWjtn
EYr7+HBeYewDXXAQccPD5ExG+aBecXRy3P8D8guZ8lATJ+HEm5LNFfHvUMWu
izrLlpJQVmt5X8byHSI2LJsRkyFBjVlOe/T9LYqQ1s8nFEkQmQmaaHB5i65U
ev1g6ZCQalp3U0G/H71K//X4oR4JySs/Pl8y2ocUzkakVBmRsLfzipx6YR8q
cEg3zbIkwUR5W/IllT5UM9oaecSOhFDNygcLVN6gqW53hpcjCaeK1Gr9P/Yi
XDus6eFCwoou19nn+b2o9cJMG+wkoY4p4H6G3osGVhkuk/UnoeNbbKa4/Wsk
uCeTWRdPAr162wVe9Utku0kzojKJhNIVwUHno16iJPodx8IUEhKHwu69ZLxE
y6faiaTrJMTLDlKNZA/Szpyz3s8k4Wn4paJI+x509FyipHv5/H9B6tOUeg+6
66MwbFdNgtP6nBBN6gWyMllz0fgBCbdOBarGM18gpx6fHtFWEjLHKsfXSb9A
aQ+IwukOEr5nlW2VfdeN+m9Fhk50k/ArY0P056vdyCswS/ldHwnK5cHxpmLd
KETiuU/FNxIWqk2Vr1zQhbJtTKZcF1LgpmSm+VG7E5VVbM98IkGB9Pj6c17j
HejB8ggTHSkKqgM/++ve6UBvvjQGzilQwAz1VzuDO5BUnPMIU5eC3sD9Jyt9
25Har6DzsgYU8GJNVX6atCN9j4wV54wp2B+YJ8sQakcOWh+2u1pTwP5+UDSq
sA3FsQM6Zx0psNpUpif3pxWl61/x92NQECTs90unpRUVZdwRfeVBweVzfnb2
ua2o8RC1jrmPgmPep0/+49yKZkTjahgnKDgr6nEk/EkLkjhWynh8kgK8RXxt
SU4LUurr/L06nII4pZyBjogWZF4iqzsbTYFFuHUWx7oFBdnm55Zco6ApeSgp
qp2NoqqarWSyKBjeqKJuVM1GKfKj/WduUsCoTrNozWCjim/6soxiCpJ7ji4t
PsRG9c6M6voyCnxPFZ0bc2aj9tqTjqurKIiKPfF2yVo2Gr1Yf3GmloJ4htUB
jhQbkb8HNX3rKdjX+KDhziwLie4QauppmOfzTgpw+MFCGtr2M8VtFBw6ZFQq
0cZCa1KOZkl3zftRLzdqUMdC66gUszMvKYjp38jWLWOhva19x13eU7BudfP2
vCssdNRwekn9IAUlATvoitEsdOa66m2tzxT0LUn86B3KQpcENmxJHZ3Xn3n/
n+jDLJTl5/NlepyCga8pz054sRDzRXz0oT/z/u5TTDDawUL3LcrVengUdD5K
cG90ZiFWXne91RQFR1fbZqhvYaHXYpydxXMUpIr1sp3Ws9DIcTlSSmgSVITb
jjtYsRDRb3ktYuEkONk00OXMWEhg/R6jrxKTMC3ucbPSiIUkS893bZOahPgI
5bBl+iz0n7AWMS3FScjDajG2Oiz0v/4x+H//2H8B/ZImHA==
             "]]}, "Charting`Private`Tag#1"]}}, {}}, <|
       "HighlightElements" -> <|
         "Label" -> {"XYLabel"}, "Ball" -> {"InterpolatedBall"}|>, 
        "LayoutOptions" -> <|
         "PlotRange" -> {{-1.5707962626807608`, 1.5707962626807608`}, {0., 
           1.1}}, "Frame" -> {{False, False}, {False, False}}, 
          "AxesOrigin" -> {0, 0}, "ImageSize" -> {360, 360/GoldenRatio}, 
          "Axes" -> {True, True}, "AspectRatio" -> GoldenRatio^(-1), 
          "DefaultStyle" -> {
            Directive[
             Opacity[1.], 
             RGBColor[0.368417, 0.506779, 0.709798], 
             AbsoluteThickness[2]]}, 
          "HighlightLabelingFunctions" -> <|"CoordinatesToolOptions" -> ({
              Identity[
               Part[#, 1]], 
              Identity[
               Part[#, 2]]}& ), 
            "ScalingFunctions" -> {{Identity, Identity}, {
              Identity, Identity}}|>, "Primitives" -> {}, "GCFlag" -> False|>,
         "Meta" -> <|
         "DefaultHighlight" -> {"Dynamic", None}, "Index" -> {}, "Function" -> 
          Plot, "GroupHighlight" -> False|>|>]]& )[<|
      "HighlightElements" -> <|
        "Label" -> {"XYLabel"}, "Ball" -> {"InterpolatedBall"}|>, 
       "LayoutOptions" -> <|
        "PlotRange" -> {{-1.5707962626807608`, 1.5707962626807608`}, {0., 
          1.1}}, "Frame" -> {{False, False}, {False, False}}, 
         "AxesOrigin" -> {0, 0}, "ImageSize" -> {360, 360/GoldenRatio}, 
         "Axes" -> {True, True}, "AspectRatio" -> GoldenRatio^(-1), 
         "DefaultStyle" -> {
           Directive[
            Opacity[1.], 
            RGBColor[0.368417, 0.506779, 0.709798], 
            AbsoluteThickness[2]]}, 
         "HighlightLabelingFunctions" -> <|"CoordinatesToolOptions" -> ({
             Identity[
              Part[#, 1]], 
             Identity[
              Part[#, 2]]}& ), 
           "ScalingFunctions" -> {{Identity, Identity}, {
             Identity, Identity}}|>, "Primitives" -> {}, "GCFlag" -> False|>, 
       "Meta" -> <|
        "DefaultHighlight" -> {"Dynamic", None}, "Index" -> {}, "Function" -> 
         Plot, "GroupHighlight" -> False|>|>],
     ImageSizeCache->{{4.503599627370496*^15, -4.503599627370496*^15}, {
      4.503599627370496*^15, -4.503599627370496*^15}}]},
   Annotation[{{{{}, {}, 
       Annotation[{
         Directive[
          Opacity[1.], 
          RGBColor[0.368417, 0.506779, 0.709798], 
          AbsoluteThickness[2]], 
         Line[CompressedData["
1:eJwUl3c8198XxyWakhWSSiplVFYlfO6JZCVkRCUyK0QhhDISwldWCJE9QoTM
XGSv7L33/Axbkp/fX+/H6/F433tez3PuvY9zThlYqhlTU1FR1dJQUf3/q6hA
f2Pz1AZWDYz7m36ukiBwau4zK8cG3ldtR7VyvpJAv1G9LsS0gU2/hcrVCVQS
to2uJAL9Bn61JO6aeqmSQG6OV799YAM/iDdLvChSSRiWZN71YM8GdqUenbp7
tZLQkuya8YR6A5+WFXc+LVlJKGchP7D9t45/1qxnBEtVEr676O53/7OOSa1+
5alylYS4+YYfAavruPnwI3oT5UpCsLaEUfTiOi5MrCFVaVYS3lWkMKYT17HT
xunGxoeVBFtBdlw4u47L6NqPOJpUErT3rRztHF3Hv5Lp2uteVRIUbAyrxwbX
8QW+Kk0L90qC+HCLDaV3HadXKDwo/FBJ4MzP+E3Xto7ZRlgslZMrCYfOHH/N
8Xsdq1sS2kJzKwn/Pvjwna9fxw0rBx77/trhe/zk3Y1f6zh36Imgw8gOX1un
8B28jgNmWfe+pOzwwc1h3aJ1vM/tl8oJ6ipCPBu3hEP2Ok6SmB91PltFeFzd
R86MW8fSIt8nw22qCNoiilEl0TtaMnH4jHcVQT46/1ZDxDquGo6NN/5SReCz
+5g4FbSOlfiYbRl+VxGIPCo6J9zX8Sdx49VLl6sJQ4E/9wu4rGP/mWtZwarV
hOZ//HnXnNax397ZE0Xm1YTvnfuYNG3W8ZfUWg31pGqCrUd5tY/ROmY2CrQc
OltDeLwo+PLTo3XsxUsscJarIWjrRnMn6axjKi+SIelpDUH8itPrco11fDGl
3Vcmq4awNXFZZENmHSffaxn8p1BLcL+ZEmVydh2vb7Lvi0uoI5T6OKiePLWO
GTT0JmV76gh/W25Rd3Ou4zAfntn99PUEa12isQLLOj55XNd706GeYGAnckFg
9zre829zdNmggRD1k2Zo/N8avvZDkHUjuoHQs7vT//OfNWzudHNBfLCBoOpv
v0y/uIZFMqItvXQbCZDys4gyvIbjGUV0qiyaCA4kv2ep/WtYUP5lovCPJsKP
y49OGnav4Vvpr4eotpsIF8up37b/XsNiEgHnuoJ/Ezj75BTzStYwvVZk4r8n
zYQ/dK3dTpFr2JvbQsm/voVwRT3O+3LYGta8/3ErerOFYPXJRpIYtIb5nUXu
fRBoJcycZfui57OGl/1/EDkCWgndSOextMMaPhzY8UXRuI3A8u7C0c2Xa/jY
DVrJ4sg2gmr9v7rsF2tY+qASF39HG6FaK+bi2adruON1PA2jQjvhx/PJlb3a
a3hewyvEmtBBWPyRl1SqvoaN8vYp3nzdQbi45XXvlcoa7v6xunylpIOQ8J7/
56zsGn7fFi/6341OQnDsc/fGyzv8bXk1H3S6CC/a/zAFMa/hDHuvgo8NPYQQ
NZX7wYfXsN6U7f3Lx3oJxc1xMR8PruGV3R4POc16CXsalQTDdq9hqktusR30
fYTIyqjbn5dWsX2A7B0/k35C+Y2l4CjSKnYeiPTYVdpPmCqT64+eW8WpFTMz
0xwDBOESsmns2Cqui1L7ItAxQKj5Ie2V1LaKAznyKWI6QwSiaOjv5N+rWNyR
9e9W2RCBOXuONbV+FYf133LLZRkm6H4LTkj7tYqtI7Pi094ME5aSJsuzslex
1pW6Wt6HI4QTn7y3ioJWcfnvkxxNcmMEGbYhmZ8fVnGZsd3r4vdjhKcfRXxL
fFbx1bUrPrhhjJAT0M9R9nYVH99c9WO9O05Q8L4oVmW9ir8/uh4QYDtBsNj3
1rnachVnl3oczCibIAR7dFXVmK3iyKcqenvpJwmDbi6a9YarmG7jrpNH6iTB
xrHVqll9FV/Qd/yhuTRFCN/gKWxRWcUDqeb2a/LTBGznuKvt1iqm7BFMpPky
TThgc8a/48Yq3jeun+agNkOINrdN7xVZxYusa6v/1c4S6h5yTI8zr2JBmsuL
rnuIBJVoSfhzeBWrX3yUMWpNJLQP64YcplvFv8PyihjGiIQBwzgZcZpVrJNn
SrtSRSKQnwrEfFhewXfcXlwbbyUTXn5VXo8nr2CpESUzxEgh/Jl/rlI4v4Jt
JcTexahSCDTPc7fGx1fwSd5dJz62Ughstui+eMcK/i5J+6FgbJEQmfcoS6Vl
BbcY7GMf5VsicG247TNuXMGM+5ckJKyXCHxO1T8+VK7giKySv8F7lwnITZV5
IncFN2p3lr6FFYKRn0HDh5AVfOTRvPFHyhph5rf76YTAFezmbxTnrbxOsGBM
cij0W8G9cY+oWdLXCXbBc+cnPFbwpFy7FpXlBsE73OaduN0KpuHmimPeu0k4
3B/Sr2K9gpW6bKRfv9gkBB8vEDG2XMH58u1nCwY2CZ+/bI18eLyCZXgmU2uL
/hIyEz3QhNYKPnxbykXmwz/C5enkj3/UV3AzgX/r8v5tQiFv/fxh1RUswsm5
S/rdNuFX2uEIcfkVbHWh2G9aigp1fg9b+yC2gnPNjKxXbu9CWyWpmeJHV/Dn
rHTdni+7UUPvJbpNlhUc9r0t5uD6bhS5mvO4iGEFv74t4TmpSoMkL+ITkvt2
8ue81yt/Ly1y+NzmS1hbxj2091qrvfcgxQLt6a3FZRwcImMsRt6DjnYM3Cgh
LuMgJcPjEVp7UT7d9B80uYwt3q946QnsQ6uOf59c71jGGUsTmnSk/agq1LWC
qmUZ+yzQZYgaH0Afs/dwlTUs4wKeRubEgQNIdI6hS6piGX+9vO9fUMdBZH3/
7M0b2ctY+wKN35/RQ4gspnxKNmAZe+u2Sk4BIyrVaHPa898yNnAh9D/wZ0Qf
nmt3V3kt4wNhuprGo4zoYrLBBzmXZXyVk9pB24cJPWOz25K3XMZnZAl6uRRm
JCnyV3u/2TIWpJcxq1RhQXQqrjm1Jss4JoPH/fs3FpTm4WOmqLuMJ8s+Vtx6
eQTNrkT33Lq9jJkWfp2KYmdDhYxnL9MpLGOiZFV1vgcben8h1b9BZhmPG2uf
3bPGhs4b58jdllzGexwnTJ4MsiOT9ppcZf5l3Jv/RDGhlgONfacE3Nm/jEtI
M/vw8ZMocs8ft/u0y5jFzEl6MfUkunuf2sZw1zKmXSbIPznOhWp2Md99ubGE
G5SptQyyuFCGqijHp5klfPDDNSWf2VPocbzkwdiJJewemM8dIsmNuNZl/qaO
LGER0f/eC/pzo6BozcHiniXs+mxgUUTyNLIn2sYO1y5hx0cnlx4mn0FC0s5B
M5VL2ONN31LD3rNo9qOn+2LZEp50+VZ3+OlZ9JAQZkJTuIRfhUn4XhHiQdK+
BXznU5fwnnBPfY6ec4iO7+93S+8lTEG0dk7+/KjyNU28vccS5gmyJm4xCqA3
LXQfXd2WcDabrQZ1iACi2B+3C3JYwkOikiw1CRdQZzWSyDNdwsNqwrO/Ji4h
/2NyAqUmS5jKprXaDAkiBUuV47UGS3h3HPukhY8gKmZ9tN17fwm/k2ip2uYV
QjHGrr/+KS7hVAN3DwEHYXS/4H3OXrklzCFcw/ioVRixHApMYLixhE+49FYo
C4ggj5xYT26JJRyUN7rgOiGCzHdX3JLlX8Kq+UwX5S0uoysxe9r/O7jjj2ym
pTAqhsR/v6iV2ruExyk9RxmMryG01V+yQr2EV9beZSXNXkOy97JTHv5ZxKlp
rLTe/8SRFuMj5wszi9hIQb5lWZGAdKDeZmR8EX/QoNM7OklAj55dMf04vIhL
HT4fDXdH6EktneZW1yJmdPQN2qoHZO9awNdYtYjFHwxelr4hhZy+neFyLV/E
4TuV1IuWQi4DH45cLlnEkXq/U99sSSGvayZUn3MXsa+VPBcZS6MwClOnefwi
1uRiO72iK4MK9M1d6dwW8R+1W5dPM8qjkg9dtqWvF3HynaNCJkHyqPyntLnN
q0XcEhil78mugOqOHtXqf76IGf6G6ibxK6LelkqBNL1FbBZV3ytvp4QGtwW5
Hz1YxLIKhC1jptto9EIkG4vWIn7XlDpEybyNZt9bUTsp7/CvKxkkriujP1In
u28RFvFRxeuEJ72q6J+ld+O22CJ2EhJW7bpyB1FHrZRniy7ieLfxzxof76AD
f+rTjwks4uelDYqp2mro2Hf7t3Mci5j2QXnCmT/qiGt4zD6adRGfWDMzN3mi
gc7Qq1ioMy3ibVTVd6JHAwmYnr1XtH8R91yfGLtQrokkuVsv+qxT8D8115uW
OVroC/NBUfVlCr6e8Mst5rI22k0rc+0YmYJprVIM0wq0Ud1U7o2vUxR8/tag
tF/dPaSd/km7vpOCO3UMPR4z6qDiqNaHQa0UXJdpZSb1VQed9D9o+KCJgqtZ
/8t0k3+IJq1eP5urpGCxja5f3v/pIhsxfbeDuRScPf/qzWbMI9TNG+7ZlknB
dByVRklbj5DEsTbfiDQKbjWUjdB5oI+o/8mE8sdTsJOgWxTTcQPk/+t82q0g
Cl7fcr50oMgQLefoZzF/oGBRiRtrD84bIa3E8B993hRsZh7YdjzMCJ14T1dm
5kbBNcILm3zOxihNmdzh84KC65NzrtM/e4wYrvP2qT+jYOW09ixX0mNkLWQw
fOwpBR86ci1s2OYJEmdpn/36iIIjx55bJXg9RTU9edv1KhRMLrD/Jd1phgTq
yTTBt3bW8++K32Nljj4U8x7QkaNgjdLvpxUZn6G70REs84iCl88+fB173wKN
Gznz0l2kYOoL3DEO/z1H8nfzL7bzUjDB5Fqj5+xz9FWOIhJ5loLzGIwr0xVe
ICs+QyRwnIJPMEslvqS3QlRkWXUlOgouvGdv8CjbGhmNOGuz7KPgXca21z9z
26Dq1vyH/bt38sXB3v4w2Ab55fI9Md8k40L9FwkJzi8RpyP9a99ZMibq+hjT
2Nmhp/F1bJ8nyThtQHd+75Id+tHo8T19lIxfvte7lfrCHt3h2p5q6iXjM/b+
jrR2r5BHJUmNsZ6MeaXujxfHOaI24teFU9Vk/DfhxV2dK06Ii/2Jl/AvMh7Y
e3SFtcEJFZoO/1QvImOfTVt77l1vEOlwy/mQr2QcmfXMq0LBBUle++9XYhIZ
7040XHL44oK8DRR08+LI+OqBzbJ9Gy7oTG5ZUHcEGVO1cd9v++aKtO9//8fh
S8YzakylypffovL4oPZoczLe6HutuJnigQ43qVhmPiHjKVsxfovTnkhn7eCB
MqMdf7szjtpHe6I1BXcY1SFjrTzZFO9oLyRAskk9c5uMD2hmHFUp80av2IVu
XlYg46NFcX2cd3xQldTC0M2bO7xfmkS2xnzQo2DjI48JOzy8S2vXmP9DH6/d
dUm5QMaHhjVPhn76gEYNmI4V8pLxhOiJKyun/JGgb1Nu3VkybnJReEOx90d1
g7Jzc8fJOPSDlZu3QAD69/bq3Yv0ZGz2UqvS5Gsgao4U0jYZIGHSvEpzO2MI
ooq3DBloJ+Fn5tn3woNCkODX9HaNBhI+yB8wbcweivwLeO/cKCLhOdQoqs0f
hlQ7TylyfSLhO3z9PWX24Tvvo55XqD8Jm8hr729kiUCZ45+r6L1I2Caymc8p
JwIxLB29sWVLwne9a++c2I5EzYeZJHs1SHjvpz2H1n9FIyo2VYc7SiS89Ncv
qhW+IMETfvk1N0j4RUrdzd7oL8hf4MDlPGESlj91pDLLJAapKlBfDGYg4Qt/
ObT3MMYhF9Xr5gf3kfA6dRz/tGscytR6k+q2TcQEo+b3z1biEIPJH54XRCJe
M3XPix2PR81uiyeVG4iYYbf4qPdEIqLyFtSt/EXEYTLL4fefJSHBAItIySIi
bmLK+qq1noT8o2fZ+VN3/v8VEMfDnoJUi0cZ93kRseOXygu3XL8il19cqs7O
RBx40m8h90wayqzT9Vu1JeJSA+Gepfo0xNDTe2DCmIgLTU5/vsmTgZpXWneX
3yDixvo8SWuPTES1xSB9TWLHn5maetV0JhKkUXHJFCbiB/mJJSa3s5A/U/3f
qFNE/K7dgqf6+HekeunXiuP2AjYd2pf7uT8buVzZJbq0uoDvVfxXRVbLQZkE
sDIlLmAdZlOu/Q05iEGpiKg9sID9mCzfNFTlot9PsqcuFy1gKnlimedwHmod
WlNF2Qu4TH5j+4FxPuq8K1ko+3UB5xKp5lkX8lG/TKWvVsQCvku3a82VthDN
cnUJvXJcwAmqMQf26xSjhdBjEa7WC1hMJzpgfqMYkekf0XibLeDdzk8SpSN+
orW/053hDxawMJ99Y9B0CaLp+eNYLLGADxwd8N/uKkX7VGGiQmQBpzPMfWu/
XIYOVr9VbuRfwBHurow/PpYhply6U4PHFnCgbMGr+gfl6GTAiartzXmscu/3
nw/UFUhcQZrhRvE8fuY4JttbWY1QqcerWznz+I6Jfp6eYg2Sulo/qp42jyXd
t1xqWmqQ/FmNXKPIefzBmiPQfaYWae4yue/hNI9LnilYvkYNSNs+9ZefzTx2
/W/05GJfA9IhEQVCzefxYHawcbtTIzIYsNtO0pnHPl/E9lysbULPC97H10rO
4wsKjwOEqpuRjWDToVbRefxjiJKQd6YF2SUx2fUKzON6vFdX1r0FvfkYoTDH
OY/pq5OmUhVakc+LdCLd1hyuvamn3ktsQ4m8LWKqP+fwdd+D0lvpXejJuawy
l9w5fOr3WVrpS92I72yAYlb6HE6a339QNrsbZXDd0WGKmsMP1B30qn/1oDy2
Fuf2N3OYJGwsoL+vHzkcydpHazeHX/c7b6jE9CNJ5oCAy5Zz2OPdwv3XhAFU
Sn8nLkRvDh898nChx3kQ1dC2VGlfn8Pbn8lflUKHkffuLJX3YnO4SY85u5gy
jJR2BXQXCM5hUzi3xqo8glr+qs5ynJrDvKeaX2TTjaLepeZDA7vm8CSvcnd+
7BiaG2nW0P81i+XehrZzSE6hjKHMgYCiWWz0VlXQsXAKPR/wNynP3tHxhjHv
JKbRcreq/en4WczM5Y5bbs6gv7+bIybcZ7FWgtONSac5VNKYeYb19Syu1Uv9
Lso0j1zq/dNlX87i03nk7cTUeURbrYqTjGexrvWVE+ITC4i+pHn0qewsXk4T
o3aVIqPmokyzcDSLZ4uQbuonMgos8F+uuzKLS9xvnE5fIiPWXNU9Audmcbba
1HmTdAo6mdbMS9y7E//0+vEKsSUkGN783Kp2Bls/Pefdmr+KvJRsqTdKZ7B8
3epjXrSGhv8dC3bOn8GlP82k3lWtoQ+Gj/N8k2Zw5ef7FP/hdUQU+LeV+G4G
O8ZTl5AlNpHsUNyHC69nMJvCYVvjvk0UFaBwKsdmBrfZB6pZv/mLbq8Gy5QZ
zmD9Y953035voTTM79MnNYPtPIjVNqpUQGPVwmlwbQbHHGCS/vmNCnTO2GVM
C85gHxq9Y3yMu+Dg+/KWlZMzWEK9xSSmdxeYqt1jZ/g3jYO9HS2evN8N5TTb
KSEr09jpt+8V0c3dwJEXL3F8YRrvDSQr+1rSQO0xsi5f/zQmdkXWczyihZ1h
PEGmcBrf8MxIVzfYCy6hAlfrs6axNd3Hr9yze6FbobXmTso0XlgYHV632Qee
GcfndcOm8cwf9x//gvbDpF2O8CvbaVwePxOvu3EQEN/9iu1n09iU9c1H9Qg6
COnf1vQwnsa5+2VGhq8fgptSt14FaUxj4Oh2Ywmlh/gDozhdeBrHf5PMZC5g
gL/FnndE+aZxYnXibMBRRtCwvDBWeGoaX5LUnhFyYoTd7fZ7ahimscxIidoe
eSYw+Hz49ihxCru1OLtqbzLDKUFCL+vXKSzjLagq2c8GSmozIRfjprBXG+dS
8gN2sLf5qC4bMYUHik42ZwywQ1P+QsNLnyl8LrRtf9HMUXCQisLtZlNY7Gq6
vuZpTkgwVHSaN5zCNsnkQwcKOKH53aoYjc4Udr7gpVxz5zicq1P+LqI0hc0o
GkNRviegXW07PlBgCl81WJrKD+aCbZuv+qlnpvDE6y+PQue5gC9U60Q55xRu
4Kduk5A9BS5930IpdFOYsWNT6M+/U3DB6JG36sIkjvLJYFTxPA0eL8ss6TMm
8SXnhpDtTR7ICn0mwJM4iaWXObMrbM5Bf8HRGULUJJZqzSteJJ0D4X8vDJ75
TeKPjkaCBQvnYciDW7PBYhILvvl+WGEfPxxIaWIcN5nETZXSoekf+eFKvUPT
pu4kDqj/RT98VgB8D7fJ8atMYiOm12UTyhdALOytuPelSaw7szZLXXkJDAsv
rcWcm8QK1or/hC4Lgl9/X3bByUnspu5c+fa9IIxziV6YOTyJZS0ZivmuCkFA
yvhJefIE7qu7T2ueJAyzhTdp92RN4JPuGsZPxi7D14C8OuvkCczk867g18Mr
YP6E138kegKn3Ti/kt17BRaOHDr2029HlxvGefVfBfLzdkEb8wn8oag913OX
OGTJya6OGE7ggZZO80OB4mB1Ir9I5cEEVs+I7vx0VgKW6iNk+RUnMIdoVw/N
XUlY5THUGT03gZmdE79ODiDI22o/pXpyAj+IQsyGXgD27bJTP1knsG1UIcPl
Y9dhw5XP6hPtBLZrPESf2XQd/vZTPFXHxnF93PNuByVpoA5yyS6JGsdHwnhf
cqXdhF9PF+0FQsZxlmPMuiy3LLhfN0Lh/43jwhpTza5wWaAlytW+dBrH60JX
fYyD5GCfwuEhgfvjuE2jOCwoTgFqT7rGh98ZxwbXzHkMLyqC9+ri030K4/jX
LU1e6mJFOBjfuTx2dRy/ExItmhi6BfTbnw9EHBnHBRe2t1tvKcPvjsPN+w6N
Y/WXvu/SiMrgn+b60ZZmHN9z4rhbF6wCjPeNudSWxvDvENLR9y9VgSVX4Mr+
ljGs7ZJHaRq+A8fMivTtfMcwj5rau3UmTQivqZE95D6Gu1veNzu4aAIHTyd/
nOMYXj7Q8ZyDvKNHyCtNpmOYekpsrrvjLrBr8XjzKIxhmt8ethbF2hCWI2JZ
fH0Mu12S3b0qcQ/YmKQ01MTGsEzRi7iFn/eAtfHBiTfnxrBkq+HPe7X3geVG
wPcO2jH8a5uh8/G2DgR/iQo12xrFvIY2N7OCHgLzv69Ou1ZGsfK1+qYaPl1g
KqiSvTA+ikOLy1uC9fWA4dLfXvfyUbyUQ3/ec+MR0B17vFvUeRR33paLau02
BF97m+la21FMuCxYFiJpBAc7XRv1LEZx3H271yKxRnAgIDLU5+Eolr3yipPN
2hj27W3lH5MYxaPPFtSeCzwGL6Mhhlcio/jrfGndSPRj2Fs+v0LPP4ov9yg0
Wx55Ante7y0V5xjFwXx6i7R7nwLtkqRG4PoIrk3O4TtFawbuqorXzpNH8KAM
dYmTtxnQZGidKJkawVLqnLelmMyB5qnV9EznCP6RQpa9yPsMqIeSnKRyR3BB
nal6yUtL+FfHlEB+MYKvXArL+KFgBXfCeHLZTEdwIVmy40qkFcQbi1cigxHs
VuU+yUi2AkUqgwlftRF8ifHFm4UIawi5nHWWV2QE6106Kvyb5iXMUFdeVuUf
wRuFXtOFBi9Bsrn7pt3pEZwn/yRboPwljJpSmVQyj+Ca5LOmBe9s4cIXlUT9
5WF8QSr14zEue3B5ZvjDa34Yl7PtT+/ztodWcbuqb+PDmFs83uXOmj3Yd0RN
brUP4ynN7lC7jldQcYDIE547jFVtNCwMkhxB56VvUqvtMI7z3NyISHKGb9Jf
8jYshvHGe3kWM3YXoGbIqeZ6PIyz5wJZOHRdIDm1b8pCaxgXT6bt/jnvAstD
fOcPig3j8GCxF2/Z3EAuHYkJCw5j7672e5zGbhDuoCZ/7/ww/ii8mjOZ7QbX
jzg8SWIfxjmXK/W4NN8C68fAO56LQ1ipxF8/KtEdii8VvugYHcKfkqmeXPvn
DgZ1IwGn24bwtcbbt89rvYP0bcFWnD2EN7hUmpgPeYCM6W+1dZsh7DgvRh/3
3hOsgU7j6dogPvM7NaWz1htkbuB3hpOD+Fg6Oq0v7QOsclZ5DzsGcQYxqKmr
2Afylbs51LIH8W6DxLn4PF/4+zB+RNxyEGfnRX92qfSDRn0t5su6g/hIs6r7
ReUPEGV84Oal24N4dO+3IaqeD3D92fPk0/yDmGbGXjLMwR/cnSQt6aYGsAE5
aks2PgA0XUhf9nQO4KKJn+NhlADgcY9tpaocwPTHeNyOXQ+EGp99V1ZiB7CC
JXV7+XAgHIpo/zugO4BviyZFHxQKhpACc+9vnf34iv+pc6KMofD458nilMp+
bBt+XcjdOhTEyloX4nL6sYb9H36FrlDorRG7ExbYjxUT6LVl4sLgRDcNu6ty
Pzb+pGPpdjscklYjE9Sq+nCFzrcYDdJnsP+j0qWU24dPJ75LvmQWBYr/qPfL
xffhI6odoY3TUTBP+9Rcwq0P9zec/2syEw2CRy6LnEF9mCBWV3yHKgbyRRpL
V3J78WCUzIHtm3EgyPafPFNiL27v4CWz+sVB8h+l5oshvdiP2ePY0a44CCtr
GHps24uTmIciJsziwU6l4V/PlV4stVWpN/IlAa6Y1UuW5PXgELqzXm/EkyFD
2aeiN6kHnznXaHQvMBl4hG8prYX2YDemMHRzLhlYN+oeCNr34OPf3q7c+5IC
Kx51DrFiPXjf2QC5EravkBNbm+9R0I1lW6QVMgkZIODx/npcSjemNJ9YaEjK
gPinCjX4UzfWeHwj+zTzNwgWrO1af9WNi+cTL3gvfAPrkppVU/FunBqKTcu7
M0G4t1pUpagLVw9vM0oXf4fUn57FZl+7MB1LpFvp5nfgjpGT8YrowkGTG4oU
iWxgfFKtXubYhfdfNSBYlmQDeaXKSkSyCye8TjtO3ZAD3xirMtl+dmL2l9dS
Mg7kgZouo+Lw105sMyd/RFYnD1ZTdcaSwzsxq3v+npqMPJCUWToibt+JNT37
zgTezYcaWy5HHZFOfDg25NuzrAIY7nO4GZPSgQmFXT7fPhbD2/NVg0/DOnCc
x/qBnNVi4HnJaC/s2YFPvRJdLNb+Ceb0yam/jDrwHdXxU6MnS2D9esfhyZMd
uIFexCm+EANj4qVevpB2fJpndDg5oAxyFh2sl9zbcTC/k35SXRloQxVdsXU7
dhvW+iJCUw5R3Tpw+047pkSLLK/ZlwPfQe94S7p2bK6/76vU018g/XzcIset
Dae3cmjrGleCtfin3ciyFWvOi6TL/K6F4OBj/Xd1W3HarF5SwtE6yCF+zrG8
3YoLruGqz0Z1sBobaxzD34rrI7+ravytA/uDadU00y141eJU4pBwA7zpL/Gp
f9SCNR2FnN8XN4HXm3Hme2rNWOypDQvVqVZI7jaZfyHVjIVFToakqbRCrfBM
hbdgM647tO0X96YVDkwtvCymb8bKdkaHnw+0Akc08RuE/Ma0stfLnaLa4KwU
i1ijZxOWk3kcyXOxA8Tf6clPmzbgQtX7e7hdu6F2/XWC7q0GHLDPOKEspxu0
zSOpO/gbME+v4r+Q6W54qd5TXDZfjy+PtvUPq/ZA5il1oQiLekzz5HL26Ole
OFciy6FsVYfrC4NvnmrrA5a1C/PZr2qwe/iNVCa1ISA9+fvB2asCe6mNJ1Wo
jUF7hhCDskkFZk2Dv7usx6Bw2cSfU6YCdwh9vnI9aAzcXVr8C7Z/4ZrcEq/i
tjHgCEsMWLL9hZXOmfl+0RgHmWrVoMfG5Tv3W9f7heYEhJ1NCFGRLsWBfhKu
g7en4LVZL+sJrlLcnLcsWmk+BZUGJy/2bGK8eNDrerDPFNx3WL7IbI2xbtKz
k9M1U/AuJUrQU78Eq6SpXFCVnobevUsilqgYNzP4OZtemoG3FRHisJ6He49Q
f2RamIXppmtBxvl5WFtA/uR32jlQ7uma87HPw8fNp115TswBB5H5c/f6D/xV
TVTWR3kOMtl8t19s5OJxqrMCIulzMGDqVBH/JxtbhDPTW+nPg/RLjuP1hdm4
k9TjxWI3D8nO+S8pDtlYtfoto5vvPNgEL/Ogze/4Ua/UZtGPeThQYv6+azML
79m+fzVi3wJYcBdGsvz5hj9NOfn4xCzAtaurt/UdvuHHGu59EdkLQKMkvJ3+
JwMbRk2/tahcgIiXqfpym+lY/j+LYe3pBaipCedx+PsV27BcEhLlJ0LQQGdX
ldNXHCIbFKsgQQTdRab3zFup+Pt+rfDjt4iwcsxnLm0rBYdKT6ltPyUCt6Vj
5tC/JGy4VF32OZ4IC2/z9AWck3AmnaBoxHci5IctMb3aTsQD+9mr1EuJoFJu
9pKJKhEvRxzPW+4lgtMRHfGbu+Kx7ooAmqMjgRxf2FyAaxy+GvXvcB47CZig
PXJwVxwOmeVikDhDgpQnStt21LE4yKNMzlScBJ1FkhWpu79gIy7tYh1DEnC+
MhhcpIvGQt+sNrLMSeDrcEvUnykKG+1R6sIvSWD2+vhw3fFI7LCLxZrGkwS9
b/ZceXI6AmfLdeWIfyCBogvJh5Y3HMt82Bd9PpQEfG/Lrl4XDcPvmkW9+RJJ
EO6e+t/AtVB8V3b5BEonwQGPoDEHCMHf57+93ZdDglkv4w+5isF4lyX5T2kp
Ce57K0+oqQbh3HWnrIwqEtT5XJUgawbiVuejLmoNOzx++6f49P0xcUaqoqiT
BMJcE6/8G/1wfLoe0aVvh/903tn6bl/c35HzaXOIBItn37fQjntjKu+KBP5x
ErScf/D6OskL0/MKLDNMkyCT/wKv4x8PzFsR/+TrHAn8L26359K+w4ccaWb+
EEnwXKjFhczwFj8ph4fbFBKoisYJ8HO64kI/02/5yyTQs5jNrFd+g8UMCup5
1khwwsZvn5SxAy656fZFYYMEg6+EH/1wtMXCsYQTpzZJ8Nm5M48/0ApPUXte
Tf9LgvwDKyek7zzDgYXHRxa2SHCVldAk8MYYM76YYBz7t5P/Gwc2L959gLsC
J8t9t0nQnCOave+RHD6Sokya3dHtNmlIOOsS6AQ/D97a0Z/tbs6oRqrDWkZF
VsWOVs28X0mI0YeYtmn56zu6JZ6JVd3mKfTIfXn4fGf/FCVjkZy456D4oW1F
Yyf+rGxZH/rPBm5w+R8l7vjlkzruXmtrD8a79rVJ/NnxI/FKQOORE0TLB1xE
6zvnKdzUlHTGBazdE8RXVkiwGhpWknPUDY7sGdmrv0Ta6f+qmBzo3SGKhTrF
lbzDF7hsArs94OauaWGtBRJof+Auoln3hLVzgcUjMySw91U9XDf/HpqaTuid
mtzJj0dankbnfxA9MfewdIAE3W97D3LUfwCDXeurJ3tI4HSdJpM05A+d1I7c
l9t3+AnCNLntgfB2v1+ZSy0JLkoqZLD9DgJyRJJb3i8SlIg/0naoDYYHFnIv
4n/u1OeqXxqUhACPONErJpMEFlcS7sbmh0JmEhXD9xQS/BMtpqLNDgPNnK8u
r2J36is8q1GXFA4H66UpF4J26i8gu6UREAXORD4pkRckkAxL9Fv9Eg1a3XZC
Vx6TgM5tN4OS9hfwGIhQndAhwcyCYczC4xgIePrIQUGOBLGVZyoEPeMg9kxN
ssjO/fXfbPfddTgeBvOqeGMPkuCN0DvN1pB4GMrZaeL+EeHB54lJ68QEsFg4
735gnAgsLxP351UmQUvR5u2ZVCJQf73b6nk7GdbM5b8ORBCBPLwnQrsjGb4l
Ofa7+xKhUemxwJ/xFCCf4ixYMCeCx5nzKgSaNHh0/vnvq3xE+DujUad/KhOG
1K5fOB+6AEs06RcVjTOBSkvijPfbBZg9SRsknJIJ1W9OjyZZLkC3Zu6D3UJZ
0KzdJXpUbgFyy44sxF//DsdzTp6bWJwHi0+dh6f1ciBS5Z5IHpqHEXltTYuo
fDjLrf/uStosoAkn/caBfCh/ekhPKGgWwl1jngkcLwC1/2SjaBxmQa1w9t1s
RAEI3vjReUVuFsr5X/8w+VQI6tJ7DvQPzUAsfSybXnAxLIsddi44MAPCsyvz
526WwoPk99dv3ZqC5W/wjV2iAja9WN+VRoxBA78E0/OHFWDppGyl6zgGcUlX
XlY7V8Cg1z32rftjoBZ9QcK2ogIyfBxNgGMMsvyOVbfdroS9ZJb4ubBRsHi2
Nuj3qAoijHrLHUJHYIrvGz2tRw083kV2qZYYgpLE1Bc6yTUgddvRuXBrEEK4
E9uz62rgrP5WaCceBFmOz+EGh2vhq/oCr5/MIMTv9+EpDauFKLFdPqyqA/Bo
2gQ5fq0Dwbtd2w+f90FvwgkLSnMDIE82v8C+LvixJ00tebEB5MgXSx4mdEHQ
42tX9VgaoSdJ5dxTyy5Q4tWgatRqhMAXwViapgtK0t4HJg82gutQ6d7DQp0Q
k738Q2++CegcC/e8CG2HnEcT25Nvm2GZN/pTz6cW4GYUsCoPboYU3k+s1uYt
4F9mNf45oRnqIsVea0ELPOOmqtWobgZG7z1BuyabgWecI7D8QAswUQLZB680
Q9hj1TNRAS2wf17pZFBjIzhaFMlrRrfCWebc50P/akAaVozov7XCZHUXd2VR
DRxguORaXdIKXsc73gm8qoGwrNiCa4Ot0Pf9tq7zSjX8WH7Pd+J4GwTFpf+8
sFwFiw7adFPhbSDHq/fj8f5KKLwVeP5LahvI7n9BkmmqAFfOBpl7hW1QKF2a
GhVUAQwl8Lq+pw1CN4/trzpZARd3nSN+Y28HW57QkG7CLzD1XPltH9IOob7n
GJP9y0BY+9K8UGI7mMxOp7I/LION80/3zeW2g8HjPab/eMvAq67/+sOOdviV
gmXOVZZC4qGKLCmWDhD7YBcwRFUKI0GBQQcCO+De8o3oQY6foP3lklbkf52w
vm1gS1zIg+W9g/opUZ2wN8fk+ruIPPC39DX/8a0T/KxXNXYr5kEtmnFtbumE
75VTQxkpP0B8IDaNhrULVkVft360zgVODlbqZ1Fd8ERR946IYDbku1bQOXzr
Ah5FayWHue+gMWPF5lnaBWG8gnJ+Sd/hv/zfAjGjXXAsQCKKlfs7/Lv7XquD
pxtuv336wYErC4aC/qYRvnVDUflxI4JbBjhtpuYplu70uQKkniGGDGA3vFeu
1dINVlqcNVNf0kFV+EfXi6VuYE404jpWmQalzZbUiVd74NLzV+W5x79C7KEx
LfrSHmB//1VsiS4Z0MsAg2MtPRD9XPG9RWYS9PbDs/OjPZBbylnPqZkEzGmR
btI0vcA3YzlHG5sI7op3023le6G1VWIyVyEBTDxrqYeae6FM87juUmMs6Bw2
y6sd7gVeMcY357xi4U4onXkOuRfuf4wSQDdiQTJJpeM9Qx9YlBgzHSiOAabq
jiRR1T64u6eksj/vC/zcM6rk/bsPftD8uPcv7TN893u76+VQHxx7IyUTK/EZ
klnP/tAj9cG44pByZX0kBPI8OXn5cD9MfZ6TtCdHwBNZImVIuR+ksu30T94K
BxaPPyGXm/rhycLq6T9SoXCAPvIW12A/3JseffptMgS2PxKoDhL7Yf/T1P0J
viEwm+DydPjQAPA5t6RI93+E0so9kj63B6B3fE5j9H0wmNMyjww3DADzeDl3
3LFAMPgv52N9/wCw+72RzG0NAK0jdxV/zA+As2isbrN3AEif/ZTtQzcIoBA1
x/LPH9hvnvS4ojQIsfsTT/wb/gC/3Pn5fesHocdRle0hjS+Ib3/8wtM3CIdT
529RB/nA91dUrGWzg/B23qRe/rQPxFp0UK3uHwJh0/iJeHlvcNN27tSTH4Lo
jnbigUQv+NM6c+uP1hA4WPN48kt5gdVtjbLgx0Og013BVzngCQbSvGm1HkPA
XXfAUPWYJ0gLtLmKVA4B34k3S9JJ76AwkbDW2D4E3kwGs0m334HQqWTzJ+ND
MK11vvbRijsw+JR8bdo1DK8bhwOK5d2ByiUoZPepYbg8piUQ988Nhp8SzJ/p
DYNPcYXK+zgX4ExaTBR/PAx3ZwI+Cj90Ae3xpJG9lsPgcm5AjsjmAs26TFqx
b4bhvs7cJc5TzlCqPiXV9XkY6mk03jJzvoa//pFO8QnDwFkjsloa7QRiTXfy
XqQPw0ab2d97Z50gU75YgO7nMHS03EoSueII0YQANqn+YSjNvsLU8OwV9DrI
qtGP78TD+gKcVK+ANX/Tt29uGMazjeJPB9uDn7AJte3mMIhze1JfL7ODN+ck
FlI5RuCPseAA7SVb0GWcKGe5NwJ0T7P6itWtgSa8fdlHfwQEuElJn9asIJW7
gme36QjQOv4pYPhsBWsicd4UhxEY5DTqyp5/Af539dWaIkeg3MFv6XjUc7gy
pOp+M2EEIpZ75DmVn8PA4+s/itNHgK16YXzPtiXwvTrJ8bVkBMYbH8jMNljA
r4iBEc/hEbDkWDge4GUOpmcambenRyDNUP/Y0JYZMKQX37SljMDP4CLdxJdm
oFMSkWJEPQoLR8HKztwUVofvvZA6MwpPT61zH7R9Aud5Oqk2H4/C2VEryVSy
ETRlVApbPR+FiHcKItTvjeDl1VyjGftRULmhlIJOG0G5fHBN1/tR+CrK7Szz
0BAemKn553wdhUnnlsDESX2gXpYq588ZBQMOUwOZ//Qh2UloObZ4FEx6/RO8
LuvD8n8M2gGNo2DFvf59yvsR+GU2nbQgjcKPhCIve39dEL1WcmdibRSiSRqv
A1cfQm9Z+lsdqp05uRmSffQewrk23ylFxjE4P7YLT1/TgdIVxW/nRMbg/R2+
38v092FJvBqN2I7BfwwDcnyCd6FKPfNm9Zsx+LznUNClKk0IM/+klO4xBpW8
puJsupqAoszuvwoZg4Us1/BnQRrgvYvBlvHHGDgJbMk+ZFaHhxwbTms/x0BT
+a54RJ4aCIqMvh2oHAO7Sb2wNw/VoNMoJyClYwwc323LHc24A9w12ulSK2Ow
lffObFBfFVaGpXLObY2BRtrSsAeTKtRs8BUdoh2HDIvxbsJ7FbDg36rpYRkH
wdDSyP33laHQL2b8heg4zLJa/v57TAnuaM4ei7Ueh5qh6lPabPJwxqKN28tx
HFK4DHnOxsjBqkcxr8XbcXgTPEg8cUEOIvP9rooHjYP4iO95q1uyMH1MRL31
+zi8PmRsEfBFBopEOe/nF47DysurMT/FZcDvNq1+VPk4uFmdl2nsvAGizl0W
pq3jYJQot2rDcgNcRh29qRfHweePz2uqBClQ3zQKmN4Yhz1RBbH6t6WAh0U5
rGnXBKxGx1CM165Dw02uxHDGCZBy7dQTV70O7CkVZcJCE/D2nhxf0HkE3ywP
bRg8n4BLIVpHrpZeg/k2wbVF+wnIetMUdkb0GvCJaay4uU7Au9N6HoupYhBP
FUGJDZyAjhgLjtUvVyE84PzsaM4E7E6nnGdPvwxdK7emrX5OQEauHPPbK5eB
5b7lJHXVBAjd/LLfoFwUPnD/GOXumoCx3sPBiiMi4J59o89gYwLuLR6SsBcX
hnK2xz2LuyZBOvj3okinEGw7ene5HZgEvb2HHffYCIGDTEtb7LFJ0Kgde1aZ
KwiWHboNo4RJ8Ld5cZI95iLcX3v108BtEh78XpuryuWF0Aefixa9JwEbngiY
5uGFdlxa4BY0CSuLq7b0EedBxWvvj9j4SSj5IuNy3vccyBz9mDFaNQnzZ7Qi
yB/Ogtvr/DSr35Og1i919j+2s4BH+lKpuydhQE/lTX7MGRBP5U7inpkE6ytO
Fzx+noZLEpnRBgengKS31P2RkRvMo9s+LzJPQeuWgjKknYLU3WsRbpxTsMtH
8jqzwik400AIi70wBfJ9Bdt077mA42G9/6jKFORFXZLlkz4BNM6TrgbBU3Bb
rT6d+85RsLDerakfOQWf+tuLtevZofsx1/lH8VMQeNHKQVqeHdJU7zc9zJmC
6HfJhzcV2ECDu4njXvsUBFdP7f1odgRKWOcWtPqngO+409HNDRY4f3Bf2d3x
KTB96Kz5zZsF/i5JPdZYngKlyeE/bd+ZIa4yN1uFZRo4jYUGOziZgK6w1UOZ
cxqOeHv+Z13MCLYZpHu3z0zDrrc2cvt0GUExlJfqlug0bKnTcJMSGWDxyWcl
WY1pSL5vV3z7Mz1I072bkAyehjvq6frzffshjSo2XyJyGuQFfdPs7uwH1pUS
H/H4abDQym/tq90HswPrQmI505DBfcZhuXwvBH4zfyPSPg22o6dvD7XTwt+4
93eE+6fhZ3OrY5IeLZiEJZ4RGp+G+vonF/vmaUDcdbju4vI0yES/faROTwOj
ahpsfCwzEG9YzS9mTg1Kci9mz3POQFBP9dTB/dTwQ8Lv57kzM9BMtVq+kLQL
vM/UGJ4VnYEm+8pHWXNUILwqkcmlMQPJzkuHLrNsI9dPpxXYgmegsUvuobro
HySwN+HvQsQMKBdFvX6QsoG6bXgyK+JmIM+L21/i1Aa6qMrLZpU9A8PiNw0U
jq6j3j2XJhpaZ4BZeEyOhXcVvbPJDIvrndmZWyJt1LJXkOCokJLD6AwMDo88
2oQV5PlTNPvc4s5+n6NaHjxaRqI24q5ujLOgkpWzta94EQ2NFIneOzoL9gfs
FG5rLyJvFcL0pVOzMJJaczZ6lYKG+a6rDAjOgrNyylWpaxT038jN42Kqs6DE
rlz+K5WEJpXvFCz4zYKWUtar2LJZFFDcal4RMguL045CZcKzSJJPgysiahau
S+fVtyfOoEBaLU/5jFl4H1dw+XPoNIJiHc24xh39UybzSPgkmuUd3OfQMQty
J84eljw1iUJC9YpVB2aB9FOTczx1As1bGZz+Nz8LUraTm+6V4yiM9wlFm24O
2HKndVNZx9CN0Jn4SyxzUGGb3uGUOYqINGbaezjngHYrmcpSaRTdHH6Gs/nn
4ODdht0e3iNoMcT6P/pbcxBGqqfTODGMbtE481a8n4Pn3w8TAq72oUc/xdtl
AufAkpfL4OmnXmRru/qmMnwOnCeqqDv+9aDY6WftVV/nQIBEvHCkvRutN+g4
1zbOwX8x7XxsiZ2I3oOdT7FzDrhE344Yc3ei09DeXjc4B93fJ69kxnQg5axb
fA2kORj3UH6/lNyO4j+KdzQxzoNr+KGz5t2tqFB51VmFYx56p06YNJi2ot97
v/M1c89DXJ62bMp2C/rzitelRWQeuCuPjkQLtiBVXXb+ds15oDaSzqbV+Y1M
2No7NHTn4YSH01X/hCbk2PzBpcNkHt6qmefDUiNKlN7b2Wk3D5VGMi8ywhvQ
X55Vl55P8zA8oS91m60OMQ1n8d+PnYfwbS+FN8616NynZ529qfNw15790Om5
GqR2cIK/v2ge6G1YZewbqlEyqa1zcGAegqQ4dAm5lagk+YOr3uQ8FP69O7d8
pRK16d8SGCbu8Fi43/QtqkD/2spdR7bnoeVg50H2xl9IMz9LYPzUAugXfaOb
PlyOTF886zLiWwDZo/TWQ4llyIWP121CeAGIA1E3JK6XobTIL12TNxbg65fp
9ulXpYja9YPbjPEC9AVcNFc/XILYxW9dMLVYALLvKbkvj36iC0t7umdtF8D8
xLXr07nFSNv4zYV5zwU4cJ1K75B5EcpQeNZNTFmA0CrjrBs0BYgcyK09mLUA
a02/mwKd8pFwf1dXY8ECFNUW2leu5aEfFtJdabUL0P7yZH/I6g+Eg9g6TWcW
oEVwjUqWJRdRDzRo3qcsACLOXTkYm4NkeNw6FDYWQHr1CQMI56Ca/Pn28/uJ
kK+GiD/vZaPmgbK2yfNEyPbwd/zxKwsxnbNT7xQkAotx97SvYRbSeC7QVilG
hGv08jaWtFmohzq0NV6eCK80NG0EVDLR6DnzFoMnRAhvzvybt5iOll6w/h5M
IsIH2SPSC5CCrhTVKzd9I0KPsht8zktG9jSuTT/ziCAZ558pIpyM/obMNUZW
E8FCQ3S8/VISoikubbg/RYSW1ycapW4lIFlaWyVFEhFCeUwuOnXHIy9l/oZr
a0QQ+OBz59yTeHRo5GM9+14S2OXRN4b7xSHWPWZ1nTwkaHeaLwpcjUHaKlyK
VRdJICzMQFj4GIPCwzpqc6+QQKEGWWpejUEn+K/XBsuSYNF0H+J2+YLOqR6p
UTMhQXHbBDPNnShk+qlOTtqCBFGdXd+vZXxGaaPO1UK2JPiP6Lc2Rv8ZCb6c
rWLwIEHyrQeKt3ojkFg4rmxKIEEftwfns9BPaPziN8knGSTodAnaWKH+hAJ+
RWXvyiOBnmuT4dSLMDQ7/zpGtIYEJ3mSUrLvhaJIkHwdPksCRg7SwV7lj0i+
nX9ZZIkEl4MP/fFpC0YrT46ZNW6SwPiLcQjjg2B0TuG1gMseMiyw1GhrWgUh
Fysdjmw2MkhX+H6jLg1AnZLtHdvHyOBBtT4ReC9g5/1XClDiIsNNodO6jiv+
qCdCYt/keTLMpfZSjov6I+FKjlV2cTKIqJyLtAr5D3l9CMwyRmSgVpIpE5r3
RUP3Djz7Lk2GlJHDNe03fZEvcWPs1i0yOMY/Zzaj8UETbD0tb3TI4PPl68rL
NC8kOar6X/0jMoyyfApdOOGFAtNq5NmNybAZQuMYHeyJkFQ+znpGhs4DhtIm
7z1QmGlo+vgbMmS46MS+C3FHRNHDT4XekgE028dbuNyRzLbHmTeeZIh/RtdU
n/4WUYJsI9j8ycB68Gr1+99uSPGn5nvFGDL89nz501vQFX3xbJQJTSDDR+EB
yucmF7R65ybVeAoZPOckr89auKC4SVG719/JYCfJc3XZzBn9PcxinPmLDOIZ
l1cuFzghtV4frq1qMiQkHZ4VYnVCyfG7+xUayNBx9mfXoK0j0ry2pDbWToY7
8v1KK9IOKMOg9Trr5A5P7tRs2257lPDUaV55dsfPOA5998YORT7nCfMkkkH5
dgSNwF9b5P3GgbS+Sgabs33azFS2yDicO6pvLwXOK9/M9zhvg3RiGhRY6Cjw
kyr5IWuBNVJLtl1RYqDArG5vE6eSNbr+o06phJ0CD5e5szRfWSHOVqvNL7wU
8DB+qPOP+Bwx93Am9VygQCWNwEJNwHN0YLhKjUmYAqWWdo4xV56j9QWO1Lfi
FFD4NyYbQWeJ2vb/0ja5RQFO2u9hmfbmqI7hGU20CgXaszK20/vNUCkbW2aX
OgXUze2J7DJmKOOs2V4FHQpcOcp+c4bTFHlLMf/gf7bjl7tQ9+nyY+Qq/1Pf
6AUF9J03blW+eIzsVR4f+vySAnXiEu+3KCbI5GGREf0bCojP0cyW/TFGUq8M
mSl+FChySZOa4jdCYi6HMG8QBeyF/6xZlhiii555pgahFLCpOc+io26IOD8e
LG+LpoAg5weN8+4GaD0z+/mPTAqUHGxJ4aHSR6S8h5ykHApc8mWj0Y1/hCZL
9tacK6DAaXnYafAfofaGByc/lVGAR++xSNQ1PfRteneTY+vO+vNGdxMzdFAi
Kf1VTicFWGpP5Hxh0UGRq1pnF3opYLemkEB+/QB506Q56Y5RoMI6+bDs/fvI
hEuDX2qZAhbzo+TfV7WRNclBSmidAvPy3f1HsBZyKYnROvWXAtRHwqtr5bVQ
hA7p7S6aRXieVBwsb3gXNYd5/6+G8/6n+u/DuKxEZZUdiiOc28qO9/vVkhBy
jEpTkVGpkEIlIxGFhESyvhyy6pukVMg5ZqQSlSIalEqfMz4fs9sP9/0HvMbz
uh6P68droFGWAEcqrMzhXzf8wfcOcUeeAJb8VpPSrW74u1m/WIEyAZI/q7yW
j7pi4V6aabQGAYvM2tN/abpiS+nGyxuMCei5buUeU+OCNw99K1xjTgCtRtHW
eK8Ldqta+nCVFQHTj3M988VccKDj7q+CGwnoPCMYn3ZgGy5IIPEzBgG7Htk9
rHV1wosF9Sc2BhHwuy/swMCsHVbscRM1CSXgmMvhUrNIO6yVF6GiGU6A4Nr7
jjJCdng9btsiHE2ArYzqU0WZLTg03Du/OZWAs768rMVbN+MYu8Tae+kEcJ48
1JIdssEpCnefF2UR0BT06bdlqA0uu/93MjafgEb5P471zE14kLjBsLlDQLS9
9oGjtI14vLHRz7SGAO/SG9sc2zbgqZTRc7Q6Agbje7dPB27AywzMbos0EuDx
Ljgx5+l6vOVwjxD7BQFXbU/LT4Wsw3dHFtZsniCATgQzel2scUh/BzuRS8Bp
WpM2vcEKmz9P7n9Bzev/sykqxcgK19+Xn/FcwAGXw84ym1esxayE1RuPyXDg
vXphc6acBY4/98PtnhwHsr2bhAqyzbF9cNWhSSUOxO1+9RJpmOOu3eaXYjQ4
YJfqnvXH0gz3G9j2ZJpwYKvfZvfuGBN8Q1NiZMCCAxORmm5jyiZ4j2I3dyXi
wO3lZQX0+8Z4WHC7QrkNB7wFE8YnJ9bgH72H9jV4cMCt41Tz+XNGeC4i7ufo
aQ6ouN7cYzmkhxuO2//VO8uBL1qnq3wc9HCMz1Lp4CgOBIqIOt2q+w8Wc84w
mU3gQPpODlC5dCy9qjhCOpsDpnoD1y8k6uDXcgGXPW5xYNQKtuxdooMzJPRv
ZRdy4Pphp/HWVG2sxKtpopVzQNEiLFelYDXWbGUtWvuYA7S2e7r2gzT8tT5B
ObKRAz1u3mzrEBouveOo18ziwGJVpamdEjSsn927zamLA56K5O0voInNA79k
HhjkgPFQ4z3xxlXYfpmIVuICLqguSs5PVVLHGj02BRdFuFA581ngZpEanrkc
pxq7iAvyFfuSWuXUcMVCMfmz0lxovtCa/VdQFUtNi4sdW8mFj1mhu+MmlfFo
rUPsYRoXYm2sttHOKuPGkCQBPx0u6Ht/HpMWUsZBv5ZM7jfiQoBiS17xciXc
+0nqO2M9F8IWXi1JclPAlbkuh5xtuBDlLHDbZ0wex+26Ouxgx4W9i9x1zM/L
Y4te2febXLiQLp00kfOvHL7RKtdp5sUFzaKep8cMl+P9VSqVSlFc2LE0OZgZ
LoMtj+zRlb/AhUU1F8590pXBMjq5xbIJXMgys+1JGpDGzwrUbi1O5YIAKWWj
ukkaa2WsSpnL48KRFVNtxzSk8Bzj4OLpIi7UHz07OlUvifski+JJJheqI9My
Uk0lcXwCLWqimgtszycGC/SX4h9ntIOGG7gwJkvdKlm7GDdb+v/62MyF8TVj
DM9nEvN5VhrwvpULbpfG8vWdJLDTcfrB1y+4kHPKwFY2QBxXH9R3Yw/N84aZ
yz+sE8Oh9iZmZQI8cL7Y8j2mWgT/3lhScFWYB9+nNUvLdohgP6QkGSHGgzB6
jre7oAjeZSgw6iDFgweOYk+UPIXxOrnOrJ9qPNBLvttcoiSEH0qC6BsNHiyB
FGvDLkFsvOhu0JPVPLAZ539cGCOItWYyHZINePBqqO5S0sQCLDF8cNYQeNAe
Hqlo904Ax75/46+4kQcq4n7lJZkCeO613ZsFtjx4zUyT0fYQwBMtBlUvnXjg
+o+rE6f8L3pTMb0/ZC8PMn39RpktsygvLK259iwPjHKi/632nEKKwaJGeVE8
kGtLyDHgTaKrR8Juxl/gwY4ohoNX6iS6sG9f6M7LPDi+l9j/pItCATZ07emc
eV7NjOWpu0k0gnOvjeTxQIy2ofONEIl2W0gv6CzigV8etzi9nI+c6eTbnPL5
/Yatx70F+chE+lkirueBe/zp0mtPuKhC3IzSauDBo8PbJiaOc5GWcKm3ZDMP
IgzP113T5CJF8goa6uDBwdQI9ZxkDpob8Pwd9Z4Hpw/krZIOIVAbk2Cwpnjg
RVa6qQRNIKpF8JHgXx7MNaQ2hRpNIK1vMhrrhPiwM9ZjanTkN4qmGXMeSvDh
xq7NZfHjv5B1QXBatQofnG0uF9rJ/0QBjTHTP9X5sPKIwHqpknGUNZR2kE7j
g1TOpQedFuOIr3rPuFiPD1frE6MED/xA1dncV9mYDwsjJ04HtI+hjw+Frd9u
4MO4rO61b35jaMm7ZUVytnzwpYvnL180hgIUTENSnfkg/OiRhY/TKNJMP7ns
4n4+5Hp+P/z3x1d0/QrfLSiaDwUtXi1zRz4jdoXo46o4PtD/+DzX1fiMeJ1y
tJ+X5ucPOGbdeDeCGBLmPN80Phjmd9/QdxxBi+NPpe8p4kOTrILolXXDaG3J
xdkbTD7Uh4npI4Fh5M/O9Okv50OOfqSUSOMnxBZ+YOpawweteu2ADptP6HwU
1buFzYeZwu2+lbuGUGWeGI5r5wPTyaMsV2MIfXiqUPysa/4+PS1H5O0gWjtn
EYr7+HBeYewDXXAQccPD5ExG+aBecXRy3P8D8guZ8lATJ+HEm5LNFfHvUMWu
izrLlpJQVmt5X8byHSI2LJsRkyFBjVlOe/T9LYqQ1s8nFEkQmQmaaHB5i65U
ev1g6ZCQalp3U0G/H71K//X4oR4JySs/Pl8y2ocUzkakVBmRsLfzipx6YR8q
cEg3zbIkwUR5W/IllT5UM9oaecSOhFDNygcLVN6gqW53hpcjCaeK1Gr9P/Yi
XDus6eFCwoou19nn+b2o9cJMG+wkoY4p4H6G3osGVhkuk/UnoeNbbKa4/Wsk
uCeTWRdPAr162wVe9Utku0kzojKJhNIVwUHno16iJPodx8IUEhKHwu69ZLxE
y6faiaTrJMTLDlKNZA/Szpyz3s8k4Wn4paJI+x509FyipHv5/H9B6tOUeg+6
66MwbFdNgtP6nBBN6gWyMllz0fgBCbdOBarGM18gpx6fHtFWEjLHKsfXSb9A
aQ+IwukOEr5nlW2VfdeN+m9Fhk50k/ArY0P056vdyCswS/ldHwnK5cHxpmLd
KETiuU/FNxIWqk2Vr1zQhbJtTKZcF1LgpmSm+VG7E5VVbM98IkGB9Pj6c17j
HejB8ggTHSkKqgM/++ve6UBvvjQGzilQwAz1VzuDO5BUnPMIU5eC3sD9Jyt9
25Har6DzsgYU8GJNVX6atCN9j4wV54wp2B+YJ8sQakcOWh+2u1pTwP5+UDSq
sA3FsQM6Zx0psNpUpif3pxWl61/x92NQECTs90unpRUVZdwRfeVBweVzfnb2
ua2o8RC1jrmPgmPep0/+49yKZkTjahgnKDgr6nEk/EkLkjhWynh8kgK8RXxt
SU4LUurr/L06nII4pZyBjogWZF4iqzsbTYFFuHUWx7oFBdnm55Zco6ApeSgp
qp2NoqqarWSyKBjeqKJuVM1GKfKj/WduUsCoTrNozWCjim/6soxiCpJ7ji4t
PsRG9c6M6voyCnxPFZ0bc2aj9tqTjqurKIiKPfF2yVo2Gr1Yf3GmloJ4htUB
jhQbkb8HNX3rKdjX+KDhziwLie4QauppmOfzTgpw+MFCGtr2M8VtFBw6ZFQq
0cZCa1KOZkl3zftRLzdqUMdC66gUszMvKYjp38jWLWOhva19x13eU7BudfP2
vCssdNRwekn9IAUlATvoitEsdOa66m2tzxT0LUn86B3KQpcENmxJHZ3Xn3n/
n+jDLJTl5/NlepyCga8pz054sRDzRXz0oT/z/u5TTDDawUL3LcrVengUdD5K
cG90ZiFWXne91RQFR1fbZqhvYaHXYpydxXMUpIr1sp3Ws9DIcTlSSmgSVITb
jjtYsRDRb3ktYuEkONk00OXMWEhg/R6jrxKTMC3ucbPSiIUkS893bZOahPgI
5bBl+iz0n7AWMS3FScjDajG2Oiz0v/4x+H//2H8B/ZImHA==
          "]]}, "Charting`Private`Tag#1"]}}, {}}, <|
    "HighlightElements" -> <|
      "Label" -> {"XYLabel"}, "Ball" -> {"InterpolatedBall"}|>, 
     "LayoutOptions" -> <|
      "PlotRange" -> {{-1.5707962626807608`, 1.5707962626807608`}, {0., 1.1}},
        "Frame" -> {{False, False}, {False, False}}, "AxesOrigin" -> {0, 0}, 
       "ImageSize" -> {360, 360/GoldenRatio}, "Axes" -> {True, True}, 
       "AspectRatio" -> GoldenRatio^(-1), "DefaultStyle" -> {
         Directive[
          Opacity[1.], 
          RGBColor[0.368417, 0.506779, 0.709798], 
          AbsoluteThickness[2]]}, 
       "HighlightLabelingFunctions" -> <|"CoordinatesToolOptions" -> ({
           Identity[
            Part[#, 1]], 
           Identity[
            Part[#, 2]]}& ), 
         "ScalingFunctions" -> {{Identity, Identity}, {Identity, Identity}}|>,
        "Primitives" -> {}, "GCFlag" -> False|>, 
     "Meta" -> <|
      "DefaultHighlight" -> {"Dynamic", None}, "Index" -> {}, "Function" -> 
       Plot, "GroupHighlight" -> False|>|>, "DynamicHighlight"]],
  AspectRatio->NCache[GoldenRatio^(-1), 0.6180339887498948],
  Axes->{True, True},
  AxesLabel->{None, None},
  AxesOrigin->{0, 0},
  DisplayFunction->Identity,
  Frame->{{False, False}, {False, False}},
  FrameLabel->{{None, None}, {None, None}},
  FrameTicks->{{Automatic, Automatic}, {Automatic, Automatic}},
  GridLines->{None, None},
  GridLinesStyle->Directive[
    GrayLevel[0.5, 0.4]],
  ImagePadding->All,
  Method->{
   "DefaultBoundaryStyle" -> Automatic, 
    "DefaultGraphicsInteraction" -> {
     "Version" -> 1.2, "TrackMousePosition" -> {True, False}, 
      "Effects" -> {
       "Highlight" -> {"ratio" -> 2}, "HighlightPoint" -> {"ratio" -> 2}, 
        "Droplines" -> {
         "freeformCursorMode" -> True, 
          "placement" -> {"x" -> "All", "y" -> "None"}}}}, "DefaultMeshStyle" -> 
    AbsolutePointSize[6], "ScalingFunctions" -> None, 
    "CoordinatesToolOptions" -> {"DisplayFunction" -> ({
        (Identity[#]& )[
         Part[#, 1]], 
        (Identity[#]& )[
         Part[#, 2]]}& ), "CopiedValueFunction" -> ({
        (Identity[#]& )[
         Part[#, 1]], 
        (Identity[#]& )[
         Part[#, 2]]}& )}},
  PlotRange->{{-1.5707962626807608`, 1.5707962626807608`}, {0., 1.1}},
  PlotRangeClipping->True,
  PlotRangePadding->{{
     Scaled[0.02], 
     Scaled[0.02]}, {0, 0}},
  Ticks->{Automatic, Automatic}]], "Output",
 CellChangeTimes->{3.910143952721766*^9, 3.910144397773785*^9},
 CellLabel->
  "Out[300]=",ExpressionUUID->"b7f47829-03a5-4795-a1c3-9cbc63523820"]
}, Open  ]],

Cell[CellGroupData[{

Cell[BoxData[
 RowBox[{"Export", "[", 
  RowBox[{"\"\<gabor-orisel-sigma1overnu-kappa2.eps\>\"", ",", " ", "%"}], 
  "]"}]], "Input",
 CellChangeTimes->{{3.910144394625671*^9, 3.910144395564219*^9}},
 CellLabel->
  "In[301]:=",ExpressionUUID->"2262c4ac-f6c6-4acc-8bc6-b51da56d33c0"],

Cell[BoxData["\<\"gabor-orisel-sigma1overnu-kappa2.eps\"\>"], "Output",
 CellChangeTimes->{3.910144400347949*^9},
 CellLabel->
  "Out[301]=",ExpressionUUID->"a6d67c01-0600-4d4d-a144-ae3c03388656"]
}, Open  ]],

Cell[CellGroupData[{

Cell[BoxData[
 RowBox[{"Plot", "[", 
  RowBox[{
   RowBox[{
    RowBox[{"simplevenampl", "/", "simplevenampl0"}], "/.", 
    RowBox[{"{", 
     RowBox[{
      RowBox[{"sigma1", "->", 
       RowBox[{"2", " ", 
        RowBox[{"Pi", "/", "nu"}]}]}], ",", 
      RowBox[{"kappa", "->", "2"}]}], "}"}]}], ",", 
   RowBox[{"{", 
    RowBox[{"theta", ",", 
     RowBox[{
      RowBox[{"-", "Pi"}], "/", "2"}], ",", 
     RowBox[{"Pi", "/", "2"}]}], "}"}], ",", 
   RowBox[{"PlotRange", "->", 
    RowBox[{"{", 
     RowBox[{"0", ",", "1.1"}], "}"}]}]}], "]"}]], "Input",
 CellChangeTimes->{{3.910143962686952*^9, 3.910143963094623*^9}},
 CellLabel->
  "In[302]:=",ExpressionUUID->"581ca6e3-7288-4656-8591-99f54e6f25b9"],

Cell[BoxData[
 GraphicsBox[
  InterpretationBox[{
    TagBox[{{{}, {}, 
       TagBox[
        {RGBColor[0.368417, 0.506779, 0.709798], AbsoluteThickness[2], 
         Opacity[1.], LineBox[CompressedData["
1:eJwUV3c41u8XthKSrFQqoaSMrEJ6P58ThZLKLImMQiEhK0o2WSHJJplJ9oh4
kL33Hq932CuR0bf69fvruc51znXOfd/PdT3PuQVMn2iZ0dHQ0PAx0ND8/1S7
ynbpl8A2SuCil9uwPyh3ofj5KhPfNmJzOzHa53xQTkxgIYGHdxs5d2Dzjn4H
5di2G7ekOLfR4UceRL6ag3LdmZ6fH9JtI/rQ7Nn9nw/J6TFtHBogbaH9EdlC
i/5H5SwaR1fzPmwhrgQFZZtqYTkf5axEc6Et1PeB8kZmU1nOrm+H8w3XJvJe
1WOzmn4j12LIO0vh+ol8VWMma99Ny/2u+pincGgDLTLerBCIVZQnF3wP12Re
RyhFaznI6JO87HvGvpA9P9DBRwo1KrcPnCcI9pwJ2vqO0k1a3VoU35w/4sb2
Inh+FQUq2epVv+RU6IqX0jMfX0FSRW9kaTeCFTofFs6cq1hCxn/zV54OcF1I
P90tr1G5gFLlhLLSJd9ckIztsrVvnkNfD8uFTFxmJwhIYiM82TNokMdxUbfp
DUFday7qzIcZdNjO0F/3+VuCi8NbbZW4GVQpwkOTpvuO0FG21OYYNIOkOdUt
T/nGEVwVE1Gf1Qyi91fyMRb4QOjT+psaITaDvlH31HM6FBA8RnPffWedQa77
+5hE474QxB8YB2osTaN12x8H16trCHp+rKoPqdNoa/nocddL3wg+mWX0HuPT
6Gu328XU6TrCyCL7i9z2aXRh8CdlX2wTQVLq0c+Jymn0W8/p2eqPNoKfY80T
ts/TiBT4piaFqZsw9uXQHJY4jSbye+d3s/QRpP/YmT4OnUb4RuNFnohBQoBS
y2i8+zQKs1AzESkbJUz6Ceq22UyjN5cLVXquEQksWR0cFPNpdHRMtNAge4og
2+ra8eveNNL8plN47RSZYLJ0Mojr9jQS4NM4uq+eQgje16sqenMaMWXcZVTz
mSaUSr1kuKQ6jd79alsaeDhLIGmL1ujDNKJXo2JtjvME+WhvhUCJaaTjmb4Y
wbNCuF8usfleeBpF9mxiG0OrhNCx0cIvx6YRV85NLROlNcKXP/623Qem0f5d
n28NNv8gUPjPis/tm0YvbldUddltEPZdIs7RME2jCPZH2TuETYKCWXD6QZpp
xLdJ4VE4s00Iz6Icu7JKRQ/N5NfR69+Er61hY0azVPTBlO9XAD0NNrtEiHEm
UpFQtV/N9Tu0GBf7nO7rISrqL5im1Wqlw3Dpt5wZXVT0/KHBJPUuA/ZIR7Gz
qomK7omrPn+1lxGLdFoKGqimoqVG/d5V0m5svlx5F2M+FRV2A9cmAyuWHV7a
8jSTikr41nVuBLNh1g9Ph00lUVGPwWHz+nR2TAzidG++oyIuhsTg6ZOc2NL+
vYcrQ6mIP/awnU4zF/Z50Z0o4kdFN+RZzQ6E78dsvq2mRb+gIhHu6mQ3zwPY
qm2fpIM1FWU1z+3pmj+M5auq/Jy6T0W3TD1fk634MHu+soqbd6lI7RVv6c8I
fkx647RnpRYVTXh8YdtiE8R+tMapiKpRUdJF8Y7Pn45jRSl7WWMUqYh5JMWH
/YkQ5vDsZTfjeSpq5Cr01rkjjP08ed+AJExFpia+la2Foljp7z4BjWP/5sXe
i1wQPYO59KnMVPJQUd3jIqP5x5KYfHbZJ1E2KmLgFt4rQ5HCtj1F7GN2UdH2
cjqro5sMVq4XL7f7NwX1ixzbeS17DnOVYPvtsE5BY1Tz1pSDcth/Y9/9NcgU
1LPvmfMrowtYZeH961UjFFQ9/biepQ3D3AP7OcV6KMjN/hyjk9xFDDdRHYpp
pqA4541iu3RF7K/cl4TdNRTkXMzE73/uElbNJnrfsexfXv734vOZy5gHNf4U
OZeCIhzWXG4hFYzujUdhVSIF1TUXT7Avq2HfHq25iEVRkET+mpCe+nXM5+ID
PDaEgng9HvsZTN7ELh8YoGfypSDtrEbNXl1NbNeyarPjcwriyMW62Ue1sIa6
L6Hkp//qPz0s4vDSwfziRHU0rSjI92V5Xfn1WxjT1X2TYvoUVHxc4sSgkT7W
fMwzNVaTggomjhaZ5hhggT/XHjFdpaCkT9lfesSNMLX2BxJOFynosW4qM1oz
xvakDqyT5SjonOW1wGBrU6zN9Uq5pgQFBSXt/zDB+AAL1ix/iU5SUB/Ekl3q
zDC2vwkscfv/4REpS6kpfoR19u/rYtpLQQfzhMkyq1ZY2CfPt04MFMQpHjzg
cdcG0/D+oU/5RUbqofcWKC9sMQ59M36tH2SkKpQjVTdvh/VIDlLRPBnNVKvl
tjg9xSJ2X80WJ5HRlGT7k+gTjhh3sZgsczcZPcrgThL67oL1ByX+cmoio0AF
n6UbPG5YlCn7v9sho6P7+jyPWr7Abp/38tMqJaOe584srqsvsYPs69eqP5NR
cUPgYuctT2x42ozjTDoZuR792cbR64XFVg4OxCWQUb7UZbUXT3yww1YVJs7B
ZMS/I/a7jisAi21qUtnr8y//7s5q9oFAjPfkgOgHNzKyYLSXk1YJxmK9yezn
n5JRzietT10poRjv1OpGhyUZkeZ7Kz5Eh2Gx+J+RB6ZkJHU1fqh7Jxw7FL+n
eucOGY2OkUsFXd9gB2+fDDx5lYwoilqKXcNRWHSRzJOvF8lI86ecqBuKxg5w
KupoyZPRQdrJc0ttsVjUkxvnZyXIyK2kn2CwKwHjab/L5y5MRhnvOe+DdRIW
JfKInvsYGRXYFOz/SPce2x/gNJvFQ0axCw92NC1TMO5L4QX9u8hI92RJ7Nib
NCwyOfGd1W8Sypd7yJWin4Fx/cl+TrtBQi4b6cmaKllYxN0vJu8WSUjn6rmM
iTvZGOeXBhVxCgk9SVldco7OwSJ4+kS/jZKQsFTmoQa6PIzDYYr9Ti8J+SoN
hVho5WPsEv+N+NSS0PEL+mzcykVYWDBzNW85CUkKM02+WyzG9s3zpOXlk5CT
Ac2MSEkpFqp6IlAli4QWPrPIv0z9grGlST0ZSyYhziN5r5+XV2ChdKBjH01C
MwO5Ty7/qsT2GqufZwojIY5qc6XD56ox1sMW9GdfktD+N/81F6/WYsEuDrPN
TiR0aW53yKxLHbZnwLPdyIaEWuMfJOvxN2CBMq8LNsxIiP/MaReXuUaMJTz+
XZAhCQU8gLL5gWYscDnruYAuCdm8CBzwXWjFmNVLTUrV//G//pFWT6QDY9rd
I0q+QELb7pmCu2K7sYAHk+zPZEiosLhcXZC+F9tdu7jBJkpCdfzV58sD+jC/
YzsjqYIktOssYZtWfABjfLG7WoGXhJodKBF31gYxvxHutC6Of/o3jp+/OTqM
McoLBpozk1AFiqlImR/Fdv0g6ERsTaHGmEx7+ctEzEdD7fyp1SkUY2zbXxs6
hTF8vs1XNTOFVj5kp/P+IGE+e8zodSanUPtNDFd4SsEYHtnPzg1MIQGclVaJ
YxrzaXjZ/rJjCmVtXhB365zB6E+EFOxv+Nf/Wvuwft4cRjeZ8VyxeAqZXf/T
0UVZwrwIxSaDn6aQfvfsNaFjqxhtbK3K49QppECLao/c/455bHaK0sdPoUGy
nBtH9RpGozvOHvNmCjm6C8fMyK1jHgXzG2eCplB9lqVgRtsG9nff1kid1xRK
HVCNdvfYxP60cKat2k0hjYk78TQ3f2Ga0SeLD1hOoe+nJmo3rvzGUs0U6nHT
KcRnGWs/Zf4X25S+0W+mP4UMV7MyU/ppcDUaU2qw1hRS5Xn4wIKVDk9od9wo
VJtClU2vtsTu0OOrsa92jSr94x/vretayYBHncsXOi0zhQIvl2Tc6N2Nz9HV
n9MQnUJ9v34ZPglgxgldQ8rOx6eQbMRvwk2DPfjrhEXdxMNT6Em1bQGr5l6c
ZEljXs81hR53jZXNP9yHn5PndlrcM4U2z9xMOt3LjgfsOuXHxTCFHr3iG1nc
xYmLJ99MN1knovIsxyNyOdy4x+P7JQGLRATe4YwNJ3jwHgXnhlwKERXZKY04
lRzAhZiCBgbGiOgDk4Yax4NDuEt/4vTvPiKSWtpl4CZxGG9NKfh5op2I7px4
ca+C9yjOZ9vAqF5PRNLD72h3hI/hdSzLJ2OLiegQ8VLKzJAAfmCIVq4mh4je
zu1dqjh0HLdM2686m0ZEoTGHuFNtT+CV9qdv70skoqG9l18emRTC2S9iFrJR
RHQstyei3FwYv79X09kw9N/8r7pXzjCfxktGHvj7+BFRnjuVeKlJBDdwDM7o
cSIiC2t9dr7UM3iuUnLptg0RRftEfww2lcTp2Isa+S2IqDOEwBDpK4XrjjcO
qhoRUWXg+0jjr9J45sfRGZvbRFR/uOK6EtNZ/Jfzyubbm0T0yzJ9PNHyHH5D
mZ6pUpWITuX6sf6gyOLrkyKn9sgT0ec4/cLvwgq4ag4uLy35D88Tpa886xfw
WFetK3dOEZGwuStJdBLDl1TN9Tz4if/2PZbd5xcAv7jf9WHGQSLK/jmbIrNX
EX9DCnHpYCei3cp5Xp5ySvh07vuADSYiOu1/ngs5XsJ53kZo+q9NouMdclWa
Mir4V4lyu37SJDoltiHpWayKm7ZMhR/vnURkm9KC25pXcSYz5gK7b5NoqK6w
xJ3pGp7zV7IHFU4i9UGBl+Vj6rhWrN7a3tRJpFNtV73QeQPfOuvBaRA5ic5u
x39mstfAL1t2am05TCJHb56EhQotfJ5h017FbBLlrPDGs/3RxsOS+N5E6k6i
No2ZVG1dXVxWQaWQpDyJVp7c9uT+dgsf63vcKyk7iVBZ4tPqK3q415O3P9xP
TiK6O3Ee4zN38FMslVztPJNo9oRaO3PKXfwpsOo82pxAnQxPDwXaGOGXLyHf
+9MTqPXUfcvcYWOcR9W+1LB/Ah1+fzw6hN0Un1ETmrtdN4GuC5+6r2J4Hy+7
McSrVTiBirqV7fVqHuCvtILU1VMmUMbVwx13cXNc/xburhI+gVKTH3rSD1jg
/xmmTik8mUCGHEfiEgys8HaT21zn7k2gA749Z0NuPsYTzViUJa5PoN1ejaHH
zJ7gTx5VOp0mTKA3umWP+ztt8YuPbTOPi06gvwW9UgM09jiH3fGRo7wTyHV3
vDtV5SlOchjYc5B5ApEyGnqtPzjgPs8JT1hnxpE4jaEpTbozruuxksw4MI4G
Jo2o+jef4Sd9Unpo6sdRfoKZfPt+N3zTX5fhV+E4Smq5Wq/86zneFMQku5Ey
jkz04wp6aF/iMa8rLFbCxxG1pHmx+60HbvnGJmbOYxzJuI5a+1V64nvj+v4b
vzeOHB5tBOqr+eATif5nhq6PozTHc3ZSBb54XoqCcQ9hHL2umTJUlvbHPdOX
wttEx1HBpfcWom0BuNbH5G8NvP/wXbQSi/AMxI9/1t6oZh5Ht2M4DS/pBOPr
+YzCFVtjaNw8w0hIJRSP+mIdmDswhsi3E8oHVcNxi8pjX7Pqx1DVdsDPKccI
XL6mZ+lD0RjK2f7731rpG5y53vdY4ocxVOa5v15731t8pEleMzpiDNF3xMeb
vIjCs9sWvCI8x9ChtTiD1/TR+POuxKJg2zF048yxXPMPMTjfEMNBzxtjyIVE
v1Qgm4CvjJZedcPGUGQy+9cv4kl49aSlm6PYGPru3fO8KSUZDycfzXlyeAwd
u96yT6j6PW460zXxiGUMadhXGO1ZTcFlFrzZH2yPItPUaxJpMqk4w4qs0r3Z
UaQgQi97JjgNz/gZn6bVMIrUJvx6DDwzcZedm4PqxaMohpQnN87/EVf7Q8es
mjqKzD2dOxlGs/HDdCUKim9GUSCjXfOz/Bx8cdcj6wteo8gg+o35r7RcvJL5
SOI5u1E0WixZIDWeh4fu7eyUMB5Ftk5Vldpb+bjk/nMyJ/BRFEGwOR5tVoTT
Hpp9wCf+D5/ZZcffX4rxniNxUQePjKKJqoKQoeOl+Af+G02ce0ZR8OzgrFNq
Ge5wgnaHdWcEuXB5PDiPlePKp4pEd8+NIGOB01pvVypwHjELQ9qhEXRQSvHd
/spKvEymvXqjeAQl3Rujsg9V45IHQq5wpo8g//64+Y/DNXjmjnrXmagRZMtn
ECgwX4tH17RNWjiNILvJuM+//n2N7GnBFj7mI+gpJowJv2jAAwLUV5JvjaCX
JQXJ1d2NuPPNtj/DsiOotICP53ZJC74sHez38+QIYv3sT/S+0oab86izcR0Y
QQcM8zVffm/Hb423HlXfHEaqN5ZiHBq68I7qoLSHM8NIvYsjgq6mG1dJvSbu
OziMNA8sS6Q39+CyVq2EqtJhxG01qKnI1I9/vhFUN5IxjB5mPMsfhQH8pPQ1
9c13w4jWZP5RT8AgzrPdclfSZRhFM/8Rfqs1goeOBZLVHw6jxNHmRaP+UZyx
Ws3qkd4w+tsTU+T7eBzf8GtxTZEfRlmjKV/O2xFxa8tAOnRqGB0SSbPsM57C
KdfVAkcPDqMgIe3yQEMS3sfdEsO9PYQm55IN2T0puPrWKwGpuSGkklpM0sui
4nWjV7OuDw+hq0UHCXlT03hRSnOZ35chxKP5TWbWdw4X83t18UPWENowDMkP
/zGPpz662oRihtD9gEcVYw6LeKRk8+DWsyHEtuZp97BkBWflfmW033II0R40
Snr4dRX32bwyI6U/hNwsLV9GZX3Hn1Y1/bRUGEKPb0sXan38gc+/D3D3FxlC
jXtzSOJoHTf1vcKYyjuEIj0mluNJG7iWetP+8Z1BlFZ7Lk1EbwtvkQhI2J4f
ROjpSulw9jauxHVFiGd0EP2RCVHEOX7h0iONZ29WDKLJ54rlhdx/8I+V/l+t
sgfRkUKrs2lFf3HB96qXA+IG0epxdq7dxTTA8bBRu8ZtEAmz6st8C6aDgGv+
o+NWg8hz18uA+UB6oJFQvb9z9189l/iLvVEMsLrRYC9DGETJWnS+Xf2M8HDY
b+em2CDaLCfKNu1hAuJXFS/rI4OIeb3+vpUmM3R5N4Sn/TeAlGsUYirYWOGK
hd+h2sUBFHlnLw9dwF6oVlN5PzE2gAL3sucIc++DXI6GvAOVA8jphvZ13bMc
oHWPQ42YPYB8vTREjolzws+PBuTM2AHE57uhoiLDBYTLP/YruAygqmL1nYeW
+2EyDM+lsxhAy+8rUwfjecBr/NWVVt0B5Dd9zjpw8gA0OfG7GcgMIJEDnDa7
YnjB6psVt5DgANrD7/UxkOMIsLGX5iyxDyDrIdORjoSjoJN1nei+3I9sDrQY
1rjyw+ZG9DPV8X40SLl+ydtEAGKVKJzsbf1IqEHv3HkdQSCOuiq/z+pHYuMH
RoaNToD3qYaJR9H9yO0KfKF1FYKTjhwu0v79CFV9CohOOQnWbJkfvz3oR3GM
qV7jAqdh390fl4K1+9G+R4JZDK4iUJCBj+so9aM+BY1bIWRR2LrYv2/6WD+i
v9zcyLl8BuJC+LM+s/Wja9doBSyuSAI+YqXk/LsPJVXZ5589IQU+T+kcmUb7
0P6kPUbcv6VBuPo6W3dzHxL20bl15pcMtLDGZMSU9aFd5zguNO06BxzpEiMi
UX2Ib+K6Y4uSHBStuT794dOH4up4vB85yYMeNLB+fdqHWLoCTX6WnYfEIQO4
rtmH6OZNUl4/JoCiUObQ/ot9CJOtamCawoBi98Nu4kwfimjkrb5qDiCyJzD1
CWsfKr/64UCmjiK03+7H5H/1IpUtOoLxWSWwTeUfpJnvRXusdcwy+C5BCVbK
HNHYi8Kjpk0quZXhTiDdB/2SXiRplH/MV0AF/hu4Tjie1ot4/csYOxRUQcmW
YlPk1Ytujmm93/P2KlC/SjC9sOtFn9g0iwQG1SCA2e29snEv2h2QxPifsDp0
pHD0DWC9aMaXwui+dQPsVgweJ4n1oksF6e7lBA3gJmQyPjzci+olisNndmmC
fj9+fnurB+kuY9+aCrXgt0BgT81MD7q44O6Ex2hDsk2/VeBADzpE4j42F6AD
07utEw8X9SDv7O0x/4Bb8FQhhh5/0oMyttNlHu+/C5GRh8du3etB2RurIata
BlC0nFD05HoPor/bE0hKMISfKSlm70V70Ldivz8cEsbA8/sEXs7bg/bkrURf
mjcGudsZPL3MPUgjGkwu5piAy55PjQyz3ajjXtq7pmv3IcbsTPLRwW70n2zr
h1XhB1CO8lxkG7rRc6lM+aN7zeDX0+LTD1O7EdN/f6SHf5iD+1hVUKtxN7os
8P1pE8EKEmUVH1BudiORo4pSK5bWgMK+EX7j3aj5Bqvw3rTHQKPctHTmaDda
tlLnsj1mCwJJag2qrN2I9xv/UnmnLShttyUa/+pC1knbR0l+duCd030zYrgL
3V+qMitjeQqpu3VOZTd1oT/2pwnUwadQZzJAU1fahXSUwrfnPjkAI89o/sbb
LtQT2aUT+MQJAtwpXHe0upDLg2P12/dcIXPIfNFOsQs9vH0+9pO9GzRLz9UF
SnYh5/3HrfzDngPLzJLjV7Yu9DeAzEy/6A63vIjxH391os1fLJyn9nvAO1nq
9bHhTtTlf+o7W7kH8CYt50JUJ2LVUiP17/cCA+0fxnYOnShNXXWMu90LEnZv
cXzQ6kQhXXp/uwO9gd+W1oFxXycS+cjOH87rC0KK3PLt/h3o+4mGC0thAWC+
cXDuj1kHel6euTbp+Qoys47GSl7uQIEVY88Y3AJBhFP4vzc0HSjxhfBKr18w
WDeI5tRPtCN8Ld5lJyYEclwl721+bUeR34dZ1UpCQZJ8vlr/WTt6doe9vMg3
DOze4XbBt9vR4t/L3kaC4VBw7ZJg1bl2tP4HjzhRFw7nitR9BNbaUP7s6vXA
A29AwdfoyqxlGyLkH+yuoY2C5q0XafeutSGBkZh0z8oo0LOOp+sXbUMyVscT
Ct3fgaP28NeaxVa0Gk+NX+WIgTwBbak4m1YkpGB67vnLeIC3dqEcN1vR4HLk
f06WCdDBFLbgL9GKrhKwpxt3E2FxpS3NYbUFMR8VsPU/nQzCVSq8N+xbkG7Y
+iZJLQVKpMyc67RakLemZ4LTWApcTvPuU5BpQdybX3eR7T6AaXB1qPB6M4p1
ULjzNjMVEvUV6Gmd/sV0PK8iVTNAvEPP2PlWMxKcMjMV2MmAr4rOlUuyzejK
wW+Dp/MzYfhUkfPIZhNy2SGO0Yp/BO5N8cXCZ01ItX60WfBeDnywVL8qot+E
uoJpdiZlP4P0hGV6skITSjPV5qnjzgWN+gzjkF+NSK0uhl/MNg+C3gj0m79o
RApl/tcDDQqAd/dF6XHDRqQZtPC0ZKIAMl3vvdbGG1HRhIRv+/1CaDCJu3rx
bwOizaVnmHUqAjrJ/VWHPBtQKXm59ndNCYR/kDkcZtKAZNLfpucZlAL/AS0X
RqUGJGVSGJS6UwrYn1DpH3QN6LiBqvizi1/ApY0po82nHrWVDu/bWK+AlYf/
vX4ZUIcMUuq1yQw10PdZiv2GeR1KjxO3e+tcA+Xr5mFHLtch/cJ9LYGLNeDj
0R325e83dNeo7JT2eC3wRqeH/3D6hn6uY35jI3Xwd3yUo1bnG1oqqHYXNa4H
ynGOiDDpb0jAIL2DOFMPubluEeLLtchx/A5b8J8GuNyo8cbCrBYxKs8Xy15t
htN7/bhkL9Wi4nNf3u0hNQObdsUbBoFa1Cs473b3RQsMTwhFvh+rQf/tb7e1
q2gFm587kaPaNejznbaFAN0OiBZKi7qpVI1qhjzzn9L0wAurER4+/mpkz6ht
mGPcA/Wmx84M/0JIe7Ts0eHaHtB3XT/D9fSfvT1iMhQU0Au+WYmS/iZV6KbN
rUmH4/0wsvuHzBP8K9IvCup7FDoE3nVxCrBVikI6eGLesRBhtuP8G7OyUpT6
q73hrTIRbgwPLgS5lCKn/ZW72z2IwLvMlTC0VYKk7GnzBjeJkHcg+K/ddjGi
2ojUrsxMwbjl87rUnUL0vvyO6Ms2Mig58h5tLS9Eu/t8rhxnpkDmyzLH766F
KOqxDKVCmQIOkesn8V8FqLXaQbm0igIsVdavBn/lo8BLdPXquVSwESyP597J
RU0sOXOefjNwXu7ndRPXXFQiyqTEXT0DDOrSf3N2PiM+7JLl1e0ZiHP8aKL6
Kweps0uu+FnOQlNT7EnX/7JRLc0AY7nqHLwZHxhseJ6NbEZEJDtezMG9Nc5X
XL8/osjbCuX6hXOwcTho4dPvLCQ3OzzbeGQeBJ+45U3+yUAh3nLtxrPzsORd
aiL2MgPpz56lTT+0AGXRPzif/U1H+aZVmILaAtystXLkpElHlr+UBi5kLcDz
/QYKyrSp6DU7rxfvvUVQFYleCPf8gCg1jZ9vvFoETuiLn6D9gORj7t7JLlyE
rIfqf53pUpDQ1EGetl1LMFBBqPtIn4zuxkpvSiYtwZFnphNrrEnorPTosFvt
EgS7XjsbxpmIDsb9+T5AWQKrF0eJLUfjkex/SCX35DKMuDPKPjwehxSJRi+F
VJZBzWMlaNfpWETehaYTHiyDiHeN3MWz0ahK76JKQOIyxPp8DBk//w5VED/T
rH9ZBha/N2RXiEIztFFPdPuWYT7A7HWxWiSK4BHev7xrBfQDb1C1NN4g9V9W
08eOrkBLkNyFVd0INPbwbgpBZgWyQplnREzCUPoR/WviBisgzU99FtYeiuYd
2Sr+s1kBzuOlQq1DwWh8OvDwZ48VWBN61b2LEojOyTK7QvgKdJ+6++LiSgAK
/d1Cl5u8Anmi4qfddvxQnbwt7a/PKxB25m9f8S5fJM19ZUrg6wrYSnV7rLJ7
o2qGeHHBphXQOPtBTPSIJ0ql3Qjf6VkBI5v5vNYb7sihUX8ka2wF+BxCmRTN
XJHF2ZAfZ6grMPFM2rjEzQmt+cgtBCyuQMLLgVLRCHuU6Xt0tWRtBcpYNviU
NB8jz0glrbLNFZDjwTrE3M2QtieLd/CvFbC6xPLrzK27SF1YZ7/MnxXoKjpb
yGSsijb6Qyqz/65An8MnXDpfAgwtv2n+/BcnOCvPacRrQ75IejPnv1gjT78e
e28C8jqhOO3vf/xTOXm0HR7BOT2nhZrtf3qqm8kUfbCFuMkVMd2NFZhXqRnF
QxxAyZnTs2JlBUQUj/o0O7mAFssD/43Zf3guPBPTMX4OURwVNAxTKzAQa2m5
csIDzFN4O2cGV+Dnu+iqokNeMKQYsPG+fQV43jZwurL5AEfG6DuZ2n/8ItbN
gd4PMu4E7CQUr4Dea8EKhi1/WDQ38SJlrIBLsMa+lsVX8Gf37SK6mH/6+H0q
1RkIgcB5meYx5xUY8h7Zw9v6GiwmprVjzVbg+UWGvJXJMNj5lDyooPWPPybN
UNwXAc2vw6zET63AGcLVzwc634AY79UDPhwrUKVgrOfaHAlXMs+uNWwvw4Rc
6CeoioJKR7tPhxuXwUY27VZK2TvYK+SwV+bTMvw5+5VmV2E08PfuSVYMWwY+
6XmdloxYqIqJ99fQXQYjMZXfOuGJ0N/VTQjrXQJCdHroz+QkqAtny6jIWQJW
L3p2db1kSGX9btvptwRzS/ffL1m8hx/vsiK/nVuClPoTdZL+H6Dt09Z9a/9F
4HZMZy6tz4BAQWFmnz/zQJd9q8f/eiYs2UoP5zfPwyqRMU6vPxM0LHcq+SPn
oV3dQmyHkgWfrFhsRk7Og9+JUzcxhk+w3ssF1pfn4L85nRYTgTworh/89NZs
Bn4w5JxRM8uDBePK7kbhGZg/tuuNdFYerImmqyfPTcOQbvFdeql8qL6RFGRo
PQ3FNfuXUi8WgHKipkOZzb/3M2Zg36xREeTlXRlVsSbD1BU9XZvEMnj/BHTM
KBOAU5+btI+XAXa/0ZzPbgJiPd8/Fjv6BXLan3Zb/BkHrfJ53/m4L8Dm/0Kl
nnccakVflJjHlIMz2orWuTsKKWwpB4wiv4KJ998of5oh+POx4XhV71doOnMo
aSl6EPRVFySOclWC5lrOT1npQeD0OHtlNLwSBg4sW3tZDID39waX26+r4OmS
2IG7430gPb+xKKxcDU/ZTGk8trrBWJ7p6eCDaujYSlr0TO6GUD/ebT+fapg/
EDnw+mo3zAvCrulv1cAm7fO0L7ELUu4GHE1VqoHPjEJa5z51QFdW7Adt0xqw
PRL+7czeDviz+ek0vVcNPJllvKZu2w76kd3nTGtqoKCg+vM6oQ242nlv8F+s
BeOvDU3rK82gdFi8r9OoFjirnpewmDaD7SPQf/myFuJpSTUXB5qgbdcD84mq
WkhZF6LfXd8IPniOezz2DUKOznfWV9TDei7kHrxQB7X9vQy1e2qhTfQCp61h
HegeJx0teFsDHzJkHRtf1sHQZ+GOBYEa0EoSv+BUVwfu0hHUk4rVkB96uLH3
ej24W5w+d/FsJQSwHBARta0Huy8LiT5WX8HYjzPEK6IeOGaqE2kyKoDdnVlb
arAeltcObVuLlIPN482JUOMGANs+7k8mpaAyt6Y47dUA5ckmFZe+lMBRs+VU
LK0BclHQYBZ3CbQZUC0X5xpA5HO/+ceBIhBR7/159WkjfL1ngG36FgBdU8ed
928boWeDqfTFTj4MX2r5ulXaCDxaMmRT+3wIuFDjlfFfI6R/n29gt86DGZFc
tl1+TeDIcDNtgiUHqtI/2hlkNsG4yvdz1Sc/QZRgel9hSxNInjs2/+JKNqjw
JsSa7muGZPx2Dl9CFqQyB52sjm6Gzz2O9uv+6fDc1+/VgYpm0DvwTKa4Mw20
ab0Wbcab4dLCjbMuR9KAbtul4KhgC2wlbfzz6B/AeNYcd8tugai/0of91N+D
/APT9z3tLSDl4eLo8yUZ9hENGURWW4BDjFP2i0gyVA3qtAydbQXaebBqkU6E
KG0NccnbrTAQBUV3xBPApvNamP+zVujhGzd7JxEPRxuVbslWtcIt3euPzdVi
YV0J/xJCbAW1I4XhCaYx0FZ1/giVrg0c6YZQh2c0PC+RJL1RbYN0Wm8m+74o
GEnjs/ne1QZD1b6WQg1voITxk1bmWhscIlUd7+J+A28szssZcbeD9njR9ubD
CFA/rUPTfrsdnu95HyAhEA6nAqco3s/aQWzXf3zbPmGwa8GmWSGuHcwTZA5Z
jL6Gqk+vIjIn2iFQlay8EBsCsXsPOBvRdACvT7iDS0AwONuk3uUR7IBXSc3M
ZPcgkJREJ3zMOuDDit7sHd9X8L5wvcRosQNUI2Q4b635gju3VxwPWycoK169
eJ3fF/Qd93m0S3RCrktVuo6uD3DKiVy98LQTBM5qqtb1esHyu1LxtchOGJeV
fN54xAtaty5zZpV0Aj4WNMRu7Qk+5UajPDud8B+7o2PZEQ/IC/k5Ob23C75q
N5s4/nIHPhzTquXrgsnuBoaophfwK7FF9tnFLnBQo3Po9XKDImPq32nvLuiI
ZJm8YuMMghxi9rWRXbBb18P6tIcThNXYUxLSukC/8nDIx1hHeCxI06zT2AWP
Lee/O84+hbEelQuSQ13g8nTCX/7wU1DzDsnZM9cFqd6dl4J17eEkhTeilqUb
pDPnLBYmbSEy0oQh8XA3nM1Uk30hYQt0yplOz8S64WHW57Y7e57AZNq5u5I3
usFE6NVX5kBriLbQOJEY3g02XoG9oVwPgfHgu6hnKd2g3z5fO8xuAQ5N40y6
hd0geSk/S/SgOWietlra098Ngs+pXz0uPYDq4XyjGWo3zIrxoCHz+3AmcKu7
9mc3dPycvDwVYQosC74lzw72wHqdvHMzvQm4xLWd0j3dA+0/3X5zXDGG6Wtc
cZIKPZCkHXX+i7AR1H5KfjlztwfGu1YeNHgagJtNxRXdpB5oFFXzkOu9DUqw
8YAttweMyxuEjAZvAQu7hGdjVQ+YntC/L0/Vhej8lC/nJ3rAvm+FJ+2IDhh7
jfWvLfWA+oM9v8OVtUFYm2ct+3cPFGWfkic7aUHJ+isRvqO94LSfIdXzuwa4
139TGRTrBWlFyl2CggYoR/02DSP0gpLQnU/W3DehT84ujs6gFyyysZKyF+qw
5qrHOhPbC5T3BpJis6pQfi3iVPLHXsD2LelXT6qA55G2y3fKe0Hc+lHyPpIy
sFfBi9bhXoi8WBKssusyDIU+i/GZ64VrmafvWgpdgiSjwmJsuxeGhB8Z19xQ
gjO0wsu5B/tA3VBRJK3iIvzsNmZ5dKoPCIfuKe/7DVCZEntSUL4P3N6a7w+P
wEH9MptR5O0+GAn7HGQyfwEs/Tc6XaL6/u1p9uOumBxI60ksSqX3AaQ5Ei5J
ycL2qUdMC8V9wKQ7q+AqeQ4CWsYuGvb3QV7kylPzmzKgEcdjyEPtg3t9P2+B
jTQcsNZ41rn+r17tOLU9SgrS99blK3L3g8Ry1it3ekmwmfjdvvPPx926HHys
IeQMnMuVmy+U6YewYt56eiFxqNPIFjyp3Q/UVmFxaS8RCBKg4pOm/ZDjmh8/
rnIatNb47kbb90PXadpw+0OnYOpNxBuWiH44VoxdYp8WgswHbbnf3vcDDxdL
GN3kCbA9x9j2PL8fZsL/HMknH4c/A88YVrr64fSu+Ns32QShIaOQP5PYD5Os
kzc0ZQQgxGWJYLLaD++rTGplTPnhCK+JY+++AcDWApKJpUeBMh8bHnxsAEZS
Rzf/XjsC2RV9OcoSAyDBePBH8SovKBhemS69MQBhrLSjHI8OAt0ZLzq7ewPg
ctF/1OjCAWj+U8EnYjMARlc9+CMP84BessTt+JABCFVc97xKzw3ruydMshIH
wP29jvyRDU4IexJsXZI7ACrt8cbB6xzQjM95dnUPwH77lNyCQ+xgnv4ueJw0
AHoO+Sv3n7MBHZvKu/kfA3AxS7WkepQVFMZTPjHwDMILd76q68PMMHBZs5RD
eBC2z9ppPnNkAvtPf2v45Ach5tCHkq3juyHbzWBQXn8QnvmJJpoXMcAVMgtJ
2WoQbn7SXM+MpAeK2pdFreeDMFnkMEX1pvunDw/d48RBWFsRlzIOpoEyzzpW
19xB8PdJc3K+8hfXmbM/4F89CJ4GgX2xYb/xkLJOsfekQSAtb/2+YbaDi/C7
y33+MQgcX6aCole28AZ/MaUKhiGQFbNKqgrZxP/cenW7/+QQHDnn0/DPA+Gx
VXKmJLkh4HGPdPXt/4HLnpy2XrkyBFShbxNeX9Zwmw0lL2arIfBUHFN+/XkV
ZzH8HszzfAhg4mKOyPMVPL0u6d3xkCHgmOILUytewiff/PcJyx0CQUOjfmvb
efz5r4+latVDcKf0cPniyix+8P6d2tvdQ2B099TwM58ZXEO6ZNDuxxCMaim3
3pul4IsxD0juDMPA/OF+1cdiMh5Ay7UUtH8YPMq4ifNvSHh11xO6dLlhGDGE
0PKXRNxAnm9v4ZVhSMvT4Lt4YBLfSmo7UH1nGI6yqZ24qjaOSz05LT7iNgxd
1DZhzf+G8Y6BQbmZ4GHA+et+xrsM4Za4n9J6wjB4C7xLrGIZxFP2km+zVQ+D
g/IONmTVh+OO4aaHu4fhRYDmr2T5XnxkDB6fIg3DQJBqwiRPD871Kd5LiWEE
golb0tv0XXge17WQm/tHIMk+PEtAsANXd9t+Z3ByBOrPaPwQ02vDfdRu5Thd
GQFpgwC+Oo5mnL+Aocz7zggQX9+9+yyiEf96qLA2zHIEaP5EXbl7ugHX8zRp
T3AbgTjDqyfF++vwjdl9Qx+DR0D40oLwt8hveIRGFak0YQSKxnTf0VrU4mfK
rJfqPo9ARLQ23ZhaDW7u30w32TUC1tK+dzf8qnCDfValzcQRGCcslr1o/Ypr
vmO1LlodgS8Fr37anKrACRk3+1+xj4Irq8641ckyXFri+ysH/lH49LRiL0d9
CS5cGoEbSY7Ci+CboRrOxThnY3/GWY1RcFe/9dGZsxBnuulscMx4FIptU6Yf
b+fjvwcOcrDYjoLI0MF7vKt5+Oz0XdfJ16NgyDw65cj5GR+3+X2mJWkUki2i
YhR0PuE9PxPJRbmjIH5RP1Iw9yNeyUhSD+wcBau2Ue+1jxl4Qag3rePkKOwm
2LVqXU3HM3mESoxWRsGzLlek/lcqHnHy4bFz+8bgiPFGoU90Ch7wmbnv2LEx
eBVeMdbk8R5/IZsdwCIxBr2yf+P3PEvGH6osf5+8MQazenjGIbEE/F7H6/SW
e2MgQBPFrmUfh2vfkrpbbDMGrNFyUv91x+BXJnr2JbuPAXMm3/fsq9E4bu5Q
Fxg6BhxtfhSmoSj87PL+Z46JY2CRJa/S7vYWP+1UKm78eQz8fvT+qZOJxLn9
dqLOdYzB+RSVP12j4TgLW/w1/okx0HT9a97eHIb/fYvR7FkegyVW2rfvXr/G
149OFm38HgPf7Ey6xqwQfD7N4xFx7zj8HWUysCMG4URxQb7Wo+NQVnvz2KZU
IN5f/K2nWHwcfD1elHfGB+DV9YyEoOvjQLa2iK8t88VLrmeuOhqOw+nl+9Uy
Fj54dv/VNOPH44ByjLQ+nPbGkw0X7lx7MQ7ev1e15v944lHUYDbZkHGgFfaC
NaoHHvz4zDf+hHEwsthn+LDiJe650em8J2ccHuxmXnnS8gK33sU1RWwbB7CM
+94DrrhpSNHb1rFxKJrPvtGb4oLf3n9LrWRxHF5fZLBO5HPG1RM2/yT/Nw4M
2/rHavIdcSWhmMIg1gkooxnTGtd3wOVzFB46HZmAVSx3LPPgU1z83NgRE7EJ
6FQVM1+cs8MPKh/zk1WfAONmEf5PPk9wtvZqBQGDCTAtSz1WH/oYp9c1Xdlj
PQEf32b/ul9qhW+N0af+dJuANomH2Jf/HuHLD9L0poIm4Pj+qNPshg9x8qLK
3ra4CVCJ3K3UPmCODznM1pRkT4DnYuOo9UMz/JuPqGhw6wSYvzrJXdRuiiv8
fZt8cnQCZhr+8AWkmuAFz2h4auYngHnAYeBmiDEusm4ZdHdnAuR+5hps7TXC
U2z6aX4yT8KPB/q3DgsY4rxz4BR2aBL0XIBJWOsuHnH/44LI6UkgHe54r5t0
B/fSezlgdGUSCn1den39b+E7PXPXdm5PQuflaJpnx3Rx++s6NZEWk6BP5xj0
pF0bn2+skpVwnoTi+MKKg2FauKnS6U/NfpNwijzjKGeuiY98fSPwIGoSfn8z
PPb+hgauJfcn6k/aJHTzLgg+C7uBK4n1esrUT4LvW4lTC/1qeHk6ttneNwnO
h/tn7p24iksJZFo/pEyCn6skQ2qIKp4Zx0miW5+EpDMqHIfZVXD2oKrsDloi
DKgRRLGPl3H1pqfTccxE8KJzConVv4QH7Dot8IiDCH2WrdjwMSWcxuNNFL0A
Ea4eGpZbbQScUHmlu+sUEYrTyGmsNRjusvN7T6IkEVyjjFyTRi7gRXKFKlby
ROB2f5qZzamArzo89JS/SASqeHOMloU8LlZw9OuuK0TYuTlg0TMgiz9c6fnZ
c5MIbwcpZ3yMzuHER5j1YyMixAe/rjUqkcaPZKylK1gQYV75z95iTylcj5Ix
tfsJEUYsBiPDjCXxSAHDI/1ORKjbkNnz7MMZvOse5+0UdyLQWxzJEc0Uw1nj
G8Of+BHhlPV3LZ52EfzK8PM2Qug/fBI3X8qxn8artWcUBxOIsMj9Yit/Tgj/
Lyz+eWraPz43RnQSnp/A5Ts0S+1yiJCxIrQ6efI47rBn9xpeTIR+T2l++hkB
PO/KVzHWSiLkaNWez6jgxxd97SyG64jwV1HTiEH1GH7q28mU9DYiZBkwhXxV
OIonYeEHFMeI8Mur+KWS7yF8xFVFi41ChO9Z0rAyeADnKfsVPLpAhDZxQ1o9
FR5cayOvMfMHEbJfNkaVd3DjodLmdE6/iODgbtJo+4QLb3lyGLtEPwUt/B+T
lk9y4ow5Xc7se6agezt5sPoHO+4ufGHpI+8UGNY+e7AvbC9e/mBV2EVwCi7I
JbAzxe7Bf75PM1UWmYLp+ln+b3XMuPSkfgKn9BQk9mewCrMx4TZH2Icmz0+B
l/1uboIDI/7xTj1njuIUdHjziYlsMODTUa7XXa9OwTvPGRa51/T4PQ5qLfed
Kfg7HNh9nYkWZ4jtWw8ymYIGao7p9+i/2EfBupP0llNQN7OQonnjN6aRXajn
aj8FgxW5/JHiv7BNmQ+B312nQLig/2yTzDaW+DXi60PvKTD6+ZFb6t4mdlnZ
a3kyaAqO9MVqKn3cwMJumWh1xE/BlJdNCEviGiY7qeGjnDYFTbmufO6K37Fx
i4slX3P+8Tv9Uf/wfyuYz6rErEzJFDCXdWmRPyxhIs+O8WZXTYH3a6o9g/MC
1kW7T12wcQriPtsIWtrPYU6Bf17EdE6B1A+bIdk3M9i3uPEpf+IUVPGcFAxW
oGCWJ9q5/s5OwZvwvovqX0kYe85XZafvU5BXInpi7M4UVnLuk/PS9hQcvXG+
G+MgYgZVcVkP6EhgI8X3+EzNOEanGjQ6ykKC0O0sE6PgUSyr03WvNhfpn5/4
5jDqMYz9JN6xUzxBgno3F33GkX4s/tHVD2ViJBh+dGfc+HwfprQm3y9xjgR/
Wdbe3yrtwWZdT+3OwEhw6EVxSp5mN/aa/uB5PhUSaJrLnTdm7MJkg3dbvb1B
ghzpd1Fb6e3YGPdmPOttEtRyOGq/sGnFTp0coPllQYL/1hcIbi6NWMfneml7
WxIQSrkesxXXY45yxQ/mXEhg1O/IzMtVhx2pTo0y9iTBhlBDh2hYLVZ7JbJp
8BUJLtO2Bv45XYM97PbeuRFBgvn2C0NLXxHGpv9UrCGWBM5msvsVb1did620
woqySdDPona4i+MLRreuWCtaRAKNlprI16KlWOZzqfWUryRo/SGdl/uoGLux
S+Akbz0Jug2HZT2bC7H1EHa98HYSYGmJs35XCrBYHppApgES9A3wztlR8jDF
pJWKlxMkSFRoGCbI5mKheR3HbFZI8KpgKpP8/iN29nyVJnWTBHrxb50Px2Ri
IzU53gY0ZDAVZdiXXJqOeaglFPcykWGHsYLXZycVE+4NnlHjIIP4u4PqHEYf
sI67zw/VHiLDs6ERozrSe8yBYnXtvCAZ7CX3W1/1TsaqN9RyhWXI4P998Fbq
iXjM3F1hKvECGf6S1mR2tmOwvbtFuHguk+HY0x8+vtvvsKLXh5RD1MmgaWt6
mZc/CtM/yOzMoEuGaNqRpCbLSIzm/VammyEZhgQUI4YGIrD007Mja2Zk+Gz7
o6PeJBz7odCITzmRgUhHJ3syKgRr0M5TbnQnQ43oPndP2yAs2jpGPcePDFHO
Pedu2L/CrHy9tN+EksHQbK9DdbQ/hida6T+LIgPexPgIn/LFOEp1TIwSycB8
MnXO4KoPRunEHiqnkyFD473sWIcXFkjL7sRRQoawcT6f+tMemCHv9vPNSjK8
zmhVmPj5ApOUIXmP15NB49GDWzP1bhi9emvgt3YyqJszNPhVPsMGHhSFZ/WT
//nQ0yb9I85Y1ouE6NfjZLgicNmd/7AT9jzKL8mRSgapAEG1aTcHTLBJL0dx
gwwvHRPjyt/aYRtExSLh32RwO8V/Kl7NFmvaFqnYu4sCdQS+Z1ISNlgcJ3ft
D1YK0Lt9ODy7YYXZiP5uGuamwNb0+qDg9CNM8fJ0JzpCgRN3gZv8nwXGbdg5
kHaCAseDuUaN5cyx8tD3FLuzFIhaGI99svc+FpIRuHCbQIGT3nWRxqkmmHH1
0zXsMgUQ69ucJl1jTGbYYPu4OgWOsvrtfwb3MMY1ZRoWHQrYXiIemKUxwIZZ
JHav3v2HT/5r9OvFO9in4wfZBu5T4Lfi1nvDv7cxTd35wylPKUA7feHPhdc6
2AmbXsEANwocNGoRldmtjf30+3raxpsCIqYU0wPxmlhzUpqkThAFuK6tdLRe
08Diy0LlFN5QwEWQ7U7xqRvYk25nnD+OAtzCsn8pM9cwpXljZcYPFDCbzdts
6L6KzR6W0e4poICVkkLT7UMqWMXZI/pl5RSoIBPjbOwuY6HXd5kk1lLgUlxc
/t9ZJczEfNnCp4UCwaX2z8tfKGJnXw7aWPZQYH/nfPAz8YvY7uhqR40RCmz/
2L3svohhI3lZz2VJFHh3U3XK4tMFzIPkFki3RgEdsyNWpCw5TPvXg/DZbQp4
714i3p46h53kvhHdQUuFyaBY9TmFs9i2mFxSETMVrKia99iLpLE2Zf70WA4q
GB6rE3BSk8KS7jHneByiQo3UAt/kpgRm77xWaC5ABR/vnS/rweLYway6Gmkp
KpyJ3ic2j5/GFmpymg6epwLb2In9QrrCWNVIVOefi1QILBBmkwgTwsJ/vByg
XKGCS3HwWbWl49gD1kfjLRpU4DL/Yb34SBCTE9Ki5OlR4Z67S1wFvQDGgl9Y
iDKmAl/nt0vcdsew3Cd7t01tqZCPArqeDvBii72Sm2suVLjBdUZzPPkgJiKv
s+HlSYUL/S8qXWJ4MIt45x+cgVSgTcy/G/CVG0ulifueEkEFxqIE9ThGLoz0
oGpFOo4KW/dsbf0dOLBjzVNLtR+oUJut3XCfnh2LDT81TyqiQoatxdjkGgs2
uHFt1r6SCtljCo/aS5kwbv0n03QNVFC/dFQ5PZsR06qKoER0UEHiiuGrdy0M
2GvBEpLgIBXoiGJmRznosTa/YWLBJBUWpzSa/3OjxVgW/ptQmqVCwIRYJMZE
g/kUXho13abC9EbG4/vrO4TaAxbDa7TT8NrX2lWkZIvw1y1w0ItlGq43u7+7
n/GTQCDm9HNyTUNjoA1RpG6d4Hq5uzfl8DRcVF+xWmL6QSjNXO+WPjENetEn
603tvxPWWQ921YpNQ2fh+769v1YIT/rvtZGwabhy98E5urF5wqfzXi32KtNw
7w8lfSF+ljCfkNZEd3Ma/DNY7eJCpgnCdM0NEbenIYXm7Rr/RwrhgflinaDx
NJRyyXBMLJMIk2dkapTspkGOn95ts3GSoL/5rNLUaxqa8s7UM2ePEPpQ9Rev
N9NQdafHysFogHAzYHdJSuq//t+Xrde+9RBaNG4U1BZPgxSj8tE/Lp2Ey4fe
fiY1TIM+xdWP8X4LwetF2Sf7zmngGy1U/HKqiYCmRj/SDf3L75GKUOVrICh8
FMwQnJsGR9q1Dd1XtQRnNpW0gu/TED+1/bN7s5pQZP/og9LONGwc+yh6ih0R
JC7kJZnumQFWYf7jZbvKCdZJvQlrXDPAd13v6mBXKeEj/Wac15EZYKhMDY1q
LSacaMOiU8RnIOSLrZzOxQICr2FrGOnmDFTWytXseptFuF2zHGqvNwP5dc4i
FhYZhEghzhA6kxloUQlrpn2URti3rPdK0H4GPsS6+GvMvycwvJz2NI2cAeab
r63WOGMINk/pdU3iZ8CdSZXlKMc7wpAF/ynj1Bk49sqbJCP/lvBJQ7/DsGgG
JnJf59uuhxN0BDt47/TNgB3iX2kreEX4UF9ceJN7Fq5FV7+qVXElKLH6UgmR
szC4sPk7R+0uwTPm+NUDkXPAavZW6FHjEcI1hpen614tAM/T7+e2qpIvfL76
eGg5awkihHiHk2YOXJCPRfUdaSsgrP1U3Fk8VuGzac9FnulVYCXL3sm5xq1g
zq8jqrj+Ha7Vba0N7ESeLyDvLlZZXYPjm7wRj98eP6/GvetkEO06zF9ZDlm9
mifvpHZW9uP/ApsBZP4A9T9a+NKMgFNKOMmo8lLF+vU/rBXqOsVv8DdodPpW
Hwr3P95dbq3kjpY3m0U0+lMH+D+JNob6OPBON6qtV5e+C/g/jJ9mRehnTTe4
FXs0KRD4P4jFUjU49Es31uXBbv4Y+D/Kh3uPUEZJNxCGT+OoKvg/tzTuK9m0
RDeGxmrM/U34Pxq3355qETw3ckehnqeU+D9zbVQeFUgrN4GvxDsSmfg/0L5L
i7IsKjeQF+jYfJ34P2cldLaVICk3recuE1Km+D8tk4GaYzMnN+iHvIf8t/g/
AHV8DcbzIzdeyNdwUdv4P8wReLiL4R43bTD7Dbzf+D/fyKYN8xAeN3yYHqsm
5Pg/1uQHsSZQHTeZaGXl++z4P3G/0zEM/Bs31AjzWab++D9H8/x9pP4ZN+Nw
FvcQA/k/7Y6/BfigGTfy2DmUewf5PzbZAfo/UBk3D6mAzlAQ+T/cpbDn59QY
Nx4RpGu7FPk/oYmogvmpGDcseccIJhn5P1MyEZJiixg3O+HqpZAd+T+Ait2t
D3kYN0pJDkP7Ifk/nRMDN/VyGDdTzDpX
          "]]},
        Annotation[#, "Charting`Private`Tag#1"]& ]}, {}},
     {"WolframDynamicHighlight", <|
      "Label" -> {"XYLabel"}, "Ball" -> {"InterpolatedBall"}|>}], 
    DynamicBox[(Charting`HighlightActionBox["DynamicHighlight", {}, 
      Slot["HighlightElements"], 
      Slot["LayoutOptions"], 
      Slot["Meta"], 
      Charting`HighlightActionFunction["DynamicHighlight", {{{{}, {}, 
          Annotation[{
            Directive[
             Opacity[1.], 
             RGBColor[0.368417, 0.506779, 0.709798], 
             AbsoluteThickness[2]], 
            Line[CompressedData["
1:eJwUV3c41u8XthKSrFQqoaSMrEJ6P58ThZLKLImMQiEhK0o2WSHJJplJ9oh4
kL33Hq932CuR0bf69fvruc51znXOfd/PdT3PuQVMn2iZ0dHQ0PAx0ND8/1S7
ynbpl8A2SuCil9uwPyh3ofj5KhPfNmJzOzHa53xQTkxgIYGHdxs5d2Dzjn4H
5di2G7ekOLfR4UceRL6ag3LdmZ6fH9JtI/rQ7Nn9nw/J6TFtHBogbaH9EdlC
i/5H5SwaR1fzPmwhrgQFZZtqYTkf5axEc6Et1PeB8kZmU1nOrm+H8w3XJvJe
1WOzmn4j12LIO0vh+ol8VWMma99Ny/2u+pincGgDLTLerBCIVZQnF3wP12Re
RyhFaznI6JO87HvGvpA9P9DBRwo1KrcPnCcI9pwJ2vqO0k1a3VoU35w/4sb2
Inh+FQUq2epVv+RU6IqX0jMfX0FSRW9kaTeCFTofFs6cq1hCxn/zV54OcF1I
P90tr1G5gFLlhLLSJd9ckIztsrVvnkNfD8uFTFxmJwhIYiM82TNokMdxUbfp
DUFday7qzIcZdNjO0F/3+VuCi8NbbZW4GVQpwkOTpvuO0FG21OYYNIOkOdUt
T/nGEVwVE1Gf1Qyi91fyMRb4QOjT+psaITaDvlH31HM6FBA8RnPffWedQa77
+5hE474QxB8YB2osTaN12x8H16trCHp+rKoPqdNoa/nocddL3wg+mWX0HuPT
6Gu328XU6TrCyCL7i9z2aXRh8CdlX2wTQVLq0c+Jymn0W8/p2eqPNoKfY80T
ts/TiBT4piaFqZsw9uXQHJY4jSbye+d3s/QRpP/YmT4OnUb4RuNFnohBQoBS
y2i8+zQKs1AzESkbJUz6Ceq22UyjN5cLVXquEQksWR0cFPNpdHRMtNAge4og
2+ra8eveNNL8plN47RSZYLJ0Mojr9jQS4NM4uq+eQgje16sqenMaMWXcZVTz
mSaUSr1kuKQ6jd79alsaeDhLIGmL1ujDNKJXo2JtjvME+WhvhUCJaaTjmb4Y
wbNCuF8usfleeBpF9mxiG0OrhNCx0cIvx6YRV85NLROlNcKXP/623Qem0f5d
n28NNv8gUPjPis/tm0YvbldUddltEPZdIs7RME2jCPZH2TuETYKCWXD6QZpp
xLdJ4VE4s00Iz6Icu7JKRQ/N5NfR69+Er61hY0azVPTBlO9XAD0NNrtEiHEm
UpFQtV/N9Tu0GBf7nO7rISrqL5im1Wqlw3Dpt5wZXVT0/KHBJPUuA/ZIR7Gz
qomK7omrPn+1lxGLdFoKGqimoqVG/d5V0m5svlx5F2M+FRV2A9cmAyuWHV7a
8jSTikr41nVuBLNh1g9Ph00lUVGPwWHz+nR2TAzidG++oyIuhsTg6ZOc2NL+
vYcrQ6mIP/awnU4zF/Z50Z0o4kdFN+RZzQ6E78dsvq2mRb+gIhHu6mQ3zwPY
qm2fpIM1FWU1z+3pmj+M5auq/Jy6T0W3TD1fk634MHu+soqbd6lI7RVv6c8I
fkx647RnpRYVTXh8YdtiE8R+tMapiKpRUdJF8Y7Pn45jRSl7WWMUqYh5JMWH
/YkQ5vDsZTfjeSpq5Cr01rkjjP08ed+AJExFpia+la2Foljp7z4BjWP/5sXe
i1wQPYO59KnMVPJQUd3jIqP5x5KYfHbZJ1E2KmLgFt4rQ5HCtj1F7GN2UdH2
cjqro5sMVq4XL7f7NwX1ixzbeS17DnOVYPvtsE5BY1Tz1pSDcth/Y9/9NcgU
1LPvmfMrowtYZeH961UjFFQ9/biepQ3D3AP7OcV6KMjN/hyjk9xFDDdRHYpp
pqA4541iu3RF7K/cl4TdNRTkXMzE73/uElbNJnrfsexfXv734vOZy5gHNf4U
OZeCIhzWXG4hFYzujUdhVSIF1TUXT7Avq2HfHq25iEVRkET+mpCe+nXM5+ID
PDaEgng9HvsZTN7ELh8YoGfypSDtrEbNXl1NbNeyarPjcwriyMW62Ue1sIa6
L6Hkp//qPz0s4vDSwfziRHU0rSjI92V5Xfn1WxjT1X2TYvoUVHxc4sSgkT7W
fMwzNVaTggomjhaZ5hhggT/XHjFdpaCkT9lfesSNMLX2BxJOFynosW4qM1oz
xvakDqyT5SjonOW1wGBrU6zN9Uq5pgQFBSXt/zDB+AAL1ix/iU5SUB/Ekl3q
zDC2vwkscfv/4REpS6kpfoR19u/rYtpLQQfzhMkyq1ZY2CfPt04MFMQpHjzg
cdcG0/D+oU/5RUbqofcWKC9sMQ59M36tH2SkKpQjVTdvh/VIDlLRPBnNVKvl
tjg9xSJ2X80WJ5HRlGT7k+gTjhh3sZgsczcZPcrgThL67oL1ByX+cmoio0AF
n6UbPG5YlCn7v9sho6P7+jyPWr7Abp/38tMqJaOe584srqsvsYPs69eqP5NR
cUPgYuctT2x42ozjTDoZuR792cbR64XFVg4OxCWQUb7UZbUXT3yww1YVJs7B
ZMS/I/a7jisAi21qUtnr8y//7s5q9oFAjPfkgOgHNzKyYLSXk1YJxmK9yezn
n5JRzietT10poRjv1OpGhyUZkeZ7Kz5Eh2Gx+J+RB6ZkJHU1fqh7Jxw7FL+n
eucOGY2OkUsFXd9gB2+fDDx5lYwoilqKXcNRWHSRzJOvF8lI86ecqBuKxg5w
KupoyZPRQdrJc0ttsVjUkxvnZyXIyK2kn2CwKwHjab/L5y5MRhnvOe+DdRIW
JfKInvsYGRXYFOz/SPce2x/gNJvFQ0axCw92NC1TMO5L4QX9u8hI92RJ7Nib
NCwyOfGd1W8Sypd7yJWin4Fx/cl+TrtBQi4b6cmaKllYxN0vJu8WSUjn6rmM
iTvZGOeXBhVxCgk9SVldco7OwSJ4+kS/jZKQsFTmoQa6PIzDYYr9Ti8J+SoN
hVho5WPsEv+N+NSS0PEL+mzcykVYWDBzNW85CUkKM02+WyzG9s3zpOXlk5CT
Ac2MSEkpFqp6IlAli4QWPrPIv0z9grGlST0ZSyYhziN5r5+XV2ChdKBjH01C
MwO5Ty7/qsT2GqufZwojIY5qc6XD56ox1sMW9GdfktD+N/81F6/WYsEuDrPN
TiR0aW53yKxLHbZnwLPdyIaEWuMfJOvxN2CBMq8LNsxIiP/MaReXuUaMJTz+
XZAhCQU8gLL5gWYscDnruYAuCdm8CBzwXWjFmNVLTUrV//G//pFWT6QDY9rd
I0q+QELb7pmCu2K7sYAHk+zPZEiosLhcXZC+F9tdu7jBJkpCdfzV58sD+jC/
YzsjqYIktOssYZtWfABjfLG7WoGXhJodKBF31gYxvxHutC6Of/o3jp+/OTqM
McoLBpozk1AFiqlImR/Fdv0g6ERsTaHGmEx7+ctEzEdD7fyp1SkUY2zbXxs6
hTF8vs1XNTOFVj5kp/P+IGE+e8zodSanUPtNDFd4SsEYHtnPzg1MIQGclVaJ
YxrzaXjZ/rJjCmVtXhB365zB6E+EFOxv+Nf/Wvuwft4cRjeZ8VyxeAqZXf/T
0UVZwrwIxSaDn6aQfvfsNaFjqxhtbK3K49QppECLao/c/455bHaK0sdPoUGy
nBtH9RpGozvOHvNmCjm6C8fMyK1jHgXzG2eCplB9lqVgRtsG9nff1kid1xRK
HVCNdvfYxP60cKat2k0hjYk78TQ3f2Ga0SeLD1hOoe+nJmo3rvzGUs0U6nHT
KcRnGWs/Zf4X25S+0W+mP4UMV7MyU/ppcDUaU2qw1hRS5Xn4wIKVDk9od9wo
VJtClU2vtsTu0OOrsa92jSr94x/vretayYBHncsXOi0zhQIvl2Tc6N2Nz9HV
n9MQnUJ9v34ZPglgxgldQ8rOx6eQbMRvwk2DPfjrhEXdxMNT6Em1bQGr5l6c
ZEljXs81hR53jZXNP9yHn5PndlrcM4U2z9xMOt3LjgfsOuXHxTCFHr3iG1nc
xYmLJ99MN1knovIsxyNyOdy4x+P7JQGLRATe4YwNJ3jwHgXnhlwKERXZKY04
lRzAhZiCBgbGiOgDk4Yax4NDuEt/4vTvPiKSWtpl4CZxGG9NKfh5op2I7px4
ca+C9yjOZ9vAqF5PRNLD72h3hI/hdSzLJ2OLiegQ8VLKzJAAfmCIVq4mh4je
zu1dqjh0HLdM2686m0ZEoTGHuFNtT+CV9qdv70skoqG9l18emRTC2S9iFrJR
RHQstyei3FwYv79X09kw9N/8r7pXzjCfxktGHvj7+BFRnjuVeKlJBDdwDM7o
cSIiC2t9dr7UM3iuUnLptg0RRftEfww2lcTp2Isa+S2IqDOEwBDpK4XrjjcO
qhoRUWXg+0jjr9J45sfRGZvbRFR/uOK6EtNZ/Jfzyubbm0T0yzJ9PNHyHH5D
mZ6pUpWITuX6sf6gyOLrkyKn9sgT0ec4/cLvwgq4ag4uLy35D88Tpa886xfw
WFetK3dOEZGwuStJdBLDl1TN9Tz4if/2PZbd5xcAv7jf9WHGQSLK/jmbIrNX
EX9DCnHpYCei3cp5Xp5ySvh07vuADSYiOu1/ngs5XsJ53kZo+q9NouMdclWa
Mir4V4lyu37SJDoltiHpWayKm7ZMhR/vnURkm9KC25pXcSYz5gK7b5NoqK6w
xJ3pGp7zV7IHFU4i9UGBl+Vj6rhWrN7a3tRJpFNtV73QeQPfOuvBaRA5ic5u
x39mstfAL1t2am05TCJHb56EhQotfJ5h017FbBLlrPDGs/3RxsOS+N5E6k6i
No2ZVG1dXVxWQaWQpDyJVp7c9uT+dgsf63vcKyk7iVBZ4tPqK3q415O3P9xP
TiK6O3Ee4zN38FMslVztPJNo9oRaO3PKXfwpsOo82pxAnQxPDwXaGOGXLyHf
+9MTqPXUfcvcYWOcR9W+1LB/Ah1+fzw6hN0Un1ETmrtdN4GuC5+6r2J4Hy+7
McSrVTiBirqV7fVqHuCvtILU1VMmUMbVwx13cXNc/xburhI+gVKTH3rSD1jg
/xmmTik8mUCGHEfiEgys8HaT21zn7k2gA749Z0NuPsYTzViUJa5PoN1ejaHH
zJ7gTx5VOp0mTKA3umWP+ztt8YuPbTOPi06gvwW9UgM09jiH3fGRo7wTyHV3
vDtV5SlOchjYc5B5ApEyGnqtPzjgPs8JT1hnxpE4jaEpTbozruuxksw4MI4G
Jo2o+jef4Sd9Unpo6sdRfoKZfPt+N3zTX5fhV+E4Smq5Wq/86zneFMQku5Ey
jkz04wp6aF/iMa8rLFbCxxG1pHmx+60HbvnGJmbOYxzJuI5a+1V64nvj+v4b
vzeOHB5tBOqr+eATif5nhq6PozTHc3ZSBb54XoqCcQ9hHL2umTJUlvbHPdOX
wttEx1HBpfcWom0BuNbH5G8NvP/wXbQSi/AMxI9/1t6oZh5Ht2M4DS/pBOPr
+YzCFVtjaNw8w0hIJRSP+mIdmDswhsi3E8oHVcNxi8pjX7Pqx1DVdsDPKccI
XL6mZ+lD0RjK2f7731rpG5y53vdY4ocxVOa5v15731t8pEleMzpiDNF3xMeb
vIjCs9sWvCI8x9ChtTiD1/TR+POuxKJg2zF048yxXPMPMTjfEMNBzxtjyIVE
v1Qgm4CvjJZedcPGUGQy+9cv4kl49aSlm6PYGPru3fO8KSUZDycfzXlyeAwd
u96yT6j6PW460zXxiGUMadhXGO1ZTcFlFrzZH2yPItPUaxJpMqk4w4qs0r3Z
UaQgQi97JjgNz/gZn6bVMIrUJvx6DDwzcZedm4PqxaMohpQnN87/EVf7Q8es
mjqKzD2dOxlGs/HDdCUKim9GUSCjXfOz/Bx8cdcj6wteo8gg+o35r7RcvJL5
SOI5u1E0WixZIDWeh4fu7eyUMB5Ftk5Vldpb+bjk/nMyJ/BRFEGwOR5tVoTT
Hpp9wCf+D5/ZZcffX4rxniNxUQePjKKJqoKQoeOl+Af+G02ce0ZR8OzgrFNq
Ge5wgnaHdWcEuXB5PDiPlePKp4pEd8+NIGOB01pvVypwHjELQ9qhEXRQSvHd
/spKvEymvXqjeAQl3Rujsg9V45IHQq5wpo8g//64+Y/DNXjmjnrXmagRZMtn
ECgwX4tH17RNWjiNILvJuM+//n2N7GnBFj7mI+gpJowJv2jAAwLUV5JvjaCX
JQXJ1d2NuPPNtj/DsiOotICP53ZJC74sHez38+QIYv3sT/S+0oab86izcR0Y
QQcM8zVffm/Hb423HlXfHEaqN5ZiHBq68I7qoLSHM8NIvYsjgq6mG1dJvSbu
OziMNA8sS6Q39+CyVq2EqtJhxG01qKnI1I9/vhFUN5IxjB5mPMsfhQH8pPQ1
9c13w4jWZP5RT8AgzrPdclfSZRhFM/8Rfqs1goeOBZLVHw6jxNHmRaP+UZyx
Ws3qkd4w+tsTU+T7eBzf8GtxTZEfRlmjKV/O2xFxa8tAOnRqGB0SSbPsM57C
KdfVAkcPDqMgIe3yQEMS3sfdEsO9PYQm55IN2T0puPrWKwGpuSGkklpM0sui
4nWjV7OuDw+hq0UHCXlT03hRSnOZ35chxKP5TWbWdw4X83t18UPWENowDMkP
/zGPpz662oRihtD9gEcVYw6LeKRk8+DWsyHEtuZp97BkBWflfmW033II0R40
Snr4dRX32bwyI6U/hNwsLV9GZX3Hn1Y1/bRUGEKPb0sXan38gc+/D3D3FxlC
jXtzSOJoHTf1vcKYyjuEIj0mluNJG7iWetP+8Z1BlFZ7Lk1EbwtvkQhI2J4f
ROjpSulw9jauxHVFiGd0EP2RCVHEOX7h0iONZ29WDKLJ54rlhdx/8I+V/l+t
sgfRkUKrs2lFf3HB96qXA+IG0epxdq7dxTTA8bBRu8ZtEAmz6st8C6aDgGv+
o+NWg8hz18uA+UB6oJFQvb9z9189l/iLvVEMsLrRYC9DGETJWnS+Xf2M8HDY
b+em2CDaLCfKNu1hAuJXFS/rI4OIeb3+vpUmM3R5N4Sn/TeAlGsUYirYWOGK
hd+h2sUBFHlnLw9dwF6oVlN5PzE2gAL3sucIc++DXI6GvAOVA8jphvZ13bMc
oHWPQ42YPYB8vTREjolzws+PBuTM2AHE57uhoiLDBYTLP/YruAygqmL1nYeW
+2EyDM+lsxhAy+8rUwfjecBr/NWVVt0B5Dd9zjpw8gA0OfG7GcgMIJEDnDa7
YnjB6psVt5DgANrD7/UxkOMIsLGX5iyxDyDrIdORjoSjoJN1nei+3I9sDrQY
1rjyw+ZG9DPV8X40SLl+ydtEAGKVKJzsbf1IqEHv3HkdQSCOuiq/z+pHYuMH
RoaNToD3qYaJR9H9yO0KfKF1FYKTjhwu0v79CFV9CohOOQnWbJkfvz3oR3GM
qV7jAqdh390fl4K1+9G+R4JZDK4iUJCBj+so9aM+BY1bIWRR2LrYv2/6WD+i
v9zcyLl8BuJC+LM+s/Wja9doBSyuSAI+YqXk/LsPJVXZ5589IQU+T+kcmUb7
0P6kPUbcv6VBuPo6W3dzHxL20bl15pcMtLDGZMSU9aFd5zguNO06BxzpEiMi
UX2Ib+K6Y4uSHBStuT794dOH4up4vB85yYMeNLB+fdqHWLoCTX6WnYfEIQO4
rtmH6OZNUl4/JoCiUObQ/ot9CJOtamCawoBi98Nu4kwfimjkrb5qDiCyJzD1
CWsfKr/64UCmjiK03+7H5H/1IpUtOoLxWSWwTeUfpJnvRXusdcwy+C5BCVbK
HNHYi8Kjpk0quZXhTiDdB/2SXiRplH/MV0AF/hu4Tjie1ot4/csYOxRUQcmW
YlPk1Ytujmm93/P2KlC/SjC9sOtFn9g0iwQG1SCA2e29snEv2h2QxPifsDp0
pHD0DWC9aMaXwui+dQPsVgweJ4n1oksF6e7lBA3gJmQyPjzci+olisNndmmC
fj9+fnurB+kuY9+aCrXgt0BgT81MD7q44O6Ex2hDsk2/VeBADzpE4j42F6AD
07utEw8X9SDv7O0x/4Bb8FQhhh5/0oMyttNlHu+/C5GRh8du3etB2RurIata
BlC0nFD05HoPor/bE0hKMISfKSlm70V70Ldivz8cEsbA8/sEXs7bg/bkrURf
mjcGudsZPL3MPUgjGkwu5piAy55PjQyz3ajjXtq7pmv3IcbsTPLRwW70n2zr
h1XhB1CO8lxkG7rRc6lM+aN7zeDX0+LTD1O7EdN/f6SHf5iD+1hVUKtxN7os
8P1pE8EKEmUVH1BudiORo4pSK5bWgMK+EX7j3aj5Bqvw3rTHQKPctHTmaDda
tlLnsj1mCwJJag2qrN2I9xv/UnmnLShttyUa/+pC1knbR0l+duCd030zYrgL
3V+qMitjeQqpu3VOZTd1oT/2pwnUwadQZzJAU1fahXSUwrfnPjkAI89o/sbb
LtQT2aUT+MQJAtwpXHe0upDLg2P12/dcIXPIfNFOsQs9vH0+9pO9GzRLz9UF
SnYh5/3HrfzDngPLzJLjV7Yu9DeAzEy/6A63vIjxH391os1fLJyn9nvAO1nq
9bHhTtTlf+o7W7kH8CYt50JUJ2LVUiP17/cCA+0fxnYOnShNXXWMu90LEnZv
cXzQ6kQhXXp/uwO9gd+W1oFxXycS+cjOH87rC0KK3PLt/h3o+4mGC0thAWC+
cXDuj1kHel6euTbp+Qoys47GSl7uQIEVY88Y3AJBhFP4vzc0HSjxhfBKr18w
WDeI5tRPtCN8Ld5lJyYEclwl721+bUeR34dZ1UpCQZJ8vlr/WTt6doe9vMg3
DOze4XbBt9vR4t/L3kaC4VBw7ZJg1bl2tP4HjzhRFw7nitR9BNbaUP7s6vXA
A29AwdfoyqxlGyLkH+yuoY2C5q0XafeutSGBkZh0z8oo0LOOp+sXbUMyVscT
Ct3fgaP28NeaxVa0Gk+NX+WIgTwBbak4m1YkpGB67vnLeIC3dqEcN1vR4HLk
f06WCdDBFLbgL9GKrhKwpxt3E2FxpS3NYbUFMR8VsPU/nQzCVSq8N+xbkG7Y
+iZJLQVKpMyc67RakLemZ4LTWApcTvPuU5BpQdybX3eR7T6AaXB1qPB6M4p1
ULjzNjMVEvUV6Gmd/sV0PK8iVTNAvEPP2PlWMxKcMjMV2MmAr4rOlUuyzejK
wW+Dp/MzYfhUkfPIZhNy2SGO0Yp/BO5N8cXCZ01ItX60WfBeDnywVL8qot+E
uoJpdiZlP4P0hGV6skITSjPV5qnjzgWN+gzjkF+NSK0uhl/MNg+C3gj0m79o
RApl/tcDDQqAd/dF6XHDRqQZtPC0ZKIAMl3vvdbGG1HRhIRv+/1CaDCJu3rx
bwOizaVnmHUqAjrJ/VWHPBtQKXm59ndNCYR/kDkcZtKAZNLfpucZlAL/AS0X
RqUGJGVSGJS6UwrYn1DpH3QN6LiBqvizi1/ApY0po82nHrWVDu/bWK+AlYf/
vX4ZUIcMUuq1yQw10PdZiv2GeR1KjxO3e+tcA+Xr5mFHLtch/cJ9LYGLNeDj
0R325e83dNeo7JT2eC3wRqeH/3D6hn6uY35jI3Xwd3yUo1bnG1oqqHYXNa4H
ynGOiDDpb0jAIL2DOFMPubluEeLLtchx/A5b8J8GuNyo8cbCrBYxKs8Xy15t
htN7/bhkL9Wi4nNf3u0hNQObdsUbBoFa1Cs473b3RQsMTwhFvh+rQf/tb7e1
q2gFm587kaPaNejznbaFAN0OiBZKi7qpVI1qhjzzn9L0wAurER4+/mpkz6ht
mGPcA/Wmx84M/0JIe7Ts0eHaHtB3XT/D9fSfvT1iMhQU0Au+WYmS/iZV6KbN
rUmH4/0wsvuHzBP8K9IvCup7FDoE3nVxCrBVikI6eGLesRBhtuP8G7OyUpT6
q73hrTIRbgwPLgS5lCKn/ZW72z2IwLvMlTC0VYKk7GnzBjeJkHcg+K/ddjGi
2ojUrsxMwbjl87rUnUL0vvyO6Ms2Mig58h5tLS9Eu/t8rhxnpkDmyzLH766F
KOqxDKVCmQIOkesn8V8FqLXaQbm0igIsVdavBn/lo8BLdPXquVSwESyP597J
RU0sOXOefjNwXu7ndRPXXFQiyqTEXT0DDOrSf3N2PiM+7JLl1e0ZiHP8aKL6
Kweps0uu+FnOQlNT7EnX/7JRLc0AY7nqHLwZHxhseJ6NbEZEJDtezMG9Nc5X
XL8/osjbCuX6hXOwcTho4dPvLCQ3OzzbeGQeBJ+45U3+yUAh3nLtxrPzsORd
aiL2MgPpz56lTT+0AGXRPzif/U1H+aZVmILaAtystXLkpElHlr+UBi5kLcDz
/QYKyrSp6DU7rxfvvUVQFYleCPf8gCg1jZ9vvFoETuiLn6D9gORj7t7JLlyE
rIfqf53pUpDQ1EGetl1LMFBBqPtIn4zuxkpvSiYtwZFnphNrrEnorPTosFvt
EgS7XjsbxpmIDsb9+T5AWQKrF0eJLUfjkex/SCX35DKMuDPKPjwehxSJRi+F
VJZBzWMlaNfpWETehaYTHiyDiHeN3MWz0ahK76JKQOIyxPp8DBk//w5VED/T
rH9ZBha/N2RXiEIztFFPdPuWYT7A7HWxWiSK4BHev7xrBfQDb1C1NN4g9V9W
08eOrkBLkNyFVd0INPbwbgpBZgWyQplnREzCUPoR/WviBisgzU99FtYeiuYd
2Sr+s1kBzuOlQq1DwWh8OvDwZ48VWBN61b2LEojOyTK7QvgKdJ+6++LiSgAK
/d1Cl5u8Anmi4qfddvxQnbwt7a/PKxB25m9f8S5fJM19ZUrg6wrYSnV7rLJ7
o2qGeHHBphXQOPtBTPSIJ0ql3Qjf6VkBI5v5vNYb7sihUX8ka2wF+BxCmRTN
XJHF2ZAfZ6grMPFM2rjEzQmt+cgtBCyuQMLLgVLRCHuU6Xt0tWRtBcpYNviU
NB8jz0glrbLNFZDjwTrE3M2QtieLd/CvFbC6xPLrzK27SF1YZ7/MnxXoKjpb
yGSsijb6Qyqz/65An8MnXDpfAgwtv2n+/BcnOCvPacRrQ75IejPnv1gjT78e
e28C8jqhOO3vf/xTOXm0HR7BOT2nhZrtf3qqm8kUfbCFuMkVMd2NFZhXqRnF
QxxAyZnTs2JlBUQUj/o0O7mAFssD/43Zf3guPBPTMX4OURwVNAxTKzAQa2m5
csIDzFN4O2cGV+Dnu+iqokNeMKQYsPG+fQV43jZwurL5AEfG6DuZ2n/8ItbN
gd4PMu4E7CQUr4Dea8EKhi1/WDQ38SJlrIBLsMa+lsVX8Gf37SK6mH/6+H0q
1RkIgcB5meYx5xUY8h7Zw9v6GiwmprVjzVbg+UWGvJXJMNj5lDyooPWPPybN
UNwXAc2vw6zET63AGcLVzwc634AY79UDPhwrUKVgrOfaHAlXMs+uNWwvw4Rc
6CeoioJKR7tPhxuXwUY27VZK2TvYK+SwV+bTMvw5+5VmV2E08PfuSVYMWwY+
6XmdloxYqIqJ99fQXQYjMZXfOuGJ0N/VTQjrXQJCdHroz+QkqAtny6jIWQJW
L3p2db1kSGX9btvptwRzS/ffL1m8hx/vsiK/nVuClPoTdZL+H6Dt09Z9a/9F
4HZMZy6tz4BAQWFmnz/zQJd9q8f/eiYs2UoP5zfPwyqRMU6vPxM0LHcq+SPn
oV3dQmyHkgWfrFhsRk7Og9+JUzcxhk+w3ssF1pfn4L85nRYTgTworh/89NZs
Bn4w5JxRM8uDBePK7kbhGZg/tuuNdFYerImmqyfPTcOQbvFdeql8qL6RFGRo
PQ3FNfuXUi8WgHKipkOZzb/3M2Zg36xREeTlXRlVsSbD1BU9XZvEMnj/BHTM
KBOAU5+btI+XAXa/0ZzPbgJiPd8/Fjv6BXLan3Zb/BkHrfJ53/m4L8Dm/0Kl
nnccakVflJjHlIMz2orWuTsKKWwpB4wiv4KJ998of5oh+POx4XhV71doOnMo
aSl6EPRVFySOclWC5lrOT1npQeD0OHtlNLwSBg4sW3tZDID39waX26+r4OmS
2IG7430gPb+xKKxcDU/ZTGk8trrBWJ7p6eCDaujYSlr0TO6GUD/ebT+fapg/
EDnw+mo3zAvCrulv1cAm7fO0L7ELUu4GHE1VqoHPjEJa5z51QFdW7Adt0xqw
PRL+7czeDviz+ek0vVcNPJllvKZu2w76kd3nTGtqoKCg+vM6oQ242nlv8F+s
BeOvDU3rK82gdFi8r9OoFjirnpewmDaD7SPQf/myFuJpSTUXB5qgbdcD84mq
WkhZF6LfXd8IPniOezz2DUKOznfWV9TDei7kHrxQB7X9vQy1e2qhTfQCp61h
HegeJx0teFsDHzJkHRtf1sHQZ+GOBYEa0EoSv+BUVwfu0hHUk4rVkB96uLH3
ej24W5w+d/FsJQSwHBARta0Huy8LiT5WX8HYjzPEK6IeOGaqE2kyKoDdnVlb
arAeltcObVuLlIPN482JUOMGANs+7k8mpaAyt6Y47dUA5ckmFZe+lMBRs+VU
LK0BclHQYBZ3CbQZUC0X5xpA5HO/+ceBIhBR7/159WkjfL1ngG36FgBdU8ed
928boWeDqfTFTj4MX2r5ulXaCDxaMmRT+3wIuFDjlfFfI6R/n29gt86DGZFc
tl1+TeDIcDNtgiUHqtI/2hlkNsG4yvdz1Sc/QZRgel9hSxNInjs2/+JKNqjw
JsSa7muGZPx2Dl9CFqQyB52sjm6Gzz2O9uv+6fDc1+/VgYpm0DvwTKa4Mw20
ab0Wbcab4dLCjbMuR9KAbtul4KhgC2wlbfzz6B/AeNYcd8tugai/0of91N+D
/APT9z3tLSDl4eLo8yUZ9hENGURWW4BDjFP2i0gyVA3qtAydbQXaebBqkU6E
KG0NccnbrTAQBUV3xBPApvNamP+zVujhGzd7JxEPRxuVbslWtcIt3euPzdVi
YV0J/xJCbAW1I4XhCaYx0FZ1/giVrg0c6YZQh2c0PC+RJL1RbYN0Wm8m+74o
GEnjs/ne1QZD1b6WQg1voITxk1bmWhscIlUd7+J+A28szssZcbeD9njR9ubD
CFA/rUPTfrsdnu95HyAhEA6nAqco3s/aQWzXf3zbPmGwa8GmWSGuHcwTZA5Z
jL6Gqk+vIjIn2iFQlay8EBsCsXsPOBvRdACvT7iDS0AwONuk3uUR7IBXSc3M
ZPcgkJREJ3zMOuDDit7sHd9X8L5wvcRosQNUI2Q4b635gju3VxwPWycoK169
eJ3fF/Qd93m0S3RCrktVuo6uD3DKiVy98LQTBM5qqtb1esHyu1LxtchOGJeV
fN54xAtaty5zZpV0Aj4WNMRu7Qk+5UajPDud8B+7o2PZEQ/IC/k5Ob23C75q
N5s4/nIHPhzTquXrgsnuBoaophfwK7FF9tnFLnBQo3Po9XKDImPq32nvLuiI
ZJm8YuMMghxi9rWRXbBb18P6tIcThNXYUxLSukC/8nDIx1hHeCxI06zT2AWP
Lee/O84+hbEelQuSQ13g8nTCX/7wU1DzDsnZM9cFqd6dl4J17eEkhTeilqUb
pDPnLBYmbSEy0oQh8XA3nM1Uk30hYQt0yplOz8S64WHW57Y7e57AZNq5u5I3
usFE6NVX5kBriLbQOJEY3g02XoG9oVwPgfHgu6hnKd2g3z5fO8xuAQ5N40y6
hd0geSk/S/SgOWietlra098Ngs+pXz0uPYDq4XyjGWo3zIrxoCHz+3AmcKu7
9mc3dPycvDwVYQosC74lzw72wHqdvHMzvQm4xLWd0j3dA+0/3X5zXDGG6Wtc
cZIKPZCkHXX+i7AR1H5KfjlztwfGu1YeNHgagJtNxRXdpB5oFFXzkOu9DUqw
8YAttweMyxuEjAZvAQu7hGdjVQ+YntC/L0/Vhej8lC/nJ3rAvm+FJ+2IDhh7
jfWvLfWA+oM9v8OVtUFYm2ct+3cPFGWfkic7aUHJ+isRvqO94LSfIdXzuwa4
139TGRTrBWlFyl2CggYoR/02DSP0gpLQnU/W3DehT84ujs6gFyyysZKyF+qw
5qrHOhPbC5T3BpJis6pQfi3iVPLHXsD2LelXT6qA55G2y3fKe0Hc+lHyPpIy
sFfBi9bhXoi8WBKssusyDIU+i/GZ64VrmafvWgpdgiSjwmJsuxeGhB8Z19xQ
gjO0wsu5B/tA3VBRJK3iIvzsNmZ5dKoPCIfuKe/7DVCZEntSUL4P3N6a7w+P
wEH9MptR5O0+GAn7HGQyfwEs/Tc6XaL6/u1p9uOumBxI60ksSqX3AaQ5Ei5J
ycL2qUdMC8V9wKQ7q+AqeQ4CWsYuGvb3QV7kylPzmzKgEcdjyEPtg3t9P2+B
jTQcsNZ41rn+r17tOLU9SgrS99blK3L3g8Ry1it3ekmwmfjdvvPPx926HHys
IeQMnMuVmy+U6YewYt56eiFxqNPIFjyp3Q/UVmFxaS8RCBKg4pOm/ZDjmh8/
rnIatNb47kbb90PXadpw+0OnYOpNxBuWiH44VoxdYp8WgswHbbnf3vcDDxdL
GN3kCbA9x9j2PL8fZsL/HMknH4c/A88YVrr64fSu+Ns32QShIaOQP5PYD5Os
kzc0ZQQgxGWJYLLaD++rTGplTPnhCK+JY+++AcDWApKJpUeBMh8bHnxsAEZS
Rzf/XjsC2RV9OcoSAyDBePBH8SovKBhemS69MQBhrLSjHI8OAt0ZLzq7ewPg
ctF/1OjCAWj+U8EnYjMARlc9+CMP84BessTt+JABCFVc97xKzw3ruydMshIH
wP29jvyRDU4IexJsXZI7ACrt8cbB6xzQjM95dnUPwH77lNyCQ+xgnv4ueJw0
AHoO+Sv3n7MBHZvKu/kfA3AxS7WkepQVFMZTPjHwDMILd76q68PMMHBZs5RD
eBC2z9ppPnNkAvtPf2v45Ach5tCHkq3juyHbzWBQXn8QnvmJJpoXMcAVMgtJ
2WoQbn7SXM+MpAeK2pdFreeDMFnkMEX1pvunDw/d48RBWFsRlzIOpoEyzzpW
19xB8PdJc3K+8hfXmbM/4F89CJ4GgX2xYb/xkLJOsfekQSAtb/2+YbaDi/C7
y33+MQgcX6aCole28AZ/MaUKhiGQFbNKqgrZxP/cenW7/+QQHDnn0/DPA+Gx
VXKmJLkh4HGPdPXt/4HLnpy2XrkyBFShbxNeX9Zwmw0lL2arIfBUHFN+/XkV
ZzH8HszzfAhg4mKOyPMVPL0u6d3xkCHgmOILUytewiff/PcJyx0CQUOjfmvb
efz5r4+latVDcKf0cPniyix+8P6d2tvdQ2B099TwM58ZXEO6ZNDuxxCMaim3
3pul4IsxD0juDMPA/OF+1cdiMh5Ay7UUtH8YPMq4ifNvSHh11xO6dLlhGDGE
0PKXRNxAnm9v4ZVhSMvT4Lt4YBLfSmo7UH1nGI6yqZ24qjaOSz05LT7iNgxd
1DZhzf+G8Y6BQbmZ4GHA+et+xrsM4Za4n9J6wjB4C7xLrGIZxFP2km+zVQ+D
g/IONmTVh+OO4aaHu4fhRYDmr2T5XnxkDB6fIg3DQJBqwiRPD871Kd5LiWEE
golb0tv0XXge17WQm/tHIMk+PEtAsANXd9t+Z3ByBOrPaPwQ02vDfdRu5Thd
GQFpgwC+Oo5mnL+Aocz7zggQX9+9+yyiEf96qLA2zHIEaP5EXbl7ugHX8zRp
T3AbgTjDqyfF++vwjdl9Qx+DR0D40oLwt8hveIRGFak0YQSKxnTf0VrU4mfK
rJfqPo9ARLQ23ZhaDW7u30w32TUC1tK+dzf8qnCDfValzcQRGCcslr1o/Ypr
vmO1LlodgS8Fr37anKrACRk3+1+xj4Irq8641ckyXFri+ysH/lH49LRiL0d9
CS5cGoEbSY7Ci+CboRrOxThnY3/GWY1RcFe/9dGZsxBnuulscMx4FIptU6Yf
b+fjvwcOcrDYjoLI0MF7vKt5+Oz0XdfJ16NgyDw65cj5GR+3+X2mJWkUki2i
YhR0PuE9PxPJRbmjIH5RP1Iw9yNeyUhSD+wcBau2Ue+1jxl4Qag3rePkKOwm
2LVqXU3HM3mESoxWRsGzLlek/lcqHnHy4bFz+8bgiPFGoU90Ch7wmbnv2LEx
eBVeMdbk8R5/IZsdwCIxBr2yf+P3PEvGH6osf5+8MQazenjGIbEE/F7H6/SW
e2MgQBPFrmUfh2vfkrpbbDMGrNFyUv91x+BXJnr2JbuPAXMm3/fsq9E4bu5Q
Fxg6BhxtfhSmoSj87PL+Z46JY2CRJa/S7vYWP+1UKm78eQz8fvT+qZOJxLn9
dqLOdYzB+RSVP12j4TgLW/w1/okx0HT9a97eHIb/fYvR7FkegyVW2rfvXr/G
149OFm38HgPf7Ey6xqwQfD7N4xFx7zj8HWUysCMG4URxQb7Wo+NQVnvz2KZU
IN5f/K2nWHwcfD1elHfGB+DV9YyEoOvjQLa2iK8t88VLrmeuOhqOw+nl+9Uy
Fj54dv/VNOPH44ByjLQ+nPbGkw0X7lx7MQ7ev1e15v944lHUYDbZkHGgFfaC
NaoHHvz4zDf+hHEwsthn+LDiJe650em8J2ccHuxmXnnS8gK33sU1RWwbB7CM
+94DrrhpSNHb1rFxKJrPvtGb4oLf3n9LrWRxHF5fZLBO5HPG1RM2/yT/Nw4M
2/rHavIdcSWhmMIg1gkooxnTGtd3wOVzFB46HZmAVSx3LPPgU1z83NgRE7EJ
6FQVM1+cs8MPKh/zk1WfAONmEf5PPk9wtvZqBQGDCTAtSz1WH/oYp9c1Xdlj
PQEf32b/ul9qhW+N0af+dJuANomH2Jf/HuHLD9L0poIm4Pj+qNPshg9x8qLK
3ra4CVCJ3K3UPmCODznM1pRkT4DnYuOo9UMz/JuPqGhw6wSYvzrJXdRuiiv8
fZt8cnQCZhr+8AWkmuAFz2h4auYngHnAYeBmiDEusm4ZdHdnAuR+5hps7TXC
U2z6aX4yT8KPB/q3DgsY4rxz4BR2aBL0XIBJWOsuHnH/44LI6UkgHe54r5t0
B/fSezlgdGUSCn1den39b+E7PXPXdm5PQuflaJpnx3Rx++s6NZEWk6BP5xj0
pF0bn2+skpVwnoTi+MKKg2FauKnS6U/NfpNwijzjKGeuiY98fSPwIGoSfn8z
PPb+hgauJfcn6k/aJHTzLgg+C7uBK4n1esrUT4LvW4lTC/1qeHk6ttneNwnO
h/tn7p24iksJZFo/pEyCn6skQ2qIKp4Zx0miW5+EpDMqHIfZVXD2oKrsDloi
DKgRRLGPl3H1pqfTccxE8KJzConVv4QH7Dot8IiDCH2WrdjwMSWcxuNNFL0A
Ea4eGpZbbQScUHmlu+sUEYrTyGmsNRjusvN7T6IkEVyjjFyTRi7gRXKFKlby
ROB2f5qZzamArzo89JS/SASqeHOMloU8LlZw9OuuK0TYuTlg0TMgiz9c6fnZ
c5MIbwcpZ3yMzuHER5j1YyMixAe/rjUqkcaPZKylK1gQYV75z95iTylcj5Ix
tfsJEUYsBiPDjCXxSAHDI/1ORKjbkNnz7MMZvOse5+0UdyLQWxzJEc0Uw1nj
G8Of+BHhlPV3LZ52EfzK8PM2Qug/fBI3X8qxn8artWcUBxOIsMj9Yit/Tgj/
Lyz+eWraPz43RnQSnp/A5Ts0S+1yiJCxIrQ6efI47rBn9xpeTIR+T2l++hkB
PO/KVzHWSiLkaNWez6jgxxd97SyG64jwV1HTiEH1GH7q28mU9DYiZBkwhXxV
OIonYeEHFMeI8Mur+KWS7yF8xFVFi41ChO9Z0rAyeADnKfsVPLpAhDZxQ1o9
FR5cayOvMfMHEbJfNkaVd3DjodLmdE6/iODgbtJo+4QLb3lyGLtEPwUt/B+T
lk9y4ow5Xc7se6agezt5sPoHO+4ufGHpI+8UGNY+e7AvbC9e/mBV2EVwCi7I
JbAzxe7Bf75PM1UWmYLp+ln+b3XMuPSkfgKn9BQk9mewCrMx4TZH2Icmz0+B
l/1uboIDI/7xTj1njuIUdHjziYlsMODTUa7XXa9OwTvPGRa51/T4PQ5qLfed
Kfg7HNh9nYkWZ4jtWw8ymYIGao7p9+i/2EfBupP0llNQN7OQonnjN6aRXajn
aj8FgxW5/JHiv7BNmQ+B312nQLig/2yTzDaW+DXi60PvKTD6+ZFb6t4mdlnZ
a3kyaAqO9MVqKn3cwMJumWh1xE/BlJdNCEviGiY7qeGjnDYFTbmufO6K37Fx
i4slX3P+8Tv9Uf/wfyuYz6rErEzJFDCXdWmRPyxhIs+O8WZXTYH3a6o9g/MC
1kW7T12wcQriPtsIWtrPYU6Bf17EdE6B1A+bIdk3M9i3uPEpf+IUVPGcFAxW
oGCWJ9q5/s5OwZvwvovqX0kYe85XZafvU5BXInpi7M4UVnLuk/PS9hQcvXG+
G+MgYgZVcVkP6EhgI8X3+EzNOEanGjQ6ykKC0O0sE6PgUSyr03WvNhfpn5/4
5jDqMYz9JN6xUzxBgno3F33GkX4s/tHVD2ViJBh+dGfc+HwfprQm3y9xjgR/
Wdbe3yrtwWZdT+3OwEhw6EVxSp5mN/aa/uB5PhUSaJrLnTdm7MJkg3dbvb1B
ghzpd1Fb6e3YGPdmPOttEtRyOGq/sGnFTp0coPllQYL/1hcIbi6NWMfneml7
WxIQSrkesxXXY45yxQ/mXEhg1O/IzMtVhx2pTo0y9iTBhlBDh2hYLVZ7JbJp
8BUJLtO2Bv45XYM97PbeuRFBgvn2C0NLXxHGpv9UrCGWBM5msvsVb1did620
woqySdDPona4i+MLRreuWCtaRAKNlprI16KlWOZzqfWUryRo/SGdl/uoGLux
S+Akbz0Jug2HZT2bC7H1EHa98HYSYGmJs35XCrBYHppApgES9A3wztlR8jDF
pJWKlxMkSFRoGCbI5mKheR3HbFZI8KpgKpP8/iN29nyVJnWTBHrxb50Px2Ri
IzU53gY0ZDAVZdiXXJqOeaglFPcykWGHsYLXZycVE+4NnlHjIIP4u4PqHEYf
sI67zw/VHiLDs6ERozrSe8yBYnXtvCAZ7CX3W1/1TsaqN9RyhWXI4P998Fbq
iXjM3F1hKvECGf6S1mR2tmOwvbtFuHguk+HY0x8+vtvvsKLXh5RD1MmgaWt6
mZc/CtM/yOzMoEuGaNqRpCbLSIzm/VammyEZhgQUI4YGIrD007Mja2Zk+Gz7
o6PeJBz7odCITzmRgUhHJ3syKgRr0M5TbnQnQ43oPndP2yAs2jpGPcePDFHO
Pedu2L/CrHy9tN+EksHQbK9DdbQ/hida6T+LIgPexPgIn/LFOEp1TIwSycB8
MnXO4KoPRunEHiqnkyFD473sWIcXFkjL7sRRQoawcT6f+tMemCHv9vPNSjK8
zmhVmPj5ApOUIXmP15NB49GDWzP1bhi9emvgt3YyqJszNPhVPsMGHhSFZ/WT
//nQ0yb9I85Y1ouE6NfjZLgicNmd/7AT9jzKL8mRSgapAEG1aTcHTLBJL0dx
gwwvHRPjyt/aYRtExSLh32RwO8V/Kl7NFmvaFqnYu4sCdQS+Z1ISNlgcJ3ft
D1YK0Lt9ODy7YYXZiP5uGuamwNb0+qDg9CNM8fJ0JzpCgRN3gZv8nwXGbdg5
kHaCAseDuUaN5cyx8tD3FLuzFIhaGI99svc+FpIRuHCbQIGT3nWRxqkmmHH1
0zXsMgUQ69ucJl1jTGbYYPu4OgWOsvrtfwb3MMY1ZRoWHQrYXiIemKUxwIZZ
JHav3v2HT/5r9OvFO9in4wfZBu5T4Lfi1nvDv7cxTd35wylPKUA7feHPhdc6
2AmbXsEANwocNGoRldmtjf30+3raxpsCIqYU0wPxmlhzUpqkThAFuK6tdLRe
08Diy0LlFN5QwEWQ7U7xqRvYk25nnD+OAtzCsn8pM9cwpXljZcYPFDCbzdts
6L6KzR6W0e4poICVkkLT7UMqWMXZI/pl5RSoIBPjbOwuY6HXd5kk1lLgUlxc
/t9ZJczEfNnCp4UCwaX2z8tfKGJnXw7aWPZQYH/nfPAz8YvY7uhqR40RCmz/
2L3svohhI3lZz2VJFHh3U3XK4tMFzIPkFki3RgEdsyNWpCw5TPvXg/DZbQp4
714i3p46h53kvhHdQUuFyaBY9TmFs9i2mFxSETMVrKia99iLpLE2Zf70WA4q
GB6rE3BSk8KS7jHneByiQo3UAt/kpgRm77xWaC5ABR/vnS/rweLYway6Gmkp
KpyJ3ic2j5/GFmpymg6epwLb2In9QrrCWNVIVOefi1QILBBmkwgTwsJ/vByg
XKGCS3HwWbWl49gD1kfjLRpU4DL/Yb34SBCTE9Ki5OlR4Z67S1wFvQDGgl9Y
iDKmAl/nt0vcdsew3Cd7t01tqZCPArqeDvBii72Sm2suVLjBdUZzPPkgJiKv
s+HlSYUL/S8qXWJ4MIt45x+cgVSgTcy/G/CVG0ulifueEkEFxqIE9ThGLoz0
oGpFOo4KW/dsbf0dOLBjzVNLtR+oUJut3XCfnh2LDT81TyqiQoatxdjkGgs2
uHFt1r6SCtljCo/aS5kwbv0n03QNVFC/dFQ5PZsR06qKoER0UEHiiuGrdy0M
2GvBEpLgIBXoiGJmRznosTa/YWLBJBUWpzSa/3OjxVgW/ptQmqVCwIRYJMZE
g/kUXho13abC9EbG4/vrO4TaAxbDa7TT8NrX2lWkZIvw1y1w0ItlGq43u7+7
n/GTQCDm9HNyTUNjoA1RpG6d4Hq5uzfl8DRcVF+xWmL6QSjNXO+WPjENetEn
603tvxPWWQ921YpNQ2fh+769v1YIT/rvtZGwabhy98E5urF5wqfzXi32KtNw
7w8lfSF+ljCfkNZEd3Ma/DNY7eJCpgnCdM0NEbenIYXm7Rr/RwrhgflinaDx
NJRyyXBMLJMIk2dkapTspkGOn95ts3GSoL/5rNLUaxqa8s7UM2ePEPpQ9Rev
N9NQdafHysFogHAzYHdJSuq//t+Xrde+9RBaNG4U1BZPgxSj8tE/Lp2Ey4fe
fiY1TIM+xdWP8X4LwetF2Sf7zmngGy1U/HKqiYCmRj/SDf3L75GKUOVrICh8
FMwQnJsGR9q1Dd1XtQRnNpW0gu/TED+1/bN7s5pQZP/og9LONGwc+yh6ih0R
JC7kJZnumQFWYf7jZbvKCdZJvQlrXDPAd13v6mBXKeEj/Wac15EZYKhMDY1q
LSacaMOiU8RnIOSLrZzOxQICr2FrGOnmDFTWytXseptFuF2zHGqvNwP5dc4i
FhYZhEghzhA6kxloUQlrpn2URti3rPdK0H4GPsS6+GvMvycwvJz2NI2cAeab
r63WOGMINk/pdU3iZ8CdSZXlKMc7wpAF/ynj1Bk49sqbJCP/lvBJQ7/DsGgG
JnJf59uuhxN0BDt47/TNgB3iX2kreEX4UF9ceJN7Fq5FV7+qVXElKLH6UgmR
szC4sPk7R+0uwTPm+NUDkXPAavZW6FHjEcI1hpen614tAM/T7+e2qpIvfL76
eGg5awkihHiHk2YOXJCPRfUdaSsgrP1U3Fk8VuGzac9FnulVYCXL3sm5xq1g
zq8jqrj+Ha7Vba0N7ESeLyDvLlZZXYPjm7wRj98eP6/GvetkEO06zF9ZDlm9
mifvpHZW9uP/ApsBZP4A9T9a+NKMgFNKOMmo8lLF+vU/rBXqOsVv8DdodPpW
Hwr3P95dbq3kjpY3m0U0+lMH+D+JNob6OPBON6qtV5e+C/g/jJ9mRehnTTe4
FXs0KRD4P4jFUjU49Es31uXBbv4Y+D/Kh3uPUEZJNxCGT+OoKvg/tzTuK9m0
RDeGxmrM/U34Pxq3355qETw3ckehnqeU+D9zbVQeFUgrN4GvxDsSmfg/0L5L
i7IsKjeQF+jYfJ34P2cldLaVICk3recuE1Km+D8tk4GaYzMnN+iHvIf8t/g/
AHV8DcbzIzdeyNdwUdv4P8wReLiL4R43bTD7Dbzf+D/fyKYN8xAeN3yYHqsm
5Pg/1uQHsSZQHTeZaGXl++z4P3G/0zEM/Bs31AjzWab++D9H8/x9pP4ZN+Nw
FvcQA/k/7Y6/BfigGTfy2DmUewf5PzbZAfo/UBk3D6mAzlAQ+T/cpbDn59QY
Nx4RpGu7FPk/oYmogvmpGDcseccIJhn5P1MyEZJiixg3O+HqpZAd+T+Ait2t
D3kYN0pJDkP7Ifk/nRMDN/VyGDdTzDpX
             "]]}, "Charting`Private`Tag#1"]}}, {}}, <|
       "HighlightElements" -> <|
         "Label" -> {"XYLabel"}, "Ball" -> {"InterpolatedBall"}|>, 
        "LayoutOptions" -> <|
         "PlotRange" -> {{-1.5707962626807608`, 1.5707962626807608`}, {0., 
           1.1}}, "Frame" -> {{False, False}, {False, False}}, 
          "AxesOrigin" -> {0, 0}, "ImageSize" -> {360, 360/GoldenRatio}, 
          "Axes" -> {True, True}, "AspectRatio" -> GoldenRatio^(-1), 
          "DefaultStyle" -> {
            Directive[
             Opacity[1.], 
             RGBColor[0.368417, 0.506779, 0.709798], 
             AbsoluteThickness[2]]}, 
          "HighlightLabelingFunctions" -> <|"CoordinatesToolOptions" -> ({
              Identity[
               Part[#, 1]], 
              Identity[
               Part[#, 2]]}& ), 
            "ScalingFunctions" -> {{Identity, Identity}, {
              Identity, Identity}}|>, "Primitives" -> {}, "GCFlag" -> False|>,
         "Meta" -> <|
         "DefaultHighlight" -> {"Dynamic", None}, "Index" -> {}, "Function" -> 
          Plot, "GroupHighlight" -> False|>|>]]& )[<|
      "HighlightElements" -> <|
        "Label" -> {"XYLabel"}, "Ball" -> {"InterpolatedBall"}|>, 
       "LayoutOptions" -> <|
        "PlotRange" -> {{-1.5707962626807608`, 1.5707962626807608`}, {0., 
          1.1}}, "Frame" -> {{False, False}, {False, False}}, 
         "AxesOrigin" -> {0, 0}, "ImageSize" -> {360, 360/GoldenRatio}, 
         "Axes" -> {True, True}, "AspectRatio" -> GoldenRatio^(-1), 
         "DefaultStyle" -> {
           Directive[
            Opacity[1.], 
            RGBColor[0.368417, 0.506779, 0.709798], 
            AbsoluteThickness[2]]}, 
         "HighlightLabelingFunctions" -> <|"CoordinatesToolOptions" -> ({
             Identity[
              Part[#, 1]], 
             Identity[
              Part[#, 2]]}& ), 
           "ScalingFunctions" -> {{Identity, Identity}, {
             Identity, Identity}}|>, "Primitives" -> {}, "GCFlag" -> False|>, 
       "Meta" -> <|
        "DefaultHighlight" -> {"Dynamic", None}, "Index" -> {}, "Function" -> 
         Plot, "GroupHighlight" -> False|>|>],
     ImageSizeCache->{{4.503599627370496*^15, -4.503599627370496*^15}, {
      4.503599627370496*^15, -4.503599627370496*^15}}]},
   Annotation[{{{{}, {}, 
       Annotation[{
         Directive[
          Opacity[1.], 
          RGBColor[0.368417, 0.506779, 0.709798], 
          AbsoluteThickness[2]], 
         Line[CompressedData["
1:eJwUV3c41u8XthKSrFQqoaSMrEJ6P58ThZLKLImMQiEhK0o2WSHJJplJ9oh4
kL33Hq932CuR0bf69fvruc51znXOfd/PdT3PuQVMn2iZ0dHQ0PAx0ND8/1S7
ynbpl8A2SuCil9uwPyh3ofj5KhPfNmJzOzHa53xQTkxgIYGHdxs5d2Dzjn4H
5di2G7ekOLfR4UceRL6ag3LdmZ6fH9JtI/rQ7Nn9nw/J6TFtHBogbaH9EdlC
i/5H5SwaR1fzPmwhrgQFZZtqYTkf5axEc6Et1PeB8kZmU1nOrm+H8w3XJvJe
1WOzmn4j12LIO0vh+ol8VWMma99Ny/2u+pincGgDLTLerBCIVZQnF3wP12Re
RyhFaznI6JO87HvGvpA9P9DBRwo1KrcPnCcI9pwJ2vqO0k1a3VoU35w/4sb2
Inh+FQUq2epVv+RU6IqX0jMfX0FSRW9kaTeCFTofFs6cq1hCxn/zV54OcF1I
P90tr1G5gFLlhLLSJd9ckIztsrVvnkNfD8uFTFxmJwhIYiM82TNokMdxUbfp
DUFday7qzIcZdNjO0F/3+VuCi8NbbZW4GVQpwkOTpvuO0FG21OYYNIOkOdUt
T/nGEVwVE1Gf1Qyi91fyMRb4QOjT+psaITaDvlH31HM6FBA8RnPffWedQa77
+5hE474QxB8YB2osTaN12x8H16trCHp+rKoPqdNoa/nocddL3wg+mWX0HuPT
6Gu328XU6TrCyCL7i9z2aXRh8CdlX2wTQVLq0c+Jymn0W8/p2eqPNoKfY80T
ts/TiBT4piaFqZsw9uXQHJY4jSbye+d3s/QRpP/YmT4OnUb4RuNFnohBQoBS
y2i8+zQKs1AzESkbJUz6Ceq22UyjN5cLVXquEQksWR0cFPNpdHRMtNAge4og
2+ra8eveNNL8plN47RSZYLJ0Mojr9jQS4NM4uq+eQgje16sqenMaMWXcZVTz
mSaUSr1kuKQ6jd79alsaeDhLIGmL1ujDNKJXo2JtjvME+WhvhUCJaaTjmb4Y
wbNCuF8usfleeBpF9mxiG0OrhNCx0cIvx6YRV85NLROlNcKXP/623Qem0f5d
n28NNv8gUPjPis/tm0YvbldUddltEPZdIs7RME2jCPZH2TuETYKCWXD6QZpp
xLdJ4VE4s00Iz6Icu7JKRQ/N5NfR69+Er61hY0azVPTBlO9XAD0NNrtEiHEm
UpFQtV/N9Tu0GBf7nO7rISrqL5im1Wqlw3Dpt5wZXVT0/KHBJPUuA/ZIR7Gz
qomK7omrPn+1lxGLdFoKGqimoqVG/d5V0m5svlx5F2M+FRV2A9cmAyuWHV7a
8jSTikr41nVuBLNh1g9Ph00lUVGPwWHz+nR2TAzidG++oyIuhsTg6ZOc2NL+
vYcrQ6mIP/awnU4zF/Z50Z0o4kdFN+RZzQ6E78dsvq2mRb+gIhHu6mQ3zwPY
qm2fpIM1FWU1z+3pmj+M5auq/Jy6T0W3TD1fk634MHu+soqbd6lI7RVv6c8I
fkx647RnpRYVTXh8YdtiE8R+tMapiKpRUdJF8Y7Pn45jRSl7WWMUqYh5JMWH
/YkQ5vDsZTfjeSpq5Cr01rkjjP08ed+AJExFpia+la2Foljp7z4BjWP/5sXe
i1wQPYO59KnMVPJQUd3jIqP5x5KYfHbZJ1E2KmLgFt4rQ5HCtj1F7GN2UdH2
cjqro5sMVq4XL7f7NwX1ixzbeS17DnOVYPvtsE5BY1Tz1pSDcth/Y9/9NcgU
1LPvmfMrowtYZeH961UjFFQ9/biepQ3D3AP7OcV6KMjN/hyjk9xFDDdRHYpp
pqA4541iu3RF7K/cl4TdNRTkXMzE73/uElbNJnrfsexfXv734vOZy5gHNf4U
OZeCIhzWXG4hFYzujUdhVSIF1TUXT7Avq2HfHq25iEVRkET+mpCe+nXM5+ID
PDaEgng9HvsZTN7ELh8YoGfypSDtrEbNXl1NbNeyarPjcwriyMW62Ue1sIa6
L6Hkp//qPz0s4vDSwfziRHU0rSjI92V5Xfn1WxjT1X2TYvoUVHxc4sSgkT7W
fMwzNVaTggomjhaZ5hhggT/XHjFdpaCkT9lfesSNMLX2BxJOFynosW4qM1oz
xvakDqyT5SjonOW1wGBrU6zN9Uq5pgQFBSXt/zDB+AAL1ix/iU5SUB/Ekl3q
zDC2vwkscfv/4REpS6kpfoR19u/rYtpLQQfzhMkyq1ZY2CfPt04MFMQpHjzg
cdcG0/D+oU/5RUbqofcWKC9sMQ59M36tH2SkKpQjVTdvh/VIDlLRPBnNVKvl
tjg9xSJ2X80WJ5HRlGT7k+gTjhh3sZgsczcZPcrgThL67oL1ByX+cmoio0AF
n6UbPG5YlCn7v9sho6P7+jyPWr7Abp/38tMqJaOe584srqsvsYPs69eqP5NR
cUPgYuctT2x42ozjTDoZuR792cbR64XFVg4OxCWQUb7UZbUXT3yww1YVJs7B
ZMS/I/a7jisAi21qUtnr8y//7s5q9oFAjPfkgOgHNzKyYLSXk1YJxmK9yezn
n5JRzietT10poRjv1OpGhyUZkeZ7Kz5Eh2Gx+J+RB6ZkJHU1fqh7Jxw7FL+n
eucOGY2OkUsFXd9gB2+fDDx5lYwoilqKXcNRWHSRzJOvF8lI86ecqBuKxg5w
KupoyZPRQdrJc0ttsVjUkxvnZyXIyK2kn2CwKwHjab/L5y5MRhnvOe+DdRIW
JfKInvsYGRXYFOz/SPce2x/gNJvFQ0axCw92NC1TMO5L4QX9u8hI92RJ7Nib
NCwyOfGd1W8Sypd7yJWin4Fx/cl+TrtBQi4b6cmaKllYxN0vJu8WSUjn6rmM
iTvZGOeXBhVxCgk9SVldco7OwSJ4+kS/jZKQsFTmoQa6PIzDYYr9Ti8J+SoN
hVho5WPsEv+N+NSS0PEL+mzcykVYWDBzNW85CUkKM02+WyzG9s3zpOXlk5CT
Ac2MSEkpFqp6IlAli4QWPrPIv0z9grGlST0ZSyYhziN5r5+XV2ChdKBjH01C
MwO5Ty7/qsT2GqufZwojIY5qc6XD56ox1sMW9GdfktD+N/81F6/WYsEuDrPN
TiR0aW53yKxLHbZnwLPdyIaEWuMfJOvxN2CBMq8LNsxIiP/MaReXuUaMJTz+
XZAhCQU8gLL5gWYscDnruYAuCdm8CBzwXWjFmNVLTUrV//G//pFWT6QDY9rd
I0q+QELb7pmCu2K7sYAHk+zPZEiosLhcXZC+F9tdu7jBJkpCdfzV58sD+jC/
YzsjqYIktOssYZtWfABjfLG7WoGXhJodKBF31gYxvxHutC6Of/o3jp+/OTqM
McoLBpozk1AFiqlImR/Fdv0g6ERsTaHGmEx7+ctEzEdD7fyp1SkUY2zbXxs6
hTF8vs1XNTOFVj5kp/P+IGE+e8zodSanUPtNDFd4SsEYHtnPzg1MIQGclVaJ
YxrzaXjZ/rJjCmVtXhB365zB6E+EFOxv+Nf/Wvuwft4cRjeZ8VyxeAqZXf/T
0UVZwrwIxSaDn6aQfvfsNaFjqxhtbK3K49QppECLao/c/455bHaK0sdPoUGy
nBtH9RpGozvOHvNmCjm6C8fMyK1jHgXzG2eCplB9lqVgRtsG9nff1kid1xRK
HVCNdvfYxP60cKat2k0hjYk78TQ3f2Ga0SeLD1hOoe+nJmo3rvzGUs0U6nHT
KcRnGWs/Zf4X25S+0W+mP4UMV7MyU/ppcDUaU2qw1hRS5Xn4wIKVDk9od9wo
VJtClU2vtsTu0OOrsa92jSr94x/vretayYBHncsXOi0zhQIvl2Tc6N2Nz9HV
n9MQnUJ9v34ZPglgxgldQ8rOx6eQbMRvwk2DPfjrhEXdxMNT6Em1bQGr5l6c
ZEljXs81hR53jZXNP9yHn5PndlrcM4U2z9xMOt3LjgfsOuXHxTCFHr3iG1nc
xYmLJ99MN1knovIsxyNyOdy4x+P7JQGLRATe4YwNJ3jwHgXnhlwKERXZKY04
lRzAhZiCBgbGiOgDk4Yax4NDuEt/4vTvPiKSWtpl4CZxGG9NKfh5op2I7px4
ca+C9yjOZ9vAqF5PRNLD72h3hI/hdSzLJ2OLiegQ8VLKzJAAfmCIVq4mh4je
zu1dqjh0HLdM2686m0ZEoTGHuFNtT+CV9qdv70skoqG9l18emRTC2S9iFrJR
RHQstyei3FwYv79X09kw9N/8r7pXzjCfxktGHvj7+BFRnjuVeKlJBDdwDM7o
cSIiC2t9dr7UM3iuUnLptg0RRftEfww2lcTp2Isa+S2IqDOEwBDpK4XrjjcO
qhoRUWXg+0jjr9J45sfRGZvbRFR/uOK6EtNZ/Jfzyubbm0T0yzJ9PNHyHH5D
mZ6pUpWITuX6sf6gyOLrkyKn9sgT0ec4/cLvwgq4ag4uLy35D88Tpa886xfw
WFetK3dOEZGwuStJdBLDl1TN9Tz4if/2PZbd5xcAv7jf9WHGQSLK/jmbIrNX
EX9DCnHpYCei3cp5Xp5ySvh07vuADSYiOu1/ngs5XsJ53kZo+q9NouMdclWa
Mir4V4lyu37SJDoltiHpWayKm7ZMhR/vnURkm9KC25pXcSYz5gK7b5NoqK6w
xJ3pGp7zV7IHFU4i9UGBl+Vj6rhWrN7a3tRJpFNtV73QeQPfOuvBaRA5ic5u
x39mstfAL1t2am05TCJHb56EhQotfJ5h017FbBLlrPDGs/3RxsOS+N5E6k6i
No2ZVG1dXVxWQaWQpDyJVp7c9uT+dgsf63vcKyk7iVBZ4tPqK3q415O3P9xP
TiK6O3Ee4zN38FMslVztPJNo9oRaO3PKXfwpsOo82pxAnQxPDwXaGOGXLyHf
+9MTqPXUfcvcYWOcR9W+1LB/Ah1+fzw6hN0Un1ETmrtdN4GuC5+6r2J4Hy+7
McSrVTiBirqV7fVqHuCvtILU1VMmUMbVwx13cXNc/xburhI+gVKTH3rSD1jg
/xmmTik8mUCGHEfiEgys8HaT21zn7k2gA749Z0NuPsYTzViUJa5PoN1ejaHH
zJ7gTx5VOp0mTKA3umWP+ztt8YuPbTOPi06gvwW9UgM09jiH3fGRo7wTyHV3
vDtV5SlOchjYc5B5ApEyGnqtPzjgPs8JT1hnxpE4jaEpTbozruuxksw4MI4G
Jo2o+jef4Sd9Unpo6sdRfoKZfPt+N3zTX5fhV+E4Smq5Wq/86zneFMQku5Ey
jkz04wp6aF/iMa8rLFbCxxG1pHmx+60HbvnGJmbOYxzJuI5a+1V64nvj+v4b
vzeOHB5tBOqr+eATif5nhq6PozTHc3ZSBb54XoqCcQ9hHL2umTJUlvbHPdOX
wttEx1HBpfcWom0BuNbH5G8NvP/wXbQSi/AMxI9/1t6oZh5Ht2M4DS/pBOPr
+YzCFVtjaNw8w0hIJRSP+mIdmDswhsi3E8oHVcNxi8pjX7Pqx1DVdsDPKccI
XL6mZ+lD0RjK2f7731rpG5y53vdY4ocxVOa5v15731t8pEleMzpiDNF3xMeb
vIjCs9sWvCI8x9ChtTiD1/TR+POuxKJg2zF048yxXPMPMTjfEMNBzxtjyIVE
v1Qgm4CvjJZedcPGUGQy+9cv4kl49aSlm6PYGPru3fO8KSUZDycfzXlyeAwd
u96yT6j6PW460zXxiGUMadhXGO1ZTcFlFrzZH2yPItPUaxJpMqk4w4qs0r3Z
UaQgQi97JjgNz/gZn6bVMIrUJvx6DDwzcZedm4PqxaMohpQnN87/EVf7Q8es
mjqKzD2dOxlGs/HDdCUKim9GUSCjXfOz/Bx8cdcj6wteo8gg+o35r7RcvJL5
SOI5u1E0WixZIDWeh4fu7eyUMB5Ftk5Vldpb+bjk/nMyJ/BRFEGwOR5tVoTT
Hpp9wCf+D5/ZZcffX4rxniNxUQePjKKJqoKQoeOl+Af+G02ce0ZR8OzgrFNq
Ge5wgnaHdWcEuXB5PDiPlePKp4pEd8+NIGOB01pvVypwHjELQ9qhEXRQSvHd
/spKvEymvXqjeAQl3Rujsg9V45IHQq5wpo8g//64+Y/DNXjmjnrXmagRZMtn
ECgwX4tH17RNWjiNILvJuM+//n2N7GnBFj7mI+gpJowJv2jAAwLUV5JvjaCX
JQXJ1d2NuPPNtj/DsiOotICP53ZJC74sHez38+QIYv3sT/S+0oab86izcR0Y
QQcM8zVffm/Hb423HlXfHEaqN5ZiHBq68I7qoLSHM8NIvYsjgq6mG1dJvSbu
OziMNA8sS6Q39+CyVq2EqtJhxG01qKnI1I9/vhFUN5IxjB5mPMsfhQH8pPQ1
9c13w4jWZP5RT8AgzrPdclfSZRhFM/8Rfqs1goeOBZLVHw6jxNHmRaP+UZyx
Ws3qkd4w+tsTU+T7eBzf8GtxTZEfRlmjKV/O2xFxa8tAOnRqGB0SSbPsM57C
KdfVAkcPDqMgIe3yQEMS3sfdEsO9PYQm55IN2T0puPrWKwGpuSGkklpM0sui
4nWjV7OuDw+hq0UHCXlT03hRSnOZ35chxKP5TWbWdw4X83t18UPWENowDMkP
/zGPpz662oRihtD9gEcVYw6LeKRk8+DWsyHEtuZp97BkBWflfmW033II0R40
Snr4dRX32bwyI6U/hNwsLV9GZX3Hn1Y1/bRUGEKPb0sXan38gc+/D3D3FxlC
jXtzSOJoHTf1vcKYyjuEIj0mluNJG7iWetP+8Z1BlFZ7Lk1EbwtvkQhI2J4f
ROjpSulw9jauxHVFiGd0EP2RCVHEOX7h0iONZ29WDKLJ54rlhdx/8I+V/l+t
sgfRkUKrs2lFf3HB96qXA+IG0epxdq7dxTTA8bBRu8ZtEAmz6st8C6aDgGv+
o+NWg8hz18uA+UB6oJFQvb9z9189l/iLvVEMsLrRYC9DGETJWnS+Xf2M8HDY
b+em2CDaLCfKNu1hAuJXFS/rI4OIeb3+vpUmM3R5N4Sn/TeAlGsUYirYWOGK
hd+h2sUBFHlnLw9dwF6oVlN5PzE2gAL3sucIc++DXI6GvAOVA8jphvZ13bMc
oHWPQ42YPYB8vTREjolzws+PBuTM2AHE57uhoiLDBYTLP/YruAygqmL1nYeW
+2EyDM+lsxhAy+8rUwfjecBr/NWVVt0B5Dd9zjpw8gA0OfG7GcgMIJEDnDa7
YnjB6psVt5DgANrD7/UxkOMIsLGX5iyxDyDrIdORjoSjoJN1nei+3I9sDrQY
1rjyw+ZG9DPV8X40SLl+ydtEAGKVKJzsbf1IqEHv3HkdQSCOuiq/z+pHYuMH
RoaNToD3qYaJR9H9yO0KfKF1FYKTjhwu0v79CFV9CohOOQnWbJkfvz3oR3GM
qV7jAqdh390fl4K1+9G+R4JZDK4iUJCBj+so9aM+BY1bIWRR2LrYv2/6WD+i
v9zcyLl8BuJC+LM+s/Wja9doBSyuSAI+YqXk/LsPJVXZ5589IQU+T+kcmUb7
0P6kPUbcv6VBuPo6W3dzHxL20bl15pcMtLDGZMSU9aFd5zguNO06BxzpEiMi
UX2Ib+K6Y4uSHBStuT794dOH4up4vB85yYMeNLB+fdqHWLoCTX6WnYfEIQO4
rtmH6OZNUl4/JoCiUObQ/ot9CJOtamCawoBi98Nu4kwfimjkrb5qDiCyJzD1
CWsfKr/64UCmjiK03+7H5H/1IpUtOoLxWSWwTeUfpJnvRXusdcwy+C5BCVbK
HNHYi8Kjpk0quZXhTiDdB/2SXiRplH/MV0AF/hu4Tjie1ot4/csYOxRUQcmW
YlPk1Ytujmm93/P2KlC/SjC9sOtFn9g0iwQG1SCA2e29snEv2h2QxPifsDp0
pHD0DWC9aMaXwui+dQPsVgweJ4n1oksF6e7lBA3gJmQyPjzci+olisNndmmC
fj9+fnurB+kuY9+aCrXgt0BgT81MD7q44O6Ex2hDsk2/VeBADzpE4j42F6AD
07utEw8X9SDv7O0x/4Bb8FQhhh5/0oMyttNlHu+/C5GRh8du3etB2RurIata
BlC0nFD05HoPor/bE0hKMISfKSlm70V70Ldivz8cEsbA8/sEXs7bg/bkrURf
mjcGudsZPL3MPUgjGkwu5piAy55PjQyz3ajjXtq7pmv3IcbsTPLRwW70n2zr
h1XhB1CO8lxkG7rRc6lM+aN7zeDX0+LTD1O7EdN/f6SHf5iD+1hVUKtxN7os
8P1pE8EKEmUVH1BudiORo4pSK5bWgMK+EX7j3aj5Bqvw3rTHQKPctHTmaDda
tlLnsj1mCwJJag2qrN2I9xv/UnmnLShttyUa/+pC1knbR0l+duCd030zYrgL
3V+qMitjeQqpu3VOZTd1oT/2pwnUwadQZzJAU1fahXSUwrfnPjkAI89o/sbb
LtQT2aUT+MQJAtwpXHe0upDLg2P12/dcIXPIfNFOsQs9vH0+9pO9GzRLz9UF
SnYh5/3HrfzDngPLzJLjV7Yu9DeAzEy/6A63vIjxH391os1fLJyn9nvAO1nq
9bHhTtTlf+o7W7kH8CYt50JUJ2LVUiP17/cCA+0fxnYOnShNXXWMu90LEnZv
cXzQ6kQhXXp/uwO9gd+W1oFxXycS+cjOH87rC0KK3PLt/h3o+4mGC0thAWC+
cXDuj1kHel6euTbp+Qoys47GSl7uQIEVY88Y3AJBhFP4vzc0HSjxhfBKr18w
WDeI5tRPtCN8Ld5lJyYEclwl721+bUeR34dZ1UpCQZJ8vlr/WTt6doe9vMg3
DOze4XbBt9vR4t/L3kaC4VBw7ZJg1bl2tP4HjzhRFw7nitR9BNbaUP7s6vXA
A29AwdfoyqxlGyLkH+yuoY2C5q0XafeutSGBkZh0z8oo0LOOp+sXbUMyVscT
Ct3fgaP28NeaxVa0Gk+NX+WIgTwBbak4m1YkpGB67vnLeIC3dqEcN1vR4HLk
f06WCdDBFLbgL9GKrhKwpxt3E2FxpS3NYbUFMR8VsPU/nQzCVSq8N+xbkG7Y
+iZJLQVKpMyc67RakLemZ4LTWApcTvPuU5BpQdybX3eR7T6AaXB1qPB6M4p1
ULjzNjMVEvUV6Gmd/sV0PK8iVTNAvEPP2PlWMxKcMjMV2MmAr4rOlUuyzejK
wW+Dp/MzYfhUkfPIZhNy2SGO0Yp/BO5N8cXCZ01ItX60WfBeDnywVL8qot+E
uoJpdiZlP4P0hGV6skITSjPV5qnjzgWN+gzjkF+NSK0uhl/MNg+C3gj0m79o
RApl/tcDDQqAd/dF6XHDRqQZtPC0ZKIAMl3vvdbGG1HRhIRv+/1CaDCJu3rx
bwOizaVnmHUqAjrJ/VWHPBtQKXm59ndNCYR/kDkcZtKAZNLfpucZlAL/AS0X
RqUGJGVSGJS6UwrYn1DpH3QN6LiBqvizi1/ApY0po82nHrWVDu/bWK+AlYf/
vX4ZUIcMUuq1yQw10PdZiv2GeR1KjxO3e+tcA+Xr5mFHLtch/cJ9LYGLNeDj
0R325e83dNeo7JT2eC3wRqeH/3D6hn6uY35jI3Xwd3yUo1bnG1oqqHYXNa4H
ynGOiDDpb0jAIL2DOFMPubluEeLLtchx/A5b8J8GuNyo8cbCrBYxKs8Xy15t
htN7/bhkL9Wi4nNf3u0hNQObdsUbBoFa1Cs473b3RQsMTwhFvh+rQf/tb7e1
q2gFm587kaPaNejznbaFAN0OiBZKi7qpVI1qhjzzn9L0wAurER4+/mpkz6ht
mGPcA/Wmx84M/0JIe7Ts0eHaHtB3XT/D9fSfvT1iMhQU0Au+WYmS/iZV6KbN
rUmH4/0wsvuHzBP8K9IvCup7FDoE3nVxCrBVikI6eGLesRBhtuP8G7OyUpT6
q73hrTIRbgwPLgS5lCKn/ZW72z2IwLvMlTC0VYKk7GnzBjeJkHcg+K/ddjGi
2ojUrsxMwbjl87rUnUL0vvyO6Ms2Mig58h5tLS9Eu/t8rhxnpkDmyzLH766F
KOqxDKVCmQIOkesn8V8FqLXaQbm0igIsVdavBn/lo8BLdPXquVSwESyP597J
RU0sOXOefjNwXu7ndRPXXFQiyqTEXT0DDOrSf3N2PiM+7JLl1e0ZiHP8aKL6
Kweps0uu+FnOQlNT7EnX/7JRLc0AY7nqHLwZHxhseJ6NbEZEJDtezMG9Nc5X
XL8/osjbCuX6hXOwcTho4dPvLCQ3OzzbeGQeBJ+45U3+yUAh3nLtxrPzsORd
aiL2MgPpz56lTT+0AGXRPzif/U1H+aZVmILaAtystXLkpElHlr+UBi5kLcDz
/QYKyrSp6DU7rxfvvUVQFYleCPf8gCg1jZ9vvFoETuiLn6D9gORj7t7JLlyE
rIfqf53pUpDQ1EGetl1LMFBBqPtIn4zuxkpvSiYtwZFnphNrrEnorPTosFvt
EgS7XjsbxpmIDsb9+T5AWQKrF0eJLUfjkex/SCX35DKMuDPKPjwehxSJRi+F
[truncated: 391,583 more chars]
