# Supplementary material for: Orientation selectivity properties for the affine Gaussian derivative and the affine Gabor models for visual receptive fields
Source: J Comput Neurosci. 2025 Jan 29;53(1):61–98. doi: 10.1007/s10827-024-00888-w (PMC11868404; doi:10.1007/s10827-024-00888-w)
Supplement: Supplementary file 1 — (zip 821 KB) [file 10827_2024_888_MOESM1_ESM.zip › JCompNeuroSci-supplementary-files/space-time-nonsepRF-ori-sel-perturb.nb]

(* Content-type: application/vnd.wolfram.mathematica *)

(*** Wolfram Notebook File ***)
(* http://www.wolfram.com/nb *)

(* CreatedBy='Mathematica 13.2' *)

(*CacheID: 234*)
(* Internal cache information:
NotebookFileLineBreakTest
NotebookFileLineBreakTest
NotebookDataPosition[       158,          7]
NotebookDataLength[    197303,       5371]
NotebookOptionsPosition[    178007,       5023]
NotebookOutlinePosition[    178399,       5039]
CellTagsIndexPosition[    178356,       5036]
WindowFrame->Normal*)

(* Beginning of Notebook Content *)
Notebook[{
Cell[BoxData[
 StyleBox[
  RowBox[{"(*", " ", 
   RowBox[{
    RowBox[{
     RowBox[{
     "This", " ", "notebook", " ", "contains", " ", "Mathematica", " ", 
      "code", " ", "for", " ", "computing", " ", "the", " ", "orientation", 
      " ", "selectity", " ", "curves", " ", "for", " ", "the", " ", 
      "velocity"}], "-", 
     RowBox[{"adapted", " ", "spatio"}], "-", 
     RowBox[{
     "temporal", " ", "generalized", " ", "Gaussian", " ", "derivative", " ", 
      "based", " ", "models", " ", "of", " ", "receptive", " ", "fields", " ",
       "with", " ", "perturbations", " ", "of", " ", "the", " ", "parameter", 
      " ", "tuning", " ", "in", " ", "Sections", " ", "7.3", " ", "and", " ", 
      "7.4", " ", "in", "\[IndentingNewLine]", "\[IndentingNewLine]", 
      "Lindeberg", " ", 
      RowBox[{"(", "2024", ")"}], " ", 
      "\"\<Orientation selectivity properties for the affine Gaussian \
derivative\nand the affine Gabor models for visual receptive fields\>\""}]}], 
    ",", " ", 
    RowBox[{
    "submitted", " ", "to", " ", "Journal", " ", "of", " ", "Computational", 
     " ", 
     RowBox[{"Neuroscience", "."}]}]}], " ", "*)"}], "Text"]], "Input",
 CellChangeTimes->{{3.9399623321665907`*^9, 3.939962349974306*^9}},
 CellLabel->"In[1]:=",ExpressionUUID->"83b02a26-a4be-4177-b018-837c1b7bf5f5"],

Cell[CellGroupData[{

Cell[BoxData[
 RowBox[{"gaussx", "=", 
  RowBox[{
   RowBox[{"1", "/", 
    RowBox[{"(", 
     RowBox[{
      RowBox[{"Sqrt", "[", 
       RowBox[{"2", " ", "Pi"}], "]"}], " ", "sigma1"}], ")"}]}], 
   RowBox[{"Exp", "[", 
    RowBox[{
     RowBox[{"-", 
      RowBox[{"x", "^", "2"}]}], "/", 
     RowBox[{"(", 
      RowBox[{"2", " ", 
       RowBox[{"sigma1", "^", "2"}]}], ")"}]}], "]"}]}]}]], "Input",
 CellLabel->"In[2]:=",ExpressionUUID->"66a75f47-d77c-4686-8da1-27e639a734e5"],

Cell[BoxData[
 FractionBox[
  SuperscriptBox["\[ExponentialE]", 
   RowBox[{"-", 
    FractionBox[
     SuperscriptBox["x", "2"], 
     RowBox[{"2", " ", 
      SuperscriptBox["sigma1", "2"]}]]}]], 
  RowBox[{
   SqrtBox[
    RowBox[{"2", " ", "\[Pi]"}]], " ", "sigma1"}]]], "Output",
 CellChangeTimes->{3.888569015323501*^9, 3.888999085742991*^9, 
  3.939949702103201*^9, 3.939977258452282*^9},
 CellLabel->"Out[2]=",ExpressionUUID->"0c20f201-cb75-464f-8c22-8f89f1e2369d"]
}, Open  ]],

Cell[CellGroupData[{

Cell[BoxData[
 RowBox[{"gaussy", "=", 
  RowBox[{
   RowBox[{"1", "/", 
    RowBox[{"(", 
     RowBox[{
      RowBox[{"Sqrt", "[", 
       RowBox[{"2", " ", "Pi"}], "]"}], " ", "sigma2"}], ")"}]}], 
   RowBox[{"Exp", "[", 
    RowBox[{
     RowBox[{"-", 
      RowBox[{"y", "^", "2"}]}], "/", 
     RowBox[{"(", 
      RowBox[{"2", " ", 
       RowBox[{"sigma2", "^", "2"}]}], ")"}]}], "]"}]}]}]], "Input",
 CellLabel->"In[3]:=",ExpressionUUID->"6789023d-e4a3-4f81-8766-c1885a84f8c5"],

Cell[BoxData[
 FractionBox[
  SuperscriptBox["\[ExponentialE]", 
   RowBox[{"-", 
    FractionBox[
     SuperscriptBox["y", "2"], 
     RowBox[{"2", " ", 
      SuperscriptBox["sigma2", "2"]}]]}]], 
  RowBox[{
   SqrtBox[
    RowBox[{"2", " ", "\[Pi]"}]], " ", "sigma2"}]]], "Output",
 CellChangeTimes->{3.888569021047224*^9, 3.888999085974504*^9, 
  3.939949703695674*^9, 3.939977258454665*^9},
 CellLabel->"Out[3]=",ExpressionUUID->"8e49502b-738d-40b0-addd-1425dd474157"]
}, Open  ]],

Cell[CellGroupData[{

Cell[BoxData[
 RowBox[{"gausst", "=", 
  RowBox[{
   RowBox[{"1", "/", 
    RowBox[{"(", 
     RowBox[{
      RowBox[{"Sqrt", "[", 
       RowBox[{"2", " ", "Pi"}], "]"}], " ", "sigmat"}], ")"}]}], 
   RowBox[{"Exp", "[", 
    RowBox[{
     RowBox[{"-", 
      RowBox[{"t", "^", "2"}]}], "/", 
     RowBox[{"(", 
      RowBox[{"2", " ", 
       RowBox[{"sigmat", "^", "2"}]}], ")"}]}], "]"}]}]}]], "Input",
 CellLabel->"In[4]:=",ExpressionUUID->"2e978cc4-f329-4474-8c21-e0aedc0fe575"],

Cell[BoxData[
 FractionBox[
  SuperscriptBox["\[ExponentialE]", 
   RowBox[{"-", 
    FractionBox[
     SuperscriptBox["t", "2"], 
     RowBox[{"2", " ", 
      SuperscriptBox["sigmat", "2"]}]]}]], 
  RowBox[{
   SqrtBox[
    RowBox[{"2", " ", "\[Pi]"}]], " ", "sigmat"}]]], "Output",
 CellChangeTimes->{3.888569026432482*^9, 3.888999086002646*^9, 
  3.939949705174168*^9, 3.939977258468577*^9},
 CellLabel->"Out[4]=",ExpressionUUID->"965da392-a92d-4495-b85f-8fef5dc9c28c"]
}, Open  ]],

Cell[CellGroupData[{

Cell[BoxData[
 RowBox[{"gaussxdx", "=", 
  RowBox[{"Simplify", "[", 
   RowBox[{"D", "[", 
    RowBox[{"gaussx", ",", "x"}], "]"}], "]"}]}]], "Input",
 CellLabel->"In[5]:=",ExpressionUUID->"948c3021-db12-4096-8286-c12f896d4180"],

Cell[BoxData[
 RowBox[{"-", 
  FractionBox[
   RowBox[{
    SuperscriptBox["\[ExponentialE]", 
     RowBox[{"-", 
      FractionBox[
       SuperscriptBox["x", "2"], 
       RowBox[{"2", " ", 
        SuperscriptBox["sigma1", "2"]}]]}]], " ", "x"}], 
   RowBox[{
    SqrtBox[
     RowBox[{"2", " ", "\[Pi]"}]], " ", 
    SuperscriptBox["sigma1", "3"]}]]}]], "Output",
 CellChangeTimes->{3.8885690319267607`*^9, 3.888999086223762*^9, 
  3.939949706881344*^9, 3.9399772584802923`*^9},
 CellLabel->"Out[5]=",ExpressionUUID->"c3b21417-8dec-4646-8adb-377a41b1b7c0"]
}, Open  ]],

Cell[CellGroupData[{

Cell[BoxData[
 RowBox[{"gaussxdxx", "=", 
  RowBox[{"Simplify", "[", 
   RowBox[{"D", "[", 
    RowBox[{"gaussxdx", ",", "x"}], "]"}], "]"}]}]], "Input",
 CellLabel->"In[6]:=",ExpressionUUID->"c1172fdf-459e-47c5-aa86-a8775d33d112"],

Cell[BoxData[
 FractionBox[
  RowBox[{
   SuperscriptBox["\[ExponentialE]", 
    RowBox[{"-", 
     FractionBox[
      SuperscriptBox["x", "2"], 
      RowBox[{"2", " ", 
       SuperscriptBox["sigma1", "2"]}]]}]], " ", 
   RowBox[{"(", 
    RowBox[{
     RowBox[{"-", 
      SuperscriptBox["sigma1", "2"]}], "+", 
     SuperscriptBox["x", "2"]}], ")"}]}], 
  RowBox[{
   SqrtBox[
    RowBox[{"2", " ", "\[Pi]"}]], " ", 
   SuperscriptBox["sigma1", "5"]}]]], "Output",
 CellChangeTimes->{3.888569037616171*^9, 3.888999087501958*^9, 
  3.939949708580491*^9, 3.93997725848986*^9},
 CellLabel->"Out[6]=",ExpressionUUID->"8c448e22-ea71-42b8-acec-32fa1123d981"]
}, Open  ]],

Cell[CellGroupData[{

Cell[BoxData[
 RowBox[{"normgaussxdx", "=", 
  RowBox[{"sigma1", " ", "gaussxdx"}]}]], "Input",
 CellLabel->"In[7]:=",ExpressionUUID->"69dafe89-6125-4489-8eb9-160dc200f3e8"],

Cell[BoxData[
 RowBox[{"-", 
  FractionBox[
   RowBox[{
    SuperscriptBox["\[ExponentialE]", 
     RowBox[{"-", 
      FractionBox[
       SuperscriptBox["x", "2"], 
       RowBox[{"2", " ", 
        SuperscriptBox["sigma1", "2"]}]]}]], " ", "x"}], 
   RowBox[{
    SqrtBox[
     RowBox[{"2", " ", "\[Pi]"}]], " ", 
    SuperscriptBox["sigma1", "2"]}]]}]], "Output",
 CellChangeTimes->{3.8885690434125032`*^9, 3.888999088753293*^9, 
  3.93994971017619*^9, 3.939977258491886*^9},
 CellLabel->"Out[7]=",ExpressionUUID->"2438cc22-76b4-4cd9-b20a-9e195e406e67"]
}, Open  ]],

Cell[CellGroupData[{

Cell[BoxData[
 RowBox[{"normgaussxdxx", "=", 
  RowBox[{
   RowBox[{"sigma1", "^", "2"}], " ", "gaussxdxx"}]}]], "Input",
 CellLabel->"In[8]:=",ExpressionUUID->"07743b56-97c8-4b27-982f-790461593f43"],

Cell[BoxData[
 FractionBox[
  RowBox[{
   SuperscriptBox["\[ExponentialE]", 
    RowBox[{"-", 
     FractionBox[
      SuperscriptBox["x", "2"], 
      RowBox[{"2", " ", 
       SuperscriptBox["sigma1", "2"]}]]}]], " ", 
   RowBox[{"(", 
    RowBox[{
     RowBox[{"-", 
      SuperscriptBox["sigma1", "2"]}], "+", 
     SuperscriptBox["x", "2"]}], ")"}]}], 
  RowBox[{
   SqrtBox[
    RowBox[{"2", " ", "\[Pi]"}]], " ", 
   SuperscriptBox["sigma1", "3"]}]]], "Output",
 CellChangeTimes->{3.888569050199288*^9, 3.888999090118128*^9, 
  3.939949711678666*^9, 3.939977258499096*^9},
 CellLabel->"Out[8]=",ExpressionUUID->"452875cc-be1c-41c7-87bb-9bf3e150c391"]
}, Open  ]],

Cell[CellGroupData[{

Cell[BoxData[
 RowBox[{"gausstdt", "=", 
  RowBox[{"Simplify", "[", 
   RowBox[{"D", "[", 
    RowBox[{"gausst", ",", "t"}], "]"}], "]"}]}]], "Input",
 CellLabel->"In[9]:=",ExpressionUUID->"329fb6a5-5f34-4671-b4dd-3b4a00b47d0c"],

Cell[BoxData[
 RowBox[{"-", 
  FractionBox[
   RowBox[{
    SuperscriptBox["\[ExponentialE]", 
     RowBox[{"-", 
      FractionBox[
       SuperscriptBox["t", "2"], 
       RowBox[{"2", " ", 
        SuperscriptBox["sigmat", "2"]}]]}]], " ", "t"}], 
   RowBox[{
    SqrtBox[
     RowBox[{"2", " ", "\[Pi]"}]], " ", 
    SuperscriptBox["sigmat", "3"]}]]}]], "Output",
 CellChangeTimes->{3.888569058507277*^9, 3.888999092214539*^9, 
  3.9399497140906143`*^9, 3.939977258502152*^9},
 CellLabel->"Out[9]=",ExpressionUUID->"9f1e48a3-5697-4dd5-a6b1-feebd2f026c2"]
}, Open  ]],

Cell[CellGroupData[{

Cell[BoxData[
 RowBox[{"gausstdtt", "=", 
  RowBox[{"Simplify", "[", 
   RowBox[{"D", "[", 
    RowBox[{"gausstdt", ",", "t"}], "]"}], "]"}]}]], "Input",
 CellLabel->"In[10]:=",ExpressionUUID->"d0f3e4eb-be56-4743-ab8d-adb0a58b0a9e"],

Cell[BoxData[
 FractionBox[
  RowBox[{
   SuperscriptBox["\[ExponentialE]", 
    RowBox[{"-", 
     FractionBox[
      SuperscriptBox["t", "2"], 
      RowBox[{"2", " ", 
       SuperscriptBox["sigmat", "2"]}]]}]], " ", 
   RowBox[{"(", 
    RowBox[{
     RowBox[{"-", 
      SuperscriptBox["sigmat", "2"]}], "+", 
     SuperscriptBox["t", "2"]}], ")"}]}], 
  RowBox[{
   SqrtBox[
    RowBox[{"2", " ", "\[Pi]"}]], " ", 
   SuperscriptBox["sigmat", "5"]}]]], "Output",
 CellChangeTimes->{3.888569065279601*^9, 3.888999093871804*^9, 
  3.9399497156759033`*^9, 3.9399772585118933`*^9},
 CellLabel->"Out[10]=",ExpressionUUID->"d2ca140c-31dd-4704-92fb-4eca363055fe"]
}, Open  ]],

Cell[CellGroupData[{

Cell[BoxData[
 RowBox[{"normgausstdt", "=", 
  RowBox[{"sigmat", " ", "gausstdt"}]}]], "Input",
 CellLabel->"In[11]:=",ExpressionUUID->"849833ad-28b8-49ab-9442-c8aa9175ab5d"],

Cell[BoxData[
 RowBox[{"-", 
  FractionBox[
   RowBox[{
    SuperscriptBox["\[ExponentialE]", 
     RowBox[{"-", 
      FractionBox[
       SuperscriptBox["t", "2"], 
       RowBox[{"2", " ", 
        SuperscriptBox["sigmat", "2"]}]]}]], " ", "t"}], 
   RowBox[{
    SqrtBox[
     RowBox[{"2", " ", "\[Pi]"}]], " ", 
    SuperscriptBox["sigmat", "2"]}]]}]], "Output",
 CellChangeTimes->{3.888569070212089*^9, 3.888999095764011*^9, 
  3.939949717332251*^9, 3.93997725851527*^9},
 CellLabel->"Out[11]=",ExpressionUUID->"213481bb-0cfa-4d16-9adf-8869a84a616e"]
}, Open  ]],

Cell[CellGroupData[{

Cell[BoxData[
 RowBox[{"normgausstdtt", "=", 
  RowBox[{
   RowBox[{"sigmat", "^", "2"}], " ", "gausstdtt"}]}]], "Input",
 CellLabel->"In[12]:=",ExpressionUUID->"0ccaaba7-26ac-4127-bf31-0dfcadebdb5d"],

Cell[BoxData[
 FractionBox[
  RowBox[{
   SuperscriptBox["\[ExponentialE]", 
    RowBox[{"-", 
     FractionBox[
      SuperscriptBox["t", "2"], 
      RowBox[{"2", " ", 
       SuperscriptBox["sigmat", "2"]}]]}]], " ", 
   RowBox[{"(", 
    RowBox[{
     RowBox[{"-", 
      SuperscriptBox["sigmat", "2"]}], "+", 
     SuperscriptBox["t", "2"]}], ")"}]}], 
  RowBox[{
   SqrtBox[
    RowBox[{"2", " ", "\[Pi]"}]], " ", 
   SuperscriptBox["sigmat", "3"]}]]], "Output",
 CellChangeTimes->{3.888569076102564*^9, 3.8889990971971073`*^9, 
  3.9399497197555227`*^9, 3.9399772585223627`*^9},
 CellLabel->"Out[12]=",ExpressionUUID->"4bac361b-a83e-4114-ba8a-11f9c6b2d10f"]
}, Open  ]],

Cell[CellGroupData[{

Cell[BoxData[
 RowBox[{"integrandphi", "=", 
  RowBox[{"Simplify", "[", 
   RowBox[{
    RowBox[{
     RowBox[{"(", 
      RowBox[{"normgaussxdx", " ", "/.", 
       RowBox[{"{", 
        RowBox[{"x", "->", "xi1"}], "}"}]}], ")"}], " ", 
     RowBox[{"(", 
      RowBox[{"gaussy", " ", "/.", 
       RowBox[{"{", 
        RowBox[{"y", "->", "xi2"}], "}"}]}], ")"}], 
     RowBox[{"(", 
      RowBox[{"gausst", "/.", 
       RowBox[{"{", 
        RowBox[{"t", "->", "zeta"}], "}"}]}], ")"}], " ", 
     RowBox[{"Sin", "[", 
      RowBox[{
       RowBox[{"omega", " ", 
        RowBox[{"Cos", "[", "theta", "]"}], " ", 
        RowBox[{"(", 
         RowBox[{
          RowBox[{"(", 
           RowBox[{"x1", "-", 
            RowBox[{"(", 
             RowBox[{"xi1", "+", 
              RowBox[{"v", " ", 
               RowBox[{"Cos", "[", "0", "]"}], " ", "zeta"}]}], ")"}]}], 
           ")"}], "-", 
          RowBox[{"u1", " ", 
           RowBox[{"(", 
            RowBox[{"t", "-", "zeta"}], ")"}]}]}], ")"}]}], "+", 
       RowBox[{"omega", " ", 
        RowBox[{"Sin", "[", "theta", "]"}], 
        RowBox[{"(", 
         RowBox[{
          RowBox[{"(", 
           RowBox[{"x2", "-", 
            RowBox[{"(", 
             RowBox[{"xi2", "+", 
              RowBox[{"v", " ", 
               RowBox[{"Sin", "[", "0", "]"}], " ", "zeta"}]}], ")"}]}], 
           ")"}], "-", 
          RowBox[{"u2", 
           RowBox[{"(", 
            RowBox[{"t", "-", "zeta"}], ")"}]}]}], ")"}]}], "+", "beta"}], 
      "]"}]}], "/.", 
    RowBox[{"{", 
     RowBox[{
      RowBox[{"u1", "->", 
       RowBox[{"u", " ", 
        RowBox[{"Cos", "[", "theta", "]"}]}]}], ",", 
      RowBox[{"u2", "->", 
       RowBox[{"u", " ", 
        RowBox[{"Sin", "[", "theta", "]"}]}]}]}], "}"}]}], "]"}]}]], "Input",
 CellChangeTimes->{{3.8885690923766947`*^9, 3.8885691028391047`*^9}, {
  3.8885692076909943`*^9, 3.88856922287722*^9}, {3.888569816790588*^9, 
  3.888569820780261*^9}, {3.8885760774231377`*^9, 3.8885761377866364`*^9}, {
  3.888577200896077*^9, 3.8885772068216467`*^9}, {3.888578050706543*^9, 
  3.888578071506803*^9}},
 CellLabel->"In[13]:=",ExpressionUUID->"a4f50450-0038-4aa7-a29b-1f9bd472da96"],

Cell[BoxData[
 RowBox[{"-", 
  RowBox[{"(", 
   RowBox[{
    RowBox[{"(", 
     RowBox[{
      SuperscriptBox["\[ExponentialE]", 
       RowBox[{
        FractionBox["1", "2"], " ", 
        RowBox[{"(", 
         RowBox[{
          RowBox[{"-", 
           FractionBox[
            SuperscriptBox["xi1", "2"], 
            SuperscriptBox["sigma1", "2"]]}], "-", 
          FractionBox[
           SuperscriptBox["xi2", "2"], 
           SuperscriptBox["sigma2", "2"]], "-", 
          FractionBox[
           SuperscriptBox["zeta", "2"], 
           SuperscriptBox["sigmat", "2"]]}], ")"}]}]], " ", "xi1", " ", 
      RowBox[{"Sin", "[", 
       RowBox[{"beta", "-", 
        RowBox[{"omega", " ", "t", " ", "u"}], "+", 
        RowBox[{"omega", " ", "u", " ", "zeta"}], "+", 
        RowBox[{"omega", " ", 
         RowBox[{"(", 
          RowBox[{"x1", "-", "xi1", "-", 
           RowBox[{"v", " ", "zeta"}]}], ")"}], " ", 
         RowBox[{"Cos", "[", "theta", "]"}]}], "+", 
        RowBox[{"omega", " ", 
         RowBox[{"(", 
          RowBox[{"x2", "-", "xi2"}], ")"}], " ", 
         RowBox[{"Sin", "[", "theta", "]"}]}]}], "]"}]}], ")"}], "/", 
    RowBox[{"(", 
     RowBox[{"2", " ", 
      SqrtBox["2"], " ", 
      SuperscriptBox["\[Pi]", 
       RowBox[{"3", "/", "2"}]], " ", 
      SuperscriptBox["sigma1", "2"], " ", "sigma2", " ", "sigmat"}], ")"}]}], 
   ")"}]}]], "Output",
 CellChangeTimes->{
  3.888569115283877*^9, 3.888569227481206*^9, {3.888569823768495*^9, 
   3.888569828890196*^9}, 3.8885761512009172`*^9, 3.888577209282963*^9, 
   3.8885782880674257`*^9, 3.888999099768005*^9, 3.939949723246413*^9, 
   3.939977258726582*^9},
 CellLabel->"Out[13]=",ExpressionUUID->"3feb392f-f600-42cf-9e29-07c2f51156a3"]
}, Open  ]],

Cell[CellGroupData[{

Cell[BoxData[
 RowBox[{"integrandphiphi", "=", 
  RowBox[{"Simplify", "[", 
   RowBox[{
    RowBox[{
     RowBox[{"(", 
      RowBox[{"normgaussxdxx", " ", "/.", 
       RowBox[{"{", 
        RowBox[{"x", "->", "xi1"}], "}"}]}], ")"}], " ", 
     RowBox[{"(", 
      RowBox[{"gaussy", " ", "/.", 
       RowBox[{"{", 
        RowBox[{"y", "->", "xi2"}], "}"}]}], ")"}], 
     RowBox[{"(", 
      RowBox[{"gausst", "/.", 
       RowBox[{"{", 
        RowBox[{"t", "->", "zeta"}], "}"}]}], ")"}], " ", 
     RowBox[{"Sin", "[", 
      RowBox[{
       RowBox[{"omega", " ", 
        RowBox[{"Cos", "[", "theta", "]"}], " ", 
        RowBox[{"(", 
         RowBox[{
          RowBox[{"(", 
           RowBox[{"x1", "-", 
            RowBox[{"(", 
             RowBox[{"xi1", "+", 
              RowBox[{"v", " ", 
               RowBox[{"Cos", "[", "0", "]"}], " ", "zeta"}]}], ")"}]}], 
           ")"}], "-", 
          RowBox[{"u1", " ", 
           RowBox[{"(", 
            RowBox[{"t", "-", "zeta"}], ")"}]}]}], ")"}]}], "+", 
       RowBox[{"omega", " ", 
        RowBox[{"Sin", "[", "theta", "]"}], 
        RowBox[{"(", 
         RowBox[{
          RowBox[{"(", 
           RowBox[{"x2", "-", 
            RowBox[{"(", 
             RowBox[{"xi2", "+", 
              RowBox[{"v", " ", 
               RowBox[{"Sin", "[", "0", "]"}], " ", "zeta"}]}], ")"}]}], 
           ")"}], "-", 
          RowBox[{"u2", 
           RowBox[{"(", 
            RowBox[{"t", "-", "zeta"}], ")"}]}]}], ")"}]}], "+", "beta"}], 
      "]"}]}], "/.", 
    RowBox[{"{", 
     RowBox[{
      RowBox[{"u1", "->", 
       RowBox[{"u", " ", 
        RowBox[{"Cos", "[", "theta", "]"}]}]}], ",", 
      RowBox[{"u2", "->", 
       RowBox[{"u", " ", 
        RowBox[{"Sin", "[", "theta", "]"}]}]}]}], "}"}]}], "]"}]}]], "Input",
 CellChangeTimes->{{3.888578109692606*^9, 3.888578116483201*^9}},
 CellLabel->"In[14]:=",ExpressionUUID->"8df66c18-c8f1-4d9f-b8ae-0dab5685659d"],

Cell[BoxData[
 RowBox[{"-", 
  RowBox[{"(", 
   RowBox[{
    RowBox[{"(", 
     RowBox[{
      SuperscriptBox["\[ExponentialE]", 
       RowBox[{
        FractionBox["1", "2"], " ", 
        RowBox[{"(", 
         RowBox[{
          RowBox[{"-", 
           FractionBox[
            SuperscriptBox["xi1", "2"], 
            SuperscriptBox["sigma1", "2"]]}], "-", 
          FractionBox[
           SuperscriptBox["xi2", "2"], 
           SuperscriptBox["sigma2", "2"]], "-", 
          FractionBox[
           SuperscriptBox["zeta", "2"], 
           SuperscriptBox["sigmat", "2"]]}], ")"}]}]], " ", 
      RowBox[{"(", 
       RowBox[{
        SuperscriptBox["sigma1", "2"], "-", 
        SuperscriptBox["xi1", "2"]}], ")"}], " ", 
      RowBox[{"Sin", "[", 
       RowBox[{"beta", "-", 
        RowBox[{"omega", " ", "t", " ", "u"}], "+", 
        RowBox[{"omega", " ", "u", " ", "zeta"}], "+", 
        RowBox[{"omega", " ", 
         RowBox[{"(", 
          RowBox[{"x1", "-", "xi1", "-", 
           RowBox[{"v", " ", "zeta"}]}], ")"}], " ", 
         RowBox[{"Cos", "[", "theta", "]"}]}], "+", 
        RowBox[{"omega", " ", 
         RowBox[{"(", 
          RowBox[{"x2", "-", "xi2"}], ")"}], " ", 
         RowBox[{"Sin", "[", "theta", "]"}]}]}], "]"}]}], ")"}], "/", 
    RowBox[{"(", 
     RowBox[{"2", " ", 
      SqrtBox["2"], " ", 
      SuperscriptBox["\[Pi]", 
       RowBox[{"3", "/", "2"}]], " ", 
      SuperscriptBox["sigma1", "3"], " ", "sigma2", " ", "sigmat"}], ")"}]}], 
   ")"}]}]], "Output",
 CellChangeTimes->{3.888578153547387*^9, 3.888999101688786*^9, 
  3.939949728336279*^9, 3.9399772589053698`*^9},
 CellLabel->"Out[14]=",ExpressionUUID->"28a3c51e-db70-4c05-b8e5-933c81120dae"]
}, Open  ]],

Cell[CellGroupData[{

Cell[BoxData[
 RowBox[{"rfresponsephi", "=", 
  RowBox[{"Simplify", "[", 
   RowBox[{
    RowBox[{"Integrate", "[", 
     RowBox[{
      RowBox[{"Integrate", "[", 
       RowBox[{
        RowBox[{"Integrate", "[", 
         RowBox[{"integrandphi", ",", 
          RowBox[{"{", 
           RowBox[{"xi1", ",", 
            RowBox[{"-", "Infinity"}], ",", "Infinity"}], "}"}], ",", 
          RowBox[{"Assumptions", "->", 
           RowBox[{"{", 
            RowBox[{
             RowBox[{"sigma1", ">", "0"}], ",", 
             RowBox[{
              RowBox[{"Re", "[", 
               RowBox[{"sigma1", "^", "2"}], "]"}], ">", "0"}], ",", 
             RowBox[{"sigma2", ">", "0"}], ",", 
             RowBox[{"Re", "[", 
              RowBox[{
               RowBox[{"sigma2", "^", "2"}], ">", "0"}], "]"}], ",", 
             RowBox[{"sigmat", ">", "0"}], ",", 
             RowBox[{
              RowBox[{"Re", "[", 
               RowBox[{"sigmat", "^", "2"}], "]"}], ">", "0"}], ",", 
             RowBox[{"omega", ">", "0"}], ",", " ", 
             RowBox[{"u", ">", "0"}], ",", 
             RowBox[{"v", ">", "0"}], ",", 
             RowBox[{"Real", "[", "beta", "]"}], ",", " ", 
             RowBox[{"theta", ">", 
              RowBox[{"-", "Pi"}]}], ",", 
             RowBox[{"theta", "<", "Pi"}]}], "}"}]}]}], "]"}], ",", 
        RowBox[{"{", 
         RowBox[{"xi2", ",", 
          RowBox[{"-", "Infinity"}], ",", "Infinity"}], "}"}], ",", 
        RowBox[{"Assumptions", "->", 
         RowBox[{"{", 
          RowBox[{
           RowBox[{"sigma1", ">", "0"}], ",", 
           RowBox[{
            RowBox[{"Re", "[", 
             RowBox[{"sigma1", "^", "2"}], "]"}], ">", "0"}], ",", 
           RowBox[{"sigma2", ">", "0"}], ",", 
           RowBox[{"Re", "[", 
            RowBox[{
             RowBox[{"sigma2", "^", "2"}], ">", "0"}], "]"}], ",", 
           RowBox[{"sigmat", ">", "0"}], ",", 
           RowBox[{
            RowBox[{"Re", "[", 
             RowBox[{"sigmat", "^", "2"}], "]"}], ">", "0"}], ",", 
           RowBox[{"omega", ">", "0"}], ",", " ", 
           RowBox[{"u", ">", "0"}], ",", 
           RowBox[{"v", ">", "0"}], ",", 
           RowBox[{"Real", "[", "beta", "]"}], ",", " ", 
           RowBox[{"theta", ">", 
            RowBox[{"-", "Pi"}]}], ",", 
           RowBox[{"theta", "<", "Pi"}]}], "}"}]}]}], "]"}], ",", 
      RowBox[{"{", 
       RowBox[{"zeta", ",", 
        RowBox[{"-", "Infinity"}], ",", "Infinity"}], "}"}], ",", 
      RowBox[{"Assumptions", "->", 
       RowBox[{"{", 
        RowBox[{
         RowBox[{"sigma1", ">", "0"}], ",", 
         RowBox[{
          RowBox[{"Re", "[", 
           RowBox[{"sigma1", "^", "2"}], "]"}], ">", "0"}], ",", 
         RowBox[{"sigma2", ">", "0"}], ",", 
         RowBox[{"Re", "[", 
          RowBox[{
           RowBox[{"sigma2", "^", "2"}], ">", "0"}], "]"}], ",", 
         RowBox[{"sigmat", ">", "0"}], ",", 
         RowBox[{
          RowBox[{"Re", "[", 
           RowBox[{"sigmat", "^", "2"}], "]"}], ">", "0"}], ",", 
         RowBox[{"omega", ">", "0"}], ",", " ", 
         RowBox[{"u", ">", "0"}], ",", 
         RowBox[{"v", ">", "0"}], ",", 
         RowBox[{"Real", "[", "beta", "]"}], ",", " ", 
         RowBox[{"theta", ">", 
          RowBox[{"-", "Pi"}]}], ",", 
         RowBox[{"theta", "<", "Pi"}]}], "}"}]}]}], "]"}], ",", 
    RowBox[{"Assumptions", "->", 
     RowBox[{"{", 
      RowBox[{
       RowBox[{"sigma1", ">", "0"}], ",", 
       RowBox[{"sigma2", ">", "0"}]}], "}"}]}]}], "]"}]}]], "Input",
 CellChangeTimes->{{3.8885694556869*^9, 3.888569457763001*^9}, {
  3.888578157410687*^9, 3.888578166687419*^9}},
 CellLabel->"In[15]:=",ExpressionUUID->"c68171c2-34e9-40cb-93aa-6d88c807f106"],

Cell[BoxData[
 RowBox[{
  SuperscriptBox["\[ExponentialE]", 
   RowBox[{
    RowBox[{"-", 
     FractionBox["1", "2"]}], " ", 
    SuperscriptBox["omega", "2"], " ", 
    RowBox[{"(", 
     RowBox[{
      RowBox[{
       SuperscriptBox["sigmat", "2"], " ", 
       SuperscriptBox["u", "2"]}], "-", 
      RowBox[{"2", " ", 
       SuperscriptBox["sigmat", "2"], " ", "u", " ", "v", " ", 
       RowBox[{"Cos", "[", "theta", "]"}]}], "+", 
      RowBox[{
       RowBox[{"(", 
        RowBox[{
         SuperscriptBox["sigma1", "2"], "+", 
         RowBox[{
          SuperscriptBox["sigmat", "2"], " ", 
          SuperscriptBox["v", "2"]}]}], ")"}], " ", 
       SuperscriptBox[
        RowBox[{"Cos", "[", "theta", "]"}], "2"]}], "+", 
      RowBox[{
       SuperscriptBox["sigma2", "2"], " ", 
       SuperscriptBox[
        RowBox[{"Sin", "[", "theta", "]"}], "2"]}]}], ")"}]}]], " ", "omega", 
  " ", "sigma1", " ", 
  RowBox[{"Cos", "[", "theta", "]"}], " ", 
  RowBox[{"Cos", "[", 
   RowBox[{"beta", "-", 
    RowBox[{"omega", " ", "t", " ", "u"}], "+", 
    RowBox[{"omega", " ", "x1", " ", 
     RowBox[{"Cos", "[", "theta", "]"}]}], "+", 
    RowBox[{"omega", " ", "x2", " ", 
     RowBox[{"Sin", "[", "theta", "]"}]}]}], "]"}]}]], "Output",
 CellChangeTimes->{3.888578371446454*^9, 3.8885785271536283`*^9, 
  3.888999309312125*^9, 3.9399498969251003`*^9, 3.939977399709453*^9},
 CellLabel->"Out[15]=",ExpressionUUID->"d0d2289d-8d3c-4d83-9940-73482a99466a"]
}, Open  ]],

Cell[CellGroupData[{

Cell[BoxData[
 RowBox[{"TeXForm", "[", "rfresponsephi", "]"}]], "Input",
 CellChangeTimes->{{3.888906761677554*^9, 3.888906769452971*^9}},
 CellLabel->"In[16]:=",ExpressionUUID->"b832402c-a88a-4de6-961f-d503af96f957"],

Cell["\<\
\\omega  \\text{sigma1} \\cos (\\theta ) \\cos (\\beta -\\omega  t u+\\omega  \
\\text{x1} \\cos
   (\\theta )+\\omega  \\text{x2} \\sin (\\theta )) \\exp \
\\left(-\\frac{1}{2} \\omega ^2
   \\left(\\cos ^2(\\theta ) \\left(\\text{sigma1}^2+\\text{sigmat}^2
   v^2\\right)+\\text{sigma2}^2 \\sin ^2(\\theta )-2 \\text{sigmat}^2 u v \
\\cos (\\theta
   )+\\text{sigmat}^2 u^2\\right)\\right)\
\>", "Output",
 CellChangeTimes->{3.888906770829218*^9, 3.939949897032598*^9, 
  3.939977399815165*^9},
 CellLabel->
  "Out[16]//TeXForm=",ExpressionUUID->"c6550f7a-313e-43b7-aa26-5538a38fe1a3"]
}, Open  ]],

Cell[CellGroupData[{

Cell[BoxData[
 RowBox[{"rfresponsephiphi", "=", 
  RowBox[{"Simplify", "[", 
   RowBox[{
    RowBox[{"Integrate", "[", 
     RowBox[{
      RowBox[{"Integrate", "[", 
       RowBox[{
        RowBox[{"Integrate", "[", 
         RowBox[{"integrandphiphi", ",", 
          RowBox[{"{", 
           RowBox[{"xi1", ",", 
            RowBox[{"-", "Infinity"}], ",", "Infinity"}], "}"}], ",", 
          RowBox[{"Assumptions", "->", 
           RowBox[{"{", 
            RowBox[{
             RowBox[{"sigma1", ">", "0"}], ",", 
             RowBox[{
              RowBox[{"Re", "[", 
               RowBox[{"sigma1", "^", "2"}], "]"}], ">", "0"}], ",", 
             RowBox[{"sigma2", ">", "0"}], ",", 
             RowBox[{"Re", "[", 
              RowBox[{
               RowBox[{"sigma2", "^", "2"}], ">", "0"}], "]"}], ",", 
             RowBox[{"sigmat", ">", "0"}], ",", 
             RowBox[{
              RowBox[{"Re", "[", 
               RowBox[{"sigmat", "^", "2"}], "]"}], ">", "0"}], ",", 
             RowBox[{"omega", ">", "0"}], ",", " ", 
             RowBox[{"u", ">", "0"}], ",", 
             RowBox[{"v", ">", "0"}], ",", 
             RowBox[{"Real", "[", "beta", "]"}], ",", " ", 
             RowBox[{"theta", ">", 
              RowBox[{"-", "Pi"}]}], ",", 
             RowBox[{"theta", "<", "Pi"}]}], "}"}]}]}], "]"}], ",", 
        RowBox[{"{", 
         RowBox[{"xi2", ",", 
          RowBox[{"-", "Infinity"}], ",", "Infinity"}], "}"}], ",", 
        RowBox[{"Assumptions", "->", 
         RowBox[{"{", 
          RowBox[{
           RowBox[{"sigma1", ">", "0"}], ",", 
           RowBox[{
            RowBox[{"Re", "[", 
             RowBox[{"sigma1", "^", "2"}], "]"}], ">", "0"}], ",", 
           RowBox[{"sigma2", ">", "0"}], ",", 
           RowBox[{"Re", "[", 
            RowBox[{
             RowBox[{"sigma2", "^", "2"}], ">", "0"}], "]"}], ",", 
           RowBox[{"sigmat", ">", "0"}], ",", 
           RowBox[{
            RowBox[{"Re", "[", 
             RowBox[{"sigmat", "^", "2"}], "]"}], ">", "0"}], ",", 
           RowBox[{"omega", ">", "0"}], ",", " ", 
           RowBox[{"u", ">", "0"}], ",", 
           RowBox[{"v", ">", "0"}], ",", 
           RowBox[{"Real", "[", "beta", "]"}], ",", " ", 
           RowBox[{"theta", ">", 
            RowBox[{"-", "Pi"}]}], ",", 
           RowBox[{"theta", "<", "Pi"}]}], "}"}]}]}], "]"}], ",", 
      RowBox[{"{", 
       RowBox[{"zeta", ",", 
        RowBox[{"-", "Infinity"}], ",", "Infinity"}], "}"}], ",", 
      RowBox[{"Assumptions", "->", 
       RowBox[{"{", 
        RowBox[{
         RowBox[{"sigma1", ">", "0"}], ",", 
         RowBox[{
          RowBox[{"Re", "[", 
           RowBox[{"sigma1", "^", "2"}], "]"}], ">", "0"}], ",", 
         RowBox[{"sigma2", ">", "0"}], ",", 
         RowBox[{"Re", "[", 
          RowBox[{
           RowBox[{"sigma2", "^", "2"}], ">", "0"}], "]"}], ",", 
         RowBox[{"sigmat", ">", "0"}], ",", 
         RowBox[{
          RowBox[{"Re", "[", 
           RowBox[{"sigmat", "^", "2"}], "]"}], ">", "0"}], ",", 
         RowBox[{"omega", ">", "0"}], ",", " ", 
         RowBox[{"u", ">", "0"}], ",", 
         RowBox[{"v", ">", "0"}], ",", 
         RowBox[{"Real", "[", "beta", "]"}], ",", " ", 
         RowBox[{"theta", ">", 
          RowBox[{"-", "Pi"}]}], ",", 
         RowBox[{"theta", "<", "Pi"}]}], "}"}]}]}], "]"}], ",", 
    RowBox[{"Assumptions", "->", 
     RowBox[{"{", 
      RowBox[{
       RowBox[{"sigma1", ">", "0"}], ",", 
       RowBox[{"sigma2", ">", "0"}]}], "}"}]}]}], "]"}]}]], "Input",
 CellChangeTimes->{{3.888578381900259*^9, 3.888578385865835*^9}},
 CellLabel->"In[17]:=",ExpressionUUID->"80389578-bb86-405e-b9ca-c778f70b2f76"],

Cell[BoxData[
 RowBox[{
  RowBox[{"-", 
   SuperscriptBox["\[ExponentialE]", 
    RowBox[{
     RowBox[{"-", 
      FractionBox["1", "2"]}], " ", 
     SuperscriptBox["omega", "2"], " ", 
     RowBox[{"(", 
      RowBox[{
       RowBox[{
        SuperscriptBox["sigmat", "2"], " ", 
        SuperscriptBox["u", "2"]}], "-", 
       RowBox[{"2", " ", 
        SuperscriptBox["sigmat", "2"], " ", "u", " ", "v", " ", 
        RowBox[{"Cos", "[", "theta", "]"}]}], "+", 
       RowBox[{
        RowBox[{"(", 
         RowBox[{
          SuperscriptBox["sigma1", "2"], "+", 
          RowBox[{
           SuperscriptBox["sigmat", "2"], " ", 
           SuperscriptBox["v", "2"]}]}], ")"}], " ", 
        SuperscriptBox[
         RowBox[{"Cos", "[", "theta", "]"}], "2"]}], "+", 
       RowBox[{
        SuperscriptBox["sigma2", "2"], " ", 
        SuperscriptBox[
         RowBox[{"Sin", "[", "theta", "]"}], "2"]}]}], ")"}]}]]}], " ", 
  SuperscriptBox["omega", "2"], " ", 
  SuperscriptBox["sigma1", "2"], " ", 
  SuperscriptBox[
   RowBox[{"Cos", "[", "theta", "]"}], "2"], " ", 
  RowBox[{"Sin", "[", 
   RowBox[{"beta", "-", 
    RowBox[{"omega", " ", "t", " ", "u"}], "+", 
    RowBox[{"omega", " ", "x1", " ", 
     RowBox[{"Cos", "[", "theta", "]"}]}], "+", 
    RowBox[{"omega", " ", "x2", " ", 
     RowBox[{"Sin", "[", "theta", "]"}]}]}], "]"}]}]], "Output",
 CellChangeTimes->{3.888578726790122*^9, 3.888999554061637*^9, 
  3.939950110084223*^9, 3.9399776132124233`*^9},
 CellLabel->"Out[17]=",ExpressionUUID->"d9346f49-b8fc-44ac-80fd-f011ff6e9c48"]
}, Open  ]],

Cell[CellGroupData[{

Cell[BoxData[
 RowBox[{"TeXForm", "[", "rfresponsephiphi", "]"}]], "Input",
 CellChangeTimes->{{3.8889076632821302`*^9, 3.888907663836955*^9}},
 CellLabel->"In[18]:=",ExpressionUUID->"7fa724de-efb4-49c0-8641-e63ffd71895f"],

Cell["\<\
\\omega ^2 \\text{sigma1}^2 \\cos ^2(\\theta ) \\sin (\\beta -\\omega  t \
u+\\omega  \\text{x1}
   \\cos (\\theta )+\\omega  \\text{x2} \\sin (\\theta )) \\left(-\\exp \
\\left(-\\frac{1}{2} \\omega
   ^2 \\left(\\cos ^2(\\theta ) \\left(\\text{sigma1}^2+\\text{sigmat}^2
   v^2\\right)+\\text{sigma2}^2 \\sin ^2(\\theta )-2 \\text{sigmat}^2 u v \
\\cos (\\theta
   )+\\text{sigmat}^2 u^2\\right)\\right)\\right)\
\>", "Output",
 CellChangeTimes->{3.8889076643888817`*^9, 3.939950110118044*^9, 
  3.939977613367118*^9},
 CellLabel->
  "Out[18]//TeXForm=",ExpressionUUID->"6003b7a8-0fbf-453e-9531-760f6b143317"]
}, Open  ]],

Cell[CellGroupData[{

Cell[BoxData[
 RowBox[{"amplphi", "=", 
  RowBox[{"rfresponsephi", "/", 
   RowBox[{"rfresponsephi", "[", 
    RowBox[{"[", "5", "]"}], "]"}]}]}]], "Input",
 CellChangeTimes->{{3.888635072204609*^9, 3.888635160179582*^9}},
 CellLabel->"In[19]:=",ExpressionUUID->"087887f0-3503-43f5-a214-1a0832d9b929"],

Cell[BoxData[
 RowBox[{
  SuperscriptBox["\[ExponentialE]", 
   RowBox[{
    RowBox[{"-", 
     FractionBox["1", "2"]}], " ", 
    SuperscriptBox["omega", "2"], " ", 
    RowBox[{"(", 
     RowBox[{
      RowBox[{
       SuperscriptBox["sigmat", "2"], " ", 
       SuperscriptBox["u", "2"]}], "-", 
      RowBox[{"2", " ", 
       SuperscriptBox["sigmat", "2"], " ", "u", " ", "v", " ", 
       RowBox[{"Cos", "[", "theta", "]"}]}], "+", 
      RowBox[{
       RowBox[{"(", 
        RowBox[{
         SuperscriptBox["sigma1", "2"], "+", 
         RowBox[{
          SuperscriptBox["sigmat", "2"], " ", 
          SuperscriptBox["v", "2"]}]}], ")"}], " ", 
       SuperscriptBox[
        RowBox[{"Cos", "[", "theta", "]"}], "2"]}], "+", 
      RowBox[{
       SuperscriptBox["sigma2", "2"], " ", 
       SuperscriptBox[
        RowBox[{"Sin", "[", "theta", "]"}], "2"]}]}], ")"}]}]], " ", "omega", 
  " ", "sigma1", " ", 
  RowBox[{"Cos", "[", "theta", "]"}]}]], "Output",
 CellChangeTimes->{{3.888635088393289*^9, 3.888635160651161*^9}, 
   3.888999554115364*^9, 3.939950110132289*^9, 3.939977613376047*^9},
 CellLabel->"Out[19]=",ExpressionUUID->"91290dfc-c5f6-409d-9db7-a9ca477ce2ee"]
}, Open  ]],

Cell[CellGroupData[{

Cell[BoxData[
 RowBox[{"amplphiphi", "=", 
  RowBox[{"rfresponsephiphi", "/", 
   RowBox[{"rfresponsephiphi", "[", 
    RowBox[{"[", "6", "]"}], "]"}]}]}]], "Input",
 CellChangeTimes->{{3.888635165143758*^9, 3.8886351984244537`*^9}},
 CellLabel->"In[20]:=",ExpressionUUID->"3f22faac-fc7f-4699-a679-3479572ae65d"],

Cell[BoxData[
 RowBox[{
  RowBox[{"-", 
   SuperscriptBox["\[ExponentialE]", 
    RowBox[{
     RowBox[{"-", 
      FractionBox["1", "2"]}], " ", 
     SuperscriptBox["omega", "2"], " ", 
     RowBox[{"(", 
      RowBox[{
       RowBox[{
        SuperscriptBox["sigmat", "2"], " ", 
        SuperscriptBox["u", "2"]}], "-", 
       RowBox[{"2", " ", 
        SuperscriptBox["sigmat", "2"], " ", "u", " ", "v", " ", 
        RowBox[{"Cos", "[", "theta", "]"}]}], "+", 
       RowBox[{
        RowBox[{"(", 
         RowBox[{
          SuperscriptBox["sigma1", "2"], "+", 
          RowBox[{
           SuperscriptBox["sigmat", "2"], " ", 
           SuperscriptBox["v", "2"]}]}], ")"}], " ", 
        SuperscriptBox[
         RowBox[{"Cos", "[", "theta", "]"}], "2"]}], "+", 
       RowBox[{
        SuperscriptBox["sigma2", "2"], " ", 
        SuperscriptBox[
         RowBox[{"Sin", "[", "theta", "]"}], "2"]}]}], ")"}]}]]}], " ", 
  SuperscriptBox["omega", "2"], " ", 
  SuperscriptBox["sigma1", "2"], " ", 
  SuperscriptBox[
   RowBox[{"Cos", "[", "theta", "]"}], "2"]}]], "Output",
 CellChangeTimes->{{3.8886351910367203`*^9, 3.888635198839243*^9}, 
   3.888999554160142*^9, 3.9399501101464577`*^9, 3.939977613411249*^9},
 CellLabel->"Out[20]=",ExpressionUUID->"e223ff0a-139a-4b84-a236-dd6237ac1125"]
}, Open  ]],

Cell[CellGroupData[{

Cell[BoxData[
 RowBox[{"domegaamplphi", "=", 
  RowBox[{"Simplify", "[", 
   RowBox[{"D", "[", 
    RowBox[{"amplphi", ",", "omega"}], "]"}], "]"}]}]], "Input",
 CellLabel->"In[21]:=",ExpressionUUID->"2c272bea-b04e-447a-8eb3-f13e50e0222c"],

Cell[BoxData[
 RowBox[{
  RowBox[{"-", 
   SuperscriptBox["\[ExponentialE]", 
    RowBox[{
     RowBox[{"-", 
      FractionBox["1", "2"]}], " ", 
     SuperscriptBox["omega", "2"], " ", 
     RowBox[{"(", 
      RowBox[{
       RowBox[{
        SuperscriptBox["sigmat", "2"], " ", 
        SuperscriptBox["u", "2"]}], "-", 
       RowBox[{"2", " ", 
        SuperscriptBox["sigmat", "2"], " ", "u", " ", "v", " ", 
        RowBox[{"Cos", "[", "theta", "]"}]}], "+", 
       RowBox[{
        RowBox[{"(", 
         RowBox[{
          SuperscriptBox["sigma1", "2"], "+", 
          RowBox[{
           SuperscriptBox["sigmat", "2"], " ", 
           SuperscriptBox["v", "2"]}]}], ")"}], " ", 
        SuperscriptBox[
         RowBox[{"Cos", "[", "theta", "]"}], "2"]}], "+", 
       RowBox[{
        SuperscriptBox["sigma2", "2"], " ", 
        SuperscriptBox[
         RowBox[{"Sin", "[", "theta", "]"}], "2"]}]}], ")"}]}]]}], " ", 
  "sigma1", " ", 
  RowBox[{"Cos", "[", "theta", "]"}], " ", 
  RowBox[{"(", 
   RowBox[{
    RowBox[{"-", "1"}], "+", 
    RowBox[{
     SuperscriptBox["omega", "2"], " ", 
     SuperscriptBox["sigmat", "2"], " ", 
     SuperscriptBox["u", "2"]}], "-", 
    RowBox[{"2", " ", 
     SuperscriptBox["omega", "2"], " ", 
     SuperscriptBox["sigmat", "2"], " ", "u", " ", "v", " ", 
     RowBox[{"Cos", "[", "theta", "]"}]}], "+", 
    RowBox[{
     SuperscriptBox["omega", "2"], " ", 
     RowBox[{"(", 
      RowBox[{
       SuperscriptBox["sigma1", "2"], "+", 
       RowBox[{
        SuperscriptBox["sigmat", "2"], " ", 
        SuperscriptBox["v", "2"]}]}], ")"}], " ", 
     SuperscriptBox[
      RowBox[{"Cos", "[", "theta", "]"}], "2"]}], "+", 
    RowBox[{
     SuperscriptBox["omega", "2"], " ", 
     SuperscriptBox["sigma2", "2"], " ", 
     SuperscriptBox[
      RowBox[{"Sin", "[", "theta", "]"}], "2"]}]}], ")"}]}]], "Output",
 CellChangeTimes->{3.888649906173922*^9, 3.888999554413066*^9, 
  3.939950110270536*^9, 3.939977613556576*^9},
 CellLabel->"Out[21]=",ExpressionUUID->"073cdce0-39fc-4483-9727-f7e0f5c29b06"]
}, Open  ]],

Cell[CellGroupData[{

Cell[BoxData[
 RowBox[{"omegarootphi", "=", 
  RowBox[{
   RowBox[{"Solve", "[", 
    RowBox[{
     RowBox[{"domegaamplphi", "==", "0"}], ",", "omega"}], "]"}], "[", 
   RowBox[{"[", "2", "]"}], "]"}]}]], "Input",
 CellChangeTimes->{{3.8886352607658377`*^9, 3.888635282624614*^9}, {
  3.888635418045021*^9, 3.8886354240825863`*^9}, {3.888635906441125*^9, 
  3.888635906978368*^9}},
 CellLabel->"In[22]:=",ExpressionUUID->"29d4bed1-c2b0-4f70-9e6c-d8810ed5861f"],

Cell[BoxData[
 TemplateBox[{
  "Solve", "ifun", 
   "\"Inverse functions are being used by \
\\!\\(\\*RowBox[{\\\"Solve\\\"}]\\), so some solutions may not be found; use \
Reduce for complete solution information.\"", 2, 22, 1, 17469624238379750091, 
   "Local"},
  "MessageTemplate"]], "Message", "MSG",
 CellChangeTimes->{{3.888635273929618*^9, 3.888635283111926*^9}, 
   3.888635424620203*^9, 3.888635908083301*^9, 3.88899955452771*^9, 
   3.939950110321316*^9, 3.9399776136045*^9},
 CellLabel->
  "During evaluation of \
In[22]:=",ExpressionUUID->"9fc11b1f-c049-4d10-8730-3e7eee61f889"],

Cell[BoxData[
 RowBox[{"{", 
  RowBox[{"omega", "\[Rule]", 
   RowBox[{"1", "/", 
    RowBox[{"(", 
     RowBox[{"\[Sqrt]", 
      RowBox[{"(", 
       RowBox[{
        RowBox[{
         SuperscriptBox["sigmat", "2"], " ", 
         SuperscriptBox["u", "2"]}], "-", 
        RowBox[{"2", " ", 
         SuperscriptBox["sigmat", "2"], " ", "u", " ", "v", " ", 
         RowBox[{"Cos", "[", "theta", "]"}]}], "+", 
        RowBox[{
         SuperscriptBox["sigma1", "2"], " ", 
         SuperscriptBox[
          RowBox[{"Cos", "[", "theta", "]"}], "2"]}], "+", 
        RowBox[{
         SuperscriptBox["sigmat", "2"], " ", 
         SuperscriptBox["v", "2"], " ", 
         SuperscriptBox[
          RowBox[{"Cos", "[", "theta", "]"}], "2"]}], "+", 
        RowBox[{
         SuperscriptBox["sigma2", "2"], " ", 
         SuperscriptBox[
          RowBox[{"Sin", "[", "theta", "]"}], "2"]}]}], ")"}]}], ")"}]}]}], 
  "}"}]], "Output",
 CellChangeTimes->{{3.888635273944759*^9, 3.8886352831190157`*^9}, 
   3.888635424630703*^9, 3.8886359080931873`*^9, 3.888999554535047*^9, 
   3.939950110323688*^9, 3.9399776137552633`*^9},
 CellLabel->"Out[22]=",ExpressionUUID->"a02dd09b-b997-4bda-9f82-548cf108717a"]
}, Open  ]],

Cell[CellGroupData[{

Cell[BoxData[
 RowBox[{"TeXForm", "[", 
  RowBox[{"omega", "/.", "omegarootphi"}], "]"}]], "Input",
 CellChangeTimes->{{3.8888972631981783`*^9, 3.888897271170279*^9}, {
  3.888897420944201*^9, 3.8888974232934513`*^9}},
 CellLabel->"In[23]:=",ExpressionUUID->"77200fa7-a360-4915-8d64-326e4dbbe127"],

Cell["\<\
\\frac{1}{\\sqrt{\\text{sigma1}^2 \\cos ^2(\\theta )+\\text{sigma2}^2 \\sin \
^2(\\theta )-2
   \\text{sigmat}^2 u v \\cos (\\theta )+\\text{sigmat}^2 v^2 \\cos \
^2(\\theta
   )+\\text{sigmat}^2 u^2}}\
\>", "Output",
 CellChangeTimes->{3.8888972734278717`*^9, 3.888897424028042*^9, 
  3.939950110339973*^9, 3.939977613793132*^9},
 CellLabel->
  "Out[23]//TeXForm=",ExpressionUUID->"25da7e8f-b7b9-4a11-8b30-b783be727e85"]
}, Open  ]],

Cell[CellGroupData[{

Cell[BoxData[
 RowBox[{"Simplify", "[", 
  RowBox[{"omegarootphi", "/.", 
   RowBox[{"{", 
    RowBox[{"theta", "->", "0"}], "}"}]}], "]"}]], "Input",
 CellChangeTimes->{{3.888897276535514*^9, 3.888897296646559*^9}},
 CellLabel->"In[24]:=",ExpressionUUID->"f8f14684-7bcc-4c28-9902-3613c5e8b51f"],

Cell[BoxData[
 RowBox[{"{", 
  RowBox[{"omega", "\[Rule]", 
   FractionBox["1", 
    SqrtBox[
     RowBox[{
      SuperscriptBox["sigma1", "2"], "+", 
      RowBox[{
       SuperscriptBox["sigmat", "2"], " ", 
       SuperscriptBox[
        RowBox[{"(", 
         RowBox[{"u", "-", "v"}], ")"}], "2"]}]}]]]}], "}"}]], "Output",
 CellChangeTimes->{{3.8888972873336163`*^9, 3.8888972972244997`*^9}, 
   3.9399501103514977`*^9, 3.9399776138045387`*^9},
 CellLabel->"Out[24]=",ExpressionUUID->"3ebf1df3-d088-4ec3-89c7-29f11dd2e8df"]
}, Open  ]],

Cell[CellGroupData[{

Cell[BoxData[
 RowBox[{"omegalambdaphi", "=", 
  RowBox[{
   RowBox[{"lambda", " ", "omega"}], "/.", "omegarootphi"}]}]], "Input",
 CellChangeTimes->{{3.939949940995982*^9, 3.939949954331582*^9}, {
  3.9399501237710953`*^9, 3.939950135337294*^9}, {3.939950561887479*^9, 
  3.939950562493095*^9}},
 CellLabel->"In[25]:=",ExpressionUUID->"8fda9ede-68ab-42f1-af4d-114881d6f31b"],

Cell[BoxData[
 RowBox[{"lambda", "/", 
  RowBox[{"(", 
   RowBox[{"\[Sqrt]", 
    RowBox[{"(", 
     RowBox[{
      RowBox[{
       SuperscriptBox["sigmat", "2"], " ", 
       SuperscriptBox["u", "2"]}], "-", 
      RowBox[{"2", " ", 
       SuperscriptBox["sigmat", "2"], " ", "u", " ", "v", " ", 
       RowBox[{"Cos", "[", "theta", "]"}]}], "+", 
      RowBox[{
       SuperscriptBox["sigma1", "2"], " ", 
       SuperscriptBox[
        RowBox[{"Cos", "[", "theta", "]"}], "2"]}], "+", 
      RowBox[{
       SuperscriptBox["sigmat", "2"], " ", 
       SuperscriptBox["v", "2"], " ", 
       SuperscriptBox[
        RowBox[{"Cos", "[", "theta", "]"}], "2"]}], "+", 
      RowBox[{
       SuperscriptBox["sigma2", "2"], " ", 
       SuperscriptBox[
        RowBox[{"Sin", "[", "theta", "]"}], "2"]}]}], ")"}]}], 
   ")"}]}]], "Output",
 CellChangeTimes->{{3.9399501104526*^9, 3.9399501377758093`*^9}, 
   3.939950563603796*^9, 3.939977613838908*^9},
 CellLabel->"Out[25]=",ExpressionUUID->"12997b67-cee2-404a-b58a-08145204f8da"]
}, Open  ]],

Cell[CellGroupData[{

Cell[BoxData[
 RowBox[{"duamplphi", "=", 
  RowBox[{"Simplify", "[", 
   RowBox[{"D", "[", 
    RowBox[{"amplphi", ",", "u"}], "]"}], "]"}]}]], "Input",
 CellChangeTimes->{{3.888635322422523*^9, 3.8886353278326483`*^9}},
 CellLabel->"In[26]:=",ExpressionUUID->"ee235e6f-6989-4403-a5e3-79ed7d0fad65"],

Cell[BoxData[
 RowBox[{
  SuperscriptBox["\[ExponentialE]", 
   RowBox[{
    RowBox[{"-", 
     FractionBox["1", "2"]}], " ", 
    SuperscriptBox["omega", "2"], " ", 
    RowBox[{"(", 
     RowBox[{
      RowBox[{
       SuperscriptBox["sigmat", "2"], " ", 
       SuperscriptBox["u", "2"]}], "-", 
      RowBox[{"2", " ", 
       SuperscriptBox["sigmat", "2"], " ", "u", " ", "v", " ", 
       RowBox[{"Cos", "[", "theta", "]"}]}], "+", 
      RowBox[{
       RowBox[{"(", 
        RowBox[{
         SuperscriptBox["sigma1", "2"], "+", 
         RowBox[{
          SuperscriptBox["sigmat", "2"], " ", 
          SuperscriptBox["v", "2"]}]}], ")"}], " ", 
       SuperscriptBox[
        RowBox[{"Cos", "[", "theta", "]"}], "2"]}], "+", 
      RowBox[{
       SuperscriptBox["sigma2", "2"], " ", 
       SuperscriptBox[
        RowBox[{"Sin", "[", "theta", "]"}], "2"]}]}], ")"}]}]], " ", 
  SuperscriptBox["omega", "3"], " ", "sigma1", " ", 
  SuperscriptBox["sigmat", "2"], " ", 
  RowBox[{"Cos", "[", "theta", "]"}], " ", 
  RowBox[{"(", 
   RowBox[{
    RowBox[{"-", "u"}], "+", 
    RowBox[{"v", " ", 
     RowBox[{"Cos", "[", "theta", "]"}]}]}], ")"}]}]], "Output",
 CellChangeTimes->{3.888635328351859*^9, 3.8889995546933813`*^9, 
  3.9399501104273148`*^9, 3.939977613948118*^9},
 CellLabel->"Out[26]=",ExpressionUUID->"4eda6939-3d04-4727-b883-57c1d0dd8a8d"]
}, Open  ]],

Cell[CellGroupData[{

Cell[BoxData[
 RowBox[{"urootphi", "=", 
  RowBox[{
   RowBox[{"Solve", "[", 
    RowBox[{
     RowBox[{"duamplphi", "==", "0"}], ",", "u"}], "]"}], "[", 
   RowBox[{"[", "1", "]"}], "]"}]}]], "Input",
 CellChangeTimes->{{3.888635348838737*^9, 3.888635365139594*^9}, {
  3.888635913619934*^9, 3.88863593941409*^9}},
 CellLabel->"In[27]:=",ExpressionUUID->"fce744fb-d608-4258-9744-013c76c73bc1"],

Cell[BoxData[
 RowBox[{"{", 
  RowBox[{"u", "\[Rule]", 
   RowBox[{"v", " ", 
    RowBox[{"Cos", "[", "theta", "]"}]}]}], "}"}]], "Output",
 CellChangeTimes->{
  3.888635365858906*^9, {3.888635917075762*^9, 3.8886359400266457`*^9}, 
   3.8889995547341623`*^9, 3.939950110440135*^9, 3.939977613958152*^9},
 CellLabel->"Out[27]=",ExpressionUUID->"23df564e-7bbc-467d-9f50-a6a6a30801b7"]
}, Open  ]],

Cell[CellGroupData[{

Cell[BoxData[
 RowBox[{"umuphi", "=", " ", 
  RowBox[{
   RowBox[{"mu", " ", "u"}], " ", "/.", "urootphi"}]}]], "Input",
 CellChangeTimes->{{3.939950161093552*^9, 3.939950180497075*^9}, {
  3.9399505685652533`*^9, 3.939950569106234*^9}},
 CellLabel->"In[28]:=",ExpressionUUID->"3ba400d6-fa5c-40e9-b182-8344c84e7dac"],

Cell[BoxData[
 RowBox[{"mu", " ", "v", " ", 
  RowBox[{"Cos", "[", "theta", "]"}]}]], "Output",
 CellChangeTimes->{3.939950181072248*^9, 3.9399505700569267`*^9, 
  3.939977613993619*^9},
 CellLabel->"Out[28]=",ExpressionUUID->"a6d88c5a-8f6e-4cac-92ea-b8ddfc155ff2"]
}, Open  ]],

Cell[CellGroupData[{

Cell[BoxData[
 RowBox[{"Simplify", "[", 
  RowBox[{"omegalambdaphi", "/.", 
   RowBox[{"{", 
    RowBox[{"u", "->", "umuphi"}], "}"}]}], "]"}]], "Input",
 CellChangeTimes->{{3.939950790258136*^9, 3.939950793255801*^9}},
 CellLabel->"In[29]:=",ExpressionUUID->"71392e6c-a1ec-44ae-8fec-50e84dbe4cfe"],

Cell[BoxData[
 FractionBox["lambda", 
  SqrtBox[
   RowBox[{
    RowBox[{
     RowBox[{"(", 
      RowBox[{
       SuperscriptBox["sigma1", "2"], "+", 
       RowBox[{
        SuperscriptBox[
         RowBox[{"(", 
          RowBox[{
           RowBox[{"-", "1"}], "+", "mu"}], ")"}], "2"], " ", 
        SuperscriptBox["sigmat", "2"], " ", 
        SuperscriptBox["v", "2"]}]}], ")"}], " ", 
     SuperscriptBox[
      RowBox[{"Cos", "[", "theta", "]"}], "2"]}], "+", 
    RowBox[{
     SuperscriptBox["sigma2", "2"], " ", 
     SuperscriptBox[
      RowBox[{"Sin", "[", "theta", "]"}], "2"]}]}]]]], "Output",
 CellChangeTimes->{3.9399507939348288`*^9, 3.939977614030718*^9},
 CellLabel->"Out[29]=",ExpressionUUID->"6c9e23c7-8e7a-43aa-aebc-c3e6b17f8a35"]
}, Open  ]],

Cell[CellGroupData[{

Cell[BoxData[
 RowBox[{"TeXForm", "[", "%", "]"}]], "Input",
 CellChangeTimes->{{3.939950798983389*^9, 3.939950802231904*^9}},
 CellLabel->"In[30]:=",ExpressionUUID->"636e18da-c6e3-4465-9396-80a772ce027e"],

Cell["\<\
\\frac{\\lambda }{\\sqrt{\\cos ^2(\\theta ) \\left((\\mu -1)^2 \\text{sigmat}^2
   v^2+\\text{sigma1}^2\\right)+\\text{sigma2}^2 \\sin ^2(\\theta )}}\
\>", "Output",
 CellChangeTimes->{3.939950803332568*^9, 3.9399776140386*^9},
 CellLabel->
  "Out[30]//TeXForm=",ExpressionUUID->"d4aeb4a3-14ac-488e-92f5-546f01cde2b9"]
}, Open  ]],

Cell[CellGroupData[{

Cell[BoxData[
 RowBox[{"amplphimax", "=", 
  RowBox[{"Simplify", "[", 
   RowBox[{
    RowBox[{
     RowBox[{
      RowBox[{"amplphi", "/.", 
       RowBox[{"{", 
        RowBox[{"omega", "->", "omegalambdaphi"}], "}"}]}], "/.", 
      RowBox[{"{", 
       RowBox[{"u", "->", "umuphi"}], "}"}]}], "/.", 
     RowBox[{"{", 
      RowBox[{"sigma2", "->", 
       RowBox[{"kappa", " ", "sigma1"}]}], "}"}]}], ",", 
    RowBox[{"Assumptions", "->", 
     RowBox[{"{", 
      RowBox[{"sigma1", ">", "0"}], "}"}]}]}], "]"}]}]], "Input",
 CellChangeTimes->{{3.888635927230851*^9, 3.888635955452222*^9}, {
  3.8886359965644693`*^9, 3.888636036974803*^9}, {3.888636078584437*^9, 
  3.8886360830967073`*^9}, {3.939950203712438*^9, 3.9399502334797087`*^9}, {
  3.939950573675748*^9, 3.9399505814591303`*^9}},
 CellLabel->"In[31]:=",ExpressionUUID->"d5844b57-59ef-4865-b6f3-b5fafe849865"],

Cell[BoxData[
 FractionBox[
  RowBox[{
   SuperscriptBox["\[ExponentialE]", 
    RowBox[{"-", 
     FractionBox[
      SuperscriptBox["lambda", "2"], "2"]}]], " ", "lambda", " ", "sigma1", 
   " ", 
   RowBox[{"Cos", "[", "theta", "]"}]}], 
  SqrtBox[
   RowBox[{
    RowBox[{
     RowBox[{"(", 
      RowBox[{
       SuperscriptBox["sigma1", "2"], "+", 
       RowBox[{
        SuperscriptBox[
         RowBox[{"(", 
          RowBox[{
           RowBox[{"-", "1"}], "+", "mu"}], ")"}], "2"], " ", 
        SuperscriptBox["sigmat", "2"], " ", 
        SuperscriptBox["v", "2"]}]}], ")"}], " ", 
     SuperscriptBox[
      RowBox[{"Cos", "[", "theta", "]"}], "2"]}], "+", 
    RowBox[{
     SuperscriptBox["kappa", "2"], " ", 
     SuperscriptBox["sigma1", "2"], " ", 
     SuperscriptBox[
      RowBox[{"Sin", "[", "theta", "]"}], "2"]}]}]]]], "Output",
 CellChangeTimes->{
  3.888635956029336*^9, {3.888636013362198*^9, 3.888636037589754*^9}, 
   3.888636083843281*^9, 3.888999554889723*^9, 3.939950234741872*^9, 
   3.939950582099902*^9, 3.939977614119649*^9},
 CellLabel->"Out[31]=",ExpressionUUID->"ddd12439-090a-4993-ab18-15797e4c7f2c"]
}, Open  ]],

Cell[CellGroupData[{

Cell[BoxData[
 RowBox[{"amplphimax0", "=", 
  RowBox[{"amplphimax", "/.", 
   RowBox[{"{", 
    RowBox[{"theta", "->", "0"}], "}"}]}]}]], "Input",
 CellChangeTimes->{{3.8886361411476192`*^9, 3.8886361525745792`*^9}},
 CellLabel->"In[32]:=",ExpressionUUID->"9cd33d43-c87d-4a72-8628-206784989009"],

Cell[BoxData[
 FractionBox[
  RowBox[{
   SuperscriptBox["\[ExponentialE]", 
    RowBox[{"-", 
     FractionBox[
      SuperscriptBox["lambda", "2"], "2"]}]], " ", "lambda", " ", "sigma1"}], 
  
  SqrtBox[
   RowBox[{
    SuperscriptBox["sigma1", "2"], "+", 
    RowBox[{
     SuperscriptBox[
      RowBox[{"(", 
       RowBox[{
        RowBox[{"-", "1"}], "+", "mu"}], ")"}], "2"], " ", 
     SuperscriptBox["sigmat", "2"], " ", 
     SuperscriptBox["v", "2"]}]}]]]], "Output",
 CellChangeTimes->{3.888636153734303*^9, 3.939950254219038*^9, 
  3.939950584345255*^9, 3.9399776141291103`*^9},
 CellLabel->"Out[32]=",ExpressionUUID->"7d0e39ae-1717-49b9-ba4a-a599d67aee2f"]
}, Open  ]],

Cell[CellGroupData[{

Cell[BoxData[
 RowBox[{"amplphinorm", "=", 
  RowBox[{"FullSimplify", "[", 
   RowBox[{"amplphimax", "/", "amplphimax0"}], "]"}]}]], "Input",
 CellChangeTimes->{{3.93995026623567*^9, 3.939950294432917*^9}, {
  3.9399503791197643`*^9, 3.939950380805135*^9}},
 CellLabel->"In[33]:=",ExpressionUUID->"97c661ce-edb0-4fd6-80fb-2c76cc6cbd58"],

Cell[BoxData[
 FractionBox[
  RowBox[{
   SqrtBox[
    RowBox[{
     SuperscriptBox["sigma1", "2"], "+", 
     RowBox[{
      SuperscriptBox[
       RowBox[{"(", 
        RowBox[{
         RowBox[{"-", "1"}], "+", "mu"}], ")"}], "2"], " ", 
      SuperscriptBox["sigmat", "2"], " ", 
      SuperscriptBox["v", "2"]}]}]], " ", 
   RowBox[{"Cos", "[", "theta", "]"}]}], 
  SqrtBox[
   RowBox[{
    RowBox[{
     RowBox[{"(", 
      RowBox[{
       SuperscriptBox["sigma1", "2"], "+", 
       RowBox[{
        SuperscriptBox[
         RowBox[{"(", 
          RowBox[{
           RowBox[{"-", "1"}], "+", "mu"}], ")"}], "2"], " ", 
        SuperscriptBox["sigmat", "2"], " ", 
        SuperscriptBox["v", "2"]}]}], ")"}], " ", 
     SuperscriptBox[
      RowBox[{"Cos", "[", "theta", "]"}], "2"]}], "+", 
    RowBox[{
     SuperscriptBox["kappa", "2"], " ", 
     SuperscriptBox["sigma1", "2"], " ", 
     SuperscriptBox[
      RowBox[{"Sin", "[", "theta", "]"}], "2"]}]}]]]], "Output",
 CellChangeTimes->{{3.939950287195002*^9, 3.939950295059428*^9}, 
   3.939950449985919*^9, 3.93995059206404*^9, 3.939977614281849*^9},
 CellLabel->"Out[33]=",ExpressionUUID->"7ff083af-c5ae-41c0-9915-f534ef462804"]
}, Open  ]],

Cell[CellGroupData[{

Cell[BoxData[
 RowBox[{"TeXForm", "[", "amplphinorm", "]"}]], "Input",
 CellChangeTimes->{{3.939950452078936*^9, 3.939950459932549*^9}},
 CellLabel->"In[34]:=",ExpressionUUID->"50ed40c4-0e37-4753-9dbc-ae107030c226"],

Cell["\<\
\\frac{\\cos (\\theta ) \\sqrt{(\\mu -1)^2 \\text{sigmat}^2 \
v^2+\\text{sigma1}^2}}{\\sqrt{\\kappa
   ^2 \\text{sigma1}^2 \\sin ^2(\\theta )+\\cos ^2(\\theta ) \\left((\\mu \
-1)^2 \\text{sigmat}^2
   v^2+\\text{sigma1}^2\\right)}}\
\>", "Output",
 CellChangeTimes->{3.939950461100671*^9, 3.939950594640502*^9, 
  3.939977614358203*^9},
 CellLabel->
  "Out[34]//TeXForm=",ExpressionUUID->"e2bb827c-c59a-4219-b5c5-2afb78728706"]
}, Open  ]],

Cell[CellGroupData[{

Cell[BoxData[
 RowBox[{"amplphinormmu1", "=", 
  RowBox[{"Simplify", "[", 
   RowBox[{
    RowBox[{
     RowBox[{"amplphimax", "/", "amplphimax0"}], "/.", 
     RowBox[{"{", 
      RowBox[{"mu", "->", "1"}], "}"}]}], ",", 
    RowBox[{"Assumptions", "->", 
     RowBox[{"{", 
      RowBox[{"sigma1", ">", "0"}], "}"}]}]}], "]"}]}]], "Input",
 CellChangeTimes->{{3.9399503878096724`*^9, 3.939950419554215*^9}, {
  3.939953808145464*^9, 3.939953808812999*^9}},
 CellLabel->"In[35]:=",ExpressionUUID->"3a23de29-e672-4e6c-a4cd-70e1cc7d0075"],

Cell[BoxData[
 FractionBox[
  RowBox[{"Cos", "[", "theta", "]"}], 
  SqrtBox[
   RowBox[{
    SuperscriptBox[
     RowBox[{"Cos", "[", "theta", "]"}], "2"], "+", 
    RowBox[{
     SuperscriptBox["kappa", "2"], " ", 
     SuperscriptBox[
      RowBox[{"Sin", "[", "theta", "]"}], "2"]}]}]]]], "Output",
 CellChangeTimes->{{3.9399503965348377`*^9, 3.939950420179843*^9}, 
   3.939950597107636*^9, 3.9399538096154137`*^9, 3.939977614393215*^9},
 CellLabel->"Out[35]=",ExpressionUUID->"f87cbddd-412c-47c1-9121-f0ab92bf106e"]
}, Open  ]],

Cell[CellGroupData[{

Cell[BoxData[
 RowBox[{"TeXForm", "[", "%", "]"}]], "Input",
 CellChangeTimes->{{3.9399538116339607`*^9, 3.939953814939863*^9}},
 CellLabel->"In[36]:=",ExpressionUUID->"7f5f9989-efaa-4d43-a051-65df07b75fb3"],

Cell["\<\
\\frac{\\cos (\\theta )}{\\sqrt{\\kappa ^2 \\sin ^2(\\theta )+\\cos \
^2(\\theta )}}\
\>", "Output",
 CellChangeTimes->{3.9399538154346933`*^9, 3.939977614404784*^9},
 CellLabel->
  "Out[36]//TeXForm=",ExpressionUUID->"84c961fd-02db-4fc4-8a0e-72e78dd3916c"]
}, Open  ]],

Cell[CellGroupData[{

Cell[BoxData[
 RowBox[{"domegaamplphiphi", "=", 
  RowBox[{"Simplify", "[", 
   RowBox[{"D", "[", 
    RowBox[{"amplphiphi", ",", "omega"}], "]"}], "]"}]}]], "Input",
 CellChangeTimes->{{3.8886370702398767`*^9, 3.888637073505239*^9}},
 CellLabel->"In[37]:=",ExpressionUUID->"e974e135-7ae5-4c8d-bb72-88fb47fe98d8"],

Cell[BoxData[
 RowBox[{
  SuperscriptBox["\[ExponentialE]", 
   RowBox[{
    RowBox[{"-", 
     FractionBox["1", "2"]}], " ", 
    SuperscriptBox["omega", "2"], " ", 
    RowBox[{"(", 
     RowBox[{
      RowBox[{
       SuperscriptBox["sigmat", "2"], " ", 
       SuperscriptBox["u", "2"]}], "-", 
      RowBox[{"2", " ", 
       SuperscriptBox["sigmat", "2"], " ", "u", " ", "v", " ", 
       RowBox[{"Cos", "[", "theta", "]"}]}], "+", 
      RowBox[{
       RowBox[{"(", 
        RowBox[{
         SuperscriptBox["sigma1", "2"], "+", 
         RowBox[{
          SuperscriptBox["sigmat", "2"], " ", 
          SuperscriptBox["v", "2"]}]}], ")"}], " ", 
       SuperscriptBox[
        RowBox[{"Cos", "[", "theta", "]"}], "2"]}], "+", 
      RowBox[{
       SuperscriptBox["sigma2", "2"], " ", 
       SuperscriptBox[
        RowBox[{"Sin", "[", "theta", "]"}], "2"]}]}], ")"}]}]], " ", "omega", 
  " ", 
  SuperscriptBox["sigma1", "2"], " ", 
  SuperscriptBox[
   RowBox[{"Cos", "[", "theta", "]"}], "2"], " ", 
  RowBox[{"(", 
   RowBox[{
    RowBox[{"-", "2"}], "+", 
    RowBox[{
     SuperscriptBox["omega", "2"], " ", 
     SuperscriptBox["sigmat", "2"], " ", 
     SuperscriptBox["u", "2"]}], "-", 
    RowBox[{"2", " ", 
     SuperscriptBox["omega", "2"], " ", 
     SuperscriptBox["sigmat", "2"], " ", "u", " ", "v", " ", 
     RowBox[{"Cos", "[", "theta", "]"}]}], "+", 
    RowBox[{
     SuperscriptBox["omega", "2"], " ", 
     RowBox[{"(", 
      RowBox[{
       SuperscriptBox["sigma1", "2"], "+", 
       RowBox[{
        SuperscriptBox["sigmat", "2"], " ", 
        SuperscriptBox["v", "2"]}]}], ")"}], " ", 
     SuperscriptBox[
      RowBox[{"Cos", "[", "theta", "]"}], "2"]}], "+", 
    RowBox[{
     SuperscriptBox["omega", "2"], " ", 
     SuperscriptBox["sigma2", "2"], " ", 
     SuperscriptBox[
      RowBox[{"Sin", "[", "theta", "]"}], "2"]}]}], ")"}]}]], "Output",
 CellChangeTimes->{3.888637074206114*^9, 3.888999555070424*^9, 
  3.939950538486093*^9, 3.939950601764003*^9, 3.9399776145064297`*^9},
 CellLabel->"Out[37]=",ExpressionUUID->"4a5574b4-1aa6-44d5-a394-f9463c82588d"]
}, Open  ]],

Cell[CellGroupData[{

Cell[BoxData[
 RowBox[{"omegarootphiphi", "=", 
  RowBox[{
   RowBox[{"Solve", "[", 
    RowBox[{
     RowBox[{"domegaamplphiphi", "==", "0"}], ",", "omega"}], "]"}], "[", 
   RowBox[{"[", "3", "]"}], "]"}]}]], "Input",
 CellChangeTimes->{{3.8886370909063272`*^9, 3.888637097726407*^9}},
 CellLabel->"In[38]:=",ExpressionUUID->"f6e4a120-b115-40a3-a7aa-4a018f291dd7"],

Cell[BoxData[
 TemplateBox[{
  "Solve", "ifun", 
   "\"Inverse functions are being used by \
\\!\\(\\*RowBox[{\\\"Solve\\\"}]\\), so some solutions may not be found; use \
Reduce for complete solution information.\"", 2, 38, 2, 17469624238379750091, 
   "Local"},
  "MessageTemplate"]], "Message", "MSG",
 CellChangeTimes->{{3.888637094708682*^9, 3.8886370982352047`*^9}, 
   3.8889995551263103`*^9, 3.93995054022611*^9, 3.939950603633531*^9, 
   3.939977614542828*^9},
 CellLabel->
  "During evaluation of \
In[38]:=",ExpressionUUID->"3d8d6267-75d7-47e6-9b30-1f0d02ef773d"],

Cell[BoxData[
 RowBox[{"{", 
  RowBox[{"omega", "\[Rule]", 
   RowBox[{
    RowBox[{"(", 
     SqrtBox["2"], ")"}], "/", 
    RowBox[{"(", 
     RowBox[{"\[Sqrt]", 
      RowBox[{"(", 
       RowBox[{
        RowBox[{
         SuperscriptBox["sigmat", "2"], " ", 
         SuperscriptBox["u", "2"]}], "-", 
        RowBox[{"2", " ", 
         SuperscriptBox["sigmat", "2"], " ", "u", " ", "v", " ", 
         RowBox[{"Cos", "[", "theta", "]"}]}], "+", 
        RowBox[{
         SuperscriptBox["sigma1", "2"], " ", 
         SuperscriptBox[
          RowBox[{"Cos", "[", "theta", "]"}], "2"]}], "+", 
        RowBox[{
         SuperscriptBox["sigmat", "2"], " ", 
         SuperscriptBox["v", "2"], " ", 
         SuperscriptBox[
          RowBox[{"Cos", "[", "theta", "]"}], "2"]}], "+", 
        RowBox[{
         SuperscriptBox["sigma2", "2"], " ", 
         SuperscriptBox[
          RowBox[{"Sin", "[", "theta", "]"}], "2"]}]}], ")"}]}], ")"}]}]}], 
  "}"}]], "Output",
 CellChangeTimes->{{3.888637094718802*^9, 3.888637098243821*^9}, 
   3.888999555133082*^9, 3.9399505402295322`*^9, 3.939950603636733*^9, 
   3.9399776145485353`*^9},
 CellLabel->"Out[38]=",ExpressionUUID->"ede424da-2261-400c-b4c6-4169b0108bd0"]
}, Open  ]],

Cell[CellGroupData[{

Cell[BoxData[
 RowBox[{"omegalambdaphiphi", "=", 
  RowBox[{
   RowBox[{"lambda", " ", "omega"}], "/.", "omegarootphiphi"}]}]], "Input",
 CellChangeTimes->{{3.939950638896722*^9, 3.939950644904917*^9}},
 CellLabel->"In[39]:=",ExpressionUUID->"6bb4cd6e-493c-41ac-94de-5d80fe6e9e48"],

Cell[BoxData[
 RowBox[{
  RowBox[{"(", 
   RowBox[{
    SqrtBox["2"], " ", "lambda"}], ")"}], "/", 
  RowBox[{"(", 
   RowBox[{"\[Sqrt]", 
    RowBox[{"(", 
     RowBox[{
      RowBox[{
       SuperscriptBox["sigmat", "2"], " ", 
       SuperscriptBox["u", "2"]}], "-", 
      RowBox[{"2", " ", 
       SuperscriptBox["sigmat", "2"], " ", "u", " ", "v", " ", 
       RowBox[{"Cos", "[", "theta", "]"}]}], "+", 
      RowBox[{
       SuperscriptBox["sigma1", "2"], " ", 
       SuperscriptBox[
        RowBox[{"Cos", "[", "theta", "]"}], "2"]}], "+", 
      RowBox[{
       SuperscriptBox["sigmat", "2"], " ", 
       SuperscriptBox["v", "2"], " ", 
       SuperscriptBox[
        RowBox[{"Cos", "[", "theta", "]"}], "2"]}], "+", 
      RowBox[{
       SuperscriptBox["sigma2", "2"], " ", 
       SuperscriptBox[
        RowBox[{"Sin", "[", "theta", "]"}], "2"]}]}], ")"}]}], 
   ")"}]}]], "Output",
 CellChangeTimes->{3.939950645539597*^9, 3.9399776145581703`*^9},
 CellLabel->"Out[39]=",ExpressionUUID->"acbd12fe-b1ed-40b2-9189-e594b60e1e1e"]
}, Open  ]],

Cell[CellGroupData[{

Cell[BoxData[
 RowBox[{"duamplphiphi", "=", 
  RowBox[{"Simplify", "[", 
   RowBox[{"D", "[", 
    RowBox[{"amplphiphi", ",", "u"}], "]"}], "]"}]}]], "Input",
 CellChangeTimes->{{3.8886371107581587`*^9, 3.888637113995356*^9}},
 CellLabel->"In[40]:=",ExpressionUUID->"7ddff6fb-00e6-48e5-9cd2-4afdce4b5f61"],

Cell[BoxData[
 RowBox[{
  RowBox[{"-", 
   SuperscriptBox["\[ExponentialE]", 
    RowBox[{
     RowBox[{"-", 
      FractionBox["1", "2"]}], " ", 
     SuperscriptBox["omega", "2"], " ", 
     RowBox[{"(", 
      RowBox[{
       RowBox[{
        SuperscriptBox["sigmat", "2"], " ", 
        SuperscriptBox["u", "2"]}], "-", 
       RowBox[{"2", " ", 
        SuperscriptBox["sigmat", "2"], " ", "u", " ", "v", " ", 
        RowBox[{"Cos", "[", "theta", "]"}]}], "+", 
       RowBox[{
        RowBox[{"(", 
         RowBox[{
          SuperscriptBox["sigma1", "2"], "+", 
          RowBox[{
           SuperscriptBox["sigmat", "2"], " ", 
           SuperscriptBox["v", "2"]}]}], ")"}], " ", 
        SuperscriptBox[
         RowBox[{"Cos", "[", "theta", "]"}], "2"]}], "+", 
       RowBox[{
        SuperscriptBox["sigma2", "2"], " ", 
        SuperscriptBox[
         RowBox[{"Sin", "[", "theta", "]"}], "2"]}]}], ")"}]}]]}], " ", 
  SuperscriptBox["omega", "4"], " ", 
  SuperscriptBox["sigma1", "2"], " ", 
  SuperscriptBox["sigmat", "2"], " ", 
  SuperscriptBox[
   RowBox[{"Cos", "[", "theta", "]"}], "2"], " ", 
  RowBox[{"(", 
   RowBox[{
    RowBox[{"-", "u"}], "+", 
    RowBox[{"v", " ", 
     RowBox[{"Cos", "[", "theta", "]"}]}]}], ")"}]}]], "Output",
 CellChangeTimes->{3.888637114693598*^9, 3.888999555285288*^9, 
  3.939950662605781*^9, 3.9399776146275053`*^9},
 CellLabel->"Out[40]=",ExpressionUUID->"fa7c2320-e93e-4355-91ed-31968dcd0146"]
}, Open  ]],

Cell[CellGroupData[{

Cell[BoxData[
 RowBox[{"urootphiphi", "=", 
  RowBox[{
   RowBox[{"Solve", "[", 
    RowBox[{
     RowBox[{"duamplphiphi", "==", "0"}], ",", "u"}], "]"}], "[", 
   RowBox[{"[", "1", "]"}], "]"}]}]], "Input",
 CellChangeTimes->{{3.888637134033332*^9, 3.8886371371526337`*^9}},
 CellLabel->"In[41]:=",ExpressionUUID->"0efd6315-618d-4805-86a3-9b35075b2498"],

Cell[BoxData[
 RowBox[{"{", 
  RowBox[{"u", "\[Rule]", 
   RowBox[{"v", " ", 
    RowBox[{"Cos", "[", "theta", "]"}]}]}], "}"}]], "Output",
 CellChangeTimes->{3.888637137605084*^9, 3.888999555332017*^9, 
  3.939950666944861*^9, 3.93997761466665*^9},
 CellLabel->"Out[41]=",ExpressionUUID->"2f6150b6-4a49-4424-9e87-0a500fd22218"]
}, Open  ]],

Cell[CellGroupData[{

Cell[BoxData[
 RowBox[{"umuphiphi", "=", " ", 
  RowBox[{
   RowBox[{"mu", " ", "u"}], " ", "/.", "urootphiphi"}]}]], "Input",
 CellChangeTimes->{{3.939950683463731*^9, 3.939950686322311*^9}},
 CellLabel->"In[42]:=",ExpressionUUID->"f90303f2-3a50-45e0-83c2-385d7774cfd0"],

Cell[BoxData[
 RowBox[{"mu", " ", "v", " ", 
  RowBox[{"Cos", "[", "theta", "]"}]}]], "Output",
 CellChangeTimes->{3.939950686903713*^9, 3.939977614676895*^9},
 CellLabel->"Out[42]=",ExpressionUUID->"a935ff77-fd5d-4712-9a8e-60de55cbc996"]
}, Open  ]],

Cell[CellGroupData[{

Cell[BoxData[
 RowBox[{"Simplify", "[", 
  RowBox[{"omegalambdaphiphi", "/.", 
   RowBox[{"{", 
    RowBox[{"u", "->", "umuphiphi"}], "}"}]}], "]"}]], "Input",
 CellChangeTimes->{{3.939950745626348*^9, 3.939950770026143*^9}},
 CellLabel->"In[43]:=",ExpressionUUID->"dd98e245-c644-44d5-b94c-1da794e0b377"],

Cell[BoxData[
 FractionBox[
  RowBox[{
   SqrtBox["2"], " ", "lambda"}], 
  SqrtBox[
   RowBox[{
    RowBox[{
     RowBox[{"(", 
      RowBox[{
       SuperscriptBox["sigma1", "2"], "+", 
       RowBox[{
        SuperscriptBox[
         RowBox[{"(", 
          RowBox[{
           RowBox[{"-", "1"}], "+", "mu"}], ")"}], "2"], " ", 
        SuperscriptBox["sigmat", "2"], " ", 
        SuperscriptBox["v", "2"]}]}], ")"}], " ", 
     SuperscriptBox[
      RowBox[{"Cos", "[", "theta", "]"}], "2"]}], "+", 
    RowBox[{
     SuperscriptBox["sigma2", "2"], " ", 
     SuperscriptBox[
      RowBox[{"Sin", "[", "theta", "]"}], "2"]}]}]]]], "Output",
 CellChangeTimes->{{3.939950756686076*^9, 3.9399507705710077`*^9}, 
   3.9399508104405622`*^9, 3.939977614706464*^9},
 CellLabel->"Out[43]=",ExpressionUUID->"85e35bea-63ba-4349-8034-5db99726e174"]
}, Open  ]],

Cell[CellGroupData[{

Cell[BoxData[
 RowBox[{"TeXForm", "[", "%", "]"}]], "Input",
 CellChangeTimes->{{3.939950812443885*^9, 3.93995081618414*^9}},
 CellLabel->"In[44]:=",ExpressionUUID->"caa1b567-70a9-4827-aabf-b1d9b1f7600a"],

Cell["\<\
\\frac{\\sqrt{2} \\lambda }{\\sqrt{\\cos ^2(\\theta ) \\left((\\mu -1)^2 \
\\text{sigmat}^2
   v^2+\\text{sigma1}^2\\right)+\\text{sigma2}^2 \\sin ^2(\\theta )}}\
\>", "Output",
 CellChangeTimes->{3.939950817951993*^9, 3.93997761471626*^9},
 CellLabel->
  "Out[44]//TeXForm=",ExpressionUUID->"3f8e51fd-3858-44bb-b439-29d2bf1dc8cb"]
}, Open  ]],

Cell[CellGroupData[{

Cell[BoxData[
 RowBox[{"amplphiphimax", "=", 
  RowBox[{"-", 
   RowBox[{"Simplify", "[", 
    RowBox[{
     RowBox[{
      RowBox[{
       RowBox[{"amplphiphi", "/.", 
        RowBox[{"{", 
         RowBox[{"omega", "->", "omegalambdaphiphi"}], "}"}]}], "/.", 
       RowBox[{"{", 
        RowBox[{"u", "->", "umuphiphi"}], "}"}]}], "/.", 
      RowBox[{"{", 
       RowBox[{"sigma2", "->", 
        RowBox[{"kappa", " ", "sigma1"}]}], "}"}]}], ",", 
     RowBox[{"Assumptions", "->", 
      RowBox[{"{", 
       RowBox[{"sigma1", ">", "0"}], "}"}]}]}], "]"}]}]}]], "Input",
 CellChangeTimes->{{3.888637150387247*^9, 3.888637172320682*^9}, {
  3.9399508252091293`*^9, 3.939950874869156*^9}},
 CellLabel->"In[45]:=",ExpressionUUID->"88433f6f-d294-430d-bcd6-9df7793501b6"],

Cell[BoxData[
 FractionBox[
  RowBox[{"2", " ", 
   SuperscriptBox["\[ExponentialE]", 
    RowBox[{"-", 
     SuperscriptBox["lambda", "2"]}]], " ", 
   SuperscriptBox["lambda", "2"], " ", 
   SuperscriptBox["sigma1", "2"], " ", 
   SuperscriptBox[
    RowBox[{"Cos", "[", "theta", "]"}], "2"]}], 
  RowBox[{
   RowBox[{
    RowBox[{"(", 
     RowBox[{
      SuperscriptBox["sigma1", "2"], "+", 
      RowBox[{
       SuperscriptBox[
        RowBox[{"(", 
         RowBox[{
          RowBox[{"-", "1"}], "+", "mu"}], ")"}], "2"], " ", 
       SuperscriptBox["sigmat", "2"], " ", 
       SuperscriptBox["v", "2"]}]}], ")"}], " ", 
    SuperscriptBox[
     RowBox[{"Cos", "[", "theta", "]"}], "2"]}], "+", 
   RowBox[{
    SuperscriptBox["kappa", "2"], " ", 
    SuperscriptBox["sigma1", "2"], " ", 
    SuperscriptBox[
     RowBox[{"Sin", "[", "theta", "]"}], "2"]}]}]]], "Output",
 CellChangeTimes->{{3.88863716084587*^9, 3.888637172689035*^9}, 
   3.888999555456501*^9, 3.939950876025798*^9, 3.93997761478055*^9},
 CellLabel->"Out[45]=",ExpressionUUID->"3ed25b08-dfc3-4914-8638-e850fa30fc33"]
}, Open  ]],

Cell[CellGroupData[{

Cell[BoxData[
 RowBox[{"amplphiphimax0", "=", 
  RowBox[{"amplphiphimax", "/.", 
   RowBox[{"{", 
    RowBox[{"theta", "->", "0"}], "}"}]}]}]], "Input",
 CellChangeTimes->{{3.88863718419423*^9, 3.88863718688616*^9}},
 CellLabel->"In[46]:=",ExpressionUUID->"2a6852f4-572c-4517-a83f-4961791c7dbb"],

Cell[BoxData[
 FractionBox[
  RowBox[{"2", " ", 
   SuperscriptBox["\[ExponentialE]", 
    RowBox[{"-", 
     SuperscriptBox["lambda", "2"]}]], " ", 
   SuperscriptBox["lambda", "2"], " ", 
   SuperscriptBox["sigma1", "2"]}], 
  RowBox[{
   SuperscriptBox["sigma1", "2"], "+", 
   RowBox[{
    SuperscriptBox[
     RowBox[{"(", 
      RowBox[{
       RowBox[{"-", "1"}], "+", "mu"}], ")"}], "2"], " ", 
    SuperscriptBox["sigmat", "2"], " ", 
    SuperscriptBox["v", "2"]}]}]]], "Output",
 CellChangeTimes->{3.888637187464423*^9, 3.939950893577894*^9, 
  3.939977614795001*^9},
 CellLabel->"Out[46]=",ExpressionUUID->"edfb4ffe-586e-4ff7-b0da-aa6932cb9c0b"]
}, Open  ]],

Cell[CellGroupData[{

Cell[BoxData[
 RowBox[{"amplphiphinorm", "=", 
  RowBox[{"Simplify", "[", 
   RowBox[{"amplphiphimax", "/", "amplphiphimax0"}], "]"}]}]], "Input",
 CellChangeTimes->{{3.939950930322672*^9, 3.939950939133933*^9}, {
  3.939953396622946*^9, 3.939953397286607*^9}},
 CellLabel->"In[47]:=",ExpressionUUID->"8ec1961a-8fcb-4910-8a22-ac4332241707"],

Cell[BoxData[
 FractionBox[
  RowBox[{
   RowBox[{"(", 
    RowBox[{
     SuperscriptBox["sigma1", "2"], "+", 
     RowBox[{
      SuperscriptBox[
       RowBox[{"(", 
        RowBox[{
         RowBox[{"-", "1"}], "+", "mu"}], ")"}], "2"], " ", 
      SuperscriptBox["sigmat", "2"], " ", 
      SuperscriptBox["v", "2"]}]}], ")"}], " ", 
   SuperscriptBox[
    RowBox[{"Cos", "[", "theta", "]"}], "2"]}], 
  RowBox[{
   RowBox[{
    RowBox[{"(", 
     RowBox[{
      SuperscriptBox["sigma1", "2"], "+", 
      RowBox[{
       SuperscriptBox[
        RowBox[{"(", 
         RowBox[{
          RowBox[{"-", "1"}], "+", "mu"}], ")"}], "2"], " ", 
       SuperscriptBox["sigmat", "2"], " ", 
       SuperscriptBox["v", "2"]}]}], ")"}], " ", 
    SuperscriptBox[
     RowBox[{"Cos", "[", "theta", "]"}], "2"]}], "+", 
   RowBox[{
    SuperscriptBox["kappa", "2"], " ", 
    SuperscriptBox["sigma1", "2"], " ", 
    SuperscriptBox[
     RowBox[{"Sin", "[", "theta", "]"}], "2"]}]}]]], "Output",
 CellChangeTimes->{3.939950939840556*^9, 3.939953398293686*^9, 
  3.93997761483344*^9},
 CellLabel->"Out[47]=",ExpressionUUID->"4f1a2e07-f993-4655-8917-ac9e4dbd28d5"]
}, Open  ]],

Cell[CellGroupData[{

Cell[BoxData[
 RowBox[{"TeXForm", "[", "%", "]"}]], "Input",
 CellChangeTimes->{{3.9399509493517036`*^9, 3.9399509529726152`*^9}},
 CellLabel->"In[48]:=",ExpressionUUID->"16bba8d1-d52d-400a-8240-8625472c8f67"],

Cell["\<\
\\frac{\\cos ^2(\\theta ) \\left((\\mu -1)^2 \\text{sigmat}^2
   v^2+\\text{sigma1}^2\\right)}{\\kappa ^2 \\text{sigma1}^2 \\sin ^2(\\theta \
)+\\cos ^2(\\theta
   ) \\left((\\mu -1)^2 \\text{sigmat}^2 v^2+\\text{sigma1}^2\\right)}\
\>", "Output",
 CellChangeTimes->{3.939950954597233*^9, 3.939953400603404*^9, 
  3.939977614840948*^9},
 CellLabel->
  "Out[48]//TeXForm=",ExpressionUUID->"097321c9-2959-4544-bf69-a90bff56f4dc"]
}, Open  ]],

Cell[CellGroupData[{

Cell[BoxData[
 RowBox[{"amplphiphinormmu1", "=", 
  RowBox[{"Simplify", "[", 
   RowBox[{
    RowBox[{"amplphiphimax", "/", "amplphiphimax0"}], "/.", 
    RowBox[{"{", 
     RowBox[{"mu", "->", "1"}], "}"}]}], "]"}]}]], "Input",
 CellChangeTimes->{{3.93995098172646*^9, 3.939950994219973*^9}, {
  3.939951075410466*^9, 3.939951080643165*^9}},
 CellLabel->"In[49]:=",ExpressionUUID->"59bad562-495f-403e-b1c1-f1d2d2be054d"],

Cell[BoxData[
 FractionBox[
  SuperscriptBox[
   RowBox[{"Cos", "[", "theta", "]"}], "2"], 
  RowBox[{
   SuperscriptBox[
    RowBox[{"Cos", "[", "theta", "]"}], "2"], "+", 
   RowBox[{
    SuperscriptBox["kappa", "2"], " ", 
    SuperscriptBox[
     RowBox[{"Sin", "[", "theta", "]"}], "2"]}]}]]], "Output",
 CellChangeTimes->{
  3.939950997711586*^9, {3.939951076453939*^9, 3.93995108109617*^9}, 
   3.9399537818586473`*^9, 3.939977614877529*^9},
 CellLabel->"Out[49]=",ExpressionUUID->"e8a7a63a-a483-4d86-b344-118b2ed5a19c"]
}, Open  ]],

Cell[CellGroupData[{

Cell[BoxData[
 RowBox[{"TeXForm", "[", "%", "]"}]], "Input",
 CellChangeTimes->{{3.939953777392057*^9, 3.9399537884271173`*^9}},
 CellLabel->"In[50]:=",ExpressionUUID->"be4ef63c-20a9-4f40-ae20-4970d5a6620f"],

Cell["\<\
\\frac{\\cos ^2(\\theta )}{\\kappa ^2 \\sin ^2(\\theta )+\\cos ^2(\\theta )}\
\>", "Output",
 CellChangeTimes->{3.939953790409575*^9, 3.939977614885598*^9},
 CellLabel->
  "Out[50]//TeXForm=",ExpressionUUID->"03054dbd-6ce7-465d-8354-0ea8cb52fb25"]
}, Open  ]],

Cell[CellGroupData[{

Cell[BoxData[
 RowBox[{"TeXForm", "[", "%", "]"}]], "Input",
 CellChangeTimes->{{3.9399510870054092`*^9, 3.939951089934823*^9}},
 CellLabel->"In[51]:=",ExpressionUUID->"f402aa1e-eaa4-4f0e-9d7c-9f04086f242d"],

Cell["\<\
\\frac{\\cos ^2(\\theta )}{\\kappa ^2 \\sin ^2(\\theta )+\\cos ^2(\\theta )}\
\>", "Output",
 CellChangeTimes->{3.93995109098067*^9, 3.9399776149257727`*^9},
 CellLabel->
  "Out[51]//TeXForm=",ExpressionUUID->"06b94395-fbaa-44ad-8564-8617daa64d1b"]
}, Open  ]],

Cell[CellGroupData[{

Cell[BoxData[
 RowBox[{"complrfbase", " ", "=", " ", 
  RowBox[{"Simplify", "[", 
   RowBox[{"Sqrt", "[", 
    RowBox[{
     RowBox[{"rfresponsephi", "^", "2"}], " ", "+", " ", 
     RowBox[{"Cphi", " ", 
      RowBox[{"rfresponsephiphi", "^", "2"}]}]}], "]"}], "]"}]}]], "Input",
 CellChangeTimes->{{3.888649867980929*^9, 3.8886498685214033`*^9}, {
  3.888909237562326*^9, 3.888909241570155*^9}},
 CellLabel->"In[52]:=",ExpressionUUID->"cd74d623-4be7-425e-a619-8e5995b6600f"],

Cell[BoxData[
 RowBox[{"\[Sqrt]", 
  RowBox[{"(", 
   RowBox[{
    SuperscriptBox["\[ExponentialE]", 
     RowBox[{
      RowBox[{"-", 
       SuperscriptBox["omega", "2"]}], " ", 
      RowBox[{"(", 
       RowBox[{
        RowBox[{
         SuperscriptBox["sigmat", "2"], " ", 
         SuperscriptBox["u", "2"]}], "-", 
        RowBox[{"2", " ", 
         SuperscriptBox["sigmat", "2"], " ", "u", " ", "v", " ", 
         RowBox[{"Cos", "[", "theta", "]"}]}], "+", 
        RowBox[{
         RowBox[{"(", 
          RowBox[{
           SuperscriptBox["sigma1", "2"], "+", 
           RowBox[{
            SuperscriptBox["sigmat", "2"], " ", 
            SuperscriptBox["v", "2"]}]}], ")"}], " ", 
         SuperscriptBox[
          RowBox[{"Cos", "[", "theta", "]"}], "2"]}], "+", 
        RowBox[{
         SuperscriptBox["sigma2", "2"], " ", 
         SuperscriptBox[
          RowBox[{"Sin", "[", "theta", "]"}], "2"]}]}], ")"}]}]], " ", 
    SuperscriptBox["omega", "2"], " ", 
    SuperscriptBox["sigma1", "2"], " ", 
    SuperscriptBox[
     RowBox[{"Cos", "[", "theta", "]"}], "2"], " ", 
    RowBox[{"(", 
     RowBox[{
      SuperscriptBox[
       RowBox[{"Cos", "[", 
        RowBox[{"beta", "-", 
         RowBox[{"omega", " ", "t", " ", "u"}], "+", 
         RowBox[{"omega", " ", "x1", " ", 
          RowBox[{"Cos", "[", "theta", "]"}]}], "+", 
         RowBox[{"omega", " ", "x2", " ", 
          RowBox[{"Sin", "[", "theta", "]"}]}]}], "]"}], "2"], "+", 
      RowBox[{"Cphi", " ", 
       SuperscriptBox["omega", "2"], " ", 
       SuperscriptBox["sigma1", "2"], " ", 
       SuperscriptBox[
        RowBox[{"Cos", "[", "theta", "]"}], "2"], " ", 
       SuperscriptBox[
        RowBox[{"Sin", "[", 
         RowBox[{"beta", "-", 
          RowBox[{"omega", " ", "t", " ", "u"}], "+", 
          RowBox[{"omega", " ", "x1", " ", 
           RowBox[{"Cos", "[", "theta", "]"}]}], "+", 
          RowBox[{"omega", " ", "x2", " ", 
           RowBox[{"Sin", "[", "theta", "]"}]}]}], "]"}], "2"]}]}], ")"}]}], 
   ")"}]}]], "Output",
 CellChangeTimes->{{3.888649844859486*^9, 3.8886498695413303`*^9}, 
   3.888909242743104*^9, 3.888999556059248*^9, 3.9399515873243628`*^9, 
   3.9399776152448683`*^9},
 CellLabel->"Out[52]=",ExpressionUUID->"3ab72269-fba0-4e7b-a835-36f342356941"]
}, Open  ]],

Cell[CellGroupData[{

Cell[BoxData[
 RowBox[{"omegasel", "=", 
  RowBox[{"lambda", " ", 
   RowBox[{"Simplify", "[", 
    RowBox[{"Sqrt", "[", 
     RowBox[{
      RowBox[{"(", 
       RowBox[{"omega", "/.", "omegarootphi"}], ")"}], 
      RowBox[{"(", 
       RowBox[{"omega", "/.", "omegarootphiphi"}], ")"}]}], "]"}], 
    "]"}]}]}]], "Input",
 CellChangeTimes->{{3.888649981815551*^9, 3.8886500135703382`*^9}, {
  3.939951603457872*^9, 3.939951605232275*^9}},
 CellLabel->"In[53]:=",ExpressionUUID->"cf9360be-4e49-413c-bb2d-dac2cfe7408d"],

Cell[BoxData[
 RowBox[{
  SuperscriptBox["2", 
   RowBox[{"1", "/", "4"}]], " ", "lambda", " ", 
  SqrtBox[
   FractionBox["1", 
    RowBox[{
     RowBox[{
      SuperscriptBox["sigmat", "2"], " ", 
      SuperscriptBox["u", "2"]}], "-", 
     RowBox[{"2", " ", 
      SuperscriptBox["sigmat", "2"], " ", "u", " ", "v", " ", 
      RowBox[{"Cos", "[", "theta", "]"}]}], "+", 
     RowBox[{
      RowBox[{"(", 
       RowBox[{
        SuperscriptBox["sigma1", "2"], "+", 
        RowBox[{
         SuperscriptBox["sigmat", "2"], " ", 
         SuperscriptBox["v", "2"]}]}], ")"}], " ", 
      SuperscriptBox[
       RowBox[{"Cos", "[", "theta", "]"}], "2"]}], "+", 
     RowBox[{
      SuperscriptBox["sigma2", "2"], " ", 
      SuperscriptBox[
       RowBox[{"Sin", "[", "theta", "]"}], "2"]}]}]]]}]], "Output",
 CellChangeTimes->{{3.8886499849404173`*^9, 3.888650014204417*^9}, 
   3.8889092471843557`*^9, 3.8889995561347713`*^9, 3.939951608688765*^9, 
   3.939977615277911*^9},
 CellLabel->"Out[53]=",ExpressionUUID->"1a6fb8cf-dfdc-42ed-bbcb-5513b8ff3b51"]
}, Open  ]],

Cell[CellGroupData[{

Cell[BoxData[
 RowBox[{"complrfsel", "=", 
  RowBox[{"Simplify", "[", 
   RowBox[{
    RowBox[{
     RowBox[{
      RowBox[{"complrfbase", "/.", 
       RowBox[{"{", 
        RowBox[{"omega", "->", "omegasel"}], "}"}]}], "/.", 
      RowBox[{"{", 
       RowBox[{"u", "->", "umuphiphi"}], "}"}]}], "/.", 
     RowBox[{"{", 
      RowBox[{"sigma2", "->", 
       RowBox[{"kappa", " ", "sigma1"}]}], "}"}]}], ",", 
    RowBox[{"Assumptions", "->", 
     RowBox[{"{", 
      RowBox[{
       RowBox[{"sigma1", ">", "0"}], ",", 
       RowBox[{"theta", ">", 
        RowBox[{"-", "Pi"}]}], ",", 
       RowBox[{"theta", "<", "Pi"}], ",", 
       RowBox[{"kappa", ">", "0"}], ",", 
       RowBox[{"lambda", ">", "0"}]}], "}"}]}]}], "]"}]}]], "Input",
 CellChangeTimes->{{3.888897854024734*^9, 3.8888978587541237`*^9}, {
  3.9399516630973053`*^9, 3.9399516846633167`*^9}, {3.9399517693311872`*^9, 
  3.9399517774416313`*^9}},
 CellLabel->"In[54]:=",ExpressionUUID->"8ef33a43-9558-4dd4-a2b8-53565ab297b9"],

Cell[BoxData[
 RowBox[{
  SuperscriptBox["2", 
   RowBox[{"1", "/", "4"}]], " ", 
  SuperscriptBox["\[ExponentialE]", 
   RowBox[{"-", 
    FractionBox[
     SuperscriptBox["lambda", "2"], 
     SqrtBox["2"]]}]], " ", "lambda", " ", "sigma1", " ", 
  RowBox[{"Abs", "[", 
   RowBox[{"Cos", "[", "theta", "]"}], "]"}], " ", 
  RowBox[{"\[Sqrt]", 
   RowBox[{"(", 
    RowBox[{
     RowBox[{"(", 
      RowBox[{
       SuperscriptBox[
        RowBox[{"Cos", "[", 
         RowBox[{"beta", "-", 
          RowBox[{
           SuperscriptBox["2", 
            RowBox[{"3", "/", "4"}]], " ", "lambda", " ", 
           RowBox[{"(", 
            RowBox[{
             RowBox[{"mu", " ", "t", " ", "v"}], "-", "x1"}], ")"}], " ", 
           RowBox[{"Cos", "[", "theta", "]"}], " ", 
           RowBox[{"\[Sqrt]", 
            RowBox[{"(", 
             RowBox[{"-", 
              RowBox[{"(", 
               RowBox[{"1", "/", 
                RowBox[{"(", 
                 RowBox[{
                  RowBox[{"-", 
                   RowBox[{"(", 
                    RowBox[{
                    RowBox[{"(", 
                    RowBox[{"1", "+", 
                    SuperscriptBox["kappa", "2"]}], ")"}], " ", 
                    SuperscriptBox["sigma1", "2"]}], ")"}]}], "-", 
                  RowBox[{
                   SuperscriptBox[
                    RowBox[{"(", 
                    RowBox[{
                    RowBox[{"-", "1"}], "+", "mu"}], ")"}], "2"], " ", 
                   SuperscriptBox["sigmat", "2"], " ", 
                   SuperscriptBox["v", "2"]}], "+", 
                  RowBox[{
                   RowBox[{"(", 
                    RowBox[{
                    RowBox[{
                    RowBox[{"(", 
                    RowBox[{
                    RowBox[{"-", "1"}], "+", 
                    SuperscriptBox["kappa", "2"]}], ")"}], " ", 
                    SuperscriptBox["sigma1", "2"]}], "-", 
                    RowBox[{
                    SuperscriptBox[
                    RowBox[{"(", 
                    RowBox[{
                    RowBox[{"-", "1"}], "+", "mu"}], ")"}], "2"], " ", 
                    SuperscriptBox["sigmat", "2"], " ", 
                    SuperscriptBox["v", "2"]}]}], ")"}], " ", 
                   RowBox[{"Cos", "[", 
                    RowBox[{"2", " ", "theta"}], "]"}]}]}], ")"}]}], ")"}]}], 
             ")"}]}]}], "+", 
          RowBox[{
           SuperscriptBox["2", 
            RowBox[{"1", "/", "4"}]], " ", "lambda", " ", "x2", " ", 
           RowBox[{"Sin", "[", "theta", "]"}], " ", 
           SqrtBox[
            FractionBox["1", 
             RowBox[{
              RowBox[{
               RowBox[{"(", 
                RowBox[{
                 SuperscriptBox["sigma1", "2"], "+", 
                 RowBox[{
                  SuperscriptBox[
                   RowBox[{"(", 
                    RowBox[{
                    RowBox[{"-", "1"}], "+", "mu"}], ")"}], "2"], " ", 
                  SuperscriptBox["sigmat", "2"], " ", 
                  SuperscriptBox["v", "2"]}]}], ")"}], " ", 
               SuperscriptBox[
                RowBox[{"Cos", "[", "theta", "]"}], "2"]}], "+", 
              RowBox[{
               SuperscriptBox["kappa", "2"], " ", 
               SuperscriptBox["sigma1", "2"], " ", 
               SuperscriptBox[
                RowBox[{"Sin", "[", "theta", "]"}], "2"]}]}]]]}]}], "]"}], 
        "2"], "+", 
       RowBox[{
        RowBox[{"(", 
         RowBox[{
          SqrtBox["2"], " ", "Cphi", " ", 
          SuperscriptBox["lambda", "2"], " ", 
          SuperscriptBox["sigma1", "2"], " ", 
          SuperscriptBox[
           RowBox[{"Cos", "[", "theta", "]"}], "2"], " ", 
          SuperscriptBox[
           RowBox[{"Sin", "[", 
            RowBox[{"beta", "-", 
             RowBox[{
              SuperscriptBox["2", 
               RowBox[{"3", "/", "4"}]], " ", "lambda", " ", 
              RowBox[{"(", 
               RowBox[{
                RowBox[{"mu", " ", "t", " ", "v"}], "-", "x1"}], ")"}], " ", 
              RowBox[{"Cos", "[", "theta", "]"}], " ", 
              RowBox[{"\[Sqrt]", 
               RowBox[{"(", 
                RowBox[{"-", 
                 RowBox[{"(", 
                  RowBox[{"1", "/", 
                   RowBox[{"(", 
                    RowBox[{
                    RowBox[{"-", 
                    RowBox[{"(", 
                    RowBox[{
                    RowBox[{"(", 
                    RowBox[{"1", "+", 
                    SuperscriptBox["kappa", "2"]}], ")"}], " ", 
                    SuperscriptBox["sigma1", "2"]}], ")"}]}], "-", 
                    RowBox[{
                    SuperscriptBox[
                    RowBox[{"(", 
                    RowBox[{
                    RowBox[{"-", "1"}], "+", "mu"}], ")"}], "2"], " ", 
                    SuperscriptBox["sigmat", "2"], " ", 
                    SuperscriptBox["v", "2"]}], "+", 
                    RowBox[{
                    RowBox[{"(", 
                    RowBox[{
                    RowBox[{
                    RowBox[{"(", 
                    RowBox[{
                    RowBox[{"-", "1"}], "+", 
                    SuperscriptBox["kappa", "2"]}], ")"}], " ", 
                    SuperscriptBox["sigma1", "2"]}], "-", 
                    RowBox[{
                    SuperscriptBox[
                    RowBox[{"(", 
                    RowBox[{
                    RowBox[{"-", "1"}], "+", "mu"}], ")"}], "2"], " ", 
                    SuperscriptBox["sigmat", "2"], " ", 
                    SuperscriptBox["v", "2"]}]}], ")"}], " ", 
                    RowBox[{"Cos", "[", 
                    RowBox[{"2", " ", "theta"}], "]"}]}]}], ")"}]}], ")"}]}], 
                ")"}]}]}], "+", 
             RowBox[{
              SuperscriptBox["2", 
               RowBox[{"1", "/", "4"}]], " ", "lambda", " ", "x2", " ", 
              RowBox[{"Sin", "[", "theta", "]"}], " ", 
              SqrtBox[
               FractionBox["1", 
                RowBox[{
                 RowBox[{
                  RowBox[{"(", 
                   RowBox[{
                    SuperscriptBox["sigma1", "2"], "+", 
                    RowBox[{
                    SuperscriptBox[
                    RowBox[{"(", 
                    RowBox[{
                    RowBox[{"-", "1"}], "+", "mu"}], ")"}], "2"], " ", 
                    SuperscriptBox["sigmat", "2"], " ", 
                    SuperscriptBox["v", "2"]}]}], ")"}], " ", 
                  SuperscriptBox[
                   RowBox[{"Cos", "[", "theta", "]"}], "2"]}], "+", 
                 RowBox[{
                  SuperscriptBox["kappa", "2"], " ", 
                  SuperscriptBox["sigma1", "2"], " ", 
                  SuperscriptBox[
                   RowBox[{"Sin", "[", "theta", "]"}], "2"]}]}]]]}]}], "]"}], 
           "2"]}], ")"}], "/", 
        RowBox[{"(", 
         RowBox[{
          RowBox[{
           RowBox[{"(", 
            RowBox[{
             SuperscriptBox["sigma1", "2"], "+", 
             RowBox[{
              SuperscriptBox[
               RowBox[{"(", 
                RowBox[{
                 RowBox[{"-", "1"}], "+", "mu"}], ")"}], "2"], " ", 
              SuperscriptBox["sigmat", "2"], " ", 
              SuperscriptBox["v", "2"]}]}], ")"}], " ", 
           SuperscriptBox[
            RowBox[{"Cos", "[", "theta", "]"}], "2"]}], "+", 
          RowBox[{
           SuperscriptBox["kappa", "2"], " ", 
           SuperscriptBox["sigma1", "2"], " ", 
           SuperscriptBox[
            RowBox[{"Sin", "[", "theta", "]"}], "2"]}]}], ")"}]}]}], ")"}], 
     "/", 
     RowBox[{"(", 
      RowBox[{
       RowBox[{
        RowBox[{"(", 
         RowBox[{
          SuperscriptBox["sigma1", "2"], "+", 
          RowBox[{
           SuperscriptBox[
            RowBox[{"(", 
             RowBox[{
              RowBox[{"-", "1"}], "+", "mu"}], ")"}], "2"], " ", 
           SuperscriptBox["sigmat", "2"], " ", 
           SuperscriptBox["v", "2"]}]}], ")"}], " ", 
        SuperscriptBox[
         RowBox[{"Cos", "[", "theta", "]"}], "2"]}], "+", 
       RowBox[{
        SuperscriptBox["kappa", "2"], " ", 
        SuperscriptBox["sigma1", "2"], " ", 
        SuperscriptBox[
         RowBox[{"Sin", "[", "theta", "]"}], "2"]}]}], ")"}]}], 
    ")"}]}]}]], "Output",
 CellChangeTimes->{
  3.88889786749479*^9, 3.888898400867505*^9, 3.888909261677391*^9, 
   3.8889995681265182`*^9, 3.9399516767742567`*^9, {3.939951765870051*^9, 
   3.939951788528482*^9}, 3.939977626280878*^9},
 CellLabel->"Out[54]=",ExpressionUUID->"e45f3eb8-01d0-4844-a75e-34515d2ba376"]
}, Open  ]],

Cell[CellGroupData[{

Cell[BoxData[
 RowBox[{"Simplify", "[", 
  RowBox[{
   RowBox[{
    RowBox[{
     RowBox[{
      RowBox[{
       RowBox[{"complrfbase", "/.", 
        RowBox[{"{", 
         RowBox[{"omega", "->", "omegasel"}], "}"}]}], "/.", 
       RowBox[{"{", 
        RowBox[{"u", "->", "umuphiphi"}], "}"}]}], "/.", 
      RowBox[{"{", 
       RowBox[{"sigma2", "->", 
        RowBox[{"kappa", " ", "sigma1"}]}], "}"}]}], "/.", 
     RowBox[{"{", 
      RowBox[{"theta", "->", "0"}], "}"}]}], "/.", 
    RowBox[{"{", 
     RowBox[{"Cphi", "->", 
      RowBox[{"1", "/", 
       RowBox[{"Sqrt", "[", "2", "]"}]}]}], "}"}]}], ",", 
   RowBox[{"Assumptions", "->", 
    RowBox[{"{", 
     RowBox[{
      RowBox[{"sigma1", ">", "0"}], ",", 
      RowBox[{"sigmat", ">", "0"}], ",", 
      RowBox[{"theta", ">", 
       RowBox[{"-", "Pi"}]}], ",", 
      RowBox[{"theta", "<", "Pi"}], ",", 
      RowBox[{"kappa", ">", "0"}]}], "}"}]}]}], "]"}]], "Input",
 CellChangeTimes->{{3.8888983344720716`*^9, 3.888898374637619*^9}, {
  3.888999196899496*^9, 3.888999198561737*^9}, {3.9399517207469807`*^9, 
  3.9399517247987547`*^9}, {3.939951851239808*^9, 3.939951855250163*^9}},
 CellLabel->"In[55]:=",ExpressionUUID->"5a923de9-3a89-4e31-9071-55b52be3de1b"],

Cell[BoxData[
 RowBox[{
  SuperscriptBox["2", 
   RowBox[{"1", "/", "4"}]], " ", "sigma1", " ", 
  RowBox[{"\[Sqrt]", 
   RowBox[{"(", 
    RowBox[{
     RowBox[{"(", 
      RowBox[{
       SuperscriptBox["\[ExponentialE]", 
        RowBox[{
         RowBox[{"-", 
          SqrtBox["2"]}], " ", 
         SuperscriptBox["lambda", "2"]}]], " ", 
       SuperscriptBox["lambda", "2"], " ", 
       RowBox[{"(", 
        RowBox[{
         SuperscriptBox[
          RowBox[{"Cos", "[", 
           RowBox[{"beta", "+", 
            RowBox[{
             SuperscriptBox["2", 
              RowBox[{"1", "/", "4"}]], " ", "lambda", " ", 
             SqrtBox[
              FractionBox["1", 
               RowBox[{
                SuperscriptBox["sigma1", "2"], "+", 
                RowBox[{
                 SuperscriptBox[
                  RowBox[{"(", 
                   RowBox[{
                    RowBox[{"-", "1"}], "+", "mu"}], ")"}], "2"], " ", 
                 SuperscriptBox["sigmat", "2"], " ", 
                 SuperscriptBox["v", "2"]}]}]]], " ", 
             RowBox[{"(", 
              RowBox[{
               RowBox[{
                RowBox[{"-", "mu"}], " ", "t", " ", "v"}], "+", "x1"}], 
              ")"}]}]}], "]"}], "2"], "+", 
         FractionBox[
          RowBox[{
           SuperscriptBox["lambda", "2"], " ", 
           SuperscriptBox["sigma1", "2"], " ", 
           SuperscriptBox[
            RowBox[{"Sin", "[", 
             RowBox[{"beta", "+", 
              RowBox[{
               SuperscriptBox["2", 
                RowBox[{"1", "/", "4"}]], " ", "lambda", " ", 
               SqrtBox[
                FractionBox["1", 
                 RowBox[{
                  SuperscriptBox["sigma1", "2"], "+", 
                  RowBox[{
                   SuperscriptBox[
                    RowBox[{"(", 
                    RowBox[{
                    RowBox[{"-", "1"}], "+", "mu"}], ")"}], "2"], " ", 
                   SuperscriptBox["sigmat", "2"], " ", 
                   SuperscriptBox["v", "2"]}]}]]], " ", 
               RowBox[{"(", 
                RowBox[{
                 RowBox[{
                  RowBox[{"-", "mu"}], " ", "t", " ", "v"}], "+", "x1"}], 
                ")"}]}]}], "]"}], "2"]}], 
          RowBox[{
           SuperscriptBox["sigma1", "2"], "+", 
           RowBox[{
            SuperscriptBox[
             RowBox[{"(", 
              RowBox[{
               RowBox[{"-", "1"}], "+", "mu"}], ")"}], "2"], " ", 
            SuperscriptBox["sigmat", "2"], " ", 
            SuperscriptBox["v", "2"]}]}]]}], ")"}]}], ")"}], "/", 
     RowBox[{"(", 
      RowBox[{
       SuperscriptBox["sigma1", "2"], "+", 
       RowBox[{
        SuperscriptBox[
         RowBox[{"(", 
          RowBox[{
           RowBox[{"-", "1"}], "+", "mu"}], ")"}], "2"], " ", 
        SuperscriptBox["sigmat", "2"], " ", 
        SuperscriptBox["v", "2"]}]}], ")"}]}], ")"}]}]}]], "Output",
 CellChangeTimes->{{3.888898343475363*^9, 3.888898375442894*^9}, 
   3.888909270002563*^9, 3.888999568173012*^9, 3.939951803230734*^9, 
   3.939951856677704*^9, 3.939977627018506*^9},
 CellLabel->"Out[55]=",ExpressionUUID->"a078214d-76d4-4e4f-9d91-109cd8aefb43"]
}, Open  ]],

Cell[CellGroupData[{

Cell[BoxData[
 RowBox[{"complrfsel", "=", 
  RowBox[{"Simplify", "[", 
   RowBox[{
    RowBox[{
     RowBox[{
      RowBox[{
       RowBox[{"complrfbase", "/.", 
        RowBox[{"{", 
         RowBox[{"omega", "->", "omegasel"}], "}"}]}], "/.", 
       RowBox[{"{", 
        RowBox[{"u", "->", "umuphiphi"}], "}"}]}], "/.", 
      RowBox[{"{", 
       RowBox[{"sigma2", "->", 
        RowBox[{"kappa", " ", "sigma1"}]}], "}"}]}], "/.", 
     RowBox[{"{", 
      RowBox[{"Cphi", "->", 
       RowBox[{"1", "/", 
        RowBox[{"Sqrt", "[", "2", "]"}]}]}], "}"}]}], ",", 
    RowBox[{"Assumptions", "->", 
     RowBox[{"{", 
      RowBox[{
       RowBox[{"sigma1", ">", "0"}], ",", 
       RowBox[{"theta", ">", 
        RowBox[{"-", "Pi"}]}], ",", 
       RowBox[{"theta", "<", "Pi"}], ",", 
       RowBox[{"kappa", ">", "0"}]}], "}"}]}]}], "]"}]}]], "Input",
 CellChangeTimes->{{3.888650033541291*^9, 3.888650148168593*^9}, {
  3.888650204267085*^9, 3.8886502066168213`*^9}, {3.888650291816669*^9, 
  3.8886503386126213`*^9}, {3.8886505127711077`*^9, 3.888650514033698*^9}, {
  3.8888979430310707`*^9, 3.8888979569151897`*^9}, {3.9399517495529118`*^9, 
  3.93995175196873*^9}},
 CellLabel->"In[56]:=",ExpressionUUID->"81c98d16-ae6a-42cd-a744-dc0d0c1c3d6c"],

Cell[BoxData[
 RowBox[{
  SuperscriptBox["2", 
   RowBox[{"1", "/", "4"}]], " ", "sigma1", " ", 
  RowBox[{"Abs", "[", 
   RowBox[{"Cos", "[", "theta", "]"}], "]"}], " ", 
  RowBox[{"\[Sqrt]", 
   RowBox[{"(", 
    RowBox[{
     RowBox[{"(", 
      RowBox[{
       SuperscriptBox["\[ExponentialE]", 
        RowBox[{
         RowBox[{"-", 
          SqrtBox["2"]}], " ", 
         SuperscriptBox["lambda", "2"]}]], " ", 
       SuperscriptBox["lambda", "2"], " ", 
       RowBox[{"(", 
        RowBox[{
         SuperscriptBox[
          RowBox[{"Cos", "[", 
           RowBox[{"beta", "-", 
            RowBox[{
             SuperscriptBox["2", 
              RowBox[{"3", "/", "4"}]], " ", "lambda", " ", 
             RowBox[{"(", 
              RowBox[{
               RowBox[{"mu", " ", "t", " ", "v"}], "-", "x1"}], ")"}], " ", 
             RowBox[{"Cos", "[", "theta", "]"}], " ", 
             RowBox[{"\[Sqrt]", 
              RowBox[{"(", 
               RowBox[{"-", 
                RowBox[{"(", 
                 RowBox[{"1", "/", 
                  RowBox[{"(", 
                   RowBox[{
                    RowBox[{"-", 
                    RowBox[{"(", 
                    RowBox[{
                    RowBox[{"(", 
                    RowBox[{"1", "+", 
                    SuperscriptBox["kappa", "2"]}], ")"}], " ", 
                    SuperscriptBox["sigma1", "2"]}], ")"}]}], "-", 
                    RowBox[{
                    SuperscriptBox[
                    RowBox[{"(", 
                    RowBox[{
                    RowBox[{"-", "1"}], "+", "mu"}], ")"}], "2"], " ", 
                    SuperscriptBox["sigmat", "2"], " ", 
                    SuperscriptBox["v", "2"]}], "+", 
                    RowBox[{
                    RowBox[{"(", 
                    RowBox[{
                    RowBox[{
                    RowBox[{"(", 
                    RowBox[{
                    RowBox[{"-", "1"}], "+", 
                    SuperscriptBox["kappa", "2"]}], ")"}], " ", 
                    SuperscriptBox["sigma1", "2"]}], "-", 
                    RowBox[{
                    SuperscriptBox[
                    RowBox[{"(", 
                    RowBox[{
                    RowBox[{"-", "1"}], "+", "mu"}], ")"}], "2"], " ", 
                    SuperscriptBox["sigmat", "2"], " ", 
                    SuperscriptBox["v", "2"]}]}], ")"}], " ", 
                    RowBox[{"Cos", "[", 
                    RowBox[{"2", " ", "theta"}], "]"}]}]}], ")"}]}], ")"}]}], 
               ")"}]}]}], "+", 
            RowBox[{
             SuperscriptBox["2", 
              RowBox[{"1", "/", "4"}]], " ", "lambda", " ", "x2", " ", 
             RowBox[{"Sin", "[", "theta", "]"}], " ", 
             SqrtBox[
              FractionBox["1", 
               RowBox[{
                RowBox[{
                 RowBox[{"(", 
                  RowBox[{
                   SuperscriptBox["sigma1", "2"], "+", 
                   RowBox[{
                    SuperscriptBox[
                    RowBox[{"(", 
                    RowBox[{
                    RowBox[{"-", "1"}], "+", "mu"}], ")"}], "2"], " ", 
                    SuperscriptBox["sigmat", "2"], " ", 
                    SuperscriptBox["v", "2"]}]}], ")"}], " ", 
                 SuperscriptBox[
                  RowBox[{"Cos", "[", "theta", "]"}], "2"]}], "+", 
                RowBox[{
                 SuperscriptBox["kappa", "2"], " ", 
                 SuperscriptBox["sigma1", "2"], " ", 
                 SuperscriptBox[
                  RowBox[{"Sin", "[", "theta", "]"}], "2"]}]}]]]}]}], "]"}], 
          "2"], "+", 
         RowBox[{
          RowBox[{"(", 
           RowBox[{
            SuperscriptBox["lambda", "2"], " ", 
            SuperscriptBox["sigma1", "2"], " ", 
            SuperscriptBox[
             RowBox[{"Cos", "[", "theta", "]"}], "2"], " ", 
            SuperscriptBox[
             RowBox[{"Sin", "[", 
              RowBox[{"beta", "-", 
               RowBox[{
                SuperscriptBox["2", 
                 RowBox[{"3", "/", "4"}]], " ", "lambda", " ", 
                RowBox[{"(", 
                 RowBox[{
                  RowBox[{"mu", " ", "t", " ", "v"}], "-", "x1"}], ")"}], " ", 
                RowBox[{"Cos", "[", "theta", "]"}], " ", 
                RowBox[{"\[Sqrt]", 
                 RowBox[{"(", 
                  RowBox[{"-", 
                   RowBox[{"(", 
                    RowBox[{"1", "/", 
                    RowBox[{"(", 
                    RowBox[{
                    RowBox[{"-", 
                    RowBox[{"(", 
                    RowBox[{
                    RowBox[{"(", 
                    RowBox[{"1", "+", 
                    SuperscriptBox["kappa", "2"]}], ")"}], " ", 
                    SuperscriptBox["sigma1", "2"]}], ")"}]}], "-", 
                    RowBox[{
                    SuperscriptBox[
                    RowBox[{"(", 
                    RowBox[{
                    RowBox[{"-", "1"}], "+", "mu"}], ")"}], "2"], " ", 
                    SuperscriptBox["sigmat", "2"], " ", 
                    SuperscriptBox["v", "2"]}], "+", 
                    RowBox[{
                    RowBox[{"(", 
                    RowBox[{
                    RowBox[{
                    RowBox[{"(", 
                    RowBox[{
                    RowBox[{"-", "1"}], "+", 
                    SuperscriptBox["kappa", "2"]}], ")"}], " ", 
                    SuperscriptBox["sigma1", "2"]}], "-", 
                    RowBox[{
                    SuperscriptBox[
                    RowBox[{"(", 
                    RowBox[{
                    RowBox[{"-", "1"}], "+", "mu"}], ")"}], "2"], " ", 
                    SuperscriptBox["sigmat", "2"], " ", 
                    SuperscriptBox["v", "2"]}]}], ")"}], " ", 
                    RowBox[{"Cos", "[", 
                    RowBox[{"2", " ", "theta"}], "]"}]}]}], ")"}]}], ")"}]}], 
                  ")"}]}]}], "+", 
               RowBox[{
                SuperscriptBox["2", 
                 RowBox[{"1", "/", "4"}]], " ", "lambda", " ", "x2", " ", 
                RowBox[{"Sin", "[", "theta", "]"}], " ", 
                SqrtBox[
                 FractionBox["1", 
                  RowBox[{
                   RowBox[{
                    RowBox[{"(", 
                    RowBox[{
                    SuperscriptBox["sigma1", "2"], "+", 
                    RowBox[{
                    SuperscriptBox[
                    RowBox[{"(", 
                    RowBox[{
                    RowBox[{"-", "1"}], "+", "mu"}], ")"}], "2"], " ", 
                    SuperscriptBox["sigmat", "2"], " ", 
                    SuperscriptBox["v", "2"]}]}], ")"}], " ", 
                    SuperscriptBox[
                    RowBox[{"Cos", "[", "theta", "]"}], "2"]}], "+", 
                   RowBox[{
                    SuperscriptBox["kappa", "2"], " ", 
                    SuperscriptBox["sigma1", "2"], " ", 
                    SuperscriptBox[
                    RowBox[{"Sin", "[", "theta", "]"}], "2"]}]}]]]}]}], "]"}],
              "2"]}], ")"}], "/", 
          RowBox[{"(", 
           RowBox[{
            RowBox[{
             RowBox[{"(", 
              RowBox[{
               SuperscriptBox["sigma1", "2"], "+", 
               RowBox[{
                SuperscriptBox[
                 RowBox[{"(", 
                  RowBox[{
                   RowBox[{"-", "1"}], "+", "mu"}], ")"}], "2"], " ", 
                SuperscriptBox["sigmat", "2"], " ", 
                SuperscriptBox["v", "2"]}]}], ")"}], " ", 
             SuperscriptBox[
              RowBox[{"Cos", "[", "theta", "]"}], "2"]}], "+", 
            RowBox[{
             SuperscriptBox["kappa", "2"], " ", 
             SuperscriptBox["sigma1", "2"], " ", 
             SuperscriptBox[
              RowBox[{"Sin", "[", "theta", "]"}], "2"]}]}], ")"}]}]}], 
        ")"}]}], ")"}], "/", 
     RowBox[{"(", 
      RowBox[{
       RowBox[{
        RowBox[{"(", 
         RowBox[{
          SuperscriptBox["sigma1", "2"], "+", 
          RowBox[{
           SuperscriptBox[
            RowBox[{"(", 
             RowBox[{
              RowBox[{"-", "1"}], "+", "mu"}], ")"}], "2"], " ", 
           SuperscriptBox["sigmat", "2"], " ", 
           SuperscriptBox["v", "2"]}]}], ")"}], " ", 
        SuperscriptBox[
         RowBox[{"Cos", "[", "theta", "]"}], "2"]}], "+", 
       RowBox[{
        SuperscriptBox["kappa", "2"], " ", 
        SuperscriptBox["sigma1", "2"], " ", 
        SuperscriptBox[
         RowBox[{"Sin", "[", "theta", "]"}], "2"]}]}], ")"}]}], 
    ")"}]}]}]], "Output",
 CellChangeTimes->{
  3.8886503409197474`*^9, 3.888650514475292*^9, {3.8888979485877542`*^9, 
   3.888897958585349*^9}, 3.888898405817733*^9, 3.888909278815131*^9, 
   3.8889995719338913`*^9, 3.939951889752384*^9, 3.9399776357978277`*^9},
 CellLabel->"Out[56]=",ExpressionUUID->"fb11b30f-65a6-4ba5-a7c9-a32174879c95"]
}, Open  ]],

Cell[CellGroupData[{

Cell[BoxData[
 RowBox[{"TeXForm", "[", "%", "]"}]], "Input",
 CellChangeTimes->{{3.888999207421673*^9, 3.8889992113645353`*^9}},
 CellLabel->"In[57]:=",ExpressionUUID->"ad0488de-d29f-4a8d-abc7-4e6e6514fb84"],

Cell["\<\
\\sqrt[4]{2} \\text{sigma1} | \\cos (\\theta )|  \\sqrt{\\frac{e^{-\\sqrt{2} \
\\lambda ^2} \\lambda
   ^2 \\left(\\frac{\\lambda ^2 \\text{sigma1}^2 \\cos ^2(\\theta ) \\sin \
^2\\left(\\beta -2^{3/4}
   \\lambda  \\cos (\\theta ) (\\mu  t v-\\text{x1}) \\sqrt{-\\frac{1}{\\cos \
(2 \\theta )
   \\left(\\left(\\kappa ^2-1\\right) \\text{sigma1}^2-(\\mu -1)^2 \
\\text{sigmat}^2
   v^2\\right)-\\left(\\left(\\kappa ^2+1\\right) \
\\text{sigma1}^2\\right)-(\\mu -1)^2
   \\text{sigmat}^2 v^2}}+\\sqrt[4]{2} \\lambda  \\text{x2} \\sin (\\theta )
   \\sqrt{\\frac{1}{\\kappa ^2 \\text{sigma1}^2 \\sin ^2(\\theta )+\\cos \
^2(\\theta ) \\left((\\mu
   -1)^2 \\text{sigmat}^2 v^2+\\text{sigma1}^2\\right)}}\\right)}{\\kappa ^2 \
\\text{sigma1}^2
   \\sin ^2(\\theta )+\\cos ^2(\\theta ) \\left((\\mu -1)^2 \\text{sigmat}^2
   v^2+\\text{sigma1}^2\\right)}+\\cos ^2\\left(\\beta -2^{3/4} \\lambda  \
\\cos (\\theta ) (\\mu 
   t v-\\text{x1}) \\sqrt{-\\frac{1}{\\cos (2 \\theta ) \\left(\\left(\\kappa \
^2-1\\right)
   \\text{sigma1}^2-(\\mu -1)^2 \\text{sigmat}^2 \
v^2\\right)-\\left(\\left(\\kappa ^2+1\\right)
   \\text{sigma1}^2\\right)-(\\mu -1)^2 \\text{sigmat}^2 v^2}}+\\sqrt[4]{2} \
\\lambda  \\text{x2}
   \\sin (\\theta ) \\sqrt{\\frac{1}{\\kappa ^2 \\text{sigma1}^2 \\sin \
^2(\\theta )+\\cos
   ^2(\\theta ) \\left((\\mu -1)^2 \\text{sigmat}^2
   v^2+\\text{sigma1}^2\\right)}}\\right)\\right)}{\\kappa ^2 \
\\text{sigma1}^2 \\sin ^2(\\theta
   )+\\cos ^2(\\theta ) \\left((\\mu -1)^2 \\text{sigmat}^2 \
v^2+\\text{sigma1}^2\\right)}}\
\>", "Output",
 CellChangeTimes->{3.888999572012342*^9, 3.939951900104032*^9, 
  3.939977635894561*^9},
 CellLabel->
  "Out[57]//TeXForm=",ExpressionUUID->"775f608d-9b4c-4d22-8be1-a5c71ad1e2db"]
}, Open  ]],

Cell[CellGroupData[{

Cell[BoxData[
 RowBox[{"quasimax", "=", 
  RowBox[{"Simplify", "[", 
   RowBox[{
    RowBox[{"complrfsel", "/.", 
     RowBox[{"{", 
      RowBox[{
       RowBox[{"x1", "->", "0"}], ",", 
       RowBox[{"x2", "->", "0"}], ",", 
       RowBox[{"t", "->", "0"}], ",", 
       RowBox[{"beta", "->", "0"}]}], "}"}]}], ",", 
    RowBox[{"Assumptions", "->", 
     RowBox[{"{", 
      RowBox[{"lambda", ">", "0"}], "}"}]}]}], "]"}]}]], "Input",
 CellChangeTimes->{{3.888650541965992*^9, 3.888650611513693*^9}, {
  3.939951928416767*^9, 3.939951956174157*^9}},
 CellLabel->"In[58]:=",ExpressionUUID->"46a47b47-83f4-4856-a4cf-32d60d879f1f"],

Cell[BoxData[
 RowBox[{
  SuperscriptBox["2", 
   RowBox[{"1", "/", "4"}]], " ", 
  SuperscriptBox["\[ExponentialE]", 
   RowBox[{"-", 
    FractionBox[
     SuperscriptBox["lambda", "2"], 
     SqrtBox["2"]]}]], " ", "lambda", " ", "sigma1", " ", 
  RowBox[{"Abs", "[", 
   RowBox[{"Cos", "[", "theta", "]"}], "]"}], " ", 
  SqrtBox[
   FractionBox["1", 
    RowBox[{
     RowBox[{
      RowBox[{"(", 
       RowBox[{
        SuperscriptBox["sigma1", "2"], "+", 
        RowBox[{
         SuperscriptBox[
          RowBox[{"(", 
           RowBox[{
            RowBox[{"-", "1"}], "+", "mu"}], ")"}], "2"], " ", 
         SuperscriptBox["sigmat", "2"], " ", 
         SuperscriptBox["v", "2"]}]}], ")"}], " ", 
      SuperscriptBox[
       RowBox[{"Cos", "[", "theta", "]"}], "2"]}], "+", 
     RowBox[{
      SuperscriptBox["kappa", "2"], " ", 
      SuperscriptBox["sigma1", "2"], " ", 
      SuperscriptBox[
       RowBox[{"Sin", "[", "theta", "]"}], "2"]}]}]]]}]], "Output",
 CellChangeTimes->{{3.8886505630713577`*^9, 3.888650611969788*^9}, 
   3.888650656225231*^9, 3.888909283914329*^9, {3.93995191434424*^9, 
   3.939951958224123*^9}, 3.939977636074584*^9},
 CellLabel->"Out[58]=",ExpressionUUID->"d9696af6-c36b-4451-9f02-6a5328b968aa"]
}, Open  ]],

Cell[CellGroupData[{

Cell[BoxData[
 RowBox[{"complrfsel1", "=", 
  RowBox[{"Simplify", "[", 
   RowBox[{"complrfsel", "/.", 
    RowBox[{"{", 
     RowBox[{
      RowBox[{"Cos", "[", 
       RowBox[{"beta", "-", 
        RowBox[{
         SuperscriptBox["2", 
          RowBox[{"3", "/", "4"}]], " ", "lambda", " ", 
         RowBox[{"(", 
          RowBox[{
           RowBox[{"mu", " ", "t", " ", "v"}], "-", "x1"}], ")"}], " ", 
         RowBox[{"Cos", "[", "theta", "]"}], " ", 
         RowBox[{"\[Sqrt]", 
          RowBox[{"(", 
           RowBox[{"-", 
            RowBox[{"(", 
             RowBox[{"1", "/", 
              RowBox[{"(", 
               RowBox[{
                RowBox[{"-", 
                 RowBox[{"(", 
                  RowBox[{
                   RowBox[{"(", 
                    RowBox[{"1", "+", 
                    SuperscriptBox["kappa", "2"]}], ")"}], " ", 
                   SuperscriptBox["sigma1", "2"]}], ")"}]}], "-", 
                RowBox[{
                 SuperscriptBox[
                  RowBox[{"(", 
                   RowBox[{
                    RowBox[{"-", "1"}], "+", "mu"}], ")"}], "2"], " ", 
                 SuperscriptBox["sigmat", "2"], " ", 
                 SuperscriptBox["v", "2"]}], "+", 
                RowBox[{
                 RowBox[{"(", 
                  RowBox[{
                   RowBox[{
                    RowBox[{"(", 
                    RowBox[{
                    RowBox[{"-", "1"}], "+", 
                    SuperscriptBox["kappa", "2"]}], ")"}], " ", 
                    SuperscriptBox["sigma1", "2"]}], "-", 
                   RowBox[{
                    SuperscriptBox[
                    RowBox[{"(", 
                    RowBox[{
                    RowBox[{"-", "1"}], "+", "mu"}], ")"}], "2"], " ", 
                    SuperscriptBox["sigmat", "2"], " ", 
                    SuperscriptBox["v", "2"]}]}], ")"}], " ", 
                 RowBox[{"Cos", "[", 
                  RowBox[{"2", " ", "theta"}], "]"}]}]}], ")"}]}], ")"}]}], 
           ")"}]}]}], "+", 
        RowBox[{
         SuperscriptBox["2", 
          RowBox[{"1", "/", "4"}]], " ", "lambda", " ", "x2", " ", 
         RowBox[{"Sin", "[", "theta", "]"}], " ", 
         SqrtBox[
          FractionBox["1", 
           RowBox[{
            RowBox[{
             RowBox[{"(", 
              RowBox[{
               SuperscriptBox["sigma1", "2"], "+", 
               RowBox[{
                SuperscriptBox[
                 RowBox[{"(", 
                  RowBox[{
                   RowBox[{"-", "1"}], "+", "mu"}], ")"}], "2"], " ", 
                SuperscriptBox["sigmat", "2"], " ", 
                SuperscriptBox["v", "2"]}]}], ")"}], " ", 
             SuperscriptBox[
              RowBox[{"Cos", "[", "theta", "]"}], "2"]}], "+", 
            RowBox[{
             SuperscriptBox["kappa", "2"], " ", 
             SuperscriptBox["sigma1", "2"], " ", 
             SuperscriptBox[
              RowBox[{"Sin", "[", "theta", "]"}], "2"]}]}]]]}]}], "]"}], "->",
       "0"}], "}"}]}], "]"}]}]], "Input",
 CellChangeTimes->{{3.888897751005583*^9, 3.888897773559533*^9}, {
   3.888898466244903*^9, 3.8888984682547283`*^9}, {3.9399520200463552`*^9, 
   3.9399520245149527`*^9}, 3.939952118329874*^9},
 CellLabel->"In[59]:=",ExpressionUUID->"d5ae95ae-fa4a-44fb-af43-850829da8cc0"],

Cell[BoxData[
 RowBox[{
  SuperscriptBox["2", 
   RowBox[{"1", "/", "4"}]], " ", "sigma1", " ", 
  RowBox[{"Abs", "[", 
   RowBox[{"Cos", "[", "theta", "]"}], "]"}], " ", 
  RowBox[{"\[Sqrt]", 
   RowBox[{"(", 
    RowBox[{
     RowBox[{"(", 
      RowBox[{
       SuperscriptBox["\[ExponentialE]", 
        RowBox[{
         RowBox[{"-", 
          SqrtBox["2"]}], " ", 
         SuperscriptBox["lambda", "2"]}]], " ", 
       SuperscriptBox["lambda", "4"], " ", 
       SuperscriptBox["sigma1", "2"], " ", 
       SuperscriptBox[
        RowBox[{"Cos", "[", "theta", "]"}], "2"], " ", 
       SuperscriptBox[
        RowBox[{"Sin", "[", 
         RowBox[{"beta", "-", 
          RowBox[{
           SuperscriptBox["2", 
            RowBox[{"3", "/", "4"}]], " ", "lambda", " ", 
           RowBox[{"(", 
            RowBox[{
             RowBox[{"mu", " ", "t", " ", "v"}], "-", "x1"}], ")"}], " ", 
           RowBox[{"Cos", "[", "theta", "]"}], " ", 
           RowBox[{"\[Sqrt]", 
            RowBox[{"(", 
             RowBox[{"-", 
              RowBox[{"(", 
               RowBox[{"1", "/", 
                RowBox[{"(", 
                 RowBox[{
                  RowBox[{"-", 
                   RowBox[{"(", 
                    RowBox[{
                    RowBox[{"(", 
                    RowBox[{"1", "+", 
                    SuperscriptBox["kappa", "2"]}], ")"}], " ", 
                    SuperscriptBox["sigma1", "2"]}], ")"}]}], "-", 
                  RowBox[{
                   SuperscriptBox[
                    RowBox[{"(", 
                    RowBox[{
                    RowBox[{"-", "1"}], "+", "mu"}], ")"}], "2"], " ", 
                   SuperscriptBox["sigmat", "2"], " ", 
                   SuperscriptBox["v", "2"]}], "+", 
                  RowBox[{
                   RowBox[{"(", 
                    RowBox[{
                    RowBox[{
                    RowBox[{"(", 
                    RowBox[{
                    RowBox[{"-", "1"}], "+", 
                    SuperscriptBox["kappa", "2"]}], ")"}], " ", 
                    SuperscriptBox["sigma1", "2"]}], "-", 
                    RowBox[{
                    SuperscriptBox[
                    RowBox[{"(", 
                    RowBox[{
                    RowBox[{"-", "1"}], "+", "mu"}], ")"}], "2"], " ", 
                    SuperscriptBox["sigmat", "2"], " ", 
                    SuperscriptBox["v", "2"]}]}], ")"}], " ", 
                   RowBox[{"Cos", "[", 
                    RowBox[{"2", " ", "theta"}], "]"}]}]}], ")"}]}], ")"}]}], 
             ")"}]}]}], "+", 
          RowBox[{
           SuperscriptBox["2", 
            RowBox[{"1", "/", "4"}]], " ", "lambda", " ", "x2", " ", 
           RowBox[{"Sin", "[", "theta", "]"}], " ", 
           SqrtBox[
            FractionBox["1", 
             RowBox[{
              RowBox[{
               RowBox[{"(", 
                RowBox[{
                 SuperscriptBox["sigma1", "2"], "+", 
                 RowBox[{
                  SuperscriptBox[
                   RowBox[{"(", 
                    RowBox[{
                    RowBox[{"-", "1"}], "+", "mu"}], ")"}], "2"], " ", 
                  SuperscriptBox["sigmat", "2"], " ", 
                  SuperscriptBox["v", "2"]}]}], ")"}], " ", 
               SuperscriptBox[
                RowBox[{"Cos", "[", "theta", "]"}], "2"]}], "+", 
              RowBox[{
               SuperscriptBox["kappa", "2"], " ", 
               SuperscriptBox["sigma1", "2"], " ", 
               SuperscriptBox[
                RowBox[{"Sin", "[", "theta", "]"}], "2"]}]}]]]}]}], "]"}], 
        "2"]}], ")"}], "/", 
     SuperscriptBox[
      RowBox[{"(", 
       RowBox[{
        RowBox[{
         RowBox[{"(", 
          RowBox[{
           SuperscriptBox["sigma1", "2"], "+", 
           RowBox[{
            SuperscriptBox[
             RowBox[{"(", 
              RowBox[{
               RowBox[{"-", "1"}], "+", "mu"}], ")"}], "2"], " ", 
            SuperscriptBox["sigmat", "2"], " ", 
            SuperscriptBox["v", "2"]}]}], ")"}], " ", 
         SuperscriptBox[
          RowBox[{"Cos", "[", "theta", "]"}], "2"]}], "+", 
        RowBox[{
         SuperscriptBox["kappa", "2"], " ", 
         SuperscriptBox["sigma1", "2"], " ", 
         SuperscriptBox[
          RowBox[{"Sin", "[", "theta", "]"}], "2"]}]}], ")"}], "2"]}], 
    ")"}]}]}]], "Output",
 CellChangeTimes->{3.8888977743660517`*^9, 3.888898468800846*^9, 
  3.888909290574951*^9, 3.939952120253429*^9, 3.9399776366847363`*^9},
 CellLabel->"Out[59]=",ExpressionUUID->"47fa95b8-654f-418a-8039-1ee6f0cbf895"]
}, Open  ]],

Cell[CellGroupData[{

Cell[BoxData[
 RowBox[{"complrfsel2", "=", 
  RowBox[{"Simplify", "[", 
   RowBox[{"complrfsel", "/.", 
    RowBox[{"{", 
     RowBox[{
      RowBox[{"Cos", "[", 
       RowBox[{"beta", "-", 
        RowBox[{
         SuperscriptBox["2", 
          RowBox[{"3", "/", "4"}]], " ", "lambda", " ", 
         RowBox[{"(", 
          RowBox[{
           RowBox[{"mu", " ", "t", " ", "v"}], "-", "x1"}], ")"}], " ", 
         RowBox[{"Cos", "[", "theta", "]"}], " ", 
         RowBox[{"\[Sqrt]", 
          RowBox[{"(", 
           RowBox[{"-", 
            RowBox[{"(", 
             RowBox[{"1", "/", 
              RowBox[{"(", 
               RowBox[{
                RowBox[{"-", 
                 RowBox[{"(", 
                  RowBox[{
                   RowBox[{"(", 
                    RowBox[{"1", "+", 
                    SuperscriptBox["kappa", "2"]}], ")"}], " ", 
                   SuperscriptBox["sigma1", "2"]}], ")"}]}], "-", 
                RowBox[{
                 SuperscriptBox[
                  RowBox[{"(", 
                   RowBox[{
                    RowBox[{"-", "1"}], "+", "mu"}], ")"}], "2"], " ", 
                 SuperscriptBox["sigmat", "2"], " ", 
                 SuperscriptBox["v", "2"]}], "+", 
                RowBox[{
                 RowBox[{"(", 
                  RowBox[{
                   RowBox[{
                    RowBox[{"(", 
                    RowBox[{
                    RowBox[{"-", "1"}], "+", 
                    SuperscriptBox["kappa", "2"]}], ")"}], " ", 
                    SuperscriptBox["sigma1", "2"]}], "-", 
                   RowBox[{
                    SuperscriptBox[
                    RowBox[{"(", 
                    RowBox[{
                    RowBox[{"-", "1"}], "+", "mu"}], ")"}], "2"], " ", 
                    SuperscriptBox["sigmat", "2"], " ", 
                    SuperscriptBox["v", "2"]}]}], ")"}], " ", 
                 RowBox[{"Cos", "[", 
                  RowBox[{"2", " ", "theta"}], "]"}]}]}], ")"}]}], ")"}]}], 
           ")"}]}]}], "+", 
        RowBox[{
         SuperscriptBox["2", 
          RowBox[{"1", "/", "4"}]], " ", "lambda", " ", "x2", " ", 
         RowBox[{"Sin", "[", "theta", "]"}], " ", 
         SqrtBox[
          FractionBox["1", 
           RowBox[{
            RowBox[{
             RowBox[{"(", 
              RowBox[{
               SuperscriptBox["sigma1", "2"], "+", 
               RowBox[{
                SuperscriptBox[
                 RowBox[{"(", 
                  RowBox[{
                   RowBox[{"-", "1"}], "+", "mu"}], ")"}], "2"], " ", 
                SuperscriptBox["sigmat", "2"], " ", 
                SuperscriptBox["v", "2"]}]}], ")"}], " ", 
             SuperscriptBox[
              RowBox[{"Cos", "[", "theta", "]"}], "2"]}], "+", 
            RowBox[{
             SuperscriptBox["kappa", "2"], " ", 
             SuperscriptBox["sigma1", "2"], " ", 
             SuperscriptBox[
              RowBox[{"Sin", "[", "theta", "]"}], "2"]}]}]]]}]}], "]"}], "->",
       "1"}], "}"}]}], "]"}]}]], "Input",
 CellChangeTimes->{{3.939952150950927*^9, 3.939952156536765*^9}},
 CellLabel->"In[60]:=",ExpressionUUID->"f7a71090-7924-4465-8e2e-0508340cda4a"],

Cell[BoxData[
 RowBox[{
  SuperscriptBox["2", 
   RowBox[{"1", "/", "4"}]], " ", "sigma1", " ", 
  RowBox[{"Abs", "[", 
   RowBox[{"Cos", "[", "theta", "]"}], "]"}], " ", 
  RowBox[{"\[Sqrt]", 
   RowBox[{"(", 
    RowBox[{
     RowBox[{"(", 
      RowBox[{
       SuperscriptBox["\[ExponentialE]", 
        RowBox[{
         RowBox[{"-", 
          SqrtBox["2"]}], " ", 
         SuperscriptBox["lambda", "2"]}]], " ", 
       SuperscriptBox["lambda", "2"], " ", 
       RowBox[{"(", 
        RowBox[{
         RowBox[{
          SuperscriptBox["kappa", "2"], " ", 
          SuperscriptBox["sigma1", "2"], " ", 
          SuperscriptBox[
           RowBox[{"Sin", "[", "theta", "]"}], "2"]}], "+", 
         RowBox[{
          SuperscriptBox[
           RowBox[{"Cos", "[", "theta", "]"}], "2"], " ", 
          RowBox[{"(", 
           RowBox[{
            SuperscriptBox["sigma1", "2"], "+", 
            RowBox[{
             SuperscriptBox[
              RowBox[{"(", 
               RowBox[{
                RowBox[{"-", "1"}], "+", "mu"}], ")"}], "2"], " ", 
             SuperscriptBox["sigmat", "2"], " ", 
             SuperscriptBox["v", "2"]}], "+", 
            RowBox[{
             SuperscriptBox["lambda", "2"], " ", 
             SuperscriptBox["sigma1", "2"], " ", 
             SuperscriptBox[
              RowBox[{"Sin", "[", 
               RowBox[{"beta", "-", 
                RowBox[{
                 SuperscriptBox["2", 
                  RowBox[{"3", "/", "4"}]], " ", "lambda", " ", 
                 RowBox[{"(", 
                  RowBox[{
                   RowBox[{"mu", " ", "t", " ", "v"}], "-", "x1"}], ")"}], 
                 " ", 
                 RowBox[{"Cos", "[", "theta", "]"}], " ", 
                 RowBox[{"\[Sqrt]", 
                  RowBox[{"(", 
                   RowBox[{"-", 
                    RowBox[{"(", 
                    RowBox[{"1", "/", 
                    RowBox[{"(", 
                    RowBox[{
                    RowBox[{"-", 
                    RowBox[{"(", 
                    RowBox[{
                    RowBox[{"(", 
                    RowBox[{"1", "+", 
                    SuperscriptBox["kappa", "2"]}], ")"}], " ", 
                    SuperscriptBox["sigma1", "2"]}], ")"}]}], "-", 
                    RowBox[{
                    SuperscriptBox[
                    RowBox[{"(", 
                    RowBox[{
                    RowBox[{"-", "1"}], "+", "mu"}], ")"}], "2"], " ", 
                    SuperscriptBox["sigmat", "2"], " ", 
                    SuperscriptBox["v", "2"]}], "+", 
                    RowBox[{
                    RowBox[{"(", 
                    RowBox[{
                    RowBox[{
                    RowBox[{"(", 
                    RowBox[{
                    RowBox[{"-", "1"}], "+", 
                    SuperscriptBox["kappa", "2"]}], ")"}], " ", 
                    SuperscriptBox["sigma1", "2"]}], "-", 
                    RowBox[{
                    SuperscriptBox[
                    RowBox[{"(", 
                    RowBox[{
                    RowBox[{"-", "1"}], "+", "mu"}], ")"}], "2"], " ", 
                    SuperscriptBox["sigmat", "2"], " ", 
                    SuperscriptBox["v", "2"]}]}], ")"}], " ", 
                    RowBox[{"Cos", "[", 
                    RowBox[{"2", " ", "theta"}], "]"}]}]}], ")"}]}], ")"}]}], 
                   ")"}]}]}], "+", 
                RowBox[{
                 SuperscriptBox["2", 
                  RowBox[{"1", "/", "4"}]], " ", "lambda", " ", "x2", " ", 
                 RowBox[{"Sin", "[", "theta", "]"}], " ", 
                 SqrtBox[
                  FractionBox["1", 
                   RowBox[{
                    RowBox[{
                    RowBox[{"(", 
                    RowBox[{
                    SuperscriptBox["sigma1", "2"], "+", 
                    RowBox[{
                    SuperscriptBox[
                    RowBox[{"(", 
                    RowBox[{
                    RowBox[{"-", "1"}], "+", "mu"}], ")"}], "2"], " ", 
                    SuperscriptBox["sigmat", "2"], " ", 
                    SuperscriptBox["v", "2"]}]}], ")"}], " ", 
                    SuperscriptBox[
                    RowBox[{"Cos", "[", "theta", "]"}], "2"]}], "+", 
                    RowBox[{
                    SuperscriptBox["kappa", "2"], " ", 
                    SuperscriptBox["sigma1", "2"], " ", 
                    SuperscriptBox[
                    RowBox[{"Sin", "[", "theta", "]"}], "2"]}]}]]]}]}], "]"}],
               "2"]}]}], ")"}]}]}], ")"}]}], ")"}], "/", 
     SuperscriptBox[
      RowBox[{"(", 
       RowBox[{
        RowBox[{
         RowBox[{"(", 
          RowBox[{
           SuperscriptBox["sigma1", "2"], "+", 
           RowBox[{
            SuperscriptBox[
             RowBox[{"(", 
              RowBox[{
               RowBox[{"-", "1"}], "+", "mu"}], ")"}], "2"], " ", 
            SuperscriptBox["sigmat", "2"], " ", 
            SuperscriptBox["v", "2"]}]}], ")"}], " ", 
         SuperscriptBox[
          RowBox[{"Cos", "[", "theta", "]"}], "2"]}], "+", 
        RowBox[{
         SuperscriptBox["kappa", "2"], " ", 
         SuperscriptBox["sigma1", "2"], " ", 
         SuperscriptBox[
          RowBox[{"Sin", "[", "theta", "]"}], "2"]}]}], ")"}], "2"]}], 
    ")"}]}]}]], "Output",
 CellChangeTimes->{3.939952158794298*^9, 3.939977638649876*^9},
 CellLabel->"Out[60]=",ExpressionUUID->"98289d71-9c4d-4c4f-a3d0-401e784356a4"]
}, Open  ]],

Cell[CellGroupData[{

Cell[BoxData[
 RowBox[{"quasimax", "=", 
  RowBox[{"Simplify", "[", 
   RowBox[{
    RowBox[{"Sqrt", "[", 
     RowBox[{"complrfsel1", " ", "complrfsel2"}], "]"}], ",", 
    RowBox[{"Assumptions", "->", 
     RowBox[{"{", 
      RowBox[{
       RowBox[{"kappa", ">", "0"}], ",", 
       RowBox[{"lambda", ">", "0"}], ",", 
       RowBox[{"Real", "[", "theta", "]"}]}], "}"}]}]}], "]"}]}]], "Input",
 CellChangeTimes->{{3.8888984830133657`*^9, 3.888898553326092*^9}, {
  3.939952168038086*^9, 3.9399521728367*^9}},
 CellLabel->"In[61]:=",ExpressionUUID->"c8c2e77f-b385-4bc5-8cda-dfd6c3acfb46"],

Cell[BoxData[
 RowBox[{
  SuperscriptBox["2", 
   RowBox[{"1", "/", "4"}]], " ", 
  RowBox[{"Abs", "[", 
   RowBox[{"Cos", "[", "theta", "]"}], "]"}], " ", 
  RowBox[{"\[Sqrt]", 
   RowBox[{"(", 
    RowBox[{
     SuperscriptBox["\[ExponentialE]", 
      RowBox[{
       RowBox[{"-", 
        SqrtBox["2"]}], " ", 
       SuperscriptBox["lambda", "2"]}]], " ", 
     SuperscriptBox["lambda", "3"], " ", 
     SuperscriptBox["sigma1", "2"], " ", 
     RowBox[{"\[Sqrt]", 
      RowBox[{"(", 
       RowBox[{
        RowBox[{"(", 
         RowBox[{
          SuperscriptBox["sigma1", "2"], " ", 
          SuperscriptBox[
           RowBox[{"Cos", "[", "theta", "]"}], "2"], " ", 
          SuperscriptBox[
           RowBox[{"Sin", "[", 
            RowBox[{"beta", "-", 
             RowBox[{
              SuperscriptBox["2", 
               RowBox[{"3", "/", "4"}]], " ", "lambda", " ", 
              RowBox[{"(", 
               RowBox[{
                RowBox[{"mu", " ", "t", " ", "v"}], "-", "x1"}], ")"}], " ", 
              RowBox[{"Cos", "[", "theta", "]"}], " ", 
              RowBox[{"\[Sqrt]", 
               RowBox[{"(", 
                RowBox[{"-", 
                 RowBox[{"(", 
                  RowBox[{"1", "/", 
                   RowBox[{"(", 
                    RowBox[{
                    RowBox[{"-", 
                    RowBox[{"(", 
                    RowBox[{
                    RowBox[{"(", 
                    RowBox[{"1", "+", 
                    SuperscriptBox["kappa", "2"]}], ")"}], " ", 
                    SuperscriptBox["sigma1", "2"]}], ")"}]}], "-", 
                    RowBox[{
                    SuperscriptBox[
                    RowBox[{"(", 
                    RowBox[{
                    RowBox[{"-", "1"}], "+", "mu"}], ")"}], "2"], " ", 
                    SuperscriptBox["sigmat", "2"], " ", 
                    SuperscriptBox["v", "2"]}], "+", 
                    RowBox[{
                    RowBox[{"(", 
                    RowBox[{
                    RowBox[{
                    RowBox[{"(", 
                    RowBox[{
                    RowBox[{"-", "1"}], "+", 
                    SuperscriptBox["kappa", "2"]}], ")"}], " ", 
                    SuperscriptBox["sigma1", "2"]}], "-", 
                    RowBox[{
                    SuperscriptBox[
                    RowBox[{"(", 
                    RowBox[{
                    RowBox[{"-", "1"}], "+", "mu"}], ")"}], "2"], " ", 
                    SuperscriptBox["sigmat", "2"], " ", 
                    SuperscriptBox["v", "2"]}]}], ")"}], " ", 
                    RowBox[{"Cos", "[", 
                    RowBox[{"2", " ", "theta"}], "]"}]}]}], ")"}]}], ")"}]}], 
                ")"}]}]}], "+", 
             RowBox[{
              SuperscriptBox["2", 
               RowBox[{"1", "/", "4"}]], " ", "lambda", " ", "x2", " ", 
              RowBox[{"Sin", "[", "theta", "]"}], " ", 
              SqrtBox[
               FractionBox["1", 
                RowBox[{
                 RowBox[{
                  RowBox[{"(", 
                   RowBox[{
                    SuperscriptBox["sigma1", "2"], "+", 
                    RowBox[{
                    SuperscriptBox[
                    RowBox[{"(", 
                    RowBox[{
                    RowBox[{"-", "1"}], "+", "mu"}], ")"}], "2"], " ", 
                    SuperscriptBox["sigmat", "2"], " ", 
                    SuperscriptBox["v", "2"]}]}], ")"}], " ", 
                  SuperscriptBox[
                   RowBox[{"Cos", "[", "theta", "]"}], "2"]}], "+", 
                 RowBox[{
                  SuperscriptBox["kappa", "2"], " ", 
                  SuperscriptBox["sigma1", "2"], " ", 
                  SuperscriptBox[
                   RowBox[{"Sin", "[", "theta", "]"}], "2"]}]}]]]}]}], "]"}], 
           "2"]}], ")"}], "/", 
        SuperscriptBox[
         RowBox[{"(", 
          RowBox[{
           RowBox[{
            RowBox[{"(", 
             RowBox[{
              SuperscriptBox["sigma1", "2"], "+", 
              RowBox[{
               SuperscriptBox[
                RowBox[{"(", 
                 RowBox[{
                  RowBox[{"-", "1"}], "+", "mu"}], ")"}], "2"], " ", 
               SuperscriptBox["sigmat", "2"], " ", 
               SuperscriptBox["v", "2"]}]}], ")"}], " ", 
            SuperscriptBox[
             RowBox[{"Cos", "[", "theta", "]"}], "2"]}], "+", 
           RowBox[{
            SuperscriptBox["kappa", "2"], " ", 
            SuperscriptBox["sigma1", "2"], " ", 
            SuperscriptBox[
             RowBox[{"Sin", "[", "theta", "]"}], "2"]}]}], ")"}], "2"]}], 
       ")"}]}], " ", 
     RowBox[{"\[Sqrt]", 
      RowBox[{"(", 
       RowBox[{
        RowBox[{"(", 
         RowBox[{
          RowBox[{
           SuperscriptBox["kappa", "2"], " ", 
           SuperscriptBox["sigma1", "2"], " ", 
           SuperscriptBox[
            RowBox[{"Sin", "[", "theta", "]"}], "2"]}], "+", 
          RowBox[{
           SuperscriptBox[
            RowBox[{"Cos", "[", "theta", "]"}], "2"], " ", 
           RowBox[{"(", 
            RowBox[{
             SuperscriptBox["sigma1", "2"], "+", 
             RowBox[{
              SuperscriptBox[
               RowBox[{"(", 
                RowBox[{
                 RowBox[{"-", "1"}], "+", "mu"}], ")"}], "2"], " ", 
              SuperscriptBox["sigmat", "2"], " ", 
              SuperscriptBox["v", "2"]}], "+", 
             RowBox[{
              SuperscriptBox["lambda", "2"], " ", 
              SuperscriptBox["sigma1", "2"], " ", 
              SuperscriptBox[
               RowBox[{"Sin", "[", 
                RowBox[{"beta", "-", 
                 RowBox[{
                  SuperscriptBox["2", 
                   RowBox[{"3", "/", "4"}]], " ", "lambda", " ", 
                  RowBox[{"(", 
                   RowBox[{
                    RowBox[{"mu", " ", "t", " ", "v"}], "-", "x1"}], ")"}], 
                  " ", 
                  RowBox[{"Cos", "[", "theta", "]"}], " ", 
                  RowBox[{"\[Sqrt]", 
                   RowBox[{"(", 
                    RowBox[{"-", 
                    RowBox[{"(", 
                    RowBox[{"1", "/", 
                    RowBox[{"(", 
                    RowBox[{
                    RowBox[{"-", 
                    RowBox[{"(", 
                    RowBox[{
                    RowBox[{"(", 
                    RowBox[{"1", "+", 
                    SuperscriptBox["kappa", "2"]}], ")"}], " ", 
                    SuperscriptBox["sigma1", "2"]}], ")"}]}], "-", 
                    RowBox[{
                    SuperscriptBox[
                    RowBox[{"(", 
                    RowBox[{
                    RowBox[{"-", "1"}], "+", "mu"}], ")"}], "2"], " ", 
                    SuperscriptBox["sigmat", "2"], " ", 
                    SuperscriptBox["v", "2"]}], "+", 
                    RowBox[{
                    RowBox[{"(", 
                    RowBox[{
                    RowBox[{
                    RowBox[{"(", 
                    RowBox[{
                    RowBox[{"-", "1"}], "+", 
                    SuperscriptBox["kappa", "2"]}], ")"}], " ", 
                    SuperscriptBox["sigma1", "2"]}], "-", 
                    RowBox[{
                    SuperscriptBox[
                    RowBox[{"(", 
                    RowBox[{
                    RowBox[{"-", "1"}], "+", "mu"}], ")"}], "2"], " ", 
                    SuperscriptBox["sigmat", "2"], " ", 
                    SuperscriptBox["v", "2"]}]}], ")"}], " ", 
                    RowBox[{"Cos", "[", 
                    RowBox[{"2", " ", "theta"}], "]"}]}]}], ")"}]}], ")"}]}], 
                    ")"}]}]}], "+", 
                 RowBox[{
                  SuperscriptBox["2", 
                   RowBox[{"1", "/", "4"}]], " ", "lambda", " ", "x2", " ", 
                  RowBox[{"Sin", "[", "theta", "]"}], " ", 
                  SqrtBox[
                   FractionBox["1", 
                    RowBox[{
                    RowBox[{
                    RowBox[{"(", 
                    RowBox[{
                    SuperscriptBox["sigma1", "2"], "+", 
                    RowBox[{
                    SuperscriptBox[
                    RowBox[{"(", 
                    RowBox[{
                    RowBox[{"-", "1"}], "+", "mu"}], ")"}], "2"], " ", 
                    SuperscriptBox["sigmat", "2"], " ", 
                    SuperscriptBox["v", "2"]}]}], ")"}], " ", 
                    SuperscriptBox[
                    RowBox[{"Cos", "[", "theta", "]"}], "2"]}], "+", 
                    RowBox[{
                    SuperscriptBox["kappa", "2"], " ", 
                    SuperscriptBox["sigma1", "2"], " ", 
                    SuperscriptBox[
                    RowBox[{"Sin", "[", "theta", "]"}], "2"]}]}]]]}]}], "]"}],
                "2"]}]}], ")"}]}]}], ")"}], "/", 
        SuperscriptBox[
         RowBox[{"(", 
          RowBox[{
           RowBox[{
            RowBox[{"(", 
             RowBox[{
              SuperscriptBox["sigma1", "2"], "+", 
              RowBox[{
               SuperscriptBox[
                RowBox[{"(", 
                 RowBox[{
                  RowBox[{"-", "1"}], "+", "mu"}], ")"}], "2"], " ", 
               SuperscriptBox["sigmat", "2"], " ", 
               SuperscriptBox["v", "2"]}]}], ")"}], " ", 
            SuperscriptBox[
             RowBox[{"Cos", "[", "theta", "]"}], "2"]}], "+", 
           RowBox[{
            SuperscriptBox["kappa", "2"], " ", 
            SuperscriptBox["sigma1", "2"], " ", 
            SuperscriptBox[
             RowBox[{"Sin", "[", "theta", "]"}], "2"]}]}], ")"}], "2"]}], 
       ")"}]}]}], ")"}]}]}]], "Output",
 CellChangeTimes->{{3.888898492927827*^9, 3.8888985538183804`*^9}, 
   3.8888986103402433`*^9, 3.888909298075302*^9, 3.939952179379244*^9, 
   3.939977645102363*^9},
 CellLabel->"Out[61]=",ExpressionUUID->"88d2cd0d-34cb-4b50-8d74-86fb08f253d1"]
}, Open  ]],

Cell[CellGroupData[{

Cell[BoxData[
 RowBox[{"TeXForm", "[", "quasimax", "]"}]], "Input",
 CellChangeTimes->{{3.888660546594056*^9, 3.8886605561311913`*^9}},
 CellLabel->"In[62]:=",ExpressionUUID->"99f79a21-f40a-4765-8daf-b1e8c4e303f7"],

Cell["\<\
\\sqrt[4]{2} | \\cos (\\theta )|  \\sqrt{e^{-\\sqrt{2} \\lambda ^2} \\lambda \
^3 \\text{sigma1}^2
   \\sqrt{\\frac{\\text{sigma1}^2 \\cos ^2(\\theta ) \\sin ^2\\left(\\beta \
-2^{3/4} \\lambda  \\cos
   (\\theta ) (\\mu  t v-\\text{x1}) \\sqrt{-\\frac{1}{\\cos (2 \\theta ) \
\\left(\\left(\\kappa
   ^2-1\\right) \\text{sigma1}^2-(\\mu -1)^2 \\text{sigmat}^2 \
v^2\\right)-\\left(\\left(\\kappa
   ^2+1\\right) \\text{sigma1}^2\\right)-(\\mu -1)^2 \\text{sigmat}^2 \
v^2}}+\\sqrt[4]{2}
   \\lambda  \\text{x2} \\sin (\\theta ) \\sqrt{\\frac{1}{\\kappa ^2 \
\\text{sigma1}^2 \\sin
   ^2(\\theta )+\\cos ^2(\\theta ) \\left((\\mu -1)^2 \\text{sigmat}^2
   v^2+\\text{sigma1}^2\\right)}}\\right)}{\\left(\\kappa ^2 \\text{sigma1}^2 \
\\sin ^2(\\theta
   )+\\cos ^2(\\theta ) \\left((\\mu -1)^2 \\text{sigmat}^2
   v^2+\\text{sigma1}^2\\right)\\right)^2}} \\sqrt{\\frac{\\cos ^2(\\theta ) \
\\left(\\lambda ^2
   \\text{sigma1}^2 \\sin ^2\\left(\\beta -2^{3/4} \\lambda  \\cos (\\theta ) \
(\\mu  t
   v-\\text{x1}) \\sqrt{-\\frac{1}{\\cos (2 \\theta ) \\left(\\left(\\kappa \
^2-1\\right)
   \\text{sigma1}^2-(\\mu -1)^2 \\text{sigmat}^2 \
v^2\\right)-\\left(\\left(\\kappa ^2+1\\right)
   \\text{sigma1}^2\\right)-(\\mu -1)^2 \\text{sigmat}^2 v^2}}+\\sqrt[4]{2} \
\\lambda  \\text{x2}
   \\sin (\\theta ) \\sqrt{\\frac{1}{\\kappa ^2 \\text{sigma1}^2 \\sin \
^2(\\theta )+\\cos
   ^2(\\theta ) \\left((\\mu -1)^2 \\text{sigmat}^2 \
v^2+\\text{sigma1}^2\\right)}}\\right)+(\\mu
   -1)^2 \\text{sigmat}^2 v^2+\\text{sigma1}^2\\right)+\\kappa ^2 \
\\text{sigma1}^2 \\sin
   ^2(\\theta )}{\\left(\\kappa ^2 \\text{sigma1}^2 \\sin ^2(\\theta )+\\cos \
^2(\\theta )
   \\left((\\mu -1)^2 \\text{sigmat}^2 \
v^2+\\text{sigma1}^2\\right)\\right)^2}}}\
\>", "Output",
 CellChangeTimes->{3.888660557018217*^9, 3.888898615136875*^9, 
  3.8889093076245604`*^9, 3.9399521851246033`*^9, 3.939977645175913*^9},
 CellLabel->
  "Out[62]//TeXForm=",ExpressionUUID->"a8ebd649-7be6-474d-b6ce-bf536f9b4fd8"]
}, Open  ]],

Cell[CellGroupData[{

Cell[BoxData[
 RowBox[{"quasimax0", "=", 
  RowBox[{"quasimax", "/.", 
   RowBox[{"{", 
    RowBox[{"theta", "->", "0"}], "}"}]}]}]], "Input",
 CellChangeTimes->{{3.888650632109057*^9, 3.888650658572835*^9}},
 CellLabel->"In[63]:=",ExpressionUUID->"99b1b33d-d479-45e9-918b-da61699920e7"],

Cell[BoxData[
 RowBox[{
  SuperscriptBox["2", 
   RowBox[{"1", "/", "4"}]], " ", 
  RowBox[{"\[Sqrt]", 
   RowBox[{"(", 
    RowBox[{
     SuperscriptBox["\[ExponentialE]", 
      RowBox[{
       RowBox[{"-", 
        SqrtBox["2"]}], " ", 
       SuperscriptBox["lambda", "2"]}]], " ", 
     SuperscriptBox["lambda", "3"], " ", 
     SuperscriptBox["sigma1", "2"], " ", 
     RowBox[{"\[Sqrt]", 
      RowBox[{"(", 
       RowBox[{
        RowBox[{"(", 
         RowBox[{
          SuperscriptBox["sigma1", "2"], " ", 
          SuperscriptBox[
           RowBox[{"Sin", "[", 
            RowBox[{"beta", "-", 
             RowBox[{
              SuperscriptBox["2", 
               RowBox[{"3", "/", "4"}]], " ", "lambda", " ", 
              SqrtBox[
               RowBox[{"-", 
                FractionBox["1", 
                 RowBox[{
                  RowBox[{
                   RowBox[{"(", 
                    RowBox[{
                    RowBox[{"-", "1"}], "+", 
                    SuperscriptBox["kappa", "2"]}], ")"}], " ", 
                   SuperscriptBox["sigma1", "2"]}], "-", 
                  RowBox[{
                   RowBox[{"(", 
                    RowBox[{"1", "+", 
                    SuperscriptBox["kappa", "2"]}], ")"}], " ", 
                   SuperscriptBox["sigma1", "2"]}], "-", 
                  RowBox[{"2", " ", 
                   SuperscriptBox[
                    RowBox[{"(", 
                    RowBox[{
                    RowBox[{"-", "1"}], "+", "mu"}], ")"}], "2"], " ", 
                   SuperscriptBox["sigmat", "2"], " ", 
                   SuperscriptBox["v", "2"]}]}]]}]], " ", 
              RowBox[{"(", 
               RowBox[{
                RowBox[{"mu", " ", "t", " ", "v"}], "-", "x1"}], ")"}]}]}], 
            "]"}], "2"]}], ")"}], "/", 
        SuperscriptBox[
         RowBox[{"(", 
          RowBox[{
           SuperscriptBox["sigma1", "2"], "+", 
           RowBox[{
            SuperscriptBox[
             RowBox[{"(", 
              RowBox[{
               RowBox[{"-", "1"}], "+", "mu"}], ")"}], "2"], " ", 
            SuperscriptBox["sigmat", "2"], " ", 
            SuperscriptBox["v", "2"]}]}], ")"}], "2"]}], ")"}]}], " ", 
     RowBox[{"\[Sqrt]", 
      RowBox[{"(", 
       RowBox[{
        RowBox[{"(", 
         RowBox[{
          SuperscriptBox["sigma1", "2"], "+", 
          RowBox[{
           SuperscriptBox[
            RowBox[{"(", 
             RowBox[{
              RowBox[{"-", "1"}], "+", "mu"}], ")"}], "2"], " ", 
           SuperscriptBox["sigmat", "2"], " ", 
           SuperscriptBox["v", "2"]}], "+", 
          RowBox[{
           SuperscriptBox["lambda", "2"], " ", 
           SuperscriptBox["sigma1", "2"], " ", 
           SuperscriptBox[
            RowBox[{"Sin", "[", 
             RowBox[{"beta", "-", 
              RowBox[{
               SuperscriptBox["2", 
                RowBox[{"3", "/", "4"}]], " ", "lambda", " ", 
               SqrtBox[
                RowBox[{"-", 
                 FractionBox["1", 
                  RowBox[{
                   RowBox[{
                    RowBox[{"(", 
                    RowBox[{
                    RowBox[{"-", "1"}], "+", 
                    SuperscriptBox["kappa", "2"]}], ")"}], " ", 
                    SuperscriptBox["sigma1", "2"]}], "-", 
                   RowBox[{
                    RowBox[{"(", 
                    RowBox[{"1", "+", 
                    SuperscriptBox["kappa", "2"]}], ")"}], " ", 
                    SuperscriptBox["sigma1", "2"]}], "-", 
                   RowBox[{"2", " ", 
                    SuperscriptBox[
                    RowBox[{"(", 
                    RowBox[{
                    RowBox[{"-", "1"}], "+", "mu"}], ")"}], "2"], " ", 
                    SuperscriptBox["sigmat", "2"], " ", 
                    SuperscriptBox["v", "2"]}]}]]}]], " ", 
               RowBox[{"(", 
                RowBox[{
                 RowBox[{"mu", " ", "t", " ", "v"}], "-", "x1"}], ")"}]}]}], 
             "]"}], "2"]}]}], ")"}], "/", 
        SuperscriptBox[
         RowBox[{"(", 
          RowBox[{
           SuperscriptBox["sigma1", "2"], "+", 
           RowBox[{
            SuperscriptBox[
             RowBox[{"(", 
              RowBox[{
               RowBox[{"-", "1"}], "+", "mu"}], ")"}], "2"], " ", 
            SuperscriptBox["sigmat", "2"], " ", 
            SuperscriptBox["v", "2"]}]}], ")"}], "2"]}], ")"}]}]}], 
    ")"}]}]}]], "Output",
 CellChangeTimes->{{3.888650638110979*^9, 3.888650659024086*^9}, 
   3.888898557770999*^9, 3.888898617370697*^9, 3.8889093094346724`*^9, 
   3.939952188574744*^9, 3.939977645184359*^9},
 CellLabel->"Out[63]=",ExpressionUUID->"c802a0d5-b1f7-4a03-9190-75b81762922b"]
}, Open  ]],

Cell[CellGroupData[{

Cell[BoxData[
 RowBox[{"quasinorm", "=", 
  RowBox[{"Simplify", "[", 
   RowBox[{"quasimax", "/", "quasimax0"}], "]"}]}]], "Input",
 CellChangeTimes->{{3.9399522318528*^9, 3.9399522495263987`*^9}},
 CellLabel->"In[64]:=",ExpressionUUID->"d6bc7b67-cf26-4935-9295-ecbc072dd28d"],

Cell[BoxData[
 RowBox[{
  RowBox[{"(", 
   RowBox[{
    RowBox[{"Abs", "[", 
     RowBox[{"Cos", "[", "theta", "]"}], "]"}], " ", 
    RowBox[{"\[Sqrt]", 
     RowBox[{"(", 
      RowBox[{
       SuperscriptBox["\[ExponentialE]", 
        RowBox[{
         RowBox[{"-", 
          SqrtBox["2"]}], " ", 
         SuperscriptBox["lambda", "2"]}]], " ", 
       SuperscriptBox["lambda", "3"], " ", 
       SuperscriptBox["sigma1", "2"], " ", 
       RowBox[{"\[Sqrt]", 
        RowBox[{"(", 
         RowBox[{
          RowBox[{"(", 
           RowBox[{
            SuperscriptBox["sigma1", "2"], " ", 
            SuperscriptBox[
             RowBox[{"Cos", "[", "theta", "]"}], "2"], " ", 
            SuperscriptBox[
             RowBox[{"Sin", "[", 
              RowBox[{"beta", "-", 
               RowBox[{
                SuperscriptBox["2", 
                 RowBox[{"3", "/", "4"}]], " ", "lambda", " ", 
                RowBox[{"(", 
                 RowBox[{
                  RowBox[{"mu", " ", "t", " ", "v"}], "-", "x1"}], ")"}], " ", 
                RowBox[{"Cos", "[", "theta", "]"}], " ", 
                RowBox[{"\[Sqrt]", 
                 RowBox[{"(", 
                  RowBox[{"-", 
                   RowBox[{"(", 
                    RowBox[{"1", "/", 
                    RowBox[{"(", 
                    RowBox[{
                    RowBox[{"-", 
                    RowBox[{"(", 
                    RowBox[{
                    RowBox[{"(", 
                    RowBox[{"1", "+", 
                    SuperscriptBox["kappa", "2"]}], ")"}], " ", 
                    SuperscriptBox["sigma1", "2"]}], ")"}]}], "-", 
                    RowBox[{
                    SuperscriptBox[
                    RowBox[{"(", 
                    RowBox[{
                    RowBox[{"-", "1"}], "+", "mu"}], ")"}], "2"], " ", 
                    SuperscriptBox["sigmat", "2"], " ", 
                    SuperscriptBox["v", "2"]}], "+", 
                    RowBox[{
                    RowBox[{"(", 
                    RowBox[{
                    RowBox[{
                    RowBox[{"(", 
                    RowBox[{
                    RowBox[{"-", "1"}], "+", 
                    SuperscriptBox["kappa", "2"]}], ")"}], " ", 
                    SuperscriptBox["sigma1", "2"]}], "-", 
                    RowBox[{
                    SuperscriptBox[
                    RowBox[{"(", 
                    RowBox[{
                    RowBox[{"-", "1"}], "+", "mu"}], ")"}], "2"], " ", 
                    SuperscriptBox["sigmat", "2"], " ", 
                    SuperscriptBox["v", "2"]}]}], ")"}], " ", 
                    RowBox[{"Cos", "[", 
                    RowBox[{"2", " ", "theta"}], "]"}]}]}], ")"}]}], ")"}]}], 
                  ")"}]}]}], "+", 
               RowBox[{
                SuperscriptBox["2", 
                 RowBox[{"1", "/", "4"}]], " ", "lambda", " ", "x2", " ", 
                RowBox[{"Sin", "[", "theta", "]"}], " ", 
                SqrtBox[
                 FractionBox["1", 
                  RowBox[{
                   RowBox[{
                    RowBox[{"(", 
                    RowBox[{
                    SuperscriptBox["sigma1", "2"], "+", 
                    RowBox[{
                    SuperscriptBox[
                    RowBox[{"(", 
                    RowBox[{
                    RowBox[{"-", "1"}], "+", "mu"}], ")"}], "2"], " ", 
                    SuperscriptBox["sigmat", "2"], " ", 
                    SuperscriptBox["v", "2"]}]}], ")"}], " ", 
                    SuperscriptBox[
                    RowBox[{"Cos", "[", "theta", "]"}], "2"]}], "+", 
                   RowBox[{
                    SuperscriptBox["kappa", "2"], " ", 
                    SuperscriptBox["sigma1", "2"], " ", 
                    SuperscriptBox[
                    RowBox[{"Sin", "[", "theta", "]"}], "2"]}]}]]]}]}], "]"}],
              "2"]}], ")"}], "/", 
          SuperscriptBox[
           RowBox[{"(", 
            RowBox[{
             RowBox[{
              RowBox[{"(", 
               RowBox[{
                SuperscriptBox["sigma1", "2"], "+", 
                RowBox[{
                 SuperscriptBox[
                  RowBox[{"(", 
                   RowBox[{
                    RowBox[{"-", "1"}], "+", "mu"}], ")"}], "2"], " ", 
                 SuperscriptBox["sigmat", "2"], " ", 
                 SuperscriptBox["v", "2"]}]}], ")"}], " ", 
              SuperscriptBox[
               RowBox[{"Cos", "[", "theta", "]"}], "2"]}], "+", 
             RowBox[{
              SuperscriptBox["kappa", "2"], " ", 
              SuperscriptBox["sigma1", "2"], " ", 
              SuperscriptBox[
               RowBox[{"Sin", "[", "theta", "]"}], "2"]}]}], ")"}], "2"]}], 
         ")"}]}], " ", 
       RowBox[{"\[Sqrt]", 
        RowBox[{"(", 
         RowBox[{
          RowBox[{"(", 
           RowBox[{
            RowBox[{
             SuperscriptBox["kappa", "2"], " ", 
             SuperscriptBox["sigma1", "2"], " ", 
             SuperscriptBox[
              RowBox[{"Sin", "[", "theta", "]"}], "2"]}], "+", 
            RowBox[{
             SuperscriptBox[
              RowBox[{"Cos", "[", "theta", "]"}], "2"], " ", 
             RowBox[{"(", 
              RowBox[{
               SuperscriptBox["sigma1", "2"], "+", 
               RowBox[{
                SuperscriptBox[
                 RowBox[{"(", 
                  RowBox[{
                   RowBox[{"-", "1"}], "+", "mu"}], ")"}], "2"], " ", 
                SuperscriptBox["sigmat", "2"], " ", 
                SuperscriptBox["v", "2"]}], "+", 
               RowBox[{
                SuperscriptBox["lambda", "2"], " ", 
                SuperscriptBox["sigma1", "2"], " ", 
                SuperscriptBox[
                 RowBox[{"Sin", "[", 
                  RowBox[{"beta", "-", 
                   RowBox[{
                    SuperscriptBox["2", 
                    RowBox[{"3", "/", "4"}]], " ", "lambda", " ", 
                    RowBox[{"(", 
                    RowBox[{
                    RowBox[{"mu", " ", "t", " ", "v"}], "-", "x1"}], ")"}], 
                    " ", 
                    RowBox[{"Cos", "[", "theta", "]"}], " ", 
                    RowBox[{"\[Sqrt]", 
                    RowBox[{"(", 
                    RowBox[{"-", 
                    RowBox[{"(", 
                    RowBox[{"1", "/", 
                    RowBox[{"(", 
                    RowBox[{
                    RowBox[{"-", 
                    RowBox[{"(", 
                    RowBox[{
                    RowBox[{"(", 
                    RowBox[{"1", "+", 
                    SuperscriptBox["kappa", "2"]}], ")"}], " ", 
                    SuperscriptBox["sigma1", "2"]}], ")"}]}], "-", 
                    RowBox[{
                    SuperscriptBox[
                    RowBox[{"(", 
                    RowBox[{
                    RowBox[{"-", "1"}], "+", "mu"}], ")"}], "2"], " ", 
                    SuperscriptBox["sigmat", "2"], " ", 
                    SuperscriptBox["v", "2"]}], "+", 
                    RowBox[{
                    RowBox[{"(", 
                    RowBox[{
                    RowBox[{
                    RowBox[{"(", 
                    RowBox[{
                    RowBox[{"-", "1"}], "+", 
                    SuperscriptBox["kappa", "2"]}], ")"}], " ", 
                    SuperscriptBox["sigma1", "2"]}], "-", 
                    RowBox[{
                    SuperscriptBox[
                    RowBox[{"(", 
                    RowBox[{
                    RowBox[{"-", "1"}], "+", "mu"}], ")"}], "2"], " ", 
                    SuperscriptBox["sigmat", "2"], " ", 
                    SuperscriptBox["v", "2"]}]}], ")"}], " ", 
                    RowBox[{"Cos", "[", 
                    RowBox[{"2", " ", "theta"}], "]"}]}]}], ")"}]}], ")"}]}], 
                    ")"}]}]}], "+", 
                   RowBox[{
                    SuperscriptBox["2", 
                    RowBox[{"1", "/", "4"}]], " ", "lambda", " ", "x2", " ", 
                    RowBox[{"Sin", "[", "theta", "]"}], " ", 
                    RowBox[{"\[Sqrt]", 
                    RowBox[{"(", 
                    RowBox[{"1", "/", 
                    RowBox[{"(", 
                    RowBox[{
                    RowBox[{
                    RowBox[{"(", 
                    RowBox[{
                    SuperscriptBox["sigma1", "2"], "+", 
                    RowBox[{
                    SuperscriptBox[
                    RowBox[{"(", 
                    RowBox[{
                    RowBox[{"-", "1"}], "+", "mu"}], ")"}], "2"], " ", 
                    SuperscriptBox["sigmat", "2"], " ", 
                    SuperscriptBox["v", "2"]}]}], ")"}], " ", 
                    SuperscriptBox[
                    RowBox[{"Cos", "[", "theta", "]"}], "2"]}], "+", 
                    RowBox[{
                    SuperscriptBox["kappa", "2"], " ", 
                    SuperscriptBox["sigma1", "2"], " ", 
                    SuperscriptBox[
                    RowBox[{"Sin", "[", "theta", "]"}], "2"]}]}], ")"}]}], 
                    ")"}]}]}]}], "]"}], "2"]}]}], ")"}]}]}], ")"}], "/", 
          SuperscriptBox[
           RowBox[{"(", 
            RowBox[{
             RowBox[{
              RowBox[{"(", 
               RowBox[{
                SuperscriptBox["sigma1", "2"], "+", 
                RowBox[{
                 SuperscriptBox[
                  RowBox[{"(", 
                   RowBox[{
                    RowBox[{"-", "1"}], "+", "mu"}], ")"}], "2"], " ", 
                 SuperscriptBox["sigmat", "2"], " ", 
                 SuperscriptBox["v", "2"]}]}], ")"}], " ", 
              SuperscriptBox[
               RowBox[{"Cos", "[", "theta", "]"}], "2"]}], "+", 
             RowBox[{
              SuperscriptBox["kappa", "2"], " ", 
              SuperscriptBox["sigma1", "2"], " ", 
              SuperscriptBox[
               RowBox[{"Sin", "[", "theta", "]"}], "2"]}]}], ")"}], "2"]}], 
         ")"}]}]}], ")"}]}]}], ")"}], "/", 
  RowBox[{"(", 
   RowBox[{"\[Sqrt]", 
    RowBox[{"(", 
     RowBox[{
      SuperscriptBox["\[ExponentialE]", 
       RowBox[{
        RowBox[{"-", 
         SqrtBox["2"]}], " ", 
        SuperscriptBox["lambda", "2"]}]], " ", 
      SuperscriptBox["lambda", "3"], " ", 
      SuperscriptBox["sigma1", "2"], " ", 
      SqrtBox[
       FractionBox[
        RowBox[{
         SuperscriptBox["sigma1", "2"], " ", 
         SuperscriptBox[
          RowBox[{"Sin", "[", 
           RowBox[{"beta", "-", 
            RowBox[{
             SuperscriptBox["2", 
              RowBox[{"1", "/", "4"}]], " ", "lambda", " ", 
             SqrtBox[
              FractionBox["1", 
               RowBox[{
                SuperscriptBox["sigma1", "2"], "+", 
                RowBox[{
                 SuperscriptBox[
                  RowBox[{"(", 
                   RowBox[{
                    RowBox[{"-", "1"}], "+", "mu"}], ")"}], "2"], " ", 
                 SuperscriptBox["sigmat", "2"], " ", 
                 SuperscriptBox["v", "2"]}]}]]], " ", 
             RowBox[{"(", 
              RowBox[{
               RowBox[{"mu", " ", "t", " ", "v"}], "-", "x1"}], ")"}]}]}], 
           "]"}], "2"]}], 
        SuperscriptBox[
         RowBox[{"(", 
          RowBox[{
           SuperscriptBox["sigma1", "2"], "+", 
           RowBox[{
            SuperscriptBox[
             RowBox[{"(", 
              RowBox[{
               RowBox[{"-", "1"}], "+", "mu"}], ")"}], "2"], " ", 
            SuperscriptBox["sigmat", "2"], " ", 
            SuperscriptBox["v", "2"]}]}], ")"}], "2"]]], " ", 
      RowBox[{"\[Sqrt]", 
       RowBox[{"(", 
        RowBox[{
         RowBox[{"(", 
          RowBox[{
           SuperscriptBox["sigma1", "2"], "+", 
           RowBox[{
            SuperscriptBox[
             RowBox[{"(", 
              RowBox[{
               RowBox[{"-", "1"}], "+", "mu"}], ")"}], "2"], " ", 
            SuperscriptBox["sigmat", "2"], " ", 
            SuperscriptBox["v", "2"]}], "+", 
           RowBox[{
            SuperscriptBox["lambda", "2"], " ", 
            SuperscriptBox["sigma1", "2"], " ", 
            SuperscriptBox[
             RowBox[{"Sin", "[", 
              RowBox[{"beta", "-", 
               RowBox[{
                SuperscriptBox["2", 
                 RowBox[{"1", "/", "4"}]], " ", "lambda", " ", 
                SqrtBox[
                 FractionBox["1", 
                  RowBox[{
                   SuperscriptBox["sigma1", "2"], "+", 
                   RowBox[{
                    SuperscriptBox[
                    RowBox[{"(", 
                    RowBox[{
                    RowBox[{"-", "1"}], "+", "mu"}], ")"}], "2"], " ", 
                    SuperscriptBox["sigmat", "2"], " ", 
                    SuperscriptBox["v", "2"]}]}]]], " ", 
                RowBox[{"(", 
                 RowBox[{
                  RowBox[{"mu", " ", "t", " ", "v"}], "-", "x1"}], ")"}]}]}], 
              "]"}], "2"]}]}], ")"}], "/", 
         SuperscriptBox[
          RowBox[{"(", 
           RowBox[{
            SuperscriptBox["sigma1", "2"], "+", 
            RowBox[{
             SuperscriptBox[
              RowBox[{"(", 
               RowBox[{
                RowBox[{"-", "1"}], "+", "mu"}], ")"}], "2"], " ", 
             SuperscriptBox["sigmat", "2"], " ", 
             SuperscriptBox["v", "2"]}]}], ")"}], "2"]}], ")"}]}]}], ")"}]}], 
   ")"}]}]], "Output",
 CellChangeTimes->{3.9399522579403152`*^9, 3.939977653414958*^9},
 CellLabel->"Out[64]=",ExpressionUUID->"89fd46a2-c6f2-4f1f-9de7-f18e0c6e1c45"]
}, Open  ]],

Cell[CellGroupData[{

Cell[BoxData["omegalambdaphi"], "Input",
 CellChangeTimes->{{3.939956063200889*^9, 3.9399560768031054`*^9}},
 CellLabel->"In[65]:=",ExpressionUUID->"33418382-2c4f-40a5-b56f-f6f04e148143"],

Cell[BoxData[
 RowBox[{"lambda", "/", 
  RowBox[{"(", 
   RowBox[{"\[Sqrt]", 
    RowBox[{"(", 
     RowBox[{
      RowBox[{
       SuperscriptBox["sigmat", "2"], " ", 
       SuperscriptBox["u", "2"]}], "-", 
      RowBox[{"2", " ", 
       SuperscriptBox["sigmat", "2"], " ", "u", " ", "v", " ", 
       RowBox[{"Cos", "[", "theta", "]"}]}], "+", 
      RowBox[{
       SuperscriptBox["sigma1", "2"], " ", 
       SuperscriptBox[
        RowBox[{"Cos", "[", "theta", "]"}], "2"]}], "+", 
      RowBox[{
       SuperscriptBox["sigmat", "2"], " ", 
       SuperscriptBox["v", "2"], " ", 
       SuperscriptBox[
        RowBox[{"Cos", "[", "theta", "]"}], "2"]}], "+", 
      RowBox[{
       SuperscriptBox["sigma2", "2"], " ", 
       SuperscriptBox[
        RowBox[{"Sin", "[", "theta", "]"}], "2"]}]}], ")"}]}], 
   ")"}]}]], "Output",
 CellChangeTimes->{{3.939956068708943*^9, 3.939956077565894*^9}, 
   3.939977653485117*^9},
 CellLabel->"Out[65]=",ExpressionUUID->"fb166b60-6b40-4a35-98f9-029afb636817"]
}, Open  ]],

Cell[CellGroupData[{

Cell[BoxData[
 RowBox[{"omegalambdaphi0", "=", 
  RowBox[{"omegalambdaphi", "/.", 
   RowBox[{"{", 
    RowBox[{"theta", "->", "0"}], "}"}]}]}]], "Input",
 CellChangeTimes->{{3.939956085409605*^9, 3.9399560930501223`*^9}},
 CellLabel->"In[66]:=",ExpressionUUID->"ae737998-2dcf-4d35-bee6-49365555bd1e"],

Cell[BoxData[
 FractionBox["lambda", 
  SqrtBox[
   RowBox[{
    SuperscriptBox["sigma1", "2"], "+", 
    RowBox[{
     SuperscriptBox["sigmat", "2"], " ", 
     SuperscriptBox["u", "2"]}], "-", 
    RowBox[{"2", " ", 
     SuperscriptBox["sigmat", "2"], " ", "u", " ", "v"}], "+", 
    RowBox[{
     SuperscriptBox["sigmat", "2"], " ", 
     SuperscriptBox["v", "2"]}]}]]]], "Output",
 CellChangeTimes->{3.939956093599365*^9, 3.939956887913795*^9, 
  3.9399776534951563`*^9},
 CellLabel->"Out[66]=",ExpressionUUID->"6c1edfe7-1863-4dba-88fa-99c49491480a"]
}, Open  ]],

Cell[CellGroupData[{

Cell[BoxData["omegalambdaphiphi"], "Input",
 CellChangeTimes->{{3.939956101345224*^9, 3.9399561018115997`*^9}},
 CellLabel->"In[67]:=",ExpressionUUID->"255bb597-8062-41a5-95dc-ceab6d69b310"],

Cell[BoxData[
 RowBox[{
  RowBox[{"(", 
   RowBox[{
    SqrtBox["2"], " ", "lambda"}], ")"}], "/", 
  RowBox[{"(", 
   RowBox[{"\[Sqrt]", 
    RowBox[{"(", 
     RowBox[{
      RowBox[{
       SuperscriptBox["sigmat", "2"], " ", 
       SuperscriptBox["u", "2"]}], "-", 
      RowBox[{"2", " ", 
       SuperscriptBox["sigmat", "2"], " ", "u", " ", "v", " ", 
       RowBox[{"Cos", "[", "theta", "]"}]}], "+", 
      RowBox[{
       SuperscriptBox["sigma1", "2"], " ", 
       SuperscriptBox[
        RowBox[{"Cos", "[", "theta", "]"}], "2"]}], "+", 
      RowBox[{
       SuperscriptBox["sigmat", "2"], " ", 
       SuperscriptBox["v", "2"], " ", 
       SuperscriptBox[
        RowBox[{"Cos", "[", "theta", "]"}], "2"]}], "+", 
      RowBox[{
       SuperscriptBox["sigma2", "2"], " ", 
       SuperscriptBox[
        RowBox[{"Sin", "[", "theta", "]"}], "2"]}]}], ")"}]}], 
   ")"}]}]], "Output",
 CellChangeTimes->{3.9399561022741823`*^9, 3.9399776535336313`*^9},
 CellLabel->"Out[67]=",ExpressionUUID->"bef59a6f-c609-45ab-8a10-b4b0e4c4f30a"]
}, Open  ]],

Cell[CellGroupData[{

Cell[BoxData[
 RowBox[{"omegalambdaphiphi0", "=", 
  RowBox[{"omegalambdaphiphi", "/.", 
   RowBox[{"{", 
    RowBox[{"theta", "->", "0"}], "}"}]}]}]], "Input",
 CellChangeTimes->{{3.939956114487636*^9, 3.9399561176039543`*^9}},
 CellLabel->"In[68]:=",ExpressionUUID->"67489e99-627b-430e-903b-ae83dc937465"],

Cell[BoxData[
 FractionBox[
  RowBox[{
   SqrtBox["2"], " ", "lambda"}], 
  SqrtBox[
   RowBox[{
    SuperscriptBox["sigma1", "2"], "+", 
    RowBox[{
     SuperscriptBox["sigmat", "2"], " ", 
     SuperscriptBox["u", "2"]}], "-", 
    RowBox[{"2", " ", 
     SuperscriptBox["sigmat", "2"], " ", "u", " ", "v"}], "+", 
    RowBox[{
     SuperscriptBox["sigmat", "2"], " ", 
     SuperscriptBox["v", "2"]}]}]]]], "Output",
 CellChangeTimes->{3.939956118114868*^9, 3.939977653543416*^9},
 CellLabel->"Out[68]=",ExpressionUUID->"0209d584-cb75-470a-b0d7-4130ee6d1a43"]
}, Open  ]],

Cell[CellGroupData[{

Cell[BoxData["umuphi"], "Input",
 CellChangeTimes->{{3.9399561445428057`*^9, 3.939956144963654*^9}},
 CellLabel->"In[69]:=",ExpressionUUID->"cd63fb8b-ca2f-44d8-8ae2-c5cb6c88703b"],

Cell[BoxData[
 RowBox[{"mu", " ", "v", " ", 
  RowBox[{"Cos", "[", "theta", "]"}]}]], "Output",
 CellChangeTimes->{{3.939956143040141*^9, 3.93995614570601*^9}, 
   3.9399776535804157`*^9},
 CellLabel->"Out[69]=",ExpressionUUID->"cdf40682-d8fe-43b0-89a5-90d7925a4c60"]
}, Open  ]],

Cell[CellGroupData[{

Cell[BoxData[
 RowBox[{"umuphi0", "=", 
  RowBox[{"umuphi", "/.", 
   RowBox[{"{", 
    RowBox[{"theta", "->", "0"}], "}"}]}]}]], "Input",
 CellChangeTimes->{{3.939956221758503*^9, 3.939956234795292*^9}},
 CellLabel->"In[70]:=",ExpressionUUID->"c9171682-cd48-4d3c-b513-2b96a3e19469"],

Cell[BoxData[
 RowBox[{"mu", " ", "v"}]], "Output",
 CellChangeTimes->{3.9399562354223347`*^9, 3.939977653588705*^9},
 CellLabel->"Out[70]=",ExpressionUUID->"9b070772-6e9f-4bbe-a2d1-483c266a4d56"]
}, Open  ]],

Cell[CellGroupData[{

Cell[BoxData["umuphiphi"], "Input",
 CellLabel->"In[71]:=",ExpressionUUID->"3098f222-818b-48d7-9c05-89f1acd23f5e"],

Cell[BoxData[
 RowBox[{"mu", " ", "v", " ", 
  RowBox[{"Cos", "[", "theta", "]"}]}]], "Output",
 CellChangeTimes->{3.939956148437909*^9, 3.939977653614903*^9},
 CellLabel->"Out[71]=",ExpressionUUID->"7e8b65e2-88ad-47ef-87bc-8f82246e9661"]
}, Open  ]],

Cell[CellGroupData[{

Cell[BoxData[
 RowBox[{"umuphiphi0", "=", 
  RowBox[{"umuphiphi", "/.", 
   RowBox[{"{", 
    RowBox[{"theta", "->", "0"}], "}"}]}]}]], "Input",
 CellChangeTimes->{{3.939956245964912*^9, 3.9399562488870907`*^9}},
 CellLabel->"In[72]:=",ExpressionUUID->"69bfe1cc-7284-440a-b9c1-968836ae67b0"],

Cell[BoxData[
 RowBox[{"mu", " ", "v"}]], "Output",
 CellChangeTimes->{3.9399562499366817`*^9, 3.939977653622757*^9},
 CellLabel->"Out[72]=",ExpressionUUID->"10e303b0-8bc7-430c-a871-7630fa6fa398"]
}, Open  ]],

Cell[CellGroupData[{

Cell[BoxData[
 RowBox[{"Simplify", "[", 
  RowBox[{"omegalambdaphi0", "/.", 
   RowBox[{"{", 
    RowBox[{"u", "->", "umuphi0"}], "}"}]}], "]"}]], "Input",
 CellChangeTimes->{{3.939956914917982*^9, 3.939956947076393*^9}},
 CellLabel->"In[73]:=",ExpressionUUID->"2ef358b2-e8b8-480d-9656-cfc4da4ff8c5"],

Cell[BoxData[
 FractionBox["lambda", 
  SqrtBox[
   RowBox[{
    SuperscriptBox["sigma1", "2"], "+", 
    RowBox[{
     SuperscriptBox[
      RowBox[{"(", 
       RowBox[{
        RowBox[{"-", "1"}], "+", "mu"}], ")"}], "2"], " ", 
     SuperscriptBox["sigmat", "2"], " ", 
     SuperscriptBox["v", "2"]}]}]]]], "Output",
 CellChangeTimes->{{3.939956935146535*^9, 3.939956947593811*^9}, 
   3.939977653664303*^9},
 CellLabel->"Out[73]=",ExpressionUUID->"b054aadf-3c6c-49e6-aa17-22fb36c8c4d2"]
}, Open  ]],

Cell[CellGroupData[{

Cell[BoxData[
 RowBox[{"TeXForm", "[", "%", "]"}]], "Input",
 CellChangeTimes->{{3.939956956864682*^9, 3.939956960403516*^9}},
 CellLabel->"In[74]:=",ExpressionUUID->"4e3b5cb2-ce9a-4d6f-8230-291ff3cb9d25"],

Cell["\<\
\\frac{\\lambda }{\\sqrt{(\\mu -1)^2 \\text{sigmat}^2 v^2+\\text{sigma1}^2}}\
\>", "Output",
 CellChangeTimes->{3.9399569615532618`*^9, 3.939977653687747*^9},
 CellLabel->
  "Out[74]//TeXForm=",ExpressionUUID->"d33d1157-c238-4358-849c-2f10fec24758"]
}, Open  ]],

Cell[CellGroupData[{

Cell[BoxData[
 RowBox[{"Simplify", "[", 
  RowBox[{"omegalambdaphiphi0", "/.", 
   RowBox[{"{", 
    RowBox[{"u", "->", "umuphi0"}], "}"}]}], "]"}]], "Input",
 CellChangeTimes->{{3.939956970116292*^9, 3.939956970601939*^9}},
 CellLabel->"In[75]:=",ExpressionUUID->"e3896aaf-10a2-4743-9b69-20caf64ee477"],

Cell[BoxData[
 FractionBox[
  RowBox[{
   SqrtBox["2"], " ", "lambda"}], 
  SqrtBox[
   RowBox[{
    SuperscriptBox["sigma1", "2"], "+", 
    RowBox[{
     SuperscriptBox[
      RowBox[{"(", 
       RowBox[{
        RowBox[{"-", "1"}], "+", "mu"}], ")"}], "2"], " ", 
     SuperscriptBox["sigmat", "2"], " ", 
     SuperscriptBox["v", "2"]}]}]]]], "Output",
 CellChangeTimes->{3.9399569714989767`*^9, 3.939977653719738*^9},
 CellLabel->"Out[75]=",ExpressionUUID->"7a487ef8-eb49-439b-b2b7-9ea94fe4d497"]
}, Open  ]],

Cell[CellGroupData[{

Cell[BoxData[
 RowBox[{"TeXForm", "[", "%", "]"}]], "Input",
 CellLabel->"In[76]:=",ExpressionUUID->"b0d437e6-304b-4ff2-a9a3-994b3eb38e91"],

Cell["\<\
\\frac{\\sqrt{2} \\lambda }{\\sqrt{(\\mu -1)^2 \\text{sigmat}^2 \
v^2+\\text{sigma1}^2}}\
\>", "Output",
 CellChangeTimes->{3.939956978112433*^9, 3.939977653726851*^9},
 CellLabel->
  "Out[76]//TeXForm=",ExpressionUUID->"1f44fc34-066c-42bc-b88c-97d39215afd7"]
}, Open  ]],

Cell[CellGroupData[{

Cell[BoxData[
 RowBox[{"amplphimaxfixed", "=", 
  RowBox[{"FullSimplify", "[", 
   RowBox[{
    RowBox[{
     RowBox[{
      RowBox[{"amplphi", "/.", 
       RowBox[{"{", 
        RowBox[{"omega", "->", "omegalambdaphi0"}], "}"}]}], "/.", 
      RowBox[{"{", 
       RowBox[{"u", "->", "umuphi0"}], "}"}]}], "/.", 
     RowBox[{"{", 
      RowBox[{"sigma2", "->", 
       RowBox[{"kappa", " ", "sigma1"}]}], "}"}]}], ",", 
    RowBox[{"Assumptions", "->", 
     RowBox[{"{", 
      RowBox[{
       RowBox[{"sigma1", ">", "0"}], ",", 
       RowBox[{"lambda", ">", "0"}], ",", 
       RowBox[{"sigmat", ">", "0"}]}], "}"}]}]}], "]"}]}]], "Input",
 CellChangeTimes->{{3.939956191688685*^9, 3.9399561957653427`*^9}, {
  3.9399562588782578`*^9, 3.939956289119548*^9}},
 CellLabel->"In[77]:=",ExpressionUUID->"d4397d34-f78b-44a6-b5c5-7e6e2ea2bbea"],

Cell[BoxData[
 RowBox[{
  RowBox[{"(", 
   RowBox[{
    SuperscriptBox["\[ExponentialE]", 
     RowBox[{"-", 
      FractionBox[
       RowBox[{
        SuperscriptBox["lambda", "2"], " ", 
        RowBox[{"(", 
         RowBox[{
          RowBox[{
           SuperscriptBox["mu", "2"], " ", 
           SuperscriptBox["sigmat", "2"], " ", 
           SuperscriptBox["v", "2"]}], "-", 
          RowBox[{"2", " ", "mu", " ", 
           SuperscriptBox["sigmat", "2"], " ", 
           SuperscriptBox["v", "2"], " ", 
           RowBox[{"Cos", "[", "theta", "]"}]}], "+", 
          RowBox[{
           RowBox[{"(", 
            RowBox[{
             SuperscriptBox["sigma1", "2"], "+", 
             RowBox[{
              SuperscriptBox["sigmat", "2"], " ", 
              SuperscriptBox["v", "2"]}]}], ")"}], " ", 
           SuperscriptBox[
            RowBox[{"Cos", "[", "theta", "]"}], "2"]}], "+", 
          RowBox[{
           SuperscriptBox["kappa", "2"], " ", 
           SuperscriptBox["sigma1", "2"], " ", 
           SuperscriptBox[
            RowBox[{"Sin", "[", "theta", "]"}], "2"]}]}], ")"}]}], 
       RowBox[{"2", " ", 
        RowBox[{"(", 
         RowBox[{
          SuperscriptBox["sigma1", "2"], "+", 
          RowBox[{
           SuperscriptBox[
            RowBox[{"(", 
             RowBox[{
              RowBox[{"-", "1"}], "+", "mu"}], ")"}], "2"], " ", 
           SuperscriptBox["sigmat", "2"], " ", 
           SuperscriptBox["v", "2"]}]}], ")"}]}]]}]], " ", "lambda", " ", 
    "sigma1", " ", 
    RowBox[{"Cos", "[", "theta", "]"}]}], ")"}], "/", 
  RowBox[{"(", 
   SqrtBox[
    RowBox[{
     SuperscriptBox["sigma1", "2"], "+", 
     RowBox[{
      SuperscriptBox[
       RowBox[{"(", 
        RowBox[{
         RowBox[{"-", "1"}], "+", "mu"}], ")"}], "2"], " ", 
      SuperscriptBox["sigmat", "2"], " ", 
      SuperscriptBox["v", "2"]}]}]], ")"}]}]], "Output",
 CellChangeTimes->{{3.9399562613656683`*^9, 3.939956290370913*^9}, 
   3.9399776547196407`*^9},
 CellLabel->"Out[77]=",ExpressionUUID->"d93fcf8e-642c-459c-8031-f12ff9f1ee6f"]
}, Open  ]],

Cell[CellGroupData[{

Cell[BoxData[
 RowBox[{"amplphimaxfixed0", "=", 
  RowBox[{"amplphimaxfixed", "/.", 
   RowBox[{"{", 
    RowBox[{"theta", "->", "0"}], "}"}]}]}]], "Input",
 CellChangeTimes->{{3.9399563556418533`*^9, 3.939956367478381*^9}},
 CellLabel->"In[78]:=",ExpressionUUID->"f1c0f3df-383e-4a22-b643-15ac47b683ff"],

Cell[BoxData[
 FractionBox[
  RowBox[{
   SuperscriptBox["\[ExponentialE]", 
    RowBox[{"-", 
     FractionBox[
      RowBox[{
       SuperscriptBox["lambda", "2"], " ", 
       RowBox[{"(", 
        RowBox[{
         SuperscriptBox["sigma1", "2"], "+", 
         RowBox[{
          SuperscriptBox["sigmat", "2"], " ", 
          SuperscriptBox["v", "2"]}], "-", 
         RowBox[{"2", " ", "mu", " ", 
          SuperscriptBox["sigmat", "2"], " ", 
          SuperscriptBox["v", "2"]}], "+", 
         RowBox[{
          SuperscriptBox["mu", "2"], " ", 
          SuperscriptBox["sigmat", "2"], " ", 
          SuperscriptBox["v", "2"]}]}], ")"}]}], 
      RowBox[{"2", " ", 
       RowBox[{"(", 
        RowBox[{
         SuperscriptBox["sigma1", "2"], "+", 
         RowBox[{
          SuperscriptBox[
           RowBox[{"(", 
            RowBox[{
             RowBox[{"-", "1"}], "+", "mu"}], ")"}], "2"], " ", 
          SuperscriptBox["sigmat", "2"], " ", 
          SuperscriptBox["v", "2"]}]}], ")"}]}]]}]], " ", "lambda", " ", 
   "sigma1"}], 
  SqrtBox[
   RowBox[{
    SuperscriptBox["sigma1", "2"], "+", 
    RowBox[{
     SuperscriptBox[
      RowBox[{"(", 
       RowBox[{
        RowBox[{"-", "1"}], "+", "mu"}], ")"}], "2"], " ", 
     SuperscriptBox["sigmat", "2"], " ", 
     SuperscriptBox["v", "2"]}]}]]]], "Output",
 CellChangeTimes->{3.939956374436482*^9, 3.9399776547834377`*^9},
 CellLabel->"Out[78]=",ExpressionUUID->"23b0852e-70be-49ab-b8a5-9a9d83f49b9c"]
}, Open  ]],

Cell[CellGroupData[{

Cell[BoxData[
 RowBox[{"amplphimaxfixednorm", "=", 
  RowBox[{"FullSimplify", "[", 
   RowBox[{"amplphimaxfixed", "/", "amplphimaxfixed0"}], "]"}]}]], "Input",
 CellChangeTimes->{{3.9399563887274847`*^9, 3.939956397422975*^9}},
 CellLabel->"In[79]:=",ExpressionUUID->"18a99263-725e-45ef-9765-4407835ef488"],

Cell[BoxData[
 RowBox[{
  SuperscriptBox["\[ExponentialE]", 
   FractionBox[
    RowBox[{
     SuperscriptBox["lambda", "2"], " ", 
     RowBox[{"(", 
      RowBox[{
       RowBox[{"-", 
        RowBox[{"(", 
         RowBox[{
          RowBox[{"(", 
           RowBox[{
            RowBox[{"-", "1"}], "+", 
            RowBox[{"Cos", "[", "theta", "]"}]}], ")"}], " ", 
          RowBox[{"(", 
           RowBox[{
            SuperscriptBox["sigma1", "2"], "+", 
            RowBox[{
             RowBox[{"(", 
              RowBox[{"1", "-", 
               RowBox[{"2", " ", "mu"}]}], ")"}], " ", 
             SuperscriptBox["sigmat", "2"], " ", 
             SuperscriptBox["v", "2"]}], "+", 
            RowBox[{
             RowBox[{"(", 
              RowBox[{
               SuperscriptBox["sigma1", "2"], "+", 
               RowBox[{
                SuperscriptBox["sigmat", "2"], " ", 
                SuperscriptBox["v", "2"]}]}], ")"}], " ", 
             RowBox[{"Cos", "[", "theta", "]"}]}]}], ")"}]}], ")"}]}], "-", 
       RowBox[{
        SuperscriptBox["kappa", "2"], " ", 
        SuperscriptBox["sigma1", "2"], " ", 
        SuperscriptBox[
         RowBox[{"Sin", "[", "theta", "]"}], "2"]}]}], ")"}]}], 
    RowBox[{"2", " ", 
     RowBox[{"(", 
      RowBox[{
       SuperscriptBox["sigma1", "2"], "+", 
       RowBox[{
        SuperscriptBox[
         RowBox[{"(", 
          RowBox[{
           RowBox[{"-", "1"}], "+", "mu"}], ")"}], "2"], " ", 
        SuperscriptBox["sigmat", "2"], " ", 
        SuperscriptBox["v", "2"]}]}], ")"}]}]]], " ", 
  RowBox[{"Cos", "[", "theta", "]"}]}]], "Output",
 CellChangeTimes->{3.939956398474868*^9, 3.939956452836214*^9, 
  3.9399776553274*^9},
 CellLabel->"Out[79]=",ExpressionUUID->"1ad9700f-b947-46d1-8637-6b4d70a24d40"]
}, Open  ]],

Cell[CellGroupData[{

Cell[BoxData[
 RowBox[{"TeXForm", "[", "%", "]"}]], "Input",
 CellChangeTimes->{{3.939956291919106*^9, 3.939956294849566*^9}},
 CellLabel->"In[80]:=",ExpressionUUID->"d6cc747a-7983-47e6-8677-3f48b837e61a"],

Cell["\<\
\\cos (\\theta ) \\exp \\left(\\frac{\\lambda ^2 \\left(-\\kappa ^2 \
\\text{sigma1}^2 \\sin
   ^2(\\theta )-(\\cos (\\theta )-1) \\left((1-2 \\mu ) \\text{sigmat}^2 v^2+\
\\cos (\\theta )
   \\left(\\text{sigma1}^2+\\text{sigmat}^2 \
v^2\\right)+\\text{sigma1}^2\\right)\\right)}{2
   \\left((\\mu -1)^2 \\text{sigmat}^2 v^2+\\text{sigma1}^2\\right)}\\right)\
\>", "Output",
 CellChangeTimes->{3.939956295879888*^9, 3.939956401395589*^9, 
  3.93995645420679*^9, 3.939977655364644*^9},
 CellLabel->
  "Out[80]//TeXForm=",ExpressionUUID->"32eb5684-0ff0-4eb3-8765-a8fa564a5668"]
}, Open  ]],

Cell[CellGroupData[{

Cell[BoxData[
 RowBox[{"amplphiphimaxfixed", "=", 
  RowBox[{"FullSimplify", "[", 
   RowBox[{
    RowBox[{
     RowBox[{
      RowBox[{"amplphiphi", "/.", 
       RowBox[{"{", 
        RowBox[{"omega", "->", "omegalambdaphiphi0"}], "}"}]}], "/.", 
      RowBox[{"{", 
       RowBox[{"u", "->", "umuphi0"}], "}"}]}], "/.", 
     RowBox[{"{", 
      RowBox[{"sigma2", "->", 
       RowBox[{"kappa", " ", "sigma1"}]}], "}"}]}], ",", 
    RowBox[{"Assumptions", "->", 
     RowBox[{"{", 
      RowBox[{
       RowBox[{"sigma1", ">", "0"}], ",", 
       RowBox[{"lambda", ">", "0"}], ",", 
       RowBox[{"sigmat", ">", "0"}]}], "}"}]}]}], "]"}]}]], "Input",
 CellChangeTimes->{{3.939956305579599*^9, 3.9399563098399563`*^9}, {
  3.939977244499868*^9, 3.939977245176404*^9}},
 CellLabel->"In[81]:=",ExpressionUUID->"e86b1f4a-2b4c-49c7-b0cb-74f54bb61716"],

Cell[BoxData[
 RowBox[{"-", 
  RowBox[{"(", 
   RowBox[{
    RowBox[{"(", 
     RowBox[{"2", " ", 
      SuperscriptBox["\[ExponentialE]", 
       RowBox[{"-", 
        FractionBox[
         RowBox[{
          SuperscriptBox["lambda", "2"], " ", 
          RowBox[{"(", 
           RowBox[{
            RowBox[{
             SuperscriptBox["mu", "2"], " ", 
             SuperscriptBox["sigmat", "2"], " ", 
             SuperscriptBox["v", "2"]}], "-", 
            RowBox[{"2", " ", "mu", " ", 
             SuperscriptBox["sigmat", "2"], " ", 
             SuperscriptBox["v", "2"], " ", 
             RowBox[{"Cos", "[", "theta", "]"}]}], "+", 
            RowBox[{
             RowBox[{"(", 
              RowBox[{
               SuperscriptBox["sigma1", "2"], "+", 
               RowBox[{
                SuperscriptBox["sigmat", "2"], " ", 
                SuperscriptBox["v", "2"]}]}], ")"}], " ", 
             SuperscriptBox[
              RowBox[{"Cos", "[", "theta", "]"}], "2"]}], "+", 
            RowBox[{
             SuperscriptBox["kappa", "2"], " ", 
             SuperscriptBox["sigma1", "2"], " ", 
             SuperscriptBox[
              RowBox[{"Sin", "[", "theta", "]"}], "2"]}]}], ")"}]}], 
         RowBox[{
          SuperscriptBox["sigma1", "2"], "+", 
          RowBox[{
           SuperscriptBox[
            RowBox[{"(", 
             RowBox[{
              RowBox[{"-", "1"}], "+", "mu"}], ")"}], "2"], " ", 
           SuperscriptBox["sigmat", "2"], " ", 
           SuperscriptBox["v", "2"]}]}]]}]], " ", 
      SuperscriptBox["lambda", "2"], " ", 
      SuperscriptBox["sigma1", "2"], " ", 
      SuperscriptBox[
       RowBox[{"Cos", "[", "theta", "]"}], "2"]}], ")"}], "/", 
    RowBox[{"(", 
     RowBox[{
      SuperscriptBox["sigma1", "2"], "+", 
      RowBox[{
       SuperscriptBox[
        RowBox[{"(", 
         RowBox[{
          RowBox[{"-", "1"}], "+", "mu"}], ")"}], "2"], " ", 
       SuperscriptBox["sigmat", "2"], " ", 
       SuperscriptBox["v", "2"]}]}], ")"}]}], ")"}]}]], "Output",
 CellChangeTimes->{3.939956310966343*^9, 3.939977656098536*^9},
 CellLabel->"Out[81]=",ExpressionUUID->"bd1f6e5a-311b-4d4c-8f63-d3529f28190e"]
}, Open  ]],

Cell[CellGroupData[{

Cell[BoxData[
 RowBox[{"amplphiphimaxfixed0", "=", 
  RowBox[{"amplphiphimaxfixed", "/.", 
   RowBox[{"{", 
    RowBox[{"theta", "->", "0"}], "}"}]}]}]], "Input",
 CellChangeTimes->{{3.939956417949991*^9, 3.939956426040114*^9}},
 CellLabel->"In[82]:=",ExpressionUUID->"f675c47b-8c1f-45bd-8daa-868ec0df110d"],

Cell[BoxData[
 RowBox[{"-", 
  FractionBox[
   RowBox[{"2", " ", 
    SuperscriptBox["\[ExponentialE]", 
     RowBox[{"-", 
      FractionBox[
       RowBox[{
        SuperscriptBox["lambda", "2"], " ", 
        RowBox[{"(", 
         RowBox[{
          SuperscriptBox["sigma1", "2"], "+", 
          RowBox[{
           SuperscriptBox["sigmat", "2"], " ", 
           SuperscriptBox["v", "2"]}], "-", 
          RowBox[{"2", " ", "mu", " ", 
           SuperscriptBox["sigmat", "2"], " ", 
           SuperscriptBox["v", "2"]}], "+", 
          RowBox[{
           SuperscriptBox["mu", "2"], " ", 
           SuperscriptBox["sigmat", "2"], " ", 
           SuperscriptBox["v", "2"]}]}], ")"}]}], 
       RowBox[{
        SuperscriptBox["sigma1", "2"], "+", 
        RowBox[{
         SuperscriptBox[
          RowBox[{"(", 
           RowBox[{
            RowBox[{"-", "1"}], "+", "mu"}], ")"}], "2"], " ", 
         SuperscriptBox["sigmat", "2"], " ", 
         SuperscriptBox["v", "2"]}]}]]}]], " ", 
    SuperscriptBox["lambda", "2"], " ", 
    SuperscriptBox["sigma1", "2"]}], 
   RowBox[{
    SuperscriptBox["sigma1", "2"], "+", 
    RowBox[{
     SuperscriptBox[
      RowBox[{"(", 
       RowBox[{
        RowBox[{"-", "1"}], "+", "mu"}], ")"}], "2"], " ", 
     SuperscriptBox["sigmat", "2"], " ", 
     SuperscriptBox["v", "2"]}]}]]}]], "Output",
 CellChangeTimes->{3.9399564264401493`*^9, 3.939977656171735*^9},
 CellLabel->"Out[82]=",ExpressionUUID->"687e3b57-7079-4a47-8e4b-5df398538a3f"]
}, Open  ]],

Cell[CellGroupData[{

Cell[BoxData[
 RowBox[{"amplphiphimaxfixednorm", "=", 
  RowBox[{"FullSimplify", "[", 
   RowBox[{"amplphiphimaxfixed", "/", "amplphiphimaxfixed0"}], 
   "]"}]}]], "Input",
 CellChangeTimes->{{3.939956439921397*^9, 3.939956446632759*^9}},
 CellLabel->"In[83]:=",ExpressionUUID->"05bcdca5-441a-4296-a6a6-6042f502476a"],

Cell[BoxData[
 RowBox[{
  SuperscriptBox["\[ExponentialE]", 
   RowBox[{"-", 
    FractionBox[
     RowBox[{"2", " ", 
      SuperscriptBox["lambda", "2"], " ", 
      RowBox[{"(", 
       RowBox[{
        RowBox[{
         RowBox[{"(", 
          RowBox[{
           RowBox[{"-", "1"}], "+", 
           SuperscriptBox["kappa", "2"]}], ")"}], " ", 
         SuperscriptBox["sigma1", "2"]}], "+", 
        RowBox[{
         RowBox[{"(", 
          RowBox[{
           RowBox[{"-", "1"}], "+", 
           RowBox[{"2", " ", "mu"}]}], ")"}], " ", 
         SuperscriptBox["sigmat", "2"], " ", 
         SuperscriptBox["v", "2"]}], "+", 
        RowBox[{
         RowBox[{"(", 
          RowBox[{
           RowBox[{
            RowBox[{"(", 
             RowBox[{
              RowBox[{"-", "1"}], "+", 
              SuperscriptBox["kappa", "2"]}], ")"}], " ", 
            SuperscriptBox["sigma1", "2"]}], "-", 
           RowBox[{
            SuperscriptBox["sigmat", "2"], " ", 
            SuperscriptBox["v", "2"]}]}], ")"}], " ", 
         RowBox[{"Cos", "[", "theta", "]"}]}]}], ")"}], " ", 
      SuperscriptBox[
       RowBox[{"Sin", "[", 
        FractionBox["theta", "2"], "]"}], "2"]}], 
     RowBox[{
      SuperscriptBox["sigma1", "2"], "+", 
      RowBox[{
       SuperscriptBox[
        RowBox[{"(", 
         RowBox[{
          RowBox[{"-", "1"}], "+", "mu"}], ")"}], "2"], " ", 
       SuperscriptBox["sigmat", "2"], " ", 
       SuperscriptBox["v", "2"]}]}]]}]], " ", 
  SuperscriptBox[
   RowBox[{"Cos", "[", "theta", "]"}], "2"]}]], "Output",
 CellChangeTimes->{3.9399564474184628`*^9, 3.9399776565356007`*^9},
 CellLabel->"Out[83]=",ExpressionUUID->"fe0460c7-07f8-440d-a2b0-97b246046aa3"]
}, Open  ]],

Cell[CellGroupData[{

Cell[BoxData[
 RowBox[{"TeXForm", "[", "%", "]"}]], "Input",
 CellChangeTimes->{{3.939956317052002*^9, 3.939956320054736*^9}},
 CellLabel->"In[84]:=",ExpressionUUID->"133047cd-9dfe-42b5-ad3a-d5cbaf2305f6"],

Cell["\<\
\\cos ^2(\\theta ) \\exp \\left(-\\frac{2 \\lambda ^2 \\sin \
^2\\left(\\frac{\\theta }{2}\\right)
   \\left(\\cos (\\theta ) \\left(\\left(\\kappa ^2-1\\right) \
\\text{sigma1}^2-\\text{sigmat}^2
   v^2\\right)+\\left(\\kappa ^2-1\\right) \\text{sigma1}^2+(2 \\mu -1) \
\\text{sigmat}^2
   v^2\\right)}{(\\mu -1)^2 \\text{sigmat}^2 v^2+\\text{sigma1}^2}\\right)\
\>", "Output",
 CellChangeTimes->{3.9399563206575127`*^9, 3.939956449403791*^9, 
  3.939977656547434*^9},
 CellLabel->
  "Out[84]//TeXForm=",ExpressionUUID->"c600fecb-9579-4798-8280-525ae73deac3"]
}, Open  ]]
},
WindowSize->{808, 860},
WindowMargins->{{Automatic, 91}, {Automatic, 3}},
FrontEndVersion->"14.1 for Mac OS X ARM (64-bit) (July 16, 2024)",
StyleDefinitions->"Default.nb",
ExpressionUUID->"75fea532-b1df-4b4a-b6b2-843649fa589e"
]
(* End of Notebook Content *)

(* Internal cache information *)
(*CellTagsOutline
CellTagsIndex->{}
*)
(*CellTagsIndex
CellTagsIndex->{}
*)
(*NotebookFileOutline
Notebook[{
Cell[558, 20, 1329, 27, 162, "Input",ExpressionUUID->"83b02a26-a4be-4177-b018-837c1b7bf5f5"],
Cell[CellGroupData[{
Cell[1912, 51, 484, 15, 29, "Input",ExpressionUUID->"66a75f47-d77c-4686-8da1-27e639a734e5"],
Cell[2399, 68, 473, 13, 69, "Output",ExpressionUUID->"0c20f201-cb75-464f-8c22-8f89f1e2369d"]
}, Open  ]],
Cell[CellGroupData[{
Cell[2909, 86, 484, 15, 29, "Input",ExpressionUUID->"6789023d-e4a3-4f81-8766-c1885a84f8c5"],
Cell[3396, 103, 473, 13, 70, "Output",ExpressionUUID->"8e49502b-738d-40b0-addd-1425dd474157"]
}, Open  ]],
Cell[CellGroupData[{
Cell[3906, 121, 484, 15, 29, "Input",ExpressionUUID->"2e978cc4-f329-4474-8c21-e0aedc0fe575"],
Cell[4393, 138, 473, 13, 69, "Output",ExpressionUUID->"965da392-a92d-4495-b85f-8fef5dc9c28c"]
}, Open  ]],
Cell[CellGroupData[{
Cell[4903, 156, 228, 5, 29, "Input",ExpressionUUID->"948c3021-db12-4096-8286-c12f896d4180"],
Cell[5134, 163, 560, 16, 69, "Output",ExpressionUUID->"c3b21417-8dec-4646-8adb-377a41b1b7c0"]
}, Open  ]],
Cell[CellGroupData[{
Cell[5731, 184, 231, 5, 29, "Input",ExpressionUUID->"c1172fdf-459e-47c5-aa86-a8775d33d112"],
Cell[5965, 191, 656, 20, 71, "Output",ExpressionUUID->"8c448e22-ea71-42b8-acec-32fa1123d981"]
}, Open  ]],
Cell[CellGroupData[{
Cell[6658, 216, 173, 3, 29, "Input",ExpressionUUID->"69dafe89-6125-4489-8eb9-160dc200f3e8"],
Cell[6834, 221, 557, 16, 69, "Output",ExpressionUUID->"2438cc22-76b4-4cd9-b20a-9e195e406e67"]
}, Open  ]],
Cell[CellGroupData[{
Cell[7428, 242, 199, 4, 29, "Input",ExpressionUUID->"07743b56-97c8-4b27-982f-790461593f43"],
Cell[7630, 248, 657, 20, 71, "Output",ExpressionUUID->"452875cc-be1c-41c7-87bb-9bf3e150c391"]
}, Open  ]],
Cell[CellGroupData[{
Cell[8324, 273, 228, 5, 29, "Input",ExpressionUUID->"329fb6a5-5f34-4671-b4dd-3b4a00b47d0c"],
Cell[8555, 280, 558, 16, 69, "Output",ExpressionUUID->"9f1e48a3-5697-4dd5-a6b1-feebd2f026c2"]
}, Open  ]],
Cell[CellGroupData[{
Cell[9150, 301, 232, 5, 29, "Input",ExpressionUUID->"d0f3e4eb-be56-4743-ab8d-adb0a58b0a9e"],
Cell[9385, 308, 662, 20, 71, "Output",ExpressionUUID->"d2ca140c-31dd-4704-92fb-4eca363055fe"]
}, Open  ]],
Cell[CellGroupData[{
Cell[10084, 333, 174, 3, 29, "Input",ExpressionUUID->"849833ad-28b8-49ab-9442-c8aa9175ab5d"],
Cell[10261, 338, 556, 16, 69, "Output",ExpressionUUID->"213481bb-0cfa-4d16-9adf-8869a84a616e"]
}, Open  ]],
Cell[CellGroupData[{
Cell[10854, 359, 200, 4, 29, "Input",ExpressionUUID->"0ccaaba7-26ac-4127-bf31-0dfcadebdb5d"],
Cell[11057, 365, 664, 20, 71, "Output",ExpressionUUID->"4bac361b-a83e-4114-ba8a-11f9c6b2d10f"]
}, Open  ]],
Cell[CellGroupData[{
Cell[11758, 390, 2201, 61, 111, "Input",ExpressionUUID->"a4f50450-0038-4aa7-a29b-1f9bd472da96"],
Cell[13962, 453, 1736, 46, 139, "Output",ExpressionUUID->"3feb392f-f600-42cf-9e29-07c2f51156a3"]
}, Open  ]],
Cell[CellGroupData[{
Cell[15735, 504, 1952, 57, 111, "Input",ExpressionUUID->"8df66c18-c8f1-4d9f-b8ae-0dab5685659d"],
Cell[17690, 563, 1708, 47, 139, "Output",ExpressionUUID->"28a3c51e-db70-4c05-b8e5-933c81120dae"]
}, Open  ]],
Cell[CellGroupData[{
Cell[19435, 615, 3737, 92, 254, "Input",ExpressionUUID->"c68171c2-34e9-40cb-93aa-6d88c807f106"],
Cell[23175, 709, 1467, 39, 59, "Output",ExpressionUUID->"d0d2289d-8d3c-4d83-9940-73482a99466a"]
}, Open  ]],
Cell[CellGroupData[{
Cell[24679, 753, 217, 3, 29, "Input",ExpressionUUID->"b832402c-a88a-4de6-961f-d503af96f957"],
Cell[24899, 758, 597, 13, 116, "Output",ExpressionUUID->"c6550f7a-313e-43b7-aa26-5538a38fe1a3"]
}, Open  ]],
Cell[CellGroupData[{
Cell[25533, 776, 3696, 91, 254, "Input",ExpressionUUID->"80389578-bb86-405e-b9ca-c778f70b2f76"],
Cell[29232, 869, 1557, 42, 59, "Output",ExpressionUUID->"d9346f49-b8fc-44ac-80fd-f011ff6e9c48"]
}, Open  ]],
Cell[CellGroupData[{
Cell[30826, 916, 222, 3, 29, "Input",ExpressionUUID->"7fa724de-efb4-49c0-8641-e63ffd71895f"],
Cell[31051, 921, 621, 13, 116, "Output",ExpressionUUID->"6003b7a8-0fbf-453e-9531-760f6b143317"]
}, Open  ]],
Cell[CellGroupData[{
Cell[31709, 939, 301, 6, 29, "Input",ExpressionUUID->"087887f0-3503-43f5-a214-1a0832d9b929"],
Cell[32013, 947, 1186, 32, 59, "Output",ExpressionUUID->"91290dfc-c5f6-409d-9db7-a9ca477ce2ee"]
}, Open  ]],
Cell[CellGroupData[{
Cell[33236, 984, 312, 6, 29, "Input",ExpressionUUID->"3f22faac-fc7f-4699-a679-3479572ae65d"],
Cell[33551, 992, 1304, 35, 59, "Output",ExpressionUUID->"e223ff0a-139a-4b84-a236-dd6237ac1125"]
}, Open  ]],
Cell[CellGroupData[{
Cell[34892, 1032, 239, 5, 29, "Input",ExpressionUUID->"2c272bea-b04e-447a-8eb3-f13e50e0222c"],
Cell[35134, 1039, 2062, 59, 84, "Output",ExpressionUUID->"073cdce0-39fc-4483-9727-f7e0f5c29b06"]
}, Open  ]],
Cell[CellGroupData[{
Cell[37233, 1103, 460, 10, 29, "Input",ExpressionUUID->"29d4bed1-c2b0-4f70-9e6c-d8810ed5861f"],
Cell[37696, 1115, 590, 13, 42, "Message",ExpressionUUID->"9fc11b1f-c049-4d10-8730-3e7eee61f889"],
Cell[38289, 1130, 1203, 31, 57, "Output",ExpressionUUID->"a02dd09b-b997-4bda-9f82-548cf108717a"]
}, Open  ]],
Cell[CellGroupData[{
Cell[39529, 1166, 297, 5, 29, "Input",ExpressionUUID->"77200fa7-a360-4915-8d64-326e4dbbe127"],
Cell[39829, 1173, 431, 10, 81, "Output",ExpressionUUID->"25da7e8f-b7b9-4a11-8b30-b783be727e85"]
}, Open  ]],
Cell[CellGroupData[{
Cell[40297, 1188, 295, 6, 29, "Input",ExpressionUUID->"f8f14684-7bcc-4c28-9902-3613c5e8b51f"],
Cell[40595, 1196, 528, 14, 52, "Output",ExpressionUUID->"3ebf1df3-d088-4ec3-89c7-29f11dd2e8df"]
}, Open  ]],
Cell[CellGroupData[{
Cell[41160, 1215, 375, 7, 29, "Input",ExpressionUUID->"8fda9ede-68ab-42f1-af4d-114881d6f31b"],
Cell[41538, 1224, 1030, 28, 57, "Output",ExpressionUUID->"12997b67-cee2-404a-b58a-08145204f8da"]
}, Open  ]],
Cell[CellGroupData[{
Cell[42605, 1257, 299, 6, 29, "Input",ExpressionUUID->"ee235e6f-6989-4403-a5e3-79ed7d0fad65"],
Cell[42907, 1265, 1364, 38, 59, "Output",ExpressionUUID->"4eda6939-3d04-4727-b883-57c1d0dd8a8d"]
}, Open  ]],
Cell[CellGroupData[{
Cell[44308, 1308, 394, 9, 29, "Input",ExpressionUUID->"fce744fb-d608-4258-9744-013c76c73bc1"],
Cell[44705, 1319, 383, 8, 33, "Output",ExpressionUUID->"23df564e-7bbc-467d-9f50-a6a6a30801b7"]
}, Open  ]],
Cell[CellGroupData[{
Cell[45125, 1332, 316, 6, 29, "Input",ExpressionUUID->"3ba400d6-fa5c-40e9-b182-8344c84e7dac"],
Cell[45444, 1340, 265, 5, 33, "Output",ExpressionUUID->"a6d88c5a-8f6e-4cac-92ea-b8ddfc155ff2"]
}, Open  ]],
Cell[CellGroupData[{
Cell[45746, 1350, 298, 6, 29, "Input",ExpressionUUID->"71392e6c-a1ec-44ae-8fec-50e84dbe4cfe"],
Cell[46047, 1358, 755, 22, 56, "Output",ExpressionUUID->"6c9e23c7-8e7a-43aa-aebc-c3e6b17f8a35"]
}, Open  ]],
Cell[CellGroupData[{
Cell[46839, 1385, 205, 3, 29, "Input",ExpressionUUID->"636e18da-c6e3-4465-9396-80a772ce027e"],
Cell[47047, 1390, 328, 6, 64, "Output",ExpressionUUID->"d4aeb4a3-14ac-488e-92f5-546f01cde2b9"]
}, Open  ]],
Cell[CellGroupData[{
Cell[47412, 1401, 876, 21, 70, "Input",ExpressionUUID->"d5844b57-59ef-4865-b6f3-b5fafe849865"],
Cell[48291, 1424, 1142, 33, 68, "Output",ExpressionUUID->"ddd12439-090a-4993-ab18-15797e4c7f2c"]
}, Open  ]],
Cell[CellGroupData[{
Cell[49470, 1462, 295, 6, 29, "Input",ExpressionUUID->"9cd33d43-c87d-4a72-8628-206784989009"],
Cell[49768, 1470, 670, 20, 66, "Output",ExpressionUUID->"7d0e39ae-1717-49b9-ba4a-a599d67aee2f"]
}, Open  ]],
Cell[CellGroupData[{
Cell[50475, 1495, 336, 6, 29, "Input",ExpressionUUID->"97c661ce-edb0-4fd6-80fb-2c76cc6cbd58"],
Cell[50814, 1503, 1196, 36, 60, "Output",ExpressionUUID->"7ff083af-c5ae-41c0-9915-f534ef462804"]
}, Open  ]],
Cell[CellGroupData[{
Cell[52047, 1544, 215, 3, 29, "Input",ExpressionUUID->"50ed40c4-0e37-4753-9dbc-ae107030c226"],
Cell[52265, 1549, 438, 10, 81, "Output",ExpressionUUID->"e2bb827c-c59a-4219-b5c5-2afb78728706"]
}, Open  ]],
Cell[CellGroupData[{
Cell[52740, 1564, 537, 13, 29, "Input",ExpressionUUID->"3a23de29-e672-4e6c-a4cd-70e1cc7d0075"],
Cell[53280, 1579, 521, 13, 53, "Output",ExpressionUUID->"f87cbddd-412c-47c1-9121-f0ab92bf106e"]
}, Open  ]],
Cell[CellGroupData[{
Cell[53838, 1597, 207, 3, 29, "Input",ExpressionUUID->"7f5f9989-efaa-4d43-a051-65df07b75fb3"],
Cell[54048, 1602, 267, 6, 47, "Output",ExpressionUUID->"84c961fd-02db-4fc4-8a0e-72e78dd3916c"]
}, Open  ]],
Cell[CellGroupData[{
Cell[54352, 1613, 313, 6, 29, "Input",ExpressionUUID->"e974e135-7ae5-4c8d-bb72-88fb47fe98d8"],
Cell[54668, 1621, 2105, 60, 84, "Output",ExpressionUUID->"4a5574b4-1aa6-44d5-a394-f9463c82588d"]
}, Open  ]],
Cell[CellGroupData[{
Cell[56810, 1686, 366, 8, 29, "Input",ExpressionUUID->"f6e4a120-b115-40a3-a7aa-4a018f291dd7"],
Cell[57179, 1696, 574, 13, 42, "Message",ExpressionUUID->"3d8d6267-75d7-47e6-9b30-1f0d02ef773d"],
Cell[57756, 1711, 1219, 33, 57, "Output",ExpressionUUID->"ede424da-2261-400c-b4c6-4169b0108bd0"]
}, Open  ]],
Cell[CellGroupData[{
Cell[59012, 1749, 281, 5, 29, "Input",ExpressionUUID->"6bb4cd6e-493c-41ac-94de-5d80fe6e9e48"],
Cell[59296, 1756, 1043, 30, 57, "Output",ExpressionUUID->"acbd12fe-b1ed-40b2-9189-e594b60e1e1e"]
}, Open  ]],
Cell[CellGroupData[{
Cell[60376, 1791, 305, 6, 29, "Input",ExpressionUUID->"7ddff6fb-00e6-48e5-9cd2-4afdce4b5f61"],
Cell[60684, 1799, 1455, 41, 59, "Output",ExpressionUUID->"fa7c2320-e93e-4355-91ed-31968dcd0146"]
}, Open  ]],
Cell[CellGroupData[{
Cell[62176, 1845, 354, 8, 29, "Input",ExpressionUUID->"0efd6315-618d-4805-86a3-9b35075b2498"],
Cell[62533, 1855, 328, 7, 33, "Output",ExpressionUUID->"2f6150b6-4a49-4424-9e87-0a500fd22218"]
}, Open  ]],
Cell[CellGroupData[{
Cell[62898, 1867, 271, 5, 29, "Input",ExpressionUUID->"f90303f2-3a50-45e0-83c2-385d7774cfd0"],
Cell[63172, 1874, 238, 4, 33, "Output",ExpressionUUID->"a935ff77-fd5d-4712-9a8e-60de55cbc996"]
}, Open  ]],
Cell[CellGroupData[{
Cell[63447, 1883, 304, 6, 29, "Input",ExpressionUUID->"dd98e245-c644-44d5-b94c-1da794e0b377"],
Cell[63754, 1891, 843, 25, 59, "Output",ExpressionUUID->"85e35bea-63ba-4349-8034-5db99726e174"]
}, Open  ]],
Cell[CellGroupData[{
Cell[64634, 1921, 204, 3, 29, "Input",ExpressionUUID->"caa1b567-70a9-4827-aabf-b1d9b1f7600a"],
Cell[64841, 1926, 341, 7, 64, "Output",ExpressionUUID->"3f8e51fd-3858-44bb-b439-29d2bf1dc8cb"]
}, Open  ]],
Cell[CellGroupData[{
Cell[65219, 1938, 771, 20, 70, "Input",ExpressionUUID->"88433f6f-d294-430d-bcd6-9df7793501b6"],
Cell[65993, 1960, 1093, 31, 58, "Output",ExpressionUUID->"3ed25b08-dfc3-4914-8638-e850fa30fc33"]
}, Open  ]],
Cell[CellGroupData[{
Cell[67123, 1996, 295, 6, 29, "Input",ExpressionUUID->"2a6852f4-572c-4517-a83f-4961791c7dbb"],
Cell[67421, 2004, 657, 19, 55, "Output",ExpressionUUID->"edfb4ffe-586e-4ff7-b0da-aa6932cb9c0b"]
}, Open  ]],
Cell[CellGroupData[{
Cell[68115, 2028, 340, 6, 29, "Input",ExpressionUUID->"8ec1961a-8fcb-4910-8a22-ac4332241707"],
Cell[68458, 2036, 1155, 36, 56, "Output",ExpressionUUID->"4f1a2e07-f993-4655-8917-ac9e4dbd28d5"]
}, Open  ]],
Cell[CellGroupData[{
Cell[69650, 2077, 209, 3, 29, "Input",ExpressionUUID->"16bba8d1-d52d-400a-8240-8625472c8f67"],
Cell[69862, 2082, 437, 9, 81, "Output",ExpressionUUID->"097321c9-2959-4544-bf69-a90bff56f4dc"]
}, Open  ]],
Cell[CellGroupData[{
Cell[70336, 2096, 421, 9, 29, "Input",ExpressionUUID->"59bad562-495f-403e-b1c1-f1d2d2be054d"],
Cell[70760, 2107, 527, 14, 52, "Output",ExpressionUUID->"e8a7a63a-a483-4d86-b344-118b2ed5a19c"]
}, Open  ]],
Cell[CellGroupData[{
Cell[71324, 2126, 207, 3, 29, "Input",ExpressionUUID->"be4ef63c-20a9-4f40-ae20-4970d5a6620f"],
Cell[71534, 2131, 257, 5, 47, "Output",ExpressionUUID->"03054dbd-6ce7-465d-8354-0ea8cb52fb25"]
}, Open  ]],
Cell[CellGroupData[{
Cell[71828, 2141, 207, 3, 29, "Input",ExpressionUUID->"f402aa1e-eaa4-4f0e-9d7c-9f04086f242d"],
Cell[72038, 2146, 258, 5, 47, "Output",ExpressionUUID->"06b94395-fbaa-44ad-8564-8617daa64d1b"]
}, Open  ]],
Cell[CellGroupData[{
Cell[72333, 2156, 476, 10, 29, "Input",ExpressionUUID->"cd74d623-4be7-425e-a619-8e5995b6600f"],
Cell[72812, 2168, 2296, 60, 90, "Output",ExpressionUUID->"3ab72269-fba0-4e7b-a835-36f342356941"]
}, Open  ]],
Cell[CellGroupData[{
Cell[75145, 2233, 520, 13, 29, "Input",ExpressionUUID->"cf9360be-4e49-413c-bb2d-dac2cfe7408d"],
Cell[75668, 2248, 1058, 29, 83, "Output",ExpressionUUID->"1a6fb8cf-dfdc-42ed-bbcb-5513b8ff3b51"]
}, Open  ]],
Cell[CellGroupData[{
Cell[76763, 2282, 997, 26, 70, "Input",ExpressionUUID->"8ef33a43-9558-4dd4-a2b8-53565ab297b9"],
Cell[77763, 2310, 8642, 222, 466, "Output",ExpressionUUID->"e45f3eb8-01d0-4844-a75e-34515d2ba376"]
}, Open  ]],
Cell[CellGroupData[{
Cell[86442, 2537, 1234, 33, 90, "Input",ExpressionUUID->"5a923de9-3a89-4e31-9071-55b52be3de1b"],
Cell[87679, 2572, 3202, 87, 262, "Output",ExpressionUUID->"a078214d-76d4-4e4f-9d91-109cd8aefb43"]
}, Open  ]],
Cell[CellGroupData[{
Cell[90918, 2664, 1257, 32, 70, "Input",ExpressionUUID->"81c98d16-ae6a-42cd-a744-dc0d0c1c3d6c"],
Cell[92178, 2698, 8946, 224, 430, "Output",ExpressionUUID->"fb11b30f-65a6-4ba5-a7c9-a32174879c95"]
}, Open  ]],
Cell[CellGroupData[{
Cell[101161, 2927, 207, 3, 29, "Input",ExpressionUUID->"ad0488de-d29f-4a8d-abc7-4e6e6514fb84"],
Cell[101371, 2932, 1750, 36, 324, "Output",ExpressionUUID->"775f608d-9b4c-4d22-8be1-a5c71ad1e2db"]
}, Open  ]],
Cell[CellGroupData[{
Cell[103158, 2973, 632, 16, 29, "Input",ExpressionUUID->"46a47b47-83f4-4856-a4cf-32d60d879f1f"],
Cell[103793, 2991, 1245, 35, 97, "Output",ExpressionUUID->"d9696af6-c36b-4451-9f02-6a5328b968aa"]
}, Open  ]],
Cell[CellGroupData[{
Cell[105075, 3031, 3330, 84, 224, "Input",ExpressionUUID->"d5ae95ae-fa4a-44fb-af43-850829da8cc0"],
Cell[108408, 3117, 4593, 120, 230, "Output",ExpressionUUID->"47fa95b8-654f-418a-8039-1ee6f0cbf895"]
}, Open  ]],
Cell[CellGroupData[{
Cell[113038, 3242, 3202, 82, 224, "Input",ExpressionUUID->"f7a71090-7924-4465-8e2e-0508340cda4a"],
Cell[116243, 3326, 5481, 140, 257, "Output",ExpressionUUID->"98289d71-9c4d-4c4f-a3d0-401e784356a4"]
}, Open  ]],
Cell[CellGroupData[{
Cell[121761, 3471, 592, 14, 49, "Input",ExpressionUUID->"c8c2e77f-b385-4bc5-8cda-dfd6c3acfb46"],
Cell[122356, 3487, 9954, 250, 484, "Output",ExpressionUUID->"88d2cd0d-34cb-4b50-8d74-86fb08f253d1"]
}, Open  ]],
Cell[CellGroupData[{
Cell[132347, 3742, 214, 3, 29, "Input",ExpressionUUID->"99f79a21-f40a-4765-8daf-b1e8c4e303f7"],
Cell[132564, 3747, 1995, 41, 359, "Output",ExpressionUUID->"a8ebd649-7be6-474d-b6ce-bf536f9b4fd8"]
}, Open  ]],
Cell[CellGroupData[{
Cell[134596, 3793, 287, 6, 29, "Input",ExpressionUUID->"99b1b33d-d479-45e9-918b-da61699920e7"],
Cell[134886, 3801, 4736, 126, 311, "Output",ExpressionUUID->"c802a0d5-b1f7-4a03-9190-75b81762922b"]
}, Open  ]],
Cell[CellGroupData[{
Cell[139659, 3932, 276, 5, 29, "Input",ExpressionUUID->"d6bc7b67-cf26-4935-9295-ecbc072dd28d"],
Cell[139938, 3939, 13627, 346, 797, "Output",ExpressionUUID->"89fd46a2-c6f2-4f1f-9de7-f18e0c6e1c45"]
}, Open  ]],
Cell[CellGroupData[{
Cell[153602, 4290, 187, 2, 29, "Input",ExpressionUUID->"33418382-2c4f-40a5-b56f-f6f04e148143"],
Cell[153792, 4294, 1008, 28, 57, "Output",ExpressionUUID->"fb166b60-6b40-4a35-98f9-029afb636817"]
}, Open  ]],
Cell[CellGroupData[{
Cell[154837, 4327, 301, 6, 29, "Input",ExpressionUUID->"ae737998-2dcf-4d35-bee6-49365555bd1e"],
Cell[155141, 4335, 555, 15, 53, "Output",ExpressionUUID->"6c1edfe7-1863-4dba-88fa-99c49491480a"]
}, Open  ]],
Cell[CellGroupData[{
Cell[155733, 4355, 190, 2, 29, "Input",ExpressionUUID->"255bb597-8062-41a5-95dc-ceab6d69b310"],
Cell[155926, 4359, 1045, 30, 57, "Output",ExpressionUUID->"bef59a6f-c609-45ab-8a10-b4b0e4c4f30a"]
}, Open  ]],
Cell[CellGroupData[{
Cell[157008, 4394, 307, 6, 29, "Input",ExpressionUUID->"67489e99-627b-430e-903b-ae83dc937465"],
Cell[157318, 4402, 564, 16, 57, "Output",ExpressionUUID->"0209d584-cb75-470a-b0d7-4130ee6d1a43"]
}, Open  ]],
Cell[CellGroupData[{
Cell[157919, 4423, 179, 2, 29, "Input",ExpressionUUID->"cd63fb8b-ca2f-44d8-8ae2-c5cb6c88703b"],
Cell[158101, 4427, 267, 5, 33, "Output",ExpressionUUID->"cdf40682-d8fe-43b0-89a5-90d7925a4c60"]
}, Open  ]],
Cell[CellGroupData[{
Cell[158405, 4437, 283, 6, 29, "Input",ExpressionUUID->"c9171682-cd48-4d3c-b513-2b96a3e19469"],
Cell[158691, 4445, 196, 3, 33, "Output",ExpressionUUID->"9b070772-6e9f-4bbe-a2d1-483c266a4d56"]
}, Open  ]],
Cell[CellGroupData[{
Cell[158924, 4453, 114, 1, 29, "Input",ExpressionUUID->"3098f222-818b-48d7-9c05-89f1acd23f5e"],
Cell[159041, 4456, 238, 4, 33, "Output",ExpressionUUID->"7e8b65e2-88ad-47ef-87bc-8f82246e9661"]
}, Open  ]],
Cell[CellGroupData[{
Cell[159316, 4465, 291, 6, 29, "Input",ExpressionUUID->"69bfe1cc-7284-440a-b9c1-968836ae67b0"],
Cell[159610, 4473, 196, 3, 33, "Output",ExpressionUUID->"10e303b0-8bc7-430c-a871-7630fa6fa398"]
}, Open  ]],
Cell[CellGroupData[{
Cell[159843, 4481, 300, 6, 29, "Input",ExpressionUUID->"2ef358b2-e8b8-480d-9656-cfc4da4ff8c5"],
Cell[160146, 4489, 492, 14, 53, "Output",ExpressionUUID->"b054aadf-3c6c-49e6-aa17-22fb36c8c4d2"]
}, Open  ]],
Cell[CellGroupData[{
Cell[160675, 4508, 205, 3, 29, "Input",ExpressionUUID->"4e3b5cb2-ce9a-4d6f-8230-291ff3cb9d25"],
Cell[160883, 4513, 259, 5, 47, "Output",ExpressionUUID->"d33d1157-c238-4358-849c-2f10fec24758"]
}, Open  ]],
Cell[CellGroupData[{
Cell[161179, 4523, 303, 6, 29, "Input",ExpressionUUID->"e3896aaf-10a2-4743-9b69-20caf64ee477"],
Cell[161485, 4531, 502, 15, 57, "Output",ExpressionUUID->"7a487ef8-eb49-439b-b2b7-9ea94fe4d497"]
}, Open  ]],
Cell[CellGroupData[{
Cell[162024, 4551, 139, 2, 29, "Input",ExpressionUUID->"b0d437e6-304b-4ff2-a9a3-994b3eb38e91"],
Cell[162166, 4555, 269, 6, 47, "Output",ExpressionUUID->"1f44fc34-066c-42bc-b88c-97d39215afd7"]
}, Open  ]],
Cell[CellGroupData[{
Cell[162472, 4566, 843, 22, 70, "Input",ExpressionUUID->"d4397d34-f78b-44a6-b5c5-7e6e2ea2bbea"],
Cell[163318, 4590, 2078, 59, 136, "Output",ExpressionUUID->"d93fcf8e-642c-459c-8031-f12ff9f1ee6f"]
}, Open  ]],
Cell[CellGroupData[{
Cell[165433, 4654, 303, 6, 29, "Input",ExpressionUUID->"f1c0f3df-383e-4a22-b643-15ac47b683ff"],
Cell[165739, 4662, 1482, 44, 75, "Output",ExpressionUUID->"23b0852e-70be-49ab-b8a5-9a9d83f49b9c"]
}, Open  ]],
Cell[CellGroupData[{
Cell[167258, 4711, 306, 5, 29, "Input",ExpressionUUID->"18a99263-725e-45ef-9765-4407835ef488"],
Cell[167567, 4718, 1791, 51, 73, "Output",ExpressionUUID->"1ad9700f-b947-46d1-8637-6b4d70a24d40"]
}, Open  ]],
Cell[CellGroupData[{
Cell[169395, 4774, 205, 3, 29, "Input",ExpressionUUID->"d6cc747a-7983-47e6-8677-3f48b837e61a"],
Cell[169603, 4779, 586, 12, 99, "Output",ExpressionUUID->"32eb5684-0ff0-4eb3-8765-a8fa564a5668"]
}, Open  ]],
Cell[CellGroupData[{
Cell[170226, 4796, 850, 22, 70, "Input",ExpressionUUID->"e86b1f4a-2b4c-49c7-b0cb-74f54bb61716"],
Cell[171079, 4820, 2183, 59, 129, "Output",ExpressionUUID->"bd1f6e5a-311b-4d4c-8f63-d3529f28190e"]
}, Open  ]],
Cell[CellGroupData[{
Cell[173299, 4884, 307, 6, 29, "Input",ExpressionUUID->"f675c47b-8c1f-45bd-8daa-868ec0df110d"],
Cell[173609, 4892, 1501, 43, 70, "Output",ExpressionUUID->"687e3b57-7079-4a47-8e4b-5df398538a3f"]
}, Open  ]],
Cell[CellGroupData[{
Cell[175147, 4940, 317, 6, 29, "Input",ExpressionUUID->"05bcdca5-441a-4296-a6a6-6042f502476a"],
Cell[175467, 4948, 1709, 50, 53, "Output",ExpressionUUID->"fe0460c7-07f8-440d-a2b0-97b246046aa3"]
}, Open  ]],
Cell[CellGroupData[{
Cell[177213, 5003, 205, 3, 29, "Input",ExpressionUUID->"133047cd-9dfe-42b5-ad3a-d5cbaf2305f6"],
Cell[177421, 5008, 570, 12, 99, "Output",ExpressionUUID->"c600fecb-9579-4798-8280-525ae73deac3"]
}, Open  ]]
}
]
*)
