# Supplementary material for: Orientation selectivity properties for the affine Gaussian derivative and the affine Gabor models for visual receptive fields
Source: J Comput Neurosci. 2025 Jan 29;53(1):61–98. doi: 10.1007/s10827-024-00888-w (PMC11868404; doi:10.1007/s10827-024-00888-w)
Supplement: Supplementary file 1 — (zip 821 KB) [file 10827_2024_888_MOESM1_ESM.zip › JCompNeuroSci-supplementary-files/space-time-nonsepRF-ori-sel.nb]

(* Content-type: application/vnd.wolfram.mathematica *)

(*** Wolfram Notebook File ***)
(* http://www.wolfram.com/nb *)

(* CreatedBy='Mathematica 13.2' *)

(*CacheID: 234*)
(* Internal cache information:
NotebookFileLineBreakTest
NotebookFileLineBreakTest
NotebookDataPosition[       158,          7]
NotebookDataLength[    235015,       5536]
NotebookOptionsPosition[    216656,       5206]
NotebookOutlinePosition[    217048,       5222]
CellTagsIndexPosition[    217005,       5219]
WindowFrame->Normal*)

(* Beginning of Notebook Content *)
Notebook[{
Cell[BoxData[
 RowBox[{"(*", " ", 
  RowBox[{
   RowBox[{
    RowBox[{
    "This", " ", "notebook", " ", "contains", " ", "Mathematica", " ", "code",
      " ", "for", " ", "computing", " ", "the", " ", "orientation", " ", 
     "selectity", " ", "curves", " ", "for", " ", "velocity"}], "-", 
    RowBox[{
    "adapted", " ", "generalized", " ", "Gaussian", " ", "derivative", " ", 
     "based", " ", "models", " ", "of", " ", "receptive", " ", "fields", " ", 
     "in", " ", "Section", " ", "4.4", " ", "in", "\[IndentingNewLine]", 
     "\[IndentingNewLine]", "Lindeberg", " ", 
     RowBox[{"(", "2024", ")"}], " ", 
     "\"\<Orientation selectivity properties for the affine Gaussian \
derivative\nand the affine Gabor models for visual receptive fields\>\""}]}], 
   ",", " ", 
   RowBox[{
   "submitted", " ", "to", " ", "Journal", " ", "of", " ", "Computational", 
    " ", 
    RowBox[{"Neuroscience", "."}]}]}], " ", "*)"}]], "Input",
 CellChangeTimes->{{3.939696485182691*^9, 3.939696513081291*^9}, {
  3.93987914340128*^9, 
  3.939879157579677*^9}},ExpressionUUID->"127b56e9-6aa2-4e20-8918-\
a007d7391640"],

Cell[BoxData[""], "Input",
 CellChangeTimes->{3.939696478285577*^9, 
  3.9396965158739862`*^9},ExpressionUUID->"b7133e88-ae21-43e6-9f0e-\
16b65a86c43d"],

Cell[CellGroupData[{

Cell[BoxData[
 RowBox[{"gaussx", "=", 
  RowBox[{
   RowBox[{"1", "/", 
    RowBox[{"(", 
     RowBox[{
      RowBox[{"Sqrt", "[", 
       RowBox[{"2", " ", "Pi"}], "]"}], " ", "sigma1"}], ")"}]}], 
   RowBox[{"Exp", "[", 
    RowBox[{
     RowBox[{"-", 
      RowBox[{"x", "^", "2"}]}], "/", 
     RowBox[{"(", 
      RowBox[{"2", " ", 
       RowBox[{"sigma1", "^", "2"}]}], ")"}]}], "]"}]}]}]], "Input",
 CellLabel->"In[1]:=",ExpressionUUID->"66a75f47-d77c-4686-8da1-27e639a734e5"],

Cell[BoxData[
 FractionBox[
  SuperscriptBox["\[ExponentialE]", 
   RowBox[{"-", 
    FractionBox[
     SuperscriptBox["x", "2"], 
     RowBox[{"2", " ", 
      SuperscriptBox["sigma1", "2"]}]]}]], 
  RowBox[{
   SqrtBox[
    RowBox[{"2", " ", "\[Pi]"}]], " ", "sigma1"}]]], "Output",
 CellChangeTimes->{3.888569015323501*^9, 3.888999085742991*^9},
 CellLabel->"Out[1]=",ExpressionUUID->"f1a868c7-d2e1-4fcb-976a-b825b4f3aa94"]
}, Open  ]],

Cell[CellGroupData[{

Cell[BoxData[
 RowBox[{"gaussy", "=", 
  RowBox[{
   RowBox[{"1", "/", 
    RowBox[{"(", 
     RowBox[{
      RowBox[{"Sqrt", "[", 
       RowBox[{"2", " ", "Pi"}], "]"}], " ", "sigma2"}], ")"}]}], 
   RowBox[{"Exp", "[", 
    RowBox[{
     RowBox[{"-", 
      RowBox[{"y", "^", "2"}]}], "/", 
     RowBox[{"(", 
      RowBox[{"2", " ", 
       RowBox[{"sigma2", "^", "2"}]}], ")"}]}], "]"}]}]}]], "Input",
 CellLabel->"In[2]:=",ExpressionUUID->"6789023d-e4a3-4f81-8766-c1885a84f8c5"],

Cell[BoxData[
 FractionBox[
  SuperscriptBox["\[ExponentialE]", 
   RowBox[{"-", 
    FractionBox[
     SuperscriptBox["y", "2"], 
     RowBox[{"2", " ", 
      SuperscriptBox["sigma2", "2"]}]]}]], 
  RowBox[{
   SqrtBox[
    RowBox[{"2", " ", "\[Pi]"}]], " ", "sigma2"}]]], "Output",
 CellChangeTimes->{3.888569021047224*^9, 3.888999085974504*^9},
 CellLabel->"Out[2]=",ExpressionUUID->"787f2810-0513-4b41-9f42-7a205a3b2bc4"]
}, Open  ]],

Cell[CellGroupData[{

Cell[BoxData[
 RowBox[{"gausst", "=", 
  RowBox[{
   RowBox[{"1", "/", 
    RowBox[{"(", 
     RowBox[{
      RowBox[{"Sqrt", "[", 
       RowBox[{"2", " ", "Pi"}], "]"}], " ", "sigmat"}], ")"}]}], 
   RowBox[{"Exp", "[", 
    RowBox[{
     RowBox[{"-", 
      RowBox[{"t", "^", "2"}]}], "/", 
     RowBox[{"(", 
      RowBox[{"2", " ", 
       RowBox[{"sigmat", "^", "2"}]}], ")"}]}], "]"}]}]}]], "Input",
 CellLabel->"In[3]:=",ExpressionUUID->"2e978cc4-f329-4474-8c21-e0aedc0fe575"],

Cell[BoxData[
 FractionBox[
  SuperscriptBox["\[ExponentialE]", 
   RowBox[{"-", 
    FractionBox[
     SuperscriptBox["t", "2"], 
     RowBox[{"2", " ", 
      SuperscriptBox["sigmat", "2"]}]]}]], 
  RowBox[{
   SqrtBox[
    RowBox[{"2", " ", "\[Pi]"}]], " ", "sigmat"}]]], "Output",
 CellChangeTimes->{3.888569026432482*^9, 3.888999086002646*^9},
 CellLabel->"Out[3]=",ExpressionUUID->"e4fee139-d50d-466b-a2cf-f1a220b09811"]
}, Open  ]],

Cell[CellGroupData[{

Cell[BoxData[
 RowBox[{"gaussxdx", "=", 
  RowBox[{"Simplify", "[", 
   RowBox[{"D", "[", 
    RowBox[{"gaussx", ",", "x"}], "]"}], "]"}]}]], "Input",
 CellLabel->"In[4]:=",ExpressionUUID->"948c3021-db12-4096-8286-c12f896d4180"],

Cell[BoxData[
 RowBox[{"-", 
  FractionBox[
   RowBox[{
    SuperscriptBox["\[ExponentialE]", 
     RowBox[{"-", 
      FractionBox[
       SuperscriptBox["x", "2"], 
       RowBox[{"2", " ", 
        SuperscriptBox["sigma1", "2"]}]]}]], " ", "x"}], 
   RowBox[{
    SqrtBox[
     RowBox[{"2", " ", "\[Pi]"}]], " ", 
    SuperscriptBox["sigma1", "3"]}]]}]], "Output",
 CellChangeTimes->{3.8885690319267607`*^9, 3.888999086223762*^9},
 CellLabel->"Out[4]=",ExpressionUUID->"de6a86f7-ef5e-4226-8e60-527eccec8a17"]
}, Open  ]],

Cell[CellGroupData[{

Cell[BoxData[
 RowBox[{"gaussxdxx", "=", 
  RowBox[{"Simplify", "[", 
   RowBox[{"D", "[", 
    RowBox[{"gaussxdx", ",", "x"}], "]"}], "]"}]}]], "Input",
 CellLabel->"In[5]:=",ExpressionUUID->"c1172fdf-459e-47c5-aa86-a8775d33d112"],

Cell[BoxData[
 FractionBox[
  RowBox[{
   SuperscriptBox["\[ExponentialE]", 
    RowBox[{"-", 
     FractionBox[
      SuperscriptBox["x", "2"], 
      RowBox[{"2", " ", 
       SuperscriptBox["sigma1", "2"]}]]}]], " ", 
   RowBox[{"(", 
    RowBox[{
     RowBox[{"-", 
      SuperscriptBox["sigma1", "2"]}], "+", 
     SuperscriptBox["x", "2"]}], ")"}]}], 
  RowBox[{
   SqrtBox[
    RowBox[{"2", " ", "\[Pi]"}]], " ", 
   SuperscriptBox["sigma1", "5"]}]]], "Output",
 CellChangeTimes->{3.888569037616171*^9, 3.888999087501958*^9},
 CellLabel->"Out[5]=",ExpressionUUID->"d81c4fba-ef30-4c42-8171-de483c236bef"]
}, Open  ]],

Cell[CellGroupData[{

Cell[BoxData[
 RowBox[{"normgaussxdx", "=", 
  RowBox[{"sigma1", " ", "gaussxdx"}]}]], "Input",
 CellLabel->"In[6]:=",ExpressionUUID->"69dafe89-6125-4489-8eb9-160dc200f3e8"],

Cell[BoxData[
 RowBox[{"-", 
  FractionBox[
   RowBox[{
    SuperscriptBox["\[ExponentialE]", 
     RowBox[{"-", 
      FractionBox[
       SuperscriptBox["x", "2"], 
       RowBox[{"2", " ", 
        SuperscriptBox["sigma1", "2"]}]]}]], " ", "x"}], 
   RowBox[{
    SqrtBox[
     RowBox[{"2", " ", "\[Pi]"}]], " ", 
    SuperscriptBox["sigma1", "2"]}]]}]], "Output",
 CellChangeTimes->{3.8885690434125032`*^9, 3.888999088753293*^9},
 CellLabel->"Out[6]=",ExpressionUUID->"41c9c31f-c835-43f2-9451-a15f32b447a5"]
}, Open  ]],

Cell[CellGroupData[{

Cell[BoxData[
 RowBox[{"normgaussxdxx", "=", 
  RowBox[{
   RowBox[{"sigma1", "^", "2"}], " ", "gaussxdxx"}]}]], "Input",
 CellLabel->"In[7]:=",ExpressionUUID->"07743b56-97c8-4b27-982f-790461593f43"],

Cell[BoxData[
 FractionBox[
  RowBox[{
   SuperscriptBox["\[ExponentialE]", 
    RowBox[{"-", 
     FractionBox[
      SuperscriptBox["x", "2"], 
      RowBox[{"2", " ", 
       SuperscriptBox["sigma1", "2"]}]]}]], " ", 
   RowBox[{"(", 
    RowBox[{
     RowBox[{"-", 
      SuperscriptBox["sigma1", "2"]}], "+", 
     SuperscriptBox["x", "2"]}], ")"}]}], 
  RowBox[{
   SqrtBox[
    RowBox[{"2", " ", "\[Pi]"}]], " ", 
   SuperscriptBox["sigma1", "3"]}]]], "Output",
 CellChangeTimes->{3.888569050199288*^9, 3.888999090118128*^9},
 CellLabel->"Out[7]=",ExpressionUUID->"7cacd32b-1d5a-4cc4-98c7-1919d8a9f054"]
}, Open  ]],

Cell[CellGroupData[{

Cell[BoxData[
 RowBox[{"gausstdt", "=", 
  RowBox[{"Simplify", "[", 
   RowBox[{"D", "[", 
    RowBox[{"gausst", ",", "t"}], "]"}], "]"}]}]], "Input",
 CellLabel->"In[8]:=",ExpressionUUID->"329fb6a5-5f34-4671-b4dd-3b4a00b47d0c"],

Cell[BoxData[
 RowBox[{"-", 
  FractionBox[
   RowBox[{
    SuperscriptBox["\[ExponentialE]", 
     RowBox[{"-", 
      FractionBox[
       SuperscriptBox["t", "2"], 
       RowBox[{"2", " ", 
        SuperscriptBox["sigmat", "2"]}]]}]], " ", "t"}], 
   RowBox[{
    SqrtBox[
     RowBox[{"2", " ", "\[Pi]"}]], " ", 
    SuperscriptBox["sigmat", "3"]}]]}]], "Output",
 CellChangeTimes->{3.888569058507277*^9, 3.888999092214539*^9},
 CellLabel->"Out[8]=",ExpressionUUID->"4beeb07e-d252-4f0d-9268-35c66c3399de"]
}, Open  ]],

Cell[CellGroupData[{

Cell[BoxData[
 RowBox[{"gausstdtt", "=", 
  RowBox[{"Simplify", "[", 
   RowBox[{"D", "[", 
    RowBox[{"gausstdt", ",", "t"}], "]"}], "]"}]}]], "Input",
 CellLabel->"In[9]:=",ExpressionUUID->"d0f3e4eb-be56-4743-ab8d-adb0a58b0a9e"],

Cell[BoxData[
 FractionBox[
  RowBox[{
   SuperscriptBox["\[ExponentialE]", 
    RowBox[{"-", 
     FractionBox[
      SuperscriptBox["t", "2"], 
      RowBox[{"2", " ", 
       SuperscriptBox["sigmat", "2"]}]]}]], " ", 
   RowBox[{"(", 
    RowBox[{
     RowBox[{"-", 
      SuperscriptBox["sigmat", "2"]}], "+", 
     SuperscriptBox["t", "2"]}], ")"}]}], 
  RowBox[{
   SqrtBox[
    RowBox[{"2", " ", "\[Pi]"}]], " ", 
   SuperscriptBox["sigmat", "5"]}]]], "Output",
 CellChangeTimes->{3.888569065279601*^9, 3.888999093871804*^9},
 CellLabel->"Out[9]=",ExpressionUUID->"24e76cfb-ef83-4be7-be5b-727ae4cedb38"]
}, Open  ]],

Cell[CellGroupData[{

Cell[BoxData[
 RowBox[{"normgausstdt", "=", 
  RowBox[{"sigmat", " ", "gausstdt"}]}]], "Input",
 CellLabel->"In[10]:=",ExpressionUUID->"849833ad-28b8-49ab-9442-c8aa9175ab5d"],

Cell[BoxData[
 RowBox[{"-", 
  FractionBox[
   RowBox[{
    SuperscriptBox["\[ExponentialE]", 
     RowBox[{"-", 
      FractionBox[
       SuperscriptBox["t", "2"], 
       RowBox[{"2", " ", 
        SuperscriptBox["sigmat", "2"]}]]}]], " ", "t"}], 
   RowBox[{
    SqrtBox[
     RowBox[{"2", " ", "\[Pi]"}]], " ", 
    SuperscriptBox["sigmat", "2"]}]]}]], "Output",
 CellChangeTimes->{3.888569070212089*^9, 3.888999095764011*^9},
 CellLabel->"Out[10]=",ExpressionUUID->"cbd5f3f1-c25c-4dc2-a839-7f15c8fbffe4"]
}, Open  ]],

Cell[CellGroupData[{

Cell[BoxData[
 RowBox[{"normgausstdtt", "=", 
  RowBox[{
   RowBox[{"sigmat", "^", "2"}], " ", "gausstdtt"}]}]], "Input",
 CellLabel->"In[11]:=",ExpressionUUID->"0ccaaba7-26ac-4127-bf31-0dfcadebdb5d"],

Cell[BoxData[
 FractionBox[
  RowBox[{
   SuperscriptBox["\[ExponentialE]", 
    RowBox[{"-", 
     FractionBox[
      SuperscriptBox["t", "2"], 
      RowBox[{"2", " ", 
       SuperscriptBox["sigmat", "2"]}]]}]], " ", 
   RowBox[{"(", 
    RowBox[{
     RowBox[{"-", 
      SuperscriptBox["sigmat", "2"]}], "+", 
     SuperscriptBox["t", "2"]}], ")"}]}], 
  RowBox[{
   SqrtBox[
    RowBox[{"2", " ", "\[Pi]"}]], " ", 
   SuperscriptBox["sigmat", "3"]}]]], "Output",
 CellChangeTimes->{3.888569076102564*^9, 3.8889990971971073`*^9},
 CellLabel->"Out[11]=",ExpressionUUID->"688d691c-0434-4fd3-86cf-9795685a8bdd"]
}, Open  ]],

Cell[CellGroupData[{

Cell[BoxData[
 RowBox[{"integrandphi", "=", 
  RowBox[{"Simplify", "[", 
   RowBox[{
    RowBox[{
     RowBox[{"(", 
      RowBox[{"normgaussxdx", " ", "/.", 
       RowBox[{"{", 
        RowBox[{"x", "->", "xi1"}], "}"}]}], ")"}], " ", 
     RowBox[{"(", 
      RowBox[{"gaussy", " ", "/.", 
       RowBox[{"{", 
        RowBox[{"y", "->", "xi2"}], "}"}]}], ")"}], 
     RowBox[{"(", 
      RowBox[{"gausst", "/.", 
       RowBox[{"{", 
        RowBox[{"t", "->", "zeta"}], "}"}]}], ")"}], " ", 
     RowBox[{"Sin", "[", 
      RowBox[{
       RowBox[{"omega", " ", 
        RowBox[{"Cos", "[", "theta", "]"}], " ", 
        RowBox[{"(", 
         RowBox[{
          RowBox[{"(", 
           RowBox[{"x1", "-", 
            RowBox[{"(", 
             RowBox[{"xi1", "+", 
              RowBox[{"v", " ", 
               RowBox[{"Cos", "[", "0", "]"}], " ", "zeta"}]}], ")"}]}], 
           ")"}], "-", 
          RowBox[{"u1", " ", 
           RowBox[{"(", 
            RowBox[{"t", "-", "zeta"}], ")"}]}]}], ")"}]}], "+", 
       RowBox[{"omega", " ", 
        RowBox[{"Sin", "[", "theta", "]"}], 
        RowBox[{"(", 
         RowBox[{
          RowBox[{"(", 
           RowBox[{"x2", "-", 
            RowBox[{"(", 
             RowBox[{"xi2", "+", 
              RowBox[{"v", " ", 
               RowBox[{"Sin", "[", "0", "]"}], " ", "zeta"}]}], ")"}]}], 
           ")"}], "-", 
          RowBox[{"u2", 
           RowBox[{"(", 
            RowBox[{"t", "-", "zeta"}], ")"}]}]}], ")"}]}], "+", "beta"}], 
      "]"}]}], "/.", 
    RowBox[{"{", 
     RowBox[{
      RowBox[{"u1", "->", 
       RowBox[{"u", " ", 
        RowBox[{"Cos", "[", "theta", "]"}]}]}], ",", 
      RowBox[{"u2", "->", 
       RowBox[{"u", " ", 
        RowBox[{"Sin", "[", "theta", "]"}]}]}]}], "}"}]}], "]"}]}]], "Input",
 CellChangeTimes->{{3.8885690923766947`*^9, 3.8885691028391047`*^9}, {
  3.8885692076909943`*^9, 3.88856922287722*^9}, {3.888569816790588*^9, 
  3.888569820780261*^9}, {3.8885760774231377`*^9, 3.8885761377866364`*^9}, {
  3.888577200896077*^9, 3.8885772068216467`*^9}, {3.888578050706543*^9, 
  3.888578071506803*^9}},
 CellLabel->"In[12]:=",ExpressionUUID->"a4f50450-0038-4aa7-a29b-1f9bd472da96"],

Cell[BoxData[
 RowBox[{"-", 
  RowBox[{"(", 
   RowBox[{
    RowBox[{"(", 
     RowBox[{
      SuperscriptBox["\[ExponentialE]", 
       RowBox[{
        FractionBox["1", "2"], " ", 
        RowBox[{"(", 
         RowBox[{
          RowBox[{"-", 
           FractionBox[
            SuperscriptBox["xi1", "2"], 
            SuperscriptBox["sigma1", "2"]]}], "-", 
          FractionBox[
           SuperscriptBox["xi2", "2"], 
           SuperscriptBox["sigma2", "2"]], "-", 
          FractionBox[
           SuperscriptBox["zeta", "2"], 
           SuperscriptBox["sigmat", "2"]]}], ")"}]}]], " ", "xi1", " ", 
      RowBox[{"Sin", "[", 
       RowBox[{"beta", "-", 
        RowBox[{"omega", " ", "t", " ", "u"}], "+", 
        RowBox[{"omega", " ", "u", " ", "zeta"}], "+", 
        RowBox[{"omega", " ", 
         RowBox[{"(", 
          RowBox[{"x1", "-", "xi1", "-", 
           RowBox[{"v", " ", "zeta"}]}], ")"}], " ", 
         RowBox[{"Cos", "[", "theta", "]"}]}], "+", 
        RowBox[{"omega", " ", 
         RowBox[{"(", 
          RowBox[{"x2", "-", "xi2"}], ")"}], " ", 
         RowBox[{"Sin", "[", "theta", "]"}]}]}], "]"}]}], ")"}], "/", 
    RowBox[{"(", 
     RowBox[{"2", " ", 
      SqrtBox["2"], " ", 
      SuperscriptBox["\[Pi]", 
       RowBox[{"3", "/", "2"}]], " ", 
      SuperscriptBox["sigma1", "2"], " ", "sigma2", " ", "sigmat"}], ")"}]}], 
   ")"}]}]], "Output",
 CellChangeTimes->{
  3.888569115283877*^9, 3.888569227481206*^9, {3.888569823768495*^9, 
   3.888569828890196*^9}, 3.8885761512009172`*^9, 3.888577209282963*^9, 
   3.8885782880674257`*^9, 3.888999099768005*^9},
 CellLabel->"Out[12]=",ExpressionUUID->"af97c824-8311-4834-9313-b05f3be3afc7"]
}, Open  ]],

Cell[CellGroupData[{

Cell[BoxData[
 RowBox[{"integrandphiphi", "=", 
  RowBox[{"Simplify", "[", 
   RowBox[{
    RowBox[{
     RowBox[{"(", 
      RowBox[{"normgaussxdxx", " ", "/.", 
       RowBox[{"{", 
        RowBox[{"x", "->", "xi1"}], "}"}]}], ")"}], " ", 
     RowBox[{"(", 
      RowBox[{"gaussy", " ", "/.", 
       RowBox[{"{", 
        RowBox[{"y", "->", "xi2"}], "}"}]}], ")"}], 
     RowBox[{"(", 
      RowBox[{"gausst", "/.", 
       RowBox[{"{", 
        RowBox[{"t", "->", "zeta"}], "}"}]}], ")"}], " ", 
     RowBox[{"Sin", "[", 
      RowBox[{
       RowBox[{"omega", " ", 
        RowBox[{"Cos", "[", "theta", "]"}], " ", 
        RowBox[{"(", 
         RowBox[{
          RowBox[{"(", 
           RowBox[{"x1", "-", 
            RowBox[{"(", 
             RowBox[{"xi1", "+", 
              RowBox[{"v", " ", 
               RowBox[{"Cos", "[", "0", "]"}], " ", "zeta"}]}], ")"}]}], 
           ")"}], "-", 
          RowBox[{"u1", " ", 
           RowBox[{"(", 
            RowBox[{"t", "-", "zeta"}], ")"}]}]}], ")"}]}], "+", 
       RowBox[{"omega", " ", 
        RowBox[{"Sin", "[", "theta", "]"}], 
        RowBox[{"(", 
         RowBox[{
          RowBox[{"(", 
           RowBox[{"x2", "-", 
            RowBox[{"(", 
             RowBox[{"xi2", "+", 
              RowBox[{"v", " ", 
               RowBox[{"Sin", "[", "0", "]"}], " ", "zeta"}]}], ")"}]}], 
           ")"}], "-", 
          RowBox[{"u2", 
           RowBox[{"(", 
            RowBox[{"t", "-", "zeta"}], ")"}]}]}], ")"}]}], "+", "beta"}], 
      "]"}]}], "/.", 
    RowBox[{"{", 
     RowBox[{
      RowBox[{"u1", "->", 
       RowBox[{"u", " ", 
        RowBox[{"Cos", "[", "theta", "]"}]}]}], ",", 
      RowBox[{"u2", "->", 
       RowBox[{"u", " ", 
        RowBox[{"Sin", "[", "theta", "]"}]}]}]}], "}"}]}], "]"}]}]], "Input",
 CellChangeTimes->{{3.888578109692606*^9, 3.888578116483201*^9}},
 CellLabel->"In[13]:=",ExpressionUUID->"8df66c18-c8f1-4d9f-b8ae-0dab5685659d"],

Cell[BoxData[
 RowBox[{"-", 
  RowBox[{"(", 
   RowBox[{
    RowBox[{"(", 
     RowBox[{
      SuperscriptBox["\[ExponentialE]", 
       RowBox[{
        FractionBox["1", "2"], " ", 
        RowBox[{"(", 
         RowBox[{
          RowBox[{"-", 
           FractionBox[
            SuperscriptBox["xi1", "2"], 
            SuperscriptBox["sigma1", "2"]]}], "-", 
          FractionBox[
           SuperscriptBox["xi2", "2"], 
           SuperscriptBox["sigma2", "2"]], "-", 
          FractionBox[
           SuperscriptBox["zeta", "2"], 
           SuperscriptBox["sigmat", "2"]]}], ")"}]}]], " ", 
      RowBox[{"(", 
       RowBox[{
        SuperscriptBox["sigma1", "2"], "-", 
        SuperscriptBox["xi1", "2"]}], ")"}], " ", 
      RowBox[{"Sin", "[", 
       RowBox[{"beta", "-", 
        RowBox[{"omega", " ", "t", " ", "u"}], "+", 
        RowBox[{"omega", " ", "u", " ", "zeta"}], "+", 
        RowBox[{"omega", " ", 
         RowBox[{"(", 
          RowBox[{"x1", "-", "xi1", "-", 
           RowBox[{"v", " ", "zeta"}]}], ")"}], " ", 
         RowBox[{"Cos", "[", "theta", "]"}]}], "+", 
        RowBox[{"omega", " ", 
         RowBox[{"(", 
          RowBox[{"x2", "-", "xi2"}], ")"}], " ", 
         RowBox[{"Sin", "[", "theta", "]"}]}]}], "]"}]}], ")"}], "/", 
    RowBox[{"(", 
     RowBox[{"2", " ", 
      SqrtBox["2"], " ", 
      SuperscriptBox["\[Pi]", 
       RowBox[{"3", "/", "2"}]], " ", 
      SuperscriptBox["sigma1", "3"], " ", "sigma2", " ", "sigmat"}], ")"}]}], 
   ")"}]}]], "Output",
 CellChangeTimes->{3.888578153547387*^9, 3.888999101688786*^9},
 CellLabel->"Out[13]=",ExpressionUUID->"f5ab9e47-15ea-48a4-bf16-0a486a94c7cc"]
}, Open  ]],

Cell[CellGroupData[{

Cell[BoxData[
 RowBox[{"rfresponsephi", "=", 
  RowBox[{"Simplify", "[", 
   RowBox[{
    RowBox[{"Integrate", "[", 
     RowBox[{
      RowBox[{"Integrate", "[", 
       RowBox[{
        RowBox[{"Integrate", "[", 
         RowBox[{"integrandphi", ",", 
          RowBox[{"{", 
           RowBox[{"xi1", ",", 
            RowBox[{"-", "Infinity"}], ",", "Infinity"}], "}"}], ",", 
          RowBox[{"Assumptions", "->", 
           RowBox[{"{", 
            RowBox[{
             RowBox[{"sigma1", ">", "0"}], ",", 
             RowBox[{
              RowBox[{"Re", "[", 
               RowBox[{"sigma1", "^", "2"}], "]"}], ">", "0"}], ",", 
             RowBox[{"sigma2", ">", "0"}], ",", 
             RowBox[{"Re", "[", 
              RowBox[{
               RowBox[{"sigma2", "^", "2"}], ">", "0"}], "]"}], ",", 
             RowBox[{"sigmat", ">", "0"}], ",", 
             RowBox[{
              RowBox[{"Re", "[", 
               RowBox[{"sigmat", "^", "2"}], "]"}], ">", "0"}], ",", 
             RowBox[{"omega", ">", "0"}], ",", " ", 
             RowBox[{"u", ">", "0"}], ",", 
             RowBox[{"v", ">", "0"}], ",", 
             RowBox[{"Real", "[", "beta", "]"}], ",", " ", 
             RowBox[{"theta", ">", 
              RowBox[{"-", "Pi"}]}], ",", 
             RowBox[{"theta", "<", "Pi"}]}], "}"}]}]}], "]"}], ",", 
        RowBox[{"{", 
         RowBox[{"xi2", ",", 
          RowBox[{"-", "Infinity"}], ",", "Infinity"}], "}"}], ",", 
        RowBox[{"Assumptions", "->", 
         RowBox[{"{", 
          RowBox[{
           RowBox[{"sigma1", ">", "0"}], ",", 
           RowBox[{
            RowBox[{"Re", "[", 
             RowBox[{"sigma1", "^", "2"}], "]"}], ">", "0"}], ",", 
           RowBox[{"sigma2", ">", "0"}], ",", 
           RowBox[{"Re", "[", 
            RowBox[{
             RowBox[{"sigma2", "^", "2"}], ">", "0"}], "]"}], ",", 
           RowBox[{"sigmat", ">", "0"}], ",", 
           RowBox[{
            RowBox[{"Re", "[", 
             RowBox[{"sigmat", "^", "2"}], "]"}], ">", "0"}], ",", 
           RowBox[{"omega", ">", "0"}], ",", " ", 
           RowBox[{"u", ">", "0"}], ",", 
           RowBox[{"v", ">", "0"}], ",", 
           RowBox[{"Real", "[", "beta", "]"}], ",", " ", 
           RowBox[{"theta", ">", 
            RowBox[{"-", "Pi"}]}], ",", 
           RowBox[{"theta", "<", "Pi"}]}], "}"}]}]}], "]"}], ",", 
      RowBox[{"{", 
       RowBox[{"zeta", ",", 
        RowBox[{"-", "Infinity"}], ",", "Infinity"}], "}"}], ",", 
      RowBox[{"Assumptions", "->", 
       RowBox[{"{", 
        RowBox[{
         RowBox[{"sigma1", ">", "0"}], ",", 
         RowBox[{
          RowBox[{"Re", "[", 
           RowBox[{"sigma1", "^", "2"}], "]"}], ">", "0"}], ",", 
         RowBox[{"sigma2", ">", "0"}], ",", 
         RowBox[{"Re", "[", 
          RowBox[{
           RowBox[{"sigma2", "^", "2"}], ">", "0"}], "]"}], ",", 
         RowBox[{"sigmat", ">", "0"}], ",", 
         RowBox[{
          RowBox[{"Re", "[", 
           RowBox[{"sigmat", "^", "2"}], "]"}], ">", "0"}], ",", 
         RowBox[{"omega", ">", "0"}], ",", " ", 
         RowBox[{"u", ">", "0"}], ",", 
         RowBox[{"v", ">", "0"}], ",", 
         RowBox[{"Real", "[", "beta", "]"}], ",", " ", 
         RowBox[{"theta", ">", 
          RowBox[{"-", "Pi"}]}], ",", 
         RowBox[{"theta", "<", "Pi"}]}], "}"}]}]}], "]"}], ",", 
    RowBox[{"Assumptions", "->", 
     RowBox[{"{", 
      RowBox[{
       RowBox[{"sigma1", ">", "0"}], ",", 
       RowBox[{"sigma2", ">", "0"}]}], "}"}]}]}], "]"}]}]], "Input",
 CellChangeTimes->{{3.8885694556869*^9, 3.888569457763001*^9}, {
  3.888578157410687*^9, 3.888578166687419*^9}},
 CellLabel->"In[14]:=",ExpressionUUID->"c68171c2-34e9-40cb-93aa-6d88c807f106"],

Cell[BoxData[
 RowBox[{
  SuperscriptBox["\[ExponentialE]", 
   RowBox[{
    RowBox[{"-", 
     FractionBox["1", "2"]}], " ", 
    SuperscriptBox["omega", "2"], " ", 
    RowBox[{"(", 
     RowBox[{
      RowBox[{
       SuperscriptBox["sigmat", "2"], " ", 
       SuperscriptBox["u", "2"]}], "-", 
      RowBox[{"2", " ", 
       SuperscriptBox["sigmat", "2"], " ", "u", " ", "v", " ", 
       RowBox[{"Cos", "[", "theta", "]"}]}], "+", 
      RowBox[{
       RowBox[{"(", 
        RowBox[{
         SuperscriptBox["sigma1", "2"], "+", 
         RowBox[{
          SuperscriptBox["sigmat", "2"], " ", 
          SuperscriptBox["v", "2"]}]}], ")"}], " ", 
       SuperscriptBox[
        RowBox[{"Cos", "[", "theta", "]"}], "2"]}], "+", 
      RowBox[{
       SuperscriptBox["sigma2", "2"], " ", 
       SuperscriptBox[
        RowBox[{"Sin", "[", "theta", "]"}], "2"]}]}], ")"}]}]], " ", "omega", 
  " ", "sigma1", " ", 
  RowBox[{"Cos", "[", "theta", "]"}], " ", 
  RowBox[{"Cos", "[", 
   RowBox[{"beta", "-", 
    RowBox[{"omega", " ", "t", " ", "u"}], "+", 
    RowBox[{"omega", " ", "x1", " ", 
     RowBox[{"Cos", "[", "theta", "]"}]}], "+", 
    RowBox[{"omega", " ", "x2", " ", 
     RowBox[{"Sin", "[", "theta", "]"}]}]}], "]"}]}]], "Output",
 CellChangeTimes->{3.888578371446454*^9, 3.8885785271536283`*^9, 
  3.888999309312125*^9},
 CellLabel->"Out[14]=",ExpressionUUID->"3e35c33a-4b77-458b-8109-4f9f9d7cbb8c"]
}, Open  ]],

Cell[CellGroupData[{

Cell[BoxData[
 RowBox[{"TeXForm", "[", "rfresponsephi", "]"}]], "Input",
 CellChangeTimes->{{3.888906761677554*^9, 3.888906769452971*^9}},
 CellLabel->
  "In[217]:=",ExpressionUUID->"b832402c-a88a-4de6-961f-d503af96f957"],

Cell["\<\
\\omega  \\text{sigma1} \\cos (\\theta ) \\cos (\\beta -\\omega  t u+\\omega  \
\\text{x1} \\cos
   (\\theta )+\\omega  \\text{x2} \\sin (\\theta )) \\exp \
\\left(-\\frac{1}{2} \\omega ^2
   \\left(\\cos ^2(\\theta ) \\left(\\text{sigma1}^2+\\text{sigmat}^2
   v^2\\right)+\\text{sigma2}^2 \\sin ^2(\\theta )-2 \\text{sigmat}^2 u v \
\\cos (\\theta
   )+\\text{sigmat}^2 u^2\\right)\\right)\
\>", "Output",
 CellChangeTimes->{3.888906770829218*^9},
 CellLabel->
  "Out[217]//TeXForm=",ExpressionUUID->"dfa63f99-94a4-4c96-b130-6a6de3c2e775"]
}, Open  ]],

Cell[CellGroupData[{

Cell[BoxData[
 RowBox[{"rfresponsephiphi", "=", 
  RowBox[{"Simplify", "[", 
   RowBox[{
    RowBox[{"Integrate", "[", 
     RowBox[{
      RowBox[{"Integrate", "[", 
       RowBox[{
        RowBox[{"Integrate", "[", 
         RowBox[{"integrandphiphi", ",", 
          RowBox[{"{", 
           RowBox[{"xi1", ",", 
            RowBox[{"-", "Infinity"}], ",", "Infinity"}], "}"}], ",", 
          RowBox[{"Assumptions", "->", 
           RowBox[{"{", 
            RowBox[{
             RowBox[{"sigma1", ">", "0"}], ",", 
             RowBox[{
              RowBox[{"Re", "[", 
               RowBox[{"sigma1", "^", "2"}], "]"}], ">", "0"}], ",", 
             RowBox[{"sigma2", ">", "0"}], ",", 
             RowBox[{"Re", "[", 
              RowBox[{
               RowBox[{"sigma2", "^", "2"}], ">", "0"}], "]"}], ",", 
             RowBox[{"sigmat", ">", "0"}], ",", 
             RowBox[{
              RowBox[{"Re", "[", 
               RowBox[{"sigmat", "^", "2"}], "]"}], ">", "0"}], ",", 
             RowBox[{"omega", ">", "0"}], ",", " ", 
             RowBox[{"u", ">", "0"}], ",", 
             RowBox[{"v", ">", "0"}], ",", 
             RowBox[{"Real", "[", "beta", "]"}], ",", " ", 
             RowBox[{"theta", ">", 
              RowBox[{"-", "Pi"}]}], ",", 
             RowBox[{"theta", "<", "Pi"}]}], "}"}]}]}], "]"}], ",", 
        RowBox[{"{", 
         RowBox[{"xi2", ",", 
          RowBox[{"-", "Infinity"}], ",", "Infinity"}], "}"}], ",", 
        RowBox[{"Assumptions", "->", 
         RowBox[{"{", 
          RowBox[{
           RowBox[{"sigma1", ">", "0"}], ",", 
           RowBox[{
            RowBox[{"Re", "[", 
             RowBox[{"sigma1", "^", "2"}], "]"}], ">", "0"}], ",", 
           RowBox[{"sigma2", ">", "0"}], ",", 
           RowBox[{"Re", "[", 
            RowBox[{
             RowBox[{"sigma2", "^", "2"}], ">", "0"}], "]"}], ",", 
           RowBox[{"sigmat", ">", "0"}], ",", 
           RowBox[{
            RowBox[{"Re", "[", 
             RowBox[{"sigmat", "^", "2"}], "]"}], ">", "0"}], ",", 
           RowBox[{"omega", ">", "0"}], ",", " ", 
           RowBox[{"u", ">", "0"}], ",", 
           RowBox[{"v", ">", "0"}], ",", 
           RowBox[{"Real", "[", "beta", "]"}], ",", " ", 
           RowBox[{"theta", ">", 
            RowBox[{"-", "Pi"}]}], ",", 
           RowBox[{"theta", "<", "Pi"}]}], "}"}]}]}], "]"}], ",", 
      RowBox[{"{", 
       RowBox[{"zeta", ",", 
        RowBox[{"-", "Infinity"}], ",", "Infinity"}], "}"}], ",", 
      RowBox[{"Assumptions", "->", 
       RowBox[{"{", 
        RowBox[{
         RowBox[{"sigma1", ">", "0"}], ",", 
         RowBox[{
          RowBox[{"Re", "[", 
           RowBox[{"sigma1", "^", "2"}], "]"}], ">", "0"}], ",", 
         RowBox[{"sigma2", ">", "0"}], ",", 
         RowBox[{"Re", "[", 
          RowBox[{
           RowBox[{"sigma2", "^", "2"}], ">", "0"}], "]"}], ",", 
         RowBox[{"sigmat", ">", "0"}], ",", 
         RowBox[{
          RowBox[{"Re", "[", 
           RowBox[{"sigmat", "^", "2"}], "]"}], ">", "0"}], ",", 
         RowBox[{"omega", ">", "0"}], ",", " ", 
         RowBox[{"u", ">", "0"}], ",", 
         RowBox[{"v", ">", "0"}], ",", 
         RowBox[{"Real", "[", "beta", "]"}], ",", " ", 
         RowBox[{"theta", ">", 
          RowBox[{"-", "Pi"}]}], ",", 
         RowBox[{"theta", "<", "Pi"}]}], "}"}]}]}], "]"}], ",", 
    RowBox[{"Assumptions", "->", 
     RowBox[{"{", 
      RowBox[{
       RowBox[{"sigma1", ">", "0"}], ",", 
       RowBox[{"sigma2", ">", "0"}]}], "}"}]}]}], "]"}]}]], "Input",
 CellChangeTimes->{{3.888578381900259*^9, 3.888578385865835*^9}},
 CellLabel->"In[15]:=",ExpressionUUID->"80389578-bb86-405e-b9ca-c778f70b2f76"],

Cell[BoxData[
 RowBox[{
  RowBox[{"-", 
   SuperscriptBox["\[ExponentialE]", 
    RowBox[{
     RowBox[{"-", 
      FractionBox["1", "2"]}], " ", 
     SuperscriptBox["omega", "2"], " ", 
     RowBox[{"(", 
      RowBox[{
       RowBox[{
        SuperscriptBox["sigmat", "2"], " ", 
        SuperscriptBox["u", "2"]}], "-", 
       RowBox[{"2", " ", 
        SuperscriptBox["sigmat", "2"], " ", "u", " ", "v", " ", 
        RowBox[{"Cos", "[", "theta", "]"}]}], "+", 
       RowBox[{
        RowBox[{"(", 
         RowBox[{
          SuperscriptBox["sigma1", "2"], "+", 
          RowBox[{
           SuperscriptBox["sigmat", "2"], " ", 
           SuperscriptBox["v", "2"]}]}], ")"}], " ", 
        SuperscriptBox[
         RowBox[{"Cos", "[", "theta", "]"}], "2"]}], "+", 
       RowBox[{
        SuperscriptBox["sigma2", "2"], " ", 
        SuperscriptBox[
         RowBox[{"Sin", "[", "theta", "]"}], "2"]}]}], ")"}]}]]}], " ", 
  SuperscriptBox["omega", "2"], " ", 
  SuperscriptBox["sigma1", "2"], " ", 
  SuperscriptBox[
   RowBox[{"Cos", "[", "theta", "]"}], "2"], " ", 
  RowBox[{"Sin", "[", 
   RowBox[{"beta", "-", 
    RowBox[{"omega", " ", "t", " ", "u"}], "+", 
    RowBox[{"omega", " ", "x1", " ", 
     RowBox[{"Cos", "[", "theta", "]"}]}], "+", 
    RowBox[{"omega", " ", "x2", " ", 
     RowBox[{"Sin", "[", "theta", "]"}]}]}], "]"}]}]], "Output",
 CellChangeTimes->{3.888578726790122*^9, 3.888999554061637*^9},
 CellLabel->"Out[15]=",ExpressionUUID->"63f4f957-efae-49dd-9f09-bc7a9c96d9fd"]
}, Open  ]],

Cell[CellGroupData[{

Cell[BoxData[
 RowBox[{"TeXForm", "[", "rfresponsephiphi", "]"}]], "Input",
 CellChangeTimes->{{3.8889076632821302`*^9, 3.888907663836955*^9}},
 CellLabel->
  "In[218]:=",ExpressionUUID->"7fa724de-efb4-49c0-8641-e63ffd71895f"],

Cell["\<\
\\omega ^2 \\text{sigma1}^2 \\cos ^2(\\theta ) \\sin (\\beta -\\omega  t \
u+\\omega  \\text{x1}
   \\cos (\\theta )+\\omega  \\text{x2} \\sin (\\theta )) \\left(-\\exp \
\\left(-\\frac{1}{2} \\omega
   ^2 \\left(\\cos ^2(\\theta ) \\left(\\text{sigma1}^2+\\text{sigmat}^2
   v^2\\right)+\\text{sigma2}^2 \\sin ^2(\\theta )-2 \\text{sigmat}^2 u v \
\\cos (\\theta
   )+\\text{sigmat}^2 u^2\\right)\\right)\\right)\
\>", "Output",
 CellChangeTimes->{3.8889076643888817`*^9},
 CellLabel->
  "Out[218]//TeXForm=",ExpressionUUID->"ac86001d-efb1-4856-9016-caff37594186"]
}, Open  ]],

Cell[CellGroupData[{

Cell[BoxData[
 RowBox[{"amplphi", "=", 
  RowBox[{"rfresponsephi", "/", 
   RowBox[{"rfresponsephi", "[", 
    RowBox[{"[", "5", "]"}], "]"}]}]}]], "Input",
 CellChangeTimes->{{3.888635072204609*^9, 3.888635160179582*^9}},
 CellLabel->"In[16]:=",ExpressionUUID->"087887f0-3503-43f5-a214-1a0832d9b929"],

Cell[BoxData[
 RowBox[{
  SuperscriptBox["\[ExponentialE]", 
   RowBox[{
    RowBox[{"-", 
     FractionBox["1", "2"]}], " ", 
    SuperscriptBox["omega", "2"], " ", 
    RowBox[{"(", 
     RowBox[{
      RowBox[{
       SuperscriptBox["sigmat", "2"], " ", 
       SuperscriptBox["u", "2"]}], "-", 
      RowBox[{"2", " ", 
       SuperscriptBox["sigmat", "2"], " ", "u", " ", "v", " ", 
       RowBox[{"Cos", "[", "theta", "]"}]}], "+", 
      RowBox[{
       RowBox[{"(", 
        RowBox[{
         SuperscriptBox["sigma1", "2"], "+", 
         RowBox[{
          SuperscriptBox["sigmat", "2"], " ", 
          SuperscriptBox["v", "2"]}]}], ")"}], " ", 
       SuperscriptBox[
        RowBox[{"Cos", "[", "theta", "]"}], "2"]}], "+", 
      RowBox[{
       SuperscriptBox["sigma2", "2"], " ", 
       SuperscriptBox[
        RowBox[{"Sin", "[", "theta", "]"}], "2"]}]}], ")"}]}]], " ", "omega", 
  " ", "sigma1", " ", 
  RowBox[{"Cos", "[", "theta", "]"}]}]], "Output",
 CellChangeTimes->{{3.888635088393289*^9, 3.888635160651161*^9}, 
   3.888999554115364*^9},
 CellLabel->"Out[16]=",ExpressionUUID->"09cc1586-475f-40f5-86fb-f1f5b7a20a5e"]
}, Open  ]],

Cell[CellGroupData[{

Cell[BoxData[
 RowBox[{"amplphiphi", "=", 
  RowBox[{"rfresponsephiphi", "/", 
   RowBox[{"rfresponsephiphi", "[", 
    RowBox[{"[", "6", "]"}], "]"}]}]}]], "Input",
 CellChangeTimes->{{3.888635165143758*^9, 3.8886351984244537`*^9}},
 CellLabel->"In[17]:=",ExpressionUUID->"3f22faac-fc7f-4699-a679-3479572ae65d"],

Cell[BoxData[
 RowBox[{
  RowBox[{"-", 
   SuperscriptBox["\[ExponentialE]", 
    RowBox[{
     RowBox[{"-", 
      FractionBox["1", "2"]}], " ", 
     SuperscriptBox["omega", "2"], " ", 
     RowBox[{"(", 
      RowBox[{
       RowBox[{
        SuperscriptBox["sigmat", "2"], " ", 
        SuperscriptBox["u", "2"]}], "-", 
       RowBox[{"2", " ", 
        SuperscriptBox["sigmat", "2"], " ", "u", " ", "v", " ", 
        RowBox[{"Cos", "[", "theta", "]"}]}], "+", 
       RowBox[{
        RowBox[{"(", 
         RowBox[{
          SuperscriptBox["sigma1", "2"], "+", 
          RowBox[{
           SuperscriptBox["sigmat", "2"], " ", 
           SuperscriptBox["v", "2"]}]}], ")"}], " ", 
        SuperscriptBox[
         RowBox[{"Cos", "[", "theta", "]"}], "2"]}], "+", 
       RowBox[{
        SuperscriptBox["sigma2", "2"], " ", 
        SuperscriptBox[
         RowBox[{"Sin", "[", "theta", "]"}], "2"]}]}], ")"}]}]]}], " ", 
  SuperscriptBox["omega", "2"], " ", 
  SuperscriptBox["sigma1", "2"], " ", 
  SuperscriptBox[
   RowBox[{"Cos", "[", "theta", "]"}], "2"]}]], "Output",
 CellChangeTimes->{{3.8886351910367203`*^9, 3.888635198839243*^9}, 
   3.888999554160142*^9},
 CellLabel->"Out[17]=",ExpressionUUID->"def29387-d746-4373-94e5-3e665c912387"]
}, Open  ]],

Cell[CellGroupData[{

Cell[BoxData[
 RowBox[{"domegaamplphi", "=", 
  RowBox[{"Simplify", "[", 
   RowBox[{"D", "[", 
    RowBox[{"amplphi", ",", "omega"}], "]"}], "]"}]}]], "Input",
 CellLabel->"In[18]:=",ExpressionUUID->"2c272bea-b04e-447a-8eb3-f13e50e0222c"],

Cell[BoxData[
 RowBox[{
  RowBox[{"-", 
   SuperscriptBox["\[ExponentialE]", 
    RowBox[{
     RowBox[{"-", 
      FractionBox["1", "2"]}], " ", 
     SuperscriptBox["omega", "2"], " ", 
     RowBox[{"(", 
      RowBox[{
       RowBox[{
        SuperscriptBox["sigmat", "2"], " ", 
        SuperscriptBox["u", "2"]}], "-", 
       RowBox[{"2", " ", 
        SuperscriptBox["sigmat", "2"], " ", "u", " ", "v", " ", 
        RowBox[{"Cos", "[", "theta", "]"}]}], "+", 
       RowBox[{
        RowBox[{"(", 
         RowBox[{
          SuperscriptBox["sigma1", "2"], "+", 
          RowBox[{
           SuperscriptBox["sigmat", "2"], " ", 
           SuperscriptBox["v", "2"]}]}], ")"}], " ", 
        SuperscriptBox[
         RowBox[{"Cos", "[", "theta", "]"}], "2"]}], "+", 
       RowBox[{
        SuperscriptBox["sigma2", "2"], " ", 
        SuperscriptBox[
         RowBox[{"Sin", "[", "theta", "]"}], "2"]}]}], ")"}]}]]}], " ", 
  "sigma1", " ", 
  RowBox[{"Cos", "[", "theta", "]"}], " ", 
  RowBox[{"(", 
   RowBox[{
    RowBox[{"-", "1"}], "+", 
    RowBox[{
     SuperscriptBox["omega", "2"], " ", 
     SuperscriptBox["sigmat", "2"], " ", 
     SuperscriptBox["u", "2"]}], "-", 
    RowBox[{"2", " ", 
     SuperscriptBox["omega", "2"], " ", 
     SuperscriptBox["sigmat", "2"], " ", "u", " ", "v", " ", 
     RowBox[{"Cos", "[", "theta", "]"}]}], "+", 
    RowBox[{
     SuperscriptBox["omega", "2"], " ", 
     RowBox[{"(", 
      RowBox[{
       SuperscriptBox["sigma1", "2"], "+", 
       RowBox[{
        SuperscriptBox["sigmat", "2"], " ", 
        SuperscriptBox["v", "2"]}]}], ")"}], " ", 
     SuperscriptBox[
      RowBox[{"Cos", "[", "theta", "]"}], "2"]}], "+", 
    RowBox[{
     SuperscriptBox["omega", "2"], " ", 
     SuperscriptBox["sigma2", "2"], " ", 
     SuperscriptBox[
      RowBox[{"Sin", "[", "theta", "]"}], "2"]}]}], ")"}]}]], "Output",
 CellChangeTimes->{3.888649906173922*^9, 3.888999554413066*^9},
 CellLabel->"Out[18]=",ExpressionUUID->"3eec8ce5-c335-45c8-a4ae-9c84db3393b2"]
}, Open  ]],

Cell[CellGroupData[{

Cell[BoxData[
 RowBox[{"omegarootphi", "=", 
  RowBox[{
   RowBox[{"Solve", "[", 
    RowBox[{
     RowBox[{"domegaamplphi", "==", "0"}], ",", "omega"}], "]"}], "[", 
   RowBox[{"[", "2", "]"}], "]"}]}]], "Input",
 CellChangeTimes->{{3.8886352607658377`*^9, 3.888635282624614*^9}, {
  3.888635418045021*^9, 3.8886354240825863`*^9}, {3.888635906441125*^9, 
  3.888635906978368*^9}},
 CellLabel->"In[19]:=",ExpressionUUID->"29d4bed1-c2b0-4f70-9e6c-d8810ed5861f"],

Cell[BoxData[
 TemplateBox[{
  "Solve", "ifun", 
   "\"Inverse functions are being used by \
\\!\\(\\*RowBox[{\\\"Solve\\\"}]\\), so some solutions may not be found; use \
Reduce for complete solution information.\"", 2, 19, 1, 29145452422836874249, 
   "Local"},
  "MessageTemplate"]], "Message", "MSG",
 CellChangeTimes->{{3.888635273929618*^9, 3.888635283111926*^9}, 
   3.888635424620203*^9, 3.888635908083301*^9, 3.88899955452771*^9},
 CellLabel->
  "During evaluation of \
In[19]:=",ExpressionUUID->"1a079922-767c-4b80-87dc-8ad80c7d91db"],

Cell[BoxData[
 RowBox[{"{", 
  RowBox[{"omega", "\[Rule]", 
   RowBox[{"1", "/", 
    RowBox[{"(", 
     RowBox[{"\[Sqrt]", 
      RowBox[{"(", 
       RowBox[{
        RowBox[{
         SuperscriptBox["sigmat", "2"], " ", 
         SuperscriptBox["u", "2"]}], "-", 
        RowBox[{"2", " ", 
         SuperscriptBox["sigmat", "2"], " ", "u", " ", "v", " ", 
         RowBox[{"Cos", "[", "theta", "]"}]}], "+", 
        RowBox[{
         SuperscriptBox["sigma1", "2"], " ", 
         SuperscriptBox[
          RowBox[{"Cos", "[", "theta", "]"}], "2"]}], "+", 
        RowBox[{
         SuperscriptBox["sigmat", "2"], " ", 
         SuperscriptBox["v", "2"], " ", 
         SuperscriptBox[
          RowBox[{"Cos", "[", "theta", "]"}], "2"]}], "+", 
        RowBox[{
         SuperscriptBox["sigma2", "2"], " ", 
         SuperscriptBox[
          RowBox[{"Sin", "[", "theta", "]"}], "2"]}]}], ")"}]}], ")"}]}]}], 
  "}"}]], "Output",
 CellChangeTimes->{{3.888635273944759*^9, 3.8886352831190157`*^9}, 
   3.888635424630703*^9, 3.8886359080931873`*^9, 3.888999554535047*^9},
 CellLabel->"Out[19]=",ExpressionUUID->"e30fa720-7d2e-4211-a2f8-d521a633a0d3"]
}, Open  ]],

Cell[CellGroupData[{

Cell[BoxData[
 RowBox[{"TeXForm", "[", 
  RowBox[{"omega", "/.", "omegarootphi"}], "]"}]], "Input",
 CellChangeTimes->{{3.8888972631981783`*^9, 3.888897271170279*^9}, {
  3.888897420944201*^9, 3.8888974232934513`*^9}},
 CellLabel->
  "In[164]:=",ExpressionUUID->"77200fa7-a360-4915-8d64-326e4dbbe127"],

Cell["\<\
\\frac{1}{\\sqrt{\\text{sigma1}^2 \\cos ^2(\\theta )+\\text{sigma2}^2 \\sin \
^2(\\theta )-2
   \\text{sigmat}^2 u v \\cos (\\theta )+\\text{sigmat}^2 v^2 \\cos \
^2(\\theta
   )+\\text{sigmat}^2 u^2}}\
\>", "Output",
 CellChangeTimes->{3.8888972734278717`*^9, 3.888897424028042*^9},
 CellLabel->
  "Out[164]//TeXForm=",ExpressionUUID->"3f89af80-ac3d-4b3d-8bc7-a38b58d4c47a"]
}, Open  ]],

Cell[CellGroupData[{

Cell[BoxData[
 RowBox[{"Simplify", "[", 
  RowBox[{"omegarootphi", "/.", 
   RowBox[{"{", 
    RowBox[{"theta", "->", "0"}], "}"}]}], "]"}]], "Input",
 CellChangeTimes->{{3.888897276535514*^9, 3.888897296646559*^9}},
 CellLabel->
  "In[160]:=",ExpressionUUID->"f8f14684-7bcc-4c28-9902-3613c5e8b51f"],

Cell[BoxData[
 RowBox[{"{", 
  RowBox[{"omega", "\[Rule]", 
   FractionBox["1", 
    SqrtBox[
     RowBox[{
      SuperscriptBox["sigma1", "2"], "+", 
      RowBox[{
       SuperscriptBox["sigmat", "2"], " ", 
       SuperscriptBox[
        RowBox[{"(", 
         RowBox[{"u", "-", "v"}], ")"}], "2"]}]}]]]}], "}"}]], "Output",
 CellChangeTimes->{{3.8888972873336163`*^9, 3.8888972972244997`*^9}},
 CellLabel->
  "Out[160]=",ExpressionUUID->"791dd616-df52-4600-b010-c5a5ff6870ec"]
}, Open  ]],

Cell[CellGroupData[{

Cell[BoxData[
 RowBox[{"duamplphi", "=", 
  RowBox[{"Simplify", "[", 
   RowBox[{"D", "[", 
    RowBox[{"amplphi", ",", "u"}], "]"}], "]"}]}]], "Input",
 CellChangeTimes->{{3.888635322422523*^9, 3.8886353278326483`*^9}},
 CellLabel->"In[20]:=",ExpressionUUID->"ee235e6f-6989-4403-a5e3-79ed7d0fad65"],

Cell[BoxData[
 RowBox[{
  SuperscriptBox["\[ExponentialE]", 
   RowBox[{
    RowBox[{"-", 
     FractionBox["1", "2"]}], " ", 
    SuperscriptBox["omega", "2"], " ", 
    RowBox[{"(", 
     RowBox[{
      RowBox[{
       SuperscriptBox["sigmat", "2"], " ", 
       SuperscriptBox["u", "2"]}], "-", 
      RowBox[{"2", " ", 
       SuperscriptBox["sigmat", "2"], " ", "u", " ", "v", " ", 
       RowBox[{"Cos", "[", "theta", "]"}]}], "+", 
      RowBox[{
       RowBox[{"(", 
        RowBox[{
         SuperscriptBox["sigma1", "2"], "+", 
         RowBox[{
          SuperscriptBox["sigmat", "2"], " ", 
          SuperscriptBox["v", "2"]}]}], ")"}], " ", 
       SuperscriptBox[
        RowBox[{"Cos", "[", "theta", "]"}], "2"]}], "+", 
      RowBox[{
       SuperscriptBox["sigma2", "2"], " ", 
       SuperscriptBox[
        RowBox[{"Sin", "[", "theta", "]"}], "2"]}]}], ")"}]}]], " ", 
  SuperscriptBox["omega", "3"], " ", "sigma1", " ", 
  SuperscriptBox["sigmat", "2"], " ", 
  RowBox[{"Cos", "[", "theta", "]"}], " ", 
  RowBox[{"(", 
   RowBox[{
    RowBox[{"-", "u"}], "+", 
    RowBox[{"v", " ", 
     RowBox[{"Cos", "[", "theta", "]"}]}]}], ")"}]}]], "Output",
 CellChangeTimes->{3.888635328351859*^9, 3.8889995546933813`*^9},
 CellLabel->"Out[20]=",ExpressionUUID->"b0bf723d-9fd0-4fe7-9eac-7d761f4f6279"]
}, Open  ]],

Cell[CellGroupData[{

Cell[BoxData[
 RowBox[{"urootphi", "=", 
  RowBox[{
   RowBox[{"Solve", "[", 
    RowBox[{
     RowBox[{"duamplphi", "==", "0"}], ",", "u"}], "]"}], "[", 
   RowBox[{"[", "1", "]"}], "]"}]}]], "Input",
 CellChangeTimes->{{3.888635348838737*^9, 3.888635365139594*^9}, {
  3.888635913619934*^9, 3.88863593941409*^9}},
 CellLabel->"In[21]:=",ExpressionUUID->"fce744fb-d608-4258-9744-013c76c73bc1"],

Cell[BoxData[
 RowBox[{"{", 
  RowBox[{"u", "\[Rule]", 
   RowBox[{"v", " ", 
    RowBox[{"Cos", "[", "theta", "]"}]}]}], "}"}]], "Output",
 CellChangeTimes->{
  3.888635365858906*^9, {3.888635917075762*^9, 3.8886359400266457`*^9}, 
   3.8889995547341623`*^9},
 CellLabel->"Out[21]=",ExpressionUUID->"d06d3f32-49f0-4a82-8a22-d688748933fb"]
}, Open  ]],

Cell[CellGroupData[{

Cell[BoxData[
 RowBox[{"Simplify", "[", 
  RowBox[{
   RowBox[{
    RowBox[{"omega", "/.", "omegarootphi"}], "/.", "urootphi"}], "/.", 
   RowBox[{"{", 
    RowBox[{"sigma2", "->", 
     RowBox[{"kappa", " ", "sigma1"}]}], "}"}]}], "]"}]], "Input",
 CellChangeTimes->{{3.888908058003044*^9, 3.8889081040391808`*^9}},
 CellLabel->
  "In[221]:=",ExpressionUUID->"0820fe63-c751-4a0b-9d25-046911fd44cd"],

Cell[BoxData[
 FractionBox["1", 
  SqrtBox[
   RowBox[{
    SuperscriptBox["sigma1", "2"], " ", 
    RowBox[{"(", 
     RowBox[{
      SuperscriptBox[
       RowBox[{"Cos", "[", "theta", "]"}], "2"], "+", 
      RowBox[{
       SuperscriptBox["kappa", "2"], " ", 
       SuperscriptBox[
        RowBox[{"Sin", "[", "theta", "]"}], "2"]}]}], ")"}]}]]]], "Output",
 CellChangeTimes->{{3.888908075886672*^9, 3.8889081046624002`*^9}},
 CellLabel->
  "Out[221]=",ExpressionUUID->"d3ec1b73-af34-4a56-bf5e-8c8f261efdc9"]
}, Open  ]],

Cell[CellGroupData[{

Cell[BoxData[
 RowBox[{"TeXForm", "[", "%", "]"}]], "Input",
 CellChangeTimes->{{3.8889081157683573`*^9, 3.888908120767355*^9}},
 CellLabel->
  "In[222]:=",ExpressionUUID->"9a6259ed-ac1e-44bc-afa4-11d4b4702e49"],

Cell["\<\
\\frac{1}{\\sqrt{\\text{sigma1}^2 \\left(\\kappa ^2 \\sin ^2(\\theta )+\\cos \
^2(\\theta )\\right)}}\
\>", "Output",
 CellChangeTimes->{3.888908121276918*^9},
 CellLabel->
  "Out[222]//TeXForm=",ExpressionUUID->"5de78cf8-b18c-4327-b1b1-cbef30e7d70d"]
}, Open  ]],

Cell[CellGroupData[{

Cell[BoxData[
 RowBox[{"Simplify", "[", 
  RowBox[{
   RowBox[{
    RowBox[{
     RowBox[{"omega", "/.", "omegarootphi"}], "/.", "urootphi"}], "/.", 
    RowBox[{"{", 
     RowBox[{"sigma2", "->", 
      RowBox[{"kappa", " ", "sigma1"}]}], "}"}]}], ",", 
   RowBox[{"Assumptions", "->", 
    RowBox[{"{", 
     RowBox[{
      RowBox[{"sigma1", ">", "0"}], ",", 
      RowBox[{"kappa", ">", "0"}], ",", 
      RowBox[{"theta", ">", 
       RowBox[{"-", "Pi"}]}], ",", 
      RowBox[{"theta", "<", "Pi"}]}], "}"}]}]}], "]"}]], "Input",
 CellChangeTimes->{{3.8888973370863743`*^9, 3.8888974019281197`*^9}, {
  3.8888974382339363`*^9, 3.888897483251006*^9}},
 CellLabel->
  "In[168]:=",ExpressionUUID->"7ff14b27-fa50-4c99-bbf3-75c0ab90a1d5"],

Cell[BoxData[
 FractionBox["1", 
  SqrtBox[
   RowBox[{
    SuperscriptBox["sigma1", "2"], " ", 
    RowBox[{"(", 
     RowBox[{
      SuperscriptBox[
       RowBox[{"Cos", "[", "theta", "]"}], "2"], "+", 
      RowBox[{
       SuperscriptBox["kappa", "2"], " ", 
       SuperscriptBox[
        RowBox[{"Sin", "[", "theta", "]"}], "2"]}]}], ")"}]}]]]], "Output",
 CellChangeTimes->{{3.8888973756402483`*^9, 3.888897403451871*^9}, {
  3.888897440875298*^9, 3.888897484035804*^9}},
 CellLabel->
  "Out[168]=",ExpressionUUID->"e449c8f1-944f-4490-abe9-b06e12b6f427"]
}, Open  ]],

Cell[CellGroupData[{

Cell[BoxData[
 RowBox[{"TeXForm", "[", "%", "]"}]], "Input",
 CellChangeTimes->{{3.888897490795203*^9, 3.8888974951131973`*^9}},
 CellLabel->
  "In[169]:=",ExpressionUUID->"642f680c-2ecf-475e-ab3f-5dba08d1e5fb"],

Cell["\<\
\\frac{1}{\\sqrt{\\text{sigma1}^2 \\left(\\kappa ^2 \\sin ^2(\\theta )+\\cos \
^2(\\theta )\\right)}}\
\>", "Output",
 CellChangeTimes->{3.8888974957855263`*^9},
 CellLabel->
  "Out[169]//TeXForm=",ExpressionUUID->"5e6f8923-e92e-45bc-ad46-30417fde8049"]
}, Open  ]],

Cell[CellGroupData[{

Cell[BoxData[
 RowBox[{"amplphimax", "=", 
  RowBox[{"Simplify", "[", 
   RowBox[{
    RowBox[{
     RowBox[{
      RowBox[{"amplphi", "/.", "omegarootphi"}], "/.", "urootphi"}], "/.", 
     RowBox[{"{", 
      RowBox[{"sigma2", "->", 
       RowBox[{"kappa", " ", "sigma1"}]}], "}"}]}], ",", 
    RowBox[{"Assumptions", "->", 
     RowBox[{"{", 
      RowBox[{"sigma1", ">", "0"}], "}"}]}]}], "]"}]}]], "Input",
 CellChangeTimes->{{3.888635927230851*^9, 3.888635955452222*^9}, {
  3.8886359965644693`*^9, 3.888636036974803*^9}, {3.888636078584437*^9, 
  3.8886360830967073`*^9}},
 CellLabel->"In[22]:=",ExpressionUUID->"d5844b57-59ef-4865-b6f3-b5fafe849865"],

Cell[BoxData[
 FractionBox[
  RowBox[{"Cos", "[", "theta", "]"}], 
  RowBox[{
   SqrtBox["\[ExponentialE]"], " ", 
   SqrtBox[
    RowBox[{
     SuperscriptBox[
      RowBox[{"Cos", "[", "theta", "]"}], "2"], "+", 
     RowBox[{
      SuperscriptBox["kappa", "2"], " ", 
      SuperscriptBox[
       RowBox[{"Sin", "[", "theta", "]"}], "2"]}]}]]}]]], "Output",
 CellChangeTimes->{
  3.888635956029336*^9, {3.888636013362198*^9, 3.888636037589754*^9}, 
   3.888636083843281*^9, 3.888999554889723*^9},
 CellLabel->"Out[22]=",ExpressionUUID->"fb4e2050-f084-455f-8d29-53453feac3c0"]
}, Open  ]],

Cell[CellGroupData[{

Cell[BoxData[
 RowBox[{"TeXForm", "[", "amplphimax", "]"}]], "Input",
 CellChangeTimes->{{3.888660500795003*^9, 3.888660512214871*^9}},
 CellLabel->
  "In[155]:=",ExpressionUUID->"46fc068e-a9ed-4c34-8382-b2f3b7357975"],

Cell["\<\
\\frac{\\cos (\\theta )}{\\sqrt{e} \\sqrt{\\kappa ^2 \\sin ^2(\\theta )+\\cos \
^2(\\theta )}}\
\>", "Output",
 CellChangeTimes->{3.888660512921752*^9},
 CellLabel->
  "Out[155]//TeXForm=",ExpressionUUID->"6242ee99-98db-479f-8630-2e68bddd107f"]
}, Open  ]],

Cell[CellGroupData[{

Cell[BoxData[
 RowBox[{"amplphimax0", "=", 
  RowBox[{"amplphimax", "/.", 
   RowBox[{"{", 
    RowBox[{"theta", "->", "0"}], "}"}]}]}]], "Input",
 CellChangeTimes->{{3.8886361411476192`*^9, 3.8886361525745792`*^9}},
 CellLabel->"In[79]:=",ExpressionUUID->"9cd33d43-c87d-4a72-8628-206784989009"],

Cell[BoxData[
 FractionBox["1", 
  SqrtBox["\[ExponentialE]"]]], "Output",
 CellChangeTimes->{3.888636153734303*^9},
 CellLabel->"Out[79]=",ExpressionUUID->"0e4dbf78-3db0-4479-8f83-8fba5297cbfc"]
}, Open  ]],

Cell[BoxData[""], "Input",
 CellChangeTimes->{
  3.888650790354516*^9},ExpressionUUID->"5054f2f4-d14d-4c2b-b615-\
cbc6a4b1b73f"],

Cell[CellGroupData[{

Cell[BoxData[
 RowBox[{"Plot", "[", 
  RowBox[{
   RowBox[{
    RowBox[{"amplphimax", "/", "amplphimax0"}], "/.", 
    RowBox[{"{", 
     RowBox[{"kappa", "->", "1"}], "}"}]}], ",", 
   RowBox[{"{", 
    RowBox[{"theta", ",", 
     RowBox[{
      RowBox[{"-", "Pi"}], "/", "2"}], ",", 
     RowBox[{"Pi", "/", "2"}]}], "}"}], ",", 
   RowBox[{"PlotRange", "->", 
    RowBox[{"{", 
     RowBox[{"0", ",", "1.1"}], "}"}]}]}], "]"}]], "Input",
 CellChangeTimes->{{3.888636172309821*^9, 3.888636172516942*^9}},
 CellLabel->
  "In[127]:=",ExpressionUUID->"440c448b-e653-4b25-8bd6-10a86428d65b"],

Cell[BoxData[
 GraphicsBox[{{{}, {}, 
    TagBox[
     {RGBColor[0.368417, 0.506779, 0.709798], AbsoluteThickness[1.6], Opacity[
      1.], LineBox[CompressedData["
1:eJw12Hc4V+/7AHAZKUkyUkK0jezMctNSRoSkYRb5aCAzMymSPeKdVfZe2ZIH
2SuEpCjZ8n4fst4I36fr+v3+Otfrj3POfd/nee77uY6AmbWOOS0NDQ3dFhqa
f1e1Syxn1wRWEIl0oWPkpK2SYrHb7Da+FRTBUz/FG64FIgK/4/ZwryDlIW2e
/jBjYFlppEqwraCTFev9BWHW0JXulWtJu4LojTbPhYZ5gsG2xX19v6hIPH5O
Qj0sGO42fpvNT6IihmvcjFdC38Cz8xnxFkeoyB/USE6BeWDbs8oWzr6Mloqj
arPvVkOLIffkKPsSWg3+GlWt1gTrVZn5CvsW0Xxt51wN5ROMvJsLvbJ9Ac2/
PLwwwNQDMglbewJ3zKOfR2ROm9d9gVMHu0X9qXOoJjLPVr3wG/C4srgHTM8i
zUEd3XqbH9AZK2FgMUigxKLHdxTvDsMny8KJk+/JyJVV3cbg2AikCnbJaX/4
jfrno9xZSkZBPLrT5lHzFBodcJClERwHAfHTA3uyJhBZhHk5IGkCpivOM2wt
GEMbu/i1RmYmYf+996ZOASNolqJ8z0BmGjZa2FJmbYfRljKPG763foMdMOv9
tzyEvnxPkErWnYEyqfbqxeIBNJ8hH9+jTAZxrsCLbKkDKE0vkIP5HBnSVzU6
RSMH0M+b/B9UVMlAqmn7cddxAMkzKySnaZLBSatt46vMAFpmKK8zvEEGmXut
p6pKv6JDT4QP2dmRoSixucynvB/FzMyuKyeTIW93Qz7Xhz50uraq2YiGAjpG
u9V+ZvUh6jC72i06Cixl3hpJj+5DPg6W8de2UuDUuXlOBec+VCAiVavKTIEm
R37XW1J96BX35dmdeynw85vL+YSMXjQmu7dUQowCu1PFBoQie1Ayp7xr700K
2Cm8plOy7kanaCvrnuZSICJi/3d9o27EGb9NezKfAkWUuCJrzW7k++ZSqXoh
fn9ionmCcDd6araxl7mMAs47shvpJ7vQnETYYbsaCnh8r/JvNelCLsMDsgOf
KfDCY5T9uk4n+vsmUHLHMgXS+y1mbFU60cXL2TPCKxRolpyqeyneiaxWitzV
1ijANEF2qGTpRDlM5ENemxTgfkPJg8hPiH960K2HkYAjKhxy7b4d6P2EtTL7
XgIUnhtfnLRqQ0IZueyzMgQ0U91TjNTb0NH06tAsOQIM7sfS9gq3oatlsULm
CgQ46H6trJlpRZoU1ezu0wTkC+hKxDxsRVeueM9EniPgWNUF7suPWlBWReGl
uisEcCyfmCl83IRK7GQbCqwISLLSuCR0owm1e/fdE79PgOSQVepbhSZ0e51P
MOcBAdr1aSaBa43oUZ/W9FsbAvzDBXot3BtRmlLBM1tHAmjFOav2eTWgV/K9
DKVeBBCWf4M9X9ShO+utid2RBPTkSrBetqhDMsKLO8VIBFQsWITwnKtDO0QI
Wb/XBDx70hVSvvkRXaOZb5SJJYCblBo67/gRDfwX0uuYQMC5Ru3wu+a1KErW
MOxlFgGCO33YZc7WIrLV9R+12QSw6L4PpxeoRUw+uVPUHAK+Dh2JSPheg37z
7JAxyifg4dJqxDfdGiTsLJK1s5gA0pGUSK0z1Wjwc8DC5gcC3O8N7OHjr0bx
k2w7ORAB9WYHRL+uIfTxXNLwkWoCbrgsiLLbIVTZHVF1ppaA5xnx4r6mVWin
duJ50wYCBhjnpayVKtH37cecJToI8K6LUQBqKTIXvb7I+52AyQ75cPMybJGT
m9+wL3/98tvfuRSJxqfsJA3ifCnscf3UEnRDglOO6Qf+flwBm7YrxShXnajp
GyZg0MqtLnm1EInGUt+wThBwxoGbt7WiEJE5x8i52OmeZQ5zLoWoN6kc1CcJ
sI9YOKq09g7tlFmguE8RwFR13+/LWgGaKEx1af2N63GwIpZjNQ8Ffj4MjLME
yMsuaZq65KHljouNz7HpNSQ3c1Zz0WnuJh3aOQJiHDJNVddykEltud0idlNT
9FGXv1nIWor0/eM8AeGDfV8a3LLQ68w6D8kFAoz+sPmxr2ci75ndh99gL+73
/529noFcJuadHi0ScNDaNf/HRhrKuMB/bssyAWTvUlMRzzTE8zF2wxi7jDTP
9ngzFYlZM1ZWYmvV3nNgo0lFqmYhYEMlwI3zlsL5Lcno7FKfJVohQFWI9DvU
Kwlx6AkpsKwSwAY9sUNbktBhCRWWm9gZlhqbTrSJKNYqtYqC3ff+VF0m3VuU
3tMJG2sE8Dw2G/rD/Aa5tVkTin8JCHBRlw5hi0fHSjyKnbDvufP+bOGNRdni
Q8+msAc8tspYHopBofPHgg6sE6D2hPBnEIxGhsw9ObrYQt41ssrSJFQ5dkG8
BDv6WWbgoHwUCqhlDB/FZvIJH3GBSFR04gDz7g0Cpl+YBxerRaAIQVWVO9g3
Xl4e09EORxXVOusvsVv8ZRVnr4YhrvnMT3nYGUHbJ4RMQ9B9Z7nSeWxJ/rHH
Ie1BaFflf21smzj/Q6VHWvsDkJLbj2Ux7D9H/LoYRl+ip6tR8urYXcdvuisT
L1DWq9DQO9j5wicEXVd9UFdzy6YrdojoZk8xw3OkL37mWSi2jUTXk1lWb/Td
c4kvBVtbOklEmMcLXQ8Y/1SCbfxwOr/1sgeiU90d1YDNZx+0TcXcBRlWOdj3
YA89ljQpcXVE4nzslj+x4zz7SoXDHiH/vEnbaewypkW+M1ceoPb+xdA/2LJ7
TneIeJijcF6FJir2vbNMa6L6N1EXXzHHOnZnkXThNhNVVBht4bSJ3WOfrSRZ
IAaV9y/P/nOc0/kp7VhdyAm877nxL978G/WnE0whkr3m8Nq//JPZ9uja/wcd
Eho/F7EzNMylipJsYF6O5R0Fe/pCzTelQHuYjWSMHsMWUuF91uzoDHN9cqSB
f/EoPhbRM3GDRwmJ2e3YfdFWVsThJyBVef5LFfZSFKmqaN9TAKZDe3Ox97xq
YHNheQbT/orWMf/yC1uwADofaDUK+e6DbRB88D091RfqPxw0scF2DtDe1TLj
B4xbFlau/auPT3apXl8g2By7biOA3e89sIO7NRiuas5q0GG7KdPnEz9CYON7
G4zg9RB3WpK+uCcMhLYYWcZhi566lMv1KRwyavfEO2FXKZgYuDRHwJgq77QW
9pBsUDZURUKEPG/9Kl6fD2VS9BPLokDpw369duwN6UoahkIS7JZ6tBKHzSc5
rdeSFg2x5pK+8tjGIhfW9ULjYc1EP+863h+nSKlBS2/fQLCNTSEXNvNTOlYN
g7cwt2Tq9Bnvtyny7QTy3QQQrx9SOoedWH+4Ttw3CT50fWpjwvszZK0nYMuu
ZBgfk+4swfvbQ+L51e7IZOC4FBtugn0zbmzcLjUFyq1e3sjB/YDDIXV7aX0a
qPyNmhLG/YI2S7/bVzMdljRryfVLBMz+3Bpj0JsObZOH3hlit2vcFVkdzYBG
50xXH9yPfA4f1zpNnw2c12LZPuB+9ndKr8VUIB9843SuVREEzNPniKqZ58Ox
0xVm0tjTBxjCJTPyYdp1WDSdgr/H1eKbdBIF8NwhcrsfmYDiGk5ysvI7WPcr
axb7129f9+2aNC6CHc91PXaPE2BeJGrfmVQEa/Y50bfHCLj1yae/bKIIhHqc
nAtHCVBnkE3wsy6GlphgZ40RAo7bRkkKe5bA6EXxgNs/CRi+aHD1YXwZvHv8
i/noAAFKY26m7YNl0GLfe9PsK+43XgkPRHjLofXT8dLYfgJ0KqafT8eUA6OM
QPiOLwTUCruXWLyugBnLwuGuz7j+LIlcxhGV0PQ3cpSmHfeT6cWZY+erQZDm
wfAkno8mctvsvtypBosuqb7xSgKCfLhXfJ5Vw0bXvq+/3uN6HASG8Y/VUCDv
vb23HD/v5gve5DM18FQhdE8inrfs7dyX+ZVr4W+D0OwQntcLeZC3V7EOLvjv
4xnF879NWJHNxrAOxFSOM/nh80FSmoxDo2cdPHLcLBCOwvG/OaHoWFcHxnz3
xawiCCgI2t/4WbMeSpu3jbYG4fo+WB4KMmkARn4R9YPeBEwI5bEw+DQB38Hw
zv34fFOVmml7K70JmKgRws6WBEQeTO0pbGmCU3S9Z7stCLjAHRdttqsZRm/5
ZXveJiB5u//RalIzPCw4YIZu4fwnLZRcs1ogjtnmcfdl3P9T+B7OdbaBbEvQ
qYsSBJRszdZJ/9MGq+9T3czF8Dy8Ky9rzNEOEvW/wp6cIEBDUI+m/Vo7aPdq
nskXxPFk+4WlD7WDgX5a/qIAAQmFCyXGMx1wcm/C1F42AopMxjbHvTuBW/Jq
Q80sBVwfvr949U03BBgrO6SkUeAMLN5hyeuGzu0Rx2+n4PMlq5hXY1U32I/d
oT2QRAFSQWK5/FA3/LrFJBQaT4GSBT8hPt7PQFMNmsavKPDHxYB5IvoztEQG
0iY9pYCV7+In58geKBvUP96Mz88Gb8WuxQb2gQRRV0HaRgEL32baH50DIFd/
ot5QkQwfnwkLB7QOQZuYtkWX4QwY7R6r5bg+DHSbJftv//cb5hUalYYdR+Au
4ahSdGYa8qx3rpjZjEFbsbu9POcU0HuOe5lFTMASzZaknncT4PX60CWuiCnw
U713ylhrHNTpPQXr/H6D4QWtKaXBUci99KCfkkEGeWP+XyInR0AuGtV3pOB1
GEOdbHw1DLlm3cp7xmdhTWu8ROvJD7Dg1xNWWZgDARmX9prab/BuhLH4wuwf
oHsw4hYq2A9qHAxH/bcswPn9Yy2mx3vAUU1aJpNmEb5VGpLs9TuhOf2PTv3q
InT2HJhaxuvC0n5V/wDTMrC8s+NJf1cNMeelV3UZqfCNOrE6lFoAmTnXoqp2
UIErwNHf2KQAyjhdpQVZqZDCxtU8tK8A+sZqHm7spUIcYjL9GpAPrD5aI+lC
VOhb1Zf2HMsFnwartnVNKvC0ibZkuGXCI9WE+LQIKtjvP0ETmpEAXnl1imyv
qWANC/I6PAkQwjXZ7xZHhZDCv0fYgt9CzoQou04qFbYeqPTkmYqHSd9K37+l
VNBHHtpzHtFg1PTF5so3Kkhd1H4AmaHwQHxtZ+UPKrQFXFFODA4BNxJf1tFR
HM9T0lvG6SB4bWk+tjZDBTj7dtXH8yX0bJu/nrpBhfBppvaHmV4wYrNnmZVu
Ba7PcMxdmvaAP/3yEa6MK7AwyEYu9HSBXRlPOrRZVyBYL1bkaaYt8O1Ovvee
YwVY7w/LdXhagcjjxm1H962AvUoWe2SmKSgOT6eE8OL7N6qEyzOvwP/9H4D/
/z/wP5nUsRw=
       "]]},
     Annotation[#, "Charting`Private`Tag$1826438#1"]& ]}, {}},
  AspectRatio->NCache[GoldenRatio^(-1), 0.6180339887498948],
  Axes->{True, True},
  AxesLabel->{None, None},
  AxesOrigin->{0, 0},
  DisplayFunction->Identity,
  Frame->{{False, False}, {False, False}},
  FrameLabel->{{None, None}, {None, None}},
  FrameTicks->{{Automatic, Automatic}, {Automatic, Automatic}},
  GridLines->{None, None},
  GridLinesStyle->Directive[
    GrayLevel[0.5, 0.4]],
  ImagePadding->All,
  Method->{
   "DefaultBoundaryStyle" -> Automatic, 
    "DefaultGraphicsInteraction" -> {
     "Version" -> 1.2, "TrackMousePosition" -> {True, False}, 
      "Effects" -> {
       "Highlight" -> {"ratio" -> 2}, "HighlightPoint" -> {"ratio" -> 2}, 
        "Droplines" -> {
         "freeformCursorMode" -> True, 
          "placement" -> {"x" -> "All", "y" -> "None"}}}}, "DefaultMeshStyle" -> 
    AbsolutePointSize[6], "ScalingFunctions" -> None, 
    "CoordinatesToolOptions" -> {"DisplayFunction" -> ({
        (Identity[#]& )[
         Part[#, 1]], 
        (Identity[#]& )[
         Part[#, 2]]}& ), "CopiedValueFunction" -> ({
        (Identity[#]& )[
         Part[#, 1]], 
        (Identity[#]& )[
         Part[#, 2]]}& )}},
  PlotRange->{{-1.5707962626807608`, 1.5707962626807608`}, {0., 1.1}},
  PlotRangeClipping->True,
  PlotRangePadding->{{
     Scaled[0.02], 
     Scaled[0.02]}, {0, 0}},
  Ticks->{Automatic, Automatic}]], "Output",
 CellChangeTimes->{
  3.8886361730633497`*^9, {3.888650850771619*^9, 3.888650863224586*^9}},
 CellLabel->
  "Out[127]=",ExpressionUUID->"e38d7c30-30e3-4c06-ba54-dfb0d78818ad"]
}, Open  ]],

Cell[CellGroupData[{

Cell[BoxData[
 RowBox[{"Export", "[", 
  RowBox[{"\"\<veladaptphi-orisel-omegasel-kappa1.eps\>\"", ",", " ", "%"}], 
  "]"}]], "Input",
 CellChangeTimes->{{3.888650847786242*^9, 3.888650848912306*^9}},
 CellLabel->
  "In[128]:=",ExpressionUUID->"f75b0ea5-8de5-410c-9c7e-fce26181e1ea"],

Cell[BoxData["\<\"veladaptphi-orisel-omegasel-kappa1.eps\"\>"], "Output",
 CellChangeTimes->{{3.888650854041965*^9, 3.888650865296391*^9}},
 CellLabel->
  "Out[128]=",ExpressionUUID->"5686a39e-90fd-44ce-b874-009f27db46b9"]
}, Open  ]],

Cell[CellGroupData[{

Cell[BoxData[
 RowBox[{"Plot", "[", 
  RowBox[{
   RowBox[{
    RowBox[{"amplphimax", "/", "amplphimax0"}], "/.", 
    RowBox[{"{", 
     RowBox[{"kappa", "->", "2"}], "}"}]}], ",", 
   RowBox[{"{", 
    RowBox[{"theta", ",", 
     RowBox[{
      RowBox[{"-", "Pi"}], "/", "2"}], ",", 
     RowBox[{"Pi", "/", "2"}]}], "}"}], ",", 
   RowBox[{"PlotRange", "->", 
    RowBox[{"{", 
     RowBox[{"0", ",", "1.1"}], "}"}]}]}], "]"}]], "Input",
 CellChangeTimes->{{3.888636178201128*^9, 3.888636179563739*^9}},
 CellLabel->
  "In[129]:=",ExpressionUUID->"dc6f8b2a-079f-46d6-95bb-3219b1b957a0"],

Cell[BoxData[
 GraphicsBox[{{{}, {}, 
    TagBox[
     {RGBColor[0.368417, 0.506779, 0.709798], AbsoluteThickness[1.6], Opacity[
      1.], LineBox[CompressedData["
1:eJw113k0Vfv7B/DMaUDG6FK4GpAkEapHdZMkc6V0Q11DZChDmYlIhnDcTJF5
OIYUIuRz6JgpRyKUyOw4Z5ODc4zffdf6/f7Ya6/XP3vt/Tzvz/PZH+nbLiY2
7Fu2bJnEr//uehf5zq1Ks1B6os6n0ePWp7UqfOe2SrHQE0X1TCkCgKI0NVVU
goV+6nNvDMQZAh+rmXlUkIVydEssP8RZAiU/qMSenYXEU/0tUZwLmG9dFO/9
xUSabkMpHIQAsGsenCvNYqKDGO87lfjnEHK+IM1WjomOHdf4tpH4Cu73rAgS
hJaRDtd9ntagUmj7W2JqTGgJneO4aembXgXrdcRSTfFF1FkUWAs3SDD6dj7W
mJeBdJC2XnY3GdQyuHuiti+g4eebX5vFW+GkTLdSBHMevWujay8Od8IfPnx+
kTNzqHt7d+rkLQp0vTxqbvsDQ2lJp8Z8q7/AZ/uyyeM1NMStOWjwxaYXcg9R
Thh9oCK29t89xuz9oJzc5fqgdRoZHQxvcXkzCNLKpwZECydRu4dBV0r9EMxU
n+fifjOOWjRd2Skjw7DHscb6YeQoSm0fs7NI/AUbbYI5c/dHkKKIT9URizFw
gx1md5eH0H298yWIbwKqjnWSFisGUA2/YZH4/CS83tVUKvahF/V9iOuOeDsN
bppJHKddupHC1fOnUsOoEB+/5/vVW92IJB05GRFNhXJ6arnL5W5klZLDevgv
FZYyM20yFLoRP/GUpm4WFR5tL2rmnKIgIuWcc0sdFfy/10W0W1GQaev7pDOL
VHjqPyZ03aQLpY3xFo9bzoLmE0vdKYcO1HbiL0ULeRq0Mv1ybl3qQOTvZGsO
ZRqY33vJ/lWhAw1d+vND3nEaeJj219bPtqPF2xc7xrRpUCptejTFuR1d2nE3
5cg1Ghyo05EweNCGPt695MYeTAPh5cOzZV4tKOmhWYJrHw2yHPQvyt9oQfen
qs/EfqeBypBDbrpmC1I8t6RTPEIDo8Y8q6jVZrR8IEK3j0qDCIL0V1u/ZnSE
WO35e5MG7MoideJBTehIGizDATpg9mvPA56SkdGuXy+3P6BDT8lRAQNbMhq1
+3hk1pMO1QzbmD/+IqOmkp3WTT50CAmkxLzf/Ij+DqQE2D2hg0RibuyC50c0
8eTzV4tEOvzVbESws2lAS9YWKtwf6HBoZ6iQ2rkG9P4sVdCvng58pjUETukG
FGwlspvWSIf+Ibn4jO/16Fw14UHVJzo4L63ED5rWo6lV1eTVn3RIlMt5YXiW
hLSPR1ocZsPAz3FAVGofCUVMyu85xoVB4+29Sv2rCJ3UkYo8yovBDW+GkpAb
QpIpura7d2HwpCBNOcy6DrFvf6wVtQ+DAZ6FYy6na9FgbmLoztMYBJNTNIFZ
ie5Tcl5ouWEw9UmDYFNViTQIE8JinhgY9PdRIx5Votk4thDqIwwk6EKp35jv
0A+tcJkAfwxKxSI377MqEL+z8ahROAY/HHzJ2StlSLRoOi85FYOzHhKS7dVl
qIpbSI4jHYP8gCqPee8yhCzyDP7JxMA9nrH/9Opb5JBulSCQh8G2unvhfatv
kLtGDkGgFANnmeqXwiuvkYiP05ZCEgYa6kuXrb1fIzP94JCXDRhw6qtsFq+U
oOVFI59QMgYpHkTrC6vFaIlHs/xcCwYtLcn7vdcK0dFM6urtzxgQfvT2NfkW
IgdD0ToxCga3fguGC60TUUCG3wC5G4PFPRHUovUCFNNTKLq1FwMZF5/Snxt5
6PzZYUOV7xjQgiutFQNwH2G8KPiBQVXigqDXZi7iWxmUEf+JgWGDo4fgllz0
Ser25vAIBr4iNzXPs2Wj8d1vw4UmMbggn0iNDcpCR8geFfpTGAhCz8shtiz0
9CpFyH8agwJ7/c2H7JlIP+mgVSsVg96ak2QiRzq6eEKGjX0Ogz+8bg/93vEK
VU5gb5dxR3pfUo0RTEM7UvJ6x+cxcPSTHG6TfIm2hZY5FS7g/fbnVrOXTUE8
4yJDjxkY6AViEVyHktHPfP9qk0UM5IPr1bVVE5G73da3g0sYJIcQo35oJKAo
iZS2+GW8H6GEUW94gQpei+npMDGYeWrzvEIvHgFJyyuOheftmcG4iREBMfTe
7z+8gkFbhLrW3JU4VDDcoUbCXRDNOylvHYO6eWnen1cxUNk37hXTGY0kilSL
L63h3y9bKdf+LRIRA56eJuH+LRdO4Rp7hhyRnNLhdQwoBy38tLGn6KbFVZ84
3KUKhw/5rIQi2TVXuTncMUqbPRVcT5AGd7+CzgYGrkcpgXMCwWj65UZUPG4j
1SxFhT+CkAg+lQZxWzrPlLYb+CPU/PiOxCYGUu7RW8/YeCMtd7ZeY9xDXipW
73w80YVffplBuFMDeisV4h4gJJTfUoC7atui1FljJ3Si96RuG2510VOfFP1t
kBqZS3oUt+O5batKVy2Qrk6/CQN3V7lq2VarC6iNkPxjHXePe9FplTdHwL1M
o37zv+c/PD9t9NIUiD5l6yzcRqU3Gk9lWENo3C7CLG5KtqCoqftdKHVyCOrD
XaBvc6w8yxXmjUdaqnHP6NQPno5yB2+T3LsvcMufkQxp9XwEnEZLdxz+ex8t
L0UzK1/IXpaoUsPdm+zggP0ZCBb1DrareD2WEhLrysUfw0O6rksVbtF/mwS9
+UIgP0zuixNu9TiGLXCEwuANv7g9uM2fy9RwMsNggNlfXI/X/1GkEX/bbDjk
vaXIWeGuCi2qNOuNAiMnBaVQvJ/fgge2S7Q/B+13LLQTt682Zyn2MwYOZmu9
icLzkHpKhbOiJw4WM/0rPPG8KJ28WCL2mQBzHsZtP/F81WlamXu3xoPyXa2z
Z3APqUcXQd0LmNgTbEnD8+mslnM1syoBLMPFeE7g3lCt3cJVlgjX7ZVFffA8
S6nMmLXlJYN534TLDJ5/S0WddbPYNLgpMq7mjK+Xk4m50Uvpr0DiUsMtO3w9
7XjMIaBvng5TDL+saxgG07Q7GTS7DAjTmI2QpGGQ2fgnWTksC7qIg6KAr9+Y
1Z5INv5sSOtzvDM/gYH/0SdXul9kA1Xz4s/kcQwsUscn3HJz4EuytcuXXxgI
e+TyVjbmgZTd8KlBfJ6wF17tDrucD60zJ40vDGIwN8ydYv41HyJe+ROJ/Rh0
6tsprowVQJPyMa1r+DwK/fOg4SnOIuiav6esi8+ztWmzNmvpUiAMXPaMRBgs
cBYr6dmUwoD2coDzBzwfe7kIKgWlcE+heKtuDd6PKxUWHEffQJVjet7IOwwq
6kVo2dpvQfZGROzrYryeSb38U5bl0MQQYbxPwsCmXMm9K6sc9v0lwBRJwODm
59BvVZPl4LUm+/FuPAaXuNQzwl0qwJYU2MCMxuDg/QQVhYB3IOJnwigPxmBE
1/yKc1oVnLXOIhEdMTg97mvd+aMKCG+4S2rs8XkTlOGkKPkeEhTv1TbaYGBS
PfNkJuU9LDrOGTRaYtCg4PfONqkaTGvyPz8wxevPlylmGV8L/NY/giI08Hky
szh74DwJTJ3OXu/bgoHVia1uff+QgKn1kV90nQ7RoRKs0BASuOWtRRiw6DAj
A1wTH0mg3s09WzRPh0yLp5LZZ+thQq5xau8vOgh1Shjs024AQQqzfxTfrxmv
4fVuLfy/8cRbyg4/OnQoaAm6/k2GC7VGdKVHdMjKU/NoDiDDmzrZJD03Opi8
OqzlSSaDt/p8lfNdOryJ3tP85XIjGM6Objhcwfd3p+WhaKsm0BNYSNNUpMOk
/Gs+rtAWGOdyKXb+SoOBHCnn+a4OWLgTl7AgRoN33EUm+b87QK5EW7Z3Fw0I
dhrqlsKd0BIv4Fy+nQb6h8y2dF7rhIj8Yst/Nmehrig8Ln+oEyyeBT2Nm5iF
jDLGO8vZT5BYyfOvUvkslFuNb04Ed8Go5LpEsv4s+DjX6F551Q11EU5yvW5U
ME8/cu1lVC/c7a+mXmyeBtuwVvafXQPAI8nfJzs+CR9DFBQi24dgpZOXxC0z
Abd2jTcIXx8B7gODmIvrGCxoNp8e8RwFD1nrE3zEX/DaZSfrtus4jH6OC7gu
PAKcARNBt+MnodHyh+CN0SEISpK9KBY/DaMTtD7S2iBc4gw4RA6nwl5tqnjR
hX4ouej0jV5AA9fPLrYsn144kYwaP+VgEDIfm5e88QVKbndri07MQY7GkpzN
XQrY7jNTOMOYhw7eggBLRie8HeWp0Jn7DWsSxX6XY1tBT5hrfwQbAwxuLn9s
WiCDp56qGnHLInjPHe6IJZGgNf+3SePKIkgZ93OC83uwd1+5unfbMgys7FY7
9qkUUs6rrpjyMMH3IveOhZIMIBZfS6jbzgRpo7GDwvYZUCXio3pIgAnaVR/o
atIZ0Dte77yxmwn7qRduBBHSQSDUcDRfngnztfsnjOfSILTJoWP9MhM6/Rj+
3sHJ8OBCRlpePBMMHYwm/y2MhaDXZC3BJCbI2D2VPygVCzFiU998U5lAMgP+
2pgYKJ5UEjLJZYKOuRcfhRoNU2G1YWuVTFgIEXPNCXwGt1r6XI0HmXDrm0sO
iRgETsqrO2t/MmEz1OP9jphA8E2UKtw/xoRm+8KG8hl/SLK3GV+dZQLx8iAb
I8AberYuXM/dYIL18I49z4n3YdRVdFmAgwU2/q80PGac4fc3jXgfHhbQDtGV
Pgc4AH9B4CcjARbUNe3Xfka0Bqld2Y41wixoyPmH92vADVD0at66X5wF+/MI
uxOJxqA1MpMTI8mCKd61ovfEM/B/50v4//Pl/wA9eLF/
       "]]},
     Annotation[#, "Charting`Private`Tag$1826530#1"]& ]}, {}},
  AspectRatio->NCache[GoldenRatio^(-1), 0.6180339887498948],
  Axes->{True, True},
  AxesLabel->{None, None},
  AxesOrigin->{0, 0},
  DisplayFunction->Identity,
  Frame->{{False, False}, {False, False}},
  FrameLabel->{{None, None}, {None, None}},
  FrameTicks->{{Automatic, Automatic}, {Automatic, Automatic}},
  GridLines->{None, None},
  GridLinesStyle->Directive[
    GrayLevel[0.5, 0.4]],
  ImagePadding->All,
  Method->{
   "DefaultBoundaryStyle" -> Automatic, 
    "DefaultGraphicsInteraction" -> {
     "Version" -> 1.2, "TrackMousePosition" -> {True, False}, 
      "Effects" -> {
       "Highlight" -> {"ratio" -> 2}, "HighlightPoint" -> {"ratio" -> 2}, 
        "Droplines" -> {
         "freeformCursorMode" -> True, 
          "placement" -> {"x" -> "All", "y" -> "None"}}}}, "DefaultMeshStyle" -> 
    AbsolutePointSize[6], "ScalingFunctions" -> None, 
    "CoordinatesToolOptions" -> {"DisplayFunction" -> ({
        (Identity[#]& )[
         Part[#, 1]], 
        (Identity[#]& )[
         Part[#, 2]]}& ), "CopiedValueFunction" -> ({
        (Identity[#]& )[
         Part[#, 1]], 
        (Identity[#]& )[
         Part[#, 2]]}& )}},
  PlotRange->{{-1.5707962626807608`, 1.5707962626807608`}, {0., 1.1}},
  PlotRangeClipping->True,
  PlotRangePadding->{{
     Scaled[0.02], 
     Scaled[0.02]}, {0, 0}},
  Ticks->{Automatic, Automatic}]], "Output",
 CellChangeTimes->{3.888636180044785*^9, 3.8886508673069*^9},
 CellLabel->
  "Out[129]=",ExpressionUUID->"a09fcae3-7e4c-4f7b-92d2-635066771e80"]
}, Open  ]],

Cell[CellGroupData[{

Cell[BoxData[
 RowBox[{"Export", "[", 
  RowBox[{"\"\<veladaptphi-orisel-omegasel-kappa2.eps\>\"", ",", " ", "%"}], 
  "]"}]], "Input",
 CellChangeTimes->{{3.8886508692318487`*^9, 3.88865087005917*^9}},
 CellLabel->
  "In[130]:=",ExpressionUUID->"2521af06-cf18-4dd3-90e3-e771185b0d87"],

Cell[BoxData["\<\"veladaptphi-orisel-omegasel-kappa2.eps\"\>"], "Output",
 CellChangeTimes->{3.888650872470766*^9},
 CellLabel->
  "Out[130]=",ExpressionUUID->"ddbc8d2f-503b-4fd6-b06b-7a650eacd98b"]
}, Open  ]],

Cell[CellGroupData[{

Cell[BoxData[
 RowBox[{"Plot", "[", 
  RowBox[{
   RowBox[{
    RowBox[{"amplphimax", "/", "amplphimax0"}], "/.", 
    RowBox[{"{", 
     RowBox[{"kappa", "->", "4"}], "}"}]}], ",", 
   RowBox[{"{", 
    RowBox[{"theta", ",", 
     RowBox[{
      RowBox[{"-", "Pi"}], "/", "2"}], ",", 
     RowBox[{"Pi", "/", "2"}]}], "}"}], ",", 
   RowBox[{"PlotRange", "->", 
    RowBox[{"{", 
     RowBox[{"0", ",", "1.1"}], "}"}]}]}], "]"}]], "Input",
 CellChangeTimes->{{3.88863618477807*^9, 3.888636185860011*^9}},
 CellLabel->
  "In[131]:=",ExpressionUUID->"1b392b0f-2b24-40f9-8a51-3528bd824d51"],

Cell[BoxData[
 GraphicsBox[{{{}, {}, 
    TagBox[
     {RGBColor[0.368417, 0.506779, 0.709798], AbsoluteThickness[1.6], Opacity[
      1.], LineBox[CompressedData["
1:eJw1lnk4FGobxiVEhCiKsqRyimMvh/BEuySUDilSkShU6tiHbAmFsYx935Wh
MLK80pQQ4dgOR/ZtMK9tNEPlm++6vu+P93qv33/Pfd/X/VyP7E0XMztODg6O
Wvb77294TvDEuiwLZZBOt40dMdU7Vu69wCvFQt5ll9qliMqgKDubIibBQjs/
P6oYiAYQZDUyVUVYSMXumn599EXoyPd/7cDJQkXrupPN0TZgwcvY3TPKRL1p
ZhRVogvcaRxYIGcxEfGphf5sDAECTxWk2h9gouYqtczRpJfwoGtNhCj6Hbnf
w4W3nqVD83WJ6XHRVfTOLTjDsyIfftYVkrV3M1Bkj125pBsZxsoWo0z5VlCe
U5yMBW85HM3g6YrgX0bbhj18CO5VoLOvUymMuYh2fs1vPPK0DvZ4CfqE0xYQ
qgh5Izb0HtqTVS3sBzEqbgpvfe1Oha8Ob6aOVM8jrXjO6k6/Rsg91PGHSe0s
Uk2YNm8gNoNKYrvrw6YZ1Mc6apX+rRVkVXT7xYqm0B7JztiYmXagvTvFzVM6
gXYmOghErnWCpFO17V/hY6jFRuZiQ2A3/GoWyVl4MIJabixL/367Dx6BwOW7
37+ha1N6ufa+A0BRb61nlPejriOtadXOQ1Cy/RNZvLYH1VOzjMNGRuCRdsJm
PZdOxFVuI7aaOQ7aQTZnpx2/oBZKQq1y/RRghx8vCc+oiDdddFh3kAZdr1WF
je3ZzFHbUESjwbsV+8g9J6no5QlN8k4mDQL9OiKrNj4ggd7U0X9FZkGClBu1
/OQDCibo8KqfnYWTjSbEO3YNiH9HJPlr6SyQDuTEXTSoR+vpJWrahDnwceoX
k5KpRxdWhbXqwubg401ppX/WEaLUaPBqkubgqueKkugjhFK8FVncpXMQVJCq
EmJbhyyVR/u3j85B/5ZldRe9GmRZ2iSWqz8PAdQkbWBWosnYoq6ulXmYbtMi
2lEqUZlL0Szl1zwY/9M7G+ZeiURFabFhvHSQoIum9DErUJ1lS8W6JB3I4uEb
D1jliFK2/orDgA6Djt7U7LU3SPwp6dPd53QweCyxt+XdG3RuYeS6JJEO+QTK
40XPN8jsj4cDlUl0cItZOai3Xoa65jSyyMV02Fp3L7R3vRTNJhrJJ7XSwXnf
u+QdayXoyu4ITjl+DFqaqxdsPUuQ8oZ6nIMIBi4jtY1Xa69R1/bchNjdGJIe
F9qeWX+FOKzvSefIY/j8OfGg548iVLdWHRFjgIE42NP7ybsIDUktbBY+h8F6
SSRU9Gchuk1rMn9wEQNDMmy2+GcBkrnt/2XcCsM+Fy/y0K88lH66dyr0EYb5
gEpbRUIeGtyuvlvZAwOFtCzisZGL4u30Kyi+GC42OD0W4chFT7u7QtxDMXjv
vKZ9alM2unNIaCMnBcOZw6TZKP8s1E4K27ibiUEEupK/bcpCyV9OyG/Pw1Dg
YLTxF2cmuucabcFLxtBTrUMt3JyOWltV7OLqMezxuPltSSAN2XF9LL5GxRDu
eV4jUiQVWWt+UOf5jMHJZ+9w895klJbDiOD8iqHfl+eog1wSEjU9cti8E4Oh
Hw7jPpSIGgLW4p93Yzgc8F7zuAYJtaQ4B6QMYEgMLIwY1IpHGTO43fMbhq3B
xDFPiEMHC9Neao9goD2ze1luGIPCw9r4bCcxXH1uPGFmQkTdeoeSG6cxNIdp
Hlswj0YMqfsXhGfZel7wTR22jUSn7v1JPYMxqMlMeES2vkBKHyQdji6y9ctV
HmjpC0c0Ed4pnmUMSwdCO7jHn6MNA2+1qhUMHb9Z+RzHz1B3W6POhVUMZIXf
D3mtBaOZtcOshu8YIpU2usq5g5Axo9dKgoXBVbXDb0E4AAmMLFteWsNgopGl
qLDHHzl/iZ+5v47BxplGbjH2ReNRHZscf2CQcnvBq2/niZyzshPP/MTwzUPt
RoXXE3S3fusrnl8YUgg9lQrRD9HL2BW1PDZTtjKkDEzvI9kzhvKHNjBoium2
KfraIaGJ2aBwNjud2LqudMUKKTSVnu9gc/tbjTe8N84g+aF7T76zucutWE+t
VBm8eia5Ntic8tepGZPkS7BLb3R1is0m5KsfdTNsYThU4kIZmzuyRcQuud2F
lU0n+azZXGBkp/42yxXKk/iVZtnz0E6/H9CLcIPaGjFkyebD+nsDm564A3GK
830BW4/TMQ/Fyze8wcbMTmuArbcn0dER7/eD9DvNSnS2H6vxpLq3u5/CiEp5
/ijbL7HYTyKegoFQXZRaQmH7qRm9Yg+bg4GHj2HkysRg8XJfNRczBBJ6JML4
2P67h5sINc+FAkHU/nEgg+1PcHHl5Z4IcF4i+EkvYegL6OeXaHkJNlfKamCB
3YfjXGQ8FAlfDb4O6NPZ+nXVuMq7ouHXStvmuRkMSjrnXot/JYLNoL9yzBSG
Ou0bFp5NMTAQXBMgNcHOR/NFMdTFAdK9w/hnCIPz0ZwrmZR4oAiO6fAPYvil
UcPB/YYEcf5rHNL97HzVaJeb8xLByOfDNfrf7PwVT/+8HJUK0hvmcsqfMOiQ
cl+spqeBZffq/P4GDAJPNwsbWaRDwsnLq8xaDDPztzLm72SA5i50VaccQ+bH
/VSVkCywHneZ1mD3N3K9K3yTUDbc4twvJMvut69qkHlnXDYESp+mzsVjsEqZ
mHyUmwPFwymxchEYdjzO5av8mAcWpa6KO55g4Cy60hlyIR8q263FOV0xLAzz
JFl058PntECZjrsYWo3uKK6NF8DT3/bai17HELz/t4u6XMXAf3xTnxJ7n/2Y
udxsK0sGHzneyBUeDMtcr5QM7chQkTdnKrRBB5o0N1GtgAwSt1emBb/Toc+8
3Gqzail4aPcm1E7Sofz9zvns42WQSH6nNUxl79uEHqFpm7fQu8aye+xNh5Gz
FubOqRRoIib4fOqfB70Jb9vWQQqsWhkKVrXPQ6J/xn3FvVUwaG/on/RpHsze
0YJoSVUgQSAyVMrmoUHBp8I+4R2UVEbYZz+bh0zBTHGbmBqYXLQNHVKbBzUa
Y07+VD10ig9KKvvOwUoJlOw6RgXKuZ/XU9dp0J8j5bzY/gVMrgxUFZGmwMu5
+qx5WicUn+9b/Oo/Dhbpyn8mR/TAccli9bSfI2Af0sQ51N4PruonYqsuDcGH
QAWF8JZvMNWz0tmTNQDW2ycadliOwKhtvXb3sz5Y1m7UG3kyBoNP9zB00ruh
xGUb66brBCjuHy0qNfgbuAiT/jdjpsDYi+S/jaMD/BPkzonHzMCggXWqrW4b
nOciHKKGzkJYOKeswlQzvD53v49ewNbtcsnCObER/khEH9ty2LkdtVScplLh
9c3O42KTCyDw+/buANp7sJe5rKC/sgh5x7QmR+LqoGxsS/nphSVo/kOX5s2o
AsMd3AfDNq1AMk/aUcLhcnhiqHG0kIMBoaoBTjf/JUNT/pLZxzUGjBN5x9yD
C8DBbe2K9NbvcObW4k2F7nRIOqWxdmkLE5yrwr+wyFFQ+OrP+Dp+JizKd9I4
HaOAstNL45AwE5KjZR4JykVBz8R751+7mGAfq5GoGBsJwsEXx/IPMyFfbstV
3uUXEPzJ8cvPC0zgs631VQ56Dg/PZKTmxTDhTUGbjnixP/iXUI+JJDDh0h3T
uhQpf4gUn+7zTmHCMCk95WCUH7yaUhI1y2XC920xxr5zvjAdUhPyo5IJjmZy
QSL+nmD9udfVdIAJ+/vVGMOFD+C+yvq2miEmyDttWMhHuoI3Saro4DgTbhSv
CgzTnCHBwW5ifY4J6lbeJ4X8HKGLd9ky9xcTaIIFSvGFtjDmKvZdeDMLfjz/
xu9Hs4alPq0Yry0seCj7cKObcBWECvzaTIRZYCXFfyq80BSktmc7Ve9ggfvp
4NoegiEoejTyHtzNgpP/tiaQCvXh2AgtJ3IvC24Yn2+tKlSF/93v8P/7/T8Y
Rz/J
       "]]},
     Annotation[#, "Charting`Private`Tag$1826622#1"]& ]}, {}},
  AspectRatio->NCache[GoldenRatio^(-1), 0.6180339887498948],
  Axes->{True, True},
  AxesLabel->{None, None},
  AxesOrigin->{0, 0},
  DisplayFunction->Identity,
  Frame->{{False, False}, {False, False}},
  FrameLabel->{{None, None}, {None, None}},
  FrameTicks->{{Automatic, Automatic}, {Automatic, Automatic}},
  GridLines->{None, None},
  GridLinesStyle->Directive[
    GrayLevel[0.5, 0.4]],
  ImagePadding->All,
  Method->{
   "DefaultBoundaryStyle" -> Automatic, 
    "DefaultGraphicsInteraction" -> {
     "Version" -> 1.2, "TrackMousePosition" -> {True, False}, 
      "Effects" -> {
       "Highlight" -> {"ratio" -> 2}, "HighlightPoint" -> {"ratio" -> 2}, 
        "Droplines" -> {
         "freeformCursorMode" -> True, 
          "placement" -> {"x" -> "All", "y" -> "None"}}}}, "DefaultMeshStyle" -> 
    AbsolutePointSize[6], "ScalingFunctions" -> None, 
    "CoordinatesToolOptions" -> {"DisplayFunction" -> ({
        (Identity[#]& )[
         Part[#, 1]], 
        (Identity[#]& )[
         Part[#, 2]]}& ), "CopiedValueFunction" -> ({
        (Identity[#]& )[
         Part[#, 1]], 
        (Identity[#]& )[
         Part[#, 2]]}& )}},
  PlotRange->{{-1.5707962626807608`, 1.5707962626807608`}, {0., 1.1}},
  PlotRangeClipping->True,
  PlotRangePadding->{{
     Scaled[0.02], 
     Scaled[0.02]}, {0, 0}},
  Ticks->{Automatic, Automatic}]], "Output",
 CellChangeTimes->{3.888636186333452*^9, 3.888650884165489*^9},
 CellLabel->
  "Out[131]=",ExpressionUUID->"f4e41c18-d07b-4d8c-939a-5c6c39bcc180"]
}, Open  ]],

Cell[CellGroupData[{

Cell[BoxData[
 RowBox[{"Export", "[", 
  RowBox[{"\"\<veladaptphi-orisel-omegasel-kappa4.eps\>\"", ",", " ", "%"}], 
  "]"}]], "Input",
 CellChangeTimes->{{3.888650881319707*^9, 3.888650881863348*^9}},
 CellLabel->
  "In[132]:=",ExpressionUUID->"51a48748-c964-495e-b6fe-520a836cd629"],

Cell[BoxData["\<\"veladaptphi-orisel-omegasel-kappa4.eps\"\>"], "Output",
 CellChangeTimes->{3.8886508861591263`*^9},
 CellLabel->
  "Out[132]=",ExpressionUUID->"286d05dd-f6df-4dd4-a5f0-d5043e70a8c6"]
}, Open  ]],

Cell[CellGroupData[{

Cell[BoxData[
 RowBox[{"Plot", "[", 
  RowBox[{
   RowBox[{
    RowBox[{"amplphimax", "/", "amplphimax0"}], "/.", 
    RowBox[{"{", 
     RowBox[{"kappa", "->", "8"}], "}"}]}], ",", 
   RowBox[{"{", 
    RowBox[{"theta", ",", 
     RowBox[{
      RowBox[{"-", "Pi"}], "/", "2"}], ",", 
     RowBox[{"Pi", "/", "2"}]}], "}"}], ",", 
   RowBox[{"PlotRange", "->", 
    RowBox[{"{", 
     RowBox[{"0", ",", "1.1"}], "}"}]}]}], "]"}]], "Input",
 CellChangeTimes->{{3.8886361931429253`*^9, 3.888636194465355*^9}},
 CellLabel->
  "In[133]:=",ExpressionUUID->"610cca75-bfc1-48b9-a625-52bcf80d388b"],

Cell[BoxData[
 GraphicsBox[{{{}, {}, 
    TagBox[
     {RGBColor[0.368417, 0.506779, 0.709798], AbsoluteThickness[1.6], Opacity[
      1.], LineBox[CompressedData["
1:eJw1mHk0FWrUxoUGJRVSKd1LcjNUphKpp5RbJCSVrspQIRmbDZEShcqUZJ4z
RiFkeJN57DgdxzE7HZLxkKFjSJ9vre/7612/td71rnc/z9p77b3Fze0NrnJz
cXEdXsLF9b+ntpbAkTnxGRIX+m8ja8/hg/tzXcdWbJ0hG2lt7VuD/oKc+FCk
iOgM6djxorc9cDcEZqo4CoIzpGdV9cynQKAp2eOtFfcM0ahnVzUE6sFoxdQm
+jcOWa7+AgeCTGBZ1T6WFc8hsnnbLTa9tIenZkqUxXYOWXXMOic8wh2OtFnB
IKFf5IKbesAqH3/UXhT90Ss0TcTf7LblKQrF75LULLVNU+SU6KupROcYsN6P
B5zimyQpowEPlokkYm/sMtqzVRPEZ+kqCt0/BeoS1F2+nHGStqnVXDL9Lba4
CNz3GxwjsuZJ8f1c70GJUDCy6GQTl7ITGZlpOfhild2/p3CERItb0i815iFJ
ummffvEQEeFhKrnzFkI+jOJwo2aABM7UnPvoXgJx+QNtImn95MR0bHikSSkG
P2ouXfauj8g+PWopG1+GtIC82pvJfeQf+5HL7zPKYGMl7c+M7iPpStQF5Jdh
ZP3qzcXP+0hrqvdO+4YyjDnQ5G/Z9JEvOf5Ht3LKMC11+cK3f/pI4dj+nZW6
5eAOepBdEtVLlM6IsW8vqcDm64Vmd/1Y5MFbT91jbpUIq67+d7UniywofU9w
86mEqBRdNt6FRWyqpJ+VhCwyc2yq0ZpF+IZ+qBtlVmLjOSkfKS0W6TWpwWRP
JYSPBLxvXsoiatfUDjA0q8C/2ZJH2f0b6Xnl/DNKpBoLtYKJY45MUluWeq2D
XoNToVK5G6yZxKS4k+tVbw0SrqpVHDRnkpgMpwbjnzXQ5jLv8zNgkjGffaq8
ArUI2fNuu7QSk/Se3k+aNGuxM0YvyWyyhxTPbh2yzqvFhdt+b6h3egjfzwMn
puLqcBP8htd+dRHX9rXLsqMacPQIeXz5excR5rqUR89qgMixG3kXm7uI5q+u
iZVlDcjXZYgaZHcRGwWmXWJ/A+YvJjDV7LvIrxPWmxIVGuHpqm7P399JxCbW
7O+rbkRIgY1PJr2D+Bo6qQRwU2BZ/FdRSkUHuat3trWcn4J9pdSR+JwOMrTT
zoF7AwVt1ftOhQZ2kLlk+cJwWQq2Mng3euh2kMu6YTePn6HgzXREokFlO0kP
/3IuNJWCfKWGT1O5bYTPd3uu98UmyG94dlwwqY2cT1MSMLRqQvKsDmVXSBup
KtozJnOzCaGl9d2Wd9rIlvXbn3OeNOGuXv1C6942EhjlMy6c24S91+vUS/Ja
yfkC7XzTNVTkxNXkexUwyMMT5xjF9VTIeT09FJ/CIMMuNtvnGVQkXNOqJq8Z
RE/7lvyxPiqC5WtaOE4Mwgnmp/AsUHGzpHraWo1BBp1eXN8k/xWKbVXKeoUt
xJk6qFkd8hWZ6yqzNhTTSa6Wp2+jHQ0Gl9Zp96TRSVy1qvHsfRqmUy+wksPo
xNFphc2+ZzSoH51Yr3aPTjobu5uG0miovvO3ywUlOik+1XpEaZCGnnZnzdiU
ZhJ1esspc+tmrEva3SYTQiPaH6pi1Z3pyPnpfHPCk0aW3Rk1mPSlwwiV/EU3
aYSv2p7xOZKOKMYFnDxFI5baNcsTS+mQWeWTYM9PI1zb2iMfrmyBhkOvXc7D
r0QkemquOqYFN9Ve8xy0p5Kp+Qzp6h4GgoM3d5y9RCUJS+5b6E8xkDMamWN/
kkpUaLXnJvlaMR0XdzVWlkq+si9u81dqxb1V6VW8P5qImMQ3HrEnrXDrKPGt
M20in+By9uPeNjxx6xU6b0Ahy/Lau3zS2pHMsBh2PLzIllx3JsraUaM4UO4j
TyES08kMt452rOwfuV0kQCF7u3l+L6zugGj0aCZCvpCAQ9TitBsd2H5YeF+D
dyPJuhEvPabRCbXHJsd/WNcT1c31vAtc3ajh3E+8dKKeXPH6WH58SzeMbCK4
m2Xryd2g7F0FKt24fbq1qHS4jvSNhQ6usu9GlvhphXC7OuL93vC6e3c3/in5
V1T3Ri3xb+b9/eNyD4R/7RzOdqomBcF+rV3GTMRb62jJ/FdN6hNEz2+wYUKx
yzopRq2a3PrWq2nhyoR+xRvTZ3NVJG3NyqZjkUz4Bok3W9yvIuVXRj229DDB
Lb++ZJNHJbFziq0Qt/4GttX8C/cn5SQ6arZjpz8LtLcKa3Utykmu08CKhQQW
Pk5a+G85Wk6unsL5oQIWPB80+Rf8KSMSxZRHYr0siIYmBUzcKSOrk4RtelR7
cbRKP8jy6mei/T3tY+dgL0K3J4boaXwiwdHyWpLm3/GoPFwNnDyiW/ayOfXl
AH40qgZdzc8jYiGr11i9HYBua8uQ7708ItQyk76jagCio0KRDM4HIqqZZJzF
GUDWBr8/jjO5BKd0FoqNB9Fp7VqeMJtNlB0lT/T8PQSN26JidR+zybTe6/1n
VYeQ7J5/e9w5m8yH1scUnxrCreBJqYNz74mlWbSJ8cMhrCyxedoy947or5zT
T/s2BDuJjxHCs5mkUXAwUSdqGKoq0yfNnDOJI6WeJZ07DF4dxT8Zs2+J4cog
3p66YYTfTjU7NpdBthu4LXzhDKO6OkzKeT6NpMrMqT/TH0FQJ72l0jWNeGjW
/s1lMYJLPwWfCv1OJdk7lV8ecBnB1GbfofTfKcTqxKbStYkjkLB3yepeeENU
+L+HsKZGMPIoz0zO/Q0J3Xbz6R2+UeSHTgg6/UkiI2Gzs+VbRqH3+fptQa4k
cqesv8RPYxSu6y+oaS5JIGyevNRAn1EckwkdCvCIJ8MJe5zrw0chCFpE15J4
cvc+X+b79FGkWOn8ucsdR0ob7g24NoyCXqhensoTQ/h9auabV7Kxxcm86yd/
NNkRIfyBs5ENP+cTyv6CUWQ8P8W2WIqN6/fFemrFIkjhH79AqcNstLkt22u1
LZxESHCPVZ1kQ/sB23epdBiJGp+RW/ofGzKPSlUOKYcS0xSuhycd2QjzTH3W
qfqKrL/2+ssZVzZWegWxnBFC3h1MtZr0YmPwydUXudrBxPv6WiN2GBv/+ej2
GegHkd7ZyypaCWzU+qrsHzsTSB5lzt9SzmAj5Tlfv4yZP8naMxr1sZgNxb/7
nPwbnpPddwtuna5gQ3Bb3vY6hh85pmDh6lTPxs/tT5uW9vqQjaziOtmvbDTt
ML5/iP2EiBgae11rZSNLdqe0y6wX6VTndCp0s+G/6w8td+ljMmX7QdCzlw0H
haYHY2sfETeNKzdNBtjQV46Xk93iQZx3F10sG2HDxG4wq07XjZgdiT6YOc7G
1lvPVxy+6kwkbbUDJabY6HJSNP3gcoewr3j1buGwEelOz5MNvEEahamUyFk2
8ldObdU4ZUuGzL25E+fZUBE50CjndpVsPzKrrLiwqP+RlXO7zhqT8JkAJc0/
bFBylLNXmB4j21w7WjsXmXYr/aDiu9243RsuNL/IkXc1B/QjTiNyoKEjepH1
s/6rOBBrhoX/Mg7XLL7XlCAocvrWNWyMyLh07/einjpXlXLiHbBF0sE0Y27R
j39L2w8+uwUhvpxHVjOLfh4W86y5cw/n47A+dXrxP/ud5AxNXZFjUO54Y4IN
epi1NVvyASSfFy39zGZj+lVoSc6mh/iidPTk6yE2RF5WCjoLeOKe0dBXzvfF
+AInLcDjBefYR8pMJhtGLyQKeTnekDf8sfF0Bxv3/PTX1A4/xc9Dpap69EV9
vNLzDOnPIBrVYTxQzQbjUdsq0boXGNzII/K0lA3XQ7xZ7G5/CPnX3v9QsBj/
AUXeXFogjI1ZF0qS2dilrvV2w5cgHB2M+xUWzUaJmqmRc00weNokvfhCFv1R
eZ6OkhBQVR5rx3qwYbc38Wxc/ivQ3XK4G+6wsaBcxLU0OxTK4bfev7i+6K/i
oGHtmzDcNs1w6D696L/cv78NA6LQ2WNeSPmLDfXQpOfTMdFQ0tpfmbyWDf6H
PGt1jGIQLO2gLbSEjYGRy7EjlrEoHv7Ol9wzirgKyXJ573jELtkswb+Yv8K3
k/jyKt7gzO8NLW8XRsCddpbqfTIZbck2LdkDIxjrWRZu1JyMK89SaXa0ETTo
WMrN9qZA6KtP35qUEXhJ7tA7wJsO2ifp2gN6I5gfMKw1E89CpoDo2X0Bw5jg
zdilfTULPhUDp5LvDWPwr6VBiilZEFCQFR03GQbjTK4xj8I7CKx+8Ft41zBy
S9ePJBx6jy+qR/vbqxfr52v6mh8mOWiX3B4xOzMI5nGjM3ZR+RAPefzi4pkB
HOxzNWvozAd9M3sXS30AYR6xtnJiBXg3yL3cQXIABh8HHw+GF2B21uFG3MQP
fJa9/8Hi9UeMB6o4uAX+QJxA3AaT4CJsXlu2LJ7aD8XBqeF/ND/haIXex62m
32G6b8XNliufoHDfsz5J6zuee4nOeHl+QoYoRVdT6TsGJbD0e9knxG64+7By
2XfEGT8RS9AoRXDDfdHut30QahDV/fvQZ1C/SAz58vRhMhOZG/eXo0CmKP0W
YaFedr+gw8VyLIkufGSVykL8m723q9zLUWk0X+r0kgWD6J3775SXo+KRqd7k
dRbePd9c9fVkBbZVWp8/LsqCne2vruemlfDW1T1x0fUb+mUyBZZ6VUPV4rPs
izNMlCSlOl5IrkauzAHjFUeZCJFIomXXVmP6n3pquCIT/4pGhpmvqUHhN2P+
dWuZSODzlfoUWoP6Sf0C+foemP6wOOiSVguN6rpqSa0etCVutRun1OOfKz4Z
WSld+LAs3SD5Zz2OnTnYI/esC0GWqiomwg1Yr9tfTHXogo60IVfDuQbY7kkw
DdvXhZL0p4HJXQ2wVmyIXFfbidjsyQ8mw41YtWvw1eXJDuSY9v35/ogCjbEl
Gz9faYfEOrkbn4MpGKuYchzTaYd/6Y3eyEQKNrl+VDm0px22Elw1hlUU8Nt3
rD+yrB1SvaKBn1c2IVO5JvxLShtCLfUlowKaUNekwdc03QoXu8LjZ6KpWFXa
fH4iiQENTF0RyKQiMP/VU7VgBlau3e1RVULF1+D+3lAPBkLfxRWodlFx93Gb
R9gFBj5MPpXZKvYVduK/xDKEGPjpbMTfH/YVrJFdK9iPW2DtPfXlXggNlXa2
4cNOdCga7R5WSKJh3jzHg3qNjpkd11YM5dKwtJRXvu48HU9qOw5dbKZBruqz
1aQqHUmry98dFm7Gu9u3JyTmmsEMCgxaGdgML7EAO/qDZhjF7D4X8YyOiBgP
BWooDZPLu8xSoujY/ptZmvaUBn97P5sPmXQEH9xh8MqZhpqDAx6UJjrOR7Om
4i/QoNYZl84r0oJlu+3HXojTsEVUhNs2qgWbb/Jlhb79iu6g+fQDmQyIm1tf
SKFR4TqXmqf9iQHD8RgB3yoqNl4+//lcEwPuz2VPunykQl/xQ4vjBAMj0n0C
3jFUfKLYcyeptOLFrU2rtWypiFvNOifwqXVx7nCkmPNRYeFdw91NaUPE0ra7
Z0404cKa63k1PW2wMnt4NuZQE0694rfJGWtDdsrZ51N7mqD+Rq/56dpF39Md
6kv+boJgVfMbZf12CK3601E7TUHxsm86Pl/acYKX735RAgXCXrMhexo7oCCm
ZZuwnIIyT1lZv7ouHOfjuAc2NEDtz8sYqfYu1HN9tWwtasB7Jy6R0sEuzN20
OLIrvQFxds1c03zdePyE5bvEtwEPjdzpJse7YcojeUVHqwEacl89lCq6oSSr
E3+5uh491w7Y2Jr0ILNR47M4pQ6X1vV9Fj7PRCSvI9d97lrwhtEmfc0W++Ts
Kb6QiRqkSpRL8VgzIV1UyVu4OD//Uor3GXdm4vHo2Rc7qmrgf9bMoDGCiVcL
Mpr+fjUoC+9kei/22ZbBRmzPTTXYIUXnmrP8hqlWJdGo/dWYUKs6yLzDgvzl
hiuZkZXItF89Y+7Qh+gmnTNKE2Xgdf/uYR7cj2WcPxnzd0vh8Xqb1obgAVDe
/teW0VuyqJu7dPnTIRzoWjUjd6EQb7VsGaOLdX2q3uTs/I887AsjFY2Ji33N
1i8T8rM5eGtOPSTyfQxOZl7HQvjfw+JvQ9nDk+PQdk2xkyp9i/es5bn/jv2E
z7jcsMaaVGgLL5XyXTIJIZkOmsO+RNzRVt6byjWF0eSrhjasGNQk/zSomJ1C
ThBRCvR7Datbs2f/WvkLKo3Xagbp/gjXVJ49vZyDJ5ufh7q880BqxrlXJasW
OXtNrpu1B/LXuyhLr+VASurPdc9tHqD3ldotbORAUMfY7dXLB1jrpcdKluFg
rt1X6MOEG7wqret/n+Qgw6WnLuKxM24ci416E8yB4p+BIJV0R3hklu8XfM1B
EEokC7c6wn/DD4ZrJAfqas4ahwMckNG/S8ggiYPxarOYlGE7/PAu8p7P40Ci
eF/dTg9rXKpucTjVzoGcLvgGUs1gKz+3uqibg4SJKa5d/qZwDd2aJtXLgWZ/
Yvfg4CW8trraNzfMQWGZwnqRB/+BtmLifNLC4v3mAKXXqafAchD5tZZnBinC
Dp8eDuriJ0M12GX5DKLGg7Jb3LWxJuVBo/7aGUzoHa30Sz2MresSrhcKz6C+
8LlMi7sa5JyqVkhtmsGx61s+hqYqYD9zMNFfbAZhf5k0F6SK4//2f/j//d//
ACtmjwM=
       "]]},
     Annotation[#, "Charting`Private`Tag$1826714#1"]& ]}, {}},
  AspectRatio->NCache[GoldenRatio^(-1), 0.6180339887498948],
  Axes->{True, True},
  AxesLabel->{None, None},
  AxesOrigin->{0, 0},
  DisplayFunction->Identity,
  Frame->{{False, False}, {False, False}},
  FrameLabel->{{None, None}, {None, None}},
  FrameTicks->{{Automatic, Automatic}, {Automatic, Automatic}},
  GridLines->{None, None},
  GridLinesStyle->Directive[
    GrayLevel[0.5, 0.4]],
  ImagePadding->All,
  Method->{
   "DefaultBoundaryStyle" -> Automatic, 
    "DefaultGraphicsInteraction" -> {
     "Version" -> 1.2, "TrackMousePosition" -> {True, False}, 
      "Effects" -> {
       "Highlight" -> {"ratio" -> 2}, "HighlightPoint" -> {"ratio" -> 2}, 
        "Droplines" -> {
         "freeformCursorMode" -> True, 
          "placement" -> {"x" -> "All", "y" -> "None"}}}}, "DefaultMeshStyle" -> 
    AbsolutePointSize[6], "ScalingFunctions" -> None, 
    "CoordinatesToolOptions" -> {"DisplayFunction" -> ({
        (Identity[#]& )[
         Part[#, 1]], 
        (Identity[#]& )[
         Part[#, 2]]}& ), "CopiedValueFunction" -> ({
        (Identity[#]& )[
         Part[#, 1]], 
        (Identity[#]& )[
         Part[#, 2]]}& )}},
  PlotRange->{{-1.5707962626807608`, 1.5707962626807608`}, {0., 1.1}},
  PlotRangeClipping->True,
  PlotRangePadding->{{
     Scaled[0.02], 
     Scaled[0.02]}, {0, 0}},
  Ticks->{Automatic, Automatic}]], "Output",
 CellChangeTimes->{3.8886361949937487`*^9, 3.88865089898836*^9},
 CellLabel->
  "Out[133]=",ExpressionUUID->"4d92f23b-f786-4804-8b2c-0046d9d981df"]
}, Open  ]],

Cell[CellGroupData[{

Cell[BoxData[
 RowBox[{"Export", "[", 
  RowBox[{"\"\<veladaptphi-orisel-omegasel-kappa8.eps\>\"", ",", " ", "%"}], 
  "]"}]], "Input",
 CellChangeTimes->{{3.888650896303707*^9, 3.888650896955696*^9}},
 CellLabel->
  "In[134]:=",ExpressionUUID->"53b6b4f9-0a08-4e7b-bff8-3b79b5ca543a"],

Cell[BoxData["\<\"veladaptphi-orisel-omegasel-kappa8.eps\"\>"], "Output",
 CellChangeTimes->{3.88865090090639*^9},
 CellLabel->
  "Out[134]=",ExpressionUUID->"907ca487-ef74-418c-b791-db9a4b1da5dd"]
}, Open  ]],

Cell[CellGroupData[{

Cell[BoxData[
 RowBox[{"domegaamplphiphi", "=", 
  RowBox[{"Simplify", "[", 
   RowBox[{"D", "[", 
    RowBox[{"amplphiphi", ",", "omega"}], "]"}], "]"}]}]], "Input",
 CellChangeTimes->{{3.8886370702398767`*^9, 3.888637073505239*^9}},
 CellLabel->"In[23]:=",ExpressionUUID->"e974e135-7ae5-4c8d-bb72-88fb47fe98d8"],

Cell[BoxData[
 RowBox[{
  SuperscriptBox["\[ExponentialE]", 
   RowBox[{
    RowBox[{"-", 
     FractionBox["1", "2"]}], " ", 
    SuperscriptBox["omega", "2"], " ", 
    RowBox[{"(", 
     RowBox[{
      RowBox[{
       SuperscriptBox["sigmat", "2"], " ", 
       SuperscriptBox["u", "2"]}], "-", 
      RowBox[{"2", " ", 
       SuperscriptBox["sigmat", "2"], " ", "u", " ", "v", " ", 
       RowBox[{"Cos", "[", "theta", "]"}]}], "+", 
      RowBox[{
       RowBox[{"(", 
        RowBox[{
         SuperscriptBox["sigma1", "2"], "+", 
         RowBox[{
          SuperscriptBox["sigmat", "2"], " ", 
          SuperscriptBox["v", "2"]}]}], ")"}], " ", 
       SuperscriptBox[
        RowBox[{"Cos", "[", "theta", "]"}], "2"]}], "+", 
      RowBox[{
       SuperscriptBox["sigma2", "2"], " ", 
       SuperscriptBox[
        RowBox[{"Sin", "[", "theta", "]"}], "2"]}]}], ")"}]}]], " ", "omega", 
  " ", 
  SuperscriptBox["sigma1", "2"], " ", 
  SuperscriptBox[
   RowBox[{"Cos", "[", "theta", "]"}], "2"], " ", 
  RowBox[{"(", 
   RowBox[{
    RowBox[{"-", "2"}], "+", 
    RowBox[{
     SuperscriptBox["omega", "2"], " ", 
     SuperscriptBox["sigmat", "2"], " ", 
     SuperscriptBox["u", "2"]}], "-", 
    RowBox[{"2", " ", 
     SuperscriptBox["omega", "2"], " ", 
     SuperscriptBox["sigmat", "2"], " ", "u", " ", "v", " ", 
     RowBox[{"Cos", "[", "theta", "]"}]}], "+", 
    RowBox[{
     SuperscriptBox["omega", "2"], " ", 
     RowBox[{"(", 
      RowBox[{
       SuperscriptBox["sigma1", "2"], "+", 
       RowBox[{
        SuperscriptBox["sigmat", "2"], " ", 
        SuperscriptBox["v", "2"]}]}], ")"}], " ", 
     SuperscriptBox[
      RowBox[{"Cos", "[", "theta", "]"}], "2"]}], "+", 
    RowBox[{
     SuperscriptBox["omega", "2"], " ", 
     SuperscriptBox["sigma2", "2"], " ", 
     SuperscriptBox[
      RowBox[{"Sin", "[", "theta", "]"}], "2"]}]}], ")"}]}]], "Output",
 CellChangeTimes->{3.888637074206114*^9, 3.888999555070424*^9},
 CellLabel->"Out[23]=",ExpressionUUID->"b6f2c139-815c-4ba1-a24b-24933b9f4dad"]
}, Open  ]],

Cell[CellGroupData[{

Cell[BoxData[
 RowBox[{"omegarootphiphi", "=", 
  RowBox[{
   RowBox[{"Solve", "[", 
    RowBox[{
     RowBox[{"domegaamplphiphi", "==", "0"}], ",", "omega"}], "]"}], "[", 
   RowBox[{"[", "3", "]"}], "]"}]}]], "Input",
 CellChangeTimes->{{3.8886370909063272`*^9, 3.888637097726407*^9}},
 CellLabel->"In[24]:=",ExpressionUUID->"f6e4a120-b115-40a3-a7aa-4a018f291dd7"],

Cell[BoxData[
 TemplateBox[{
  "Solve", "ifun", 
   "\"Inverse functions are being used by \
\\!\\(\\*RowBox[{\\\"Solve\\\"}]\\), so some solutions may not be found; use \
Reduce for complete solution information.\"", 2, 24, 2, 29145452422836874249, 
   "Local"},
  "MessageTemplate"]], "Message", "MSG",
 CellChangeTimes->{{3.888637094708682*^9, 3.8886370982352047`*^9}, 
   3.8889995551263103`*^9},
 CellLabel->
  "During evaluation of \
In[24]:=",ExpressionUUID->"3d380b02-804c-49fa-9ce5-69857860697f"],

Cell[BoxData[
 RowBox[{"{", 
  RowBox[{"omega", "\[Rule]", 
   RowBox[{
    RowBox[{"(", 
     SqrtBox["2"], ")"}], "/", 
    RowBox[{"(", 
     RowBox[{"\[Sqrt]", 
      RowBox[{"(", 
       RowBox[{
        RowBox[{
         SuperscriptBox["sigmat", "2"], " ", 
         SuperscriptBox["u", "2"]}], "-", 
        RowBox[{"2", " ", 
         SuperscriptBox["sigmat", "2"], " ", "u", " ", "v", " ", 
         RowBox[{"Cos", "[", "theta", "]"}]}], "+", 
        RowBox[{
         SuperscriptBox["sigma1", "2"], " ", 
         SuperscriptBox[
          RowBox[{"Cos", "[", "theta", "]"}], "2"]}], "+", 
        RowBox[{
         SuperscriptBox["sigmat", "2"], " ", 
         SuperscriptBox["v", "2"], " ", 
         SuperscriptBox[
          RowBox[{"Cos", "[", "theta", "]"}], "2"]}], "+", 
        RowBox[{
         SuperscriptBox["sigma2", "2"], " ", 
         SuperscriptBox[
          RowBox[{"Sin", "[", "theta", "]"}], "2"]}]}], ")"}]}], ")"}]}]}], 
  "}"}]], "Output",
 CellChangeTimes->{{3.888637094718802*^9, 3.888637098243821*^9}, 
   3.888999555133082*^9},
 CellLabel->"Out[24]=",ExpressionUUID->"7b849154-48b7-4972-b6d1-64f3ecc16b5c"]
}, Open  ]],

Cell[CellGroupData[{

Cell[BoxData[
 RowBox[{"TeXForm", "[", 
  RowBox[{"omega", "/.", "omegarootphiphi"}], "]"}]], "Input",
 CellChangeTimes->{{3.88889752543722*^9, 3.888897542306093*^9}},
 CellLabel->
  "In[171]:=",ExpressionUUID->"f51b13be-0e7f-4275-baa8-5072d9e859a8"],

Cell["\<\
\\frac{\\sqrt{2}}{\\sqrt{\\text{sigma1}^2 \\cos ^2(\\theta )+\\text{sigma2}^2 \
\\sin ^2(\\theta )-2
   \\text{sigmat}^2 u v \\cos (\\theta )+\\text{sigmat}^2 v^2 \\cos \
^2(\\theta
   )+\\text{sigmat}^2 u^2}}\
\>", "Output",
 CellChangeTimes->{{3.888897538636858*^9, 3.8888975428940687`*^9}},
 CellLabel->
  "Out[171]//TeXForm=",ExpressionUUID->"c5fb49b3-d8fc-4693-8efa-59906eba7e57"]
}, Open  ]],

Cell[CellGroupData[{

Cell[BoxData[
 RowBox[{"duamplphiphi", "=", 
  RowBox[{"Simplify", "[", 
   RowBox[{"D", "[", 
    RowBox[{"amplphiphi", ",", "u"}], "]"}], "]"}]}]], "Input",
 CellChangeTimes->{{3.8886371107581587`*^9, 3.888637113995356*^9}},
 CellLabel->"In[25]:=",ExpressionUUID->"7ddff6fb-00e6-48e5-9cd2-4afdce4b5f61"],

Cell[BoxData[
 RowBox[{
  RowBox[{"-", 
   SuperscriptBox["\[ExponentialE]", 
    RowBox[{
     RowBox[{"-", 
      FractionBox["1", "2"]}], " ", 
     SuperscriptBox["omega", "2"], " ", 
     RowBox[{"(", 
      RowBox[{
       RowBox[{
        SuperscriptBox["sigmat", "2"], " ", 
        SuperscriptBox["u", "2"]}], "-", 
       RowBox[{"2", " ", 
        SuperscriptBox["sigmat", "2"], " ", "u", " ", "v", " ", 
        RowBox[{"Cos", "[", "theta", "]"}]}], "+", 
       RowBox[{
        RowBox[{"(", 
         RowBox[{
          SuperscriptBox["sigma1", "2"], "+", 
          RowBox[{
           SuperscriptBox["sigmat", "2"], " ", 
           SuperscriptBox["v", "2"]}]}], ")"}], " ", 
        SuperscriptBox[
         RowBox[{"Cos", "[", "theta", "]"}], "2"]}], "+", 
       RowBox[{
        SuperscriptBox["sigma2", "2"], " ", 
        SuperscriptBox[
         RowBox[{"Sin", "[", "theta", "]"}], "2"]}]}], ")"}]}]]}], " ", 
  SuperscriptBox["omega", "4"], " ", 
  SuperscriptBox["sigma1", "2"], " ", 
  SuperscriptBox["sigmat", "2"], " ", 
  SuperscriptBox[
   RowBox[{"Cos", "[", "theta", "]"}], "2"], " ", 
  RowBox[{"(", 
   RowBox[{
    RowBox[{"-", "u"}], "+", 
    RowBox[{"v", " ", 
     RowBox[{"Cos", "[", "theta", "]"}]}]}], ")"}]}]], "Output",
 CellChangeTimes->{3.888637114693598*^9, 3.888999555285288*^9},
 CellLabel->"Out[25]=",ExpressionUUID->"9bd172f8-ba68-41ee-9bf9-4e3ae5b51c6e"]
}, Open  ]],

Cell[CellGroupData[{

Cell[BoxData[
 RowBox[{"urootphiphi", "=", 
  RowBox[{
   RowBox[{"Solve", "[", 
    RowBox[{
     RowBox[{"duamplphiphi", "==", "0"}], ",", "u"}], "]"}], "[", 
   RowBox[{"[", "1", "]"}], "]"}]}]], "Input",
 CellChangeTimes->{{3.888637134033332*^9, 3.8886371371526337`*^9}},
 CellLabel->"In[26]:=",ExpressionUUID->"0efd6315-618d-4805-86a3-9b35075b2498"],

Cell[BoxData[
 RowBox[{"{", 
  RowBox[{"u", "\[Rule]", 
   RowBox[{"v", " ", 
    RowBox[{"Cos", "[", "theta", "]"}]}]}], "}"}]], "Output",
 CellChangeTimes->{3.888637137605084*^9, 3.888999555332017*^9},
 CellLabel->"Out[26]=",ExpressionUUID->"8df2083c-04bd-46c5-a6b9-df0b35402933"]
}, Open  ]],

Cell[CellGroupData[{

Cell[BoxData[
 RowBox[{"Simplify", "[", 
  RowBox[{
   RowBox[{
    RowBox[{"omega", "/.", "omegarootphiphi"}], "/.", "urootphiphi"}], "/.", 
   RowBox[{"{", 
    RowBox[{"sigma2", "->", 
     RowBox[{"kappa", " ", "sigma1"}]}], "}"}]}], "]"}]], "Input",
 CellChangeTimes->{{3.8888975566400843`*^9, 3.888897575122096*^9}},
 CellLabel->
  "In[172]:=",ExpressionUUID->"f0ff6186-eb5b-4ce1-9138-7de7e554a2ad"],

Cell[BoxData[
 FractionBox[
  SqrtBox["2"], 
  SqrtBox[
   RowBox[{
    SuperscriptBox["sigma1", "2"], " ", 
    RowBox[{"(", 
     RowBox[{
      SuperscriptBox[
       RowBox[{"Cos", "[", "theta", "]"}], "2"], "+", 
      RowBox[{
       SuperscriptBox["kappa", "2"], " ", 
       SuperscriptBox[
        RowBox[{"Sin", "[", "theta", "]"}], "2"]}]}], ")"}]}]]]], "Output",
 CellChangeTimes->{3.888897575670301*^9},
 CellLabel->
  "Out[172]=",ExpressionUUID->"bc6622a8-aed4-41bc-a4ca-1e45fd7020f8"]
}, Open  ]],

Cell[CellGroupData[{

Cell[BoxData[
 RowBox[{"TeXForm", "[", "%", "]"}]], "Input",
 CellChangeTimes->{{3.888897581760585*^9, 3.888897587325592*^9}},
 CellLabel->
  "In[173]:=",ExpressionUUID->"eee21647-72b7-494e-b6ff-59b14c547d0b"],

Cell["\<\
\\frac{\\sqrt{2}}{\\sqrt{\\text{sigma1}^2 \\left(\\kappa ^2 \\sin ^2(\\theta \
)+\\cos ^2(\\theta
   )\\right)}}\
\>", "Output",
 CellChangeTimes->{3.888897588229699*^9},
 CellLabel->
  "Out[173]//TeXForm=",ExpressionUUID->"8c7ea31b-6749-40a1-b591-e5b2e098c41c"]
}, Open  ]],

Cell[CellGroupData[{

Cell[BoxData[
 RowBox[{"amplphiphimax", "=", 
  RowBox[{"-", 
   RowBox[{"Simplify", "[", 
    RowBox[{
     RowBox[{
      RowBox[{
       RowBox[{"amplphiphi", "/.", "omegarootphiphi"}], "/.", "urootphiphi"}],
       "/.", 
      RowBox[{"{", 
       RowBox[{"sigma2", "->", 
        RowBox[{"kappa", " ", "sigma1"}]}], "}"}]}], ",", 
     RowBox[{"Assumptions", "->", 
      RowBox[{"{", 
       RowBox[{"sigma1", ">", "0"}], "}"}]}]}], "]"}]}]}]], "Input",
 CellChangeTimes->{{3.888637150387247*^9, 3.888637172320682*^9}},
 CellLabel->"In[27]:=",ExpressionUUID->"88433f6f-d294-430d-bcd6-9df7793501b6"],

Cell[BoxData[
 FractionBox[
  RowBox[{"2", " ", 
   SuperscriptBox[
    RowBox[{"Cos", "[", "theta", "]"}], "2"]}], 
  RowBox[{
   RowBox[{"\[ExponentialE]", " ", 
    SuperscriptBox[
     RowBox[{"Cos", "[", "theta", "]"}], "2"]}], "+", 
   RowBox[{"\[ExponentialE]", " ", 
    SuperscriptBox["kappa", "2"], " ", 
    SuperscriptBox[
     RowBox[{"Sin", "[", "theta", "]"}], "2"]}]}]]], "Output",
 CellChangeTimes->{{3.88863716084587*^9, 3.888637172689035*^9}, 
   3.888999555456501*^9},
 CellLabel->"Out[27]=",ExpressionUUID->"786a73a1-0793-4b86-9ca8-04bc73142608"]
}, Open  ]],

Cell[CellGroupData[{

Cell[BoxData[
 RowBox[{"TeXForm", "[", "amplphiphimax", "]"}]], "Input",
 CellChangeTimes->{{3.888660524492545*^9, 3.888660533159031*^9}},
 CellLabel->
  "In[156]:=",ExpressionUUID->"8d79ddba-f9cb-48db-910e-9c033d276e73"],

Cell["\<\
\\frac{2 \\cos ^2(\\theta )}{e \\kappa ^2 \\sin ^2(\\theta )+e \\cos \
^2(\\theta )}\
\>", "Output",
 CellChangeTimes->{3.888660534584333*^9},
 CellLabel->
  "Out[156]//TeXForm=",ExpressionUUID->"7b0c7bc3-bae6-44c2-bdb1-81e791ec762c"]
}, Open  ]],

Cell[CellGroupData[{

Cell[BoxData[
 RowBox[{"amplphiphimax0", "=", 
  RowBox[{"amplphiphimax", "/.", 
   RowBox[{"{", 
    RowBox[{"theta", "->", "0"}], "}"}]}]}]], "Input",
 CellChangeTimes->{{3.88863718419423*^9, 3.88863718688616*^9}},
 CellLabel->"In[92]:=",ExpressionUUID->"2a6852f4-572c-4517-a83f-4961791c7dbb"],

Cell[BoxData[
 FractionBox["2", "\[ExponentialE]"]], "Output",
 CellChangeTimes->{3.888637187464423*^9},
 CellLabel->"Out[92]=",ExpressionUUID->"2854fe90-975f-4e3d-b052-ac2672fe24da"]
}, Open  ]],

Cell[CellGroupData[{

Cell[BoxData[
 RowBox[{"Plot", "[", 
  RowBox[{
   RowBox[{
    RowBox[{"amplphiphimax", "/", "amplphiphimax0"}], "/.", 
    RowBox[{"{", 
     RowBox[{"kappa", "->", "1"}], "}"}]}], ",", 
   RowBox[{"{", 
    RowBox[{"theta", ",", 
     RowBox[{
      RowBox[{"-", "Pi"}], "/", "2"}], ",", 
     RowBox[{"Pi", "/", "2"}]}], "}"}], ",", 
   RowBox[{"PlotRange", "->", 
    RowBox[{"{", 
     RowBox[{"0", ",", "1.1"}], "}"}]}]}], "]"}]], "Input",
 CellChangeTimes->{{3.888637211424822*^9, 3.888637212642971*^9}},
 CellLabel->
  "In[137]:=",ExpressionUUID->"54ad73f8-6519-4625-9246-a823038cf82e"],

Cell[BoxData[
 GraphicsBox[{{{}, {}, 
    TagBox[
     {RGBColor[0.368417, 0.506779, 0.709798], AbsoluteThickness[1.6], Opacity[
      1.], LineBox[CompressedData["
1:eJw12Xk0V8//OHAJiULWN6GyVUiKyJKnRIVWJCFbWVKKLFlD9n1NtrJmzZY9
MpKyRNas2ZKU5XVtr9frovjezzm/31/3PM69Z2aez3nOzD1nDlk80rGkpaGh
CdpBQ/O/p5Ymy7nNQ+voHuvpRAW/FWWlSs8lRsF1VJ4+drX4cImK5KH5l9x8
6+hnZGy0yOEuFYGIW9oi3OuI8WLZ9T8BUyos6y34CfZ1pMIuwjoshqls35XL
AZZ1RBYuD9DSx1WWurN1LzOto9n3b1U/B+yASWWOHUYM68iQthl7MbwLevJ8
i21o19GZkcFPiWKs0MS5ZOSyhSNXLqand6o44K2PyW7/DRzl3fS6wKb/H2Qt
dFTFUHDkWSWbdv2xAMQbKN1NW8FRRp+VcFzAIQhozt9XRMKRxbF2+/PRIuAi
/R96N4ejxN1qG2eHD4MBI5l34AfRXkyqN4vYcdB0utMyPY6jOySDEVL8CVCc
7HFaHsFRQ+HBDrxSBvhrirv29OEo64FqisON07BXRMCLr4vw/niDiT5F2IoK
Ez/yBUcO3vzH7BzOwKS1TcC5jziSeiKvvup/Fnr6Bk5eRzg6UHb5lg3tOWgC
jUmTOhyVDJkJPIhSh2weISX3chwN/lOQFBy6ANYto0ulWThSj5v8eVDkKhjI
aL1qSMMRjbE6A03UNbiYVqPdkYKjwFJBxcq46yD+5HnObByOAr7IP3tUoQsk
savGgv44utajI8mvawATse93S/oQ8cwvWp6IvAXdWxLVCp44krNlYmXqMYS3
A4zsN5xwZOeU6kj38Da4BDa1hN3F0e/eRKXQZ+ZgvSLtnGSGI96IKC5BsAAD
kzShXGMcbahF6cRuW4CinKdXkx6OGrVMFfaH34V/M6dk1tWJ9t7dM83vswZ/
jfxXVqI4mp2sFwzhfwSNYe7XDhwi3h/NOCvKbQ9/e7Rph/hx5G1XIKydbg+O
JiRLTU4c/SozGrKscwCLJzLHJHfiqLeQFNy7xwkg/33d8iQVvWztZ77D7wbu
WKRdwXcqmr0a3fas1Q2qTpkduDNEReFrTMs/XdxBqonWr7+LinqNOCsfjXgA
/+gFreoGKioLlHRKqn8KG3t6hzxTqUjYmP9OkMszkNPNCj2VSEWBCyHir8af
weMkJ2VSHBXJJPA79F/wgz+iPOmmYVTEu3ebNk3AH4ZUjK3V3Kno1KnJkbyB
AKiy/0XeZUBFVDvOm45PQ8Chf4M9joOKjkk1XVrviYYEnauG8axUpCfbfkeO
Iwbqu7MynjNTUZzS2i+SXgwwdF6STtxJRRIMO5Z6hmMg9dOryy9XKai4NVDR
5E8stFapBef2UVA79VuNz4HnIJgU+q8ujoLObchefzSbBOo8E+rvoyjo8KXW
Yap8Mtx7LhPeEEZBrCc+Bq4HJ0NFzHe+D34UZJ6085+1ZApohkqd/uxIQcnp
6QKYayo4efQ+7taloHRNtp9xR9Kg/Tbf758cFCTTwuzXZZ8JV9OUYYOVgozC
0tfS0zKhf9IkgXUPBbG/LtYu/JoJY3ey1BXpKCjjOauX7bEsWLonmRG1Rkab
rINFMYtZwOOiYqj4jYxkun2E3Fxfw91Ii46oBDI6HThva1CTB/8aCkoVecmI
HWOUihgrgY6R43s2OcloMJ+rqJi1FFIpFdZ1bGSUV2Rzo0q6FJSlkKAyIxkF
/wqSF3EsBfeXfeFnqGuIpiVL0W29FCgef21Uv60hM8E9s9vMb2Hp9JVD52PW
kF2OmrnSxQqYfrscc333GvLsb0Ti+2tBLoOhP4J5FaXi96cYcj+AslCvVBi+
jM7vjv3psdEC/B4sXuFzSygxxbWO+edX6E49YWA1hiGNqj3n8MVe6LIpnz1V
t4gswhq+9C4OQM7RntPX3s8jCbW3H5W6RkA6udv+cdsfVKmfnn+0bBwOSZ8Z
4S6cRfUaWSEmLlMw906DnqFsBql+73wuZTsN++/XmT8Jn0a1X3PXC11nYKud
/fWSwxQqK1ckH7ecBUfYo3ePOo5KCx3WFTj+QI1MZyO5cgQpCn6uomuYg5J9
n0t53g+ge49N6soOLoCOyT6tycIBxKx/xvKy2AJQCoyn85IHECbRFTojsQDK
6qtciq4DKNQ/Vo1ZfgFaXQ56GMsMIO11H3nJywswOequkZH/DX30zO5pcl2A
fTnHR8QT+pEPa2uvfOcCOCom7VR51IvwO+xTC7aLEB+//7u+SS9yZuNJDHi0
CBWklxWPLvcihnePovicFoGSmWmZIdGLMJxGUcFrEVyZ37TQ/e5BB6N5jTSj
FuHp94awL2Y9KJdbu6L87SIEP/3JcUunG5lO5cvkURYhb8hqweFsNzr2Ijbq
88YitJ380xwq3Y1omtboprYWgWl20bmepRsVHo+VZ9pFAr40UgkkdCGuKOvU
YzwkED3Leboz6Csa3vvpXrUcCRQDTC/+tu1Avn/tnnQ9JkEb7vXaRLsD2Vz0
+CztQgKDB6m03yQ6kONKSGykGwmcdYfrPyx8QY1HrF+BDwlKD+meSHn4BbXd
d3z4JIIEhxvO81153I5YTE+dOZNLAk7qsYVyt1YkeCbvGP8QCbJsL2mKG7Yi
jQ62ROZREpwct81JV2xFP07+s6KOkeDap1yziM0WdGxP+PHmaRKExR36ZuXV
gkarv988iZGAVpqrgdf3M7Jepr1vRo8BZvM3yju4GWljYdQtKQz6i0+wXbFq
Rt869eaKT2Dwbs0qml+9GdUU9gYaymLg79MTXbv9Eb3i/VGbrYABX2JOzKrL
RzTAfX6VTh0D9ZZrcdaWTYi89Jtl7SYGR/cGcsida0KpG6rqJoYYsOjWxdEd
akJO26U8zcYYDI+Lxmd8/4CEzAQSnplj8JCyET+q+wEFW10ab7fFIFH0dcJV
tUbU8+Pi7mBPDLzuj3ALHmxEn9Tfdxc+xeCTxQGp4U2EnPsXJL74YGDovibF
4YiQsRF7yl9/DALyX0kHmTegJz+6tMUjMBjZtSrzSKUeOXHsdClNxcCvOUUR
8Gp01Mzq8N0aDH5/VYizrKlGKgl6z8drMbgyPDgf5lqN3k17896oI+Ilcbwc
wqvQ/Q3eO3INGJTyhG87rFciKUGb5baPGIzZejZnb5SjrV/bRbJfMVBz5hP4
8q4czVWf1LfvwiDPu8Z52b0c3ctWZ83rxsApfk1MZfMtGg3sfsvchwFTw4OQ
wc0ytKmlVZ01SORD6F0q50YJMhPb84R7EgMFecplc/cS5J+8zsQxhQHdpZPb
RRvFiLXZopD5BwYpzgXmFzaLkGZ9GdvyNAatrcli7n8LUfZ6nVX4LAZxYwOD
nz0LUQe2fvPebwxMVthDOP4VoOOKk7pqfzAg7w+bf/MvHxV2fbX9PYeB0COP
0omtXLR+IZSVnoTBol+1uaR3LqrQMLzWRLgmcZXdbTsHDYBKsgeGwdWm+87s
NDmoszb04o8lDDy5jBU1dmQjg00bJp9VDC6IJ87H+GahFxL0UQJrGLBDf+r4
jiz0R8hsfzXhfJtL209oM9GRqHda42QMBuqUmwt2pqNXnfto/lEx4HezGF/Z
k4ZWt3SvueIYhLtry0azv0J+411fMcL3vQQm2wVS0YDaTv2+dWK+nzLI2Qin
oMDb/iawgYGWDxZGfzQZmen0xucSFvf7IK8qm4hSdj4OfbCJQbJ/QcSYwgv0
+HW8ZhthpsC4aXdIQDYLonJCfzGYC7aMqtSKRx/UVF+0EjYMvTKjcy0ODQRl
MHP/w6A9TF5p6UYsejh2qMiUcH7k7llx82gUIav4ZJbwyYMzbtGdkSi2vixN
dIuIX7ha9MtQOBKx2EU2JbwiGtJD/zMUzZw49iSBcM8RIy9VLBhlCHGLtREu
lTh21GMjEBlwVe3ACUdLbfdX0gcglW87mIS3MbA/0eOzxOaHankwFS3C12Sz
JCX4fdEDT6d0O8KmD+dKv1x5io5HhEhFEBZ0imQ8a+mO9jeI/ckjPO520qzK
wwUF2Wl0NxJ+6T1QLRH7GDH+nJjuJ1zDRBZUu26HnugtC88Qluc+81XyqSUi
jTpHLxO+f45pU0rfCLX52h7dINxdIVvOaHYBvZHvJG0R7nd6o3Ky7Dh4DadO
bv+v/Scaf66l6oLVseGtv/8bb6nhpzMZ5jA0/UyTQrgnm51b1+kehL1IaZwn
nH/JUqYiyx6cO0XvjhGeO/9hVCXCCQbXRGS/EBY/K+Df5uIKUtYvpSv/Nx4l
N0k9M09QtYm/lUJ4INnWFhPxAVYxthIvwpQXiQ0VvM9grIbnhDFh7uef2d1Z
/EFSuHxC7n/xxa5Zwc5AqLo+/24vYYMooTo6PAgc9rc3TRL5dw2/xtq+EALh
Zw2pJYRrAt9U6w1EQIRiwy81wkN+I8x8X6Lgi9CbDAbCnqp0pdhENOyO9Q75
TNTDyzMn6Sr7Y2GHKtekImEpZc1inq44uDaDX8GI+mpQNDNwb4sHNE43n0Z4
XD7yDTQkwLWCHwVkoj4fyr3Wz6x5AS0yY1+TCW/J1tPQlyfCX+/rB5UJC56c
02vPTYbMMdpLjkS9m0qe/6cX8wpsLyi3lRPrRTkxJ5KSngZTsfRTxwnvebaT
7ZJBOhixirjnEuvtz+KdjEXrDHhkvykdQsEg85NIs3RQFuS5J1RyE+s1erM/
fAdrNlzi8/v+kFjfT08E3OhNyIb9LvsDm1YwMHo588sx5zVIv2G3MF7GgNM5
Z3f1p1xw/lajZkjsH7SF+r1Bl/Pgi2qif+QiBkuTDCkG3/LApbddq2EBg85L
1pIbP/NhnpfLkm0eg0CRI1fP0L0BhnLK4FNiP/v7R6/d/FApiGb0L/lPYLBK
VySlZVkKrvqHEhzGifo4QB93Mr8UisRom2+NEfNxo9Jo54kycLWof8c/ikHl
B67FbNW3oFmyzW83QOQzaYD1t2kF+OucozndgYFlhZRTd1YFwKKH/lg7BsZd
gUM1sxVw8O4XxadtGGjTy2eEPKqEdw5KJW8/Y3DE4cVJCe8q2DXhpfOrEYOp
iwY3Hr6qAaHEuAnXCgxUZjzNO8dqoOUu7/XVt8R+45thJylQC47yQX/ulWGg
824uYC6lFlDCy2jtYgyaJLyqrJLeQXGKZ9NkLpF/lkwe0/h6eGNyg0U3mdhP
5sgLhzUaoan3opohcT6anWZ0HLzbCHqOI7cN3TGIDORbD/RvhAV/mWJ9VyIf
QkD/62MjVPrJYeeciPaMggWy1T5Ae2kEzfJ9DDg6+a4cVG2C+qH1vufEeb1W
AiX/KTVDhtp/TCynMOiQUGK3v90Mb42GU8xOYpCVK+fc4t0M2e7uncXHifGn
HVNyaW4GSy9XDhVxDMoi97f0Xf4Ehkv3VY8cIPJrRx2PNPsMTdUxvRKMGMyK
l7DQB7aCEItHPXmABA05BQ7Gea2AH786/b6PBAlCOf3l7a3AgdQ++XaT4Dzf
y2QL1jbYs/9cw982EmTvDhNrTGyDIEWmNFRPArPfVioehe1ww+XDilsGCUZe
Cz5c7u6A3VInRlusSVDF8EYnb6UD3rNP9/PdJUGctYK8KWcnRHMpdN8zI8Gl
o3o0nTc74VXkfNemATGeNyGxeeOdoLJowrakSYKM8rUq04WvoHyryYdPggQV
ZjPbv/y6ge0QZ/nTuUXweFh38UZaL0zRHwlsvr0IakC+y1LSC7qXRsvtbxH/
l2zHfVsaeqHhlV8e741FSCzLrFUY74US3pk580uLULUWIi4o0Aes7x8vf1Fc
hBV3gz2zyX1wOMVzjYFnEWyDyF2uCf1Q251nf5D4fzZIP34zNWIA/J5bFx2U
XgCroDbaie4R4Pqm/B9jxRx89JeQCP8yDk8uhPieFf0DJvtmmjhvTUF35m2d
kx6zsKrYojLlMg2Zpb/IWPgMlDzau25hPwOVbv3D8vnTQOf9y9cifhZedN3f
ux4+Bb5Jwpo88X/gSWBvdtf+CdCm8z7aHDIPV+vEM9lOjUKxpt0QKX8ROiZ/
6myyDMLpZPTp62vi3D8kutak2wfFFr2q3L+WIInm+1IqbRdYHdSTOLu2DBNm
x29f5GqFt9O7Ks8vrcC/tHeK0SpNoMVJLxa2Yw1GV4OtDC1rQbhHIzOIfg0K
1ra0NKAW/kYECvrvXoODT2PfavLWQtEuRh6vfWuQ2dosndZZA2ybTIyPDq3B
8Y5+zEu+Br5Nsc3pnF0DvtCcF+xs1WBWwl/M57sGDuaqskP9FeCiJStXQEOG
22yOt+qLSwE7l5sZS0eGG6VrnAtRpWBzho/Vg5EMaszD1nIOpWAkTfNbm40M
Wg84lvlkS0GVuyNp8QAZeOVGai+6lADzjzv/pIEM8kftmr1SiyDdLa652osM
BvZHRIL2FQCvI8OJdF8yZHtLTOWO5EPsA7eXwQFkcJRmD9nOyocAU1OXWxFk
ONee16krnw+2GhJHNlPJULCKxcWY5YHsvo9hKvVkeOdkqGD3Pgfa8lZ0Pm2Q
YXBWUm8zPQvwFto62m0yDC9fM6W1ywKxWXZh1Z0UEH8SNqatkAXPRGVW3zFT
QENI2y6nNxOUMx3jSvkpoHSO7YEHYyaUpqz1pahQQHjPbsUyn3RIjKToPX5G
gRKN5IIbF1LgcxHD+5JACgRjxtRTS8lA7uAWXQylQOYA9uxVUjLoMMuTreMo
EDKRX81ISoI9wU+e386mgP9denn1l4ng44t/u/iZAk4ju/c84EoAG6cN/QNM
VKBrPc+/3y4GioyCjnKyUGF19q7QkEQMrKhx/mVkp8Jk7PIxlvlo8NgnlbHC
S4XypuT4GdtoiCw2n/90lApBHQL5gZORUPm71fuBJhUeHr3zIUo4DDa6buiY
X6ZCxt7k/tOloaBS/UNE/zoVGJj/9Hw7EwqtAX/b4BYVdg25b8wbhcB3IWlO
jntUYO9goQvPCgLa2y/yaoOpkObarfDWzB8uqIt4FIdT4ablz+Ccv34QLlF2
OSuaCrMsry2jk/yAa6N9JTyRCrt/TRzRGHgGR15sKZvlUeEaxz+7U0a+cKXH
soehlQo8+hMDIWJeEFezkrX5hQqHeaJHFbw8YSjN22WpiwrFmfntg988wPxh
0v6RQSr4rN1mHg93ByfmTsuiWSpouWs5/sfuCikashu6u3A42ygma+XmCAVF
N180MONwiP5gAOvEY6jh8pA9yobDcEAWCF94DAMzHx5u/YfDNNeH/FBBB2AL
vDqdJ47D1kitTX2/HRwgPfbhOI4DI02hA/r8AKT0EwSeyuDAWqqyO/n9fdAW
G7upq4xDIB+r2GDtPQj8bNvx7zIOv0awKLcFS3guFXnPRofob+lnzFl6S8hO
KGPo08fhQXCS97TQXfhghavmmeIw21cnXfXAAv4yBFbqOOBgd7pfWtnZBJgf
5eu8d8ZhZe2xhduaMfANdmCH3XEQlQm3eehlBPK5HOL/nuGguXC/xveNATy+
kPEqNx6H+zmvJW9564JvSbMSexIOvvaJ380u6UA0z+8hz5c4bOxwThcWvg5F
s1IcOjk4nIJXCdWjl6H+qk5pfQEOncpH3md91Ib2aufLh0tw4JDMqmdEmvA7
qD7obzUOVzLPVcGSBlCxCRHrehxGbz0dZhdTBwaDnU09jTjcYew/bP5IDYSP
aP3NacMhRPdW0Q9XFTgZbZe07yvR3/dQcxsfJVDFo+U8e3HooNXU+V18Gkxa
B+2vj+Igtfrf5REfGbCT3txbP4FDk9CV+csiJ8AzUbBQ7CcOJ7zefPcaOwah
NGoXY34T8ffx0xs3HoUkG8uZzQUc6A5OR8svi0Jed/Azq2Ucuh2k8/fZC0HV
6TcHesjE96ZTDQNugvApvateaQMHv6B4w7CS/6CfcfVWzhYOzHlKf9R8OWDa
npvKtnMdjv3m2fo3thdWhhTiPXatQxiv8Y5ny/RAc/b2iV/M62CgRwk/4r6l
wprv8/Ua2zoInBMus/NdVRHcl32/jnMd0tqeRRYtz6hIurUwivGuw9E4u+wk
3z4Vpam519EC6xDoKScy61uu8v/uF+D/3y/8Hz3kufA=
       "]]},
     Annotation[#, "Charting`Private`Tag$1826898#1"]& ]}, {}},
  AspectRatio->NCache[GoldenRatio^(-1), 0.6180339887498948],
  Axes->{True, True},
  AxesLabel->{None, None},
  AxesOrigin->{0, 0},
  DisplayFunction->Identity,
  Frame->{{False, False}, {False, False}},
  FrameLabel->{{None, None}, {None, None}},
  FrameTicks->{{Automatic, Automatic}, {Automatic, Automatic}},
  GridLines->{None, None},
  GridLinesStyle->Directive[
    GrayLevel[0.5, 0.4]],
  ImagePadding->All,
  Method->{
   "DefaultBoundaryStyle" -> Automatic, 
    "DefaultGraphicsInteraction" -> {
     "Version" -> 1.2, "TrackMousePosition" -> {True, False}, 
      "Effects" -> {
       "Highlight" -> {"ratio" -> 2}, "HighlightPoint" -> {"ratio" -> 2}, 
        "Droplines" -> {
         "freeformCursorMode" -> True, 
          "placement" -> {"x" -> "All", "y" -> "None"}}}}, "DefaultMeshStyle" -> 
    AbsolutePointSize[6], "ScalingFunctions" -> None, 
    "CoordinatesToolOptions" -> {"DisplayFunction" -> ({
        (Identity[#]& )[
         Part[#, 1]], 
        (Identity[#]& )[
         Part[#, 2]]}& ), "CopiedValueFunction" -> ({
        (Identity[#]& )[
         Part[#, 1]], 
        (Identity[#]& )[
         Part[#, 2]]}& )}},
  PlotRange->{{-1.5707962626807608`, 1.5707962626807608`}, {0., 1.1}},
  PlotRangeClipping->True,
  PlotRangePadding->{{
     Scaled[0.02], 
     Scaled[0.02]}, {0, 0}},
  Ticks->{Automatic, Automatic}]], "Output",
 CellChangeTimes->{3.888637213974717*^9, 3.8886509363831387`*^9},
 CellLabel->
  "Out[137]=",ExpressionUUID->"96ca3cf8-8654-42da-9d0b-47282ededb91"]
}, Open  ]],

Cell[CellGroupData[{

Cell[BoxData[
 RowBox[{"Export", "[", 
  RowBox[{
  "\"\<veladaptphiphi-orisel-omegasel-kappa1.eps\>\"", ",", " ", "%"}], 
  "]"}]], "Input",
 CellChangeTimes->{{3.888650933215926*^9, 3.88865093427262*^9}},
 CellLabel->
  "In[138]:=",ExpressionUUID->"3761aeb2-2928-4c97-a649-9b0e20d82170"],

Cell[BoxData["\<\"veladaptphiphi-orisel-omegasel-kappa1.eps\"\>"], "Output",
 CellChangeTimes->{3.888650938636251*^9},
 CellLabel->
  "Out[138]=",ExpressionUUID->"fa276c2c-74c3-4787-b798-ea2373afe16b"]
}, Open  ]],

Cell[CellGroupData[{

Cell[BoxData[
 RowBox[{"Plot", "[", 
  RowBox[{
   RowBox[{
    RowBox[{"amplphiphimax", "/", "amplphiphimax0"}], "/.", 
    RowBox[{"{", 
     RowBox[{"kappa", "->", "2"}], "}"}]}], ",", 
   RowBox[{"{", 
    RowBox[{"theta", ",", 
     RowBox[{
      RowBox[{"-", "Pi"}], "/", "2"}], ",", 
     RowBox[{"Pi", "/", "2"}]}], "}"}], ",", 
   RowBox[{"PlotRange", "->", 
    RowBox[{"{", 
     RowBox[{"0", ",", "1.1"}], "}"}]}]}], "]"}]], "Input",
 CellChangeTimes->{{3.8886372176056643`*^9, 3.888637219190753*^9}},
 CellLabel->
  "In[139]:=",ExpressionUUID->"1ad523c9-8aa0-4d5b-90a9-3d10aea42172"],

Cell[BoxData[
 GraphicsBox[{{{}, {}, 
    TagBox[
     {RGBColor[0.368417, 0.506779, 0.709798], AbsoluteThickness[1.6], Opacity[
      1.], LineBox[CompressedData["
1:eJw1mXc411/Yx+0UJaNExi8ZmRmVMr63qJCiUBkNlJFKtjKyN0VG9iZkZRc5
kpURCkkpJdk++K6P/Xyf63qev871+uOM+36/7/uc6zqHrB4aWjPQ0dFl0dPR
/e94XneP1vqhVfSY42TSqcDPaqo13kusQqsoNH60oVziGUHm0Fz6fv5VZPXd
WENKopwgGG2qJ7p/Fd1y2RO0FPyesGe1A1fgWkX33bt7MfE+wvadEwWwZxWx
hl7Ttbk6QljqzzO6uGsV7Sz5unMi+DdhXI2b3pxlFR3QWNbq/TZFGCj0L7Nj
WEU98m2IKI4RWniWzN23cLQSt2pWUkskVPrd3Bm0hiM1W48rvldxQu58T20s
BUfXH/spk5w3CfEmqncyV3A0eOq5NksIPQS3FnGWLuLom9dR1skYJnCXP4De
zuJI90TUed7RHWDCSuYb/oMjBRcJW08JDtB1vd0x8RNH63Kc74YTOEFlfMB1
eRRHO/SlNQTquEGgvqyP/QuONpd1BmWvHYDdooI+/H04mr319OL6ED9sPYuU
OtKNowsrpBiqiyCM29oFa33AkYVs6FcUcggGvgwrXkY4OlmKZ4QwHYYWODt+
swFHHAavfP/FikIer4iqZxWOTsmCm8t3CbDt+L5UkYsj6Ue8if2SR8FE6XxG
UyaO0iUKjis/lwedzHq9nlQcdQxyfjF+oQBSHgkFU3E4WpjItNmsV4JFcYPr
QkE4Egh9pbzb7CT8ev5up4wfjlhWABtNOAX9W9J1p7xxdHx79wHPbypQOczK
dcUVR/ofenTlHqmDe0hLR+QdHNkmXmhrDD8NtivybskWtPk1rOzYOU0wuZkp
8vI6jmLaRmvZWLVA5YS3T4sxjviVZcSYE8/A5uRxpdUzOKo2txPaHteGoLNF
GTZiOOoK+gO6SgbQHOl5SfgQjlq0txoNRC7BxoAew4gAjvL3TN49X3oJXG4u
Wuvy4AiCFFWPdl0GKw8lWRlGHG1wbVk2ChsDFL1rWB6nIlRsX8qjYgqe2NMH
xT+oSLKnFhuYMoXa4xbCt0eo6NTaec0/L8xAroUhcLCPiiKvFuzb3DIHge/a
5+uaqMhFPydWZOYmrLF/HvFOoyKrZBvN6kQrOGGUG3E8iYpKuUcEVOlug3Oy
q9piHBWliC4WL9jfhhkx3qxbkVQ0vl7mNax1B0YI1201PakoYGRYpYHRBmod
/5F3mNB44SVGargLToNrXHHcVLT55drnsh1OkGhoYBbPQTuf7Q2L5+edoLE/
NzuBjYrgcybzerQTsPRekE9ipCJhkapZ8/3OkNaWcTGdSEGODGc9b8q6QGet
ZtjLLxTk2nqTx9PVDYSSIzYb4ihIY1LpSLmtJ5zh/XXm3TMKOqcTOWbZ4Al3
E5SimiIpSP5+RE4ahxdUx/7gfx9IQSNnJtqK33iBboTcyXYXCvLIMbgjw+MD
rl6fnfuNKKhehffw2B9f6LrBP/2Xm4Ik6V/e/0UMAINMNVjjoKCCBp/918QC
YXD8ZiIHOwVhmSt/Oa8Fwtjt3DMqTBQUGGcic7khEJbuymQ/I5GRjL8AFx4S
BLzuBDOVITJqrxGbIkmFwJ2nVj3PEslocE9xoEBBOMz0BR3Of05G1geHK3jH
w8GB86Xn26dkJJJ+aa8JfwR4xM8dmQwho7Q3z0oLn0VARIprsIoHGRX5pZlG
+kRCRUEIYfIaGSm9eRFoYxMNm03FFSp8ZGT8b0eod20M9IweZV/nISN2nhf2
NaMxkEaptm3YS0Z9YzoOB7ZjQE0OCamxklGU+eCuGzqx4Jn+JUqdSkLeIrq7
//yIBYrXhp3GEAntsFPnmtodB0sn9Q+diyUhnagZLYhJgInK5djLO0noMnlo
5CFfKqSxrAWYMZPQakMYn9fZVLhqxuB6m56EAo56m5Y5pUInPfdVt1Ui6tgo
5YjuSoWyS8f4k2eIiMF2eULmSRo8WnTPGf9IRF/DtD4xLKQDu9RG5cMIItqN
WXfUuWbBiWyWwWg2Irqc68N4oyIXVPqcPp7eQUT2vmlvp3pzgbD5o4nMQEQx
975qRs3lwjnTqqIbayuITvgNUUQiD65xWvjKzqygK/f494Vl5sEj/zdSve0r
qKTjtJ1qQj68sbzvzx6wgpqvF+9Ojn8JaiKf5SLxZXQhPIEyM/kKsrjZjhmR
llGOnrt9xs4SYGQ+c+rg0jLiOWjz0UG2BLqmarReTS2jTt1En9tuJWBSmmzS
PbxM66/xxzNYSsH1pGUAW80ykjw++/aOXBmU6C8NRTotoyfoZlS3bgUIeO3x
iZpdQgZZZMFf3yvhbl4Xb/q/JeS14ce3jlVCbW9IZemfJaRzWOqzKFMVXP5v
e+rT6BIyTN+dkC1TBSFtmCFn9xI68SOT7/STKsA4Bo4kvlpCd5aPLwuKVkNL
Xtxg5v0lVMohYPvEswb60xRMbMYw5P0h9ZSNUT302VVNHW9YQMX/BQtHmyEo
kBw4eendHPoPOnZkRX4A+ZR+R+ePM8jjRpjfGWoHHJJXH93/agpFPdkV/uJZ
L8y+PcvM8noSvTXF9u3rH4CD9xosPaImUAk5wPVR2hBsdXHlLzn9Rof84ze2
Jr+BC7Ab36X+RPw/X9al2f2EeqXeZnLNKLpS8Ni5dOY3lHO2V/C+G0a/vy+W
/cz5Cy4qyYyEh5+RYJoQ54HyKVAJvqUzbd+DmDLiLm3Gz8JH3Cf/pl4POuVp
Jq2fOQsm99MYhqR70Nn4ic3kollwM/rW+H6+G/HsHtUTaZqFikNGCqkO3Yh8
5vMg8d8sSDSd49d37kLS31h7o5TngIcqO1/1uBNNvmsPEh+cg1z7C7pSZp3o
ydxmYt3YHCj+tC/IUulE1WFbWaen5uBS20uL6PUO1MQmZK6xNgeRcYeGbHw6
0Hx9bsY/4XlgkN/XxOffjgr66Xk6784DZrfxzDesFe35M3PyPnUeBssU9urb
tKKKv+qfqukW4C3JJkbgTCviihuoW9m5AEF+AzFvtj+g1T36x/UFFoA/qSCW
6P4BSf4wT/HXWIAzHZfibK1bkJFV5tHOkAVIEstPNNBsRg+K3ea1dy2Cz73R
/UL/NaMqtYUf3FyL0GYlLPdtHaEc+YLcz3yLYOZJkuN2Qeg2SdruiOQiBBdl
yIdaNqHT+orNitqLMLqDqPSQ0IisdimHV/otQmBrqgrgdegfY6rdn+lFmP50
Ks66vg59Cf0Y4Le4CPrfvs5FPqpD9m7/1DhJi8C/yJ0+gteidQrXzV3bi1DB
G7XttFqDrPIHyaY8GIzZe7fmrVWh+aG+sdtqGGi68Qt2v61C1rPayuKnMSj0
rXdb9qxCSeyqTqNnMXCNJ4kT1itR+ICv2QEDDHY13Q//uv4a8fU5Dk5bYOAg
8jaNZ60c9bPfM/nij8EpZcpFS89yxFgc0FsWjAHTBcXt0rUyRC4I8/MKxyDV
rdhSe70UeQeye0/HYNDZmSLuufEKBS1PDnBkYhA3Nvy13fsVIo76ElxzMLi5
whXOvVmMRHlacj/mY0A+GDlXslmEHikIndQuwUDkoVfFr62XyPTf97KoegwW
AussZXxfotQFR5ZHDRjUJxG5Hm8XIKZeIp9xEwYGLffcuOgK0JADo+nPDxh4
77uucpY+D11ZnfZW+YSBtlTSXKx/Lio5FYcX92PABYNpP+lzEcxf3WD7gkGR
3YVtD4Yc5ECgBGV+xWC4Qa21mDELPXHQomMfx0DgsdXPFfZM1KNU7Eb5jUGU
p96xGK4MNNSu83dgAoN7PoLjXYJpiF+nOtV8CoPRJywn7A6nIr77Aj92zmBw
3g+LZJZMQa/XVpiKZjGQCnyvrHEsCV0bzad7u4BBSlBx9NipF2iV52SPNEbT
IyRuwhMS0cX6PKenSxjMhlk/qzkfT9OTTl2ciIFZhP6k4aU45N/24bo5CYOu
SGXVpSvPkWv7jvP+ZFo8T3dOSVnGoA8zZwIyqRgo/jf5OKb3KXrBoND5AqfF
f7hOrHskCvFcCBrwW8VgRSx8gPlvBOrO5kozW8Ng4Ii5jwYWhoYFB8XE1jGo
kJaV9FoLQROik/fHaRwjtz1YwxyMLJxCHkZtYOCoMOC3tDcQTQgKykhuYnDp
WK6MtIA/yi9TzK6l8S2H2Ypu/SfoFL9b77EtDIRcn7KetvZENwdqy3Np/POx
okWtlzvabFs8x7iNQbrvcJ30c2d0zenkcyMa1+8iC2lefoA0v32Jiaex8n71
TzJPrFFlvJhmO43vae1al7tqjs701eZP07i/+lgVq4U22nHheMM6jQddSwiK
r4+Cta1LwPb/ru9xduZSmhHIH7BbJ9L4UoVZm3q2JXzD5MS/0Xggj2u/ketd
6OFjZSyncdEFa6XqXEcgm5o8d6Px7Ln33wnRrmC1q2hQhsZSpwWDPro/AoED
hV2DtHjuqT6WMbbwhv3bEm4PaDycYm+PifrB5TbhIQotH5QXSU3VfAHATy6e
c6Tx/oR2Ls89QeCXuPPtd1o+lZ+TbIAxBH5KZJ1WprHJM5EGJjwUUhKogYG0
/D+KusTRNR8OexTeBTTT9KoPKakzHo6GypXNRnaaniOBo2z83c/g2dXwjYM0
vb01mCqwXzFgpZdLJ0DzQ7q6IlPN4HNYi1ewWKT5R05Nt4y3Lw7YHn9tbqb5
q0nFwsTzYzysLzgsBa7Q9FF+WgJNiYBdtOz8QfOnw4n8qzn1L+CK3G4P50UM
to410jFXJcFe6wv0q/M0fRVnjbtepkCudnntCM3/t2TObRrHZkDtxRWOiT8Y
qCUVPKVkZQIrcrk2TKsv9gDGvRdMskD95KeVup8YzCzczl6wzYaI52Nq50Yx
yGkTbZUPzQUFh9i+Z7T6jVkfjKLnyINGhiprSi8GTxSCr3xOzAPP4xJBet0Y
mKdP/nMpyIfVOx0e79sw4HEr2FnX9hLelRjxjL3BgOHV1c+hFwtha0amvb4W
g6VxllSToULw/R2pEViFQe8FW5m1v0Xg12ZS+ZfWj0JEjxioM5WAvKNd1GgG
Bhszxl2WhyqgIf92Y4ovBkSmUrnz1hXAe7La09aL5g9h5jjFogoQ5L6We9iD
pseVGnNGhdcg+bnf0t4Bg5r3+xbyNCrhO3H/uOJ1Wj6Thzmmb1VDvcLljrfH
MLCulnPtz62G5ErG6cCjGFzvCxmpn6qGi0bN6upSGOgxK2eHP6yBb+5izX7C
GBxxeqEo7VsLuY+xsgs7MfitY3LFIaMezEhV+5lHF4Ew6W3ZO1YPsr/v3NUc
XIQU/+wHMoJvIHSMvcv50yIYvp0Nnk19A7f4lGdKWhahRdqn1ib5LXByh3GE
FS9Czp4c3lvxjbDast4+6bEIirPkeYmzzXBiPlkze+ciWJxkdfl6pxl0g90Z
zBkW4WkI/2pIUDO85UpP2Lm+ALMiwPzvQzOsWww7n51fgBzzMME8zfdgYapb
d+rTAnD38uv/p9ECuUpPGEViFoBUDuUHVFvBKsq0xoJ9AXqkVbkcb7RC5nPe
WwcZFyD35Qm3Dt9WeJG+Cd2r82CYKavq3toKxVy/13ZNzcPrpwc7vlxsA78T
DZns7+fB4QH151OLdlAnFLJJu8zDlFT5HuaQTqj+oSZm1z8Ho/lCDsv9PWDj
d8jRy2UWvBwadK5kfgYicbFcIHoKTLKOXkuLHoalZKsstda/YBP6keFX/yj8
909Lv+frb/gQJC0d1f0TRFd750fTf8JNzskWHtPf0LjevyorMApElQ7Cb/cJ
sNfa96C8bQjKH+5etXKcBKaw7r0mqp+Byfefv1X8FHhq6kgl9feCf/JhXd74
GXjgc+zTZc9O0GPylWwNn4MBuf6H6fgHKNN9MLJYtABO+F2XsiQEJ1NQ2yfa
PTr+la8lYKMe/sqVq9mVYVAboLYo/qceYj9kVNHX0epEaq1vrKMeZud9so91
YpA3GBMZGFcPaaDmk0K7lxb03nSUSteDn/N1/ireJdDlFXnmeqsOJnm/DTy5
vgRi4W/TQwZroMzqs8b+f0vQP9OoWLpSCfl3vef1Z5egNbHcmG+sEtIcxZNC
F5eglI9ISOiohIgnnhhOWYJiVe0LjWmVYJ0ikvF9xzJMrzjYt2tXgsBn5/Us
yWU4J/ym60PWa4g4zV0r/WAZyIkvGGRvVoDNf8bSp0nLEKM0qqO8qwRcMM/T
CvgyaAodp/sz/Qr8mrKvHdpYBuFOWbr8jleQeh0LpGdagcUQnnKX4FfQnxTx
4z33CtRf0c1QZHgFpzjfR2sqrYCbUFW4LF0xsDPILWk5r4DF3+RHfbsLoXJi
R825pRV4xXnje9qDPHAd6W6PJK1AKr2Wbr1BHij3Phvpx1fg7kFP6wUFWh+q
5d0woydCEpOkdx4lF9rCJbQechFBtXZ87ox/Lowc1R54cYwIj5mKNc6m5sCW
V8jC9CMae5XKrP7OgmbH89uyPkR4wK/lfbwjCwKt93C6+BPBwapYIqIkC1gN
Eo9thhMhN+KovbdHFnCKFHhxphIhJxkPD9yTBaKdbTtV3hFBafdva4mADDjP
wyweSU+C3wf38hEfpsLhgbM5ocwkMN0TyxqslQob0SFCQTtJkLrscQd4U6F0
ByuvDycJLimZHZFFKbB3fRfrw0MkSDPPM5rbmwJDv/fOGp4mQUB+09ZkQxJY
lAuU8fuToNddKMvtaCKcun9DijeYBNV9Hc5rOxKBSzKjgDucBIP3qxgKxhPg
Q45wJnssCQp//JNwep4A4okiMVtZJFBQKZUcpsbDnPcR5z/NJDgw8PJM/8c4
cD9/7EQxHRkcmip0FCJiAdN6mfOciQxOerxvRO1iwU6dn8OLlQwtOm9x1XOx
YC5PN623lwws1+UbhxhiQWN/T/KCMBlkV+uUanxigO3P7U15IAPjmSquE6Sn
kPU4rrXOhwwUrZQnXvyRwOfCopDlT4Yl+e9ZR39FwPP7j9PDgskQcfQE6Uhe
BATfuuVuGk2GsF/X/83KRYD9Wekj62lkoFc7zFKsHQ7HOD9EEhrJoKznNc0c
EgofC1cM29bIMLl9SbfpeBDgHQwNDNtkOGhpqFy8FQjiU1yHNRgpYMqXcWiy
IxACxJSIb9koYLJGn65tHghqOS5xFQIU8Krs5XoXHAAVqaQvqQQKiNpEe5jO
+EHSU4qxcwAFJOcYhqqGvKC9lOVdeQgF3Pru32D08gJyz36xhQga66nbz//n
BYZsymTbOArwZurHRjh4AnuYR8KNPAqo19DnEvc+Bj9/fEinnQJH/BvxG87u
YOe6dlV4FxVC/4R86ShwglLzUEmePVTIY6IaDN12ghVNng1WLiowrXOYWx9y
Ai9OuewVPiq8p4vuZs9whKdllnNtklTwhoy2BZWHUDPd6Xtflwq/erYqLt69
B2t9VwwtL1LBN5qNoZBoD4S6P6JXL1OBzb5yB7OvPXQGb3wEUyoc13iV3Z50
F36IyPNw36WC8fqE8p0RW2C48aLwTRgVuqoFFOZC74D2GVGvsigq7NZPfWUh
cgeipF9fzI2hgkO3Q8vwu9uwb61rJSqJCtsHZnVbqVZw5MWWmkUhFV5N3HHJ
9rAE/QHrAZZOKoxJJqQm6N+AuPqV3PVuKtiWaQQ/yr0OI5m+7kt9VHiG1veZ
rpmDpUPywdGvVBB06rrBVWYGrmy91qVTVLied57eQtYEUs8eWzPagYPsH4KD
eqQRFJdee9HEhsPmEa6xPswQ6vd5HZPci0PEs8Kyb1cNYXjyvcPWARxi/f1i
DWUuw94Qg4lCKRyWAoavF8xcBOFFZz/uozgwv4/edXz0AshdTRR8ooRDY5w1
e3mfHuiJj10zUsMhWSve4/ZHXQhpt+/ZvIiDUiGn1gfqWUiQe3rXzhCH5n/v
v2dznIW8xNcsX67icIOhvM9O5gy8t8E1Cm/hcDvby7HMVRM2WEJqDJ1wOP6O
JCLsRwC2h0WG79xwEMvmmTTYUgP+rz2YhCcOQszs1y+EqILyS26pzQAczjIN
yBVUnQRn7eyMl/E4cBcr538KVAL/8lZVrmQc2o/aKOhfUoQY3ukR73QcvgQq
WSSIK0DplBy3YQEOo+Ob7cvjstBoYFjRWIzT9HVtPtIpDV11bhclynFwfyiY
NdciCdOhjaEbdTiUnt5i4iKKARX7JWrbiMPNNuP9rkdEgcWEsWWgGYd6GT7x
W04icPjI+Y2Cj7T9rihdTfUSAsWYB8mcn3A4VMTTnxlwEDTwmBPen3EYycmx
fl1xAG52fnW8/B2HoncmBVR/bnggv7678RctHsfta1JinOCdJPRK/C8O6/7p
d3p+7oYIOk2d2GkcglsfNhi/3wnJdtaT6/M4qNfxHp5fZobC/rAAm2UcCo5S
JGIdGaD2ZInwABkHyxGj6SDPLUJbVl+j6hoO4XGCmZvlOGGQlWhasEU7n4gn
RPgTCROO+6l7GVfBXPlw1uWfC4SVkVPxXjtWae9zJvHy5UkC3ekbCv/YVmH3
vgBeY8+fBI4iv0+X9q7CkkJ/iK//F4IQZ969Bp5VoD3fv9YvtxFkHnewivOt
wtzXGb4M/yqC6u/Z/BjBVXA8mXF62j+O8H//PfD//z3/A0GDcgY=
       "]]},
     Annotation[#, "Charting`Private`Tag$1826990#1"]& ]}, {}},
  AspectRatio->NCache[GoldenRatio^(-1), 0.6180339887498948],
  Axes->{True, True},
  AxesLabel->{None, None},
  AxesOrigin->{0, 0},
  DisplayFunction->Identity,
  Frame->{{False, False}, {False, False}},
  FrameLabel->{{None, None}, {None, None}},
  FrameTicks->{{Automatic, Automatic}, {Automatic, Automatic}},
  GridLines->{None, None},
  GridLinesStyle->Directive[
    GrayLevel[0.5, 0.4]],
  ImagePadding->All,
  Method->{
   "DefaultBoundaryStyle" -> Automatic, 
    "DefaultGraphicsInteraction" -> {
     "Version" -> 1.2, "TrackMousePosition" -> {True, False}, 
      "Effects" -> {
       "Highlight" -> {"ratio" -> 2}, "HighlightPoint" -> {"ratio" -> 2}, 
        "Droplines" -> {
         "freeformCursorMode" -> True, 
          "placement" -> {"x" -> "All", "y" -> "None"}}}}, "DefaultMeshStyle" -> 
    AbsolutePointSize[6], "ScalingFunctions" -> None, 
    "CoordinatesToolOptions" -> {"DisplayFunction" -> ({
        (Identity[#]& )[
         Part[#, 1]], 
        (Identity[#]& )[
         Part[#, 2]]}& ), "CopiedValueFunction" -> ({
        (Identity[#]& )[
         Part[#, 1]], 
        (Identity[#]& )[
         Part[#, 2]]}& )}},
  PlotRange->{{-1.5707962626807608`, 1.5707962626807608`}, {0., 1.1}},
  PlotRangeClipping->True,
  PlotRangePadding->{{
     Scaled[0.02], 
     Scaled[0.02]}, {0, 0}},
  Ticks->{Automatic, Automatic}]], "Output",
 CellChangeTimes->{3.88863721969751*^9, 3.888650948846837*^9},
 CellLabel->
  "Out[139]=",ExpressionUUID->"0c1215da-6717-46f2-9aaa-a88e31e04acf"]
}, Open  ]],

Cell[CellGroupData[{

Cell[BoxData[
 RowBox[{"Export", "[", 
  RowBox[{
  "\"\<veladaptphiphi-orisel-omegasel-kappa2.eps\>\"", ",", " ", "%"}], 
  "]"}]], "Input",
 CellChangeTimes->{{3.888650946726315*^9, 3.888650947114582*^9}},
 CellLabel->
  "In[140]:=",ExpressionUUID->"2b801c1f-d378-4024-9b17-54183a78777d"],

Cell[BoxData["\<\"veladaptphiphi-orisel-omegasel-kappa2.eps\"\>"], "Output",
 CellChangeTimes->{3.888650950981225*^9},
 CellLabel->
  "Out[140]=",ExpressionUUID->"b8c14d2f-07a7-43d3-b754-fd6db1e7d5bb"]
}, Open  ]],

Cell[CellGroupData[{

Cell[BoxData[
 RowBox[{"Plot", "[", 
  RowBox[{
   RowBox[{
    RowBox[{"amplphiphimax", "/", "amplphiphimax0"}], "/.", 
    RowBox[{"{", 
     RowBox[{"kappa", "->", "4"}], "}"}]}], ",", 
   RowBox[{"{", 
    RowBox[{"theta", ",", 
     RowBox[{
      RowBox[{"-", "Pi"}], "/", "2"}], ",", 
     RowBox[{"Pi", "/", "2"}]}], "}"}], ",", 
   RowBox[{"PlotRange", "->", 
    RowBox[{"{", 
     RowBox[{"0", ",", "1.1"}], "}"}]}]}], "]"}]], "Input",
 CellChangeTimes->{{3.888637223637755*^9, 3.888637224767942*^9}},
 CellLabel->
  "In[141]:=",ExpressionUUID->"dd015ac0-aa99-4cf6-8239-a79491f4f646"],

Cell[BoxData[
 GraphicsBox[{{{}, {}, 
    TagBox[
     {RGBColor[0.368417, 0.506779, 0.709798], AbsoluteThickness[1.6], Opacity[
      1.], LineBox[CompressedData["
1:eJw1Wnc4Fl70l5VCWVEaolJGRnwj9B7tUjIrLZFEslf2iJC9sjPCi5C9x0X2
Hq+RvWW+xrsQfn7P8/v9c+/z+ePecz7n3HvO/TzP5X1roqpLTUVFZbQ//O+s
8ODIrW3eTeRwVDrimluunGyBwyrDmU2U0feHM/uiCUaYd/E7J/cm8qm+kyF0
MQBz2u/5w/Ocmyj1J1Z5/UsC5shmA0WcbRPtOts5EvmzMHvvrmLhyCYq/6Ig
Y/S0GLPamaSmeHgTZf0SlVv4Uo0Zl2M/8JJ+E53t4Y0c/NOA6Up1/aVPvYns
/UOcDl/swNRwrL603qWgku9fgysLezC5LpqH3Lco6JlC6InopwOYxKXWwiAS
Bflsp4+eshjBhGrIvotbp6DXnl9Zz3lMYL7UprFmrlAQw2HPLKagaYy12HFU
ukBB/bQb8Y8G5zAaDMQTfZMUZNwm8773Ih7zwFKnYWqUgoDevoQlbA0jM95l
uTZIQRv1pny6RRuYU8W/Oph6KAhvZbYU84yCYT5/2pG7g4JsNFg1PvdtYXYD
fAQvtVAQ6aSVbJTlDmZcT//Lrd8UlPLkHKOE5wHo6um7ooL27TPfvXWEjgZq
4M64ZhkFOdmcE/sSTAtJXHyydnkU9JC3cen+8EHQaxhazU6koJ1Ptr1yQkdB
Q0IhtjKOgnjCrCToQljgflzxw9ZoChJ7zk6Ui2AFwU/fsHMhFFTJRpDgLWWH
FX6lV2fcKYjfh/5E88vjMBZccUjYhYKiJQ0P1YefgM5doaJrDhSkWluzEjbE
Dbl9DGxPLPf3/yE7UGJ3Gqw9ahp83lHQb29ndW8fXtBbF7OK1KKgjuq4J9P3
+UBDM44v5RUFfWy3wAgdPgcyVx0ca9Qp6OV90hnXiPOwM/OfxOZtCorY8Zh6
On0R3O+kxb6/QEFxaYcddqVFocrHTpmHl4KET1vIvb4gBv+6HlIPnNqP97UZ
fb9sMbDQXNF9wEFBbp4XTWbaxOHtJ4nLwjQUlPV43NDhvCRAWkXZ2jgZ5Yzy
sPneuAZ2eH+jn8NkJL9hEJuDvwaF/2nx6AyQ0WqYo6VIvAyI1FC74TrIqF1f
wFSUQQ5ODd1TKKoko7TXaYefEzCwxdQ94BBDRs9Tww92xd6Eq2qJ3v9FkNFe
9BBXAcMtMI+0lFsJIaM7T7c3GyxuwfwFrvg3PmSEjzt5zF7xNgxgXundtNu3
L5CwceroXSg0nSUe1CCjwq7VTreWB2CG22ILYSejyMhkksoxFQhTVXoRepSM
zPQTEhM0VKC8MzHhGyMZSV9/t2gTowL0bY/EImjIqHWjqbHygirE1MUqft8g
oaBkEel0jBo0Ft70SukhITnL0bRz3k/gTKT3TlkICSkmnHf18HoBt7nGblcE
kNDsxiFpxpEX8OGbhG+lDwkxh/YSTl55CflBw9zVbiR04r0Cz+TIS3jgLSJd
b0FCuDOsCXRyr8HSvtu8U42EzuELat8f0oLm19x/p9lJ6Ok2k2fjMR1QipOD
raMkJGI4UrF+Twdw45phR5lIqMro39RbOx0Y0Um8LUNLQmFJXC+OjevA6gfh
hAACEQ2GrtvU/XoHXNaYFzK9RKRm9lpR7/l7eOf/tjUgjIgerzpvak5/gPkO
93PJwUTkI5EhZ81jAMasKXal/kQkw/w0uO+FAXwKXbw040FEHSYcU+bdBuAd
ZflF5hMRfVTgOn+67iNkYz0wM8+IaLypGa9cbAQ7lT+zZU4QEf1K9T/XRVNo
HRRl2uYgIlcmp7OJLGYQQ8rXK2MhIjtGrOXaf2YgJ4LOyDEQUSHLHhWnqxnY
fe/xvU4moDElpw2XE+ZAsv+nL99LQEXhi4urqhawKv2Y924QAV068CYa99cK
qtR7HOj9CEiXepKpnt0aAkw1Buq9CEhd/J7jHMYaRFLfBtxzIaDWKe/y0m/W
YMT1aee+CQFF0xTrJ9/5BAvEuD8PFQnocH6uc8IvG5jKXQtSOURAxf2BWYvJ
9hBDv/X5BR0BNVuEFdf12MPTF9SWOgcI6LTpMePWAw7QeID9qdXmBlJ8mS6r
pekAv5QluSPnN5BM/puNxBOOYLNi/WO8aQOxbSZUZUc4AZPgv1wT7w20a33e
oX7YBa4m0OP8GDfQQWOpdaa77iDTYdZ04+AGoq+gXtTSdQfMznAlkXoDtTtd
Yu9xd4e7z/PSXm+to5Ln6vJste7wjFXL+fL8OjqmdlZ299YXsHEtEWyrX0f5
4yUfYh94QIm2oSvT53X05FC/S7ChF8jxdYv4UNYQF19m+lVOP4hnZ5RUI6yh
zzoXKhiu+wEN3e1rJ1fX0PanHwY7On7QPFdwK31uDXkfkN99nOsHGpmRGi19
a+haakj7N2V/sJTW/sxYsIaMK21+NoYEQMbj1V4fszUkevyUCOIOglP2Rxx9
F1YRnsqo/iopBD4kNXN9n11FEZQnM4gpFArbPHIzJ1eRmKed3MtzoaBydm+u
fXAViSoLNjcqh4JHHV6VtWUVNfx7M+OSEQr4o12XwtJXEecHwzdmet+gJikE
F2e4igKO+NcUL4ZBZ4y4xvsRPKLZ1Lp3SzwKqJJMwkZweHS2QeTpeaUoEEvP
xKm34tERHI8Zj1EUBJYIqNwqwyMF3W8X36VFgXIfr8LZSDxKoj/HJ3guGjqP
sskNquORJ3M/fcXJGOj8vM7zuHUFVZzeM/nJGwsd+nlz/5UtoykvLq//biVA
9xhZGZO3jI6V7l4LUE+AvqdypXfTl1FsTsQVsm4CDN+u830WvYxOOm8Krnsl
wMLZfnFb+2Vkd0Ex4VtHAtD+2bIvl11GGS4Jp2Pf/ACZBzdZbpUvIdk1N20O
n0TACnRJK1csIjvLdNZ6NizoX8ypdilYRK1G+b75F7EgeCFIISdzEfW/0VTK
l8PCr7Mqr9hiF9Eal+PS3HssFHF1OeOcFtEboc/KvOVYaKTrqteQX0QuEZlP
Fj+kwOJEp7r27wV0xvPdtSc9qSAW1Wlq3jSPmjv1bQMm0sHrkTX1ZtU8+ulo
9iFgJx3Gd0+GOhfPo8LN/htpJzIgQEevyDdlHsU9uHpKSDUDVoR3d7Bf5tEj
8d5gg9oMyEBCPkM35pF+/t+ptcxM2C8uybdL/yJxj3QZ4rcs4BW7PsiZPoeK
w0Iu2Y/nwCPV+TCRxDnkb1LTS7OWAzaW39TuRs8hnjfZBtEHcqG9eLnVymcO
kczO+JL5csHuRizCfZxDYqL/Weq+zwWc6l5SsPAcmqVYPONfzQUPq2qTI79m
0WNuh+X8o/mQE24kzI+dRUPKuOeyfPkwXHJi/nrsLCodpB/qlsyHK7tmb438
Z1GGUofefy/yYcyD70mr8Szidbz7uzk5H6Qj3GS8RWcRq71o5D35AlgovUNH
nzODpnadSVxuhZAeVNRskTqDvtMcm06JLARDfYHAibgZZNFksfA4uxCWjzGf
rPCfQStlDXmTI4WwaooTszScQeFDntrnZYqAxK/zavLiDFKLHtgWIBcBdYhL
XmXsNBI6WzN6zL0Efn9YtxEOm0ZtD/PMf38vAXf5d5gov2k0f3iDzreoBOhW
7jVZOUyjjpCoPOPFEmB4cHRM+MU0kvr5kuyoXgpH9r4fjj62v76DVXBKqAxO
fizT/uQ7hbZU6ONaVsshqrHxLrP7FHr2URT/jbkCuPn7hBLtp1Cq32Cjk+A+
nlglthtMoRul2/kZ7yrg+DN+b/4HU+iT2liN42AFcNwKyu2lm0JxU+yHjrdW
AtNJPRpJ50lEnI0VEHxXBb42ln+brCeRFTaAFGdZBYx9rm1vjCeR7EOhvItf
quBwUEy4z+tJFBYk/twIWwUMB7uFpmQnkczB9NWe+Sqg25BTD6ZMoJ1J3s/n
LKtht5ktedVsAj14J6ngGF4DKhH8BVwGEyjjbE0Qd1oNJOnK1GHeTiAqJCvT
XFoDClRvZ3xVJ1CnmMAh7dEaCPsv54KAxASq6Bc9b8L/Gy7HK2G1CePI+iH3
OG/pb3hl5ZvSbT2O+ncfRvmu1kLWzfiiTeNxFHFSwSuJtg6oWfIbzuqNI+6T
ditdx+sg9efQnPGzcbS+8F+A0Y06IIwJXmKUHkeWluqn0kPqgPNbsIrn+hjq
CdfLfCZXDxbApP6BPIooMWKf5eMa4PYt9EVndhRpZj90EC9uAM575kWve0fR
ym0hWvmuBih+PMCtmjeK/FImNQtpGuHf66QJGZNR5CK8UcRk0AjuDnImTHMj
6F1IipG7XBOElRh6Z/UNo6WRKLGOzWbQq+ApT6sbRmLfVTVqOVtAurp7OTF/
GCW3MHoOS7TAYKO0SkTwMDLL6CyyNm6BMwO0x10fD6MF9dSUZzMtkEKKSVat
H0Ij2vTepD+tUCzRVkUsGETzKri8w+PtIMbld58NO4h475wkuey1Q+rWo06R
sEHUAIv3T/J0QER165ie9SA67mndXa7ZAZ+UWnf/XB1ElwNTNYvHOuDqxxa5
yqI/qJ4UHf7KshPyfzQVe5QMIE5GHgyHbxcIe3yVT0wbQKV3Cjivx3ZB0ocH
jShyAO2K583aZXdBqFhTP8V2AEl5O3f819sFFpWNJAOZAdRyaNg2nacbrgw2
SCqV9SNXKQ6mjOJuyGKtz+aq6EOElOEPeds9oKrJqjCe3of031NjjdhwQPr5
aio1qg8xJ96XvS2AA7nbG8dkbPqQwfVowt1nOGi0Pmv/SqIP+RKkZLD5OBgf
sruTkNaLHPBqDX8te4EVKzooGIZDxc/uBGkz9UP+up3FhjsO/XWIPD7L3w8a
UM9UboFDnAMEKp8b/RA78AoUVXDocNYDk6uf+kGQ0TvJhAmHRK7osXFN98NN
02nj/M89iKd1WeFE7QBYyETSYEy6UdHdnZ3J74MQGnpy+KlmN/KTq57hLh+E
/JXv+SaK3UjihJOc1eAgkH780E0Q6kbN93S+BHENgQ1jRgPt3y7UbqQaaBAy
BE7DlT4tWl1oJ5x0PTNoGLycptmfq3aiWdr5mJbUUZD58ub+X4NWlKhXNFIf
PwFNFMdkzYetaCCs7hgldwI0DGOoe4Va0aRKaqdU3QRYqf0pr15qQVoRst6T
8xOQzasmHm3cgq6EfWeYkpiEi5V3uR+bN6PGaIZFx+ZJ4CBfXsqzbURxhXap
OgemAa//L8DZqxb5hmOEnPxmAfdLnOXx+1p0jJuZhSVpFkoJ7wNP3a5FFn9C
/LGls+Du0hVYsvcbTWaNDY/NzQJ3BDZow/o3yv06TGN7cw5uNyiH6OnWoAa1
RpcF8hxEXEgOU7pZhbrcjmbFac2D48dBzjNnq5Cp9MB5vPU81L3lEfmzjZDt
lNdzSb95eGFHEGG3QAhrca7ye8k8fEmLFfPUrkR87g9eDrMuwODBDQkTTDlS
EdcvckML4FYbLQOUIlSH0ghsjEvwt/1aiG5xEdqMWK2POr0Ej//0L/rYFKGl
kpsHGMSWgHuF/fsApRAdQ9dNAtWXIJvLd89sswAxJ9B9eBCzBCMGDrVJW3no
vT0T/ciFZbhpxX26pTQP9X/zC/l0dRlSnYut1uzy0IxevsPK3WWwDCXwY7Zz
kUdZxlkTvWU4XGn4tX87B00YelLSsctgzFcaw7GVhbJNBArCT6/ANSmSorZd
Ftr0oZEpEFoB2kdX9jK3fqHfUpcfY6+tQLTVT+1725nIIir38IEnK9DYGMVv
9y8dlThxvvD+ugIhI3399Q7pSFGqbOC/sBXQXGf7yr7zE42La3Vk/1gB4kmf
xYydNCRRMi/KXrYCfCb22WO7Kajvd8ELh/kVWHYr0hZ2TkFLfXcvhxFWoDhi
g812D4s6hKbz7PdWQKnmoxUbFRYd+bBzPJUDDw7HXsncOZCErstq37WTw8M9
wYjFINdEZLdVnDNzBw9sgIsZPZCIdrX5P51QwkOa/qO9T9Q/0Jy4oeeAFh76
yuRqf9LEo/u/Aix+uuLhlO3b0XWmOMTsc8T50lc8+No9lAxki0WSn7pVjAPx
8NHx9Hjz6Rh0ER0/pRyLh0En+qv656LR4zULl8UkPCi44H3oBKLQdD/ui2I6
HgTdqqXkJSNQcFyS7rsiPES5//QbuRaOliTKKo9X4OGwR8iUHYShEzKShcE1
eFjw0g0oUAhFSwbs4X2teHjh/XhGVTkE0WvXscZ34aHZR0p29UkwGlxyUBTp
2+fjf2hOUDsQJYgevRMxiocrZ2dsA9v8EZ1RcLLF5D7/c0UXWgZ8kdGSFQv7
LB7WL3ztopv2RkM2NzWt5/HQdemlozzeC1Uw0xp8X8JDttBlAfstD/S2RpHV
C4+HQJE9XAHdF6Rrfl3y6joeTMW7XFZZ3NANPueCFAIelCUThYVOuSIjHmW7
YRIe3hgvZLc8dkKGQ64GOAoezlj6M9zQtUM8rg6mAVt4GLW9olVob41ob9+w
Zf6Hh+/OfUVCweaoQN/Q8vEOHooPE8/cVDFCtvRS6qq7eJDivN4u7KSLtFxt
mE/s7cf/1uFtkacvUVZ5SviPfdyZL5nHoHUPvacbXlrZxzjLDMyVHFFIzW87
tLuPv3+6M68cowZjX/uWO/axcvaLuusJ2hBdvhb1bh93JbFxqll+AO76smPl
+/bSHulK5CeagvukmW7fvj8Ld6uHMH6WQK+wFpK376/gjdPuTdY2gOMtzFTb
3vdH1lZYXcsBPl4YrC7c3D9PUQYG+PMucJuBfXKYjAdSeERl/onPcC8wm6+e
iN/v//VsdkfcweBDVJT5xj6/YMJ7oPGA9VxFnclVPGgE8JXRUjyh4O5gxLEV
PNj4Kh9tXvoKDGVjz5kW9+PjkVGk3ucH45/86e5M42HAbZCRuyUAqpb5ZTzH
9++DPG02fiwQVBqO+PsN7/O/foW2ABcMKZcu3JrrwYOI3INfXB0h4Ft0kVq2
Aw+VMloadk2hkDXAFaPWvJ8fKf8MqAyD/2ZZpHAID8ZXk5/+KA6Ho2OSaXKl
eNiVLKeiy4uA06WmAwb5+/m9sqDenBIFuZGsBidS9/MvfHdHPSgWzJ+yltf7
4kEuAutPio8DH+Fdw2p3PDB9pmF5pBEPvZs5AnYOeJhf1klY1kuArWR6nYsf
8fCj7nytmGcivM/RLnXYv7+B2zjfA0eTQMpxONJCFg9O4l+edIclQRR9DJ2w
OB5efp+ZtcAmQxQhzmLqJB44rLCHiupS4HP7SrPdygpQpz/t9lRMBQ6TxZO+
kyuwOk4frdGbCj1MFcd1+lag7ZGe8NZ0Gjg3Jz9+V7ECHucvKV2nzQAiDXXS
b68V+Dev3qzNmw3do2wv7I+twAZtpoiCbjb8LmstuEy/Ags8dCFX0rJh1WDn
bRZpGQaeFLykEc+BX3ovFM71L0NB9bHlJPlcKHh7PnPs2369jew7+vdNPiSU
lojIMy7DxH2NJ8axxRA6PG3zZnARMDMO2m0jxRBZ2t4T37AIUa4JRsKnSyDf
9adrc/4iqJYufFmILoHX99h2B/wXoUbIsfB9ZClsXv5mvnZjEX4c+cH1JrQc
Il+nHvJIWoArC8Sli3eqoDKbhrZWcx4IWZB1XLYWbNovD0RXzUKrkCyb6eta
sGduFl5Mm4XElKtWDc61EHy2kglCZkE17rKsdW0tqIZXzRF1ZyHH/2RDj2Id
BC/IUf9knAVjI/Kov1Y9VIlMOlprzMCcYNYROo9GuJm87p66OQWDyWeM1zpb
4amTIEbp/QQU0meopq63QkWUsh+P2gSE6F2TesPRBjd03dqo5CfgkYA6Vduz
NrBSuK9NOjEBlRlfg1NH2yCgHWeS1T4OCXmEwjdL7dC9w16mIzsO+Voze7Nu
nRB+7M8h9tujwMcqbF4T2gmvJKDtGN8oBFabT39P3n9HRqWflqMaBSM+qib1
hk5oM9h7ulE+AvzT3ME1h7sgXUk8klF6BCL0lM/HBnWBkWn5q2HJYbA3Lrv/
JK4byEz3WJLvD8JNIL47ktUNa28PO1NfHoTDLKKuDZXdsKlt89aRdRAicn6U
XBvtBmq2fmgZ/AOFhK+CZ073QEhdo3Kd8R9Yt9Ngmovqgf70jAHemAEw8CR2
2IThwOtXZMM8Yz9c0RBdEsfi4MiYe2P7Rh9sXvrAsFiAg3lP7sj2oT7wah6W
f92Lg4ctmgpnMvoAy1ybc4OjFzbE2pW2FftgIiQ45HBwL3wSiikKC+sFjXjR
ZzF+faC/ivyxMjggHBzVTovtg/eWTj/Xz+Eg0MTXsDCrDxICbme+YMZBE2be
tbOrD3hUH/x1HO8BmZEfGbSc/ZCbEl/E7NUDp7g5qY1i+2HMPWnh6nA3jIX8
y7ieNQA2L+jle8K7wGH7Z5FC1QBc/aZy8I17FxzXeV7zrGsAgmp+t1CbdYHy
lcJ+s40BwJ4W6glS6IKqThNqrNQfwDZggpt3O+EH89SzI1V/YPnR4w7fj53w
3rOJeqxzEHobT8WzpbfDq6Mfi5rGBwE0wjxXfNpBJZzJMH91EBTdq/8tG7aD
XIpS71eWIfiypz/+VLQd2Bp6UySVh0BA/GpjS0EbVNBPPvLuGAIuD3P3U02t
wOGxFfZf+zDcYzkpfJWhBQ4fiXl4dnQYxnDrS+LLzbD37ToV48owbKRIsz3q
boaFZJcP48wjIGCPXR2MaYaqOno5H8URkLq2h9OUaAZDOvaJ8dYRcFvI9BvV
bYLf7kJCvi2jsGhxXrN6rAFk9r7F8w+NQviE2kBxYwPk2lJxVi+MQtOdyOtN
OQ3ww7iXinRoDKK39BQl3Rvgs4Zz35v7YzCo+Y1fTLABbgr3uErUjQFTQIJW
kl09jH+4bmj0Zhw22bQy84Tr4FTKOlZGbxxOSmfeCdjXoxrTKRMHTcaht8BX
zGVfr3Zqsj374TQOi+S3oQnDtVClNnej//s4XJwILR7zq4W460FcN4bH4exU
IY0E4Tdoss7UcDyfgLjWs+teHTVAG4Uj+GhPQOKvdR7N8hr4yVfLT2MwASdP
HWq/v6+3yRKJ3mt2E3CL0Cit6VYDgU+1VdtjJsCVneaKh3QN/I4emfAcn4Dz
PTzuudhquMTfR7WtNwnbOrzXfwdVQfuvuivmppOQXJXDyuFaBVZSBe/mbSah
gbma55NpFdTcD23s/zoJHWqYrxZKVfDyo2pgfvokrPDY7t08UgX+2e08xvhJ
8K87+Ev5DIINmQbMhPUUVDy2bZiWqYB6tew7DU5TUD/q5J/NUwERhpGPMj2m
4P3UXbVw2grAxH58YRs2BVlMdk8K2svB+wCLNWvhFDDyuFeLvisHvkaNzBvE
KajJ4F6hDi0DlScLJ39YTMP62ECnMn0pnDfu4fOyn4Zs+0ieGyslQPIoFzB2
m4ZfvgaF9/tKIKbYX0omZBqwCh1K37El8PekhFp37jREDcfffH6/BFwm7b2p
16dB1ciWny6wGLJMmDffms5APmvxpr1oESz1iJHXbWaAu5BE1DheBILS6sTP
rjMQ9rA0VvFAESRRRa/9CJ6BSdv7ro49hRAVdGlhMn8GdGLp3hFsCsE979bQ
280ZcHcnbFxoLIAXZNuKt59nQemtwqEh63ygdZ51fRs6B8WGJnmnWHLB2ILm
iXbMHHi02mXe38uBAb2zl7SS5kDGfWndbSUHMpRftL/On4MijZLTl9pyQJ2v
nfs5bg5iRPIvXvDJgcS6gjwljr8gCkTK1KEcuMn0ZUYu9C/gtukvMrBlg2vk
uQdcofMwp3S33jckA4QPJv9bjp4H5UGtzxdsM2DAkj+7NnEeDKh4e3CaGSCi
LMBlnjcPZ9YvD1gLZsAgvehMa/c8XOga2qmrSQdJSxnXz/s6jOZZs4Mj+SfM
PlYpWfZfgJiOE3PlpmnwkNZZoPbrIhwc9GYSjsWCVoUM7nbwft+V3lbY9MCC
tTXJqS5qEci0mJdDJlj48dcIV5++CDrXn8SM3MACpfWVc1PbIozyuKsPzCZD
0jeZ3nbWJQjRvRwSKpkM//hJLn8il8Bmm0rt+2gi/HpgNLCStgxLIR6zc/oJ
sBrMpzGaswznpZ4JBzxLgCvD/f1tJctw6PaJ2Nt3E6DQ+GZ/RtMyEIzv9vw5
lwAohKvPYH4Zrpy+fyljLB46R6p7Zi+tgLETT+vM83jYMOPsGE1ZgSxhrrj8
7FiQjkJ17cl4iIu4m19GjIJpkSw5/V94sGBn0j3SHwVBv2PzDuzrkNFh93X7
4ihYWHJMkGzEw9at+Vsp9lEQA3KOUQt4mLJTEZCjiQIX81fceVyr8NAkNlGB
KxJmuP50Ob1ahQBdMcnXquHw6223POfsKlxe57atOxoKyR8clh4vrAKX515X
GDkEYkz5IzxXVmFxLJ7dcSwEvJ3s8BTSKnD0KxzxygoB3Si+2KGDazB0dpg1
TDkETnWbb8cLrIFX3l1O97Bg8L7BXihktAYmyaeOyIgHwfuz6kI3CGug/Sp/
+9d1P7DA290Qp6zBFRPfUdMTfuBSmfCM998afHp2vFeZ6AvRr/BuB2jX4YDf
mwyDTF/ojPAermZfB7N3dN00PL5wjbXa76bEOthkx+eVHvQBJmqR1Vvm6/D0
YxYhf8ULcqcOFtxdXYfrLD9NV458AcuBlnofwjoMZWXNCuHdQaotYKCTsg73
ugqcPTvcobyQ69+LAxvQz6fTGhHoDnVfL94yYduA8mNl2bwc7jAgeq8rXHID
6nmbCWVn3WDX3mP5r80GaE22uwQpuUKVqcLeZccNEFboZTaRcAU33SOsFq4b
ILBRZKXP5QoMSmGSO183oJgjK/jXmAuw8mHtWaM3YOCngIiHmQucb6w7JFOx
AUa+zhfTJJ1BgYOO3+cAAdhTJTp29+zhXNedH550BDhc1bNd2mUP//w8zrgf
IkB/hPPjpER7yDzIwOXISgCdd5SDu/fsgWX7MIMJLwHu/X0DLcF20DvBsqB6
gwBXlCOLi8VsQSvr1C9uVwIMmV5nvONnDdcMXwtyfSGAiJbgR7t31sAmEItl
/0oAtY4KiUFZa/j9gyeOKYgAtCLjmccXrYA/jC9wN54AFW/SOQIeWsGiwyXz
ySoCPPm0ZKrMYQnWCpJXf1IRofzt6sf4WjPA30r5EUxLhCbnXN3sBDPQv859
1J6BCDfm1kdnnczgpRjV34csRCBzZR5puGYG8pytkcs8RLBSLI5VzTEFxkmd
HTEgAh4bf5NVyQTibUNqixyJ8GdMO/Cw1kc4YUEvHu9KBHEW3Dn/cx8h2ND2
u9cXIlTby628mDOAL2/eWD/3I0J40NGSDhMDMLgjdGk7hgifyhr5z7l/AEnW
3z6YciJ8I30cfl6qB02p66p1W0Sg2G9QVF69A0oDdRn1HhEwj9/9+3j+HfDP
sZ2TpyEB0f33h4ElHfh8QWKjlJEEqSE1jKlOOiD3wyIk+xQJDKTfXePBvoXs
aEJPNIYE0kQxWXVabYjwJ6mbfyZBYlJdteTWS6jPpK/I8iDBbnLes/DYl0Bs
5byw7E2C2SbxwxG3XoIqoxRRL4QEctbpdBYBL4DJ69O310kkOPrJRNRb5Dm4
uFJ679eTIHn1t8Qx76egb7n1lOcwGYobPv8xLlCBzJeeAhxHyLDrUNjHbK4C
6zc5/jGwkWFT03xEXFQF7FlFEtZPkGH9xy9/hnRl8P+lvVgnQAbmcyIugypK
UPC30dnwARmmRkZViXYPYavjiaq2Ihm0QESkhPYhYIomzz9VIYMURtjfLUAB
Gr/8a4LnZHhRZHRIKPUBDPOJcbB/IINVl/RtNHMPqF+Hp5Z4kWHi/RhrV9Bt
uHf7vP0vXzJU0o06zwjdBl+hHMXEQDJ0PbqjuVN/C45tNa/7RpDhlhy26CrV
LbgUviunlUre16s89C1ON+Bxl24XfSMZIsXqfqdpXIeQ4vXE7RYyyCs/lz+e
KQcDcc7Wqx1kWGks0/GikQNt48iTg/1k+JPtZ2pYKAOWjG26mXNkCJrvCpSV
lIboO5Jbagcp0MZt/7w4QAJ+Zj4Lr2SkQIwjNpKWcAWKj9lLCrBQ4Pf6vFvL
iyvQN1NtvHucAsdDv9M0iooDi4fSVKogBR6OYE1mVi4Dz4q5C7soBViJov6c
Y8Ig8jTstJMEBVo4c/9J4YTgIf/IMzU5CjxOvejwoE0APOoNWncUKXCp5qBr
+NYF+Cbi/0FflQJfpYW8ZNkuQFJYDn3PUwrgyLs+LSLnofo9RT71DQVkP6qF
ZlrzwT96jwJVMwpMCE5x/vl8BhhN0lQrrChwXkIuqJ7qNHD3t+Iv2lFAn9xa
4e51EqRS2AV3PlOAFDWyZlJwHMzvJcSmhFIg/BZBfcmdHVyzamXZIinwc/hQ
8wMVNgjk+jvg8J0CmjqeB80vskLmnAi7KpYCfpeVYuQnmaFcSTW7/CcFzhRe
kFNoYoTmIivFi1kUMChY9Jz+fQj+epZ7/iuiQKp3QUH9Bh2Q8WPn9copoFR3
0IFJgBboNWhquqooMDU8VThqRg3nLin8wzZRQM55KOSBwy7mSqBRJGs7BXwP
UZdedtvGyFMCrzp07/OTbs8/l0PBaDb2m6oMUUBXv/oAfN7AGIltM5ePUSAp
IMFa+8IaxiHiTDr/9L69TmHGs2PLGG+qm/eD/lJgXGxjMbh6HhOprzuzvUSB
brB6cGJ9BpPa6fX5/RoFZPjKGHJMJzGF0hk8XUQKeDrPWWTbjWLq4jvKZbco
sMM7I8adPYDBMWw8x+5S4OODl8diXHswU6acZBaaTZCXwXu9H23DrA9cC7U/
uAkDlx6ZlK7VYahuvBafZdyENCvpLU27SszRNJd2ZZZNkPCQ/+fmmoc5w5r0
sYxjE6LCT/4sW0vGCNs2MPCf2ASszAOpONcQjOzEQnLg6U1wE6Z4/XW1wPzf
/zX4//9r/wOi5yGF
       "]]},
     Annotation[#, "Charting`Private`Tag$1827082#1"]& ]}, {}},
  AspectRatio->NCache[GoldenRatio^(-1), 0.6180339887498948],
  Axes->{True, True},
  AxesLabel->{None, None},
  AxesOrigin->{0, 0},
  DisplayFunction->Identity,
  Frame->{{False, False}, {False, False}},
  FrameLabel->{{None, None}, {None, None}},
  FrameTicks->{{Automatic, Automatic}, {Automatic, Automatic}},
  GridLines->{None, None},
  GridLinesStyle->Directive[
    GrayLevel[0.5, 0.4]],
  ImagePadding->All,
  Method->{
   "DefaultBoundaryStyle" -> Automatic, 
    "DefaultGraphicsInteraction" -> {
     "Version" -> 1.2, "TrackMousePosition" -> {True, False}, 
      "Effects" -> {
       "Highlight" -> {"ratio" -> 2}, "HighlightPoint" -> {"ratio" -> 2}, 
        "Droplines" -> {
         "freeformCursorMode" -> True, 
          "placement" -> {"x" -> "All", "y" -> "None"}}}}, "DefaultMeshStyle" -> 
    AbsolutePointSize[6], "ScalingFunctions" -> None, 
    "CoordinatesToolOptions" -> {"DisplayFunction" -> ({
        (Identity[#]& )[
         Part[#, 1]], 
        (Identity[#]& )[
         Part[#, 2]]}& ), "CopiedValueFunction" -> ({
        (Identity[#]& )[
         Part[#, 1]], 
        (Identity[#]& )[
         Part[#, 2]]}& )}},
  PlotRange->{{-1.5707962626807608`, 1.5707962626807608`}, {0., 1.1}},
  PlotRangeClipping->True,
  PlotRangePadding->{{
     Scaled[0.02], 
     Scaled[0.02]}, {0, 0}},
  Ticks->{Automatic, Automatic}]], "Output",
 CellChangeTimes->{3.8886372252195053`*^9, 3.888650958639965*^9},
 CellLabel->
  "Out[141]=",ExpressionUUID->"54ff719b-ef42-49b0-b8fc-54cdf3daede0"]
}, Open  ]],

Cell[CellGroupData[{

Cell[BoxData[
 RowBox[{"Export", "[", 
  RowBox[{
  "\"\<veladaptphiphi-orisel-omegasel-kappa4.eps\>\"", ",", " ", "%"}], 
  "]"}]], "Input",
 CellChangeTimes->{{3.888650956160797*^9, 3.8886509566954203`*^9}},
 CellLabel->
  "In[142]:=",ExpressionUUID->"be193dbd-17e9-4102-a783-69542265d7ee"],

Cell[BoxData["\<\"veladaptphiphi-orisel-omegasel-kappa4.eps\"\>"], "Output",
 CellChangeTimes->{3.888650961323588*^9},
 CellLabel->
  "Out[142]=",ExpressionUUID->"a95cf685-533c-4532-8dcd-e5bc94554177"]
}, Open  ]],

Cell[CellGroupData[{

Cell[BoxData[
 RowBox[{"Plot", "[", 
  RowBox[{
   RowBox[{
    RowBox[{"amplphiphimax", "/", "amplphiphimax0"}], "/.", 
    RowBox[{"{", 
     RowBox[{"kappa", "->", "8"}], "}"}]}], ",", 
   RowBox[{"{", 
    RowBox[{"theta", ",", 
     RowBox[{
      RowBox[{"-", "Pi"}], "/", "2"}], ",", 
     RowBox[{"Pi", "/", "2"}]}], "}"}], ",", 
   RowBox[{"PlotRange", "->", 
    RowBox[{"{", 
     RowBox[{"0", ",", "1.1"}], "}"}]}]}], "]"}]], "Input",
 CellChangeTimes->{{3.888637229892056*^9, 3.888637231218359*^9}},
 CellLabel->
  "In[143]:=",ExpressionUUID->"8924a41b-e47a-43d4-a8e8-3424ebe4c048"],

Cell[BoxData[
 GraphicsBox[{{{}, {}, 
    TagBox[
     {RGBColor[0.368417, 0.506779, 0.709798], AbsoluteThickness[1.6], Opacity[
      1.], LineBox[CompressedData["
1:eJw1Wnc0Fl74l4xCyvimVCpJVopUQu9jVmQTQqHsorJDZZOVvedrZ5YtXHtl
r97svXnt9zXi53fO7/fPvedz7nnuuZ/nc+69n+ec5+qrd8oGpCQkJFlHw//O
MtK0EntXd9Dn04IRD1yDRIQLHVdPsOwg77TIm3k3FDA8VxdjzzLvoMck4pQ8
N95hLvk9f8p2dgdJNLbWrrs7Y2h3Gol89DvILNRwfpv9G+ZQ/14q0O6g5knP
bXO1CMxqZ7KKHNUOao1uOLHknogZE2E4pkWxg67Kvl8Z/puG6Up3zjEm3UGO
arK8Z27kYmoYV7VsDohodsLiSm1RPuan08uTbrtEJGeSQoVVK8EkLbUWBW4T
UY6B14kblhWYEA1h/fh1IvrEelaSy6Ma416XQZe9QkS3uq0izwbWYWxun0Nl
C0RkdPBj+/lAI0bjxNb5/gkiYshXZl+60YGRtnrdODlCRL4iXYKXw7owQmNd
VmsDRBSqoaZlW9yDuViS00HTQ0Tz1Mz5Jeo4zCm2S5+YO4hoz8LjQnL/AObg
mw8Xx28i2p25OVtjNYwZMzJ2l6glokfHCTgFz3FMV08/vxIioqflnjdvk09i
akBq7OUvImI8VzWcFTSFSWZiFbbPJyLpR4eyn4dmMUaNg6t5SURE4uC2EM6N
x2jckYmrjCeiJ9kniwSDVzFP4kuetkYTUccJpWO2EWsYLtvQ1NlgIlp47s9j
WraBWWFX0GZxI6JRBWmtB9pEzGhQxUkeJyKSefxxUDRiB9N5wF38wPGIT245
H8vQLuZn/wn6Z1ZEZO5o1qbt8A9j41HT6KNPRCvJVxr/+RwDo/Xb1pG6RHTq
U3uJnjQpaLyMZ03TJiILD7k7+VTHQeie46caVSJ69trg7pVIMvg3fffOjiQR
KVCK7vJMU4KbVEac4XUiigzFsrwVOg1VPvaKl68S0X/zni1X2M/AftdTUtzF
I/2C87Re/jgDli9XDKQZiUhL/aJQTzsdvLK9c5PnOBHFvVdqzrrOCJBR8Wtt
jIDSnl+LMZU4D/Z4f7PvQwQ0bR4l/X3tPBTd1b38GkdA3RUPFMWxzMBbQ+ra
20FAQ6/8iY5UF+Hi4GOZ4koCIjwyW7lBYIFdmm6cYwwBXfZ9qPo3gRXuqSR5
340gICE+8fpeqmtgEWklshJMQOm+DZ2H1tdg/jpTgo4PAbHhir9PK7ABDqNt
JG5PQF1c3YIEOnYoej+zRalBQPo8t+xNOzjhQ+8ufTADAZ3NpuKqPMcHYcoK
miGnCQhnVkbJqc0H5Z1JiaHUR/tpZbFeTOADijbZ2xHHCShjXiwimpMfYurj
5GI3tpGAoqj0cYk70FQk7pXWs40ccCUzId/uAkuk979fwdso8jbN5eYAIZBk
GpWs+LaNevC9XS7TQmASese30mcbNeYSfZqFhKEgcIi52nUbhS4x1B7MCIO0
N69gg+U2ejeXTXHq0UOwcui26FTZRqnNuefenxaFlhfMc1MM2+hrE1XrMxYJ
UIgXgd3T20jqI/vDbEUJ6B17GXaaZht5Xbup+tRVAoZfJ0kKkW2j2o2zOK15
CVg14Un8trmFcp+673eWSAKTDUZTqG8L+XpL6bIaPAJ9/1et38K2kPf9hWWW
TWmY73C7lhK0hTaruh0/35IBc7o0+zL/LSTfnXWJ440M2IYsckx7bKEMLc1T
mpMy4B1l5S5ku4Xm+Hq3hf88hbxUD8y0+hbqx2acZmiTg3+V3/OEzm+h3aEm
RiJREVoHbtHsMW6hTPnwFFUWJYjZLjD6dWYL4Qhf+UcllECEF7GInNhCN9x+
RH/+pgT2sT2+DwmbyJRh4+Y8hzJsO+wbi/ZtIqz+eK+zvgqsCspffRS4iRR8
Ecvbw2dQpdrjSOG3ifJKzqQUcanBt/cauAavTeSM3XnIr6YGvOmvvj122kT4
5s8MFdlqYMZk++/Ju020adrwhE1HHRa24v8+ldtE1xap+JR+a8Dkz7VApZOb
SOzJ69f4Zi2Iodh10STfRKve94LEiFqgpklq9frYJtrZHMysZteGpmMMatY7
G+i/LApKWTdtyFEUYI6c30C3hLH3fcVegN2KDXaseQP9lRqu6qp7CTRc+z/f
eW+gWnbuM5EEXaj/RJZs57GBbMpy6H7R6cHnLppQZ5cNNOrypn6LWw/W7C7Z
BttvoHOW2C+FunrQ34gRLjbdQEKu5rM6v/Ug0cC59kBmA7lqmh43T3kF9xIp
ev2oN1Bh/HHB0bf6INTxoVmMcgPRDfPuZ/rqA+bfUOUW6QbiXNa+GpGlD4+e
52e82F1HYxtms+1L+qBOp/vl5vw6skpW7CsxNwA751KutoZ1VEbHzBtkZwil
em+daVzWUV6/WjRJijGIsHbz+hDXkP+pNNFXhmaQwEAtoLK5hoLumlHR+JvB
cXLJBxdW11BU69yzgUIzaJktlMicXUNQIjY9RW4OGtmRGr/715DXLD9jYZo5
WAnquVAXriFq67pErfV3kCW/2ufzYQ2tm3zXkVX+ABcdaD/5LqyijjmFhyfF
rcAkuYUpdmYV8axr3ofnVlDU5vEze2IV/WI0rfB6bwVKVw5n2wdWUWhhTrZa
vBV41OOV6X6vomHxysnRf1aAP93FEZa5iqhTok8VVVpDTXJwb/zbVSRymuPX
nIItdMbwaRgO45Gqy4ilSYE9kCS/CxvuxSPC5q7Gxx57uJ2Z3avaikdSTptF
Kev2EFDKqSTxC4/uPVeQVeVzAMX+qzJXIvFI+7n3EnWeA3SephcZUMWjv/jU
w38/HaHTZf2yfOsKmj1stq3o+Awdxvmzd38tI93qZ0KDhc7QPUpQxOQvIzUl
178sTc7QryZS9ihzGVkHLFtZDDjDkGS9r3r0MjKooxiTPnSGhSt/+D46LCNu
qa4nv6RdgOzvrkO58DLaVw0tLhp3ASFp8TMS5UuoqHP1rieLG6RydgkqViyi
ECVl6fAODzC+8aPaqXARmbiyf1uf9gCu64EyP7IXUVOdbJHevgfkXFHSpo9b
RF9YwvcdOD2hmKnrS+/nReSVkPML6+YJTeRdDRqiiyg0SXjnN8YLFsc7VfVq
F1BSnIQpd+1XyBnNGw78tYDknt1tujn0Fd4PBxjW5C8g6lipiUdbX2ETp2h3
LXkB2dkX5VTc8Ib9js7oabcFJCYo/7bKzxtoKzsnTB4toC+MWzR8L33gdlTn
e4vmeRSZvHrfgc4PvGRtSHeq5hFPIXF88ZYfjB1cCPlSMo8kLxWrOsj7wbfX
RsW+afNIvIrrJsHHD1Z4Dv6lus8jGssT04Yn/CELcfsMis0j16aF/6Qpv8HR
45ciWTaHJP9rdb30LQCcwnnu//4xh8zyS2pMEgIAJ93dpJQxhxoFLCmbfgSA
Z86lpZcRc0iVtPywrDcAZmwL+D/azCEeyk2xTxcCIZlqAmXzz6HSMlMxr6xA
uHr74cDZzFk02q2raDocBLLK82G8SbPIbWWltBcfBHZWoSqPomeR7hMhrBJp
MLSXLLda+8we+Zl3sq43gsFeLA71vplF/dbSsU0WwdCrfJgcxDOLokcPXqzS
hICHdfU72pwZ9GVsc89AMRR+hJvxsKfOoOeXFXUUDUJhqPT8/MO4GeTiPGun
aB8K/AcfXpn5z6AP8vRiQcmhMOrB+qzVfAapBGcpXN4NBcEIVyHvWzNI/DOF
xseMMFgokyKn+DGN/oafYaZkjoDMwOIWy/RppNzUrDZ9JwLeGnMGjMdPoxWG
c5XjchGw/N+pCxX+0+ijxX9Vd10iYPV9722rt9Mo0Pqln8JSBGyzv9aeuDGN
nrhMP7JsiATSYKf8yrgppMrVWdgXHA21Jut2PGFTKGCC90//j2hwE9XHRPlN
oaiSUbP9jmggX3ncbO04hW5al48U0sTACenTozyaU8gSFC/PecYA7WEsVfR/
Uyia3Zb5s3ssXHjzS8/WdxIRVaCcIz4eopqaHp1ym0SN/w7pfKrjgZm9nzvJ
YRKJ0c2KnZs6wuOrW+2mk4inoe3qAGMCnFNn92aXnkTqAvZCn7QSgFEi8Gcf
+SS6gxGTOVxKAJoLRscFvkygk+2aJgdXseBrZzXXbDOBbgWWPbt+DwvU/c5t
OuYT6FqHla+hDBaoAmPCfV5MoPZMfW9BSyycoOzmnhSeQFFXPxddbsAC+YaI
ahBxHO0q5zte+5AEBy30KasfxtFtWdrTWsPJoBTBXshkOo6GdPCDvhvJkGwg
VI95NY5s5SIPBk6mgAzJq2lf5XG04ZxD0nYvBcLu/rjOeWccxcyk8ZwKSoGb
CQqpeptj6G6DBi2nfCpoW/umdduMIbvkhWbhkTTIFU8o3jEfQ5RJ1jGaxDQg
PVPQeMVoDAk7pxnF0KdD+vfBWXP1MSRpmTvw9XE6bI5ycVALjqHdONd1+vx0
OBsapOS5PoqUlVSj/gvMAEugUTUhjKAbJHUexaaZICmB3F/PjKDfrENv1Hwz
4exji+IXfSNI/JRbGkdOJpTI45iV80cQelhVYryeCfsvkseF3h3Fr0eEvPqU
BW6OIu9oZocRUdKbIjo2G8JK33rn9g+hJHdDHCt5HhhVXC7PqB9CP+yMJ4PP
54FgdfdyUsEQ+k0YJVznzYOBJkGliKAhNCakpZSjngcsOLJzzvJDaIfwxF49
Kw/StmNSlBsGkVxpcNRT7R9QcqetaqtwAFUln7g8ifsJt5n8ntCnDqA9koQp
zdWfkL4r28kbNoC63rMKEinzIaK6ddTIZgBlfw6pTL6fD7YKrQd/7w0glUGh
xbaIfLj35rdIZfFftKohY5j+qgAKsM0lHqU49Don9tzs2SLg8fgqmpSBQ0zX
svYK7xRBsol0E4rEoVjDUwWFikUQcrv5D/EjDmEaueSkfYrAsrJp21QIhzSd
WYmtpMXAP9AooPDrD1pxIESl7xVDLl1DHlNFP/LQvYOOnysD5Zd0MmOZ/UhO
7NbvLkwZbH/XnkyP6ke0IrLOiwZlICK58Z+QXT8alZwfICssgyabKw7ad/pR
JGud1JTaLxgbtJdKzOhDlPd2zMi/l4MrR8OISUQfuskoVr7QVw7s1nR2/J59
iFqVyY6DtALe0qZ/r9XvQ2dfK1bmaVUAUbTv9MzlPpSYcbvmFEMl0KXeGuAK
60WpLOZRrcEICtbtLTfcetFcWC1Tej0CDWigKbfsRX9rFbQXCQjicNogp9SL
MlsKy/t5q4CL2jv5HU0vmu7E3rscXgXi76fMC1x60HVSQtMTi2qwFIo8jnnX
jWy98u6qq9dCSMiFIbWX3ej5SCqfkm0tFKzEFryT60aWJ+fGA8JrYRuLNUjk
7kYxVSJyU7hasKPOaiSb60K2qa2yqy/r4PNQpc9v3S7UeTfDQPZjPcTdE9Of
UuhCj3/4w0FsPaCAWpF/mC7E8HwxkLS2HkikmpZ5Lx2tl1DcoKBtANfsLoWg
v53Iaj5CnT69Abw+TzE8V+5EUg+iV+iWGyEdZ7j0QawTRV/0qdBkaoJm/vk6
79ud6BNpsQ65eBNQzS5bl9N2Ij7+qeduEU3AHL+SC2EdiIPNwvaxTDNcF2MU
bPNsR5MWvEqj1S0g5K7zZM60FU2PcfMtnWyHZuKnlJdPW9Fvthv/pjHtoPE2
hrSPuxVJXBDpUbdqB2uVv+XVS79RzWPBD+lj7ZB3VYUv2vw3Knj95+9l1AE3
Kh8xy1u0IBYn9wGxlk4o4jOwrVNuQe+7izVb5jpBMsW1V+hOC2rrL+aIpOyC
V75V/jc2m1FE2ev3NI+6IE5T6Pgxm2bUbnnuyYuGLmAk3FzK/9iEcoSf0Un3
dUOSqaw0l2YTOgzPxvkQu4F/xDQ1QagJSX5U8LpysQcU69N0/fYaUdKVkRxx
/R7wCb7aZ/ipEZ20cv35hdgDpLf/qzzv3IDc7prt+/D1Ad54/9sXrzrULj/G
7rT4B3pz+M7IG9YhKX9suRMLDso2DQMuStahKyeXVA6VcODm1BVQeliL5Fct
XtmX4YA5IjVww6YWaXo6m7gE/gXJRsVgI4MadDZRfDNRYxA4T3kw3JOoQQdf
Su3xwYNAq/IrmOxqDbrMtFnV1DEIf0euhyQOVSPv3lOiV6WHwHx7N2RQpRrx
qH695yA+DBHXU8IUxKvQtdBzDQ8VR+HTm4GzLFeq0NeXL7HuIaNQ/+oy7989
hHSE8lN0/o6Cpv0mL4MlQt9oS0gN+MfAPSPutqdeJUr3Nx1/UD0GA5Qbd95h
ypGWTwD9i6VxcK2LFgJiMSqnuLUaZjUFc+0Pgg1KihGPogPbg5gpkP/7Z9HH
rhi52+qdoaybAuYVhlgcsQipyvuKXmGchjwm38MPO4VoRE+o5kLRNAybOtYl
7+ajyClPqZjDGTBnLYth3M1FffGE+/9FzMOD+9tyeva5qBMqV6mq54FMlv8w
ezcH5UZrrQ7Mz0O09Xe9x3vZ6DrWL2pXaAGamqLY7fcz0XHPG7UtAwvA+s4h
b/QgDRmLtiydOrUEy67Fejxf0tCXpxdpq/mWoCRig/7jYSoSTjopQK22BAo1
b6zpSVLR6//WZJVjl8DxP20hqWPJ6N7vYgZu9mV4zBWxGOichOYZL+P/e7wM
9NAbM3IsCT29vUZjabQMGcayh7akWJRsfb7qQ+oy9P8Sqft+PAFZmV+QIr20
Ahc/vhpZp4lH9UyGL6wFV8DX/qlAAH0cksBWLjxUWYE3ny6NtVyKQQSqHl3k
sQIDnynuGV+LRrYG596/j18BGSe8DzlnFNI5Jy5pVLwCXK7V90UFItBXjuMa
TNMrEOX23W/4QThKF+HQbt5dASqP4El7CEOVHMd+/DyNhwUvg2+FMiGoJUpu
/NJ9PGh6y08rKwaj/b33MpHSeGjxuS+8+iwInf98mxW08JDhf3KWSy8AuYsm
OR444IH/yvTHgDZ/hOX0/0zvgwf6a8XXf+N8EbNcPV4qEg/r1792kU95o5o8
b/2wVDx0cWh9EsV7oY/XB0OO5eMhj/smp8OuB/LQ0X/hXomHAN7D3kJyd0R3
36zqcjMe3vN1Oa2ecUVxWrkz7d14UBRI4uG+6IzW269eCRzEg475Qt5v+c/o
r0f+lP4kHlis/E+IGdijsISt3icLeBj5yK9b5GCDNmIKyoRX8RD7pb+YO8gC
8XE6fRXZwkMJ1RaLuJIZoqO4qiOzg4f7Zx+283w2QDNZ+676+3h4I0G1x6um
hbp1Dd94H+Chs0Ag/4TuY+RoMpz/6xAPvVZZGP4ft4BWUvAG8QjH2krNK8ao
gG9qeRkcYcU8zfqHiXowL8b2LejfEf9k+rMqVibQg/FfXd09yqeswZ2CpPdw
yvmFmhbhSI9H1YMYPyvwbzv+unsdD1xil9yabeyg/KB0Um356DzCH3lUdR3h
jMv1zvkZPPRHmZri2Zzgi8mitO8oHrbDIyoLzrtAnglfDPzBH/mlBnp7Wjf4
xXNKmLz9iF/QpiEc94Bq84makVo8aHxj/UVG9IQFwzxCWwke7HwVT7csfQUe
GoW63qyj/HhkFav2+8Fv+1g/viA84FwHqJl/fwOeFm9mX1c8OIqS5eFHA4Ax
9c8LSqsj/g/5yQp7g0BTUiDNVBkPvCLSOUwdwTBwWCSvIYqHSiFdDfvmo7qi
787yh5tH+tz3z4LKMKiZIsTfJceD+b0UNWxJOPgzqIjP4FfgQKCchDw/AjTi
Rbc6/q4AC/+CaktaFIhHOSHtzBXQ4Xn0TzUwDny5W2nqpFZAJCLVfzsh/uhf
V8lS4FgBGpfjZ2Q1EiAl4qPJf1QrML/8OnHZKBG6yPwf6f9eBmw9W91tzyQw
wjr/S5FaBkbr1JPF9WnQrHtz3PPSEpBmqnV7yqUDS5NGhej2IqyOUURr9KXD
zw6byz7ti9Ama8SzO5UBHrT7h/OfFsGDjUPhIVkW6HPv3NfHLcD+vGqL3tU8
OM8YG1voNA8bZNm8MgZ5MNkh4LysOg8Ll8mD+TPywM/rXQg55zzgnhVqHef7
AYWZFOdmO+egsPq/5WTRn/CSdQs3enkOzCP7T8/pFEDWCfeTuIoZGH+i8cw8
rgT2y7UXpGinADPtqNc2XAKyn4N6wmYnIco50YznUiloePh6naueBOWyBfeF
6FLIFKCJ+mk1CTXcn4oMI8ugfolCVntkArC0WCadkHKAglycQPk4HHxvuFbZ
Uw47oaS6xIhx0Hy8eOsSQwVU9TRhiNbjQO8k8GQwsAKSRO5Z5dw++g/WGuzU
v1XC3Y+lO/vpY8C/sLV0Q6oKhlmU10JlRkFX8ITlH/0q4H8n9muYehT8PZh3
PNyqQH6tchLbNgILrEA+U1sF9sJP6pOVRwCr5XUpWbwa7F7yzTi9GgaGNmb5
K6I1EHTVgV4xchA2cyH3nHAdTFffPJ2ug4NWbmH69y/qQDPRlqODGwdJafes
G7/UAdkIfYw18Q8ox98UtqmrA33NijiR4D/ww/9CY49cPUhrNJKEt/eDuRlh
xF+3AcTexAdGaPXBo/l1sRmXBlhIMRkUvtUHlwxWkh+mNEBeG5ZT/ngftGpP
my7NH/muJ44/f2X1Apdsz7a0ZSPMoPrsWLJemOXKpSX3aAIdzlu1kY3dUJn6
/YN2ehOsjy6fyE/shjDW1N78lv/FdXe4HbvhEXNs1KvTzTB2zVxbgL8bkk/6
sFdFNIP4QKbcN2wX6M4ZYhwyW8DKIGQtPLgTBlJYzNc6W4F9V+tCrl4bFFFk
KaevtwLpJjeRlbsNgo0e3NdhbAOTmZylc1utIMupStKm3gYPZsxD3L1boTLr
a1D6SBv8HLJeEv71GxLzN4t0ltohxn6olMjfAp8ZXaLP0naA4lUnI/zxFtC0
Pu3UdqsDvu/ewqr0NQP9fS5pYcsOMC0mYdD92AxuZTqDZ3c7wHmcMG3c0AQF
utOHM66dUBLC3yJ5lBdWOh6LmpBOMC+3r/CXaYSAaoup2JRO+MAluSfA2ghm
rCTNqo2d8L0rwjyouwHYp5iDaqi64MmLxw429xsgwkiRLS6wC67IliudpasH
B/NfT57Fd0P8E0TV+68GxGFLnza3G14YPH5LMV4DVGduOTdWdoPWu0V+i7oa
iPiBLX0w0g3hVhcrN3xqoGjzKxfLpR4o7uFt+HapBtbtNWhmo3pA4SDvZolM
NZh6bnXYhfVCS1FD7WIQAn6NW0t8qb2QSGLcUmmAYIfD5MRiYS8URoX/nBFE
4NUyJPqirxcM/Jho+McqIfVU3Q8xxj4wvEMIT+SvhPHgoGCqoD7Y79BRFZ0p
B42EW+oxfv0QSiZ0pdq1DDYpR/Qy4vrhGYnYTpt2GQS8831blNsPXtiEsOv3
yqAZM+/c2dUPdcRemZ/zpSA0jM0iO/sH6NKngFe1FC4ynyU1i/sDN9XLxy7c
K4HR4P2sh7k4UKQ/Fu/JWQSOe9+LZapwkBGQY/eDqgjOvX5eo96Fg4cmzFP0
S4WgyF/058MGDsgCr1ra5xZCVec70tT7fyHjyfnudsFCwJ6aVKet+gvueb79
154VgKFnM+lo5wC0Wf1SsvvxE7RPvyluHhsAqpmOqudRP0EpnOZtweoAdNUc
Nuq4/gSRNIW+r2cG4ZSlmw3u2U+gb+xLE1AchPbO/15Z7f+ACooJWe8jXxuE
qpnPK/4ARo/dsLvtQ5AYS+0sezoPqGhjnl4ZGYJ6G7ccB2IuHIY+JKFeGYKz
NC5W4d25R/fUyWTs1DCoBEuG2XnmQlU9hYiP3DD4v6Ux7tvIgbfkDONjrcPQ
uPD6Wlx/NtS6cXP7/h6BL0PhN2qqM0HoMDSBfXAEuExtfZOxmfDzI8nZ6oUR
WLxa/fSnayZgzftItk+OgmTtHlb+USa4aHzp13kyCs88qzRd2r6DOE+P8536
UdCqthIJncyAMZOHb810xsC7sivHhScdLqatpwoZjYEMt0OsFH06aEyljVO+
G4NHp7vUuYlp0PmSXh37eQzUn1KJv6xLgyqVWbE/sWPQlfvyq9bLNIh/GMgk
NjQGShWXlVwiUuEl3XQN4/NxoDsmqkzNlgJkUb2bPnrjkJhOkYijToHvrHXs
x03HoS0UsTVuJAPhTpL3mv041FFgxyjqkiFATU+5PWYczvXtDlEZJkNt9PC4
59g4TMTjTm/mJgEHez/JntEEbHtpPRh6joX2nHp+i/cTQDLN+9JICgvW9wv1
5+0mIMD/utgpPizUPAlp+vN1AhSHZ/3ST2BB641yQEHmBHzxnzQ7V5oI/nnt
l83xE2DHNd9QzJIIG0KNmHGbSTiBul4WEOKhQSVPqvHzJIjv5Jjd/BMPEW8j
ZbM9JiGJL0i/tSgeMHFvND+GTQKrHTWHg008eB87Y0NXNAlqY6uLoYQ4YG3S
yBbbmoQ98Z2pAJI4UHq2cAFrOQVhw0wYAZ4YYDPvYfVymAKVZ6Urx8/EwLZH
Oae56xR4qUjwbGxEQ0yJ/32h4CkI/Vkbeas8GuYu3FHp/jkFCRE1ehfko8Fp
wsGbdH0Kgod9KiNsoyD33amdV++noeWKfRDVWAQs9dwmrNtNAxtyqDCtjwAu
QdUtF+dpuChneDj/PQKSSaLXsEHTIJDmd1rKJgKiAjkWJgqmYcqxz9iYNgLc
8iUGX+1Mg8dDn6cPJcNBk/Cx4pXLDDwyJZPcrQuFcK3YX+veMxDs2Ds7nx0K
vaiq1CV4Bm5RXbLeCAsFBS/KImzyDMwIPChVMQkFyfOhORMNM7DVX7wmeToU
bgnnxb+inoXgk+MSv3VCgOzLjPOrkFnYjVtHjvTBYG55/JlezCwwapn3lB0G
Ac7oCodu8iwkVD2eol4OgixFzfYXBUfx2bOxM41BoMrazvy8dxYMYo/hHD4H
QVJ9Yb4C4xx0pjBcoMMHgjiN+7RIyByIbW03PB0OAOfIa9JMIfPQyOzCxdHj
BzyUKfvL0fNgverjZ1jkBzgr9ry6pHlYv/v1D4r0A15FTiaL/Hng9bmbUqPr
BwMUt6Zbu+eh2oq0h3zVFwSshJxd6BbgOtcnA2MGX5iRVypd9l8AY/Y3b/vf
esNTsi+cdV8XoRAuGIXqe4JuhVCvZNAinHak8K5/6gk2Ntuf66MWIS/ia/ap
O56AnTPrbchcBIn2u17TxzyB2Kr9pbltESIfXw/KS/CA5FChvna6JdDLeZAZ
M+EO++zbTn8jl+CceY4es60b5Eib4VYyloFqq4fWZ9gZVoNYNUZ+LIOioYXa
49/OwD/0509b6TJwGsQ6MpQ6Q5G5+J+s5mWY9hJkHwxxBhTM1G86vwxX4pQw
7HLO0Dlc3TNz5GNnni6JxVU5wcaHsx0jaSsw/lSeVsfgCwhGofr2FDxIRI9E
1zg5wBRvrohxzpEvd+Gx6td1gMDauPxjxXgQfERWSCnmAAtLnxIFmvBQdJnt
X/UxB4gBkU9RR3WSxtdXX4Pc7MHJQps5n2kVOoo9rvh8+wjTTH+7Pmuvgn/H
rDhLmS3kvOoWPTuzCoLXhim1ta0gxcRxSX5hFQKvf+qwlLCCmPfsEZ4rq7Bw
UYMMy2UF3p/t8cTtVXj/xNNIbMcSDKJY4wYp1+Dep4Ktr+GWcLHbYi+Bcw3U
sUUBfDgL8BZjKOI2W4Ok53IhmiYfwPCKKrfY5hrUtYnPFvqbgSXeXoyPuAYl
7DbqOSZm4FSZqH51fw2Mbid9aZA0g2htvOsxsnW45CIW/WzvLXRGeA9VM6xD
WHCX45LJW3hAV+0nfmcdeMWvc83LvgEaUt5VCYt1mK5UtnfnNIHzXaoUAjbr
oGNhtSl9wgTYExwustmvQ77aCwvuWWMQwzQ/IXNZB789I06pFGOwsddPrAtc
hwGddI0uVmMYXY9SlvqxDqMcW+nC14zg5yRl4aPVdcg0oqfsFTQAK9zvBp/N
dUgQrDoMOmcA99u+4TqJ69A3vqzygagP5UVM+5rHNsBa3bvIp0Qf6r/ekHhH
vwEC3deO3RXSB9ytx13hAhuQidGceyTxGg4cPJbn7DYg1FhV9c8bPah6L3N4
89MGcCrBnoaCHrga0NJZOm/ANJu+OYFfD04ohAn8+7oB1Fn05t67ukDHmupA
F71xVNeLNVP46AJbU/1JoYoNMA4KGgp8pQMyjOTsPsc24Sc29zGeTRuudUlh
Pck3weH8e1u+bS3Y9/NgcTu5CVN+47TYRi3IpjzB9IluE/JGPWlo32jBmT2q
E++ubkLK+6R3tAWaRzzPLCiLbUJo0+/EKPnnoJt7MYfZeRP2tz7r3E1Rgwdv
X3AxuW+C3HjJI0ZHNaDnjEtl+LoJwcW2fiwqalCLvRxPE7gJO5G8YwXH1IA9
jDXgIGETmt/I3ZrRfQaLjhwWE1WbsFCQZf3khirYyAjc+06yBd98XB9+7FEC
vEQaNohsC2wGrbbk85TA+CHzaYcTW1AqPDX61E8JtG6TzD09swVqFpFkvx4r
gejZ1sjly1swnbMR87ZSEagnXv+7DVvQHWyLvWCoAAkfg+uKP23BGZnz4qkf
nsJ5Swq+BOctuHnqnsSQwFMIevsx1st9C+5VlbtpE2XAXUfH5rnfFiSG9igI
O8mAqRQ3x17MFrDrDleaB0uDAF2tD6Z8C7oe4+WCGx9Dc/q6cv3uFsRfKF8/
ZSgJxEbSX6SHW+BdTl61flMS2Gfpr4ke3wYX0YI/XNsS4HL9zkYZ9TbwMlw3
CPGUABGsZXDexW3IFWN3lM4Rh7zozZ5ozDZU5TfrX6EWgwj/bVULl23I8ksj
vD4uAg3ZFBW5HttQzz6MvNOEYav17PVl722wOKHcoSgrDMrU97eMgrfBu9V8
szRcCGi8bENfJG+DAFs32r37AJyciX1PGrYhL/ziX6qAe2Bstat2mYoAhOJe
44ulfJCt5cnJSEsA9NU+Ot6aD9bFGfdP0BPgoGHLNp2fDxzoeBPXzxOgMTsu
UybnNvjn6C3WcxLAMIRyPUr9FhTONX15K02AjHNhza++cMNuxzNlPTkCSL/W
HiA5yQ2Y4gk2NSUCxLGWGqQGc0GT+34zPCeAT4zUCcosThhivc3IYEKA9Fi6
l+fmbwDpi/D0Ui8CnP+5TykbwgaPJdkccnwJQNlz6dITXjbw5f4hlxRAgJGl
Yo0nzdfgv92Wdd8IAnT9YHdSJb0GHOEHIrrpBAjf/PsszOkqyHcZdFE0EYCk
h3/yltYlCC5ZT9r7TQDHSTyfc+5FwMV/sVntIIBBhS1HH/lF0DOPvDDwhwC+
tTYNriXMYEXdZpA9SwCNPM0zG3fPQbSUwK4KJRFwx+wM/wQwwPds9fBKaiJI
/vVhoN+ih5L/HAQ4zxDhWirLwyYteuifrjY/OEeEt3oT4Sm36eCMh8JkOhcR
1s/ufbq7egour1g4MdwiwkYoJ5/CGA3wqoVd+nyHCBHjeEvNPmp4yj6sriJC
BMKmFY9E+0nwaDBt/SdHhKHfmdmye+QQyutvYqxMBHmZLZoJenJIDvtB0aNG
BIaoFCX9W2RQbUgUTdchwvfUQPObtqSwT+FRqPyBCDZyL9M8XQ8w1O8ylCus
iWD/hVxO/9g/DPOfVvwNeyK0KgdO0X/dw9xPY+D653KEJ/feThQSMRaPE+PS
Qojw0fKg/o77BsY5t06YPpIIJXumBV5K65gApjmcYywRqL/2CGTcWMNkz/Iy
KKcSQYxNUC1kYhlTrqCcV/6dCCuxVXFBzYuYlmJruRu5RDjxp72OtW4eM+dZ
7rlfTASjuwWTGxvTGAJ+lM2o/AgHD4Xxc05hKDSO13RVEcH2EVfMwYcJzDUO
mf3UZiLENDmyWTuOYPgDzCLp2o/4cry6q+Q6iBElBtxz7CbCvy8YadEfOMzL
pj/vlQaJUMi2jFN06cGY3d47VT56pIetM+bd9S6MYwRLJvsUEeZx57cERtsw
3iTiTwLniPB0R9wOW92MiTQ2mN5bIsLLDM5gtvV6THqnl4vhGhFywv+RlL6v
wRQJZl3u2iLC+4FRtV/2lZj6hI5y4V0iBGjqPbuaV4LpPbHxPPWACJOZOO8E
53zM5PuzhDPHd+BfG3vtm5FszDruQYgD5Q6sNsaLVaylYEjEXvDNUO/AoOTs
Tz37OMzpDKd2xTM70LYUc97dORjDQpf85hfjDtxxyXtZvuaO4fnYeIL9/A6Y
n0v8HO9siREeX0gJuHQUn9EeNeesgvm/flX4/37V/wEdhv5q
       "]]},
     Annotation[#, "Charting`Private`Tag$1827174#1"]& ]}, {}},
  AspectRatio->NCache[GoldenRatio^(-1), 0.6180339887498948],
  Axes->{True, True},
  AxesLabel->{None, None},
  AxesOrigin->{0, 0},
  DisplayFunction->Identity,
  Frame->{{False, False}, {False, False}},
  FrameLabel->{{None, None}, {None, None}},
  FrameTicks->{{Automatic, Automatic}, {Automatic, Automatic}},
  GridLines->{None, None},
  GridLinesStyle->Directive[
    GrayLevel[0.5, 0.4]],
  ImagePadding->All,
  Method->{
   "DefaultBoundaryStyle" -> Automatic, 
    "DefaultGraphicsInteraction" -> {
     "Version" -> 1.2, "TrackMousePosition" -> {True, False}, 
      "Effects" -> {
       "Highlight" -> {"ratio" -> 2}, "HighlightPoint" -> {"ratio" -> 2}, 
        "Droplines" -> {
         "freeformCursorMode" -> True, 
          "placement" -> {"x" -> "All", "y" -> "None"}}}}, "DefaultMeshStyle" -> 
    AbsolutePointSize[6], "ScalingFunctions" -> None, 
    "CoordinatesToolOptions" -> {"DisplayFunction" -> ({
        (Identity[#]& )[
         Part[#, 1]], 
        (Identity[#]& )[
         Part[#, 2]]}& ), "CopiedValueFunction" -> ({
        (Identity[#]& )[
         Part[#, 1]], 
        (Identity[#]& )[
         Part[#, 2]]}& )}},
  PlotRange->{{-1.5707962626807608`, 1.5707962626807608`}, {0., 1.1}},
  PlotRangeClipping->True,
  PlotRangePadding->{{
     Scaled[0.02], 
     Scaled[0.02]}, {0, 0}},
  Ticks->{Automatic, Automatic}]], "Output",
 CellChangeTimes->{3.888637231799283*^9, 3.8886509787400513`*^9},
 CellLabel->
  "Out[143]=",ExpressionUUID->"4b58c085-6513-4c36-ba7b-e2fbddc15ae4"]
}, Open  ]],

Cell[CellGroupData[{

Cell[BoxData[
 RowBox[{"Export", "[", 
  RowBox[{
  "\"\<veladaptphiphi-orisel-omegasel-kappa8.eps\>\"", ",", " ", "%"}], 
  "]"}]], "Input",
 CellChangeTimes->{{3.888650974364903*^9, 3.888650975118516*^9}},
 CellLabel->
  "In[144]:=",ExpressionUUID->"6807e31e-861f-4392-9ca9-081b81f8cfc2"],

Cell[BoxData["\<\"veladaptphiphi-orisel-omegasel-kappa8.eps\"\>"], "Output",
 CellChangeTimes->{3.888650980945859*^9},
 CellLabel->
  "Out[144]=",ExpressionUUID->"e01cc883-80ef-4ce4-8450-087b323c47a5"]
}, Open  ]],

Cell[CellGroupData[{

Cell[BoxData[
 RowBox[{"complrfbase", " ", "=", " ", 
  RowBox[{"Simplify", "[", 
   RowBox[{"Sqrt", "[", 
    RowBox[{
     RowBox[{"rfresponsephi", "^", "2"}], " ", "+", " ", 
     RowBox[{"Cphi", " ", 
      RowBox[{"rfresponsephiphi", "^", "2"}]}]}], "]"}], "]"}]}]], "Input",
 CellChangeTimes->{{3.888649867980929*^9, 3.8886498685214033`*^9}, {
  3.888909237562326*^9, 3.888909241570155*^9}},
 CellLabel->"In[28]:=",ExpressionUUID->"cd74d623-4be7-425e-a619-8e5995b6600f"],

Cell[BoxData[
 RowBox[{"\[Sqrt]", 
  RowBox[{"(", 
   RowBox[{
    SuperscriptBox["\[ExponentialE]", 
     RowBox[{
      RowBox[{"-", 
       SuperscriptBox["omega", "2"]}], " ", 
      RowBox[{"(", 
       RowBox[{
        RowBox[{
         SuperscriptBox["sigmat", "2"], " ", 
         SuperscriptBox["u", "2"]}], "-", 
        RowBox[{"2", " ", 
         SuperscriptBox["sigmat", "2"], " ", "u", " ", "v", " ", 
         RowBox[{"Cos", "[", "theta", "]"}]}], "+", 
        RowBox[{
         RowBox[{"(", 
          RowBox[{
           SuperscriptBox["sigma1", "2"], "+", 
           RowBox[{
            SuperscriptBox["sigmat", "2"], " ", 
            SuperscriptBox["v", "2"]}]}], ")"}], " ", 
         SuperscriptBox[
          RowBox[{"Cos", "[", "theta", "]"}], "2"]}], "+", 
        RowBox[{
         SuperscriptBox["sigma2", "2"], " ", 
         SuperscriptBox[
          RowBox[{"Sin", "[", "theta", "]"}], "2"]}]}], ")"}]}]], " ", 
    SuperscriptBox["omega", "2"], " ", 
    SuperscriptBox["sigma1", "2"], " ", 
    SuperscriptBox[
     RowBox[{"Cos", "[", "theta", "]"}], "2"], " ", 
    RowBox[{"(", 
     RowBox[{
      SuperscriptBox[
       RowBox[{"Cos", "[", 
        RowBox[{"beta", "-", 
         RowBox[{"omega", " ", "t", " ", "u"}], "+", 
         RowBox[{"omega", " ", "x1", " ", 
          RowBox[{"Cos", "[", "theta", "]"}]}], "+", 
         RowBox[{"omega", " ", "x2", " ", 
          RowBox[{"Sin", "[", "theta", "]"}]}]}], "]"}], "2"], "+", 
      RowBox[{"Cphi", " ", 
       SuperscriptBox["omega", "2"], " ", 
       SuperscriptBox["sigma1", "2"], " ", 
       SuperscriptBox[
        RowBox[{"Cos", "[", "theta", "]"}], "2"], " ", 
       SuperscriptBox[
        RowBox[{"Sin", "[", 
         RowBox[{"beta", "-", 
          RowBox[{"omega", " ", "t", " ", "u"}], "+", 
          RowBox[{"omega", " ", "x1", " ", 
           RowBox[{"Cos", "[", "theta", "]"}]}], "+", 
          RowBox[{"omega", " ", "x2", " ", 
           RowBox[{"Sin", "[", "theta", "]"}]}]}], "]"}], "2"]}]}], ")"}]}], 
   ")"}]}]], "Output",
 CellChangeTimes->{{3.888649844859486*^9, 3.8886498695413303`*^9}, 
   3.888909242743104*^9, 3.888999556059248*^9},
 CellLabel->"Out[28]=",ExpressionUUID->"256684af-76e4-4949-b203-e0461f7ef96a"]
}, Open  ]],

Cell[CellGroupData[{

Cell[BoxData[
 RowBox[{"omegasel", "=", 
  RowBox[{"Simplify", "[", 
   RowBox[{"Sqrt", "[", 
    RowBox[{
     RowBox[{"(", 
      RowBox[{"omega", "/.", "omegarootphi"}], ")"}], 
     RowBox[{"(", 
      RowBox[{"omega", "/.", "omegarootphiphi"}], ")"}]}], "]"}], 
   "]"}]}]], "Input",
 CellChangeTimes->{{3.888649981815551*^9, 3.8886500135703382`*^9}},
 CellLabel->"In[29]:=",ExpressionUUID->"cf9360be-4e49-413c-bb2d-dac2cfe7408d"],

Cell[BoxData[
 RowBox[{
  SuperscriptBox["2", 
   RowBox[{"1", "/", "4"}]], " ", 
  RowBox[{"\[Sqrt]", 
   RowBox[{"(", 
    RowBox[{"1", "/", 
     RowBox[{"(", 
      RowBox[{
       RowBox[{
        SuperscriptBox["sigmat", "2"], " ", 
        SuperscriptBox["u", "2"]}], "-", 
       RowBox[{"2", " ", 
        SuperscriptBox["sigmat", "2"], " ", "u", " ", "v", " ", 
        RowBox[{"Cos", "[", "theta", "]"}]}], "+", 
       RowBox[{
        RowBox[{"(", 
         RowBox[{
          SuperscriptBox["sigma1", "2"], "+", 
          RowBox[{
           SuperscriptBox["sigmat", "2"], " ", 
           SuperscriptBox["v", "2"]}]}], ")"}], " ", 
        SuperscriptBox[
         RowBox[{"Cos", "[", "theta", "]"}], "2"]}], "+", 
       RowBox[{
        SuperscriptBox["sigma2", "2"], " ", 
        SuperscriptBox[
         RowBox[{"Sin", "[", "theta", "]"}], "2"]}]}], ")"}]}], 
    ")"}]}]}]], "Output",
 CellChangeTimes->{{3.8886499849404173`*^9, 3.888650014204417*^9}, 
   3.8889092471843557`*^9, 3.8889995561347713`*^9},
 CellLabel->"Out[29]=",ExpressionUUID->"8c10f1e6-8791-422d-b36f-1f05f28fcb6e"]
}, Open  ]],

Cell[CellGroupData[{

Cell[BoxData[
 RowBox[{"complrfsel", "=", 
  RowBox[{"Simplify", "[", 
   RowBox[{
    RowBox[{
     RowBox[{
      RowBox[{"complrfbase", "/.", 
       RowBox[{"{", 
        RowBox[{"omega", "->", "omegasel"}], "}"}]}], "/.", "urootphiphi"}], "/.", 
     RowBox[{"{", 
      RowBox[{"sigma2", "->", 
       RowBox[{"kappa", " ", "sigma1"}]}], "}"}]}], ",", 
    RowBox[{"Assumptions", "->", 
     RowBox[{"{", 
      RowBox[{
       RowBox[{"sigma1", ">", "0"}], ",", 
       RowBox[{"theta", ">", 
        RowBox[{"-", "Pi"}]}], ",", 
       RowBox[{"theta", "<", "Pi"}], ",", 
       RowBox[{"kappa", ">", "0"}]}], "}"}]}]}], "]"}]}]], "Input",
 CellChangeTimes->{{3.888897854024734*^9, 3.8888978587541237`*^9}},
 CellLabel->"In[30]:=",ExpressionUUID->"8ef33a43-9558-4dd4-a2b8-53565ab297b9"],

Cell[BoxData[
 RowBox[{
  RowBox[{"(", 
   RowBox[{
    SuperscriptBox["2", 
     RowBox[{"1", "/", "4"}]], " ", 
    SuperscriptBox["\[ExponentialE]", 
     RowBox[{"-", 
      FractionBox["1", 
       SqrtBox["2"]]}]], " ", 
    RowBox[{"\[Sqrt]", 
     RowBox[{"(", 
      RowBox[{
       RowBox[{
        SuperscriptBox["kappa", "2"], " ", 
        SuperscriptBox[
         RowBox[{"Cos", "[", "theta", "]"}], "2"], " ", 
        SuperscriptBox[
         RowBox[{"Cos", "[", 
          RowBox[{
           RowBox[{"(", 
            RowBox[{
             RowBox[{
              RowBox[{"-", 
               SuperscriptBox["2", 
                RowBox[{"3", "/", "4"}]]}], " ", 
              RowBox[{"(", 
               RowBox[{
                RowBox[{"t", " ", "v"}], "-", "x1"}], ")"}], " ", 
              RowBox[{"Cos", "[", "theta", "]"}]}], "+", 
             RowBox[{"beta", " ", "sigma1", " ", 
              SqrtBox[
               RowBox[{"1", "+", 
                SuperscriptBox["kappa", "2"], "-", 
                RowBox[{
                 RowBox[{"(", 
                  RowBox[{
                   RowBox[{"-", "1"}], "+", 
                   SuperscriptBox["kappa", "2"]}], ")"}], " ", 
                 RowBox[{"Cos", "[", 
                  RowBox[{"2", " ", "theta"}], "]"}]}]}]]}], "+", 
             RowBox[{
              SuperscriptBox["2", 
               RowBox[{"3", "/", "4"}]], " ", "x2", " ", 
              RowBox[{"Sin", "[", "theta", "]"}]}]}], ")"}], "/", 
           RowBox[{"(", 
            RowBox[{"sigma1", " ", 
             SqrtBox[
              RowBox[{"1", "+", 
               SuperscriptBox["kappa", "2"], "-", 
               RowBox[{
                RowBox[{"(", 
                 RowBox[{
                  RowBox[{"-", "1"}], "+", 
                  SuperscriptBox["kappa", "2"]}], ")"}], " ", 
                RowBox[{"Cos", "[", 
                 RowBox[{"2", " ", "theta"}], "]"}]}]}]]}], ")"}]}], "]"}], 
         "2"], " ", 
        SuperscriptBox[
         RowBox[{"Sin", "[", "theta", "]"}], "2"]}], "+", 
       RowBox[{
        SuperscriptBox[
         RowBox[{"Cos", "[", "theta", "]"}], "4"], " ", 
        RowBox[{"(", 
         RowBox[{
          SuperscriptBox[
           RowBox[{"Cos", "[", 
            RowBox[{
             RowBox[{"(", 
              RowBox[{
               RowBox[{
                RowBox[{"-", 
                 SuperscriptBox["2", 
                  RowBox[{"3", "/", "4"}]]}], " ", 
                RowBox[{"(", 
                 RowBox[{
                  RowBox[{"t", " ", "v"}], "-", "x1"}], ")"}], " ", 
                RowBox[{"Cos", "[", "theta", "]"}]}], "+", 
               RowBox[{"beta", " ", "sigma1", " ", 
                SqrtBox[
                 RowBox[{"1", "+", 
                  SuperscriptBox["kappa", "2"], "-", 
                  RowBox[{
                   RowBox[{"(", 
                    RowBox[{
                    RowBox[{"-", "1"}], "+", 
                    SuperscriptBox["kappa", "2"]}], ")"}], " ", 
                   RowBox[{"Cos", "[", 
                    RowBox[{"2", " ", "theta"}], "]"}]}]}]]}], "+", 
               RowBox[{
                SuperscriptBox["2", 
                 RowBox[{"3", "/", "4"}]], " ", "x2", " ", 
                RowBox[{"Sin", "[", "theta", "]"}]}]}], ")"}], "/", 
             RowBox[{"(", 
              RowBox[{"sigma1", " ", 
               SqrtBox[
                RowBox[{"1", "+", 
                 SuperscriptBox["kappa", "2"], "-", 
                 RowBox[{
                  RowBox[{"(", 
                   RowBox[{
                    RowBox[{"-", "1"}], "+", 
                    SuperscriptBox["kappa", "2"]}], ")"}], " ", 
                  RowBox[{"Cos", "[", 
                   RowBox[{"2", " ", "theta"}], "]"}]}]}]]}], ")"}]}], "]"}], 
           "2"], "+", 
          RowBox[{
           SqrtBox["2"], " ", "Cphi", " ", 
           SuperscriptBox[
            RowBox[{"Sin", "[", 
             RowBox[{
              RowBox[{"(", 
               RowBox[{
                RowBox[{
                 RowBox[{"-", 
                  SuperscriptBox["2", 
                   RowBox[{"3", "/", "4"}]]}], " ", 
                 RowBox[{"(", 
                  RowBox[{
                   RowBox[{"t", " ", "v"}], "-", "x1"}], ")"}], " ", 
                 RowBox[{"Cos", "[", "theta", "]"}]}], "+", 
                RowBox[{"beta", " ", "sigma1", " ", 
                 SqrtBox[
                  RowBox[{"1", "+", 
                   SuperscriptBox["kappa", "2"], "-", 
                   RowBox[{
                    RowBox[{"(", 
                    RowBox[{
                    RowBox[{"-", "1"}], "+", 
                    SuperscriptBox["kappa", "2"]}], ")"}], " ", 
                    RowBox[{"Cos", "[", 
                    RowBox[{"2", " ", "theta"}], "]"}]}]}]]}], "+", 
                RowBox[{
                 SuperscriptBox["2", 
                  RowBox[{"3", "/", "4"}]], " ", "x2", " ", 
                 RowBox[{"Sin", "[", "theta", "]"}]}]}], ")"}], "/", 
              RowBox[{"(", 
               RowBox[{"sigma1", " ", 
                SqrtBox[
                 RowBox[{"1", "+", 
                  SuperscriptBox["kappa", "2"], "-", 
                  RowBox[{
                   RowBox[{"(", 
                    RowBox[{
                    RowBox[{"-", "1"}], "+", 
                    SuperscriptBox["kappa", "2"]}], ")"}], " ", 
                   RowBox[{"Cos", "[", 
                    RowBox[{"2", " ", "theta"}], "]"}]}]}]]}], ")"}]}], "]"}],
             "2"]}]}], ")"}]}]}], ")"}]}]}], ")"}], "/", 
  RowBox[{"(", 
   RowBox[{
    SuperscriptBox[
     RowBox[{"Cos", "[", "theta", "]"}], "2"], "+", 
    RowBox[{
     SuperscriptBox["kappa", "2"], " ", 
     SuperscriptBox[
      RowBox[{"Sin", "[", "theta", "]"}], "2"]}]}], ")"}]}]], "Output",
 CellChangeTimes->{3.88889786749479*^9, 3.888898400867505*^9, 
  3.888909261677391*^9, 3.8889995681265182`*^9},
 CellLabel->"Out[30]=",ExpressionUUID->"22645a1a-5a0c-48b1-8efb-bbc4f30f978d"]
}, Open  ]],

Cell[CellGroupData[{

Cell[BoxData[
 RowBox[{"Simplify", "[", 
  RowBox[{
   RowBox[{
    RowBox[{
     RowBox[{
      RowBox[{
       RowBox[{"complrfbase", "/.", 
        RowBox[{"{", 
         RowBox[{"omega", "->", "omegasel"}], "}"}]}], "/.", "urootphiphi"}], 
      "/.", 
      RowBox[{"{", 
       RowBox[{"sigma2", "->", 
        RowBox[{"kappa", " ", "sigma1"}]}], "}"}]}], "/.", 
     RowBox[{"{", 
      RowBox[{"theta", "->", "0"}], "}"}]}], "/.", 
    RowBox[{"{", 
     RowBox[{"Cphi", "->", 
      RowBox[{"1", "/", 
       RowBox[{"Sqrt", "[", "2", "]"}]}]}], "}"}]}], ",", 
   RowBox[{"Assumptions", "->", 
    RowBox[{"{", 
     RowBox[{
      RowBox[{"sigma1", ">", "0"}], ",", 
      RowBox[{"theta", ">", 
       RowBox[{"-", "Pi"}]}], ",", 
      RowBox[{"theta", "<", "Pi"}], ",", 
      RowBox[{"kappa", ">", "0"}]}], "}"}]}]}], "]"}]], "Input",
 CellChangeTimes->{{3.8888983344720716`*^9, 3.888898374637619*^9}, {
  3.888999196899496*^9, 3.888999198561737*^9}},
 CellLabel->"In[31]:=",ExpressionUUID->"5a923de9-3a89-4e31-9071-55b52be3de1b"],

Cell[BoxData[
 RowBox[{
  SuperscriptBox["2", 
   RowBox[{"1", "/", "4"}]], " ", 
  SuperscriptBox["\[ExponentialE]", 
   RowBox[{"-", 
    FractionBox["1", 
     SqrtBox["2"]]}]]}]], "Output",
 CellChangeTimes->{{3.888898343475363*^9, 3.888898375442894*^9}, 
   3.888909270002563*^9, 3.888999568173012*^9},
 CellLabel->"Out[31]=",ExpressionUUID->"876587a5-7c14-4ba1-a51d-c04e31b737bc"]
}, Open  ]],

Cell[CellGroupData[{

Cell[BoxData[
 RowBox[{"complrfsel", "=", 
  RowBox[{"Simplify", "[", 
   RowBox[{
    RowBox[{
     RowBox[{
      RowBox[{
       RowBox[{"complrfbase", "/.", 
        RowBox[{"{", 
         RowBox[{"omega", "->", "omegasel"}], "}"}]}], "/.", "urootphiphi"}], 
      "/.", 
      RowBox[{"{", 
       RowBox[{"sigma2", "->", 
        RowBox[{"kappa", " ", "sigma1"}]}], "}"}]}], "/.", 
     RowBox[{"{", 
      RowBox[{"Cphi", "->", 
       RowBox[{"1", "/", 
        RowBox[{"Sqrt", "[", "2", "]"}]}]}], "}"}]}], ",", 
    RowBox[{"Assumptions", "->", 
     RowBox[{"{", 
      RowBox[{
       RowBox[{"sigma1", ">", "0"}], ",", 
       RowBox[{"theta", ">", 
        RowBox[{"-", "Pi"}]}], ",", 
       RowBox[{"theta", "<", "Pi"}], ",", 
       RowBox[{"kappa", ">", "0"}]}], "}"}]}]}], "]"}]}]], "Input",
 CellChangeTimes->{{3.888650033541291*^9, 3.888650148168593*^9}, {
  3.888650204267085*^9, 3.8886502066168213`*^9}, {3.888650291816669*^9, 
  3.8886503386126213`*^9}, {3.8886505127711077`*^9, 3.888650514033698*^9}, {
  3.8888979430310707`*^9, 3.8888979569151897`*^9}},
 CellLabel->"In[32]:=",ExpressionUUID->"81c98d16-ae6a-42cd-a744-dc0d0c1c3d6c"],

Cell[BoxData[
 RowBox[{
  RowBox[{"(", 
   RowBox[{
    SuperscriptBox["2", 
     RowBox[{"1", "/", "4"}]], " ", 
    SuperscriptBox["\[ExponentialE]", 
     RowBox[{"-", 
      FractionBox["1", 
       SqrtBox["2"]]}]], " ", 
    RowBox[{"Abs", "[", 
     RowBox[{"Cos", "[", "theta", "]"}], "]"}], " ", 
    RowBox[{"\[Sqrt]", 
     RowBox[{"(", 
      RowBox[{
       SuperscriptBox[
        RowBox[{"Cos", "[", "theta", "]"}], "2"], "+", 
       RowBox[{
        SuperscriptBox["kappa", "2"], " ", 
        SuperscriptBox[
         RowBox[{"Cos", "[", 
          RowBox[{
           RowBox[{"(", 
            RowBox[{
             RowBox[{
              RowBox[{"-", 
               SuperscriptBox["2", 
                RowBox[{"3", "/", "4"}]]}], " ", 
              RowBox[{"(", 
               RowBox[{
                RowBox[{"t", " ", "v"}], "-", "x1"}], ")"}], " ", 
              RowBox[{"Cos", "[", "theta", "]"}]}], "+", 
             RowBox[{"beta", " ", "sigma1", " ", 
              SqrtBox[
               RowBox[{"1", "+", 
                SuperscriptBox["kappa", "2"], "-", 
                RowBox[{
                 RowBox[{"(", 
                  RowBox[{
                   RowBox[{"-", "1"}], "+", 
                   SuperscriptBox["kappa", "2"]}], ")"}], " ", 
                 RowBox[{"Cos", "[", 
                  RowBox[{"2", " ", "theta"}], "]"}]}]}]]}], "+", 
             RowBox[{
              SuperscriptBox["2", 
               RowBox[{"3", "/", "4"}]], " ", "x2", " ", 
              RowBox[{"Sin", "[", "theta", "]"}]}]}], ")"}], "/", 
           RowBox[{"(", 
            RowBox[{"sigma1", " ", 
             SqrtBox[
              RowBox[{"1", "+", 
               SuperscriptBox["kappa", "2"], "-", 
               RowBox[{
                RowBox[{"(", 
                 RowBox[{
                  RowBox[{"-", "1"}], "+", 
                  SuperscriptBox["kappa", "2"]}], ")"}], " ", 
                RowBox[{"Cos", "[", 
                 RowBox[{"2", " ", "theta"}], "]"}]}]}]]}], ")"}]}], "]"}], 
         "2"], " ", 
        SuperscriptBox[
         RowBox[{"Sin", "[", "theta", "]"}], "2"]}]}], ")"}]}]}], ")"}], "/", 
  
  RowBox[{"(", 
   RowBox[{
    SuperscriptBox[
     RowBox[{"Cos", "[", "theta", "]"}], "2"], "+", 
    RowBox[{
     SuperscriptBox["kappa", "2"], " ", 
     SuperscriptBox[
      RowBox[{"Sin", "[", "theta", "]"}], "2"]}]}], ")"}]}]], "Output",
 CellChangeTimes->{
  3.8886503409197474`*^9, 3.888650514475292*^9, {3.8888979485877542`*^9, 
   3.888897958585349*^9}, 3.888898405817733*^9, 3.888909278815131*^9, 
   3.8889995719338913`*^9},
 CellLabel->"Out[32]=",ExpressionUUID->"553fd463-b473-4407-beed-4379a3d4b2d2"]
}, Open  ]],

Cell[CellGroupData[{

Cell[BoxData[
 RowBox[{"TeXForm", "[", "%", "]"}]], "Input",
 CellChangeTimes->{{3.888999207421673*^9, 3.8889992113645353`*^9}},
 CellLabel->"In[33]:=",ExpressionUUID->"ad0488de-d29f-4a8d-abc7-4e6e6514fb84"],

Cell["\<\
\\frac{\\sqrt[4]{2} e^{-\\frac{1}{\\sqrt{2}}} | \\cos (\\theta )|  \
\\sqrt{\\kappa ^2 \\sin
   ^2(\\theta ) \\cos ^2\\left(\\frac{\\beta  \\text{sigma1} \
\\sqrt{-\\left(\\kappa ^2-1\\right)
   \\cos (2 \\theta )+\\kappa ^2+1}-2^{3/4} \\cos (\\theta ) (t \
v-\\text{x1})+2^{3/4}
   \\text{x2} \\sin (\\theta )}{\\text{sigma1} \\sqrt{-\\left(\\kappa \
^2-1\\right) \\cos (2
   \\theta )+\\kappa ^2+1}}\\right)+\\cos ^2(\\theta )}}{\\kappa ^2 \\sin ^2(\
\\theta )+\\cos
   ^2(\\theta )}\
\>", "Output",
 CellChangeTimes->{3.888999572012342*^9},
 CellLabel->
  "Out[33]//TeXForm=",ExpressionUUID->"6d3e275a-672e-4fa0-9917-b7ee91b8b311"]
}, Open  ]],

Cell[CellGroupData[{

Cell[BoxData[
 RowBox[{"quasimax", "=", 
  RowBox[{"Simplify", "[", 
   RowBox[{"complrfsel", "/.", 
    RowBox[{"{", 
     RowBox[{
      RowBox[{"x1", "->", "0"}], ",", 
      RowBox[{"x2", "->", "0"}], ",", 
      RowBox[{"t", "->", "0"}], ",", 
      RowBox[{"beta", "->", "0"}]}], "}"}]}], "]"}]}]], "Input",
 CellChangeTimes->{{3.888650541965992*^9, 3.888650611513693*^9}},
 CellLabel->
  "In[228]:=",ExpressionUUID->"46a47b47-83f4-4856-a4cf-32d60d879f1f"],

Cell[BoxData[
 FractionBox[
  RowBox[{
   SuperscriptBox["2", 
    RowBox[{"1", "/", "4"}]], " ", 
   SuperscriptBox["\[ExponentialE]", 
    RowBox[{"-", 
     FractionBox["1", 
      SqrtBox["2"]]}]], " ", 
   RowBox[{"Abs", "[", 
    RowBox[{"Cos", "[", "theta", "]"}], "]"}]}], 
  SqrtBox[
   RowBox[{
    SuperscriptBox[
     RowBox[{"Cos", "[", "theta", "]"}], "2"], "+", 
    RowBox[{
     SuperscriptBox["kappa", "2"], " ", 
     SuperscriptBox[
      RowBox[{"Sin", "[", "theta", "]"}], "2"]}]}]]]], "Output",
 CellChangeTimes->{{3.8886505630713577`*^9, 3.888650611969788*^9}, 
   3.888650656225231*^9, 3.888909283914329*^9},
 CellLabel->
  "Out[228]=",ExpressionUUID->"1b35823d-2396-4fde-a044-7ddf15387fe9"]
}, Open  ]],

Cell[CellGroupData[{

Cell[BoxData[
 RowBox[{"complrfsel1", "=", 
  RowBox[{"Simplify", "[", 
   RowBox[{"complrfsel", "/.", 
    RowBox[{"{", 
     RowBox[{
      SuperscriptBox[
       RowBox[{"Cos", "[", 
        RowBox[{
         RowBox[{"(", 
          RowBox[{
           RowBox[{
            RowBox[{"-", 
             SuperscriptBox["2", 
              RowBox[{"3", "/", "4"}]]}], " ", 
            RowBox[{"(", 
             RowBox[{
              RowBox[{"t", " ", "v"}], "-", "x1"}], ")"}], " ", 
            RowBox[{"Cos", "[", "theta", "]"}]}], "+", 
           RowBox[{"beta", " ", "sigma1", " ", 
            SqrtBox[
             RowBox[{"1", "+", 
              SuperscriptBox["kappa", "2"], "-", 
              RowBox[{
               RowBox[{"(", 
                RowBox[{
                 RowBox[{"-", "1"}], "+", 
                 SuperscriptBox["kappa", "2"]}], ")"}], " ", 
               RowBox[{"Cos", "[", 
                RowBox[{"2", " ", "theta"}], "]"}]}]}]]}], "+", 
           RowBox[{
            SuperscriptBox["2", 
             RowBox[{"3", "/", "4"}]], " ", "x2", " ", 
            RowBox[{"Sin", "[", "theta", "]"}]}]}], ")"}], "/", 
         RowBox[{"(", 
          RowBox[{"sigma1", " ", 
           SqrtBox[
            RowBox[{"1", "+", 
             SuperscriptBox["kappa", "2"], "-", 
             RowBox[{
              RowBox[{"(", 
               RowBox[{
                RowBox[{"-", "1"}], "+", 
                SuperscriptBox["kappa", "2"]}], ")"}], " ", 
              RowBox[{"Cos", "[", 
               RowBox[{"2", " ", "theta"}], "]"}]}]}]]}], ")"}]}], "]"}], 
       "2"], " ", "->", "0"}], "}"}]}], "]"}]}]], "Input",
 CellChangeTimes->{{3.888897751005583*^9, 3.888897773559533*^9}, {
  3.888898466244903*^9, 3.8888984682547283`*^9}},
 CellLabel->
  "In[229]:=",ExpressionUUID->"d5ae95ae-fa4a-44fb-af43-850829da8cc0"],

Cell[BoxData[
 FractionBox[
  RowBox[{
   SuperscriptBox["2", 
    RowBox[{"1", "/", "4"}]], " ", 
   SuperscriptBox["\[ExponentialE]", 
    RowBox[{"-", 
     FractionBox["1", 
      SqrtBox["2"]]}]], " ", 
   RowBox[{"Abs", "[", 
    RowBox[{"Cos", "[", "theta", "]"}], "]"}], " ", 
   SqrtBox[
    SuperscriptBox[
     RowBox[{"Cos", "[", "theta", "]"}], "2"]]}], 
  RowBox[{
   SuperscriptBox[
    RowBox[{"Cos", "[", "theta", "]"}], "2"], "+", 
   RowBox[{
    SuperscriptBox["kappa", "2"], " ", 
    SuperscriptBox[
     RowBox[{"Sin", "[", "theta", "]"}], "2"]}]}]]], "Output",
 CellChangeTimes->{3.8888977743660517`*^9, 3.888898468800846*^9, 
  3.888909290574951*^9},
 CellLabel->
  "Out[229]=",ExpressionUUID->"36a7f5b4-79a2-4216-8ddf-ee608f089879"]
}, Open  ]],

Cell[CellGroupData[{

Cell[BoxData[
 RowBox[{"complrfsel2", "=", 
  RowBox[{"Simplify", "[", 
   RowBox[{"complrfsel", "/.", 
    RowBox[{"{", 
     RowBox[{
      SuperscriptBox[
       RowBox[{"Cos", "[", 
        RowBox[{
         RowBox[{"(", 
          RowBox[{
           RowBox[{
            RowBox[{"-", 
             SuperscriptBox["2", 
              RowBox[{"3", "/", "4"}]]}], " ", 
            RowBox[{"(", 
             RowBox[{
              RowBox[{"t", " ", "v"}], "-", "x1"}], ")"}], " ", 
            RowBox[{"Cos", "[", "theta", "]"}]}], "+", 
           RowBox[{"beta", " ", "sigma1", " ", 
            SqrtBox[
             RowBox[{"1", "+", 
              SuperscriptBox["kappa", "2"], "-", 
              RowBox[{
               RowBox[{"(", 
                RowBox[{
                 RowBox[{"-", "1"}], "+", 
                 SuperscriptBox["kappa", "2"]}], ")"}], " ", 
               RowBox[{"Cos", "[", 
                RowBox[{"2", " ", "theta"}], "]"}]}]}]]}], "+", 
           RowBox[{
            SuperscriptBox["2", 
             RowBox[{"3", "/", "4"}]], " ", "x2", " ", 
            RowBox[{"Sin", "[", "theta", "]"}]}]}], ")"}], "/", 
         RowBox[{"(", 
          RowBox[{"sigma1", " ", 
           SqrtBox[
            RowBox[{"1", "+", 
             SuperscriptBox["kappa", "2"], "-", 
             RowBox[{
              RowBox[{"(", 
               RowBox[{
                RowBox[{"-", "1"}], "+", 
                SuperscriptBox["kappa", "2"]}], ")"}], " ", 
              RowBox[{"Cos", "[", 
               RowBox[{"2", " ", "theta"}], "]"}]}]}]]}], ")"}]}], "]"}], 
       "2"], " ", "->", "1"}], "}"}]}], "]"}]}]], "Input",
 CellChangeTimes->{{3.888898476279048*^9, 3.888898478041401*^9}, {
  3.888898606436167*^9, 3.88889860679873*^9}},
 CellLabel->
  "In[230]:=",ExpressionUUID->"1b2d5d9a-3763-48fb-9358-3942071c2dea"],

Cell[BoxData[
 FractionBox[
  RowBox[{
   SuperscriptBox["2", 
    RowBox[{"1", "/", "4"}]], " ", 
   SuperscriptBox["\[ExponentialE]", 
    RowBox[{"-", 
     FractionBox["1", 
      SqrtBox["2"]]}]], " ", 
   RowBox[{"Abs", "[", 
    RowBox[{"Cos", "[", "theta", "]"}], "]"}]}], 
  SqrtBox[
   RowBox[{
    SuperscriptBox[
     RowBox[{"Cos", "[", "theta", "]"}], "2"], "+", 
    RowBox[{
     SuperscriptBox["kappa", "2"], " ", 
     SuperscriptBox[
      RowBox[{"Sin", "[", "theta", "]"}], "2"]}]}]]]], "Output",
 CellChangeTimes->{{3.8888984598003397`*^9, 3.888898478972581*^9}, 
   3.88889860752391*^9, 3.88890929482014*^9},
 CellLabel->
  "Out[230]=",ExpressionUUID->"a5d66cf2-131f-4948-adeb-f83dd979600e"]
}, Open  ]],

Cell[CellGroupData[{

Cell[BoxData[
 RowBox[{"quasimax", "=", 
  RowBox[{"Simplify", "[", 
   RowBox[{
    RowBox[{"Sqrt", "[", 
     RowBox[{"complrfsel1", " ", "complrfsel2"}], "]"}], ",", 
    RowBox[{"Assumptions", "->", 
     RowBox[{"{", 
      RowBox[{
       RowBox[{"kappa", ">", "0"}], ",", 
       RowBox[{"Real", "[", "theta", "]"}]}], "}"}]}]}], "]"}]}]], "Input",
 CellChangeTimes->{{3.8888984830133657`*^9, 3.888898553326092*^9}},
 CellLabel->
  "In[231]:=",ExpressionUUID->"c8c2e77f-b385-4bc5-8cda-dfd6c3acfb46"],

Cell[BoxData[
 RowBox[{
  SuperscriptBox["2", 
   RowBox[{"1", "/", "4"}]], " ", 
  SuperscriptBox["\[ExponentialE]", 
   RowBox[{"-", 
    FractionBox["1", 
     SqrtBox["2"]]}]], " ", 
  RowBox[{"Abs", "[", 
   RowBox[{"Cos", "[", "theta", "]"}], "]"}], " ", 
  SqrtBox[
   FractionBox[
    SqrtBox[
     SuperscriptBox[
      RowBox[{"Cos", "[", "theta", "]"}], "2"]], 
    SuperscriptBox[
     RowBox[{"(", 
      RowBox[{
       SuperscriptBox[
        RowBox[{"Cos", "[", "theta", "]"}], "2"], "+", 
       RowBox[{
        SuperscriptBox["kappa", "2"], " ", 
        SuperscriptBox[
         RowBox[{"Sin", "[", "theta", "]"}], "2"]}]}], ")"}], 
     RowBox[{"3", "/", "2"}]]]]}]], "Output",
 CellChangeTimes->{{3.888898492927827*^9, 3.8888985538183804`*^9}, 
   3.8888986103402433`*^9, 3.888909298075302*^9},
 CellLabel->
  "Out[231]=",ExpressionUUID->"f0c82e2a-00af-449c-8ec1-d693b7e1113e"]
}, Open  ]],

Cell[CellGroupData[{

Cell[BoxData[
 RowBox[{"TeXForm", "[", "quasimax", "]"}]], "Input",
 CellChangeTimes->{{3.888660546594056*^9, 3.8886605561311913`*^9}},
 CellLabel->
  "In[232]:=",ExpressionUUID->"99f79a21-f40a-4765-8daf-b1e8c4e303f7"],

Cell["\<\
\\sqrt[4]{2} e^{-\\frac{1}{\\sqrt{2}}} | \\cos (\\theta )|  \
\\sqrt{\\frac{\\sqrt{\\cos ^2(\\theta
   )}}{\\left(\\kappa ^2 \\sin ^2(\\theta )+\\cos ^2(\\theta )\\right)^{3/2}}}\
\>", "Output",
 CellChangeTimes->{3.888660557018217*^9, 3.888898615136875*^9, 
  3.8889093076245604`*^9},
 CellLabel->
  "Out[232]//TeXForm=",ExpressionUUID->"87fb1a45-61e6-43f0-b928-c64e5bebcac1"]
}, Open  ]],

Cell[CellGroupData[{

Cell[BoxData[
 RowBox[{"quasimax0", "=", 
  RowBox[{"quasimax", "/.", 
   RowBox[{"{", 
    RowBox[{"theta", "->", "0"}], "}"}]}]}]], "Input",
 CellChangeTimes->{{3.888650632109057*^9, 3.888650658572835*^9}},
 CellLabel->
  "In[233]:=",ExpressionUUID->"99b1b33d-d479-45e9-918b-da61699920e7"],

Cell[BoxData[
 RowBox[{
  SuperscriptBox["2", 
   RowBox[{"1", "/", "4"}]], " ", 
  SuperscriptBox["\[ExponentialE]", 
   RowBox[{"-", 
    FractionBox["1", 
     SqrtBox["2"]]}]]}]], "Output",
 CellChangeTimes->{{3.888650638110979*^9, 3.888650659024086*^9}, 
   3.888898557770999*^9, 3.888898617370697*^9, 3.8889093094346724`*^9},
 CellLabel->
  "Out[233]=",ExpressionUUID->"49c7922b-ec43-4937-9509-39aa6a6c9a5c"]
}, Open  ]],

Cell[CellGroupData[{

Cell[BoxData[
 RowBox[{"Plot", "[", 
  RowBox[{
   RowBox[{
    RowBox[{"quasimax", "/", "quasimax0"}], "/.", 
    RowBox[{"{", 
     RowBox[{"kappa", "->", "1"}], "}"}]}], ",", 
   RowBox[{"{", 
    RowBox[{"theta", ",", 
     RowBox[{
      RowBox[{"-", "Pi"}], "/", "2"}], ",", 
     RowBox[{"Pi", "/", "2"}]}], "}"}], ",", 
   RowBox[{"PlotRange", "->", 
    RowBox[{"{", 
     RowBox[{"0", ",", "1.1"}], "}"}]}]}], "]"}]], "Input",
 CellChangeTimes->{{3.888650679755966*^9, 3.888650679941949*^9}},
 CellLabel->
  "In[237]:=",ExpressionUUID->"d5d9dedf-9a17-4f66-9e05-075852475b0b"],

Cell[BoxData[
 GraphicsBox[{{{}, {}, 
    TagBox[
     {RGBColor[0.368417, 0.506779, 0.709798], AbsoluteThickness[1.6], Opacity[
      1.], LineBox[CompressedData["
1:eJw12Hk0Vt/XAHBJKiSzKApRIUpKJBtRIRIqmSlDmsiUWRGKZErmOXOGjE0O
MmXKPCWVmTzPNT7PNf/ud633/euuz/3jrHP22Xvfva6AxSMdS1oaGprz22ho
/nuqqzFfWBNYQbm62wb8BorOnyv1mNvFv4LacKcDZ423FMQF/iVw8a6gwxIr
5nLHuYDv1S2Nw1wr6MwPY8l6k8PAvNKAn2RbQSnkgH1vjSRh686ZDOIl2hBQ
KNs/cxrm2tN1NRlW0Mjg17zUNnnoyHqab0O7goZVryJM/CLUcMwZOm/i6Ks8
qxrJSR0++Jjs9lvFUSFu65u3oQWR+ufuJC3g6FvROqO7iR7o71rm6R3BUfSi
lsimoSmoOd5uGB3GUcguj7/c4uYg96fDcX4QR5qPLze/LbWAAxX5P5i6cEQp
9pd5MW0Jf6xtnl/4hqPl5cTnia33wbrh51xhGo5O67mYJIo5g/4p9cTKJBw5
XhhlSJdxgctJFRotcTiyefRsqPLSExB1eZMxGYGjnz3Sk8sObkAWuWrE74cj
/poyncFVL3D2r2kIuoMjtYfbk3sM/cBPNTvRShhH5sUk11a911AV5KZ9UABH
zg3y7DEsobDeoUHbfwBHTCcKpdNdQsHBhGypxoGjMsZr989fDgMLl1PHxbfj
yGtTZrf6YjhA9tfP83+oaPD9QJHxoyhYZers94inIsre0y0vlhPgjG7ay9PR
VCRf+0Rt2CERHsc4ypMjqIgTeyP4eyERpoW5k02DqCjzpEbz34Uk6FcwslZ2
oyLpbhVP641kKLObWN6pT0XCFrTMnzjSwL57lS2CnYruXfNJIXtmQpTOVYPI
vVRULaHwW6gmE760p6W8YaSijMddVtH0WUDfeuVE9HYqGhOvlFQIzYL4ukTN
hEUKciRbdTlmZENjmXJgZhcFxfSG1V8bzgX+mJcbnyMoiHelyXHb+UJoMuad
GmOnoAwpyTZl0VLYqMwplONZRtUcc1YiEwhGP8yHXdu9hPS0OR8EP6yHMyn0
3a8YFxELdx5HDLUF5AU7JYLweYSJjpmpyXbCAXdmz+CZOUQ/EklrsrsX2uNP
6lv9wlDz3nM7hXIH4IdN8eTpzyS0jcfIgSXtF2Qc6zir/fUfGukdZPfL/gMn
YtvtHn+fRnM2k9vG7UZA4MT5Qa7cSSRhN1gpc20MZj6p7qAvGke7mvnzA7fG
Yf+9z+YuwaMoUnC3nMrHSdhsYns3Z/8X9RWzCW1emQYHYNK7Sx1GlWVa0lUZ
M1BxqrVquXQQUc8PTZ/B/0EBa30h99de1PjE2T6HiQQ6Jqzqf3J7UQbNVRNa
VhJQcoxGs2J70R6vDwY3OUkgr7LIKfekF0k4krxwPhI0Oh9yNzrVi5DSPlNu
SRL8+emmmpLdg345Kvyo1yYBa4bkoGhUN+oZO84xGUYCB7mY7QqPOlGqt6AM
HSMZIiP3D90w6URyU6H2L5jJUEJOKHmk2YkiItezGdnIQElNtUwR60TDl/XY
dvKQ4QljXgPdVAca0f5dMCBCBq+hyqBmsw50ZnItiqREhkCvMfZbOu2IzSGU
0uxEhqx+q1l7pXZk+JzhO/aEDN+lpmtfnmhHTy/+8GfxIAPDJMnpC3M7UuHe
WXP5GRl4k8gFEPUDufgtHIkMIYOwEsfZ1oA2ZGwcJxuVQQa556aXp2xbEDNZ
tf1CN7Ee7vnORKMF+VnF/O7uJYP+/XjaHrEW9LpBTOr2ABmcdAe+VM82I+4n
Xkkuw2QoFNA9GfewGeXkMoZ6T5HhSOVFXq3HTWjUOtuBcZ0MHNTjs8WujSi9
Uu8DiwAGabZX1EQNGtH9GgM7NSEMpIZtM5LlGtENadzSWxgD7bpMs1drDaiO
mkwZOYZBUIRAj5VnA+qgvZkeKIUB7QnOSp6n9Wh+4PCU5gUMMJv1196BtchX
Um34qwUG3fknWbSsalGUCkWk7g4Gn5asQg+o1KJ6azf+71YY+Pl0hH7c+oa6
NN7ua7DFgDc6I2zR+Ruy4D8pGfcYA5UG7Qhryxp01fJSdNpTDI7t8Wc/c6EG
Zdvbpzv5YsCs+zmCTqAGWeUs31J5jsHAsHBkylA1OmJYg/oCMXhIWY38qVuN
vln5P+h9jUG08Luoq8pVKPSrF9OpBAw87w1y8R+qQlWPegJ/JGJQZ3FQYmAN
ofuDqdk2yRgYuC1JsDsgVEvv1ReahsHz7MQTAeaViK/EaKgiG4PBnYunHil8
QUK2JE3rUgx8a+PkAC9HO83jd8s3YTDVJhthWVGOhD4yu+k3Y6A10Pcv6Ek5
0gpTo9i3EOclsyf042XoEeUua3wbBoXcwVv2K6XoWEdma0snBr9sPWrTV4tR
/5y4XPIgBspOvHzNn4qRHUrSffUTgyzvCqd5t2LkY3jd2WUIA8fIJRGFtQ/o
cym1V3kYA4bK+y/61oqQ95jstrK/RDwEP8VzrBag4yMwtGcKA1kZiqa5WwGS
lmhzbSZMd0Vq6/1qPlr+/prffxqDOKcc80tr71GJoqznwgwGjY2xIm7ruUj2
ImdwJgmDiF+9ffUeuUiYLGqmScbAZIHtBftGDqoKiZabI7y8P+hf3kY2Chzk
oj0+h4HgI/fC35uZyMKO2v9sAQOSb7m5uHcmWnEQ+MWyiEFF9CKb61YGyv0y
PhFH+GrNPSc2mgxkwDrJkL2EgQenkZzqtnT02yY4PImCwSXR6H9hT9NQH1Wl
mpOKARt0xw9vS0PW1dSlQMLZNle2XGhTkWIb3T0rHIPez/K1OduT0bLm2OuN
FQwOuFoMLzAloVSJElaDVQyC3TSkQ9kS0e2896XFhO958v1p4otHN3Snbpus
EfftRX/GRigOreJ7HxYQVvfBgnYci0WR0hKxG4RFfatlFKWj0Vu+Q/ph6xjE
+uW8+iX7FpmX/pruJczgHzHqBlGop9wygWcDg5lAy9el6pFoMPD93SjCBi+1
xnW0I9BggcGzdsJNQTLn5q6HI9uFvC87N4nzhOyeFDUPRUlSh6IeEJY6NO4a
2hqC5iknT8cTZhMqF27uD0aH7jQtNxBeEH7RsWPsJdrCRvrmCHccNfRUxAKR
oJfTT64tIt/Ejh9zX/VHM6YeNHKEQyW2ukt3PEcv9BYuGhC2O9nhM8fii/DA
znwXwtrSaeJiB54imuh9Z8MJmz6cKWzW8kLyL6tGsgnzO4bsUrJ0Q2y99fmV
hIddpczK3J1RuenR+HbCCd695WLhj5GY60jOb8IVDMv8ytceINWRhcF/hGW4
zreJe1mijMab4suE711gWJO4YYgaG/YmrRFuL5Eu3mV2CU1O8ZzaItztmKcg
VSQJ+9Ocpv5zgovqtHa8Llz8KYg2/ttvoUHd+RRzEBwTKMcJd6Szcek63gUJ
L4f2OcLZVyxPlaTZQVXfPsYJwjMXq38qvHKE7a/YrfsJiyrx+X13fgIzmZZj
Df/t55yruJ6ZB5xOZvUtIdwba2uLHfYBT0PeC4mEKW+jK0t4noHgcd/Dzwlz
valnc2P2A6Peq0fu/ne+8CUr2O4PR/39NNQJ678W/EyHB4DugHDYUcJPgrX3
Ns2+ANfBs/j2/+Ljn1eu1/sKRM80iX4g7q/fd5CRt/k1jDXpUfwIeyjSFWK/
Q4Hu2d1RPcIJ56XoSrvDwctXS3CWyB8JebV87h8RYOEs4VhMuFLOTN/teyQU
DJVPuhAelgnJg8ooYGT6dwon8vPhmXc3UiveQue/TKYSwpvSX2h2FEeD7X3p
nQ8I80vN6DVlxgIxLpr3EvluKn5xQy8sETaF8Xx/ol7kozNCKMlJIG5A/SRE
mOnZdpYr+skwJqBv/ZWot2nS7RSSdQoY0AekTBD1mFp3uPZEQBo8iilPYCHq
NXStO3jb3nRgqhjKDyfq2+vk8+udUelguofOnJWwYcL4hEPGOxhcLMmiW8aA
wyljd3ldJjQwKzfWEP2ENvdGZ4BmFkjyco8dIzz3hz5OvycLGqglKa/mMWi9
Yi2+OpYN4Z8/0moQ/cj/8NGr5+nyQCmK2TSB6Gfr03pN5gKFgP9miU+exGCR
7r2EumUhlF9IHemYIPLj4I4IqexC6PRca9kaJ+7jeqnh9pNFcHQu5tW1MQxK
qzlJ6Yof4NmV8pqWP0Q8Y3r3TpmWQGPe1EHBAQwsSyQc29NKoNP4bSlfPwZG
P/z7KyZLoMo2fZ6zDwONHTIpLx6VwsWpCOP1bgyO2r+VEvMug91F2xhS2jH4
e1n/+sPECojc2flHrQEDhXEP89ZfFVA030YvXE/0m6cpD8T5PkJp13uVjVoM
dD7NPJ+J+wgPDBp2vavBoEbMs8wq5hMsPXQv7/hKxJ85lds08gv4GJD7k4qJ
fjKzPHtEtQomb8VEsBDfR7Ozuxz67lRBhetNrtdxGIT48674+1XB3WHvcoZY
Ih6CsGPiWxUcVt+8vhJFrGcYyJeuXA2dajoMJaEYsLfyah1SrAFgavdPIr7X
SwVQsO9cLVjsFY7VtsagRewcm51xLdQfX1fVsCTmkcwzTg3etfD+snSM8m1i
/0nHzznX1kJXO8gcMcWgKGR/Q5dmHbjmnjBqvEHE9wF1OMSsHob9BhNtVTGY
FC1g3uHfCD8RR+fJQ0S+Z+TYG2U1wgeFBrEaPgyiBDO6i5saQfdDrezV/Rhc
5E2Itdj7HVrYrBxNuTBI3x0kUhX9HSoCm+30mYjzT1kpuOc2gUG/yWwelQyD
7/gfzre3wNC+ORhtJkMZfZ5O1kILWBV/NNr3nQwR1rIyphyt4BLDYaheT4Yr
x/RoWm+2QkWcw2Z6FRkq816EZw23wkf/HJJ0KRlSipfKTGfb4LL23WGUQMyn
ZuNbE77tIFKmlf38PhncH36+fD2pE9hF3uVjNGRQhuU7zAWd0NRYXpG4QQIG
FsmnDZWdEBXHI6axSoLootSPssOdwNLboR6/SIKypRei/HxdIHPJyO/gBAkW
3PSZJmO7wB9Z6+Y0kcA2YPnHk6huCPboYOsh5mf9ZMmb8a96Yf2Gz1zCPhJY
BXyn/d0+CA83JjjM5/7BNz8xseDmYdi8cUCMv3QGTFjHazhu/QWvPSqbPSbT
sCjXoPDXeRReRfVb7mmahIJHe1Ys7MZhNXz7E7rTE0DnPfHUInISai4GUkh3
xuBpjJAad+Q0+Hr6XP+dPAIadN7Hal/8g79fqtnH+/9AvtqDfnI2CTx93oRK
fvsFZ2NRXds7Yg47Tvl6m20Q8i06Fbkm5oAkyvGhjKcXrA7piSktzcMA8xB6
dbkTPozuLL04twCfmOfbdItaQZ1jh0jQtiWwhdTME8n14KwufSaHZhm8DNVc
jJ9VwfesBZ261WWQTOSY3S1RBngD7WfarWXo+RZeim0rA5FJNiHF7RQYgOth
cz2l8Ez41OInRgrc9nUmXfAqBflUh4jCAxR4lqmhJN1eAoVxS11xChTYq3lN
WM+1GKJDKHqPn1Hg7VSYvdnfQqh/T/+1wJ8C54/MDv6pKITlFi5h0ksKeHFy
8vqEFoIOo8yydQQFyg/tSd6vWAhMgS5vjNMpoDxyZtcbpQLweYr3XK6nwGpy
RO6V9jywcVy9cZCBCkaXwj+WHsyC94YBxziYqSDKo/Su62cmLChzrO9io8KQ
5rsAyehMcGeVSFngoUJmx6xWKmsmhOSb/6s7RoWMIM8R950ZUDrV6H1fjQrL
qa5GSltpQGv8NutjIBU+DTFZ6QokwyWVw+75wVRokld4GdGcBMFiRZppoVS4
LBt4lfV6EnCuNi0ERxP7SVQV+HY3EY6+3ZQ3y6KC7ih5gCs2HrQ6LDvoG6mg
9FTIRJE7BuJUpVd1d+JgtKjOa/MyHHLe33xbyYiD7CYPY93+cKjgdJc+xoJD
W3ei+9b7MOgdr364uQ+HGMqEFUdPKLD4Xx3NEsWh68QXn3+GIeBfb9uyoYnD
cM+vpNV9gfBGIuSujQ4OGi7ye0xvBUB6VBF91w0c1tWcnjTE+UO1Fa6YZYrD
ZuaVx59FnsM6vX+pjj0OFQIBbL+uP4PHl1ISMyNxOP2h8LGdghs8Lag9xxaD
w7ipTQAvvSuEck/1eyTgYEEn+q2q0wXeT0qw62Tg0HTNG/TdnWAq4EvAejkO
F2mvJOoy2QMV+33Y+gsOjbPsrQvrj4Bef3tNRxUOt5glt3pmH4DQUfX1jO84
1Hf/rHOcuwsmjX12137i0N1ndO3Tawt4cGJtz5ffOCyDGb/egBl4RPPniozh
4F3EuT/WwgRibCzH12ZxOG5tozl6QB+y2gOfWc3jwBWcZZZ07DqUnc072LGM
w68/rofnb+pA967FWxmbOATU93WYKKrDqB0XlWX7CiTZJnqHe6jCQr9spPvO
FZjwdXfYu0cJaJSMT04wrgCH4ZEOlXlZ2Jvt06bNsgLfcvSeC4VKAT9r+r3P
HCugHHY7WIXvKIi7NuwS4VmB3Jhp4zJFXjj3d+ZdKN8KBN2KkXYLpYX/+38H
////7n+nZ4kE
       "]]},
     Annotation[#, "Charting`Private`Tag$1830211#1"]& ]}, {}},
  AspectRatio->NCache[GoldenRatio^(-1), 0.6180339887498948],
  Axes->{True, True},
  AxesLabel->{None, None},
  AxesOrigin->{0, 0},
  DisplayFunction->Identity,
  Frame->{{False, False}, {False, False}},
  FrameLabel->{{None, None}, {None, None}},
  FrameTicks->{{Automatic, Automatic}, {Automatic, Automatic}},
  GridLines->{None, None},
  GridLinesStyle->Directive[
    GrayLevel[0.5, 0.4]],
  ImagePadding->All,
  Method->{
   "DefaultBoundaryStyle" -> Automatic, 
    "DefaultGraphicsInteraction" -> {
     "Version" -> 1.2, "TrackMousePosition" -> {True, False}, 
      "Effects" -> {
       "Highlight" -> {"ratio" -> 2}, "HighlightPoint" -> {"ratio" -> 2}, 
        "Droplines" -> {
         "freeformCursorMode" -> True, 
          "placement" -> {"x" -> "All", "y" -> "None"}}}}, "DefaultMeshStyle" -> 
    AbsolutePointSize[6], "ScalingFunctions" -> None, 
    "CoordinatesToolOptions" -> {"DisplayFunction" -> ({
        (Identity[#]& )[
         Part[#, 1]], 
        (Identity[#]& )[
         Part[#, 2]]}& ), "CopiedValueFunction" -> ({
        (Identity[#]& )[
         Part[#, 1]], 
        (Identity[#]& )[
         Part[#, 2]]}& )}},
  PlotRange->{{-1.5707962626807608`, 1.5707962626807608`}, {0., 1.1}},
  PlotRangeClipping->True,
  PlotRangePadding->{{
     Scaled[0.02], 
     Scaled[0.02]}, {0, 0}},
  Ticks->{Automatic, Automatic}]], "Output",
 CellChangeTimes->{
  3.888650680566764*^9, 3.888651013187179*^9, 3.88889856541934*^9, 
   3.8888986252018414`*^9, {3.88890931614097*^9, 3.888909319173476*^9}},
 CellLabel->
  "Out[237]=",ExpressionUUID->"fd38c94b-3ad4-4aa3-85ef-0fc5e6fb8b08"]
}, Open  ]],

Cell[CellGroupData[{

Cell[BoxData[
 RowBox[{"Export", "[", 
  RowBox[{"\"\<veladaptquasi-orisel-omegasel-kappa1.eps\>\"", ",", " ", "%"}],
   "]"}]], "Input",
 CellChangeTimes->{{3.88865101056041*^9, 3.888651011303772*^9}},
 CellLabel->
  "In[238]:=",ExpressionUUID->"bde6b092-d033-437f-bf70-9fbcb8180635"],

Cell[BoxData["\<\"veladaptquasi-orisel-omegasel-kappa1.eps\"\>"], "Output",
 CellChangeTimes->{3.888651015068103*^9, 3.888898567915559*^9, 
  3.8888986276273813`*^9, 3.8889093208347893`*^9},
 CellLabel->
  "Out[238]=",ExpressionUUID->"416074fd-3b8f-4357-a7b2-6b5d0bc60e31"]
}, Open  ]],

Cell[CellGroupData[{

Cell[BoxData[
 RowBox[{"Plot", "[", 
  RowBox[{
   RowBox[{
    RowBox[{"quasimax", "/", "quasimax0"}], "/.", 
    RowBox[{"{", 
     RowBox[{"kappa", "->", "2"}], "}"}]}], ",", 
   RowBox[{"{", 
    RowBox[{"theta", ",", 
     RowBox[{
      RowBox[{"-", "Pi"}], "/", "2"}], ",", 
     RowBox[{"Pi", "/", "2"}]}], "}"}], ",", 
   RowBox[{"PlotRange", "->", 
    RowBox[{"{", 
     RowBox[{"0", ",", "1.1"}], "}"}]}]}], "]"}]], "Input",
 CellChangeTimes->{{3.888650688675541*^9, 3.888650688848082*^9}},
 CellLabel->
  "In[239]:=",ExpressionUUID->"01ee9ba7-dd55-4711-bcea-73b27f33c386"],

Cell[BoxData[
 GraphicsBox[{{{}, {}, 
    TagBox[
     {RGBColor[0.368417, 0.506779, 0.709798], AbsoluteThickness[1.6], Opacity[
      1.], LineBox[CompressedData["
1:eJw1mHk01ev3xzmGFA2Gq7iZS+ZMcQ3ZUiRFLopKojIkRBkyZZYyRBQiQ8YG
U8YyPDInM0lCSkU45yOccz7H+P3ctX6/v571ev7Y69n7/d57r/WIXb5hZk9i
YmKSYGZi+u80OrHj6KoYA/ldUk0w0Ek9rFUZsMAhzEA2RQol4fK/dOTE5p7y
CzLQeTkHhyHrTR2h2HMn9/EzEPnIesdwDxfsYLTjSjwMpPOhTE1Ynh82r6rl
E5foJ5Nu4ca6MCz05Zobb2Mga9mYykabfdBfGFLsRGKgAzp34aX1QWjiW7jg
vYGjS7LqGburlOF1sM3W8BUczTIV28LsIUiy0rqauYij71VpGX96tMGKgyow
/B1HG2nCak7yBnDC80r71ASO/OY/rC+dMATNyX7PP6M4kv0VfaLA2wj21hT3
cg3i6GZ0iFb9hglMOjpFHG3G0Wb4sFrIJQtwbP+yUJqDI7pdYeyQzSWwUjHK
aMjEUfSMOV3e1RYMM2tOdqXh6FFN1JPP8nYg4/MofzoRR6aJJc311ZeBInna
WjgcR94CY7158/bgHdnUHn0VR6wpZPeIQRcI13+e4bAfR/6ltzorVbyhMdrP
VEQMR5a2gYcZLd6w1n+SNLIXRyyHpo18LH3glg3F/gQfjlQ2pMMEgm/DZR8V
eTkWHI3JVy9UfvUDeF5f+2eSjhjMQiy3h4NghWtgJCCdjlQ/w/SIUQSomefc
P5RCR+Pig9pH8iLgZqqnNiWRjlqvsOyUZYqE3/t3Z12KpqNjFd6NwdWRMKJj
7ajnR0dzXuX8++SioMr9F3WLFR3t+FGz2ScXDR5DKzyJvHR0vnHlmFpLPDw2
O30+aScd2ZJI/KHUeKjry8l+xElH39YNPm9KJgB79ynFFBY6av/Zmht/PwHS
WzOMny7REGPngDuLxUPoqNKLKhikofgO2+hdC4kgnHp/vTaRhk6TeEm0k8nQ
eVFw5gcvDU11RBYnxWbA6UxtWNlJQ3LZYham7zNgaNLm8U4uGpKXWDikxpYJ
41dyjmmy0lAuhft2cGAmLFyTy36wTEU3NRKa2f/Jgt3eOuc1P1LRgYnzgUEK
2XA17nLXg8dUFBDiIcCQyYH1hhelmgJUdBG37RWyK4Cp138S/t26jB4mmaMd
XaWgls0+FMu5hIqubXvDrVUF2uIDCtH4H/TZ7fUw/9c62Ou/IzBmdgGZTzd6
+Ao0QV+6kpXDOIaydka8PTDTCr1O5dOHasnoiVbEfZbgTsiX7v/HtH4OXWgR
vHfuWC8oPulzv/n+N6qrGCZ5qg+AmOLhUf6X0+iujIGnutlHmH2rz8Ze9hMV
P+rsUYwcgb+v19r5xEyh/GmjvZnnxmCjkydvweMbynIUMbTQnoRbwGVxjT6B
ZrhIndKm36FGpbuRWjmK7mSPa4ZX/oAS7rbS3fXDyGh7zqr6lmm4pZnKonNj
AEmHLTmPRP0GzYhLhjPOXehYlVcO88gcvMcD82xOdiG9JKnpvyfnwMolnfRR
tgv1VRW5Kc3MgZf557p38x+QtrmFsAk+B6Vi5kppbh9QWYzu4Kk983CgwUDQ
5GYnyuC8IXbWch746PLz5b4daCsrv8yp/nnIcT51QuZ8B1pdQrNvRuZBecI5
P0uzA2VOsyaKTc6DaWuBbexqO/oee9NtgjIP0YliHx0C25FK6WWh7VxkICn+
1SAQ0oayyhzfqeqTAXNaexAU1YL8K7xTbV+TYahYaZeJQws6mOZeGvaGDG+X
HeL3HmtBOgs8pIxGMoQH98e/2WxGGisNwjU9ZBBMyU9Y8m5GNYaK74JnyXCs
3TTR0b4JtZyiTliKUiBlf97j03qNyE/38GpjOAUCr4/yC4s2orPipo/K7lOg
9bKIwudVhMwPJrYlx1PgvN+yAu8thPSfH60/lk6BiOcZinftGlBbd2WuSDkF
RrcsqdzQqUOSusWfeyYoENaSpgl4NRq8n3C0SR6DmR6NRPuaamSTOSRGUsbA
5POnuejb1ajWT71MXQ0DQQrv0xG8Cklx3GsK08GgdHfMpgejEr1S0u/OMMFg
3DmgJXelHO2pjHj52QUDPS9BoQ9vy5EB6d0vd3cMCoNqvP74lSN7qVrL9VsY
eCYtS+qsvkYvApIaqH4YbGtwufdptQzJS5WOX4nCwE38bTrfSgnymmJPOJiN
gYY6zdjOrwRhXukb/LkYsJ5S3ixaKUZtPPEaS/kYpHm9sDu+WoRqbhoy3X+F
QUfHE0m/tZdIY3uxsmI1Bonjw5/aAl4izm5Tl/o3GNgs8tzjXX+Bzk1iBlCH
AfXv6LlX68+R9I2ETtF3GIjf8C/9ulGAPlINg893YkAOq7aTCypAOXx/q8V0
YVCTssTju5mPhFq2O7zuweB003UvHqZ8NHb7sfjYAAYBf1lr6jPnouOiO5Nz
RzE4LpMylxCSgzRbRfJ9xzDggaH0CeYcVLJwcMfRCQyeO53a9CE9Q1LL/qOv
v2EwXKvd8oIlCyVPKzOzz2Cw1/fyxCJXJnowHqXs/RuDGL+TqvE8GUhtpIX/
yywG1wOFJjuF0lFYXPt8KBmD0Tvsak4SaUjzvfLnVgoGRsFYNJv0E+Qj0e26
jmEgE/ZOXVc1BbW690UYLWLwJPxF7LhGMvIsechqu0ToEZk45QeP0ft6NXHn
ZQxmo+wfVBoloUqTfiVrGgbn75v8NDNNRKG3P4kco2PQGa2utXDmIUr5OJEr
ihP5xG2dlrGLRxqtXK7VDAyURX/6xnfHIeeilVceK0T+EtX7P4zEIL+I24Gi
qxgs7r/Xz/bjPjqeLzHeTHC/1IVAXSwKLUeVdl5YI/wmKy/tvxKJmHtmj80Q
HK+wOVTJFoEajlYaXVvHwF2pP3hhVxg6O7/1ywTBpqo5crJ7Q5A+y8qy4QYG
l9xmSz+Y3EHhpOLkAoKFPeM4jtj7ISzfvmmF4AlfZdsqf2/ktuzjqbeJwdOg
4WrZhzeRt4Z50R2Ca7ZRhfX+dUWyPIEuJQSr8x/ukbtjj+acH5YNEXz96LZV
hbMX0I3Q4wEUgvsqVMs5bI+j83OOXWsED3m+0lEuOwjWscPZm//F99H/bZpu
Dr15sWs0gk1Lz7cezraD4faMse8E9+fy8Jt7XgPaF2W9ZoKfn7JXqchxh6Mi
9+VTCJ41ePdFJ9YT2MXXMuwIljkiFP7e+zaMttIfi/z3Hi1fOQvbADijxcI/
QOQ3/MTZGdsXDFqbtXt9CaYlpzRUCISCxKfhl3wE8z9q4/HbEQ4l3SItuUT9
1B8uOwBLJCgp+DlIE2z1QLyWFb8LM0GTic+I+t+OMd3ZOX8PyoKvGu8iuCby
VbXFcCwweQVfe0/oOxI2yin44QGwoJIePoIDdFlLsa/xIGwp22pB+OHpYWXW
yqGHQNJQdXlN+EdB+0Tx7t5ESAnkFu0j/NWgaWvl9z4JWJZHr3+nEvqox72C
hsfwL2fvwA/Cn25qeWef1STDD3nmxSHCvxuqdUxs5SmwekOh7M0fQl/lWYvO
gidgJxm+x47w+yU5g3WLhAzg4LDsPUD0i3ZKfhwtKxMcPfbMPCX6iyuUZdcp
qyyw512uZJ/G4Df5SjbZMZuYU/LBpVMYPGvd16J4NweGyF1gT/Rv/OpQDPPO
XODb+8LDg+jvO0oRZwYe50KZyX4/9xEMLjz9+etWfh7o+eFix4cw4PPK31rd
WgAujGIryw8YkF6eHbhrXAhnovU7VzowWJhkT7P6WAh2f0doJbRh0H3KUW7l
x3OghZerJBPzKHKf1OnDrK9gNZNTlIOYZ2u/LTrtxEpBxbn5RlgmBkusRQpG
9qUwbMzVeC6d8IcIW6Ly81LIp2b5SKQSepypvMCiVAZHDllqJjzEoPLdX+Rc
3dewUmA9NRxO1DN1eOfMpQo4OOzUzO2IgX2FgmdfTgVM2E6qi1/BwLo3cqRm
ugKexf18JHkJg5Ns6tn3blSCjHWkMqclBlIeycqyQVUw6VNFOWaAwTdDqzNu
GTVwQuzBu1BxDHR+Bth1j9dAWnHbHUlhYt6EZLvKCb0BnaDHmo0CGJi9nY2Y
TXsDWSkpvR93YdAkG1jlkPoWVIpzL97foMCzHc92X0qqg25uryLREQooz1Ln
D+g3Qmzj1PoRYj/a/sNx69PVRjB0mRirukOBuEhBRmR4I1BGtn8T96XArDiw
/WpuhA2HxeBJVyLehSihXL13kNGi/8/SWQrwdguaiOo2gSF/vVvQAQosl0DJ
Hq0WmOcu/+PfRIYuWS0e94stcKDlMLd1LRlyCtS82oNaILfyioVKBRnMMuW1
vFta4JTE74D2PDKUxf3dPmjcCgbd61/uRpHBzZU+EWfbBr5TLlxep8gwLVOy
gy2yAyoUb3240jMPo3nCbn/6uiDYR+71i/o58HerNTyTOQDqe+bEz7n+Bqus
g5bpscNgMlhkLyIxDQ5335O+9o2CDFtgHHP+D2gOl5WN+TAB5ieuryg6fQcb
7p9NfOe+gYYOx7X2M5OwpNmu8817CmJczTXFQ8eg5MZ2xmX3n6C19q0rc3kE
WIN+hVxOmoavfc/CLL0+QkiqxIndSb9hTsVImh4yACdZg6Rb7s3BGz7qYFNb
LxSfcB2hPCeD1Z1paeuCTvjnCWrtySP26MsnRzfOtUHx5QFd/l8LYOZ+SOOb
dBM4iFrIHln+A/4HF91gtQ5eT22pNFhYBL0zreTHo1VgxMcmGc28DAL3PwWq
LZeCt5Gq2gsmKmzhYQn6frgQsKMFzx6yUkGfMRcTJ1gITocFd/pzUGEwuv6h
Cb0ALigyzZzcRYXq7TUx28oKQJe/K5UsQgWa3sPrN/cXAOf3K+uKQAWlsvSH
LDz5kOWb2FIdSIWvPaxl2is58L5w0ax1hQo/Vj3Lu7ZkAd5OqiVtUqG5hrd1
pTsTJKd5JHRZaHC3MtgmNiYTQverLL3lpMFLw9lwg22ZoP3sVmLpXhqIO1P8
t3FkQGna8mCaDg1Mio/9mOFKh5Q4msXNUBpY2ggExmmnQFsRe31JJA3aw551
aTOnALWLfz/5Pg3ichPWhduSwYxTneqYSANhs7PuQabJwBXl8+hiLg3y2SnP
yx0fQ3AI/tGwjQb+DMkrLFlJ4OS5clZkGx0q2cbEpTUSoOjCXWm+HXQQ66t/
zcuRAIt6fGscPHTYupukdPBTPPhzK2QvCtCBop0TxfCKh7hiu7lWaTp833C/
iq4/gMqZjiCXE3SIlVsOkboTA6SLyYVvougwfNz3a95CJBw/ts+/OIYORXri
xufSIiFGtsw4J54OMxl+vH4GkfDXSudiTAodbFLyI9kyIkAqeUPbtpAOZs1v
wv41CweTfvt+9g46cElc0VTqC4E0fdUV8y047Hlfh9yN/OBFkWVyAycObeNj
maQiX6j5y19VehcO/G9/2nza5QvDP9+5bezB4XaXgpb5mA/sijw9VSiDg+Xw
VpexUC+IbHPuWjfGwVlSPrRilwc8Uoi75mSGQ5booExjlDvkPi5jHzyLQ3Px
6Hcdkju8c8B1Cy/hhO+ZlI2WXGGNPbLSzAOHmeQHJrzUa3DzeHZGQRIOe6W4
9w0nXIaQkhYtnlQcym5EvMirsIP43TMjAU9xMIvHVElfbKFoWoHXLB+H1ODe
aG17G5i5W3d3rRqH49b15s7CVkDHvu5zrMPBZTGJ7J11FtitWJr6G3HwVXG6
2SBzBiSkjNby3+MQfKL5Zr2VGdh0fHL/9wsO0s1dR/46YgSuiqvb677isFsq
L2Z86DgEpAi/lPyBg8FY8BhzoD6kOtn/XJ3HoX3D1dh4+xEo7IsKdfiDQ75v
0G5DymGo+ueVSD8VB/zfA+1BfzRgiGPpXP4GDhp94tPq8cow5c5P38XCgFIX
pjKtKwqwOKKR5L+FAesGMKYvJAVMRy4q/eJkAG8661tpK3HY+Ty4x3QXA4xD
PZjTdQVBmDv3ei0fA0oG+5wObucGOd92DkkBBqgrNvAYxJNA69tsXrwQA/Zk
CNSwHZnV+b//Ifj//6H/AdtXcLs=
       "]]},
     Annotation[#, "Charting`Private`Tag$1830303#1"]& ]}, {}},
  AspectRatio->NCache[GoldenRatio^(-1), 0.6180339887498948],
  Axes->{True, True},
  AxesLabel->{None, None},
  AxesOrigin->{0, 0},
  DisplayFunction->Identity,
  Frame->{{False, False}, {False, False}},
  FrameLabel->{{None, None}, {None, None}},
  FrameTicks->{{Automatic, Automatic}, {Automatic, Automatic}},
  GridLines->{None, None},
  GridLinesStyle->Directive[
    GrayLevel[0.5, 0.4]],
  ImagePadding->All,
  Method->{
   "DefaultBoundaryStyle" -> Automatic, 
    "DefaultGraphicsInteraction" -> {
     "Version" -> 1.2, "TrackMousePosition" -> {True, False}, 
      "Effects" -> {
       "Highlight" -> {"ratio" -> 2}, "HighlightPoint" -> {"ratio" -> 2}, 
        "Droplines" -> {
         "freeformCursorMode" -> True, 
          "placement" -> {"x" -> "All", "y" -> "None"}}}}, "DefaultMeshStyle" -> 
    AbsolutePointSize[6], "ScalingFunctions" -> None, 
    "CoordinatesToolOptions" -> {"DisplayFunction" -> ({
        (Identity[#]& )[
         Part[#, 1]], 
        (Identity[#]& )[
         Part[#, 2]]}& ), "CopiedValueFunction" -> ({
        (Identity[#]& )[
         Part[#, 1]], 
        (Identity[#]& )[
         Part[#, 2]]}& )}},
  PlotRange->{{-1.5707962626807608`, 1.5707962626807608`}, {0., 1.1}},
  PlotRangeClipping->True,
  PlotRangePadding->{{
     Scaled[0.02], 
     Scaled[0.02]}, {0, 0}},
  Ticks->{Automatic, Automatic}]], "Output",
 CellChangeTimes->{3.888650689398981*^9, 3.88865102473796*^9, 
  3.888898569443652*^9, 3.8888986300689907`*^9, 3.8889093227594624`*^9},
 CellLabel->
  "Out[239]=",ExpressionUUID->"d54c216d-2ea6-4c30-b4f8-9a92f279db80"]
}, Open  ]],

Cell[CellGroupData[{

Cell[BoxData[
 RowBox[{"Export", "[", 
  RowBox[{"\"\<veladaptquasi-orisel-omegasel-kappa2.eps\>\"", ",", " ", "%"}],
   "]"}]], "Input",
 CellChangeTimes->{{3.8886510227517843`*^9, 3.888651023178588*^9}},
 CellLabel->
  "In[240]:=",ExpressionUUID->"7077a027-8709-4b29-9335-1977451878d7"],

Cell[BoxData["\<\"veladaptquasi-orisel-omegasel-kappa2.eps\"\>"], "Output",
 CellChangeTimes->{3.888651026586814*^9, 3.888898572123633*^9, 
  3.888898632700441*^9, 3.888909324687735*^9},
 CellLabel->
  "Out[240]=",ExpressionUUID->"5effe681-3c4d-41b4-a5fc-003369218d71"]
}, Open  ]],

Cell[CellGroupData[{

Cell[BoxData[
 RowBox[{"Plot", "[", 
  RowBox[{
   RowBox[{
    RowBox[{"quasimax", "/", "quasimax0"}], "/.", 
    RowBox[{"{", 
     RowBox[{"kappa", "->", "4"}], "}"}]}], ",", 
   RowBox[{"{", 
    RowBox[{"theta", ",", 
     RowBox[{
      RowBox[{"-", "Pi"}], "/", "2"}], ",", 
     RowBox[{"Pi", "/", "2"}]}], "}"}], ",", 
   RowBox[{"PlotRange", "->", 
    RowBox[{"{", 
     RowBox[{"0", ",", "1.1"}], "}"}]}]}], "]"}]], "Input",
 CellChangeTimes->{{3.888650693053228*^9, 3.888650693383348*^9}},
 CellLabel->
  "In[241]:=",ExpressionUUID->"091a20ab-afb1-45c0-b522-076e905392d8"],

Cell[BoxData[
 GraphicsBox[{{{}, {}, 
    TagBox[
     {RGBColor[0.368417, 0.506779, 0.709798], AbsoluteThickness[1.6], Opacity[
      1.], LineBox[CompressedData["
1:eJw1mHc412/Ux2U1yEo0EEJWslJJjoZCiqz8lL1KQtkjMkJWRHYIyQpllnGn
7D2/Gdl7fqzvsJ/vc13P89d9va7zx33e59znvt7X4TGx1TCnpKCgsD1AQfG/
p4oyw81tnk30Q/NAv1+/97WrxR4rh7g2UdqbXfsr+u3yojwLH9lObSLK+z7n
5c9Py3OG/neXj20T1R24fLDNYEOeYbOeJMGyiYgpjOG5j/fl981kMoBhEwmn
GQhIzdPASke65r0jm+jhYa8j7W300JnpnfeEchN9v/XTSfQ8G/xmXXnktEdC
EoslW0pOp+D7a4PDflskRLl78KTEHhdE6V41S14joem7xYEkAz7QPYQ/iRsn
oYWmmGRt/Qug7GBaPzFMQgYav2QWRSVAdrTTYXWAhFZfuJ5LKJEEjrK8dvpu
EnLk4JanWLgIo5ZP3tz8Q0JmsfsvzDrkwLJ+cKUgjYSaRRSprS7cBl0plaSq
ZBL6mn5WcvjqHVBKLrvbkkBCuh8uX7ZTVQJh5w8ZM5Ek9P5MmcE3VxVYFlB7
zOVHQn0lhjp8VGrg5P+7PtiMhOgCwnTzTLXATzEryYKfhIREv31WtjKEX8Fu
6md4SOiyLU/97mkj2Om8S9nHQUKmT92TSnyNwN5g2VyZlZxf/D+Fam1jMHGW
Oi9KRULunZ71R6lNAbIqy1dHiehF0cJ7CLSALfquPo9EIiroHjjlJ2ADMppp
QRdjiSjUXWy5OsMGXsY5yC1HEhEbyT3lxzlbmONnTzEMJiKe+MyiueN20Cf/
2PKGGxFZZSra3eN6ASV20/iDukQ0nMbNuwj28KJniyXyGBHRnO+b06lxhmgN
Nb0oRiJSNh2JsTviAhUdaZ8+0BHRpqlAZ5e6C9C2qorHUhERX/NPMbthF0is
Tbr3cZ2AxIRf/T686woNJTcCv3QTkC3HV46oOx7AFRe0Wx5Jjm/U5PkGvoYm
/VOzk8cIaPiy5OfM0jegliwHW4wEpJ808Mtq/A30jBpEM9ITkPcDX2fVo/4w
ZJp2S5aagCZX4pJsTP1h5anop3cbeETjLC57njkA2J3k9WR78UgZU3v87mUg
mIWZtLyLxqOjd81KW1SDYbcqu0D2JB79k/hGb5YfDhPfVyMeHN5ANY+5EjU5
Y0HmE21PKN06MuDwuuzFnAJyvF1iwaRVdNNkrsaa6TNwuDO8CplfQZyj/kTW
kmzoSJTQtRjCkFkp+2K2YQG0PymcuVi+hJ4PHc7x4SuCDKHOy+qVC0hzp0PB
/3IZiMd32L1snENPMJWq4sEK4BG/NsCWM4PGspbKHphWg6rGXLRY2gy6j0+m
NrKtBheHD5q3E2aQ+UseMyf3amgrW2pxDJ5BM7YCHuWR1eB2PQn1PJtBpZzc
Y19qqqFHYz/9vegMYjcQ42US/A3+jtW2DHnTqPgt1zNt/G+Y/6lIQ/ttCkms
LYq+zamBnIjSJvvMKeRnO1vGVF4D1k+EwseSp5B/4/qt9KYaWDp+9HRl2BTK
XLF+h83VwIpdj7iD9RR6xPRb/YRQLRAETB+Pn5tCrCn2HZVZtUAZ+bqwKmkS
NTsS35QU1cHpZ+XGziETiJj3qsJ/owHiGxpuH/WbQLT+ucu8BxvhlABOJM19
AvWJsF5tO0nmsRV8m9UEihrwM9WARjjxUCBIQHkCsd1jqGIJbgTWmxHfe2km
0FqOz0Uf/iagP21JJe01jrb2VLQ+WDTDXhPL55UXY8jHSaLqI2cbPIgVKGa3
GkP3DzHbH5Bqg3Rz2Vp5kzHEGVBu7qTUBioUJlMhGmNIUTr+bpR9G0Rf/MYv
JDWGjooPMaY2tcH5FLUM441RJFHb8vy4Rzs8dgz50uU0iq6J6MbaOnWQJ4Ze
6ylxGNVwTrRfoOmCWzfRG9PpYbSx5EVvf6wL2O68LNXvHUbuOlFP//B0Qdn9
vlMahcPoFqEOBct3wY5++pis7TBSlqV0q3DpAj8POVv6mSHE6ON5Mwfrgugf
1kH5uH9oXvL0MeHZbiiTav2FLx5ArhG3w64cxIE4e6gSS8YA2k1rkTl6AgeZ
W6odYtEDqPCp5hAmiIPY6pYRS6cBFNTuYTCuggNntZa9fpkBZN+v2/jqHQ5k
njXLVZX2IyZqoeMJp/9CUWpjmf+PPsRIEcT+F/ogn7mugL0Sh55pxTpGlw+A
hgGzymgODnVwnG4w6hoAQvbjicx4HDpqffLw9bkBkLu1flzWBYdcKXc+3mQf
hAYnbvfHUjhU7dBAqekwCKODboqfsnrRNGv4RJbkP2DOuDAgHN2D7m3tH8n5
NQT2snFU8rZdyIm3/K7n+1GIijr9T8egC7Xfdi6LTRmFouWPRbb3utDg3xpp
lDcKhNRU808iXchk9ZeRePMouNDl1lPPdqKm48HxadRj4PmvKrjZqBMRGd69
aHUdg0DPyWP/aXQgveLwhDPPx0H2jaHSrFULorxRs3HeaRKwJzvvvAJrUOpE
PzN8nIWePAmm+xY1qPVDgWpJ/iz83LAI57hVg+KyBQpEf8+C3+vO8B/7f5BO
fmPd8ZlZOBWbEbHu9Af5km70dIjPwa169UhL899ov2H5cvqfOYjl/xytduMX
KqOkWtObnIdXzwbYuLh/odcrAcBKmIdakzNi/dsI/WyYDKw+uAB6bhtix+wR
mp1tf0YQXoA3WUniAcZViFM8prXSbgEGDq5L2cpXoJfvRR6abi6Ab02CLJBK
Eft7o9K57UWYbbsSaV5WivzqmaoVjyzB/f6/C8EupWin5w8u6MQSnFo+9rGP
VIICXX/EtUkvQQF7yP6LzWJUsX89VcJ6CYasPGrStwqR1Fn1IQbcEtxwPMXZ
/LMQpR6r4W8dX4JMrzLHVbdCpNZZqGyDLYFD1IaA/PZ3RFLoSXx4aBmOVFm/
/bv9DZ3L0G0vv7wMNrw/E1m38tGjZ7wFTpHLcOUS4Z6xWz6S4aNLvZi0DNSq
kvtft/KQ2h1x387MZUhwzDa+s/0V3eOez0mqXIaGhngBt50c5Lvwdtlvahki
h3B/6zxyEN8w41cebBkM1ljeHtvNRueHa1NiScuAPx28kLubhfLQ2cFjdBjw
2roXjOx9QXLZvD9lxDBY8i01FvX6gg776ssmymBQFrvO4rqfgWy+tdv1y2Og
9vuZIwtFBvouatfbfx8Dj+OPZRUPpKNUHuqoeWsM7gjHLkR4p6FNo5AeGgcM
WKAncfhAGnLwkftAcMMg64nqvjNlKmqkDop6GIgBrlyuJpsqBWlo4eqYPmHA
4WoyvEafjNwjpauKMjAIcbsrHc6ShL53yTGJ5WLw7BXnaBNnIlJvktxJLsFg
wJNW5snZBBRWmHExthwDlddYMI1QPOrc6z9k/gsDYd/qSwrSsehgZGqzeyMG
8X7ZoUNXYlBhYIBFbSsGR/wjJ9wgGqlc7V4d78RgPtD8XbFKFHJXPnw9rh8D
vaD7UxrqkSi4IaRCYgiDpuBLV1e03yPlSwUxH0fJesIOzwgbhyOO/+yWlqcx
kOSecg1vDUP3VAxEe+bI+s+W8jf3hSDnp1GaIYsYrPG/7aSZDEJ3g1SV2TEM
OgUfvVLAAlFWqjneYRWDApHzQu5b/siH1+L653UMwsX2e4pp3qBPZz1PZOIx
sJPofL3C5Isy7d5aviJioC6dJirC4Y24TJk5+TcxMLSZL2i+74mEYu8LJW9h
wOUQdui6uRvydRf2XNjGYNhV0qjE3QlFZiowHtnF4KMXrlTk/UskzTPauUXm
siN4rhsPniNuPfrKyj0MLrFdaxP1NEc5HJ6NGvvk+t88si2m8wh9uZa++oPM
HUXShYeM7iAzoXSJdTL3OOTKS367AAm39AL2yPzRWXFOPVETFHn11gbJrF6g
V3vtkzHIhy3bB5O5M52FTdPhKdRYn2Q8SuYsVXOpojQ7qLWJbDAi3z9/u3pQ
PtQBric0Z/iT8xO+zunX6OQC1l+nv3nukPO56iqqZeQBJ5Wq1pXI+nDxVlYY
32tw3htxniLXgxATW1V00gcYJEPuapEwYPtQx+LG4AfJdUWvPhDI+t5vWACV
PxTmbHNlbWCg+463nJoUAO/kvl1/t4aBS4g6Y9PiW3B06tq8s0Kuj39uqRYu
FPKFk30kFjDo8x2gO9X8Di46RPiazJLnQYG6ABsJBxptFzeLKbL+a5LUxT3v
IcL1W8XMMAZicsp57O2R8JJLS9F8EIMqWSNdt8YooJL2ly/5S+7PpbBcqIoG
9sJyhu52DGxkPuuklsXA+difF5KbMdiTrqCgKYyF+Z7L2lBP7q/kvFbTl3iQ
uvBBY6eS3H/R27taEUnwtHBg8XkWBnKxGWGElGRIn+xRNkvDgN6HiklVNwWo
tQ/EC37EYG7J9NOS5SeYYW/i5QjHILWWr0Y8IA2eF7RklNiT3992T8gBxnSQ
41Y34iPPt6fEG+2u6HTIyH2hZ2KGwaOPU9P2GZ9ByTBUV10LA1bHjMOltV9A
0zKqbVcCA8ocna6Ae5mQnf28myCIwcoobYJubyYc0uzv/H0Gg1ZVS9GtySwY
y6GV7qXHwJ9PUO0adS6w5ybwLU8uw86cVpMxTwF8rvOyVA5dhnXqr2Iq5gVw
/or6jxTvZZg/QxMpmVUA+w8X7Todl6FPu/gRlcQ3aPjD0P5LfxmKq48vpSt8
hzh5paQJEfJ/G4djnDUsAq99RkiqXoIxJV1tm6QyuPLWRZIHtwjyUx7GrUNl
kKrrNx9Rvwjx3p+ei3L+AKFO9tqlskXQ+Dn/Zj7hB/xstDV+krAIv0VelVjE
/YT6buUMe8NFSGVIZTeMqoDDkneHpCcXQHIev3hO8RcE/0ycGB2fh418yD9x
tQaiJSxTj9TPwsBnLpvVjhZAIR6hkjcnoYQ2VyNzrQX+LBzWt5GchEjLK5cM
WVvBsav2URHPJKgKaVG0PmwFIgHJGFJMQlXu2/eZw62QJHjZQbJqAj4VbpQY
LrbBeAzT9NDVCSgymtqf9iX7MiYR1wwYB3ebciXt5C5IvMHJnWI1CjcAb8aQ
3wUusrZPcvVH4QjTBe/6qi54eKflxB/1UYj9lvrjynAXlJt1ZjFeGoWSjbfC
XJzdkGSpf5+fehTW3HTpZ+K7gWQr5/FaYQSsAvDtLtE94Dn5ivkS2b/oplx4
mBiKg9UPPsYZWwOwcXDYOCsJB3NB51qWJgYg3DbEuiQfB7v6/9WrtA5Ao/yc
d0cnDvqKqoUUUwZAdig1l5rtL0RvKRReuTMAHKfYKJ8n/QW7mYcqLHH9MBK5
k3stvw+UNw+WU6r2gUVAI+VIxwDYr8W9GZzvhceMz0obRwfAwiPAVHCgFx7E
0FsXrQzAcrkvu19jL8h9Uet9yzQIbIc66y0ze4GlvveLtPoguD73Kxm26IVK
2nHVoPZBaBKqUPWc7gFW/63oi23/YIk7TpB3pRv++ImIhDQPg1T36NYR4S6Q
3f+QIjA4DH+Jvl8nObrguysFW/X8MAQVlNo2MnZBqk0vBeHwCHAkNuML8Z3g
o+uFM1QagYfeDe10vzvhhmi3t1TtCDiGWrNVPu6E0afXrJ8bjsK9MfbFgbgO
MGCe+s363xhY029Pxxu3AXV8z0awMdnH7ScLGqm0QTZvjQCV1RjQkkwjrpD9
PVEqLWjVbQzcXLi9BGnaIFzHWKMtcQyC5WiMN7Ja4U/C0FjA6BhUiR1QkCC2
gKAAjmLbchzChts/5yY3w7psvfyY0wTouJjwmfI1Qp1mgWK95wQMUIs86WFp
hFjrONWv/hNQFxVMpXmgEeSTnum5Rk/A9bR3dC7DDRB0gMmJuWQCOmj0lgzj
GoC3QffrdfwE7EcovUtgboAH2vOnU+0ngUlwj86Krh7ybY9umthNwbhcb2Y7
Ty0sdosT11ymwFpCr3+HuRaEL2vhfbynYJ2nXlmGshbSKRJWU99PgUf4vdLW
8RqIjxCcHy+aAjz3RdPQ9BrwK7w5aLI5BcYdc7yKwjWgR3StNPGZhrCLM143
5P8Atde0t0nUDLDy8QKNfzXY2FNpGyfOgCinikqtazX0WXILGqXPQE7RyaTQ
59WQq67Xpl80AyIVEgcuaVeDFm/bqf96ZiD+14+xBb5qSKstLlRjnQWF/8aD
/9b+ghv0b6bkomaB+tgLGb+jv8A77qwye9Qc9IRZKjmYV8Jdai+hmrcLUHVS
f30yuwzylJ/3LWctwQWGSRpnxSK4HI9q2z5j8FRSfPtleQHkmXQpsE2vANUP
bsbS9myw4NYSub6xClVcmqL9/J/h+8TB4tsra7BDeOqvE5gCKqw0AsEHNiCY
z7X+nG4sOKlIy2RT4IExRoq4fT8CsJtfUt9T48E99CC/7cUIeHLtFKP7ITzE
2LRPrJ6OgEfiFLN3mcjxhgkGgblwUGBriVs6g4fBtk8kJb9woBs33RUHPFhO
XjZfcXsHKa6RNaWv8EATyvIdcwqBxsw1jdotPDi+HN5mafEHUj1lOeU+Hv5S
LRKYP/qDwAzLWQUqAly8c3Hkoo0/+PBLrf+kI8DQfNH7RSZ/kEu1jyzgIMDw
VyV1Nt03UJCw0Z0gTwBZQ/6rJku+EBtG0HrpQwCTmtNSPNLeUPeVtjLfnwDf
GSmd2w97A76FjX8piAB8u/qktJHXoEF3CW8ZSQBB7mEMBb8G+kDnD/rpBJiv
lesNavaC196kXqU6AlgVieOEb7yCJw5bOmeOEEFqPOvcFysX+PooQIiVgQh3
xSkq+vhcYO0G684hFiIUWPaYPRhxBndmsU9rJ4ngzTmXeULbGcLyjBdqhYhw
TGz1JPUtJyiebfCyViZCsurOI7cLDkCpH5P5I5AI+6N86/bydnDnFp97XggR
rv6NKV85YAchIt/upYUTwT4Hz+0SbAvHt5rWQmKJQLx74KpXog0IxuzJGWUS
gU+NOpq2zhrud5p30jYQoS3G59iHS08hQVF6S/MgCZBB0Y52vAlkf30YU0VH
gtz9f6f6hE2g7Li7tBATCdyG2EChwhhwU9U2eydI8DzBTrtxzAiY/NUmMoVJ
UJk4tj9qawD+dVYtu/dIUNZoMZ3IpwsfxMKePtEgQeD3N/nnzR5CevQ32m4d
EqTpCdq2ftaBaguSQqYhCUanjGLULmjDDq1/scYLEkQrHDlL+VgDXt75lPQl
igRHD1FuM91SAe/8mqsscSToSpEJOkunDOHss30eH0kw8jxr79rfO/B1RuyY
RgYJLuFqZ4Y9FWE2oCJgp5SczzPaf8YM14GIjfBZVpDAWtC3TZ5CAWh1qX53
/iJB5+lJvmHsGpwVVNnJaCTB6Z901SlrV8Cg4a/dg0ESLOLoFsrCJeG5+PbR
ihES3Lxocu3MgDh4xHLlCEySoHkpW6LfVAzinphPbS+SYN6KUecjpyBkdgT6
WKySYGxqMkJQmB9KLuee6cSTgDnP85mmLi/0HFr/L2OPBCwLJT1lCqdgwo6N
yES1CdOmgTNNHsdhre9KlPvBTbD1uq8jfpQZKK7rS0zTbQILt0y45ephYMx6
3abOtAlt2t02UuGUwMWc/qycdRP+3t8UVeckyYu61h8SOLkJdVfE9soV5uWv
js1/DufchCKRq1Lu4V3y/7ffhv/fb/8PolXZKw==
       "]]},
     Annotation[#, "Charting`Private`Tag$1830395#1"]& ]}, {}},
  AspectRatio->NCache[GoldenRatio^(-1), 0.6180339887498948],
  Axes->{True, True},
  AxesLabel->{None, None},
  AxesOrigin->{0, 0},
  DisplayFunction->Identity,
  Frame->{{False, False}, {False, False}},
  FrameLabel->{{None, None}, {None, None}},
  FrameTicks->{{Automatic, Automatic}, {Automatic, Automatic}},
  GridLines->{None, None},
  GridLinesStyle->Directive[
    GrayLevel[0.5, 0.4]],
  ImagePadding->All,
  Method->{
   "DefaultBoundaryStyle" -> Automatic, 
    "DefaultGraphicsInteraction" -> {
     "Version" -> 1.2, "TrackMousePosition" -> {True, False}, 
      "Effects" -> {
       "Highlight" -> {"ratio" -> 2}, "HighlightPoint" -> {"ratio" -> 2}, 
        "Droplines" -> {
         "freeformCursorMode" -> True, 
          "placement" -> {"x" -> "All", "y" -> "None"}}}}, "DefaultMeshStyle" -> 
    AbsolutePointSize[6], "ScalingFunctions" -> None, 
    "CoordinatesToolOptions" -> {"DisplayFunction" -> ({
        (Identity[#]& )[
         Part[#, 1]], 
        (Identity[#]& )[
         Part[#, 2]]}& ), "CopiedValueFunction" -> ({
        (Identity[#]& )[
         Part[#, 1]], 
        (Identity[#]& )[
         Part[#, 2]]}& )}},
  PlotRange->{{-1.5707962626807608`, 1.5707962626807608`}, {0., 1.1}},
  PlotRangeClipping->True,
  PlotRangePadding->{{
     Scaled[0.02], 
     Scaled[0.02]}, {0, 0}},
  Ticks->{Automatic, Automatic}]], "Output",
 CellChangeTimes->{3.888650693892811*^9, 3.888651033475822*^9, 
  3.88889857371964*^9, 3.8888986340194902`*^9, 3.888909326788354*^9},
 CellLabel->
  "Out[241]=",ExpressionUUID->"2daa9c44-caaf-43f6-991c-dc2e7665385e"]
}, Open  ]],

Cell[CellGroupData[{

Cell[BoxData[
 RowBox[{"Export", "[", 
  RowBox[{"\"\<veladaptquasi-orisel-omegasel-kappa4.eps\>\"", ",", " ", "%"}],
   "]"}]], "Input",
 CellChangeTimes->{{3.888651031351573*^9, 3.888651032009859*^9}},
 CellLabel->
  "In[242]:=",ExpressionUUID->"d524a8e6-70ea-4448-81fc-e27386f84325"],

Cell[BoxData["\<\"veladaptquasi-orisel-omegasel-kappa4.eps\"\>"], "Output",
 CellChangeTimes->{3.888651035195208*^9, 3.888898576542561*^9, 
  3.8888986368821907`*^9, 3.888909329652001*^9},
 CellLabel->
  "Out[242]=",ExpressionUUID->"772f4816-1d11-49ee-8fdf-d2b3092d76c4"]
}, Open  ]],

Cell[CellGroupData[{

Cell[BoxData[
 RowBox[{"Plot", "[", 
  RowBox[{
   RowBox[{
    RowBox[{"quasimax", "/", "quasimax0"}], "/.", 
    RowBox[{"{", 
     RowBox[{"kappa", "->", "8"}], "}"}]}], ",", 
   RowBox[{"{", 
    RowBox[{"theta", ",", 
     RowBox[{
      RowBox[{"-", "Pi"}], "/", "2"}], ",", 
     RowBox[{"Pi", "/", "2"}]}], "}"}], ",", 
   RowBox[{"PlotRange", "->", 
    RowBox[{"{", 
     RowBox[{"0", ",", "1.1"}], "}"}]}]}], "]"}]], "Input",
 CellChangeTimes->{{3.888650697839252*^9, 3.8886506984661903`*^9}},
 CellLabel->
  "In[243]:=",ExpressionUUID->"f3c9999f-7f55-4139-bb2b-9d17bc42f2fd"],

Cell[BoxData[
 GraphicsBox[{{{}, {}, 
    TagBox[
     {RGBColor[0.368417, 0.506779, 0.709798], AbsoluteThickness[1.6], Opacity[
      1.], LineBox[CompressedData["
1:eJw1WXkwFn7Ql6NDJUn8UiSV5CZRkg9dCkVSua9ypFAplFJK7uRKUpT7yH0r
fN1XCDkeR+4j5yPheejw9s687187n9ndmd397Mzuzu4ys9MyZ2RgYGhfxcDw
v1L1DNvxX7uWiIuxTMApxWtHj+Q8mF3Lt0Sy2cYn3cRyFUV3TYZz8SyRhYqh
ojaDL4q8z3XV9nAtkbOG/X6djT2KbEvVdCmOJZL6QYJRQGxUceWqbBzYlghF
Ne7H6r8zirNNMRfOsi6RZ7dNn9cYzSs2J7imWjEukfP8EnklBiuKZZyz+g5/
6WTtwOrWfbmMyHxstM5tmU6E3PY1X5pgQbDOkavv5ujkWZjTH94vG6CzdmFb
+yCdxJz0mY0R48KZO1eqh3rp5PqrkC1Q/Q/y/c13fnTRydvMzauYHHmwIz/1
y4avdOKrWdqtvMKHfkurZ8fL6aTO+XTZX+M9sKzunk2PppMJrgcaoiYS0Dmg
GlH8jk6a5jwtpm0kcfpdvlr9GzpxVHIVSBWXgrDjy7ixIDqhVJmbl+ZLY0ZQ
w4DPjU5+Rddp8c4chIN7WbXPVTpxOMSQod6uALeTiREWe+lE+15PspvcKZT4
3NfcuYtOzuH6aabaU/jdrMZI2UEnuuwGLERfBfZGM+ZnOOkEnVn2w26nYeZ4
QEyUiU46MnofJYyoAolFn37008ibUK7qs30aWN7QQnnwlkbGs1WsX1y4CNkL
0d4HQ2lkYWvCTo3Ui7j9+o7CTBCNJOzRLwlcdwnje7nfG/vQyFa2rc+iSy+B
omhgeez+P/3XeJYeOR3k3hxdWKNDI97sfEOHFPRxq3WZI2gLjZzitnnS0GSC
EC0NveBNNLJbR8T7JqMpCpuiI1+up5GuXSwHVWRMsbpBXTKUiUZM+zhofqGm
eFsZcTb85yKJSJzqd7tihprcY57xXxeJVHFb4g/Gq+B77f3nU9Ai2cC5iN2W
lqgz5Pk+vGWR1G17r/itxBYa7xSwvGmRxIXocjz7Y4vWfqOQTRsWiS3/3cN6
8nb4diX6hDzzImkP97DwzbbD7DXRyBfzC+SFyqZKj4s3we2gqCfftkDE8n5w
nNK8hat+ZvUvQhbIjd8LxZGX7PGnOCldftsC8W19mPQpzhFDmT8Czq+bJ/bn
hA06eV0hG7m69fn6n+RAIfsXWqc7FARaxH3oP0hUrmGM1xo/7HBme+g7MUuY
1FVkFv8LQtNbKR2Lb1SyV3mdXKLLK3yxyho7+GmaTEQdv9WxLhxx+5sPaRZN
koQ69efdzyNhtS+j9HHOJJlYfHikNCwSwnsDVDNSJknBIFUuLT4SqfznDTgi
Jsmz0LLDMaWRyONuftTqMkly+axlfy5EooaluUpHaZI8yTD4JmIShcmBJm3T
8gni4rpLTulINCTDmm7erh0nzzo0P3VtjIWnugPjUsk4KRrw/WTKF4v+v9uD
H+WPE6FHd3kXxGPx4oplnm/8OPFIVz2irBmLGdG/f+KejZNEO95LN4NikUxE
fLqVx4nXcAyD7I44CI24x574+J18efBjY7lcPHZJHu3i+jBG2HUGJNXCEqGu
NR4iHj1GtK0rAtakJMLpzssLp96METMuDYkWkojG/On6uz5jJPDiLaPAkUTc
V44grdfHSOI3oxMlUklo1VqJCRQdI486J2X665PgfrfUji11lCSocWXGsiVj
4uNJltUZI0Ts7/6u4xWp+BCQV2efMELmU2RSmb+l4obVfv+BdyOET407v3sh
FdNbN24v8hsh6W8T++r3pWH2ZqvknRsjJErnQkKxbxoWBa8YDO4bIV97sO6h
WDoYgx5nFUcMky+V6tJtzBkovzbnJBoyTFqK9z3O5ciAm9JVxbDnw0R0vmcw
hj8DLDMqtXcfDJM13sZiiQoZWHtmU5+o3jAR11L4fP5uBthWwlnfbB0mrrYq
Bw+MZ2D79U+mjr5DxPuAzHBRdybCampObXQbIhUxJRM7JjPBI9guEu08RD7e
Xz/uvfwPD8wuNFoPEc3nv3YGb8vCf5cFvQXPDJEFjsOVhjpZ4DwekNnGMkT+
W+PR2U/JwobtlkwyjwaJGwtD+cnRbPg63fle6zBImH78N5ZKy8b6dtcGY9tB
Mtsh933/uhywBrx95WM4SKTl48YviuZg7ZoWkaEjg0S3L7ve0z4HLD8VtAPp
A4T3pVvLLZZc/K3jiJ29NUBWWpjCtx3Kw/lQwRxu6wEyrnLcJFw1DzHm8pWK
ZgPEmCuy/YBhHlQZzEZ8tQbIvo0PVV4/yUPIwYy9+w8MkN6qTIkzjXkQe68R
ZzrfTwxHhGwuXsuHwV3f+BaHfrJWZv3CVGoB0o69z1uy7Scs1dJhf8sLwMie
Xc1v2U/sV54kC3YWICGpe8z2cj+5xDUY8ZHpI+b7hIXWH+one31M7yzofgTX
y8DzHnN9hNK74N7G+gn22KB9jdZLHNMMXx57VIgTx8mzK6O95Ivei613XheC
S+V2nmFbL+kRmn5WmVWI/HMUHq2sXnKDvsJe+70Qvw1jBuTtekmV1ddeHe0i
uD1QsNsw9o0E0I9cbpAqRkjBDe+09h7SbVay3MlUAsuinYWJlT2EPlvJLbKl
BIdKW6ajs3tIdfs5Nn+BEnTVHDofGthDPssUcoUol4CPwvyf67keEiqh5hfy
uATxi29jtaq6iefjE3NejKXIP9BQspDTRS7d4b9/gbsMktzPT3PEdZFjwa8m
DwqVIWFZvUk8pIsY1ilvFz9chtDS+j5Lhy5S7ySnYaJfBkeN+r+dsl2krkRT
q+l9GWSvf1YozuskBkWj+xgly5EdVZvvXkAhoda7d3SbVEDU3UspOpFCuC0F
A6vuVCDm2pka8ppCYgMrTzV4ViBYsraDfo9CNLhLZMUyKmBfXLNoLU8hOl9l
OhSYKiHdVS2j8amD1BgLN9QmVyJtc1U6d1E7+fb1FZ8wdzW0jDar9n9oJ7fP
b9IZlazGYpLBUEJYO3HutRD4rFoNhRM/t8o7tZOCkWelmx5Vo8aB39ngQDvZ
DcYSv/Fq9HffPxmZ2EbsL/LrZFXVYHOcRJdwSCv5YFqtdzKmDtlz9+1/urUS
07s27p/L66CDqg2F9q3kUNt8g/tQHSIoBjh7vpXEeJR5Ruz+DOH13jF2G1pJ
xKopinHcZxy7OWyb/eQrEbAJVHuVWw97+ddMinYthPwdeeXF8gXBwdt7Lhm1
kGgJm2G6yBdkz4Rn251tIRfk+RmStb5gMSrKPFKkhRgXya7vf/8FTuuTq5m/
N5PDDRkqp/mb4NJT7PPZpJmoPE/70FTVhAhZ5avDGs2kPdPLUL2nCcS/XOGP
YjPpieHmpf5oAsPJmmlx3mbiuYpd5ANvM56mNGsEdjYR55Ld99c4NsPTZXiL
rlYTGevc7xQt1YIEisXULeUmcq3Ou+DTmRbUSo9XeEs2kUynA8yrzFrAOjZ9
t5CtiQRJPr3AGdQCnnczaQj5QnZyNJhco7VgrzLnoQaPRtKzpeCeaO1XyD8z
Pv3dup7cTHnOdSy4DbX0h7FGavXk4NzJD1XpbdC58ZaxTaSe7Jnjln/U0Ia7
FzoLS6c+k22rlhaer2lH+q4LUm9sP5MAvtlOMZd27Cs+xXPudh1JGvk5Trnb
AU6a2FTWvRqSs1bwHHNgJ6Kt1c8I69UQhd1aw0M5nZDutY57L19DNurbTLN0
dUKzMt7k+a9qItx59MiW3V3wCdrVZvGwmjwXb583zu8Co+TW4m2uVSRA+lWs
8Gw3qFa/XzzyrCBTt148SnnVi9ZUKfZzFhWkO2xniG9NLz7OW/jvOFFBJEe8
j9Qt9cLtcbN/wUo5sWUrnzcz7ANPaFzAT4dyonk5u9mbsx8nqjWDLM3LyDip
Y7Yc70fo3tgQjWMl5MS7X7cs8gfx8HoXFx9/CWk2epH1q30QlWY7xTt/EaKh
Wp1ZujAIvfvz4lvsCZnHqoneA0N4lhgh6WFaTMY/JhRfzBxC15qfB+wUC8nT
HXuuUfKG8bTijTzoeeTPX5ezt/pH8b3xcJB5fh4xvGCdGr9qDOc6OyZ9nPLI
ZMX76DmBMfDMbAmn0HPJ1eUghVLzMaRz+67cWsoh85STGtunxvDN+kFFzHIW
ebHGY9Bm+TtsBT6+5VxOI7OUX6/N2CdxWG7xrOn9NDLSnreFIjkJZnXplZTl
VPJd4XerwPlJvLmbZKryK4UUKXwREQuYRE1NmOD93x+IPu06rZJtCgJ2zul9
f+OJvvnNtNt/pjD9NM9U9FE8mRA2ONW/bRr5oT857q3EEROvBfufB6ehUXb9
LgdDHNkROE/9c2MaD7YayJ9cFUPMD+jVqrZPQ0U4dDLANZoIu1V4+VKnwYHW
t72roglR2xWht3YGiVbqK46MUcTab/Dsi0MzaP+kUJHE9J50swqOMAfNYMc9
s965De+IXKKK23j8DHzvq8n4c0SQVSmuZSqFM7j+kLe/jvctkfNUMrIYmkGX
y2pZq91viBHrlfu7Fmeg+pjqw7I/jLROvchWW0uF8NNSOSWZUNLzh+XlkDAV
YW5Jz78dfkWOlltbqx+hgtU9aOg+Qgi8PxbxqFEx4Wn+Ikc1mPBytS/0WlGh
531uREsziDjwFwc3OVBR5yN3ZPZiILkQe3HfTjcqEv3WjQmb+hO566WOn99S
Ic0/cs+/wY8YsRsG7U2ggmN33t7PFF9ymuulcVsmFXN7vZpZhr1JAZ35RGch
Fc1C+g+VqJ4kez1PiUQVFekiYvudl92JuUrC9Y5GKvzFV1pzWJ4RWqADrbGd
iptSzY9n2Z+SgH1lYlt7qdCUiRYV2eFK3JPy5xKGqTC2nUj/fM6FBEZ/P+E1
QQXfHb+1yub3yfRy/NEcKhW996RNcp0dSL3Uzc2i81SEP2rPEwm8TTQ3SbJP
06jIZ13gO3behrx6GhhLW6ZCjutoo6iLOfngLa+r9oeK68dZf4lf0ifsAz8b
x/5S0ZQtk7XWRIUkX6VU1a9Q0XonWVE6QwI9zNa8y/9wuOPJcc23F9ArFvnZ
7h/WTNerPBppCt4Y6qjYP//mGA6uC3euwaJBLlLm9796qpsfyI6+iSjb/NNu
S//4OFXarfj8Dkamp1R4F//xqczrVuvgBFkps70Mc//iOXJPVNvkAfyOPH4q
Nk1Fe5i1NXXPY9AzTvPHjVGx+Cq0OHvbE+TeZ22zHqD+2zeqOO6zucEugzXk
Qde//ALnLcDkjhWp3bd7WqjQeSHwiZnuARnmy4E+dVQ4+Wpuqpvywuolg8M+
pf/q456cp93+HMfVj8S4plBBedq1nufzCzx/bHrNOYqKB0rM6dQ+f0xOfs79
HPIv/6PSzDmtgejayznt8JAKcYUzqdxfgmDFL+TXZkdFsbyJzv3aYDT2eQgG
mv7jR84vGcUh4M6qeCF2nApb2dhLUfmvIP3bvYD9ABV/ZQoZWLJC8bW/0VtP
4B+/0hPadfFhMFNnDxFZmYGx6Kk/2gER0BGVqlmbOQOF0Di/xffvkPrAuvzd
mxlseMLErq7zHtFJbi5hbjMYn74SOW0Z+W+PuGBYqz2DqMo9FZIe0RjOoxnd
npkG5924dXmV8fgtZMcrxzoNxg+XWjzOJsBR2e9WxeQUZvtXv9FpSwBp26r8
o34KDeqWosvDiXC5tEv/kN8U3PcIaRxlTsaOxtIrwxum8Htcu850VzpOfTnH
2vFnAj+ZU8RVzdPh+FKthK17AhM7WYKkE9Nx2buPky9/ApSLOfpMUhmoCqH8
/XJrAjmlW6djlDIhN9aq2zo0DtvX7Zu+G2eDZ807l5qK7xg4rXPRNiIfATnh
3Ne8R6E48sC04Vs+ON6GxlReG0WYa6SNKG8BOBM+vDlyZhRaHyeeTbwpwIDX
TLHj2lGUiTzMtXj9EWmyhh6qniOIYoviNg4uRKN9oCGr3zCkJxam9p0swQfd
GNlvOYMwObTWvuNqCZYDdkTlvB6EnzvPkrtbCZxVA4/nPxzEhABYRstL8LIn
M13h1CCi9D15Y46VQvwS69qTnQPY0sBzjl+pDKlCD2SN1gxgPg1p/x2pgPbr
Pz5tq/tQL3KE46ZhBbiKJ2xPt/UiOl72bvWjCrBwJTTxxPRC653YEYeKCoyb
3DvUc6wXGX7bq7+ercTQ9Jt1FW7fYGtD6/UzqYKzsTtX1rYenBqfUx59UgVt
t0TJgelu8JrPxByNrYIileOCRVk36g1GrKfGq/C8o0TH/kY3hNW/Lp6xr0Za
p0ajR0UXxoTT2Fjca+BtW/Rui1sniuOSbhkk1OBaXrm3tWEnQgTiWrPqavBT
jeEbm1wnTvGEh5ltqsUxz6nTRycpiFnnI1gSWgsHnazT/JcpMPluoej8oQ4H
b753clLoQFcsn+2PpnpIc7yRMDzchtzVyVoJc/VILs6dr9nehiDLw3LGnA34
MiT9zuZvK9T3azM0XG7ANrZNH4wrWlGc7BWY0NuAGQkrhk6tVkRmzecaTzVC
a8YnN/feV2SbjKyMPm1Csuli5cpkMwQ2i94uC27Co+acsZjWZviX3h4Oj22C
9QOpsTtFzbARYKjVrm7Cgvf7X0EvmiE4zBNYxtoMkSHRzRUHmxFqqbknIqAZ
VUaODm+8muBs++n0xXctaFI7oBn+uhHHsHCVLa0FrbEte2scGsHKLuFaXdyC
97dVlUS0GxGaEVVwuLcFapfNb4duakTuvJcwH+9XlE9wqjN6NWDuvs6GsbCv
YBznk8x6Vg9rj4UvTiGt6Gev5MyLroO0jsSUVFwreKIDyrd71GFJ6NrayZxW
rL+yjSnZug6edT1Khm2tuEV7TzkrXYe4jRUZypxtCD9wweN5eS0GggKDWAPb
sKVen2RP10DnvcTlt8/bocb/+ZW7UTXm1/SaJka0Q9J9T2zZiWr42/neyE1r
x/wriSJBkWrUKo67NjW3Y+dMQak5vQry36KSmbk64KucIpcbXIUdPFyMNhEd
YBSUkDForURf0O/ko2kUvKxI2V5kU4EHv5LyVEsosM7tGLHUqcB/V3TLLjdT
IBojXyx1vAKa0rkdt35SsKdML3bXtgqUNNkxxv3rq7LU+8XXq8oRtXHoMltJ
J+bPq9s7CJbDwqOWsa+pC1d/MPlMLpfCYNP1vNr+Luze7mJ4ZKIU519tuJE9
2wWdyBMO7ztLoRCv0ebF3o1A64ejifml4Khui5fR7Ib0f6qVOY6lKFo9qO79
pRtKyw+CA5dKwOm+HHKwsQf3NMHotL4ErGxv1fh7e7DO3yXUYJlg5eVRhvUz
PXD01Pea/EYwEfv4Wv/Gb1ivOx1uF0tQUrlawefsN4QNRd1ilSW4wbJloL/+
G2omt0voGxaj3E1ExPdzL8p+CB5hLC+E/MrL94LdvWC1nNJpSipE5j0GrtKJ
Xrg/NrIuCCz8NyfbGBbX9aG/Kay026wQT3QetRuf7oNdj2SFAXMhjol+dT1Q
2Yf8hlpxMfVP6L929IaNcT84JcP1V6YLsCN+Lk7esh8//6ZV91MKoDMcP7DG
rh8dPoMulH/3fJMRx+Uol34M0WTUWMMKUHJhTLkjvB9WOslN9ioFeHc0gFu5
px9rysbpx+LyYbR5pIxTdwCiXbZPGezzwBzWOu9jOgCtJ3FqPUZ5SBKoEGSy
HsA9kk1vUM0D7UC094/7AzDy+eg8J5AH/0umWo1vB9A8Luar0JqL8jffBjz6
/9kPRFHy5XMhJNjO8MtyEL7nRZVcuHLwU75accBhCHxt6QOqTFmoupB+stpl
CIWlsR+q5jMReuO1eor7EGYZNDI0RjOhGHFd717IEBI0zUS8ajPhvYrdYXPu
EB7rCjKG+mdCoEYnRXlhCFmT/k1cuzJx/uLE9ij7Yfx3yuq3sFoG0uw2Lpnd
HEFs7dFObtc0TH2VpM05jeAJPVetzjINwoe0F564jkB5h7dn0Lk0xDC8+REV
OIJP6Wenru1IQ1iA0MRg9ghasmRldhekwi3reLfZ0gj0KB/40hZToEe7V2T2
ZBSCPzTP33RNBvOjUVez4DF0pyw+PdqUCFt7poumb8cgu7i7UrIoERRLfiGT
mDEIRKtFSSclIllTr9EwewxXPF/OmrolQlugkUe3dQx6J/UFbA4nIroyJ0uD
8zs0b4+dFYpLwLENz0YUgr+ji4lKar3i4fp69xnu4HGsktUIK3CIheia2N/T
b8Yxm26gLW0ZC8odwfSK6HGkL+tSci7HQlxzP/ftrHE0uz7d8u1QLLpWS4zU
t4zjq5a8xIdfMZC5I+/6ZPME9o9jRuFpDEbPnS+Y9pvAukH7htnX0VBjfrS/
wmsShTaBKsFDkUg9Y0OZSZwGg2vQy1fy4TgURiobY6n4ua0vkIElFKlmLUpc
o7NYm1Jd/kIkCBb82iLK8z+wpJc2YCXoh8yhNTmnZufwg7aQcNrNA6qcLII+
q+bx/ZHhzhYVVzioysgmMSzgww6v/RleTqAej48KZF7AlfEsHT1zJ1gd5dnk
vHYBnftfbOFRdoK+JMN3NfYFBDvP8X+jO0KJq/719M4FrDu+VuPWNUesH7zy
RxILsG/06PtyzgHv7wVV5D1cwIEkXTVd4TuoTZjTqlxewMubgzGue26CXs34
iXFlATnlEpf2M92E4BjHbiWmRfipvF/fUW6HJ3sP/Py4fhEX99v0ucAOClH2
Qek7FnFi2rdW7bAt0t/Mf32juIihjyX7hmRvINRvUfv2k0W85hhzNdKzQlXK
6qI090W43jrNe4XPCgv1XHunvf/5i/7Vjxi0hNZ6uQXLoEVsf9fAUXDdEhs8
HV8axixCwf3GB9fHFnjsSm87XbUINa/nJ+2zr8LqzvKlnaw0vA04czfglClS
9D32c7LRIFUfrrt7qynmjnH+XstBw+zdivaxIRM4bxaPnNtGQ1G7Ofe6Jybw
SzWdrNxPw/TF6GsmrsbI+V7z6MYZGpheXu8zfGEARsNXCQWeNDgkXgxl/nUJ
Kif2OKf60qBTUdRsFHsJviIZZ6P9abj0PsZfSPMSti7XzfmG0pBQVaW7If4i
hF79VTBJoMFk71zKLj1tnGs2b15dQ4OExbMEatt5vDkps3xhDR2felrUuDVV
kZRy+VXxejqGnPSs9DPPIH+rs8x+djp8m61tR7aeQftIqe3f/+iwka1Oae1X
Abu7xlCCMB2lxxQXzd1Pwr3Kuv7PWTpMTgf9KudQxktxv2tWWnSY/urgS/JW
QkxIxuqvl+jYPu12goVZCaUWdKUEYzrOsL7tvbB4FL9Xu+do3aLDx2haUol2
GLdVIiPig+nwop1Y1RYoDde0iiMcr+lYN7uY45UjBX/u75QH4XQkKBx62tAt
iZQx8S1acXSEnaUPOluI47tHocfvPDoKz4047tkpBBq1b49lIR1S3F/VuSMF
sVqHqay5hI5ttW+yVUT2YreQ6u+4Wjp6XpSV79QVgFFNx83z3XTUJRir2inz
wEby18bCPjrmXt8w2dvGjQehfB8Eh+kwXrNVRf7hVry2Mh/5NUXH6cuXpWw3
bkZCk+cTix90uKXNvXaa2YjcQ8k7mxfo4DGYcY/6sQ6ta3/qxv2lIxV1TSr+
jBi6yUVjZ1pCmtCDKI0rfxXnKIeDndcs4ZZL+4PzvHRFBmVDqdH1S/Dnf9gr
oTOnuCnxcaMm+xJmfiZERipNKPJtjrn+iXMJwUmMjlIbBxRF71WvFdy2hMWH
uptV/FsUjwxMxPrzLmH4LD/HauWPiv/3T8X//1P/B9S/NBM=
       "]]},
     Annotation[#, "Charting`Private`Tag$1830487#1"]& ]}, {}},
  AspectRatio->NCache[GoldenRatio^(-1), 0.6180339887498948],
  Axes->{True, True},
  AxesLabel->{None, None},
  AxesOrigin->{0, 0},
  DisplayFunction->Identity,
  Frame->{{False, False}, {False, False}},
  FrameLabel->{{None, None}, {None, None}},
  FrameTicks->{{Automatic, Automatic}, {Automatic, Automatic}},
  GridLines->{None, None},
  GridLinesStyle->Directive[
    GrayLevel[0.5, 0.4]],
  ImagePadding->All,
  Method->{
   "DefaultBoundaryStyle" -> Automatic, 
    "DefaultGraphicsInteraction" -> {
     "Version" -> 1.2, "TrackMousePosition" -> {True, False}, 
      "Effects" -> {
       "Highlight" -> {"ratio" -> 2}, "HighlightPoint" -> {"ratio" -> 2}, 
        "Droplines" -> {
         "freeformCursorMode" -> True, 
          "placement" -> {"x" -> "All", "y" -> "None"}}}}, "DefaultMeshStyle" -> 
    AbsolutePointSize[6], "ScalingFunctions" -> None, 
    "CoordinatesToolOptions" -> {"DisplayFunction" -> ({
        (Identity[#]& )[
         Part[#, 1]], 
        (Identity[#]& )[
         Part[#, 2]]}& ), "CopiedValueFunction" -> ({
        (Identity[#]& )[
         Part[#, 1]], 
        (Identity[#]& )[
         Part[#, 2]]}& )}},
  PlotRange->{{-1.5707962626807608`, 1.5707962626807608`}, {0., 1.1}},
  PlotRangeClipping->True,
  PlotRangePadding->{{
     Scaled[0.02], 
     Scaled[0.02]}, {0, 0}},
  Ticks->{Automatic, Automatic}]], "Output",
 CellChangeTimes->{3.888650698961071*^9, 3.8886510422603903`*^9, 
  3.8888985780992517`*^9, 3.888898638338049*^9, 3.888909331156055*^9},
 CellLabel->
  "Out[243]=",ExpressionUUID->"d5523377-1c8d-4804-a15b-07cb0d103cad"]
}, Open  ]],

Cell[CellGroupData[{

Cell[BoxData[
 RowBox[{"Export", "[", 
  RowBox[{"\"\<veladaptquasi-orisel-omegasel-kappa8.eps\>\"", ",", " ", "%"}],
   "]"}]], "Input",
 CellChangeTimes->{{3.888651039443088*^9, 3.888651040084149*^9}},
 CellLabel->
  "In[244]:=",ExpressionUUID->"0ede2166-ccce-4954-a72c-695b42e9886f"],

Cell[BoxData["\<\"veladaptquasi-orisel-omegasel-kappa8.eps\"\>"], "Output",
 CellChangeTimes->{3.888651044235221*^9, 3.888898580614395*^9, 
  3.888898640940145*^9, 3.8889093336481237`*^9},
 CellLabel->
  "Out[244]=",ExpressionUUID->"16257472-d090-4b13-a83e-c3f8125befc1"]
}, Open  ]]
},
WindowSize->{808, 860},
WindowMargins->{{Automatic, 91}, {Automatic, 4}},
FrontEndVersion->"14.1 for Mac OS X ARM (64-bit) (July 16, 2024)",
StyleDefinitions->"Default.nb",
ExpressionUUID->"75fea532-b1df-4b4a-b6b2-843649fa589e"
]
(* End of Notebook Content *)

(* Internal cache information *)
(*CellTagsOutline
CellTagsIndex->{}
*)
(*CellTagsIndex
CellTagsIndex->{}
*)
(*NotebookFileOutline
Notebook[{
Cell[558, 20, 1121, 24, 172, "Input",ExpressionUUID->"127b56e9-6aa2-4e20-8918-a007d7391640"],
Cell[1682, 46, 152, 3, 29, "Input",ExpressionUUID->"b7133e88-ae21-43e6-9f0e-16b65a86c43d"],
Cell[CellGroupData[{
Cell[1859, 53, 484, 15, 29, "Input",ExpressionUUID->"66a75f47-d77c-4686-8da1-27e639a734e5"],
Cell[2346, 70, 426, 12, 69, "Output",ExpressionUUID->"f1a868c7-d2e1-4fcb-976a-b825b4f3aa94"]
}, Open  ]],
Cell[CellGroupData[{
Cell[2809, 87, 484, 15, 29, "Input",ExpressionUUID->"6789023d-e4a3-4f81-8766-c1885a84f8c5"],
Cell[3296, 104, 426, 12, 70, "Output",ExpressionUUID->"787f2810-0513-4b41-9f42-7a205a3b2bc4"]
}, Open  ]],
Cell[CellGroupData[{
Cell[3759, 121, 484, 15, 29, "Input",ExpressionUUID->"2e978cc4-f329-4474-8c21-e0aedc0fe575"],
Cell[4246, 138, 426, 12, 69, "Output",ExpressionUUID->"e4fee139-d50d-466b-a2cf-f1a220b09811"]
}, Open  ]],
Cell[CellGroupData[{
Cell[4709, 155, 228, 5, 29, "Input",ExpressionUUID->"948c3021-db12-4096-8286-c12f896d4180"],
Cell[4940, 162, 511, 15, 69, "Output",ExpressionUUID->"de6a86f7-ef5e-4226-8e60-527eccec8a17"]
}, Open  ]],
Cell[CellGroupData[{
Cell[5488, 182, 231, 5, 29, "Input",ExpressionUUID->"c1172fdf-459e-47c5-aa86-a8775d33d112"],
Cell[5722, 189, 610, 19, 71, "Output",ExpressionUUID->"d81c4fba-ef30-4c42-8171-de483c236bef"]
}, Open  ]],
Cell[CellGroupData[{
Cell[6369, 213, 173, 3, 29, "Input",ExpressionUUID->"69dafe89-6125-4489-8eb9-160dc200f3e8"],
Cell[6545, 218, 511, 15, 69, "Output",ExpressionUUID->"41c9c31f-c835-43f2-9451-a15f32b447a5"]
}, Open  ]],
Cell[CellGroupData[{
Cell[7093, 238, 199, 4, 29, "Input",ExpressionUUID->"07743b56-97c8-4b27-982f-790461593f43"],
Cell[7295, 244, 610, 19, 71, "Output",ExpressionUUID->"7cacd32b-1d5a-4cc4-98c7-1919d8a9f054"]
}, Open  ]],
Cell[CellGroupData[{
Cell[7942, 268, 228, 5, 29, "Input",ExpressionUUID->"329fb6a5-5f34-4671-b4dd-3b4a00b47d0c"],
Cell[8173, 275, 509, 15, 69, "Output",ExpressionUUID->"4beeb07e-d252-4f0d-9268-35c66c3399de"]
}, Open  ]],
Cell[CellGroupData[{
Cell[8719, 295, 231, 5, 29, "Input",ExpressionUUID->"d0f3e4eb-be56-4743-ab8d-adb0a58b0a9e"],
Cell[8953, 302, 610, 19, 71, "Output",ExpressionUUID->"24e76cfb-ef83-4be7-be5b-727ae4cedb38"]
}, Open  ]],
Cell[CellGroupData[{
Cell[9600, 326, 174, 3, 29, "Input",ExpressionUUID->"849833ad-28b8-49ab-9442-c8aa9175ab5d"],
Cell[9777, 331, 510, 15, 69, "Output",ExpressionUUID->"cbd5f3f1-c25c-4dc2-a839-7f15c8fbffe4"]
}, Open  ]],
Cell[CellGroupData[{
Cell[10324, 351, 200, 4, 29, "Input",ExpressionUUID->"0ccaaba7-26ac-4127-bf31-0dfcadebdb5d"],
Cell[10527, 357, 613, 19, 71, "Output",ExpressionUUID->"688d691c-0434-4fd3-86cf-9795685a8bdd"]
}, Open  ]],
Cell[CellGroupData[{
Cell[11177, 381, 2201, 61, 111, "Input",ExpressionUUID->"a4f50450-0038-4aa7-a29b-1f9bd472da96"],
Cell[13381, 444, 1688, 45, 139, "Output",ExpressionUUID->"af97c824-8311-4834-9313-b05f3be3afc7"]
}, Open  ]],
Cell[CellGroupData[{
Cell[15106, 494, 1952, 57, 111, "Input",ExpressionUUID->"8df66c18-c8f1-4d9f-b8ae-0dab5685659d"],
Cell[17061, 553, 1659, 46, 139, "Output",ExpressionUUID->"f5ab9e47-15ea-48a4-bf16-0a486a94c7cc"]
}, Open  ]],
Cell[CellGroupData[{
Cell[18757, 604, 3737, 92, 254, "Input",ExpressionUUID->"c68171c2-34e9-40cb-93aa-6d88c807f106"],
Cell[22497, 698, 1421, 39, 59, "Output",ExpressionUUID->"3e35c33a-4b77-458b-8109-4f9f9d7cbb8c"]
}, Open  ]],
Cell[CellGroupData[{
Cell[23955, 742, 221, 4, 29, "Input",ExpressionUUID->"b832402c-a88a-4de6-961f-d503af96f957"],
Cell[24179, 748, 551, 12, 116, "Output",ExpressionUUID->"dfa63f99-94a4-4c96-b130-6a6de3c2e775"]
}, Open  ]],
Cell[CellGroupData[{
Cell[24767, 765, 3696, 91, 254, "Input",ExpressionUUID->"80389578-bb86-405e-b9ca-c778f70b2f76"],
Cell[28466, 858, 1508, 41, 59, "Output",ExpressionUUID->"63f4f957-efae-49dd-9f09-bc7a9c96d9fd"]
}, Open  ]],
Cell[CellGroupData[{
Cell[30011, 904, 226, 4, 29, "Input",ExpressionUUID->"7fa724de-efb4-49c0-8641-e63ffd71895f"],
Cell[30240, 910, 575, 12, 116, "Output",ExpressionUUID->"ac86001d-efb1-4856-9016-caff37594186"]
}, Open  ]],
Cell[CellGroupData[{
Cell[30852, 927, 301, 6, 29, "Input",ExpressionUUID->"087887f0-3503-43f5-a214-1a0832d9b929"],
Cell[31156, 935, 1142, 32, 59, "Output",ExpressionUUID->"09cc1586-475f-40f5-86fb-f1f5b7a20a5e"]
}, Open  ]],
Cell[CellGroupData[{
Cell[32335, 972, 312, 6, 29, "Input",ExpressionUUID->"3f22faac-fc7f-4699-a679-3479572ae65d"],
Cell[32650, 980, 1258, 35, 59, "Output",ExpressionUUID->"def29387-d746-4373-94e5-3e665c912387"]
}, Open  ]],
Cell[CellGroupData[{
Cell[33945, 1020, 239, 5, 29, "Input",ExpressionUUID->"2c272bea-b04e-447a-8eb3-f13e50e0222c"],
Cell[34187, 1027, 2015, 58, 84, "Output",ExpressionUUID->"3eec8ce5-c335-45c8-a4ae-9c84db3393b2"]
}, Open  ]],
Cell[CellGroupData[{
Cell[36239, 1090, 460, 10, 29, "Input",ExpressionUUID->"29d4bed1-c2b0-4f70-9e6c-d8810ed5861f"],
Cell[36702, 1102, 544, 12, 42, "Message",ExpressionUUID->"1a079922-767c-4b80-87dc-8ad80c7d91db"],
Cell[37249, 1116, 1153, 30, 57, "Output",ExpressionUUID->"e30fa720-7d2e-4211-a2f8-d521a633a0d3"]
}, Open  ]],
Cell[CellGroupData[{
Cell[38439, 1151, 301, 6, 29, "Input",ExpressionUUID->"77200fa7-a360-4915-8d64-326e4dbbe127"],
Cell[38743, 1159, 385, 9, 81, "Output",ExpressionUUID->"3f89af80-ac3d-4b3d-8bc7-a38b58d4c47a"]
}, Open  ]],
Cell[CellGroupData[{
Cell[39165, 1173, 299, 7, 29, "Input",ExpressionUUID->"f8f14684-7bcc-4c28-9902-3613c5e8b51f"],
Cell[39467, 1182, 480, 14, 52, "Output",ExpressionUUID->"791dd616-df52-4600-b010-c5a5ff6870ec"]
}, Open  ]],
Cell[CellGroupData[{
Cell[39984, 1201, 299, 6, 29, "Input",ExpressionUUID->"ee235e6f-6989-4403-a5e3-79ed7d0fad65"],
Cell[40286, 1209, 1315, 37, 59, "Output",ExpressionUUID->"b0bf723d-9fd0-4fe7-9eac-7d761f4f6279"]
}, Open  ]],
Cell[CellGroupData[{
Cell[41638, 1251, 394, 9, 29, "Input",ExpressionUUID->"fce744fb-d608-4258-9744-013c76c73bc1"],
Cell[42035, 1262, 339, 8, 33, "Output",ExpressionUUID->"d06d3f32-49f0-4a82-8a22-d688748933fb"]
}, Open  ]],
Cell[CellGroupData[{
Cell[42411, 1275, 399, 10, 29, "Input",ExpressionUUID->"0820fe63-c751-4a0b-9d25-046911fd44cd"],
Cell[42813, 1287, 513, 15, 55, "Output",ExpressionUUID->"d3ec1b73-af34-4a56-bf5e-8c8f261efdc9"]
}, Open  ]],
Cell[CellGroupData[{
Cell[43363, 1307, 211, 4, 29, "Input",ExpressionUUID->"9a6259ed-ac1e-44bc-afa4-11d4b4702e49"],
Cell[43577, 1313, 261, 6, 47, "Output",ExpressionUUID->"5de78cf8-b18c-4327-b1b1-cbef30e7d70d"]
}, Open  ]],
Cell[CellGroupData[{
Cell[43875, 1324, 737, 20, 49, "Input",ExpressionUUID->"7ff14b27-fa50-4c99-bbf3-75c0ab90a1d5"],
Cell[44615, 1346, 562, 16, 55, "Output",ExpressionUUID->"e449c8f1-944f-4490-abe9-b06e12b6f427"]
}, Open  ]],
Cell[CellGroupData[{
Cell[45214, 1367, 211, 4, 29, "Input",ExpressionUUID->"642f680c-2ecf-475e-ab3f-5dba08d1e5fb"],
Cell[45428, 1373, 263, 6, 47, "Output",ExpressionUUID->"5e6f8923-e92e-45bc-ad46-30417fde8049"]
}, Open  ]],
Cell[CellGroupData[{
Cell[45728, 1384, 659, 16, 49, "Input",ExpressionUUID->"d5844b57-59ef-4865-b6f3-b5fafe849865"],
Cell[46390, 1402, 578, 16, 53, "Output",ExpressionUUID->"fb4e2050-f084-455f-8d29-53453feac3c0"]
}, Open  ]],
Cell[CellGroupData[{
Cell[47005, 1423, 218, 4, 29, "Input",ExpressionUUID->"46fc068e-a9ed-4c34-8382-b2f3b7357975"],
Cell[47226, 1429, 254, 6, 47, "Output",ExpressionUUID->"6242ee99-98db-479f-8630-2e68bddd107f"]
}, Open  ]],
Cell[CellGroupData[{
Cell[47517, 1440, 295, 6, 29, "Input",ExpressionUUID->"9cd33d43-c87d-4a72-8628-206784989009"],
Cell[47815, 1448, 195, 4, 50, "Output",ExpressionUUID->"0e4dbf78-3db0-4479-8f83-8fba5297cbfc"]
}, Open  ]],
Cell[48025, 1455, 128, 3, 29, "Input",ExpressionUUID->"5054f2f4-d14d-4c2b-b615-cbc6a4b1b73f"],
Cell[CellGroupData[{
Cell[48178, 1462, 589, 17, 29, "Input",ExpressionUUID->"440c448b-e653-4b25-8bd6-10a86428d65b"],
Cell[48770, 1481, 7105, 135, 253, "Output",ExpressionUUID->"e38d7c30-30e3-4c06-ba54-dfb0d78818ad"]
}, Open  ]],
Cell[CellGroupData[{
Cell[55912, 1621, 284, 6, 29, "Input",ExpressionUUID->"f75b0ea5-8de5-410c-9c7e-fce26181e1ea"],
Cell[56199, 1629, 222, 3, 33, "Output",ExpressionUUID->"5686a39e-90fd-44ce-b874-009f27db46b9"]
}, Open  ]],
Cell[CellGroupData[{
Cell[56458, 1637, 589, 17, 29, "Input",ExpressionUUID->"dc6f8b2a-079f-46d6-95bb-3219b1b957a0"],
Cell[57050, 1656, 6557, 125, 253, "Output",ExpressionUUID->"a09fcae3-7e4c-4f7b-92d2-635066771e80"]
}, Open  ]],
Cell[CellGroupData[{
Cell[63644, 1786, 285, 6, 29, "Input",ExpressionUUID->"2521af06-cf18-4dd3-90e3-e771185b0d87"],
Cell[63932, 1794, 198, 3, 33, "Output",ExpressionUUID->"ddbc8d2f-503b-4fd6-b06b-7a650eacd98b"]
}, Open  ]],
Cell[CellGroupData[{
Cell[64167, 1802, 588, 17, 29, "Input",ExpressionUUID->"1b392b0f-2b24-40f9-8a51-3528bd824d51"],
Cell[64758, 1821, 5726, 112, 253, "Output",ExpressionUUID->"f4e41c18-d07b-4d8c-939a-5c6c39bcc180"]
}, Open  ]],
Cell[CellGroupData[{
Cell[70521, 1938, 284, 6, 29, "Input",ExpressionUUID->"51a48748-c964-495e-b6fe-520a836cd629"],
Cell[70808, 1946, 200, 3, 33, "Output",ExpressionUUID->"286d05dd-f6df-4dd4-a5f0-d5043e70a8c6"]
}, Open  ]],
Cell[CellGroupData[{
Cell[71045, 1954, 591, 17, 29, "Input",ExpressionUUID->"610cca75-bfc1-48b9-a625-52bcf80d388b"],
Cell[71639, 1973, 8476, 157, 253, "Output",ExpressionUUID->"4d92f23b-f786-4804-8b2c-0046d9d981df"]
}, Open  ]],
Cell[CellGroupData[{
Cell[80152, 2135, 284, 6, 29, "Input",ExpressionUUID->"53b6b4f9-0a08-4e7b-bff8-3b79b5ca543a"],
Cell[80439, 2143, 197, 3, 33, "Output",ExpressionUUID->"907ca487-ef74-418c-b791-db9a4b1da5dd"]
}, Open  ]],
Cell[CellGroupData[{
Cell[80673, 2151, 313, 6, 29, "Input",ExpressionUUID->"e974e135-7ae5-4c8d-bb72-88fb47fe98d8"],
Cell[80989, 2159, 2034, 59, 84, "Output",ExpressionUUID->"b6f2c139-815c-4ba1-a24b-24933b9f4dad"]
}, Open  ]],
Cell[CellGroupData[{
Cell[83060, 2223, 366, 8, 29, "Input",ExpressionUUID->"f6e4a120-b115-40a3-a7aa-4a018f291dd7"],
Cell[83429, 2233, 505, 12, 42, "Message",ExpressionUUID->"3d380b02-804c-49fa-9ce5-69857860697f"],
Cell[83937, 2247, 1145, 32, 57, "Output",ExpressionUUID->"7b849154-48b7-4972-b6d1-64f3ecc16b5c"]
}, Open  ]],
Cell[CellGroupData[{
Cell[85119, 2284, 250, 5, 29, "Input",ExpressionUUID->"f51b13be-0e7f-4275-baa8-5072d9e859a8"],
Cell[85372, 2291, 395, 9, 81, "Output",ExpressionUUID->"c5fb49b3-d8fc-4693-8efa-59906eba7e57"]
}, Open  ]],
Cell[CellGroupData[{
Cell[85804, 2305, 305, 6, 29, "Input",ExpressionUUID->"7ddff6fb-00e6-48e5-9cd2-4afdce4b5f61"],
Cell[86112, 2313, 1406, 40, 59, "Output",ExpressionUUID->"9bd172f8-ba68-41ee-9bf9-4e3ae5b51c6e"]
}, Open  ]],
Cell[CellGroupData[{
Cell[87555, 2358, 354, 8, 29, "Input",ExpressionUUID->"0efd6315-618d-4805-86a3-9b35075b2498"],
Cell[87912, 2368, 282, 6, 33, "Output",ExpressionUUID->"8df2083c-04bd-46c5-a6b9-df0b35402933"]
}, Open  ]],
Cell[CellGroupData[{
Cell[88231, 2379, 405, 10, 29, "Input",ExpressionUUID->"f0ff6186-eb5b-4ce1-9138-7de7e554a2ad"],
Cell[88639, 2391, 499, 16, 59, "Output",ExpressionUUID->"bc6622a8-aed4-41bc-a4ca-1e45fd7020f8"]
}, Open  ]],
Cell[CellGroupData[{
Cell[89175, 2412, 209, 4, 29, "Input",ExpressionUUID->"eee21647-72b7-494e-b6ff-59b14c547d0b"],
Cell[89387, 2418, 272, 7, 64, "Output",ExpressionUUID->"8c7ea31b-6749-40a1-b591-e5b2e098c41c"]
}, Open  ]],
Cell[CellGroupData[{
Cell[89696, 2430, 605, 16, 70, "Input",ExpressionUUID->"88433f6f-d294-430d-bcd6-9df7793501b6"],
Cell[90304, 2448, 567, 15, 52, "Output",ExpressionUUID->"786a73a1-0793-4b86-9ca8-04bc73142608"]
}, Open  ]],
Cell[CellGroupData[{
Cell[90908, 2468, 221, 4, 29, "Input",ExpressionUUID->"8d79ddba-f9cb-48db-910e-9c033d276e73"],
Cell[91132, 2474, 244, 6, 47, "Output",ExpressionUUID->"7b0c7bc3-bae6-44c2-bdb1-81e791ec762c"]
}, Open  ]],
Cell[CellGroupData[{
Cell[91413, 2485, 295, 6, 29, "Input",ExpressionUUID->"2a6852f4-572c-4517-a83f-4961791c7dbb"],
Cell[91711, 2493, 183, 3, 46, "Output",ExpressionUUID->"2854fe90-975f-4e3d-b052-ac2672fe24da"]
}, Open  ]],
Cell[CellGroupData[{
Cell[91931, 2501, 595, 17, 49, "Input",ExpressionUUID->"54ad73f8-6519-4625-9246-a823038cf82e"],
Cell[92529, 2520, 9855, 179, 253, "Output",ExpressionUUID->"96ca3cf8-8654-42da-9d0b-47282ededb91"]
}, Open  ]],
Cell[CellGroupData[{
Cell[102421, 2704, 289, 7, 29, "Input",ExpressionUUID->"3761aeb2-2928-4c97-a649-9b0e20d82170"],
Cell[102713, 2713, 201, 3, 33, "Output",ExpressionUUID->"fa276c2c-74c3-4787-b798-ea2373afe16b"]
}, Open  ]],
Cell[CellGroupData[{
Cell[102951, 2721, 597, 17, 49, "Input",ExpressionUUID->"1ad523c9-8aa0-4d5b-90a9-3d10aea42172"],
Cell[103551, 2740, 10409, 188, 253, "Output",ExpressionUUID->"0c1215da-6717-46f2-9aaa-a88e31e04acf"]
}, Open  ]],
Cell[CellGroupData[{
Cell[113997, 2933, 290, 7, 29, "Input",ExpressionUUID->"2b801c1f-d378-4024-9b17-54183a78777d"],
Cell[114290, 2942, 201, 3, 33, "Output",ExpressionUUID->"b8c14d2f-07a7-43d3-b754-fd6db1e7d5bb"]
}, Open  ]],
Cell[CellGroupData[{
Cell[114528, 2950, 595, 17, 49, "Input",ExpressionUUID->"dd015ac0-aa99-4cf6-8239-a79491f4f646"],
Cell[115126, 2969, 14707, 259, 253, "Output",ExpressionUUID->"54ff719b-ef42-49b0-b8fc-54cdf3daede0"]
}, Open  ]],
Cell[CellGroupData[{
Cell[129870, 3233, 292, 7, 29, "Input",ExpressionUUID->"be193dbd-17e9-4102-a783-69542265d7ee"],
Cell[130165, 3242, 201, 3, 33, "Output",ExpressionUUID->"a95cf685-533c-4532-8dcd-e5bc94554177"]
}, Open  ]],
Cell[CellGroupData[{
Cell[130403, 3250, 595, 17, 49, "Input",ExpressionUUID->"8924a41b-e47a-43d4-a8e8-3424ebe4c048"],
Cell[131001, 3269, 16020, 280, 253, "Output",ExpressionUUID->"4b58c085-6513-4c36-ba7b-e2fbddc15ae4"]
}, Open  ]],
Cell[CellGroupData[{
Cell[147058, 3554, 290, 7, 29, "Input",ExpressionUUID->"6807e31e-861f-4392-9ca9-081b81f8cfc2"],
Cell[147351, 3563, 201, 3, 33, "Output",ExpressionUUID->"e01cc883-80ef-4ce4-8450-087b323c47a5"]
}, Open  ]],
Cell[CellGroupData[{
Cell[147589, 3571, 476, 10, 29, "Input",ExpressionUUID->"cd74d623-4be7-425e-a619-8e5995b6600f"],
Cell[148068, 3583, 2244, 59, 90, "Output",ExpressionUUID->"256684af-76e4-4949-b203-e0461f7ef96a"]
}, Open  ]],
Cell[CellGroupData[{
Cell[150349, 3647, 435, 11, 29, "Input",ExpressionUUID->"cf9360be-4e49-413c-bb2d-dac2cfe7408d"],
Cell[150787, 3660, 1105, 31, 57, "Output",ExpressionUUID->"8c10f1e6-8791-422d-b36f-1f05f28fcb6e"]
}, Open  ]],
Cell[CellGroupData[{
Cell[151929, 3696, 794, 21, 70, "Input",ExpressionUUID->"8ef33a43-9558-4dd4-a2b8-53565ab297b9"],
Cell[152726, 3719, 6052, 159, 289, "Output",ExpressionUUID->"22645a1a-5a0c-48b1-8efb-bbc4f30f978d"]
}, Open  ]],
Cell[CellGroupData[{
Cell[158815, 3883, 1044, 30, 70, "Input",ExpressionUUID->"5a923de9-3a89-4e31-9071-55b52be3de1b"],
Cell[159862, 3915, 386, 10, 42, "Output",ExpressionUUID->"876587a5-7c14-4ba1-a51d-c04e31b737bc"]
}, Open  ]],
Cell[CellGroupData[{
Cell[160285, 3930, 1158, 30, 70, "Input",ExpressionUUID->"81c98d16-ae6a-42cd-a744-dc0d0c1c3d6c"],
Cell[161446, 3962, 2687, 75, 152, "Output",ExpressionUUID->"553fd463-b473-4407-beed-4379a3d4b2d2"]
}, Open  ]],
Cell[CellGroupData[{
Cell[164170, 4042, 207, 3, 29, "Input",ExpressionUUID->"ad0488de-d29f-4a8d-abc7-4e6e6514fb84"],
Cell[164380, 4047, 644, 15, 133, "Output",ExpressionUUID->"6d3e275a-672e-4fa0-9917-b7ee91b8b311"]
}, Open  ]],
Cell[CellGroupData[{
Cell[165061, 4067, 462, 12, 29, "Input",ExpressionUUID->"46a47b47-83f4-4856-a4cf-32d60d879f1f"],
Cell[165526, 4081, 716, 22, 65, "Output",ExpressionUUID->"1b35823d-2396-4fde-a044-7ddf15387fe9"]
}, Open  ]],
Cell[CellGroupData[{
Cell[166279, 4108, 1852, 50, 135, "Input",ExpressionUUID->"d5ae95ae-fa4a-44fb-af43-850829da8cc0"],
Cell[168134, 4160, 758, 24, 62, "Output",ExpressionUUID->"36a7f5b4-79a2-4216-8ddf-ee608f089879"]
}, Open  ]],
Cell[CellGroupData[{
Cell[168929, 4189, 1849, 50, 135, "Input",ExpressionUUID->"1b2d5d9a-3763-48fb-9358-3942071c2dea"],
Cell[170781, 4241, 714, 22, 65, "Output",ExpressionUUID->"a5d66cf2-131f-4948-adeb-f83dd979600e"]
}, Open  ]],
Cell[CellGroupData[{
Cell[171532, 4268, 506, 13, 29, "Input",ExpressionUUID->"c8c2e77f-b385-4bc5-8cda-dfd6c3acfb46"],
Cell[172041, 4283, 899, 28, 65, "Output",ExpressionUUID->"f0c82e2a-00af-449c-8ec1-d693b7e1113e"]
}, Open  ]],
Cell[CellGroupData[{
Cell[172977, 4316, 218, 4, 29, "Input",ExpressionUUID->"99f79a21-f40a-4765-8daf-b1e8c4e303f7"],
Cell[173198, 4322, 387, 8, 64, "Output",ExpressionUUID->"87fb1a45-61e6-43f0-b928-c64e5bebcac1"]
}, Open  ]],
Cell[CellGroupData[{
Cell[173622, 4335, 291, 7, 29, "Input",ExpressionUUID->"99b1b33d-d479-45e9-918b-da61699920e7"],
Cell[173916, 4344, 414, 11, 42, "Output",ExpressionUUID->"49c7922b-ec43-4937-9509-39aa6a6c9a5c"]
}, Open  ]],
Cell[CellGroupData[{
Cell[174367, 4360, 585, 17, 29, "Input",ExpressionUUID->"d5d9dedf-9a17-4f66-9e05-075852475b0b"],
Cell[174955, 4379, 8393, 156, 253, "Output",ExpressionUUID->"fd38c94b-3ad4-4aa3-85ef-0fc5e6fb8b08"]
}, Open  ]],
Cell[CellGroupData[{
Cell[183385, 4540, 285, 6, 29, "Input",ExpressionUUID->"bde6b092-d033-437f-bf70-9fbcb8180635"],
Cell[183673, 4548, 273, 4, 33, "Output",ExpressionUUID->"416074fd-3b8f-4357-a7b2-6b5d0bc60e31"]
}, Open  ]],
Cell[CellGroupData[{
Cell[183983, 4557, 585, 17, 29, "Input",ExpressionUUID->"01ee9ba7-dd55-4711-bcea-73b27f33c386"],
Cell[184571, 4576, 7896, 147, 253, "Output",ExpressionUUID->"d54c216d-2ea6-4c30-b4f8-9a92f279db80"]
}, Open  ]],
Cell[CellGroupData[{
Cell[192504, 4728, 288, 6, 29, "Input",ExpressionUUID->"7077a027-8709-4b29-9335-1977451878d7"],
Cell[192795, 4736, 269, 4, 33, "Output",ExpressionUUID->"5effe681-3c4d-41b4-a5fc-003369218d71"]
}, Open  ]],
Cell[CellGroupData[{
Cell[193101, 4745, 585, 17, 29, "Input",ExpressionUUID->"091a20ab-afb1-45c0-b522-076e905392d8"],
Cell[193689, 4764, 9492, 173, 253, "Output",ExpressionUUID->"2daa9c44-caaf-43f6-991c-dc2e7665385e"]
}, Open  ]],
Cell[CellGroupData[{
Cell[203218, 4942, 286, 6, 29, "Input",ExpressionUUID->"d524a8e6-70ea-4448-81fc-e27386f84325"],
Cell[203507, 4950, 271, 4, 33, "Output",ExpressionUUID->"772f4816-1d11-49ee-8fdf-d2b3092d76c4"]
}, Open  ]],
Cell[CellGroupData[{
Cell[203815, 4959, 587, 17, 29, "Input",ExpressionUUID->"f3c9999f-7f55-4139-bb2b-9d17bc42f2fd"],
Cell[204405, 4978, 11638, 208, 253, "Output",ExpressionUUID->"d5523377-1c8d-4804-a15b-07cb0d103cad"]
}, Open  ]],
Cell[CellGroupData[{
Cell[216080, 5191, 286, 6, 29, "Input",ExpressionUUID->"0ede2166-ccce-4954-a72c-695b42e9886f"],
Cell[216369, 5199, 271, 4, 33, "Output",ExpressionUUID->"16257472-d090-4b13-a83e-c3f8125befc1"]
}, Open  ]]
}
]
*)
