# Supplementary material for: Orientation selectivity properties for the affine Gaussian derivative and the affine Gabor models for visual receptive fields
Source: J Comput Neurosci. 2025 Jan 29;53(1):61–98. doi: 10.1007/s10827-024-00888-w (PMC11868404; doi:10.1007/s10827-024-00888-w)
Supplement: Supplementary file 1 — (zip 821 KB) [file 10827_2024_888_MOESM1_ESM.zip › JCompNeuroSci-supplementary-files/space-time-sepRF-ori-sel.nb]

(* Content-type: application/vnd.wolfram.mathematica *)

(*** Wolfram Notebook File ***)
(* http://www.wolfram.com/nb *)

(* CreatedBy='Mathematica 13.2' *)

(*CacheID: 234*)
(* Internal cache information:
NotebookFileLineBreakTest
NotebookFileLineBreakTest
NotebookDataPosition[       158,          7]
NotebookDataLength[    232166,       5516]
NotebookOptionsPosition[    214221,       5194]
NotebookOutlinePosition[    214614,       5210]
CellTagsIndexPosition[    214571,       5207]
WindowFrame->Normal*)

(* Beginning of Notebook Content *)
Notebook[{
Cell[BoxData[
 RowBox[{
  StyleBox[
   RowBox[{"(*", " ", 
    RowBox[{
     RowBox[{
      RowBox[{
      "This", " ", "notebook", " ", "contains", " ", "Mathematica", " ", 
       "code", " ", "for", " ", "computing", " ", "the", " ", "orientation", 
       " ", "selectity", " ", "curves", " ", "for", " ", "space"}], "-", 
      RowBox[{"time", " ", "separable", " ", "spatio"}], "-", 
      RowBox[{
      "temporal", " ", "generalized", " ", "Gaussian", " ", "derivative", " ",
        "based", " ", "models", " ", "of", " ", "receptive", " ", "fields", 
       " ", "in", " ", "Section", " ", "4.4", " ", "and", " ", "Appendix", 
       " ", "A", ".1", " ", "in", "\[IndentingNewLine]", 
       "\[IndentingNewLine]", "Lindeberg", " ", 
       RowBox[{"(", "2024", ")"}], " ", 
       "\"\<Orientation selectivity properties for the affine Gaussian \
derivative\nand the affine Gabor models for visual receptive fields\>\""}]}], 
     ",", " ", 
     RowBox[{
     "submitted", " ", "to", " ", "Journal", " ", "of", " ", "Computational", 
      " ", 
      RowBox[{"Neuroscience", "."}]}]}], " ", "*)"}], "Text"], 
  "\[IndentingNewLine]"}]], "Input",
 CellChangeTimes->{{3.939696363630147*^9, 3.939696438966043*^9}, {
  3.9398791812765093`*^9, 
  3.9398792068124866`*^9}},ExpressionUUID->"5f9b33f6-d26d-4214-8506-\
a06b2ecd5549"],

Cell[CellGroupData[{

Cell[BoxData[
 RowBox[{"gaussx", "=", 
  RowBox[{
   RowBox[{"1", "/", 
    RowBox[{"(", 
     RowBox[{
      RowBox[{"Sqrt", "[", 
       RowBox[{"2", " ", "Pi"}], "]"}], " ", "sigma1"}], ")"}]}], 
   RowBox[{"Exp", "[", 
    RowBox[{
     RowBox[{"-", 
      RowBox[{"x", "^", "2"}]}], "/", 
     RowBox[{"(", 
      RowBox[{"2", " ", 
       RowBox[{"sigma1", "^", "2"}]}], ")"}]}], "]"}]}]}]], "Input",
 CellChangeTimes->{{3.888396708391797*^9, 3.888396716518936*^9}},
 CellLabel->"In[1]:=",ExpressionUUID->"9fa725f4-298c-4a9a-8e13-ad15218b6941"],

Cell[BoxData[
 FractionBox[
  SuperscriptBox["\[ExponentialE]", 
   RowBox[{"-", 
    FractionBox[
     SuperscriptBox["x", "2"], 
     RowBox[{"2", " ", 
      SuperscriptBox["sigma1", "2"]}]]}]], 
  RowBox[{
   SqrtBox[
    RowBox[{"2", " ", "\[Pi]"}]], " ", "sigma1"}]]], "Output",
 CellChangeTimes->{
  3.888395681853504*^9, {3.888396709944461*^9, 3.8883967257108803`*^9}, 
   3.888991500103395*^9},
 CellLabel->"Out[1]=",ExpressionUUID->"bb76264b-57cc-49b1-a54a-280346aad89a"]
}, Open  ]],

Cell[CellGroupData[{

Cell[BoxData[
 RowBox[{"gaussy", "=", 
  RowBox[{
   RowBox[{"1", "/", 
    RowBox[{"(", 
     RowBox[{
      RowBox[{"Sqrt", "[", 
       RowBox[{"2", " ", "Pi"}], "]"}], " ", "sigma2"}], ")"}]}], 
   RowBox[{"Exp", "[", 
    RowBox[{
     RowBox[{"-", 
      RowBox[{"y", "^", "2"}]}], "/", 
     RowBox[{"(", 
      RowBox[{"2", " ", 
       RowBox[{"sigma2", "^", "2"}]}], ")"}]}], "]"}]}]}]], "Input",
 CellChangeTimes->{{3.8883967218370333`*^9, 3.8883967240039682`*^9}},
 CellLabel->"In[2]:=",ExpressionUUID->"fc3b3729-09a4-48fd-bbaf-e670953c5b41"],

Cell[BoxData[
 FractionBox[
  SuperscriptBox["\[ExponentialE]", 
   RowBox[{"-", 
    FractionBox[
     SuperscriptBox["y", "2"], 
     RowBox[{"2", " ", 
      SuperscriptBox["sigma2", "2"]}]]}]], 
  RowBox[{
   SqrtBox[
    RowBox[{"2", " ", "\[Pi]"}]], " ", "sigma2"}]]], "Output",
 CellChangeTimes->{3.888395689033399*^9, 3.888396727844791*^9, 
  3.888991501741206*^9},
 CellLabel->"Out[2]=",ExpressionUUID->"eacdbc69-3e2d-4b4f-9f7e-bba7ed1c240c"]
}, Open  ]],

Cell[CellGroupData[{

Cell[BoxData[
 RowBox[{"gausst", "=", 
  RowBox[{
   RowBox[{"1", "/", 
    RowBox[{"(", 
     RowBox[{
      RowBox[{"Sqrt", "[", 
       RowBox[{"2", " ", "Pi"}], "]"}], " ", "sigmat"}], ")"}]}], 
   RowBox[{"Exp", "[", 
    RowBox[{
     RowBox[{"-", 
      RowBox[{"t", "^", "2"}]}], "/", 
     RowBox[{"(", 
      RowBox[{"2", " ", 
       RowBox[{"sigmat", "^", "2"}]}], ")"}]}], "]"}]}]}]], "Input",
 CellChangeTimes->{{3.888395696870367*^9, 3.888395729025949*^9}},
 CellLabel->"In[3]:=",ExpressionUUID->"b7261711-6518-494b-9e23-ba4529ffce81"],

Cell[BoxData[
 FractionBox[
  SuperscriptBox["\[ExponentialE]", 
   RowBox[{"-", 
    FractionBox[
     SuperscriptBox["t", "2"], 
     RowBox[{"2", " ", 
      SuperscriptBox["sigmat", "2"]}]]}]], 
  RowBox[{
   SqrtBox[
    RowBox[{"2", " ", "\[Pi]"}]], " ", "sigmat"}]]], "Output",
 CellChangeTimes->{3.888395732235561*^9, 3.8883967361604137`*^9, 
  3.888991503353153*^9},
 CellLabel->"Out[3]=",ExpressionUUID->"6a56656b-c3aa-45c3-8c33-12fce93f2256"]
}, Open  ]],

Cell[CellGroupData[{

Cell[BoxData[
 RowBox[{"gaussxdx", "=", 
  RowBox[{"Simplify", "[", 
   RowBox[{"D", "[", 
    RowBox[{"gaussx", ",", "x"}], "]"}], "]"}]}]], "Input",
 CellLabel->"In[4]:=",ExpressionUUID->"38b6e688-b22e-4c77-99b8-3474ea692ece"],

Cell[BoxData[
 RowBox[{"-", 
  FractionBox[
   RowBox[{
    SuperscriptBox["\[ExponentialE]", 
     RowBox[{"-", 
      FractionBox[
       SuperscriptBox["x", "2"], 
       RowBox[{"2", " ", 
        SuperscriptBox["sigma1", "2"]}]]}]], " ", "x"}], 
   RowBox[{
    SqrtBox[
     RowBox[{"2", " ", "\[Pi]"}]], " ", 
    SuperscriptBox["sigma1", "3"]}]]}]], "Output",
 CellChangeTimes->{3.8883957773529787`*^9, 3.888396738906495*^9, 
  3.888991504946272*^9},
 CellLabel->"Out[4]=",ExpressionUUID->"c0689813-f52d-40b1-989a-b270b296dc6b"]
}, Open  ]],

Cell[CellGroupData[{

Cell[BoxData[
 RowBox[{"gaussxdxx", "=", 
  RowBox[{"Simplify", "[", 
   RowBox[{"D", "[", 
    RowBox[{"gaussxdx", ",", "x"}], "]"}], "]"}]}]], "Input",
 CellLabel->"In[5]:=",ExpressionUUID->"350a670b-385e-481f-a1f8-1100ef73f344"],

Cell[BoxData[
 FractionBox[
  RowBox[{
   SuperscriptBox["\[ExponentialE]", 
    RowBox[{"-", 
     FractionBox[
      SuperscriptBox["x", "2"], 
      RowBox[{"2", " ", 
       SuperscriptBox["sigma1", "2"]}]]}]], " ", 
   RowBox[{"(", 
    RowBox[{
     RowBox[{"-", 
      SuperscriptBox["sigma1", "2"]}], "+", 
     SuperscriptBox["x", "2"]}], ")"}]}], 
  RowBox[{
   SqrtBox[
    RowBox[{"2", " ", "\[Pi]"}]], " ", 
   SuperscriptBox["sigma1", "5"]}]]], "Output",
 CellChangeTimes->{3.888395787289507*^9, 3.88839674054707*^9, 
  3.888991506560676*^9},
 CellLabel->"Out[5]=",ExpressionUUID->"ce3e4a9d-c261-4d31-8174-af95cb957f07"]
}, Open  ]],

Cell[CellGroupData[{

Cell[BoxData[
 RowBox[{"normgaussxdx", "=", 
  RowBox[{"sigma1", " ", "gaussxdx"}]}]], "Input",
 CellChangeTimes->{{3.888396678290142*^9, 3.888396678972649*^9}},
 CellLabel->"In[6]:=",ExpressionUUID->"cee6bb62-e565-4c2b-9210-6e168f2ee148"],

Cell[BoxData[
 RowBox[{"-", 
  FractionBox[
   RowBox[{
    SuperscriptBox["\[ExponentialE]", 
     RowBox[{"-", 
      FractionBox[
       SuperscriptBox["x", "2"], 
       RowBox[{"2", " ", 
        SuperscriptBox["sigma1", "2"]}]]}]], " ", "x"}], 
   RowBox[{
    SqrtBox[
     RowBox[{"2", " ", "\[Pi]"}]], " ", 
    SuperscriptBox["sigma1", "2"]}]]}]], "Output",
 CellChangeTimes->{
  3.888396277238935*^9, {3.8883966802586193`*^9, 3.8883966999456367`*^9}, 
   3.888396744973153*^9, 3.888991508185598*^9},
 CellLabel->"Out[6]=",ExpressionUUID->"a64a9002-82e5-4428-947f-a2851da2e1d3"]
}, Open  ]],

Cell[CellGroupData[{

Cell[BoxData[
 RowBox[{"normgaussxdxx", "=", 
  RowBox[{
   RowBox[{"sigma1", "^", "2"}], " ", "gaussxdxx"}]}]], "Input",
 CellChangeTimes->{{3.888396672263278*^9, 3.88839667473*^9}},
 CellLabel->"In[7]:=",ExpressionUUID->"5218e3d0-2040-4524-b557-550349625509"],

Cell[BoxData[
 FractionBox[
  RowBox[{
   SuperscriptBox["\[ExponentialE]", 
    RowBox[{"-", 
     FractionBox[
      SuperscriptBox["x", "2"], 
      RowBox[{"2", " ", 
       SuperscriptBox["sigma1", "2"]}]]}]], " ", 
   RowBox[{"(", 
    RowBox[{
     RowBox[{"-", 
      SuperscriptBox["sigma1", "2"]}], "+", 
     SuperscriptBox["x", "2"]}], ")"}]}], 
  RowBox[{
   SqrtBox[
    RowBox[{"2", " ", "\[Pi]"}]], " ", 
   SuperscriptBox["sigma1", "3"]}]]], "Output",
 CellChangeTimes->{
  3.888396287153474*^9, {3.888396675988881*^9, 3.8883967022618017`*^9}, 
   3.888396752881584*^9, 3.888991510439571*^9},
 CellLabel->"Out[7]=",ExpressionUUID->"5e5059f4-0200-43e7-b560-659fab03acaa"]
}, Open  ]],

Cell[CellGroupData[{

Cell[BoxData[
 RowBox[{"gausstdt", "=", 
  RowBox[{"Simplify", "[", 
   RowBox[{"D", "[", 
    RowBox[{"gausst", ",", "t"}], "]"}], "]"}]}]], "Input",
 CellChangeTimes->{{3.8883958707117243`*^9, 3.888395876868909*^9}},
 CellLabel->"In[8]:=",ExpressionUUID->"112bede4-ce0b-4b8a-8929-436cdbd429ce"],

Cell[BoxData[
 RowBox[{"-", 
  FractionBox[
   RowBox[{
    SuperscriptBox["\[ExponentialE]", 
     RowBox[{"-", 
      FractionBox[
       SuperscriptBox["t", "2"], 
       RowBox[{"2", " ", 
        SuperscriptBox["sigmat", "2"]}]]}]], " ", "t"}], 
   RowBox[{
    SqrtBox[
     RowBox[{"2", " ", "\[Pi]"}]], " ", 
    SuperscriptBox["sigmat", "3"]}]]}]], "Output",
 CellChangeTimes->{3.888395878425639*^9, 3.8883967557737627`*^9, 
  3.8889915124127903`*^9},
 CellLabel->"Out[8]=",ExpressionUUID->"c862b2b9-ce13-411b-8532-4a5e1e9dd473"]
}, Open  ]],

Cell[CellGroupData[{

Cell[BoxData[
 RowBox[{"gausstdtt", "=", 
  RowBox[{"Simplify", "[", 
   RowBox[{"D", "[", 
    RowBox[{"gausstdt", ",", "t"}], "]"}], "]"}]}]], "Input",
 CellChangeTimes->{{3.888395886125618*^9, 3.888395898974052*^9}},
 CellLabel->"In[9]:=",ExpressionUUID->"032edb2d-9725-488d-b3a2-8248c1bb3aa9"],

Cell[BoxData[
 FractionBox[
  RowBox[{
   SuperscriptBox["\[ExponentialE]", 
    RowBox[{"-", 
     FractionBox[
      SuperscriptBox["t", "2"], 
      RowBox[{"2", " ", 
       SuperscriptBox["sigmat", "2"]}]]}]], " ", 
   RowBox[{"(", 
    RowBox[{
     RowBox[{"-", 
      SuperscriptBox["sigmat", "2"]}], "+", 
     SuperscriptBox["t", "2"]}], ")"}]}], 
  RowBox[{
   SqrtBox[
    RowBox[{"2", " ", "\[Pi]"}]], " ", 
   SuperscriptBox["sigmat", "5"]}]]], "Output",
 CellChangeTimes->{{3.88839589463544*^9, 3.8883959013826647`*^9}, 
   3.888396758845881*^9, 3.8889915138788223`*^9},
 CellLabel->"Out[9]=",ExpressionUUID->"6e24b14b-6d5f-4895-979c-6e59adc0cb92"]
}, Open  ]],

Cell[CellGroupData[{

Cell[BoxData[
 RowBox[{"normgausstdt", "=", 
  RowBox[{"sigmat", " ", "gausstdt"}]}]], "Input",
 CellChangeTimes->{{3.8883962963863497`*^9, 3.888396303018344*^9}},
 CellLabel->"In[10]:=",ExpressionUUID->"fa28426c-676e-4cf7-9aff-78a353232bd5"],

Cell[BoxData[
 RowBox[{"-", 
  FractionBox[
   RowBox[{
    SuperscriptBox["\[ExponentialE]", 
     RowBox[{"-", 
      FractionBox[
       SuperscriptBox["t", "2"], 
       RowBox[{"2", " ", 
        SuperscriptBox["sigmat", "2"]}]]}]], " ", "t"}], 
   RowBox[{
    SqrtBox[
     RowBox[{"2", " ", "\[Pi]"}]], " ", 
    SuperscriptBox["sigmat", "2"]}]]}]], "Output",
 CellChangeTimes->{3.8883963037719383`*^9, 3.888396760325205*^9, 
  3.888991516685912*^9},
 CellLabel->"Out[10]=",ExpressionUUID->"539f9045-2fbb-4256-a4d4-6a332ffff95a"]
}, Open  ]],

Cell[CellGroupData[{

Cell[BoxData[
 RowBox[{"normgausstdtt", "=", 
  RowBox[{
   RowBox[{"sigmat", "^", "2"}], " ", "gausstdtt"}]}]], "Input",
 CellChangeTimes->{{3.888396316305874*^9, 3.8883963235523787`*^9}},
 CellLabel->"In[11]:=",ExpressionUUID->"7c1004e7-7d6c-4515-a617-b00702684ca6"],

Cell[BoxData[
 FractionBox[
  RowBox[{
   SuperscriptBox["\[ExponentialE]", 
    RowBox[{"-", 
     FractionBox[
      SuperscriptBox["t", "2"], 
      RowBox[{"2", " ", 
       SuperscriptBox["sigmat", "2"]}]]}]], " ", 
   RowBox[{"(", 
    RowBox[{
     RowBox[{"-", 
      SuperscriptBox["sigmat", "2"]}], "+", 
     SuperscriptBox["t", "2"]}], ")"}]}], 
  RowBox[{
   SqrtBox[
    RowBox[{"2", " ", "\[Pi]"}]], " ", 
   SuperscriptBox["sigmat", "3"]}]]], "Output",
 CellChangeTimes->{3.888396324085971*^9, 3.888396761813512*^9, 
  3.888991518986705*^9},
 CellLabel->"Out[11]=",ExpressionUUID->"e85c59ec-6299-4c51-9770-468b2d888a6e"]
}, Open  ]],

Cell[CellGroupData[{

Cell[BoxData[
 RowBox[{"integrandphit", "=", 
  RowBox[{"Simplify", "[", 
   RowBox[{
    RowBox[{
     RowBox[{"(", 
      RowBox[{"normgaussxdx", " ", "/.", 
       RowBox[{"{", 
        RowBox[{"x", "->", "xi1"}], "}"}]}], ")"}], " ", 
     RowBox[{"(", 
      RowBox[{"gaussy", " ", "/.", 
       RowBox[{"{", 
        RowBox[{"y", "->", "xi2"}], "}"}]}], ")"}], 
     RowBox[{"(", 
      RowBox[{"normgausstdt", "/.", 
       RowBox[{"{", 
        RowBox[{"t", "->", "zeta"}], "}"}]}], ")"}], " ", 
     RowBox[{"Sin", "[", 
      RowBox[{
       RowBox[{"omega", " ", 
        RowBox[{"Cos", "[", "theta", "]"}], " ", 
        RowBox[{"(", 
         RowBox[{
          RowBox[{"(", 
           RowBox[{"x1", "-", "xi1"}], ")"}], "-", 
          RowBox[{"u1", " ", 
           RowBox[{"(", 
            RowBox[{"t", "-", "zeta"}], ")"}]}]}], ")"}]}], "+", 
       RowBox[{"omega", " ", 
        RowBox[{"Sin", "[", "theta", "]"}], 
        RowBox[{"(", 
         RowBox[{
          RowBox[{"(", 
           RowBox[{"x2", "-", "xi2"}], ")"}], "-", 
          RowBox[{"u2", 
           RowBox[{"(", 
            RowBox[{"t", "-", "zeta"}], ")"}]}]}], ")"}]}], "+", "beta"}], 
      "]"}]}], "/.", 
    RowBox[{"{", 
     RowBox[{
      RowBox[{"u1", "->", 
       RowBox[{"u", " ", 
        RowBox[{"Cos", "[", "theta", "]"}]}]}], ",", 
      RowBox[{"u2", "->", 
       RowBox[{"u", " ", 
        RowBox[{"Sin", "[", "theta", "]"}]}]}]}], "}"}]}], "]"}]}]], "Input",
 CellChangeTimes->{{3.8883961395249166`*^9, 3.8883962072769337`*^9}, {
  3.8883962426401987`*^9, 3.888396247737068*^9}, {3.888396346749045*^9, 
  3.888396617027411*^9}, {3.888396957720497*^9, 3.888396958252244*^9}, {
  3.888397606111074*^9, 3.888397607373711*^9}},
 CellLabel->"In[12]:=",ExpressionUUID->"69b44eff-70f2-4500-b4a9-90c20ec22873"],

Cell[BoxData[
 RowBox[{
  RowBox[{"(", 
   RowBox[{
    SuperscriptBox["\[ExponentialE]", 
     RowBox[{
      FractionBox["1", "2"], " ", 
      RowBox[{"(", 
       RowBox[{
        RowBox[{"-", 
         FractionBox[
          SuperscriptBox["xi1", "2"], 
          SuperscriptBox["sigma1", "2"]]}], "-", 
        FractionBox[
         SuperscriptBox["xi2", "2"], 
         SuperscriptBox["sigma2", "2"]], "-", 
        FractionBox[
         SuperscriptBox["zeta", "2"], 
         SuperscriptBox["sigmat", "2"]]}], ")"}]}]], " ", "xi1", " ", "zeta", 
    " ", 
    RowBox[{"Sin", "[", 
     RowBox[{"beta", "-", 
      RowBox[{"omega", " ", "t", " ", "u"}], "+", 
      RowBox[{"omega", " ", "u", " ", "zeta"}], "+", 
      RowBox[{"omega", " ", 
       RowBox[{"(", 
        RowBox[{"x1", "-", "xi1"}], ")"}], " ", 
       RowBox[{"Cos", "[", "theta", "]"}]}], "+", 
      RowBox[{"omega", " ", 
       RowBox[{"(", 
        RowBox[{"x2", "-", "xi2"}], ")"}], " ", 
       RowBox[{"Sin", "[", "theta", "]"}]}]}], "]"}]}], ")"}], "/", 
  RowBox[{"(", 
   RowBox[{"2", " ", 
    SqrtBox["2"], " ", 
    SuperscriptBox["\[Pi]", 
     RowBox[{"3", "/", "2"}]], " ", 
    SuperscriptBox["sigma1", "2"], " ", "sigma2", " ", 
    SuperscriptBox["sigmat", "2"]}], ")"}]}]], "Output",
 CellChangeTimes->{{3.8883965753803368`*^9, 3.888396586165246*^9}, 
   3.888396619383626*^9, 3.888396764721661*^9, 3.8883969632122*^9, 
   3.888397610507159*^9, 3.88899152341819*^9},
 CellLabel->"Out[12]=",ExpressionUUID->"c29b8b27-900d-4b95-aa53-41ceb30bb152"]
}, Open  ]],

Cell[CellGroupData[{

Cell[BoxData[
 RowBox[{"integrandphitt", "=", 
  RowBox[{"Simplify", "[", 
   RowBox[{
    RowBox[{
     RowBox[{"(", 
      RowBox[{"normgaussxdx", " ", "/.", 
       RowBox[{"{", 
        RowBox[{"x", "->", "xi1"}], "}"}]}], ")"}], " ", 
     RowBox[{"(", 
      RowBox[{"gaussy", " ", "/.", 
       RowBox[{"{", 
        RowBox[{"y", "->", "xi2"}], "}"}]}], ")"}], 
     RowBox[{"(", 
      RowBox[{"normgausstdtt", "/.", 
       RowBox[{"{", 
        RowBox[{"t", "->", "zeta"}], "}"}]}], ")"}], " ", 
     RowBox[{"Sin", "[", 
      RowBox[{
       RowBox[{"omega", " ", 
        RowBox[{"Cos", "[", "theta", "]"}], " ", 
        RowBox[{"(", 
         RowBox[{
          RowBox[{"(", 
           RowBox[{"x1", "-", "xi1"}], ")"}], "-", 
          RowBox[{"u1", " ", 
           RowBox[{"(", 
            RowBox[{"t", "-", "zeta"}], ")"}]}]}], ")"}]}], "+", 
       RowBox[{"omega", " ", 
        RowBox[{"Sin", "[", "theta", "]"}], 
        RowBox[{"(", 
         RowBox[{
          RowBox[{"(", 
           RowBox[{"x2", "-", "xi2"}], ")"}], "-", 
          RowBox[{"u2", 
           RowBox[{"(", 
            RowBox[{"t", "-", "zeta"}], ")"}]}]}], ")"}]}], "+", "beta"}], 
      "]"}]}], "/.", 
    RowBox[{"{", 
     RowBox[{
      RowBox[{"u1", "->", 
       RowBox[{"u", " ", 
        RowBox[{"Cos", "[", "theta", "]"}]}]}], ",", 
      RowBox[{"u2", "->", 
       RowBox[{"u", " ", 
        RowBox[{"Sin", "[", "theta", "]"}]}]}]}], "}"}]}], "]"}]}]], "Input",
 CellChangeTimes->{{3.8883969792683983`*^9, 3.888396986753783*^9}, {
  3.8883976128332663`*^9, 3.888397614155479*^9}},
 CellLabel->"In[13]:=",ExpressionUUID->"ced734b5-e7a3-4d60-b64f-175c55dc36fa"],

Cell[BoxData[
 RowBox[{
  RowBox[{"(", 
   RowBox[{
    SuperscriptBox["\[ExponentialE]", 
     RowBox[{
      FractionBox["1", "2"], " ", 
      RowBox[{"(", 
       RowBox[{
        RowBox[{"-", 
         FractionBox[
          SuperscriptBox["xi1", "2"], 
          SuperscriptBox["sigma1", "2"]]}], "-", 
        FractionBox[
         SuperscriptBox["xi2", "2"], 
         SuperscriptBox["sigma2", "2"]], "-", 
        FractionBox[
         SuperscriptBox["zeta", "2"], 
         SuperscriptBox["sigmat", "2"]]}], ")"}]}]], " ", "xi1", " ", 
    RowBox[{"(", 
     RowBox[{
      SuperscriptBox["sigmat", "2"], "-", 
      SuperscriptBox["zeta", "2"]}], ")"}], " ", 
    RowBox[{"Sin", "[", 
     RowBox[{"beta", "-", 
      RowBox[{"omega", " ", "t", " ", "u"}], "+", 
      RowBox[{"omega", " ", "u", " ", "zeta"}], "+", 
      RowBox[{"omega", " ", 
       RowBox[{"(", 
        RowBox[{"x1", "-", "xi1"}], ")"}], " ", 
       RowBox[{"Cos", "[", "theta", "]"}]}], "+", 
      RowBox[{"omega", " ", 
       RowBox[{"(", 
        RowBox[{"x2", "-", "xi2"}], ")"}], " ", 
       RowBox[{"Sin", "[", "theta", "]"}]}]}], "]"}]}], ")"}], "/", 
  RowBox[{"(", 
   RowBox[{"2", " ", 
    SqrtBox["2"], " ", 
    SuperscriptBox["\[Pi]", 
     RowBox[{"3", "/", "2"}]], " ", 
    SuperscriptBox["sigma1", "2"], " ", "sigma2", " ", 
    SuperscriptBox["sigmat", "3"]}], ")"}]}]], "Output",
 CellChangeTimes->{3.888396988505742*^9, 3.888397616599666*^9, 
  3.888991526265272*^9},
 CellLabel->"Out[13]=",ExpressionUUID->"71d034f4-3795-43a3-858c-c7e0a3cf7f30"]
}, Open  ]],

Cell[CellGroupData[{

Cell[BoxData[
 RowBox[{"integrandphiphit", "=", 
  RowBox[{"Simplify", "[", 
   RowBox[{
    RowBox[{
     RowBox[{"(", 
      RowBox[{"normgaussxdxx", " ", "/.", 
       RowBox[{"{", 
        RowBox[{"x", "->", "xi1"}], "}"}]}], ")"}], " ", 
     RowBox[{"(", 
      RowBox[{"gaussy", " ", "/.", 
       RowBox[{"{", 
        RowBox[{"y", "->", "xi2"}], "}"}]}], ")"}], 
     RowBox[{"(", 
      RowBox[{"normgausstdt", "/.", 
       RowBox[{"{", 
        RowBox[{"t", "->", "zeta"}], "}"}]}], ")"}], " ", 
     RowBox[{"Sin", "[", 
      RowBox[{
       RowBox[{"omega", " ", 
        RowBox[{"Cos", "[", "theta", "]"}], " ", 
        RowBox[{"(", 
         RowBox[{
          RowBox[{"(", 
           RowBox[{"x1", "-", "xi1"}], ")"}], "-", 
          RowBox[{"u1", " ", 
           RowBox[{"(", 
            RowBox[{"t", "-", "zeta"}], ")"}]}]}], ")"}]}], "+", 
       RowBox[{"omega", " ", 
        RowBox[{"Sin", "[", "theta", "]"}], 
        RowBox[{"(", 
         RowBox[{
          RowBox[{"(", 
           RowBox[{"x2", "-", "xi2"}], ")"}], "-", 
          RowBox[{"u2", 
           RowBox[{"(", 
            RowBox[{"t", "-", "zeta"}], ")"}]}]}], ")"}]}], "+", "beta"}], 
      "]"}]}], "/.", 
    RowBox[{"{", 
     RowBox[{
      RowBox[{"u1", "->", 
       RowBox[{"u", " ", 
        RowBox[{"Cos", "[", "theta", "]"}]}]}], ",", 
      RowBox[{"u2", "->", 
       RowBox[{"u", " ", 
        RowBox[{"Sin", "[", "theta", "]"}]}]}]}], "}"}]}], "]"}]}]], "Input",
 CellChangeTimes->{{3.888397000108912*^9, 3.8883970053777037`*^9}, {
  3.888397619228594*^9, 3.8883976215876904`*^9}},
 CellLabel->"In[14]:=",ExpressionUUID->"24fb3b9b-6e36-4782-8755-b81e10dee4f6"],

Cell[BoxData[
 RowBox[{
  RowBox[{"(", 
   RowBox[{
    SuperscriptBox["\[ExponentialE]", 
     RowBox[{
      FractionBox["1", "2"], " ", 
      RowBox[{"(", 
       RowBox[{
        RowBox[{"-", 
         FractionBox[
          SuperscriptBox["xi1", "2"], 
          SuperscriptBox["sigma1", "2"]]}], "-", 
        FractionBox[
         SuperscriptBox["xi2", "2"], 
         SuperscriptBox["sigma2", "2"]], "-", 
        FractionBox[
         SuperscriptBox["zeta", "2"], 
         SuperscriptBox["sigmat", "2"]]}], ")"}]}]], " ", 
    RowBox[{"(", 
     RowBox[{
      SuperscriptBox["sigma1", "2"], "-", 
      SuperscriptBox["xi1", "2"]}], ")"}], " ", "zeta", " ", 
    RowBox[{"Sin", "[", 
     RowBox[{"beta", "-", 
      RowBox[{"omega", " ", "t", " ", "u"}], "+", 
      RowBox[{"omega", " ", "u", " ", "zeta"}], "+", 
      RowBox[{"omega", " ", 
       RowBox[{"(", 
        RowBox[{"x1", "-", "xi1"}], ")"}], " ", 
       RowBox[{"Cos", "[", "theta", "]"}]}], "+", 
      RowBox[{"omega", " ", 
       RowBox[{"(", 
        RowBox[{"x2", "-", "xi2"}], ")"}], " ", 
       RowBox[{"Sin", "[", "theta", "]"}]}]}], "]"}]}], ")"}], "/", 
  RowBox[{"(", 
   RowBox[{"2", " ", 
    SqrtBox["2"], " ", 
    SuperscriptBox["\[Pi]", 
     RowBox[{"3", "/", "2"}]], " ", 
    SuperscriptBox["sigma1", "3"], " ", "sigma2", " ", 
    SuperscriptBox["sigmat", "2"]}], ")"}]}]], "Output",
 CellChangeTimes->{3.888397011751515*^9, 3.8883976247884502`*^9, 
  3.8889915294337*^9},
 CellLabel->"Out[14]=",ExpressionUUID->"7cabdf82-2d14-4a70-a95f-b249061985f9"]
}, Open  ]],

Cell[CellGroupData[{

Cell[BoxData[
 RowBox[{"integrandphiphitt", "=", 
  RowBox[{"Simplify", "[", 
   RowBox[{
    RowBox[{
     RowBox[{"(", 
      RowBox[{"normgaussxdxx", " ", "/.", 
       RowBox[{"{", 
        RowBox[{"x", "->", "xi1"}], "}"}]}], ")"}], " ", 
     RowBox[{"(", 
      RowBox[{"gaussy", " ", "/.", 
       RowBox[{"{", 
        RowBox[{"y", "->", "xi2"}], "}"}]}], ")"}], 
     RowBox[{"(", 
      RowBox[{"normgausstdtt", "/.", 
       RowBox[{"{", 
        RowBox[{"t", "->", "zeta"}], "}"}]}], ")"}], " ", 
     RowBox[{"Sin", "[", 
      RowBox[{
       RowBox[{"omega", " ", 
        RowBox[{"Cos", "[", "theta", "]"}], " ", 
        RowBox[{"(", 
         RowBox[{
          RowBox[{"(", 
           RowBox[{"x1", "-", "xi1"}], ")"}], "-", 
          RowBox[{"u1", " ", 
           RowBox[{"(", 
            RowBox[{"t", "-", "zeta"}], ")"}]}]}], ")"}]}], "+", 
       RowBox[{"omega", " ", 
        RowBox[{"Sin", "[", "theta", "]"}], 
        RowBox[{"(", 
         RowBox[{
          RowBox[{"(", 
           RowBox[{"x2", "-", "xi2"}], ")"}], "-", 
          RowBox[{"u2", 
           RowBox[{"(", 
            RowBox[{"t", "-", "zeta"}], ")"}]}]}], ")"}]}], "+", "beta"}], 
      "]"}]}], "/.", 
    RowBox[{"{", 
     RowBox[{
      RowBox[{"u1", "->", 
       RowBox[{"u", " ", 
        RowBox[{"Cos", "[", "theta", "]"}]}]}], ",", 
      RowBox[{"u2", "->", 
       RowBox[{"u", " ", 
        RowBox[{"Sin", "[", "theta", "]"}]}]}]}], "}"}]}], "]"}]}]], "Input",
 CellChangeTimes->{{3.8883970194396563`*^9, 3.888397023224815*^9}, 
   3.8883973104495363`*^9, {3.888397627511313*^9, 3.888397629869273*^9}},
 CellLabel->"In[15]:=",ExpressionUUID->"84680af0-46aa-4b98-8506-26d373fd4f40"],

Cell[BoxData[
 RowBox[{
  RowBox[{"(", 
   RowBox[{
    SuperscriptBox["\[ExponentialE]", 
     RowBox[{
      FractionBox["1", "2"], " ", 
      RowBox[{"(", 
       RowBox[{
        RowBox[{"-", 
         FractionBox[
          SuperscriptBox["xi1", "2"], 
          SuperscriptBox["sigma1", "2"]]}], "-", 
        FractionBox[
         SuperscriptBox["xi2", "2"], 
         SuperscriptBox["sigma2", "2"]], "-", 
        FractionBox[
         SuperscriptBox["zeta", "2"], 
         SuperscriptBox["sigmat", "2"]]}], ")"}]}]], " ", 
    RowBox[{"(", 
     RowBox[{
      SuperscriptBox["sigma1", "2"], "-", 
      SuperscriptBox["xi1", "2"]}], ")"}], " ", 
    RowBox[{"(", 
     RowBox[{
      SuperscriptBox["sigmat", "2"], "-", 
      SuperscriptBox["zeta", "2"]}], ")"}], " ", 
    RowBox[{"Sin", "[", 
     RowBox[{"beta", "-", 
      RowBox[{"omega", " ", "t", " ", "u"}], "+", 
      RowBox[{"omega", " ", "u", " ", "zeta"}], "+", 
      RowBox[{"omega", " ", 
       RowBox[{"(", 
        RowBox[{"x1", "-", "xi1"}], ")"}], " ", 
       RowBox[{"Cos", "[", "theta", "]"}]}], "+", 
      RowBox[{"omega", " ", 
       RowBox[{"(", 
        RowBox[{"x2", "-", "xi2"}], ")"}], " ", 
       RowBox[{"Sin", "[", "theta", "]"}]}]}], "]"}]}], ")"}], "/", 
  RowBox[{"(", 
   RowBox[{"2", " ", 
    SqrtBox["2"], " ", 
    SuperscriptBox["\[Pi]", 
     RowBox[{"3", "/", "2"}]], " ", 
    SuperscriptBox["sigma1", "3"], " ", "sigma2", " ", 
    SuperscriptBox["sigmat", "3"]}], ")"}]}]], "Output",
 CellChangeTimes->{3.8883970248650923`*^9, 3.888397331883334*^9, 
  3.8883976320356503`*^9, 3.88899153216507*^9},
 CellLabel->"Out[15]=",ExpressionUUID->"dd7583d7-d606-41d3-8132-9cd8b37f7df8"]
}, Open  ]],

Cell[CellGroupData[{

Cell[BoxData[
 RowBox[{
  RowBox[{"rfresponsephit", "=", 
   RowBox[{"Simplify", "[", 
    RowBox[{
     RowBox[{"Integrate", "[", 
      RowBox[{
       RowBox[{"Integrate", "[", 
        RowBox[{
         RowBox[{"Integrate", "[", 
          RowBox[{"integrandphit", ",", 
           RowBox[{"{", 
            RowBox[{"xi1", ",", 
             RowBox[{"-", "Infinity"}], ",", "Infinity"}], "}"}], ",", 
           RowBox[{"Assumptions", "->", 
            RowBox[{"{", 
             RowBox[{
              RowBox[{"sigma1", ">", "0"}], ",", 
              RowBox[{
               RowBox[{"Re", "[", 
                RowBox[{"sigma1", "^", "2"}], "]"}], ">", "0"}], ",", 
              RowBox[{"sigma2", ">", "0"}], ",", 
              RowBox[{"Re", "[", 
               RowBox[{
                RowBox[{"sigma2", "^", "2"}], ">", "0"}], "]"}], ",", 
              RowBox[{"sigmat", ">", "0"}], ",", 
              RowBox[{
               RowBox[{"Re", "[", 
                RowBox[{"sigmat", "^", "2"}], "]"}], ">", "0"}], ",", 
              RowBox[{"omega", ">", "0"}], ",", " ", 
              RowBox[{"u", ">", "0"}], ",", 
              RowBox[{"Real", "[", "beta", "]"}], ",", " ", 
              RowBox[{"theta", ">", 
               RowBox[{"-", "Pi"}]}], ",", 
              RowBox[{"theta", "<", "Pi"}]}], "}"}]}]}], "]"}], ",", 
         RowBox[{"{", 
          RowBox[{"xi2", ",", 
           RowBox[{"-", "Infinity"}], ",", "Infinity"}], "}"}], ",", 
         RowBox[{"Assumptions", "->", 
          RowBox[{"{", 
           RowBox[{
            RowBox[{"sigma1", ">", "0"}], ",", 
            RowBox[{
             RowBox[{"Re", "[", 
              RowBox[{"sigma1", "^", "2"}], "]"}], ">", "0"}], ",", 
            RowBox[{"sigma2", ">", "0"}], ",", 
            RowBox[{"Re", "[", 
             RowBox[{
              RowBox[{"sigma2", "^", "2"}], ">", "0"}], "]"}], ",", 
            RowBox[{"sigmat", ">", "0"}], ",", 
            RowBox[{
             RowBox[{"Re", "[", 
              RowBox[{"sigmat", "^", "2"}], "]"}], ">", "0"}], ",", 
            RowBox[{"omega", ">", "0"}], ",", " ", 
            RowBox[{"u", ">", "0"}], ",", 
            RowBox[{"Real", "[", "beta", "]"}], ",", " ", 
            RowBox[{"theta", ">", 
             RowBox[{"-", "Pi"}]}], ",", 
            RowBox[{"theta", "<", "Pi"}]}], "}"}]}]}], "]"}], ",", 
       RowBox[{"{", 
        RowBox[{"zeta", ",", 
         RowBox[{"-", "Infinity"}], ",", "Infinity"}], "}"}], ",", 
       RowBox[{"Assumptions", "->", 
        RowBox[{"{", 
         RowBox[{
          RowBox[{"sigma1", ">", "0"}], ",", 
          RowBox[{
           RowBox[{"Re", "[", 
            RowBox[{"sigma1", "^", "2"}], "]"}], ">", "0"}], ",", 
          RowBox[{"sigma2", ">", "0"}], ",", 
          RowBox[{"Re", "[", 
           RowBox[{
            RowBox[{"sigma2", "^", "2"}], ">", "0"}], "]"}], ",", 
          RowBox[{"sigmat", ">", "0"}], ",", 
          RowBox[{
           RowBox[{"Re", "[", 
            RowBox[{"sigmat", "^", "2"}], "]"}], ">", "0"}], ",", 
          RowBox[{"omega", ">", "0"}], ",", " ", 
          RowBox[{"u", ">", "0"}], ",", 
          RowBox[{"Real", "[", "beta", "]"}], ",", " ", 
          RowBox[{"theta", ">", 
           RowBox[{"-", "Pi"}]}], ",", 
          RowBox[{"theta", "<", "Pi"}]}], "}"}]}]}], "]"}], ",", 
     RowBox[{"Assumptions", "->", 
      RowBox[{"{", 
       RowBox[{
        RowBox[{"sigma1", ">", "0"}], ",", 
        RowBox[{"sigma2", ">", "0"}]}], "}"}]}]}], "]"}]}], 
  "\[IndentingNewLine]"}]], "Input",
 CellChangeTimes->{{3.88839704649404*^9, 3.888397058695682*^9}, {
  3.888397163705183*^9, 3.8883972710863457`*^9}, {3.888397442994523*^9, 
  3.888397447610469*^9}, {3.888397588288027*^9, 3.888397589650334*^9}, {
  3.8883976349101954`*^9, 3.888397639573859*^9}, {3.888397956537036*^9, 
  3.888398004941763*^9}, {3.888398415074523*^9, 3.888398448290545*^9}, {
  3.888398700318697*^9, 3.888398759721243*^9}, {3.8883988980100107`*^9, 
  3.8883989189005413`*^9}},
 CellLabel->"In[16]:=",ExpressionUUID->"c5fe5d7f-4e3b-4916-b364-795ab95fad96"],

Cell[BoxData[
 RowBox[{
  SuperscriptBox["\[ExponentialE]", 
   RowBox[{
    RowBox[{"-", 
     FractionBox["1", "2"]}], " ", 
    SuperscriptBox["omega", "2"], " ", 
    RowBox[{"(", 
     RowBox[{
      RowBox[{
       SuperscriptBox["sigmat", "2"], " ", 
       SuperscriptBox["u", "2"]}], "+", 
      RowBox[{
       SuperscriptBox["sigma1", "2"], " ", 
       SuperscriptBox[
        RowBox[{"Cos", "[", "theta", "]"}], "2"]}], "+", 
      RowBox[{
       SuperscriptBox["sigma2", "2"], " ", 
       SuperscriptBox[
        RowBox[{"Sin", "[", "theta", "]"}], "2"]}]}], ")"}]}]], " ", 
  SuperscriptBox["omega", "2"], " ", "sigma1", " ", "sigmat", " ", "u", " ", 
  RowBox[{"Cos", "[", "theta", "]"}], " ", 
  RowBox[{"Sin", "[", 
   RowBox[{"beta", "-", 
    RowBox[{"omega", " ", "t", " ", "u"}], "+", 
    RowBox[{"omega", " ", "x1", " ", 
     RowBox[{"Cos", "[", "theta", "]"}]}], "+", 
    RowBox[{"omega", " ", "x2", " ", 
     RowBox[{"Sin", "[", "theta", "]"}]}]}], "]"}]}]], "Output",
 CellChangeTimes->{3.8883973961724663`*^9, 3.888397586414441*^9, 
  3.8883979462000923`*^9, 3.8883981427213163`*^9, 3.888398341376136*^9, 
  3.888398923414668*^9, 3.888399075929207*^9, 3.888991706648919*^9},
 CellLabel->"Out[16]=",ExpressionUUID->"a9ec1982-a835-4c42-a319-e1901d5d3ab5"]
}, Open  ]],

Cell[CellGroupData[{

Cell[BoxData[
 RowBox[{"rfresponsephitt", "=", 
  RowBox[{"Integrate", "[", 
   RowBox[{
    RowBox[{"Integrate", "[", 
     RowBox[{
      RowBox[{"Integrate", "[", 
       RowBox[{"integrandphitt", ",", 
        RowBox[{"{", 
         RowBox[{"xi1", ",", 
          RowBox[{"-", "Infinity"}], ",", "Infinity"}], "}"}], ",", 
        RowBox[{"Assumptions", "->", 
         RowBox[{"{", 
          RowBox[{
           RowBox[{"sigma1", ">", "0"}], ",", 
           RowBox[{
            RowBox[{"Re", "[", 
             RowBox[{"sigma1", "^", "2"}], "]"}], ">", "0"}], ",", 
           RowBox[{"sigma2", ">", "0"}], ",", 
           RowBox[{"sigmat", ">", "0"}], ",", 
           RowBox[{
            RowBox[{"Re", "[", 
             RowBox[{"sigmat", "^", "2"}], "]"}], ">", "0"}], ",", 
           RowBox[{"omega", ">", "0"}], ",", " ", 
           RowBox[{"u", ">", "0"}], ",", 
           RowBox[{"Real", "[", "beta", "]"}], ",", " ", 
           RowBox[{"theta", ">", 
            RowBox[{"-", "Pi"}]}], ",", 
           RowBox[{"theta", "<", "Pi"}]}], "}"}]}]}], "]"}], ",", 
      RowBox[{"{", 
       RowBox[{"xi2", ",", 
        RowBox[{"-", "Infinity"}], ",", "Infinity"}], "}"}], ",", 
      RowBox[{"Assumptions", "->", 
       RowBox[{"{", 
        RowBox[{
         RowBox[{"sigma1", ">", "0"}], ",", 
         RowBox[{
          RowBox[{"Re", "[", 
           RowBox[{"sigma1", "^", "2"}], "]"}], ">", "0"}], ",", 
         RowBox[{"sigma2", ">", "0"}], ",", 
         RowBox[{"sigmat", ">", "0"}], ",", 
         RowBox[{
          RowBox[{"Re", "[", 
           RowBox[{"sigmat", "^", "2"}], "]"}], ">", "0"}], ",", 
         RowBox[{"omega", ">", "0"}], ",", " ", 
         RowBox[{"u", ">", "0"}], ",", 
         RowBox[{"Real", "[", "beta", "]"}], ",", " ", 
         RowBox[{"theta", ">", 
          RowBox[{"-", "Pi"}]}], ",", 
         RowBox[{"theta", "<", "Pi"}]}], "}"}]}]}], "]"}], ",", 
    RowBox[{"{", 
     RowBox[{"zeta", ",", 
      RowBox[{"-", "Infinity"}], ",", "Infinity"}], "}"}], ",", 
    RowBox[{"Assumptions", "->", 
     RowBox[{"{", 
      RowBox[{
       RowBox[{"sigma1", ">", "0"}], ",", 
       RowBox[{
        RowBox[{"Re", "[", 
         RowBox[{"sigma1", "^", "2"}], "]"}], ">", "0"}], ",", 
       RowBox[{"sigma2", ">", "0"}], ",", 
       RowBox[{"sigmat", ">", "0"}], ",", 
       RowBox[{
        RowBox[{"Re", "[", 
         RowBox[{"sigmat", "^", "2"}], "]"}], ">", "0"}], ",", 
       RowBox[{"omega", ">", "0"}], ",", " ", 
       RowBox[{"u", ">", "0"}], ",", 
       RowBox[{"Real", "[", "beta", "]"}], ",", " ", 
       RowBox[{"theta", ">", 
        RowBox[{"-", "Pi"}]}], ",", 
       RowBox[{"theta", "<", "Pi"}]}], "}"}]}]}], "]"}]}]], "Input",
 CellChangeTimes->{{3.888398068966062*^9, 3.888398071668735*^9}, {
  3.888398451802504*^9, 3.888398473664193*^9}},
 CellLabel->"In[17]:=",ExpressionUUID->"2c503d5a-9086-4186-a6d2-566dbec03ff0"],

Cell[BoxData[
 RowBox[{
  RowBox[{"-", 
   SuperscriptBox["\[ExponentialE]", 
    RowBox[{
     RowBox[{"-", 
      FractionBox["1", "2"]}], " ", 
     SuperscriptBox["omega", "2"], " ", 
     RowBox[{"(", 
      RowBox[{
       RowBox[{
        SuperscriptBox["sigmat", "2"], " ", 
        SuperscriptBox["u", "2"]}], "+", 
       RowBox[{
        SuperscriptBox["sigma1", "2"], " ", 
        SuperscriptBox[
         RowBox[{"Cos", "[", "theta", "]"}], "2"]}], "+", 
       RowBox[{
        SuperscriptBox["sigma2", "2"], " ", 
        SuperscriptBox[
         RowBox[{"Sin", "[", "theta", "]"}], "2"]}]}], ")"}]}]]}], " ", 
  SuperscriptBox["omega", "3"], " ", "sigma1", " ", 
  SuperscriptBox["sigmat", "2"], " ", 
  SuperscriptBox["u", "2"], " ", 
  RowBox[{"Cos", "[", "theta", "]"}], " ", 
  RowBox[{"Cos", "[", 
   RowBox[{"beta", "-", 
    RowBox[{"omega", " ", "t", " ", "u"}], "+", 
    RowBox[{"omega", " ", "x1", " ", 
     RowBox[{"Cos", "[", "theta", "]"}]}], "+", 
    RowBox[{"omega", " ", "x2", " ", 
     RowBox[{"Sin", "[", "theta", "]"}]}]}], "]"}]}]], "Output",
 CellChangeTimes->{3.8883984114160233`*^9, 3.888398659138278*^9, 
  3.88899188301302*^9},
 CellLabel->"Out[17]=",ExpressionUUID->"28ccf1c0-ad0a-4bd4-9027-dd28c4125bbd"]
}, Open  ]],

Cell[CellGroupData[{

Cell[BoxData[
 RowBox[{"rfresponsephiphit", "=", 
  RowBox[{"Simplify", "[", 
   RowBox[{
    RowBox[{"Integrate", "[", 
     RowBox[{
      RowBox[{"Integrate", "[", 
       RowBox[{
        RowBox[{"Integrate", "[", 
         RowBox[{"integrandphiphit", ",", 
          RowBox[{"{", 
           RowBox[{"xi1", ",", 
            RowBox[{"-", "Infinity"}], ",", "Infinity"}], "}"}], ",", 
          RowBox[{"Assumptions", "->", 
           RowBox[{"{", 
            RowBox[{
             RowBox[{"sigma1", ">", "0"}], ",", 
             RowBox[{
              RowBox[{"Re", "[", 
               RowBox[{"sigma1", "^", "2"}], "]"}], ">", "0"}], ",", 
             RowBox[{"sigma2", ">", "0"}], ",", 
             RowBox[{
              RowBox[{"Re", "[", 
               RowBox[{"sigma2", "^", "2"}], "]"}], ">", "0"}], ",", 
             RowBox[{"sigmat", ">", "0"}], ",", 
             RowBox[{
              RowBox[{"Re", "[", 
               RowBox[{"sigmat", "^", "2"}], "]"}], ">", "0"}], ",", 
             RowBox[{"omega", ">", "0"}], ",", " ", 
             RowBox[{"u", ">", "0"}], ",", 
             RowBox[{"Real", "[", "beta", "]"}], ",", " ", 
             RowBox[{"theta", ">", 
              RowBox[{"-", "Pi"}]}], ",", 
             RowBox[{"theta", "<", "Pi"}]}], "}"}]}]}], "]"}], ",", 
        RowBox[{"{", 
         RowBox[{"xi2", ",", 
          RowBox[{"-", "Infinity"}], ",", "Infinity"}], "}"}], ",", 
        RowBox[{"Assumptions", "->", 
         RowBox[{"{", 
          RowBox[{
           RowBox[{"sigma1", ">", "0"}], ",", 
           RowBox[{
            RowBox[{"Re", "[", 
             RowBox[{"sigma1", "^", "2"}], "]"}], ">", "0"}], ",", 
           RowBox[{"sigma2", ">", "0"}], ",", 
           RowBox[{
            RowBox[{"Re", "[", 
             RowBox[{"sigma2", "^", "2"}], "]"}], ">", "0"}], ",", 
           RowBox[{"sigmat", ">", "0"}], ",", 
           RowBox[{
            RowBox[{"Re", "[", 
             RowBox[{"sigmat", "^", "2"}], "]"}], ">", "0"}], ",", 
           RowBox[{"omega", ">", "0"}], ",", " ", 
           RowBox[{"u", ">", "0"}], ",", 
           RowBox[{"Real", "[", "beta", "]"}], ",", " ", 
           RowBox[{"theta", ">", 
            RowBox[{"-", "Pi"}]}], ",", 
           RowBox[{"theta", "<", "Pi"}]}], "}"}]}]}], "]"}], ",", 
      RowBox[{"{", 
       RowBox[{"zeta", ",", 
        RowBox[{"-", "Infinity"}], ",", "Infinity"}], "}"}], ",", 
      RowBox[{"Assumptions", "->", 
       RowBox[{"{", 
        RowBox[{
         RowBox[{"sigma1", ">", "0"}], ",", 
         RowBox[{
          RowBox[{"Re", "[", 
           RowBox[{"sigma1", "^", "2"}], "]"}], ">", "0"}], ",", 
         RowBox[{"sigma2", ">", "0"}], ",", 
         RowBox[{
          RowBox[{"Re", "[", 
           RowBox[{"sigma2", "^", "2"}], "]"}], ">", "0"}], ",", 
         RowBox[{"sigmat", ">", "0"}], ",", 
         RowBox[{
          RowBox[{"Re", "[", 
           RowBox[{"sigmat", "^", "2"}], "]"}], ">", "0"}], ",", 
         RowBox[{"omega", ">", "0"}], ",", " ", 
         RowBox[{"u", ">", "0"}], ",", 
         RowBox[{"Real", "[", "beta", "]"}], ",", " ", 
         RowBox[{"theta", ">", 
          RowBox[{"-", "Pi"}]}], ",", 
         RowBox[{"theta", "<", "Pi"}]}], "}"}]}]}], "]"}], ",", 
    RowBox[{"Assumptions", "->", 
     RowBox[{"{", 
      RowBox[{
       RowBox[{"sigma1", ">", "0"}], ",", 
       RowBox[{"sigma2", ">", "0"}]}], "}"}]}]}], "]"}]}]], "Input",
 CellChangeTimes->{{3.88839807990735*^9, 3.888398085257594*^9}, {
  3.88839848037541*^9, 3.88839849807897*^9}, {3.888398791838023*^9, 
  3.888398824038566*^9}, {3.88839893053857*^9, 3.8883989468006687`*^9}},
 CellLabel->"In[18]:=",ExpressionUUID->"6c813d06-a8dd-4f06-9d17-e8c1ee3e2e30"],

Cell[BoxData[
 RowBox[{
  SuperscriptBox["\[ExponentialE]", 
   RowBox[{
    RowBox[{"-", 
     FractionBox["1", "2"]}], " ", 
    SuperscriptBox["omega", "2"], " ", 
    RowBox[{"(", 
     RowBox[{
      RowBox[{
       SuperscriptBox["sigmat", "2"], " ", 
       SuperscriptBox["u", "2"]}], "+", 
      RowBox[{
       SuperscriptBox["sigma1", "2"], " ", 
       SuperscriptBox[
        RowBox[{"Cos", "[", "theta", "]"}], "2"]}], "+", 
      RowBox[{
       SuperscriptBox["sigma2", "2"], " ", 
       SuperscriptBox[
        RowBox[{"Sin", "[", "theta", "]"}], "2"]}]}], ")"}]}]], " ", 
  SuperscriptBox["omega", "3"], " ", 
  SuperscriptBox["sigma1", "2"], " ", "sigmat", " ", "u", " ", 
  SuperscriptBox[
   RowBox[{"Cos", "[", "theta", "]"}], "2"], " ", 
  RowBox[{"Cos", "[", 
   RowBox[{"beta", "-", 
    RowBox[{"omega", " ", "t", " ", "u"}], "+", 
    RowBox[{"omega", " ", "x1", " ", 
     RowBox[{"Cos", "[", "theta", "]"}]}], "+", 
    RowBox[{"omega", " ", "x2", " ", 
     RowBox[{"Sin", "[", "theta", "]"}]}]}], "]"}]}]], "Output",
 CellChangeTimes->{3.888398781350871*^9, 3.888399314105051*^9, 
  3.88899212251912*^9},
 CellLabel->"Out[18]=",ExpressionUUID->"6cbe7774-8af7-4ca7-b7b3-86b51c161768"]
}, Open  ]],

Cell[CellGroupData[{

Cell[BoxData[
 RowBox[{"rfresponsephiphitt", "=", 
  RowBox[{"Simplify", "[", 
   RowBox[{
    RowBox[{"Integrate", "[", 
     RowBox[{
      RowBox[{"Integrate", "[", 
       RowBox[{
        RowBox[{"Integrate", "[", 
         RowBox[{"integrandphiphitt", ",", 
          RowBox[{"{", 
           RowBox[{"xi1", ",", 
            RowBox[{"-", "Infinity"}], ",", "Infinity"}], "}"}], ",", 
          RowBox[{"Assumptions", "->", 
           RowBox[{"{", 
            RowBox[{
             RowBox[{"sigma1", ">", "0"}], ",", 
             RowBox[{
              RowBox[{"Re", "[", 
               RowBox[{"sigma1", "^", "2"}], "]"}], ">", "0"}], ",", 
             RowBox[{"sigma2", ">", "0"}], ",", 
             RowBox[{
              RowBox[{"Re", "[", 
               RowBox[{"sigma2", "^", "2"}], "]"}], ">", "0"}], ",", 
             RowBox[{"sigmat", ">", "0"}], ",", 
             RowBox[{
              RowBox[{"Re", "[", 
               RowBox[{"sigmat", "^", "2"}], "]"}], ">", "0"}], ",", 
             RowBox[{"omega", ">", "0"}], ",", " ", 
             RowBox[{"u", ">", "0"}], ",", 
             RowBox[{"Real", "[", "beta", "]"}], ",", " ", 
             RowBox[{"theta", ">", 
              RowBox[{"-", "Pi"}]}], ",", 
             RowBox[{"theta", "<", "Pi"}]}], "}"}]}]}], "]"}], ",", 
        RowBox[{"{", 
         RowBox[{"xi2", ",", 
          RowBox[{"-", "Infinity"}], ",", "Infinity"}], "}"}], ",", 
        RowBox[{"Assumptions", "->", 
         RowBox[{"{", 
          RowBox[{
           RowBox[{"sigma1", ">", "0"}], ",", 
           RowBox[{
            RowBox[{"Re", "[", 
             RowBox[{"sigma1", "^", "2"}], "]"}], ">", "0"}], ",", 
           RowBox[{"sigma2", ">", "0"}], ",", 
           RowBox[{
            RowBox[{"Re", "[", 
             RowBox[{"sigma2", "^", "2"}], "]"}], ">", "0"}], ",", 
           RowBox[{"sigmat", ">", "0"}], ",", 
           RowBox[{
            RowBox[{"Re", "[", 
             RowBox[{"sigmat", "^", "2"}], "]"}], ">", "0"}], ",", 
           RowBox[{"omega", ">", "0"}], ",", " ", 
           RowBox[{"u", ">", "0"}], ",", 
           RowBox[{"Real", "[", "beta", "]"}], ",", " ", 
           RowBox[{"theta", ">", 
            RowBox[{"-", "Pi"}]}], ",", 
           RowBox[{"theta", "<", "Pi"}]}], "}"}]}]}], "]"}], ",", 
      RowBox[{"{", 
       RowBox[{"zeta", ",", 
        RowBox[{"-", "Infinity"}], ",", "Infinity"}], "}"}], ",", 
      RowBox[{"Assumptions", "->", 
       RowBox[{"{", 
        RowBox[{
         RowBox[{"sigma1", ">", "0"}], ",", 
         RowBox[{
          RowBox[{"Re", "[", 
           RowBox[{"sigma1", "^", "2"}], "]"}], ">", "0"}], ",", 
         RowBox[{"sigma2", ">", "0"}], ",", 
         RowBox[{
          RowBox[{"Re", "[", 
           RowBox[{"sigma2", "^", "2"}], "]"}], ">", "0"}], ",", 
         RowBox[{"sigmat", ">", "0"}], ",", 
         RowBox[{
          RowBox[{"Re", "[", 
           RowBox[{"sigmat", "^", "2"}], "]"}], ">", "0"}], ",", 
         RowBox[{"omega", ">", "0"}], ",", " ", 
         RowBox[{"u", ">", "0"}], ",", 
         RowBox[{"Real", "[", "beta", "]"}], ",", " ", 
         RowBox[{"theta", ">", 
          RowBox[{"-", "Pi"}]}], ",", 
         RowBox[{"theta", "<", "Pi"}]}], "}"}]}]}], "]"}], ",", 
    RowBox[{"Assumptions", "->", 
     RowBox[{"{", 
      RowBox[{
       RowBox[{"sigma1", ">", "0"}], ",", 
       RowBox[{"sigma2", ">", "0"}]}], "}"}]}]}], "]"}]}]], "Input",
 CellChangeTimes->{{3.888398097643797*^9, 3.888398100200891*^9}, {
  3.888398503547123*^9, 3.888398523630021*^9}, {3.888398831185375*^9, 
  3.888398858134675*^9}, {3.888398952057005*^9, 3.888398967196162*^9}},
 CellLabel->"In[19]:=",ExpressionUUID->"b897a374-10db-436a-b454-84aa6e39241d"],

Cell[BoxData[
 RowBox[{
  SuperscriptBox["\[ExponentialE]", 
   RowBox[{
    RowBox[{"-", 
     FractionBox["1", "2"]}], " ", 
    SuperscriptBox["omega", "2"], " ", 
    RowBox[{"(", 
     RowBox[{
      RowBox[{
       SuperscriptBox["sigmat", "2"], " ", 
       SuperscriptBox["u", "2"]}], "+", 
      RowBox[{
       SuperscriptBox["sigma1", "2"], " ", 
       SuperscriptBox[
        RowBox[{"Cos", "[", "theta", "]"}], "2"]}], "+", 
      RowBox[{
       SuperscriptBox["sigma2", "2"], " ", 
       SuperscriptBox[
        RowBox[{"Sin", "[", "theta", "]"}], "2"]}]}], ")"}]}]], " ", 
  SuperscriptBox["omega", "4"], " ", 
  SuperscriptBox["sigma1", "2"], " ", 
  SuperscriptBox["sigmat", "2"], " ", 
  SuperscriptBox["u", "2"], " ", 
  SuperscriptBox[
   RowBox[{"Cos", "[", "theta", "]"}], "2"], " ", 
  RowBox[{"Sin", "[", 
   RowBox[{"beta", "-", 
    RowBox[{"omega", " ", "t", " ", "u"}], "+", 
    RowBox[{"omega", " ", "x1", " ", 
     RowBox[{"Cos", "[", "theta", "]"}]}], "+", 
    RowBox[{"omega", " ", "x2", " ", 
     RowBox[{"Sin", "[", "theta", "]"}]}]}], "]"}]}]], "Output",
 CellChangeTimes->{3.888399537916377*^9, 3.888992336537301*^9},
 CellLabel->"Out[19]=",ExpressionUUID->"57b8db6d-a293-4386-a5f7-210ec1305a4f"]
}, Open  ]],

Cell[CellGroupData[{

Cell[BoxData[
 RowBox[{"amplphit", "=", 
  RowBox[{"rfresponsephit", "/", 
   RowBox[{"(", 
    RowBox[{"rfresponsephit", "[", 
     RowBox[{"[", "7", "]"}], "]"}], ")"}]}]}]], "Input",
 CellChangeTimes->{{3.888550412999217*^9, 3.888550474865837*^9}},
 CellLabel->"In[20]:=",ExpressionUUID->"aa4c56d5-4343-41a6-86b3-a293727e239e"],

Cell[BoxData[
 RowBox[{
  SuperscriptBox["\[ExponentialE]", 
   RowBox[{
    RowBox[{"-", 
     FractionBox["1", "2"]}], " ", 
    SuperscriptBox["omega", "2"], " ", 
    RowBox[{"(", 
     RowBox[{
      RowBox[{
       SuperscriptBox["sigmat", "2"], " ", 
       SuperscriptBox["u", "2"]}], "+", 
      RowBox[{
       SuperscriptBox["sigma1", "2"], " ", 
       SuperscriptBox[
        RowBox[{"Cos", "[", "theta", "]"}], "2"]}], "+", 
      RowBox[{
       SuperscriptBox["sigma2", "2"], " ", 
       SuperscriptBox[
        RowBox[{"Sin", "[", "theta", "]"}], "2"]}]}], ")"}]}]], " ", 
  SuperscriptBox["omega", "2"], " ", "sigma1", " ", "sigmat", " ", "u", " ", 
  RowBox[{"Cos", "[", "theta", "]"}]}]], "Output",
 CellChangeTimes->{{3.888550420198702*^9, 3.888550475290792*^9}, 
   3.8889923365954123`*^9},
 CellLabel->"Out[20]=",ExpressionUUID->"14960928-a3f1-4a54-9b40-f522c19dafdd"]
}, Open  ]],

Cell[CellGroupData[{

Cell[BoxData[
 RowBox[{"amplphitt", "=", 
  RowBox[{
   RowBox[{"-", "rfresponsephitt"}], "/", 
   RowBox[{"(", 
    RowBox[{"rfresponsephitt", "[", 
     RowBox[{"[", "8", "]"}], "]"}], ")"}]}]}]], "Input",
 CellChangeTimes->{{3.888550486556838*^9, 3.888550497112658*^9}, 
   3.8885517690661077`*^9},
 CellLabel->"In[21]:=",ExpressionUUID->"822cc823-bbf8-404d-8882-673334fa9c39"],

Cell[BoxData[
 RowBox[{
  SuperscriptBox["\[ExponentialE]", 
   RowBox[{
    RowBox[{"-", 
     FractionBox["1", "2"]}], " ", 
    SuperscriptBox["omega", "2"], " ", 
    RowBox[{"(", 
     RowBox[{
      RowBox[{
       SuperscriptBox["sigmat", "2"], " ", 
       SuperscriptBox["u", "2"]}], "+", 
      RowBox[{
       SuperscriptBox["sigma1", "2"], " ", 
       SuperscriptBox[
        RowBox[{"Cos", "[", "theta", "]"}], "2"]}], "+", 
      RowBox[{
       SuperscriptBox["sigma2", "2"], " ", 
       SuperscriptBox[
        RowBox[{"Sin", "[", "theta", "]"}], "2"]}]}], ")"}]}]], " ", 
  SuperscriptBox["omega", "3"], " ", "sigma1", " ", 
  SuperscriptBox["sigmat", "2"], " ", 
  SuperscriptBox["u", "2"], " ", 
  RowBox[{"Cos", "[", "theta", "]"}]}]], "Output",
 CellChangeTimes->{{3.888550491576549*^9, 3.888550497576705*^9}, 
   3.888551769545023*^9, 3.888992336630295*^9},
 CellLabel->"Out[21]=",ExpressionUUID->"e59cf008-fb85-4f25-8adc-2cd02154f614"]
}, Open  ]],

Cell[CellGroupData[{

Cell[BoxData[
 RowBox[{"amplphiphit", "=", 
  RowBox[{"rfresponsephiphit", "/", 
   RowBox[{"(", 
    RowBox[{"rfresponsephiphit", "[", 
     RowBox[{"[", "7", "]"}], "]"}], ")"}]}]}]], "Input",
 CellChangeTimes->{{3.888550508929524*^9, 3.888550516367324*^9}},
 CellLabel->"In[22]:=",ExpressionUUID->"5fb1ff4e-5e12-4892-bd0b-f8028b0b3b39"],

Cell[BoxData[
 RowBox[{
  SuperscriptBox["\[ExponentialE]", 
   RowBox[{
    RowBox[{"-", 
     FractionBox["1", "2"]}], " ", 
    SuperscriptBox["omega", "2"], " ", 
    RowBox[{"(", 
     RowBox[{
      RowBox[{
       SuperscriptBox["sigmat", "2"], " ", 
       SuperscriptBox["u", "2"]}], "+", 
      RowBox[{
       SuperscriptBox["sigma1", "2"], " ", 
       SuperscriptBox[
        RowBox[{"Cos", "[", "theta", "]"}], "2"]}], "+", 
      RowBox[{
       SuperscriptBox["sigma2", "2"], " ", 
       SuperscriptBox[
        RowBox[{"Sin", "[", "theta", "]"}], "2"]}]}], ")"}]}]], " ", 
  SuperscriptBox["omega", "3"], " ", 
  SuperscriptBox["sigma1", "2"], " ", "sigmat", " ", "u", " ", 
  SuperscriptBox[
   RowBox[{"Cos", "[", "theta", "]"}], "2"]}]], "Output",
 CellChangeTimes->{3.8885505182583113`*^9, 3.888992336666045*^9},
 CellLabel->"Out[22]=",ExpressionUUID->"fa8aeb4a-8217-449b-addf-c7f7903b94d8"]
}, Open  ]],

Cell[CellGroupData[{

Cell[BoxData[
 RowBox[{"amplphiphitt", "=", 
  RowBox[{"rfresponsephiphitt", "/", 
   RowBox[{"(", 
    RowBox[{"rfresponsephiphitt", "[", 
     RowBox[{"[", "7", "]"}], "]"}], ")"}]}]}]], "Input",
 CellChangeTimes->{{3.8885505455803347`*^9, 3.888550549626444*^9}},
 CellLabel->"In[23]:=",ExpressionUUID->"6c670f0f-4f46-42e3-b235-8ca2895bfd6e"],

Cell[BoxData[
 RowBox[{
  SuperscriptBox["\[ExponentialE]", 
   RowBox[{
    RowBox[{"-", 
     FractionBox["1", "2"]}], " ", 
    SuperscriptBox["omega", "2"], " ", 
    RowBox[{"(", 
     RowBox[{
      RowBox[{
       SuperscriptBox["sigmat", "2"], " ", 
       SuperscriptBox["u", "2"]}], "+", 
      RowBox[{
       SuperscriptBox["sigma1", "2"], " ", 
       SuperscriptBox[
        RowBox[{"Cos", "[", "theta", "]"}], "2"]}], "+", 
      RowBox[{
       SuperscriptBox["sigma2", "2"], " ", 
       SuperscriptBox[
        RowBox[{"Sin", "[", "theta", "]"}], "2"]}]}], ")"}]}]], " ", 
  SuperscriptBox["omega", "4"], " ", 
  SuperscriptBox["sigma1", "2"], " ", 
  SuperscriptBox["sigmat", "2"], " ", 
  SuperscriptBox["u", "2"], " ", 
  SuperscriptBox[
   RowBox[{"Cos", "[", "theta", "]"}], "2"]}]], "Output",
 CellChangeTimes->{3.88855055023321*^9, 3.8889923367105227`*^9},
 CellLabel->"Out[23]=",ExpressionUUID->"52126adf-55a3-459c-bff9-413b3583bfc3"]
}, Open  ]],

Cell[CellGroupData[{

Cell[BoxData[
 RowBox[{"omegaphi", "=", 
  RowBox[{
   RowBox[{"Solve", "[", 
    RowBox[{
     RowBox[{
      RowBox[{"D", "[", 
       RowBox[{"amplphit", ",", "omega"}], "]"}], "==", "0"}], ",", "omega"}],
     "]"}], "[", 
   RowBox[{"[", "3", "]"}], "]"}]}]], "Input",
 CellChangeTimes->{{3.8885507497353497`*^9, 3.888550752122986*^9}, {
  3.888991561253674*^9, 3.888991604133086*^9}, {3.888992386956175*^9, 
  3.888992396139311*^9}},
 CellLabel->"In[35]:=",ExpressionUUID->"a3f06040-b0b4-4b85-b9ec-a4b06a514389"],

Cell[BoxData[
 RowBox[{"{", 
  RowBox[{"omega", "\[Rule]", 
   FractionBox[
    SqrtBox["2"], 
    SqrtBox[
     RowBox[{
      RowBox[{
       SuperscriptBox["sigmat", "2"], " ", 
       SuperscriptBox["u", "2"]}], "+", 
      RowBox[{
       SuperscriptBox["sigma1", "2"], " ", 
       SuperscriptBox[
        RowBox[{"Cos", "[", "theta", "]"}], "2"]}], "+", 
      RowBox[{
       SuperscriptBox["sigma2", "2"], " ", 
       SuperscriptBox[
        RowBox[{"Sin", "[", "theta", "]"}], "2"]}]}]]]}], "}"}]], "Output",
 CellChangeTimes->{
  3.8885507532014227`*^9, 3.888992336820167*^9, {3.8889923875531673`*^9, 
   3.888992397565955*^9}},
 CellLabel->"Out[35]=",ExpressionUUID->"d35edd72-d5b5-4380-a777-6a4fc3c1cb1b"]
}, Open  ]],

Cell[CellGroupData[{

Cell[BoxData[
 RowBox[{"omegaphitt", "=", 
  RowBox[{
   RowBox[{"Solve", "[", 
    RowBox[{
     RowBox[{
      RowBox[{"D", "[", 
       RowBox[{"amplphitt", ",", "omega"}], "]"}], "==", "0"}], ",", 
     "omega"}], "]"}], "[", 
   RowBox[{"[", "4", "]"}], "]"}]}]], "Input",
 CellChangeTimes->{{3.888550637518424*^9, 3.8885506479548807`*^9}, {
  3.888991608801424*^9, 3.88899162686485*^9}, {3.888992348789365*^9, 
  3.888992350706908*^9}, {3.888992380964219*^9, 3.8889924094253683`*^9}},
 CellLabel->"In[37]:=",ExpressionUUID->"1ae43a46-7c05-4a85-b339-941c57c7ceb2"],

Cell[BoxData[
 RowBox[{"{", 
  RowBox[{"omega", "\[Rule]", 
   FractionBox[
    SqrtBox["3"], 
    SqrtBox[
     RowBox[{
      RowBox[{
       SuperscriptBox["sigmat", "2"], " ", 
       SuperscriptBox["u", "2"]}], "+", 
      RowBox[{
       SuperscriptBox["sigma1", "2"], " ", 
       SuperscriptBox[
        RowBox[{"Cos", "[", "theta", "]"}], "2"]}], "+", 
      RowBox[{
       SuperscriptBox["sigma2", "2"], " ", 
       SuperscriptBox[
        RowBox[{"Sin", "[", "theta", "]"}], "2"]}]}]]]}], "}"}]], "Output",
 CellChangeTimes->{{3.888550640400732*^9, 3.888550648472053*^9}, {
  3.888992336872902*^9, 3.888992351540615*^9}, {3.888992403139885*^9, 
  3.88899241089292*^9}},
 CellLabel->"Out[37]=",ExpressionUUID->"4d9b8e4e-c2bc-4a6b-9fdf-10d3413a5c17"]
}, Open  ]],

Cell[CellGroupData[{

Cell[BoxData[
 RowBox[{"omegaphiphit", "=", 
  RowBox[{
   RowBox[{"Solve", "[", 
    RowBox[{
     RowBox[{
      RowBox[{"D", "[", 
       RowBox[{"amplphiphit", ",", "omega"}], "]"}], "==", "0"}], ",", 
     "omega"}], "]"}], "[", 
   RowBox[{"[", "4", "]"}], "]"}]}]], "Input",
 CellChangeTimes->{{3.888550665096381*^9, 3.888550702251361*^9}, {
  3.88899163432481*^9, 3.888991651405087*^9}, {3.88899235545193*^9, 
  3.888992357316979*^9}, {3.888992420107059*^9, 3.888992427799296*^9}},
 CellLabel->"In[39]:=",ExpressionUUID->"f0d63097-65dc-47d5-a0d5-bef3b9027da5"],

Cell[BoxData[
 RowBox[{"{", 
  RowBox[{"omega", "\[Rule]", 
   FractionBox[
    SqrtBox["3"], 
    SqrtBox[
     RowBox[{
      RowBox[{
       SuperscriptBox["sigmat", "2"], " ", 
       SuperscriptBox["u", "2"]}], "+", 
      RowBox[{
       SuperscriptBox["sigma1", "2"], " ", 
       SuperscriptBox[
        RowBox[{"Cos", "[", "theta", "]"}], "2"]}], "+", 
      RowBox[{
       SuperscriptBox["sigma2", "2"], " ", 
       SuperscriptBox[
        RowBox[{"Sin", "[", "theta", "]"}], "2"]}]}]]]}], "}"}]], "Output",
 CellChangeTimes->{{3.888550669038661*^9, 3.888550702788*^9}, {
  3.888992336919342*^9, 3.888992357904376*^9}, {3.888992421670764*^9, 
  3.888992429073801*^9}},
 CellLabel->"Out[39]=",ExpressionUUID->"ccb0129d-d1ca-4933-84bc-9f5e4a3098bc"]
}, Open  ]],

Cell[CellGroupData[{

Cell[BoxData[
 RowBox[{"omegaphiphitt", "=", 
  RowBox[{
   RowBox[{"Solve", "[", 
    RowBox[{
     RowBox[{
      RowBox[{"D", "[", 
       RowBox[{"amplphiphitt", ",", "omega"}], "]"}], "==", "0"}], ",", 
     "omega"}], "]"}], "[", 
   RowBox[{"[", "5", "]"}], "]"}]}]], "Input",
 CellChangeTimes->{{3.888550712364056*^9, 3.88855071900235*^9}, {
  3.888991660079441*^9, 3.888991676781631*^9}, {3.88899243696633*^9, 
  3.8889924380031843`*^9}},
 CellLabel->"In[40]:=",ExpressionUUID->"a22f388c-44c5-4561-8723-d846c55548b1"],

Cell[BoxData[
 RowBox[{"{", 
  RowBox[{"omega", "\[Rule]", 
   FractionBox["2", 
    SqrtBox[
     RowBox[{
      RowBox[{
       SuperscriptBox["sigmat", "2"], " ", 
       SuperscriptBox["u", "2"]}], "+", 
      RowBox[{
       SuperscriptBox["sigma1", "2"], " ", 
       SuperscriptBox[
        RowBox[{"Cos", "[", "theta", "]"}], "2"]}], "+", 
      RowBox[{
       SuperscriptBox["sigma2", "2"], " ", 
       SuperscriptBox[
        RowBox[{"Sin", "[", "theta", "]"}], "2"]}]}]]]}], "}"}]], "Output",
 CellChangeTimes->{{3.888550715711928*^9, 3.888550719483795*^9}, 
   3.888992336981071*^9, 3.88899243885121*^9},
 CellLabel->"Out[40]=",ExpressionUUID->"b5be524d-2968-411b-bb72-f0ca29f45819"]
}, Open  ]],

Cell[CellGroupData[{

Cell[BoxData[
 RowBox[{"uphit", "=", 
  RowBox[{
   RowBox[{"Solve", "[", 
    RowBox[{
     RowBox[{
      RowBox[{"D", "[", 
       RowBox[{"amplphit", ",", "u"}], "]"}], "==", "0"}], ",", "u"}], "]"}], 
   "[", 
   RowBox[{"[", "2", "]"}], "]"}]}]], "Input",
 CellChangeTimes->{{3.888550779938786*^9, 3.88855079347353*^9}, {
  3.888991681379163*^9, 3.888991694112348*^9}, {3.888992449772203*^9, 
  3.888992451259581*^9}},
 CellLabel->"In[41]:=",ExpressionUUID->"e85c4784-9a56-4d88-bd32-fb43aa46740a"],

Cell[BoxData[
 RowBox[{"{", 
  RowBox[{"u", "\[Rule]", 
   FractionBox["1", 
    RowBox[{"omega", " ", "sigmat"}]]}], "}"}]], "Output",
 CellChangeTimes->{{3.888550788564157*^9, 3.888550794418827*^9}, 
   3.888992337027402*^9, 3.888992453573646*^9},
 CellLabel->"Out[41]=",ExpressionUUID->"530fd22a-6490-46de-8f05-51cdfeb618d3"]
}, Open  ]],

Cell[CellGroupData[{

Cell[BoxData[
 RowBox[{"uphitt", "=", 
  RowBox[{
   RowBox[{"Solve", "[", 
    RowBox[{
     RowBox[{
      RowBox[{"D", "[", 
       RowBox[{"amplphitt", ",", "u"}], "]"}], "==", "0"}], ",", "u"}], "]"}],
    "[", 
   RowBox[{"[", "3", "]"}], "]"}]}]], "Input",
 CellChangeTimes->{{3.888550823481529*^9, 3.888550831627996*^9}, {
  3.8889916970835543`*^9, 3.8889917089369297`*^9}, {3.888992456451058*^9, 
  3.8889924573530827`*^9}, {3.88899249516896*^9, 3.8889925034430313`*^9}},
 CellLabel->"In[46]:=",ExpressionUUID->"85b2e274-37a7-478c-9a3e-b532d571900c"],

Cell[BoxData[
 RowBox[{"{", 
  RowBox[{"u", "\[Rule]", 
   FractionBox[
    SqrtBox["2"], 
    RowBox[{"omega", " ", "sigmat"}]]}], "}"}]], "Output",
 CellChangeTimes->{{3.888550828209879*^9, 3.8885508321540213`*^9}, 
   3.8889923370770283`*^9, 3.888992458391141*^9, {3.888992496620224*^9, 
   3.888992503958042*^9}},
 CellLabel->"Out[46]=",ExpressionUUID->"689d91a1-7678-4ab9-a368-2f547494504f"]
}, Open  ]],

Cell[CellGroupData[{

Cell[BoxData[
 RowBox[{"uphiphit", "=", 
  RowBox[{
   RowBox[{"Solve", "[", 
    RowBox[{
     RowBox[{
      RowBox[{"D", "[", 
       RowBox[{"amplphiphit", ",", "u"}], "]"}], "==", "0"}], ",", "u"}], 
    "]"}], "[", 
   RowBox[{"[", "2", "]"}], "]"}]}]], "Input",
 CellChangeTimes->{{3.888550842637848*^9, 3.888550852098083*^9}, {
  3.888991711767717*^9, 3.888991727274382*^9}, {3.8889924615529423`*^9, 
  3.88899246200049*^9}},
 CellLabel->"In[43]:=",ExpressionUUID->"44f605c1-5b78-41a6-acb2-1f76d98b9a04"],

Cell[BoxData[
 RowBox[{"{", 
  RowBox[{"u", "\[Rule]", 
   FractionBox["1", 
    RowBox[{"omega", " ", "sigmat"}]]}], "}"}]], "Output",
 CellChangeTimes->{{3.888550848344741*^9, 3.8885508525886793`*^9}, 
   3.888992337126937*^9, 3.888992462870941*^9},
 CellLabel->"Out[43]=",ExpressionUUID->"f329eb8f-b41f-4320-a660-d3074515d716"]
}, Open  ]],

Cell[CellGroupData[{

Cell[BoxData[
 RowBox[{"uphiphitt", "=", 
  RowBox[{
   RowBox[{"Solve", "[", 
    RowBox[{
     RowBox[{
      RowBox[{"D", "[", 
       RowBox[{"amplphiphitt", ",", "u"}], "]"}], "==", "0"}], ",", "u"}], 
    "]"}], "[", 
   RowBox[{"[", "3", "]"}], "]"}]}]], "Input",
 CellChangeTimes->{{3.88855086219189*^9, 3.8885508690484047`*^9}, {
  3.888991730054885*^9, 3.8889917442389517`*^9}, {3.888992464757948*^9, 
  3.8889924651383877`*^9}, {3.888992506896256*^9, 3.888992510994923*^9}},
 CellLabel->"In[48]:=",ExpressionUUID->"abcca995-d05b-4502-afce-32d2a9d2fc11"],

Cell[BoxData[
 RowBox[{"{", 
  RowBox[{"u", "\[Rule]", 
   FractionBox[
    SqrtBox["2"], 
    RowBox[{"omega", " ", "sigmat"}]]}], "}"}]], "Output",
 CellChangeTimes->{{3.88855086526226*^9, 3.8885508695398083`*^9}, 
   3.88899233717661*^9, 3.888992465838367*^9, {3.88899250826788*^9, 
   3.8889925118710003`*^9}},
 CellLabel->"Out[48]=",ExpressionUUID->"e05264d2-5396-479d-9496-7f94ae37920b"]
}, Open  ]],

Cell[CellGroupData[{

Cell[BoxData[
 RowBox[{"rootsphit", "=", 
  RowBox[{
   RowBox[{"Simplify", "[", 
    RowBox[{
     RowBox[{"Solve", "[", 
      RowBox[{
       RowBox[{"{", 
        RowBox[{
         RowBox[{
          RowBox[{"D", "[", 
           RowBox[{"amplphit", ",", "omega"}], "]"}], "==", "0"}], ",", 
         RowBox[{
          RowBox[{"D", "[", 
           RowBox[{"amplphit", ",", "u"}], "]"}], "==", "0"}]}], "}"}], ",", 
       RowBox[{"{", 
        RowBox[{"omega", ",", "u"}], "}"}]}], "]"}], "/.", 
     RowBox[{"{", 
      RowBox[{"sigma2", "->", 
       RowBox[{"kappa", " ", "sigma1"}]}], "}"}]}], "]"}], "[", 
   RowBox[{"[", "3", "]"}], "]"}]}]], "Input",
 CellChangeTimes->{{3.888992486254569*^9, 3.888992594180694*^9}, {
  3.8889926330831614`*^9, 3.888992649312695*^9}, {3.888992685603355*^9, 
  3.888992804500464*^9}},
 CellLabel->"In[97]:=",ExpressionUUID->"1343a430-35a5-4adc-90ef-737d27e11f95"],

Cell[BoxData[
 TemplateBox[{
  "Solve", "svars", 
   "\"Equations may not give solutions for all \\\"solve\\\" variables.\"", 2,
    97, 13, 29145402713456017213, "Local"},
  "MessageTemplate"]], "Message", "MSG",
 CellChangeTimes->{{3.8889927307186604`*^9, 3.8889927492302322`*^9}, {
   3.888992785918104*^9, 3.888992806085561*^9}, 3.8889933863166122`*^9},
 CellLabel->
  "During evaluation of \
In[97]:=",ExpressionUUID->"aaa643fc-564f-4db8-a557-5b66cb8e80f7"],

Cell[BoxData[
 RowBox[{"{", 
  RowBox[{
   RowBox[{"omega", "\[Rule]", 
    FractionBox["1", 
     SqrtBox[
      RowBox[{
       SuperscriptBox["sigma1", "2"], " ", 
       RowBox[{"(", 
        RowBox[{
         SuperscriptBox[
          RowBox[{"Cos", "[", "theta", "]"}], "2"], "+", 
         RowBox[{
          SuperscriptBox["kappa", "2"], " ", 
          SuperscriptBox[
           RowBox[{"Sin", "[", "theta", "]"}], "2"]}]}], ")"}]}]]]}], ",", 
   RowBox[{"u", "\[Rule]", 
    FractionBox[
     SqrtBox[
      RowBox[{
       SuperscriptBox["sigma1", "2"], " ", 
       RowBox[{"(", 
        RowBox[{
         SuperscriptBox[
          RowBox[{"Cos", "[", "theta", "]"}], "2"], "+", 
         RowBox[{
          SuperscriptBox["kappa", "2"], " ", 
          SuperscriptBox[
           RowBox[{"Sin", "[", "theta", "]"}], "2"]}]}], ")"}]}]], 
     "sigmat"]}]}], "}"}]], "Output",
 CellChangeTimes->{3.8889933863546658`*^9},
 CellLabel->"Out[97]=",ExpressionUUID->"4db0a61c-268d-49a2-b347-5d5a7a2f5eb8"]
}, Open  ]],

Cell[CellGroupData[{

Cell[BoxData[
 RowBox[{"rootsphitt", "=", 
  RowBox[{
   RowBox[{"Simplify", "[", 
    RowBox[{
     RowBox[{"Solve", "[", 
      RowBox[{
       RowBox[{"{", 
        RowBox[{
         RowBox[{
          RowBox[{"D", "[", 
           RowBox[{"amplphitt", ",", "omega"}], "]"}], "==", "0"}], ",", 
         RowBox[{
          RowBox[{"D", "[", 
           RowBox[{"amplphitt", ",", "u"}], "]"}], "==", "0"}]}], "}"}], ",", 
       
       RowBox[{"{", 
        RowBox[{"omega", ",", "u"}], "}"}]}], "]"}], "/.", 
     RowBox[{"{", 
      RowBox[{"sigma2", "->", 
       RowBox[{"kappa", " ", "sigma1"}]}], "}"}]}], "]"}], "[", 
   RowBox[{"[", "6", "]"}], "]"}]}]], "Input",
 CellChangeTimes->{{3.888992825821086*^9, 3.888992859167069*^9}},
 CellLabel->"In[98]:=",ExpressionUUID->"20ca7264-16e1-485e-b9ff-479f92ee2b4b"],

Cell[BoxData[
 TemplateBox[{
  "Solve", "svars", 
   "\"Equations may not give solutions for all \\\"solve\\\" variables.\"", 2,
    98, 14, 29145402713456017213, "Local"},
  "MessageTemplate"]], "Message", "MSG",
 CellChangeTimes->{{3.888992835239011*^9, 3.8889928600574417`*^9}, 
   3.888993389481864*^9},
 CellLabel->
  "During evaluation of \
In[98]:=",ExpressionUUID->"8d4cc555-7f30-4af4-babc-f782e2aafa3d"],

Cell[BoxData[
 RowBox[{"{", 
  RowBox[{
   RowBox[{"omega", "\[Rule]", 
    FractionBox["1", 
     SqrtBox[
      RowBox[{
       SuperscriptBox["sigma1", "2"], " ", 
       RowBox[{"(", 
        RowBox[{
         SuperscriptBox[
          RowBox[{"Cos", "[", "theta", "]"}], "2"], "+", 
         RowBox[{
          SuperscriptBox["kappa", "2"], " ", 
          SuperscriptBox[
           RowBox[{"Sin", "[", "theta", "]"}], "2"]}]}], ")"}]}]]]}], ",", 
   RowBox[{"u", "\[Rule]", 
    FractionBox[
     RowBox[{
      SqrtBox["2"], " ", 
      SqrtBox[
       RowBox[{
        SuperscriptBox["sigma1", "2"], " ", 
        RowBox[{"(", 
         RowBox[{
          SuperscriptBox[
           RowBox[{"Cos", "[", "theta", "]"}], "2"], "+", 
          RowBox[{
           SuperscriptBox["kappa", "2"], " ", 
           SuperscriptBox[
            RowBox[{"Sin", "[", "theta", "]"}], "2"]}]}], ")"}]}]]}], 
     "sigmat"]}]}], "}"}]], "Output",
 CellChangeTimes->{{3.888992531004772*^9, 3.888992594791129*^9}, {
   3.888992635160907*^9, 3.888992650773303*^9}, {3.888992730727113*^9, 
   3.8889927492898283`*^9}, {3.8889927859796124`*^9, 3.8889928600654287`*^9}, 
   3.888993389509075*^9},
 CellLabel->"Out[98]=",ExpressionUUID->"4dd49e65-67b2-4115-811f-b824f3f66c6e"]
}, Open  ]],

Cell[CellGroupData[{

Cell[BoxData[
 RowBox[{"rootsphiphit", "=", 
  RowBox[{
   RowBox[{"Simplify", "[", 
    RowBox[{
     RowBox[{"Solve", "[", 
      RowBox[{
       RowBox[{"{", 
        RowBox[{
         RowBox[{
          RowBox[{"D", "[", 
           RowBox[{"amplphiphit", ",", "omega"}], "]"}], "==", "0"}], ",", 
         RowBox[{
          RowBox[{"D", "[", 
           RowBox[{"amplphiphit", ",", "u"}], "]"}], "==", "0"}]}], "}"}], 
       ",", 
       RowBox[{"{", 
        RowBox[{"omega", ",", "u"}], "}"}]}], "]"}], "/.", 
     RowBox[{"{", 
      RowBox[{"sigma2", "->", 
       RowBox[{"kappa", " ", "sigma1"}]}], "}"}]}], "]"}], "[", 
   RowBox[{"[", "3", "]"}], "]"}]}]], "Input",
 CellChangeTimes->{{3.888992869774549*^9, 3.8889928919932823`*^9}},
 CellLabel->"In[99]:=",ExpressionUUID->"dc545159-23b8-48b0-a640-1445f8ae3581"],

Cell[BoxData[
 TemplateBox[{
  "Solve", "svars", 
   "\"Equations may not give solutions for all \\\"solve\\\" variables.\"", 2,
    99, 15, 29145402713456017213, "Local"},
  "MessageTemplate"]], "Message", "MSG",
 CellChangeTimes->{{3.888992879553956*^9, 3.8889928926146803`*^9}, 
   3.8889933925902576`*^9},
 CellLabel->
  "During evaluation of \
In[99]:=",ExpressionUUID->"0625165f-d5eb-4818-909e-8083bf1eb0ae"],

Cell[BoxData[
 RowBox[{"{", 
  RowBox[{
   RowBox[{"omega", "\[Rule]", 
    FractionBox[
     SqrtBox["2"], 
     SqrtBox[
      RowBox[{
       SuperscriptBox["sigma1", "2"], " ", 
       RowBox[{"(", 
        RowBox[{
         SuperscriptBox[
          RowBox[{"Cos", "[", "theta", "]"}], "2"], "+", 
         RowBox[{
          SuperscriptBox["kappa", "2"], " ", 
          SuperscriptBox[
           RowBox[{"Sin", "[", "theta", "]"}], "2"]}]}], ")"}]}]]]}], ",", 
   RowBox[{"u", "\[Rule]", 
    FractionBox[
     SqrtBox[
      RowBox[{
       SuperscriptBox["sigma1", "2"], " ", 
       RowBox[{"(", 
        RowBox[{
         SuperscriptBox[
          RowBox[{"Cos", "[", "theta", "]"}], "2"], "+", 
         RowBox[{
          SuperscriptBox["kappa", "2"], " ", 
          SuperscriptBox[
           RowBox[{"Sin", "[", "theta", "]"}], "2"]}]}], ")"}]}]], 
     RowBox[{
      SqrtBox["2"], " ", "sigmat"}]]}]}], "}"}]], "Output",
 CellChangeTimes->{{3.8889928796134653`*^9, 3.8889928926224613`*^9}, 
   3.888993392636991*^9},
 CellLabel->"Out[99]=",ExpressionUUID->"20ab8416-2523-4fe1-b6ef-331c067e7ece"]
}, Open  ]],

Cell[CellGroupData[{

Cell[BoxData[
 RowBox[{"rootsphiphitt", "=", 
  RowBox[{
   RowBox[{"Simplify", "[", 
    RowBox[{
     RowBox[{"Solve", "[", 
      RowBox[{
       RowBox[{"{", 
        RowBox[{
         RowBox[{
          RowBox[{"D", "[", 
           RowBox[{"amplphiphitt", ",", "omega"}], "]"}], "==", "0"}], ",", 
         RowBox[{
          RowBox[{"D", "[", 
           RowBox[{"amplphiphitt", ",", "u"}], "]"}], "==", "0"}]}], "}"}], 
       ",", 
       RowBox[{"{", 
        RowBox[{"omega", ",", "u"}], "}"}]}], "]"}], "/.", 
     RowBox[{"{", 
      RowBox[{"sigma2", "->", 
       RowBox[{"kappa", " ", "sigma1"}]}], "}"}]}], "]"}], "[", 
   RowBox[{"[", "6", "]"}], "]"}]}]], "Input",
 CellChangeTimes->{{3.888992902393804*^9, 3.888992918569922*^9}, 
   3.888993380183449*^9},
 CellLabel->
  "In[100]:=",ExpressionUUID->"cc9716a1-acf3-40e5-b917-d97c532059fc"],

Cell[BoxData[
 TemplateBox[{
  "Solve", "svars", 
   "\"Equations may not give solutions for all \\\"solve\\\" variables.\"", 2,
    100, 16, 29145402713456017213, "Local"},
  "MessageTemplate"]], "Message", "MSG",
 CellChangeTimes->{{3.888992906818618*^9, 3.888992919078904*^9}, {
  3.888993381957389*^9, 3.888993396574595*^9}},
 CellLabel->
  "During evaluation of \
In[100]:=",ExpressionUUID->"a0c0e3c2-5ba7-469d-aa60-970cd3743121"],

Cell[BoxData[
 RowBox[{"{", 
  RowBox[{
   RowBox[{"omega", "\[Rule]", 
    FractionBox[
     SqrtBox["2"], 
     SqrtBox[
      RowBox[{
       SuperscriptBox["sigma1", "2"], " ", 
       RowBox[{"(", 
        RowBox[{
         SuperscriptBox[
          RowBox[{"Cos", "[", "theta", "]"}], "2"], "+", 
         RowBox[{
          SuperscriptBox["kappa", "2"], " ", 
          SuperscriptBox[
           RowBox[{"Sin", "[", "theta", "]"}], "2"]}]}], ")"}]}]]]}], ",", 
   RowBox[{"u", "\[Rule]", 
    FractionBox[
     SqrtBox[
      RowBox[{
       SuperscriptBox["sigma1", "2"], " ", 
       RowBox[{"(", 
        RowBox[{
         SuperscriptBox[
          RowBox[{"Cos", "[", "theta", "]"}], "2"], "+", 
         RowBox[{
          SuperscriptBox["kappa", "2"], " ", 
          SuperscriptBox[
           RowBox[{"Sin", "[", "theta", "]"}], "2"]}]}], ")"}]}]], 
     "sigmat"]}]}], "}"}]], "Output",
 CellChangeTimes->{{3.888992906827415*^9, 3.8889929190869703`*^9}, {
  3.888993381992373*^9, 3.888993396584243*^9}},
 CellLabel->
  "Out[100]=",ExpressionUUID->"0f1141c3-9630-4b15-bffe-3ca215bedebc"]
}, Open  ]],

Cell[CellGroupData[{

Cell[BoxData[
 RowBox[{"amplmaxphit", "=", 
  RowBox[{"Simplify", "[", 
   RowBox[{
    RowBox[{
     RowBox[{"amplphit", "/.", "rootsphit"}], "/.", 
     RowBox[{"{", 
      RowBox[{"sigma2", "->", 
       RowBox[{"kappa", " ", "sigma1"}]}], "}"}]}], ",", 
    RowBox[{"Assumptions", "->", 
     RowBox[{"{", 
      RowBox[{"sigma1", ">", "0"}], "}"}]}]}], "]"}]}]], "Input",
 CellChangeTimes->{{3.8885509657996893`*^9, 3.8885510333335037`*^9}, {
  3.888551075684202*^9, 3.888551078793848*^9}, {3.8889929305857353`*^9, 
  3.88899300894147*^9}},
 CellLabel->
  "In[101]:=",ExpressionUUID->"67f35576-a85c-4397-9453-403fe2d2009d"],

Cell[BoxData[
 FractionBox[
  RowBox[{"Cos", "[", "theta", "]"}], 
  RowBox[{"\[ExponentialE]", " ", 
   SqrtBox[
    RowBox[{
     SuperscriptBox[
      RowBox[{"Cos", "[", "theta", "]"}], "2"], "+", 
     RowBox[{
      SuperscriptBox["kappa", "2"], " ", 
      SuperscriptBox[
       RowBox[{"Sin", "[", "theta", "]"}], "2"]}]}]]}]]], "Output",
 CellChangeTimes->{{3.888550987534284*^9, 3.8885510367598248`*^9}, 
   3.888551081872088*^9, 3.8885511771389933`*^9, 3.888992944815309*^9, {
   3.888992994818798*^9, 3.888993009536591*^9}, 3.888993400309967*^9},
 CellLabel->
  "Out[101]=",ExpressionUUID->"23f070a1-2a8c-433c-a9d1-b7041b9cd18b"]
}, Open  ]],

Cell[CellGroupData[{

Cell[BoxData[
 RowBox[{"amplmaxphitt", "=", 
  RowBox[{"Simplify", "[", 
   RowBox[{
    RowBox[{
     RowBox[{"amplphitt", "/.", "rootsphitt"}], "/.", 
     RowBox[{"{", 
      RowBox[{"sigma2", "->", 
       RowBox[{"kappa", " ", "sigma1"}]}], "}"}]}], ",", 
    RowBox[{"Assumptions", "->", 
     RowBox[{"{", 
      RowBox[{"sigma1", ">", "0"}], "}"}]}]}], "]"}]}]], "Input",
 CellChangeTimes->{{3.8889930308056393`*^9, 3.8889930344684153`*^9}, 
   3.888993415896537*^9},
 CellLabel->
  "In[104]:=",ExpressionUUID->"74c55d63-a413-407a-86f8-a8a197082d60"],

Cell[BoxData[
 FractionBox[
  RowBox[{"2", " ", 
   RowBox[{"Cos", "[", "theta", "]"}]}], 
  RowBox[{
   SuperscriptBox["\[ExponentialE]", 
    RowBox[{"3", "/", "2"}]], " ", 
   SqrtBox[
    RowBox[{
     SuperscriptBox[
      RowBox[{"Cos", "[", "theta", "]"}], "2"], "+", 
     RowBox[{
      SuperscriptBox["kappa", "2"], " ", 
      SuperscriptBox[
       RowBox[{"Sin", "[", "theta", "]"}], "2"]}]}]]}]]], "Output",
 CellChangeTimes->{
  3.8889930367089376`*^9, {3.888993401752685*^9, 3.888993417561315*^9}},
 CellLabel->
  "Out[104]=",ExpressionUUID->"329f8bd9-7f79-4e98-94d3-2a75a49e2346"]
}, Open  ]],

Cell[CellGroupData[{

Cell[BoxData[
 RowBox[{"amplmaxphiphit", "=", 
  RowBox[{"Simplify", "[", 
   RowBox[{
    RowBox[{
     RowBox[{"amplphiphit", "/.", "rootsphiphit"}], "/.", 
     RowBox[{"{", 
      RowBox[{"sigma2", "->", 
       RowBox[{"kappa", " ", "sigma1"}]}], "}"}]}], ",", 
    RowBox[{"Assumptions", "->", 
     RowBox[{"{", 
      RowBox[{"sigma1", ">", "0"}], "}"}]}]}], "]"}]}]], "Input",
 CellChangeTimes->{{3.8889930456937857`*^9, 3.888993056717987*^9}, {
  3.888993426514082*^9, 3.8889934270470333`*^9}},
 CellLabel->
  "In[105]:=",ExpressionUUID->"b4010a6d-2b0f-492f-8ec0-25676a7fce23"],

Cell[BoxData[
 FractionBox[
  RowBox[{"2", " ", 
   SuperscriptBox[
    RowBox[{"Cos", "[", "theta", "]"}], "2"]}], 
  RowBox[{
   SuperscriptBox["\[ExponentialE]", 
    RowBox[{"3", "/", "2"}]], " ", 
   RowBox[{"(", 
    RowBox[{
     SuperscriptBox[
      RowBox[{"Cos", "[", "theta", "]"}], "2"], "+", 
     RowBox[{
      SuperscriptBox["kappa", "2"], " ", 
      SuperscriptBox[
       RowBox[{"Sin", "[", "theta", "]"}], "2"]}]}], ")"}]}]]], "Output",
 CellChangeTimes->{
  3.888993058946278*^9, {3.888993407004541*^9, 3.88899342758742*^9}},
 CellLabel->
  "Out[105]=",ExpressionUUID->"a03050a4-d863-473c-9a08-3c462aa46042"]
}, Open  ]],

Cell[CellGroupData[{

Cell[BoxData[
 RowBox[{"amplmaxphiphitt", "=", 
  RowBox[{"Simplify", "[", 
   RowBox[{
    RowBox[{
     RowBox[{"amplphiphitt", "/.", "rootsphiphitt"}], "/.", 
     RowBox[{"{", 
      RowBox[{"sigma2", "->", 
       RowBox[{"kappa", " ", "sigma1"}]}], "}"}]}], ",", 
    RowBox[{"Assumptions", "->", 
     RowBox[{"{", 
      RowBox[{"sigma1", ">", "0"}], "}"}]}]}], "]"}]}]], "Input",
 CellChangeTimes->{{3.888993065896658*^9, 3.888993068002282*^9}, {
  3.888993438705975*^9, 3.888993440590559*^9}},
 CellLabel->
  "In[106]:=",ExpressionUUID->"ceffca76-57fb-467f-b9f0-34491f24dcc2"],

Cell[BoxData[
 FractionBox[
  RowBox[{"4", " ", 
   SuperscriptBox[
    RowBox[{"Cos", "[", "theta", "]"}], "2"]}], 
  RowBox[{
   SuperscriptBox["\[ExponentialE]", "2"], " ", 
   RowBox[{"(", 
    RowBox[{
     SuperscriptBox[
      RowBox[{"Cos", "[", "theta", "]"}], "2"], "+", 
     RowBox[{
      SuperscriptBox["kappa", "2"], " ", 
      SuperscriptBox[
       RowBox[{"Sin", "[", "theta", "]"}], "2"]}]}], ")"}]}]]], "Output",
 CellChangeTimes->{3.8889930705165358`*^9, 3.888993441306302*^9},
 CellLabel->
  "Out[106]=",ExpressionUUID->"399db5b0-e355-49a1-8bf4-b75b00e372e3"]
}, Open  ]],

Cell[CellGroupData[{

Cell[BoxData[
 RowBox[{"amplmaxphit0", "=", 
  RowBox[{"amplmaxphit", "/.", 
   RowBox[{"{", 
    RowBox[{"theta", "->", "0"}], "}"}]}]}]], "Input",
 CellChangeTimes->{{3.888566748022154*^9, 3.888566783313058*^9}},
 CellLabel->
  "In[107]:=",ExpressionUUID->"d4b41ff8-2cbd-4a6c-b798-d54d01d731e7"],

Cell[BoxData[
 FractionBox["1", "\[ExponentialE]"]], "Output",
 CellChangeTimes->{{3.888566759249481*^9, 3.888566784557949*^9}, 
   3.888993097568838*^9, 3.8889934549280043`*^9},
 CellLabel->
  "Out[107]=",ExpressionUUID->"768892d4-d040-413c-a21e-8cba2b48a1f4"]
}, Open  ]],

Cell[CellGroupData[{

Cell[BoxData[
 RowBox[{"Plot", "[", 
  RowBox[{
   RowBox[{
    RowBox[{"amplmaxphit", "/", "amplmaxphit0"}], "/.", 
    RowBox[{"{", 
     RowBox[{"kappa", "->", "1"}], "}"}]}], ",", 
   RowBox[{"{", 
    RowBox[{"theta", ",", 
     RowBox[{
      RowBox[{"-", "Pi"}], "/", "2"}], ",", 
     RowBox[{"Pi", "/", "2"}]}], "}"}], ",", 
   RowBox[{"PlotRange", "->", 
    RowBox[{"{", 
     RowBox[{"0", ",", "1.1"}], "}"}]}]}], "]"}]], "Input",
 CellChangeTimes->{{3.888553051494258*^9, 3.88855305176338*^9}, {
  3.888566810967946*^9, 3.8885668164178267`*^9}},
 CellLabel->
  "In[110]:=",ExpressionUUID->"9097431b-7636-4a4e-92a6-52e16913fd6b"],

Cell[BoxData[
 GraphicsBox[{{{}, {}, 
    TagBox[
     {RGBColor[0.368417, 0.506779, 0.709798], AbsoluteThickness[1.6], Opacity[
      1.], LineBox[CompressedData["
1:eJw12Hc4l9/7AHAZKUlCKSHaRlY+dm5ayoiQVLKKpIHsnRQfe36QVfbMyI4c
ZI+M3iSiZK/3Y3sjfE/X9fv99Vyvf57nvu9zzn2f6+E1ttA0oaaioqLZQUX1
96l8jeniBu8aioy68mX4Hyt52SKXuV3cayiMs26SK0wdBHmn4w5yrCGFQQ3O
3lADYFproIiyrCHxj5u9+aEW0JnukWNGvYZo9bcvhYS6g+6u5cM9vylIOH5e
VCU0CB429M/lJVEQ7S0O+hshb+HV5Yx405MU5AvKUfYBuWBFWmcJY11FK0WR
NdkPq6D5HsfECOsKWgv6Hlml3AiblZl5MoeX0UJNx3w1uR2GP8yH3Ni9hBZ8
Tyz1MZBAImEnKWDPIvp1UuK8Se03kDvWJeRHmUfVEblWKgX9wOnM5Oo/NYfU
BjS16ix/QkesqK7pAIESCx0fyD4cgnazgvF/ymeRM7OKpe7pYUjl65TS+DSN
ehcjXZmKR0AkusPyedMkGu6zlaTiGwNekfN9B7PG0awg46p/0jhMfbxMtzN/
FG3t41EfnpmAI4/Ljez9h9EcWeGxrsQUbDWzpMxZDSGqUrc73nrTYA2M2o9W
B9G3HwnnkrVmoPRcW9VyUR9azJCOJynMggh7wFWW1D6Uqh3AxnhpFtLXVTuE
IvrQr7s8nxSVZiGquvXnQ7s+JMUok5ymNgv26q1b3yX60CpdWe29O7Mg8bhF
rrLkOzr+QuC4tfUsFCY2lXqV9aLomblNheRZyN1fn8f+qQfJ1VQ26VORQVN/
v/KvrB5EGWJV1qMhw0qm3nB6dA/ysjWLv7WTDHKXFg/IOPSgfMFzNUqMZGi0
43HWO9eDwjmuz+09RIZf/U6XEzK60ajkoRJRYTLsTxXu448goeQD0s7dd8lg
LfOGRt6iC8lSV9S+zCFDePiRHzr6XYgtfpfGRB4ZCslxhRZqXej122slKgX4
+4mJJgkCXeil8dYhxlIyOOzJbqCd6ERzoqEnrKvJ4Paj0q/FsBM5DvVJ9n0l
w79uI6y3NTvQn7cBYntWyZDeazpjpdiBlK5nzwiskaFJbLLWV6QDPVordFXe
IAPD+KxtBVMHymaYPe6xTQaOt+RciGhHPFMDLiR6Ak4qskm1eX9B5eMWCqyH
CJB5bXB1wrwV8WfksM5JENBEcU3RV2lFp9KrQrKkCNB9EkvdLdCKtEtj+U1k
CLDV+l5RPdOC1MhK2V3nCcjj1RKNedaCbtzwnIm4RMDpyisc1583o8yPBddq
bxDAtnp2psCxERVZS9bnmxOQZK56jf9OI2rz7Hks8oQAsUHz1Hcyjej+Jjff
+6cEaNSlGQZsNCDrHvWpd5YE+IXxdpu6NqA0+fxXVnYEUIscqDzsUY/Cpbvp
SjwIIMz+BLn/W4sebLYkdkUQQMoRZb5uWoskBJb3CkcR8HHJNJjzUi3aI0hI
+rwh4NWLzuCy7c9Ih2qxQSKWAI6o1JBFu8+o71Fwt10CAZcaNMIemtSgSMl7
ob5ZBPDt9WKVuFiDZs1v/6zJJoBJqzyMlrcG7fbKmaS8J+D74MnwhB/VaJpz
j4R+HgHPVtbD+7WqEb+DYNbeIgKiTqZEqF+oQj+++i9tfyLA9XHfQW6eKhQ7
wbKXDRFQZ3xU6PsGQp8vJQ2drCLgjtOSEKs1QuVd4ZUXagh4nREv4m1UifZq
JF42qiegj37xnIV8BerffdpB9AsBnrUxMkApQQ+Ebi9z/SBg4ot0mEkptuA/
2/3Y179/m/ZzKEGC8Sl7owZwvmTWuF5KMbojekCK4SdeP3b/bau1IpSjQlT3
DBEwYO5Sm7xegIRiKW+Zxwm4YMvB1fKxAM0cGJ3NwU53L7WddypApKQyUJkg
wCZ86ZT8xge0V2KJ7DpJAEPlE59vG/lovCDVqWUa1+PYx1i29VwU8PUE0M8R
IC25ombklItWv1xteI1Nqyq2/X49B8lxNGpSzxMQY5tppLTxHhnUlFkvYzc2
Rp9y+pOFnp2L+vF5kYCwgZ5v9S5ZKCqz1k1siQD9BRYf1s1M9HJm/4m32MtH
/KazNzOQw/ii/fNlAo5ZOOf93EpDGVd4Lu1YJWDWs8RI0D0NcXyO3TLALo1a
ZHHcTkVCFvQVFdjqNY9tWahSkZJxMFhSCHA5oCdzeUcyurjSY4bWCFDij5oO
8UhCbNr8MkzrBLAAKXZwRxI6JqrIdBc7w0x12546EcWap1aSsXvK5Wozad6h
VFIHbG0QwOloPLjA+Ba5tloQsn8I8HdSEQ9miUenit2K7LEfu3L9auaKRVki
g68msfvcdkqYHY9BwYunA49uEqD8gvCj44tGeoyk91rY/J7VkgriUah89IpI
MXb0q8yAAelI5F9DHzaCzeAVNuwEEajw7FHG/VsETP1rElSkHI5C+ZQUH2Df
8b0+qqkRhsqqNDd9sZv9JGXnboYi9sXM9lzsjMDd4/xGweiJg1TJIrYYz6hj
cFsg2lfxqJVlG+d/vORkS68/knf5uSqMvXDSp5NuxBd5rEdKq2B3nrnrqkD8
i7L+Cwl5gJ0ncJbPed0LdTY1bztjBwttk4roXiNtkQuvQrAtRTtfzDF7on73
Fe4UbA3xJEEBTg+k6z/WXoxt8Gwqr+W6G6JW2h9Zj81tE7hL0cQJ6VXa2pCw
Bx3FDIud7ZAwN6vZL+w4954SgdDnyDd3wmoKu5RhmfvCjaeotXc5ZAFb8uD5
L4JuJiiMS6aRgv34IsOGkM5d1MldxLaJ3VEoXrDLUAkVRJvab2OTbLLlxfKF
oeLJ9bm/jrO/PKkRqwXZAU/ct/7Gm3en7nyCEUSwVp/Y+Jt/MstBLZtH0Caq
+msZO0PV5FxhkiUsSDF9IGNPXanulw+wASKCPnoUm1+R61WTnQPM90hF9f2N
R9ZRUNvQBZ4nJGa3YfdEm5sTJ16AWMXlb5XYK5FRlYWHXwIwHD+Ug33wv3oW
J6ZXMOknaxHzN7/QJVOg8YJm/eAfXti6QcfKaSneUPfpmKEltoO/xr7mGR+g
27G0dutvfbyyS7R7AsDi9G1LXuxez749HC1BcFNtTpUG20WBNo/4GQxbP1ph
GO+HuPNitEWkUODfoW8Why0kdy2HvT0MMmoOxttjV8oY6jo1hcOIEteUOvag
ZGA2VEZAuDRX3Tren88kUnQSSyPh/Kcj2m3YW+IVVHQFUcB87vlaHDa32JR2
c1o0xJiIeUtjGwhe2dQOiYd1Q53c2/h8yEWlBq68ewtBlpYF7NiML2mYVXXf
wfyKkf1XfN4mZ+8nzD5MAOG6QflL2Il1J2pFvJPgU2d7KwM+n8EbJP8d+5Jh
bFS8oxifbzfR1ze7IpKB7VpsmCH23bjRMevUFCg1973zHvcDNtvU3SV1aaDw
J3JSAPcL6iydLm+1dFhRq5mtWyFg7tfOGN3udGidOP7hHnab6kPB9ZEMqHPI
dPbC/cjrxBn187TZwHYrluUT7md/JrWbjXjzwCtO81YlQcAi7XshZZM8OHX+
o7E49tRRujCxjDyYch4SSifj9bhZdJdGNB88bSN2+8wSUFR9YDZZ4QNs+pQ2
Cf/tt2969k0YFMLu11pu+8cIMCkUsulIKoQNm/fR90cJ0Gv36i0dLwQ+kr1D
wQgBKnSSCT4WRdAcE+SgOkzAGatIMQH3Yhi+KuJ//xcBQ1d1bz6LL4V8x9+M
p/oIkB91MWobKIUmm+67xt9xv/FIeCrIVQbN7WdKYnsJ0Pw49XoqpgzoJXjD
9nwjoEbAtdj0zUeYNisY6vyK68+UyG4QXgENfyJGqNpwP5lanjl9uQr4qJ4O
TeD5aCi1y/rbgyow6TzXM1ZBQKAXx5rXqyrY6jz8/Xc5rscxoBv7XAV50p67
u8vw++7+y5V8oRo8ZEIOJuJ5y9rGcZ1HoQY26vnnBvG8XsqF3EOytXDF7zDn
CJ7/rQKyLJb3akFY8QyDD74fJKVJ2Da414KV3Xa+QCSO/+1ZWbvaWjDgfiJs
Hk5AfuCRhq9qdVDctGukJRDX9+nqYKBhPezkEVQ55knAOH8uE51XI3AdC+s4
gu83lamZVnrpjcBACRdwMCMg4lgqqaC5EeRoui92mRJwhSMu2nhfEwzr+WS7
3ycgebffqaqoJniaf9QY6eH8J0zlnbOaIY7R0rHrOu7/KdzP5jtaQaI5UO6q
KAHFO7M10xdaYa081cVEGM/Dh9KSBmxtIFL3O/TFWQJU+bSp2m61gXq32oU8
PhxPtk9o+mAb6Oqk5S3zEpBQsFRsMPMF/jmUMHmIhYBCw9HtMc8O4BC7WV89
RwbnZ+VXb77tAn8DBduUNDJcgOUHTLld0LE7/Mz9FHy/ZBb2aKjsApvRB9RH
k8gQlZ9YJj3YBb/1GPhD4slQvOTDz831FbYRqBn8R4YFJ13G8eiv0BwRQJ30
kgzm3svtDhEkKB7QOdOE78+674RvxQb0gAhR+zFqFxlMvZuof3b0gVTd2bp7
srPw+ZWAgH/LILQIa5h23psB/f2jNWy3h4B6u/jI/UfTsCjTID9kNwwPCTvF
wgtTkGuxd83YchRai1xtpA9MAq37mIdx+DisUO1IIn0YB483x6+xh0+Cr9Jj
OQP1MVChdeer9ZmGe1fUJ+UHRiDn2tNecsYsSBvw/Bb8ZxikolHdlxS8D2Mo
Ew3/DUGOcZfCwbE5WFcfK1Z/8RNMebQFFJfmgUfCqa26ph8+DNMXXZlbAJqn
wy4hfL2gzEZ3ym/HElw+MtpsdIYEdsriEplUy9BfcS/KRqcDmtIXNOvWl6Gd
dHRyFe8LM5t1naMMq8D0wZoz/UMVxFwWX9eip0A/ZXx9MDUfMt/fiqzcQwF2
fzs/A8N8KD3gLM7HTIEUFvamwcP50DNa/WzrEAXiEIPRd/88YPZSH07np0D3
uo64+2gOeNWbt26qUYCzVag5wyUTnislxKeFU8DmyFmqkIwE8MitlWV5QwEL
WJLW5EyAYPaJXpc4CgQX/DnJEvQO3o8LsWqmUmDn0Qp3zsl4mPCu8P5TQgEd
5KYx7xYN+o3fLG/0U+DcVY2nkBkCT0U29lb8pECr/w2FxKBgcInizjo1guN5
GfWOfioQ3piZjG7MUED+4rt1L3dfIO1avJ26RYGwKYa2Z5keMGx5cJWZZg10
Z9jmr025wUKvdLgz/RosDrDMFrg7wb6MF180mNcgSDtW8GWmFXDvT35czrYG
TE+GpL64m4OgY8OuU4fXwEYxizUi0whkh6ZSgrnWYGmrUqAs8wb83/8B+P//
A/8D4Fexkg==
       "]]},
     Annotation[#, "Charting`Private`Tag$321540#1"]& ]}, {}},
  AspectRatio->NCache[GoldenRatio^(-1), 0.6180339887498948],
  Axes->{True, True},
  AxesLabel->{None, None},
  AxesOrigin->{0, 0},
  DisplayFunction->Identity,
  Frame->{{False, False}, {False, False}},
  FrameLabel->{{None, None}, {None, None}},
  FrameTicks->{{Automatic, Automatic}, {Automatic, Automatic}},
  GridLines->{None, None},
  GridLinesStyle->Directive[
    GrayLevel[0.5, 0.4]],
  ImagePadding->All,
  Method->{
   "DefaultBoundaryStyle" -> Automatic, 
    "DefaultGraphicsInteraction" -> {
     "Version" -> 1.2, "TrackMousePosition" -> {True, False}, 
      "Effects" -> {
       "Highlight" -> {"ratio" -> 2}, "HighlightPoint" -> {"ratio" -> 2}, 
        "Droplines" -> {
         "freeformCursorMode" -> True, 
          "placement" -> {"x" -> "All", "y" -> "None"}}}}, "DefaultMeshStyle" -> 
    AbsolutePointSize[6], "ScalingFunctions" -> None, 
    "CoordinatesToolOptions" -> {"DisplayFunction" -> ({
        (Identity[#]& )[
         Part[#, 1]], 
        (Identity[#]& )[
         Part[#, 2]]}& ), "CopiedValueFunction" -> ({
        (Identity[#]& )[
         Part[#, 1]], 
        (Identity[#]& )[
         Part[#, 2]]}& )}},
  PlotRange->{{-1.5707962626807608`, 1.5707962626807608`}, {0., 1.1}},
  PlotRangeClipping->True,
  PlotRangePadding->{{
     Scaled[0.02], 
     Scaled[0.02]}, {0, 0}},
  Ticks->{Automatic, Automatic}]], "Output",
 CellChangeTimes->{3.888553052606296*^9, 3.888553383963133*^9, 
  3.888566818156021*^9, 3.888993118470767*^9, 3.88899346304774*^9},
 CellLabel->
  "Out[110]=",ExpressionUUID->"2fb418df-19d4-449a-b889-ecc48919f43a"]
}, Open  ]],

Cell[CellGroupData[{

Cell[BoxData[
 RowBox[{"Export", "[", 
  RowBox[{"\"\<spattempsep-phit-orisel-kappa1.eps\>\"", ",", " ", "%"}], 
  "]"}]], "Input",
 CellChangeTimes->{{3.888553380826376*^9, 3.888553382039227*^9}, {
  3.888993120502557*^9, 3.8889931219786243`*^9}},
 CellLabel->
  "In[111]:=",ExpressionUUID->"99527955-e6d7-44d3-913e-d7869cb55ad0"],

Cell[BoxData["\<\"spattempsep-phit-orisel-kappa1.eps\"\>"], "Output",
 CellChangeTimes->{3.8885533860223703`*^9, 3.888566821605151*^9, 
  3.888993123677642*^9, 3.8889934648016443`*^9},
 CellLabel->
  "Out[111]=",ExpressionUUID->"f668ce6d-6c3c-46cd-bee4-5b4bcb658ad3"]
}, Open  ]],

Cell[CellGroupData[{

Cell[BoxData[
 RowBox[{"Plot", "[", 
  RowBox[{
   RowBox[{
    RowBox[{"amplmaxphit", "/", "amplmaxphit0"}], "/.", 
    RowBox[{"{", 
     RowBox[{"kappa", "->", "2"}], "}"}]}], ",", 
   RowBox[{"{", 
    RowBox[{"theta", ",", 
     RowBox[{
      RowBox[{"-", "Pi"}], "/", "2"}], ",", 
     RowBox[{"Pi", "/", "2"}]}], "}"}], ",", 
   RowBox[{"PlotRange", "->", 
    RowBox[{"{", 
     RowBox[{"0", ",", "1.1"}], "}"}]}]}], "]"}]], "Input",
 CellChangeTimes->{{3.8885530608505583`*^9, 3.888553061120099*^9}, {
  3.888566824642024*^9, 3.888566830362179*^9}},
 CellLabel->
  "In[112]:=",ExpressionUUID->"9fe92322-f712-433d-86e7-487d6fa7f504"],

Cell[BoxData[
 GraphicsBox[{{{}, {}, 
    TagBox[
     {RGBColor[0.368417, 0.506779, 0.709798], AbsoluteThickness[1.6], Opacity[
      1.], LineBox[CompressedData["
1:eJw112k0VW0bB/CM8VTIGEUhDUiSCOlSPYRkrkSvoTJEhhJlJlIyZHrKEJnn
KfOU+9Axk45EiMiY45xNpnMQ737Wet8Pe+31+7LX3tf1v69736K3nQ2tGXfs
2DGDX//etbU4Lm2I0tG7OI1PE2eszqtUeC+widBRkLRimkgMgLQoOYlfiI5+
6LBuDUXrAQe9lXaKm44yNIssPkRbACknoMiOkY4Ek3wtULQzmLCtCPb/pCEl
19FEphg/sG0dXihJp6GjGHulXOwrCFLPTbaRoCG5M0rftuLewYO+de4YnjWk
wfJgZ3tACXT8R2h2kmcVXWS6ZeGdUg1/GvJKlAVXUHeBfz2YEmCidDHKgH0Z
qSM17YxeIiiksvaF71pCY6+2v7YKtsM5sV6ZUNoiquygqq2MdcMBLw6fsLkF
1LurN2nGnASf354ysRnBUHK86qR37RfosSubOVNHQazKw7pfrPsh6zjprP4H
MmLo/N1nwDgIsgmfXR62/0J6x0LanN8Pg6is6hB//gzqdNP9nNg4CnO16iys
76dQm7ILI2l8DPY71Fk9DptASZ2TtmZxP2Grgztz4cE4kuLzqj5pNgmusNv4
3tooeqCtXoQ4pqH6dDdhpWII1XHqFQguzkDx3pYSgQ/9qP9DdG9o6S9wVY5n
Ou/ciySvq6smPSdDbOz+79fNexESDZsJjSBDOTWp3PlqLzJPzKQ//ocMq2lp
1qlSvYgzT1VZM50MT3YVtDLPklAu6ZJTWwMZfL83hHZakpBRe038hRUyvPCd
5Llp+BklT7IXTlnMg/IzC81Z+y7UcfZvaTNJCrTTfDLNr3Qh4neiFZMsBUzu
v2X8KtWFRq4c/pB9hgJuRoP1jfOdaOW2VtekGgVKRI1OJTp1oiu77yWevEGB
ow0aQroPO1DTvSuujIEU4F07MV/m0YbiHhu/cRmgQLq9jpakaRt6MFt7Ieo7
BeRG7bNSlNuQ9KVVjcJxCug3Z1uGb7Qi2tFQzQEyBUJjRL/a+LSik3m17r+3
KcAoy9cgGNCCZJJhDY5SAbPbfOX3goj09/58u+shFfqKTnHp2hDRhO3Hk/Pu
VKhdtok88DcRtRTtsWrxokKQPymyZvsjuuVP8rN9RgWhuKyoJfePaPpZz1ez
OCr83aofY2vdhFatzORYP1Dh+J5gHoVLTajmIpnbp5EKHEZ1McyiTeipJd8+
SjMVBkclYlO/N6JLtTEPqz9RwWl1PXbYqBHNbMgnbPygQpxE5mu9iwQEZ8LM
TjBg4OMwxC9yiIBCZiT3n2bBoPn2QZnBDYTOaYiEnWLHwNRzWYbHFaEDiZo2
+/Zi8Cw3Wfa5VQNi3PVUJfwQBkM7l047n69HQ1lxwXvOYxBITFQGWhVyIWW+
VnHFYPaTUox1dRU6GzPNK+COge7gADn0SRWai2YIIj/BQIjKk/SNVolGVELE
/HwxKBEI235Ar0CcTgYT+iEYjNh7EzPWyxB/wa/shCQMLroJCXfWlqEqVh4J
phQMcvyq3RY9y1CDWbbu3TQMHsUuHzm/UYrsUyzfcGVj8FfD/ZCBjffokVJm
DFcJBk5itW9514sRn5fjjnwCBkqKq1etPIuRsU5g0NsmDJh15LYL14vQ6oq+
VzARg0S3PKvLG4VoZady+aU2DNraEo54buYj2TTyxu0eDGJG+gdavPPRPT3+
BgESBua/uUN4/uQh31SfIWIvBiv7Q8kFf3JRRF8+P1s/BmLOXiU/trKR+sUx
PbnvGFACq6yk/bLRpZPLr3NHMKiOW+L22M5Ce9aHxQR/YKDX5ODGvSMLfRK5
vT02joE33y1ldYYMNLWvNIRnBoPLknHkqIB0dJLoVqEziwE39L0dZUhHwddJ
PL6/MMi109l+zJiGdOKPWbaTMeivO0fMY0pBl8+KMTAuYHDA4/bo793vUPU0
VrqGO8zzinwkdzLalZjdP7WIgYOP8FiH8FvEHlzmmL+E99uXVcFOPBGxTvGN
Pl3GQNsfC2U5noBGc3xrDVcwkAxsVFSTj0Outmylw6sYJATlhY8ovUHhQokd
sWt4P4JjJjzhNcotFtDWoGEw98L6VYV2LFIlqHhE0/G8vdSdMtSPQUvaNUdO
rGPQEaqosnAtGuWOdSkQcOdGsM9IWkWiXnaKZ88GBnKHpjwiuyOQUIF84ZVN
/PvFqyQ6v4WhPL8X5wm4f0uEkFgmXyJ7JCFz4g8GpGNmPmrYC3TL7LpXNO4S
qRPHvdaDkfimi8QC7kiZ7b4KlmdIkXVQSmMLA5dTJP8FrkA0+3YrPBa3vny6
tNSBAMSLT6Vh3BZOcyWdur6oofXpHaFtDEQeRbBdsPZEyo8Y+g1wj3rIWVZ6
uSONnz5pAbiT/PqrpKIfogaenLZc3NV/rYhcNHBEiv3nNDtwK/KrfpL2tUYK
RBbRCdwOl/7akLluhjQ1Bg2XcX8uly9js7yMOmISRv7g7ntUcF7u/Ul4VKbU
uP3v8x+r/9J/awS5XmV/6Lj1S0ybVVOtIDh6b8w8blIGN7/Ro3tQ7GgfMIA7
V8f6dHm6CywYjLfV4p7TaBw+H/4IPAyz7r3GLXlBOKjd/Qkw66/esf/3fVQ8
pI0tvSFjTahaAXd/gr09dtgfTBvtbTbweqy+iWsoF3wKj6maztW4+f9p4fbk
CILs5xJfHHErRi/bAFMwDJn6RO/HbfJKrI6Z9hyGaIOFjXj9n4Tpc3bMh0Bm
KUnCEnd1cEGVcX846DlKyQTj/fwWOLRLqPMVqFXS0R7c3mrMJdiPSDiWofI+
HM9Dkqocc0VfNKyk+Va443mROadVJNATAwtuBh0/8Hw1KFuaeLbHwsl7Khcv
4B5VjCiAhtcwvT/QgoLn00kh83pa9RswDxHYeRb3lnz9DpayODCxk+X3wvMs
Ijdn3JGdADcGpp3n8PxbSGv8MY5KBjO+KQUnfL2ci8uKWE15B0JXmsxt8fW0
+ykTl45JCswu+6TfwDD4RbmTSrFNhWCl+VBhCgZpzYeJss/T4XPeMD/g6zdy
oy+MgTMDkgcc7ixOY+B76tm13tcZQFbW+pEwhYFZ0tS0a1Ym9CZYOX/5iQGv
WxZ7VXM2CNuOqQ7j84Qx/3rv86s50D53zuDyMAYLY6yJJl9zIPSdb17eIAbd
OrbS65O5QJQ9rXIDn0fBh4/pqTIXQM/ifVlNfJ5t/jLusBItgeihq+5hCIMl
5kIZbesSGFRb83P6gOfjIEuMXG4J3JcqZNOsw/txrcKM6dR7qHRIyR6vxKCi
kY+SoVYK4qahUcWFeD3j+zlnLcqBuMy3XBOPgXW5zKPP6eVw6G8uGt8bDG71
BH+rnimHJ5viH+/FYnCFRTE1xLkCbAj+TbQIDI49eCMn5VcJvD6Gy+WBGIxr
mlxzSq6GC1bphDwHDM5PeVt1j1RD9HvWojo7fN4EpDpKC9fAa+n79c3WGBjW
zj2bS6yBFYcF3WYLDJqkfCpt4mvBsC6n56ERXn+ONAGL2HrgsBoJCFXC58nc
yvxRdQIYOV68ObADA8uzbK4DdwmwpvKRk/8PFSKChejBQQRwzd4M1aVTYU4M
WKY/EkChl3W+YJEKaWYvhDMuNsKURPPswZ9U4OkW0j2k1gR7SbTBCXy/Xi6G
4n0q+H/j2VLSbh8qdEmpcLv8hwiX6/WpMk+okJ6t4NbqR4SSBvF4bVcqGL47
oeJOJIKn4mK10z0qvI/Y3/rlajPozk9s2V/D93fHtdEIyxbQ4lpKVpamwoxk
MQdLcBtMsjgXOn2lwFCmiNPi5y74fSf6zZIABSpZCwxzfnfB4SI18f69FIix
VVK04O2G1lgup/JdFNA5bryj+0Y3vMwptLi7PQ8NBSHROaPdYPYy4EX09Dyk
li1XWsx/griqnf/IlM9DueXU9nTgZ5gQ/iOUoDMPXk51mtfe9UJDqKNEvysZ
TFJO3ngb3g92g7VkrdZfYPO8nfHH5yHYKcw5ID41Ax+DpKTCOkeB3s1OYBWb
BvO9U028N8eB5egw5uwyCUvKrefH3SfATdzqLEfeTyh23kO/7TIFEz3Rfjd5
x4HZbzrgduwMNFuMcJtOjEJAvLiWQOwvmJymDBA2h+EKs99xYggZDqqRBQsu
D0KRluM3ai4FXHqcbehe/XA2ATV/ysQgaDEqO2HrCxTd7lXjn16ADKVVCet7
JLA5ZCx1YXkROtlz/SyWu6F0YmeFxsJv2BQq9Lka1Q7avCxHQhmWQffW2seW
JSK4a8sr5O1YAc+FE11RBAK05/w2bF5fAWGDQWZwqgG7R+vXD/61BkPr+xRO
fyqBRHX5daOdNPDWYt29VJQKeYU33jTsooGo/uQxXrtUqObzkj/ORQO16g9U
BdFU6J9qdNraR4Mj5MumATEpwBWsN5EjSYOF+iPTBgvJENxi3/XnKg26fZZ9
PQMT4OHl1OTsWBro2evP/JMfBQHFRBXueBqI2b6QPCYSBZECs9+8k2hAMAbO
+shIKJyR4THMooGGiQcHiRwBs8/rn29W0WApSMAl0/8lmLcNuBgM08D8m3Mm
IS8AHGU39tT/oMF2sFvN7kh/8I4TyT8ySYMWu/ym8jlfiLezntqYp0Hu1WGG
ZT9P6GNbupm1RQOrsd37X+U9gAkX/jUuJjrc9X2n5DbnBL+/KcV67aTD/HGq
TI+fPXDm+n/S56JDQ8sRtZd5ViCyN8OhjpcOhMy77F/9TEHao5XtiCAdjmTH
7IvLMwCV8bnMSGE6zLJvFtTkXYD/nS/h/+fL/wKzBLEE
       "]]},
     Annotation[#, "Charting`Private`Tag$321632#1"]& ]}, {}},
  AspectRatio->NCache[GoldenRatio^(-1), 0.6180339887498948],
  Axes->{True, True},
  AxesLabel->{None, None},
  AxesOrigin->{0, 0},
  DisplayFunction->Identity,
  Frame->{{False, False}, {False, False}},
  FrameLabel->{{None, None}, {None, None}},
  FrameTicks->{{Automatic, Automatic}, {Automatic, Automatic}},
  GridLines->{None, None},
  GridLinesStyle->Directive[
    GrayLevel[0.5, 0.4]],
  ImagePadding->All,
  Method->{
   "DefaultBoundaryStyle" -> Automatic, 
    "DefaultGraphicsInteraction" -> {
     "Version" -> 1.2, "TrackMousePosition" -> {True, False}, 
      "Effects" -> {
       "Highlight" -> {"ratio" -> 2}, "HighlightPoint" -> {"ratio" -> 2}, 
        "Droplines" -> {
         "freeformCursorMode" -> True, 
          "placement" -> {"x" -> "All", "y" -> "None"}}}}, "DefaultMeshStyle" -> 
    AbsolutePointSize[6], "ScalingFunctions" -> None, 
    "CoordinatesToolOptions" -> {"DisplayFunction" -> ({
        (Identity[#]& )[
         Part[#, 1]], 
        (Identity[#]& )[
         Part[#, 2]]}& ), "CopiedValueFunction" -> ({
        (Identity[#]& )[
         Part[#, 1]], 
        (Identity[#]& )[
         Part[#, 2]]}& )}},
  PlotRange->{{-1.5707962626807608`, 1.5707962626807608`}, {0., 1.1}},
  PlotRangeClipping->True,
  PlotRangePadding->{{
     Scaled[0.02], 
     Scaled[0.02]}, {0, 0}},
  Ticks->{Automatic, Automatic}]], "Output",
 CellChangeTimes->{3.888553061672806*^9, 3.8885533978371763`*^9, 
  3.888566830989559*^9, 3.8889931263088303`*^9, 3.888993466377364*^9},
 CellLabel->
  "Out[112]=",ExpressionUUID->"8107e17d-d0d2-46c9-95ab-3453495391ec"]
}, Open  ]],

Cell[CellGroupData[{

Cell[BoxData[
 RowBox[{"Export", "[", 
  RowBox[{"\"\<spattempsep-phit-orisel-kappa2.eps\>\"", ",", " ", "%"}], 
  "]"}]], "Input",
 CellChangeTimes->{{3.8885533955498447`*^9, 3.888553395961411*^9}, {
  3.888993129240099*^9, 3.888993130643659*^9}},
 CellLabel->
  "In[113]:=",ExpressionUUID->"f4112cac-c875-4caf-9a9e-bc79032566bd"],

Cell[BoxData["\<\"spattempsep-phit-orisel-kappa2.eps\"\>"], "Output",
 CellChangeTimes->{3.888553400562112*^9, 3.8885668335273438`*^9, 
  3.8889931320455303`*^9, 3.888993470000369*^9},
 CellLabel->
  "Out[113]=",ExpressionUUID->"e2eaf0bc-97f9-41b9-bfd4-16e3af427c67"]
}, Open  ]],

Cell[CellGroupData[{

Cell[BoxData[
 RowBox[{"Plot", "[", 
  RowBox[{
   RowBox[{
    RowBox[{"amplmaxphit", "/", "amplmaxphit0"}], "/.", 
    RowBox[{"{", 
     RowBox[{"kappa", "->", "4"}], "}"}]}], ",", 
   RowBox[{"{", 
    RowBox[{"theta", ",", 
     RowBox[{
      RowBox[{"-", "Pi"}], "/", "2"}], ",", 
     RowBox[{"Pi", "/", "2"}]}], "}"}], ",", 
   RowBox[{"PlotRange", "->", 
    RowBox[{"{", 
     RowBox[{"0", ",", "1.1"}], "}"}]}]}], "]"}]], "Input",
 CellChangeTimes->{{3.888553070911964*^9, 3.888553071315791*^9}, {
  3.8885668364334927`*^9, 3.88856684106507*^9}},
 CellLabel->
  "In[114]:=",ExpressionUUID->"48a8d821-f7df-4740-ba5e-044a2dc700c0"],

Cell[BoxData[
 GraphicsBox[{{{}, {}, 
    TagBox[
     {RGBColor[0.368417, 0.506779, 0.709798], AbsoluteThickness[1.6], Opacity[
      1.], LineBox[CompressedData["
1:eJw1lnk01XsbxSWklLG4Uaqrm1tcMsQl7GjWqFJKJXVJZGi8ZRaRUGbHrMxD
OZSQ4SspIcI1XTIl08H5EUfnHMV73rXe94/v+q7Pf8/ee+1nPRsuOh6z4ufj
4yvjvf/+xvtFd85t4JAk2p6GgW0mBtsLXCeF5TnEJf94o3yYKpQ3jMVLy3LI
qg83XnWFAqKcaraaJIeoWp01rAg9gqYMr+c2/BySPac/VBtqATNh1uq2L2zS
lnisSC3MEZeruybpyWwSes/McCzcAz67MxOsf2OTmmL1p19iH+NaC1cyTOo7
uXOVyrr0IAm152RHvkrNkuKbvk+cX2XgZ3kWXXc1iwS3WRXI3aRjIH8qxGTp
DEm1i1xvJlwArSdCLUEi02RF3103jzvF0Pu1WSWAPUVWfcqo3navHGtcRN0C
GZOEvPJ7Id37Bo1xambW3RTJqQmsf36nCp9sXgxvK5kgOlH8Jc2e1Ujb3PTn
0bIxohY9YloZVoutMY1O12tGSTtHyzyppx4btup3SmcPkzVyzRHho41gvN4t
KJQ3SFbF2CwP5jZDzq7E8u/AAVJnsf5IpU8r5mslUyev9ZPaC9Pr/virAzew
/MSV7z3k7LBBmrV7F4o06itYBZ2kZVt9YolDL3Il3tNlytpIRVXy4YD+ftzQ
jV5s4NhMBAospGeffoXufYt9I7YfSV1RdJlqxTAomx+PPR5UEeEkqT79bgZa
nquJH7bmMV9ZZTaDgdcz1sFrdlWRxzu16avYDPh4NgUXL7wlIu0JXz5LjkGW
lhYyffst8fXQE9bYN4Zd1UfDLltVEpGVwfRPeWOg/ZYaecSognCTctV1Pcbh
ZtcpLb++ghyYFdcpDxjHu4vrVP6dI6SoVFNYmzaOM84zKlI3CIlzVeYI5o3j
fmbCVj/LcnJa9UunxJdxdC6Z1nA0KCVmeTXSaYYT8K6K1QW7kAxGZLe0zExg
pEEnzKqokOQ5Zo8VzU/g8L/tYwF3ComEFCMiQJgJWaZUfAf7FSk/XfdqTo4J
ukzgwjVOASnKn3vGZ8REt61rVQr3BZG5R3t/5SETRrdk19a9fkH2Tfafkwtj
IsOj6NaU8wti8uf1rsJYJm6Gz2wymMsnLeOayfQcJpaVX/Vvn8sjYzEHFWPr
mXD49XXcSm4uObk6iF9BhIKO9uwhS+dcorqgEWkjSUHgoPrCM+5z8o9EWnTE
agqxt7Is9849Iwvnrq5LVaTw4UPMJucf2aSMWxIUbkQhrLut/b1rNumRn1ws
vp/C+W+S/lI/s8glRo3ptSMUWHIBYzk/M4n8X14fv5pT+NXRhd47n06S9rQP
+9+gMOFdaKnskU66JDRWq96lUESblry7kEYirQxfFblTOFJpd0uSL43ca23x
u+NPwXXVWd3di1LI5c1iC6nxFPZuoY2FeCWTRlrAwpWnFCTREtezKJnEfNyp
KJFOIdPm4MLf/E/JVadQM2E6hbYSvaqsxUmkrn6rVWQFhTV3L/Z8W55IrAXe
5ZytohDofEAzWDKBnNN+qyH0gYKd29q+2rVxJDGVFcT/iUKnu5CWjUIskTTZ
tsW0mYKxJxUguDmGvPHmRj1spbDF+432Dk0aqY138I7vohDjkxXUrRNFnoxS
jc49FJb5hg04I5Jsykp8rNtPgfHA6nGBcTh5GNCw1HKIwpmHhwePHQ0jLQab
46pHKNQGaG+fNA0lLHn7Q+JjPD2Plg5vsQwmu6+eqtpLUVBfP3g3uP4RUXkr
Z6M1xdOvUPhbXUcgYUgKDwtNU/j2m3+T4NeHZN7IVb14hkLT7+ZuO6gHpLWh
Wu/QLAW60h+bXbi+ZJS7hVP5nUKwykJLgeB9cpDVbi7LoeCk1uQ5Ke5NRPqn
Tx/nUjiqmaystMaL2H+MGrWfo2DhwKDXHXYnAyFNi2x/UJC/+UjY0MqZ2Cen
xOz9SaHnrvqFVy63iU3FsmdC8xTiPdoKlUKvk0cRM+rpPC5axpI3MrEn6/ca
K25eoKAtrd+g7G5FxAbH7gfy2G7nsjmVk+ZEqSbvQBOPG19qvhC+sJco9l69
/Z3HLTdzDNTzVOHSNiSwwOP4v3ePHo07DhmDL7PDPD5KP/NO/4kl+vxlD+Xz
uClFUvr4zSuYXrRr6XkeZx600niZ7ISXsSIqY7x5GHvedBkE3URpqTQ5zeMt
hmt9am7fQdgw/5tMnh677XeVT1xwhcUxK50unt62GFtbaqMnEi/XqjB5fsxG
0cpfrr6H/q0FGV94fklHvJd0FvXB6+yE3CKen9qhM9ZY7AvBpayDTmwKZo9/
LRFg+yG6TTZgKc//O4FHxWrH/eEmZX3Lh8Xzxzen8ERbEOy/eXiu+0ahw7tT
RLbuMSxO5pdikteHHQJ0qjcYn4w+dRkyefr11QUKWkIxP9OweHyUgore/ucy
n8Jg0e2lGj5MoVz3gplzTTg6fUu95Qd5+Wg/ykF5JIj+Zda/vRQctFJPPi2K
QqHogJ5IN4V5zVI+wRc0RHhx+dZ18vJVZ5yoTY/BAbe3Z5n/8PJX3vPzREgC
5BdMFVTfU9CjpT2aTUrE6dbZiY2VFJbfWyx+0CwJ0btOzLLLKIxOXHoycfkJ
tH4hZ/QKKDx9t7Fqq18yzn91HNHk9Td4riVwkVgKLvFvFNvA67e72n3T5sgU
+KzbUzUeRcE8fnDoRloqsvviIxSCKKy8lba08F06TuU5Ka+8TYE/+2Sz36EM
FDael+F3ojDZJxRr1pqBD4k+65uuUKg/eFmZ+zUTnr+vtZY6R8F34+9H9AVy
sGzHog4V3j77MXqi1nIDHa4KwsEzQhSmBZ6pGFvRUZA+biK2wARjnWCYeiYd
sn/NjIh+Z6LDtMB8sVoe/tZtjy4bYqLgzaqJlB35iKG/1umr4u3b6DaxEYuX
aOVyrG65MtG/z8zUIaEIH8Ki3d53TsBg0NWyvrsILHNj0eLGCcR4PbFXXluM
z9bGXrHvJ3DsNeM+I7YYsh5hrK35E6hUcntlHf0azwuDrFMeTOCp6FMZi/BS
DE5Z+veqT0CdwRpX3F2BZpluOVX3cczkIveX7VUo2v/zXMIcA52p8g5TjR9x
5GRXcTZtGC4OJftME5uRc6Bj6pPXV5glqZ6KC2oD5HI0En/2w9qvhr+3sRNO
Gjsjio/34q2PklJgXQ+G2maa25K7cF5isHLl6X70W1botj7owLRutUH/7QF0
31vD0ktqRa7jCs5Fp0Eob/ySnWf0DwQ8hrwuhg/jsAvNawVfE7yiFfbLhI+i
x+h8gqV+Aw4IeGyu8h9DQCD/BqXhWjzfb9/BzOTpdjxu5hBTjT9jyLuGVF5u
WqeVR6qq8Pxi8w7poUks/0Oi1ZvxBtbrTygZzkwhdbvOUH9kOfIHlhTsmfyG
2j/1Ga6sYhivFNwUsGgGcUKJWh5bCnDbWFMri48FfzVvu4uf6ajJ+HbsHZeF
gTDhgTu+mbC5yT25btl37L00dVGpNQmxuzW5x5ew4VAc+JFDD0HWs1NR5SJs
TCk2M/htQ1C0ykVzszgbcaHrb4gqhKBt8I3D/C9sWEdoxihHBEPc98hAxhY2
0hWWnBGefgTf97Yffx5iY6llmbvq/Ye4vvdJQno4Gy8yG/RkcrzglVu1XTKa
jeOXTcrj5b0QLDPS4RrPRh8tKX5TiCeeDatIHUtj4/uK8MPu4+4Y8Sv1+1HI
hu0xhfuSXs44/6HdyaSLjY2d6qy+rGuw3zq3orSXDUW7BTPFYCe40uSzN31l
wyJndnkfwwHRNlaDc+NsqJu77hLztEWL8PTptHk2GKKZKlFZlhhwkv4uvpiD
uYc9Ip6M8/jWoRPusoSDaxuuL7R6nIFYpmfDUXEOzOVFdgdmmUBeIsWuZCUH
t/f4lrV5GEP5brXwptUc7PpcH03LMsT2fkZq8FoOLhw+UF+cpYb/3e/4//3+
HymyQGU=
       "]]},
     Annotation[#, "Charting`Private`Tag$321724#1"]& ]}, {}},
  AspectRatio->NCache[GoldenRatio^(-1), 0.6180339887498948],
  Axes->{True, True},
  AxesLabel->{None, None},
  AxesOrigin->{0, 0},
  DisplayFunction->Identity,
  Frame->{{False, False}, {False, False}},
  FrameLabel->{{None, None}, {None, None}},
  FrameTicks->{{Automatic, Automatic}, {Automatic, Automatic}},
  GridLines->{None, None},
  GridLinesStyle->Directive[
    GrayLevel[0.5, 0.4]],
  ImagePadding->All,
  Method->{
   "DefaultBoundaryStyle" -> Automatic, 
    "DefaultGraphicsInteraction" -> {
     "Version" -> 1.2, "TrackMousePosition" -> {True, False}, 
      "Effects" -> {
       "Highlight" -> {"ratio" -> 2}, "HighlightPoint" -> {"ratio" -> 2}, 
        "Droplines" -> {
         "freeformCursorMode" -> True, 
          "placement" -> {"x" -> "All", "y" -> "None"}}}}, "DefaultMeshStyle" -> 
    AbsolutePointSize[6], "ScalingFunctions" -> None, 
    "CoordinatesToolOptions" -> {"DisplayFunction" -> ({
        (Identity[#]& )[
         Part[#, 1]], 
        (Identity[#]& )[
         Part[#, 2]]}& ), "CopiedValueFunction" -> ({
        (Identity[#]& )[
         Part[#, 1]], 
        (Identity[#]& )[
         Part[#, 2]]}& )}},
  PlotRange->{{-1.5707962626807608`, 1.5707962626807608`}, {0., 1.1}},
  PlotRangeClipping->True,
  PlotRangePadding->{{
     Scaled[0.02], 
     Scaled[0.02]}, {0, 0}},
  Ticks->{Automatic, Automatic}]], "Output",
 CellChangeTimes->{3.888553073313265*^9, 3.8885534080525846`*^9, 
  3.888566841703548*^9, 3.888993134639125*^9, 3.888993471570365*^9},
 CellLabel->
  "Out[114]=",ExpressionUUID->"98645642-2d7a-42c1-8379-f558c5b3ffbf"]
}, Open  ]],

Cell[CellGroupData[{

Cell[BoxData[
 RowBox[{"Export", "[", 
  RowBox[{"\"\<spattempsep-phit-orisel-kappa4.eps\>\"", ",", " ", "%"}], 
  "]"}]], "Input",
 CellChangeTimes->{{3.888553405657402*^9, 3.888553406226727*^9}, {
  3.88899313791512*^9, 3.8889931392433043`*^9}},
 CellLabel->
  "In[115]:=",ExpressionUUID->"1eddc237-1950-4c3c-bd3c-539c29c6d92b"],

Cell[BoxData["\<\"spattempsep-phit-orisel-kappa4.eps\"\>"], "Output",
 CellChangeTimes->{3.88855341002822*^9, 3.8885668443068237`*^9, 
  3.888993141112789*^9, 3.8889934739852962`*^9},
 CellLabel->
  "Out[115]=",ExpressionUUID->"3b317ff7-2111-4cb4-a45a-72dbf40afd72"]
}, Open  ]],

Cell[CellGroupData[{

Cell[BoxData[
 RowBox[{"Plot", "[", 
  RowBox[{
   RowBox[{
    RowBox[{"amplmaxphit", "/", "amplmaxphit0"}], "/.", 
    RowBox[{"{", 
     RowBox[{"kappa", "->", "8"}], "}"}]}], ",", 
   RowBox[{"{", 
    RowBox[{"theta", ",", 
     RowBox[{
      RowBox[{"-", "Pi"}], "/", "2"}], ",", 
     RowBox[{"Pi", "/", "2"}]}], "}"}], ",", 
   RowBox[{"PlotRange", "->", 
    RowBox[{"{", 
     RowBox[{"0", ",", "1.1"}], "}"}]}]}], "]"}]], "Input",
 CellChangeTimes->{{3.888553082969819*^9, 3.888553083809964*^9}, {
  3.888566847237748*^9, 3.888566852067678*^9}},
 CellLabel->
  "In[116]:=",ExpressionUUID->"a5982da1-9941-456f-b6cd-3c91927f3942"],

Cell[BoxData[
 GraphicsBox[{{{}, {}, 
    TagBox[
     {RGBColor[0.368417, 0.506779, 0.709798], AbsoluteThickness[1.6], Opacity[
      1.], LineBox[CompressedData["
1:eJw1mHk0FG7Ux2UrkoQopV8kvyzJViJ1S6lItlT6UZYK2RXKnpKyZE+y79kp
ZPdkn8FoZowxdtNYMpYhS2OJ13vO+/71nM85z3nOc+/33Hu+94pZOhk+ZmVh
Ybm0g4Xlf09tLd7L62KrKC3uahft9KUL58q953cdWUXCpP6BI9H/gKzYdJKQ
yCoaPBE+NhB1CnhX25gK/KtoZDdm9XsUACHHv8iGdRVpdDLacFF6YLxr+SD5
JxNxqofD+WgzsG4bmC/JYCLpiuNWBz84QYBmbrLVcSbivmZblpDoBy6kNf5o
gT/I1Fc9cndwBLTfF/k1JrCCjn4+5cBWGwd/6/NK1A4uIwORj8tZnqlA+7oQ
acC1hD7PRb7kFMqCM2mcpPe7F1Ewx248OSIX1MWJciHMBZR/sM9SoqAIDnvx
+oTS55GMZXbGJMtXwCcqGFsNMZBX043C4vwy+GFTOnm6ZhaliFmTH3RVQLYU
4ax+3TQSYqMq+bHXgHw83vkpdgpFrmLvVvvVg5j8+X6h/El0YyUtIcmsAejV
mhycX8aRTNAVa5mMJsiPrGh/ljOO/nWaffi1sAnsbaQiqCnjqECJuAmVTTC7
f8+hurBx1Jf39qQTrgnmnUnyrvbjqKss4soRZhOsSD40/fnvOKqeP3eyVbcZ
WKNfltYnjyGl26IMtx0tcMiuxuJ5KA29LArQvebbCvEYzNU9ATS0oTSR6Rvc
CiKSZJkMLxqya5N6Xx+7zdT55S5bGuKa/qVuXNwKB+5KBktq0dCYGRaWRltB
8HLk1x4OGlJ7onaeotkGPIes2ZT9fqKRj56/k4UwsNnOnzXvQkXYprwng2Qs
GMRJlgvbUtGDuiGWj2NYyHys1nLBkopSCz1wJr+xoM1iOR5qSEVzwWdV2Xnb
Ifb0l+NSSlQ0duscImi2w8lUvWyLpVFUt3Zk2raiHUzdQj8T3UcR1+/zN5bT
O+AZ8Bg9+TOMvAf4OEuTcXDlMnrzcGIYCbA8qCCX4EDo2tOK+z3DSPPP8CJ3
Ew4qdSkihqXDyE6B6pg1iYON+5lUNadhxLxhezBLoQsCvNWdeCaHkOji3nPj
mC6IrbIPLiYPohAjD5VIVjxY1/1Tm9syiJ7r3elr5sHD2QbibEbZIKKfdHRm
FcZDP+asQVzUIFrPka9JkMHDEQr7AX/dQfRIN/7Z9dt4+LySmGXYOoAKEn7c
jcvDQ6US7vtyeT/iCjle/vY+AeSF31/nz+5HxvlKvEY2BMhZ08HLxfajttrT
89LPCBDX0Dli7d6PDu0/HsZ8R4Dnep2bfWf6UVRy8IJgOQHO2HWo11f0oXtV
2pXme4lQlo6tDKyiIP8bdyl1nUSQDQy6mJFLQTNe9sc3KETIfKKFQZ8oSFfb
Vf7aOBFi5LG9TA8K+hPDg2fbJMKzesyKrRoF0T3C7Q7Kd4Nif5uyXk0v8iTS
NTGx3VC8r7VEuI6MyrQCQrocSWD4YJ/2aD4ZpWNUTdZ8SLCSZ0rLiScjF49d
9mffk0D9yuJ+tRdkNNQ1QpjOJwHG/aiXqRIZ1Rr0XVaik2B0wFMzLbcHJd86
bGBp2wP7sk/1S8eSkPa3tjR1TzKU/fZ8thhAQhzuc4ZLIWQwhlae2mckxI1x
ojQmkSGZYgo3DUjIWhu7M6uBDNK7gzOdeEhoS3wg6RV3L2g4jzmWvepGQinL
65jUXnim9ontghMRLW0USmFGKRATc2jwzgMiytjhY6W/TIGyuaQyp5tEdIbU
fneJqw9W0tMfp8kQUTfj/rEIpT54sbugjf0XAR0W/8km+q4PfAfrQzrMCQiB
153qM/3wzndM4J4hHnFWDAwH5w9ADsVqxuXSNluzuC82DQBWcao5WB6PxFZy
KL6DA8A9OetWy4tHp0fY/m7uGQSRlLliiP2BIi8S6/KfDsLxS4JncW+7UMnT
DKl5jSFQe2N2/ZdtJ1I91Mm+yTICWKZP1oMbnehRYHXz9cMjYGyfyNoj04nc
o0vlqlRGwO1WX23DTAcan4+j73YagRKxWwoJjh3o7VcjO7+REfi3/qqI7tN2
FN7D/vfXw1EQ/HNyptQDgypjQvuGTaiQYaujJf0fBnVmitwTtqeC4rBtdqoa
Brn+HNO08qaCfstn8/frbahgLzfhWhIVQqLFeqx82lDzozn/w6NUYJXfX3/Q
vxU5eqS1iNn+BIbNRrjfu2aUkrw2eDKCBqQiBT5dq2ZU7jG1azOTBtVLVhGH
rzSjxwZwb7qKBgEvCRFVW01IrA7/WnSMBiJx2ZGL7k1oT7ag/ajqGFxp04+2
ftyItCfyq4foYxB3PCtWT+M7ik6R15KwnIDXzQlqwKxAN5s+9OR9mIJfXarR
jysrkGjsnr02RVOg29c7HfKiAu3rXS040TYFInMCSRTmNySimW1SwpyCEuHQ
LZfVcgQGOpt1JnQYsvVuzlwrRcouEjdGj06DhpuIaEd1KVrW+3Tujuo05PhV
ui14lqL1uM7UOoNpcI1Zkryw/hVZW6SYmbyaBu56+6De9S9In3tdP//nNDiK
VycKrhWjLn56lk7yDKiqrNy08CxGLvhOmlT5DLDrKG4VrhWhW9zR7KMdM5Dg
lmdxbb0QSRj6bv5gzgAGEy/puZGPcqXX1d/rz0L0ELm31TsfvdRsP8piNQsP
fvMHCfzNQ19PKn847zULy4dCpgv+5iKrGwcb+LJmQdzJq2Rk8zNS4ZmIpS3P
wuzrCgtZv88o9tizIHeuOaiMW+T32MpGM/Fra82H50Cv0c6NnyUbuTdN1odq
zIH3flM1zR2ZiMFWkRcVPAfXpOOmI/0z0Ezmac/OhDngB1Li8I4M5ObDVfy1
YA5ybXS2nrOmowbciylv3ByQa9Sb89hSEXcwdqOHmwGHPSyHf/OkIKlEwW/M
AwwI9byhHMGfjOYrcx3qJBlg5yM62i6aiKq3QqMkLzGg35fzjM2xBJQgzjrf
dpMB2i8ZIRxS8ShpYVWW4z8GSL9uULmoHIfMclle3XRhQHxA3vsh1Y9o/5NP
P257M4A7MJrmCbHoy4U8m6VABtDfPQ4v145Bb+z4jBnxDPgvWHfcUD8a0dYe
qmhlMqA9ROXc/O0o9Lp4w1W5kAG5YVyT0hYRqOT0XHJ1HQMUj457RODC0Knn
Va63WhjAf6zieAclFF1TsPL26GTA7+NBBI6xYCRMq+uQ6WYA4YSJz0XGOyRk
ZBL4pI8BJTInpbzWAtGQOnNIYYQBEXJbpHKON2jR4Rt/wBgDnBUIL+f5XiMf
jUfPzKYYoK+cIStz2B95nKq93zTLADNHekmHri8yv5xyoXiBAUdcw3ZdeuyJ
jjloR4kvM2DYQ9H8m5c7mnsUOHaYyYAkP3KFTNRThBMk4pPWGFDJvXxEw8AB
0S3fsmZtMEBF6HyXrO9jdPzymrLi5nb+L3Ovy90xQQmrkUqaWwzAlymX7jK/
ho55D/YNbTPJteCC4pdT4DaWILCxzUnPNaf0E29B4hRuMGWb9Uv+azmfZgGb
/xVewm6/R8jkF7rl+gSEEwsfvPi7nU+dx0plGc5wSMLZvHB9W4+rDQMX3rsC
P1fZa5vVbT0viQZg3V/AvXTYn7ey/Z9zHrJG5t5QZtjs8nSRAeR4W1uGxEs4
FlbL0chgwMrHuPqyg6/gh9KVm5+mGSD0oZXfkzcAnhtPdzMntuOLWrICtkDw
SHutTKUywDhcvIad+RbkjX4duDXIgBeh+nvbZ4Jg/mKDqh55Oz+BBRVG5Pdw
MHnQZArDAMrr/t0iHeFAP8AmFNTAAO+L7CWMkQgQiGj3+Va1Hf95RfZyUhSY
mNBM63MYIKeuVST8Ixqu0NP/xKcwoF7N3NgTGwOs/RKBXLHb+qiEFUB9LBBV
3min+TPA8UzWnfTKj9DjW8aKc2fApnItC0dpHCgluH4Nt9vWV5Fu1P45HlzN
C51Hbm3rL3v1r1FkMgyOWtbg/2GAelx22EpqCihpnWvN4WMAzys2Ph3jVIiR
ctYW2MGAqdmHabPWaVA7M8GVMzoH6S0SzfJvMyBtxyFxnu36FXTL5qpo+QxG
f4V7izZngTX/DvHtzRzoz7HvLZ2ahflRzgTjnhx49D6P5EiaBZyOtezaWC7s
6w4e35s7C4ESJ/TOsxdA93ep9vN6s7AxZdRuIVYCRbwid85GzsAie6Gc9uMS
CGqZMsh5MQP0fziiFXNLgFdBRmTBbAYot8tN2BS+AM+el38F5WagvGH/bObF
r/BD9crkAGa7f34i7/1lVgZ9EscT11bpQL1ufNsxuRKOxr4Jv397Ci6Me1vg
hiqh5xBDjqY+BfH+aQ6yolVQQmfd6SwxBYbV9Df0hCpYW3N+mr74CxplfL5Z
faqGhSgVZ9+oX5DOmy5sFlMLInxNnBnESVCkL8/8q/kdrrToVR8xnwDzs7ue
9T76DvI+AZ3ZWhMQFiiyGhjwHQpF8LqaShNAFweOiabvkCb8/FUr5wSkm7wT
zdRogBicj8hI0TgI4ER0j15sBMIP8ekQtnFYKobiA+eaoUq6tsAV0aBT5hy/
8/1m2JFS89omjwYZn8+4tfk1Q6vxRoPHBxoYppw8597cDC2vzfWW7GjwJexQ
W/fNFhBvtb13XYQGjg5/hsPMWyFQV/fGfe+fMCldzMsRiIGzVo0y4bepUJ+d
52Kag4Fy6fMmu65QIVY8m1TajoGVfzuJCYpUuCqSFG+5FwvVP0149vFRIZMr
RPJ7HBY6lvSr5DtHwfyX1QWv/HbQwHRgJLRGoT/riOMCvhMkHwUXluQOwzfO
AsOc351w9faFUdn3wxBtrapiJogDQd3JOqLzMOhIGbHg7uLA/nSmefzZYagv
CIrKGcaBrSIuaV/7EKSVLn0zm+mC3XL0jw+XBqHMfHxr4jUeNOZ3HGh8NADi
+2SfNsbgYb5l2WVeZwAiGp6OJWXh4aB3tcrF0wPgIM6CNWrDA4/T4P7LnAMg
OSYS1chNgGJlbMKP3H6Is9aXSI4kQDtBg4uw0gdejjXXb6cQYXdDz73FbApo
wPIj3mIiRFV+DFKLoQA33yn/tnoidMdMjsX5UyDuS3qV6jARnr/p9483pcC3
pSDpI6Ld4CD2R7RQgAK/PY15JuO7gTYrt4vxphds3y7/eBFLgmZHh4QZDzIo
Gp+aUcgmwbplmT/xCRlWTzzZNV1OAvYGdvmOe2R41z548X4PCWTaGm2WVMmQ
vaf5yyXBHihxc1sUX+8BanRUNHdUD7wRjXQkv+wB49RTdxPfkyEx1V+BGEeC
pZ3DFrnJZDj+l9qQH0SCCKdQ+2/FZIi+cMLwoycJsBem/PGEbV+dQlvOMCWB
2lB6AbtQL3CecpoPFyPBYREhVofkXjj0jKskrqgbRqI3Cs4XU0DM0tY0l0QE
7/W8Cu3vFDBaSOUNaSPCgYf3Gu8SKOAbJnPTq5oI+orfel0WKTAjNc77NpUI
3/FOrNkqfRDuenCPlgMR0vfQ7vJ+79ueO1zwllxEsHqLZR3B90MiR//z2zcI
YLrXrgI72g82Fq/upF4kgMFHHvuy+X4ozb0TtnyaAOqf9XqC+AYgvMC5s/4o
Afjbej4r6w+AwO6twfYVPNRx/tQJ/jEA2uxcPrWZeBAMXIs93TUICqJaDpk7
8dAUICMT2jEM17iYflE4HKhtfUiVHBiGDpZu675aHHz1YBFqoA/D+jOry3IF
OEh37GFZ4RqBgHe0kB0hOHhl7Ec2uz4CZmwSj3S0cKAh2+2v1DICSjI6GQ8x
nTD65Ly9g9koFHVpNIrhO+DBvvFGwXtUSGR3YfFhbQf2eNJSiAUVdpQuc8Uu
YiFPvFmSzZYKUrWt7DXb8/MfpYzgBU8qvJm7E36iDQsRdywMuxK363RTWjMi
FAtNCUPUt9s+2zrGmBFwEAsnJMks69Y/YalPSST5HAYW1douUN1pIP8Q96g4
qRWKnfasWjqPQwpB57bSYhOw+034W8ZMAidzq3DjeQP4fzqmJRwzBcSi//oL
x+rhBrufVHPQNJwf3r0qa1oDRVoOlLntvr7caXZn41cFnI1HLV1Z277myI9F
+bUyKLIkXhSamIcXFoHXYnm+gtVRI5lLSwug5Z3rKNlQBF9pO8uvzv+G4AXZ
GY29eaAtyCEZsmMJBKQHSc5ns8BdW/lMHssyzOU8NrKnpQI257dhy9oylEYj
pajQT2DjunbnH+4/oNL1BEsnR0CCpvLarZ1MeHcoLM7riz/kFd79WL97m0v3
lvva+kPlfi9lKT4mSEpu2QUc8wfyeIPj5gEm8OuY+H788BL4AvVoOdJMWBsI
Efi26AuBrbadf28yodBrtCPxjSc8vZaW/DmGCYpbU9EqBS7gX9x8jv8TE6Kh
XqLmiAtECP+ieCcxQV3NU+NSpDMUTsoJGGYzYQFjkZo74wi/3ta+3ahggnjd
2Y6T/rbwANPrbDDABFld4JrKswAH+fU9tSNMyFxcZpGLMAfvuCP5kmNMuDKZ
NUKnP4BPNo/H12eYUN2ksF/o5X9A2rV4L3tz+35PpNKnPAOgOQv94WNbhRxB
5++v6Lrwm6Ia47VzFZIWokt7/bRhb+7LLn2+VVjUu9IamncJjuzLtKsRXIX2
mjDpXj81kPVo2yV5cBWu2R2ujstTgHNUelaE6CrE/2PWU5UnBv+3/4P/3//9
D4xWj2w=
       "]]},
     Annotation[#, "Charting`Private`Tag$321816#1"]& ]}, {}},
  AspectRatio->NCache[GoldenRatio^(-1), 0.6180339887498948],
  Axes->{True, True},
  AxesLabel->{None, None},
  AxesOrigin->{0, 0},
  DisplayFunction->Identity,
  Frame->{{False, False}, {False, False}},
  FrameLabel->{{None, None}, {None, None}},
  FrameTicks->{{Automatic, Automatic}, {Automatic, Automatic}},
  GridLines->{None, None},
  GridLinesStyle->Directive[
    GrayLevel[0.5, 0.4]],
  ImagePadding->All,
  Method->{
   "DefaultBoundaryStyle" -> Automatic, 
    "DefaultGraphicsInteraction" -> {
     "Version" -> 1.2, "TrackMousePosition" -> {True, False}, 
      "Effects" -> {
       "Highlight" -> {"ratio" -> 2}, "HighlightPoint" -> {"ratio" -> 2}, 
        "Droplines" -> {
         "freeformCursorMode" -> True, 
          "placement" -> {"x" -> "All", "y" -> "None"}}}}, "DefaultMeshStyle" -> 
    AbsolutePointSize[6], "ScalingFunctions" -> None, 
    "CoordinatesToolOptions" -> {"DisplayFunction" -> ({
        (Identity[#]& )[
         Part[#, 1]], 
        (Identity[#]& )[
         Part[#, 2]]}& ), "CopiedValueFunction" -> ({
        (Identity[#]& )[
         Part[#, 1]], 
        (Identity[#]& )[
         Part[#, 2]]}& )}},
  PlotRange->{{-1.5707962626807608`, 1.5707962626807608`}, {0., 1.1}},
  PlotRangeClipping->True,
  PlotRangePadding->{{
     Scaled[0.02], 
     Scaled[0.02]}, {0, 0}},
  Ticks->{Automatic, Automatic}]], "Output",
 CellChangeTimes->{3.888553084324836*^9, 3.888553419530377*^9, 
  3.888566852792406*^9, 3.888567153170158*^9, 3.88899314381104*^9, 
  3.8889934759920197`*^9},
 CellLabel->
  "Out[116]=",ExpressionUUID->"ac751281-069d-4acb-a68f-74d826f9a3b0"]
}, Open  ]],

Cell[CellGroupData[{

Cell[BoxData[
 RowBox[{"Export", "[", 
  RowBox[{"\"\<spattempsep-phit-orisel-kappa8.eps\>\"", ",", " ", "%"}], 
  "]"}]], "Input",
 CellChangeTimes->{{3.88855341674174*^9, 3.888553417561659*^9}, {
  3.888993147068934*^9, 3.888993148384273*^9}},
 CellLabel->
  "In[117]:=",ExpressionUUID->"44467cb2-a91c-478a-98e8-17475982ff6a"],

Cell[BoxData["\<\"spattempsep-phit-orisel-kappa8.eps\"\>"], "Output",
 CellChangeTimes->{3.888553421622776*^9, 3.88856715519726*^9, 
  3.88899314991846*^9, 3.8889934788322372`*^9},
 CellLabel->
  "Out[117]=",ExpressionUUID->"eadff840-ff0e-40db-807b-505999aca857"]
}, Open  ]],

Cell[CellGroupData[{

Cell[BoxData[
 RowBox[{"amplmaxphiphitt0", "=", 
  RowBox[{"amplmaxphiphitt", "/.", 
   RowBox[{"{", 
    RowBox[{"theta", "->", "0"}], "}"}]}]}]], "Input",
 CellChangeTimes->{{3.888566870368845*^9, 3.8885668803924828`*^9}},
 CellLabel->
  "In[118]:=",ExpressionUUID->"0c730613-3b0a-488d-ad99-983f224785cb"],

Cell[BoxData[
 FractionBox["4", 
  SuperscriptBox["\[ExponentialE]", "2"]]], "Output",
 CellChangeTimes->{3.888566880894064*^9, 3.888993153137363*^9, 
  3.88899348008685*^9},
 CellLabel->
  "Out[118]=",ExpressionUUID->"194feda7-ac6e-4375-9470-1a7af4d2bb69"]
}, Open  ]],

Cell[CellGroupData[{

Cell[BoxData[
 RowBox[{"Plot", "[", 
  RowBox[{
   RowBox[{
    RowBox[{"amplmaxphiphitt", " ", "/", "amplmaxphiphitt0"}], "/.", 
    RowBox[{"{", 
     RowBox[{"kappa", "->", "1"}], "}"}]}], ",", 
   RowBox[{"{", 
    RowBox[{"theta", ",", 
     RowBox[{
      RowBox[{"-", "Pi"}], "/", "2"}], ",", 
     RowBox[{"Pi", "/", "2"}]}], "}"}], ",", 
   RowBox[{"PlotRange", "->", 
    RowBox[{"{", 
     RowBox[{"0", ",", "1.1"}], "}"}]}]}], "]"}]], "Input",
 CellChangeTimes->{{3.888553228970133*^9, 3.888553229171014*^9}, {
  3.888566923143317*^9, 3.888566929838687*^9}},
 CellLabel->
  "In[121]:=",ExpressionUUID->"8abc0def-e5f2-402b-b915-ea3f0825f00b"],

Cell[BoxData[
 GraphicsBox[{{{}, {}, 
    TagBox[
     {RGBColor[0.368417, 0.506779, 0.709798], AbsoluteThickness[1.6], Opacity[
      1.], LineBox[CompressedData["
1:eJw12Xc0l//7OHAJiUKICGWkQnZk5JKo0KS8rYzKSAmRzOy9R7LKzEhWZpGn
pIzITCgryYjXbb1er9uI7/055/f76z6Pc+7zvK/rel7Pcc4teMtBz4qWhoYm
ZAcNzf+eOtosZzcE19Bd1lPJSgHLqipVXouMAmuoOnPkSsnRUjUJwb/PuXjX
0FR0fKzI0S41/igjXRGuNcR0ofzabNCEGstaCy7DvoZOs4uwDoliatt3FPKA
ZQ2RhSuCdAxwtcXuXP1LTGto9v0b9c9BO2BclWOHCcMaMqFtxp4N7YKeAr8S
W9o1pD78/VOyKCs0cS6auG7hyG0/05Pb1Rzwxtdsd+A6jgr+8z7PZnAAcuY7
quMoOPKuls+49pAfEg1V7mQs4yi7z1o4IUgQgpoL9xWTcHT7RLvjuVgRcJU+
gN7N4Shlt8b6maGjYMhI5hn4haPCuHQfFlEp0Ha53TI5SrxPMhwmJcqA8niP
y9IwjhqKDnfgVXLAV1vStacPR7n31dOcbpyCvSL83rxdOMo5mGg41qcMWzER
Yse+4MjFh++EvdNpGLexDTr7EUdSjxU1VwLPQE/fgOw1hKPD5ZeMbGnPQhNo
jZvV4ahs0IL/fowm5HILqXhU4Gjwn5KEwOB5sGn5sViWgyOthPHfh0WugKGc
zouGDBztMNVkoIm5ChcyanU70nAUUiagXJVwDcQeP82bTsBR8BdFf4dKfSCJ
XjEVCMTRtR49CT59QxiLf79bwpfI5++ClUy0EXRvidcoeeFI0Y6JlanHGN4M
MLLfcMGRg0u6M92Dm+Aa3NQScQdHM73JKuH+lmCzLP0oxQJHPFEx+wXgFhia
ZQjlm+JoUyNGL377FigreHk3XcfRBx1zpYORd+Df1Em5NU0cPXh317ywzwYC
tQpfWB8hxhuvFwjjc4DGCI+rhwRxdP941pkjXI6w2aNLO8iHI1/7V8K6mY7g
bEay0ubE0Z9yk0GrOie49VjuhMROHPUXkUJ797gAFL6vWxqnoozWfubbfO7g
gUXbv/pJRTNXYtv8W92h+qTFoduDVBSzyrT029UDJJtoA/q7qKjbhLPKYdgT
+H6c16lpoKKKYAmXlPonsL6nd9ArnYqETfluh7j6g4J+TvjJZCoKmQ8TezHq
Dw9TXFRJCVQkn8Tn1H8+AGaPcGeaR1DRwb3btBn8gTCoZmqj4UFFCifHhwsG
gqDa8Q95lyEVrdlz/uf8JAyc+tfZEzioSFKy6eJaTywk6V0xTmSlouvy7bcV
OOKgvjsn6ykzFSWqrP4hXY8Dhs6L0sk7qUiCYcdiz1AcpH96cen5CgWVtAYr
m83GQ2u1Rmh+HwV1UL/V+h56CgIp4f/qEihIa13+msN0Cmhyj2m+j6Gg4xdb
h6iKqXD3qVxkQwQF7ZP5GLwWmgqVcT95PwRQkGXKzn82EmmgHS556rMzBaVl
ZvJjbung4tn7sFufgjK02X4nHMuA9pu8M785KEiuhTmgyzEbrmSowjorBZlG
ZK5mZmRD/7hZEuseCuJ4WaJb9DUbRm7naCrTUVDWU1ZvuxM5sHhXIitmlYw2
Wb8Xxy3kALermrHyNzKS6/YVcnd7CXeib3XEJJGRUvBfO8PaAvjX8KpMmYeM
ODBGyaiRUugYltqzwUlGQ4X7i0tYyyCdUmlTx0ZGhcW2N6qly0BVEgmoMpJR
2J8QRRHnMvB43hd5mrqKaFpylN3XyoDiuWmr/m0VWQrsmd5mfgOLpy4Lnotb
RQ/yNCxVLlTC5JuluGu7V5FXfyMSO/gWFLIY+qOYV1A6fm+CIf8DqAr1Skbg
S+jc7vjfnustwOfJ4h05t4iS09zqmH9/he50GUPrEQxpVe85iy/0QpdtxfTJ
ugV0O6LhS+/CAOQd7zl19f1fJKHx5qNK1zBIp3Y7PmybRdUGmYXHy0dBUPr0
MFfRNHqvlRNm5joBc++06BnKp5DGz86nknaTcPBeneXjyEn07mv+WpHbFGy1
s79cdJpAbyqUyVJW0+AMe67fpY6i8iKnNSWOWaiV62wkVw0jVYHP1XQNc1C6
73MZ9/sBZPfQrK788Dzome3TGS8aQMwGp60uic4D5ZXpZEHqAFoU7wqfEp8H
Vc2V/cpuAygyMF6DWXEeWl0Pe5rKDaCLa76KEpfmYfyHh1ZW4TfU7JXb0+Q2
D/vypIbFkvqRP2trr2LnPDgrp+xUc+hFa7fZJ+btFiAx8eBPA7Ne5MrGnRzk
sACVpOeVDpd6EeM7hxhelwWgZGdbZYn3omWcRlnJewHcmF+30M30IOFYHhPt
mAV48rMh4otFDyrk0q2seLMAoU9+cxjpdSOLiUK5AsoCFAxazzud6UZSz+Jj
Pq8vQJvsbHO4dDeiaVqlm9haAKbphUf1LN2oWCpekWkXCXgzSKWQ1IUOxNik
n+AmwZEznKc6Q76iH3s/3a1RIIFykPmFGbsOFLBp/7jrIQnacO+XZrodyO6C
52dpVxIY3k+n/SbegVyXw+Kj3UnwSH+o/sP8F9R0zOYF+JKgTFBfJu3BF9R+
z/nB4ygSHG04x3v5YTtiMT95+nQ+CTipJ+Yr3FvRodMFJ/gGSZBjd1FbzLgV
aXawJTP/IIHsqF1epnIr+iX7z5o6QoKrn/ItojZakNSeSKnmSRJEJAh+s/Zu
QSM1P/+TxUhAK72/gcfvM7Jdor1nQY8BZrsZ4xPajHSxCOqWJAb9JTJsl62b
0WDn9bkSGQzerVrH8mk2o7qi3mBjeQwCfXti325/RJk8v97mKmHAm5wXt+L6
EQ1xnVuh08RAs+Vqgo1VE8IXZ1hW/8Pg+N5gDoWzTej5urqmmTEGLPp1CXSC
Tchtu4y72RSDodEjiVk/PyBhC/4kf0sMHlDWE3/of0Bh1hdH2+0wSD7yMumK
RiPq+3Vhd6gXBt73hrkEDjeiFs333UVPMPh065Dk0AZCrv3z4l98MTD2WJXk
cEbopgl72mYgBkGFL6RDLBuQ268uXbEoDIZ3rcg5qNUjF46drmXpGAQ0pykD
XoMkLKyP3qnFYOarUoJVbQ2CpOtPR99icHno+98Itxr0ftKH50YdkS+J4/kg
Xo0erPPcVmjAoIw7cttprQpJC9gutX3EYMTOqzl3vQJt/9kulv+KgcYjXv4v
7yrQfI2sgWMXBgU+tY+WPCrQvVxN1oJuDFwSV0XVNt6gn8Hdb5j7MGBquB/2
faMcbejo1OR8J+oh9C6dc70UWYruecw1joGSIuWSpUcpCk5dY+KYwIDuoux2
8XoJYmu+VcT8C4O0R68sz28UI936cralSQxaW1NFPTaLUN5anXXkNAYJIwPf
P3sVoU5s7b+7MxiYLbOHcfx7haSVx/U1ZjEgH4z4+/pfISru+mo3M4eBkINn
2dhWPto8H85KT8JgIaDGUsInH9VoGV9tIlybvMLuvp2HBkAt1RPD4ErTvUfs
NHno69vwC78WMfDab6qstSMXGW3YMvmuYHBeLPlvnF8OShanj+FfxYAd+tNH
d+SgBSGLgzWEC20vbj+mzUZiMe90RskYDNSpNr/amYledO6j+UfFgM/91ujy
ngy0sqV/1Q3HINJDVz6W/QUKGu36ihG+580/3s6fjr5p7DToWyPm+wmDgq1w
Ggq9GWgG6xjo+GIR9MdT0W293sR8wmIBHxTV5ZNR+s6H4fc3MEgNfBU1ovQM
ubxM1G4jzBScMOkBSeju/BEFoU0M5kKtYqp0ElGThvqzVsLG4Zen9K4moO8h
Wcxc/zBoj1BUWbwRj5xGBIvNCRdG754Ws4xF0fLKj6cJyx6eco/tjEaJ9eUZ
R7aI/IVrjnwZjERHb+0imxNePhLWQ/87HP2WOfE4iXDPMRNvdSwU5QhxibYR
LhM/cdxzPRgZ76/egROOldzur6IPQurfdjAJb2PgKNPju8gWgOq5MTUdwlfl
cyTE+fzQfS+XTHvC5g/myr5cfoKkosIkowgLuEQznrHyQHwNorMFhEfdZS2q
PV1RqL1WdyPh5z4DNeLxD9Hu32OT/YRrmcgCGtfskcf1JeEpwopcp79KPLFC
iz8exS4RvneWaUPSwAR1+NkdXyfcXSlfwWhxHpUodpK2CPe7vFaTLZcCn6H0
8e3/jf9Ya/Zquj5Ynxja2vxfvGXGn05nWcLwpL82hXBPLjuXvstdiHiW1viX
cOFFK7nKHEd41HnkzgjhuXMffqhFucDQqoj8F8JiZ/gD21zdQMbmuXTV/+JR
cZe4buEFGraJRmmEB1Lt7DARX2ATZSv1Jkx5ltxQyeMPo7XcMqaEuZ5+Zvdg
CYQTwhVjCv/LL37VGnYGQ+21v+/2EjaMEaqjw0PA+WB70zhRf7fIq6zt82EQ
ecaYWkq4Nvh1zfWBKIhRbvijQXgwYJiZ90sMdAq9zmIg7KVOV4aNxcKeeJ+w
z0Q/PD8tS1fVHw+06vvHlQlLqmqXcHclgN4Ufhkj+qtB2cLQoy0Rmkbp/mYQ
HlWMfg0NSaD36tcrMtGfDxReGmTXPoMWuZGvqYS35Otp6CuS4Z/PtcOqhAVk
566356dCzgjtRWei380lzv27HvcC7M+rtlUQ60U1OS+akpkBv+LpJ6QI7/Hf
yXbRMBPMWEU88on1NrtwO2vBJgscHTekwygYZH8SaZYOyYEij6QqLmK9xm70
R+5gzYVLvAE/HxDr+4lM0I3epFw46HowuGkZA5PnU3+c816C7Gv2W6ZLGHA+
yttd8ykf3L7VahgT+wdtkUFvyKUCaFdPDoxewGBxnCHN8FsBuPW26zTMY9B5
0UZi/XchzPPst2L7i0GwyLErp+leA0MF5fsTYj/bnL3ebilYBkez+hcDxzBY
oSuW1LEqA08DwSSnUaI/DtEnyBaWQYkobbPRCDEfN6pMdsqUg/ut+nd8PzCo
+rB/IVf9DeiUbvPZDxD1TBlgnTGvhCC9szSnOjCwqpR06c6pBLUFT4ORdgxM
u4IHa6crQfDOF+UnbRjo0itmhTlUQZ2TSumbzxgcc3omK+5TDYxj3np/GjGY
uGB448GLWhBOThhzq8RAbcrLsnOkFlrv8FxbeUPsN35Z9hL8b8FZMWT2bjkG
eu/mgubS3kJj0vNY3RIMmsS9q61T3kFpmlfTeD5Rf5ZsbvPEeigyu8Gin0rs
J3Pk+aNajdDUe0HDmDgfLU4xOn+/0wg3nIdvGntgEB3MuxYc2AhYoFyJgRtR
DyGg//OxEWoCFLCzLsR4JqH8uRofoLMsimbpHgYcnbyXD6s3QcPgWt9T4rxe
LYXSAyrNkK1xgInlJAYd4irsjjebocJkKM1CFoOcfIVHLT7NkO/h0VkiRcSf
cULFtbkZ7ni7caiJYVAefbCl79InMF68p37sEFFfe+potMVn+FgT1yvOiMG0
WCkLfXArCLN41pMHSNCQ98rJtKAV1qSuTL7vI0GSUF5/RXsr7Ecan/y6SXCO
93nqLdY2YDl4tmGzjQS5uyNEG5PbIFSZKQPVk8BixlrNs6gdDF0/LLtnkWD4
pcCDpe4OYJaU+dFiQ4Jqhtd6BcsdgNgn+3nvkCDBRknRnLMT4vcrdd+1IMHF
49dpOv/rhKzov10bhkQ8r8PiC0Y7QX3BjG1RmwRZFavV5vNfQc2oyZdXnASV
FlPbfwK6gV2Qs+LJ3AJ4Pqi7cCOjF37RHwtuvrkAGkC+w1LaC/oXf1Q4GhH3
SzYpv5aGXmh8EVDAc2MBksuz3yqN9kI5z9Sc5cUFqF4NExPg7wO29w+Xvigv
wLKH4Z7p1D44lua1ysC9AHYh5C63pH6o6y5wPEzcnw0zpf5LjxqAoKc2xYel
58E6pI12rHsYuL6pHmCsnIOPgeLikV9Gwf18mN+ZI7Ngtm+qidNoAnqyb+rJ
ek7DinKL2oTrJOSU/SFjkVNQ6rB37ZbjFFS59w8pFk4Cnc8fv1uJ0/Cs697e
tcgJ8EsR1uZOnAX34N7croNjoEvnc7w57C9cqxPLZjv5A0q07QdJhQvQOf5b
b4PlO5xKRZ++vsTgguCR1Sb9Pii51avO9WcR0mh+LqbTdoH14eviZ1aXYMJC
6uaF/a3wZnJX1bnFZdjOeKccq9YEOpz0ohE7VuHnSqi1sdVbEO7Ryg6hX4Wi
1S0dLXgLm1HBAoG7V0HoSfwbbZ63ULyLkdt73yq8bG2WzuisBbYNJkYHwVWQ
7ujHvBVr4dsE25zemVXgDc97xs5WAxalfCW8fqvw0FJdfrC/Elx15BVe0ZDB
nM3ZqL6kDLCz+dnxdGS4UbbKOR9TBraneVk9GcmgyTxko+BUBibSNDO6bGTQ
uc+xxCtfBupcHSkLh8jAozD89oJrKTD/uv1PGsigcty+2Tu9GDLdE5prvMlg
5HhMJGTfK+BxZpDJ9CNDvo/4RP5wIcTfd38eGkSGR9LsYds5hRBkbu5qFEUG
rfaCTn3FQrDTEj+2kU6GVytYQpxFAcjv+xihVk+Gdy7GSvbv86CtYFnv0zoZ
hqYlrm9k5gDeQltHu02G4aWr5rT2OSA6zS6svpMC4o8jRnSVcsD/iNzKO2YK
nBPStc/rzQbVbOeEMj4KqJ5lu+/JmA1laat9aWoUEN6zW7ncNxOSoynXH/pT
oEwr9dWN82nwuZjhfWkwBcIwU+rJxVQgd3AdWQinQPYA5v8iJRX0mBXJNgkU
iBorrGEkpcCe0MdPb+ZSwO8OvaLm82Tw9cO/XfhMAZfh3Xvu708CW5d1g0NM
VGBoPcd30D4Oik1CjnOyUGF1+o7QoHgcLGtwbjKyU2EifukEy99Y8NwnmbXM
Q4WKptTEKbtYiC6x/PvpOBVCOvgLg8ejoWqm1ee+NhUcjt/+ECMcAetdN/Qs
L1Ehe29q/6mycFCr+SVicI34HvNsz7fT4dAatNkGRlRgHPRY/2sSBj+FpDk5
7lKBs4OFLjInBGhvPit4G0qFTLdupTcWgXBeU8SzJJIKRla/Q/M2AyBSvPxS
TiwVZlleWsWmBMD+9fblyGQq7P4zdkxrwB+OPdtStSigwjWOf/YnTfzgco9V
D0MrFXgMxgbCRL0hoXY5Z+MLFcS4Y38oeXvBYIaP62IXFUqzC9u/f/MEywcp
B4e/U8F39SbzaKQHuDB3WhVPU0HXQ8f5ALsbpGnJr+vvwkGjUVTe2t0ZXhX/
96yBGQdB+sNBrGMPoXa/p/xxNhyGgnJA+PxDGJj68GDrAA6T+z8Uhgs4AVvw
lckCMRxofry1re+3h0Okh74cUjgw0hQ5oc/3QdIgif+JHA6sZWq7U9/fA13R
kf/0VXEI5mUV/f72LgR/tuv4dwmH6WEsxn3eCp5KRt+11cNhePF33Bl6K8hN
KmfoM8DhQWiKz6TQHfhgjasXmOMw21cnXX3/FmwyBFfpOeHgcKpfWvWRGTA7
FOq9f4TDyurDW+6rpsD7vQM76oGDqFyk7QNvE1DM5xD754+Dzvy9Wr/XhvDw
fNaL/EQc7uW9lDDy0Qe/0mYV9hQcAhyTf1pc1INY7plBr+c4bO54lCksfA2K
pyU59PJwUIAXSTU/LkH9Fb2y+lc4fFU99j7noy601zy6dLQUh30SOfWMSBtm
QupDNmtwuJx9thoWtYCKjYnY1OPw0+jJELuoJjAY7mzqacThNmP/UUsHDRA+
prOZ14ZDuL5R8S83NZCNtU/Z9xWHUz/DLW19VUAdj1Xw6sWhk1Zbb6bkFJi1
fne89gMHyZUDl4Z95cBeemNv/RgOH4Uu/70kIgNeyQJFor9xkPV+/dN75ASE
02hciJvBQbuPj9608Tik2FpNbczjQHd4MlZx6QgUdIf6Wy/h0O0kXbjPUQiq
T70+1EMm6mU+0TDgLgCfMrvqVdaJ+oQkGkeUHoB+xhWjvC0cmAtUZjX8OGDS
kYvKtnMNTsxwb/0b2QvLg0qJnrvWIIrHdIf/Ej3QnLkp84d5DQyvUyKPeWyp
sRb6fr3KtgYCZ4XL7f1W1AT25d6r41yDjDb/6OKlKTUJ9xZGUZ41EEuwz03x
61NTmZh7Gcu/BqFeCiLTfhVq/+//Avz//wv/B4cPusg=
       "]]},
     Annotation[#, "Charting`Private`Tag$322003#1"]& ]}, {}},
  AspectRatio->NCache[GoldenRatio^(-1), 0.6180339887498948],
  Axes->{True, True},
  AxesLabel->{None, None},
  AxesOrigin->{0, 0},
  DisplayFunction->Identity,
  Frame->{{False, False}, {False, False}},
  FrameLabel->{{None, None}, {None, None}},
  FrameTicks->{{Automatic, Automatic}, {Automatic, Automatic}},
  GridLines->{None, None},
  GridLinesStyle->Directive[
    GrayLevel[0.5, 0.4]],
  ImagePadding->All,
  Method->{
   "DefaultBoundaryStyle" -> Automatic, 
    "DefaultGraphicsInteraction" -> {
     "Version" -> 1.2, "TrackMousePosition" -> {True, False}, 
      "Effects" -> {
       "Highlight" -> {"ratio" -> 2}, "HighlightPoint" -> {"ratio" -> 2}, 
        "Droplines" -> {
         "freeformCursorMode" -> True, 
          "placement" -> {"x" -> "All", "y" -> "None"}}}}, "DefaultMeshStyle" -> 
    AbsolutePointSize[6], "ScalingFunctions" -> None, 
    "CoordinatesToolOptions" -> {"DisplayFunction" -> ({
        (Identity[#]& )[
         Part[#, 1]], 
        (Identity[#]& )[
         Part[#, 2]]}& ), "CopiedValueFunction" -> ({
        (Identity[#]& )[
         Part[#, 1]], 
        (Identity[#]& )[
         Part[#, 2]]}& )}},
  PlotRange->{{-1.5707962626807608`, 1.5707962626807608`}, {0., 1.1}},
  PlotRangeClipping->True,
  PlotRangePadding->{{
     Scaled[0.02], 
     Scaled[0.02]}, {0, 0}},
  Ticks->{Automatic, Automatic}]], "Output",
 CellChangeTimes->{3.888553229795035*^9, 3.888553454408231*^9, 
  3.8885669304271708`*^9, 3.8889931640564938`*^9, 3.888993487583397*^9},
 CellLabel->
  "Out[121]=",ExpressionUUID->"d503737f-7c92-4069-8747-cc91b09db9e0"]
}, Open  ]],

Cell[CellGroupData[{

Cell[BoxData[
 RowBox[{"Export", "[", 
  RowBox[{"\"\<spattempsep-phiphitt-orisel-kappa1.eps\>\"", ",", " ", "%"}], 
  "]"}]], "Input",
 CellChangeTimes->{{3.888553450775526*^9, 3.888553452062031*^9}, {
  3.8889931670515757`*^9, 3.88899316847897*^9}},
 CellLabel->
  "In[122]:=",ExpressionUUID->"43aaa254-37f6-4321-a60e-6617ebff5954"],

Cell[BoxData["\<\"spattempsep-phiphitt-orisel-kappa1.eps\"\>"], "Output",
 CellChangeTimes->{3.8885534564784184`*^9, 3.888566933274282*^9, 
  3.8889931708530397`*^9, 3.88899349015337*^9},
 CellLabel->
  "Out[122]=",ExpressionUUID->"22e95e21-0643-444e-8d24-4042e7b59a35"]
}, Open  ]],

Cell[CellGroupData[{

Cell[BoxData[
 RowBox[{"Plot", "[", 
  RowBox[{
   RowBox[{
    RowBox[{"amplmaxphiphitt", " ", "/", "amplmaxphiphitt0"}], " ", "/.", 
    RowBox[{"{", 
     RowBox[{"kappa", "->", "2"}], "}"}]}], ",", 
   RowBox[{"{", 
    RowBox[{"theta", ",", 
     RowBox[{
      RowBox[{"-", "Pi"}], "/", "2"}], ",", 
     RowBox[{"Pi", "/", "2"}]}], "}"}], ",", 
   RowBox[{"PlotRange", "->", 
    RowBox[{"{", 
     RowBox[{"0", ",", "1.1"}], "}"}]}]}], "]"}]], "Input",
 CellChangeTimes->{{3.888553238550355*^9, 3.888553239017208*^9}, {
  3.888566935316031*^9, 3.888566942051734*^9}},
 CellLabel->
  "In[123]:=",ExpressionUUID->"a033a41b-8de9-4f86-b10a-a36aff0cc1b2"],

Cell[BoxData[
 GraphicsBox[{{{}, {}, 
    TagBox[
     {RGBColor[0.368417, 0.506779, 0.709798], AbsoluteThickness[1.6], Opacity[
      1.], LineBox[CompressedData["
1:eJw1mXc41l/cx81SKRklQr9klFWoFLo/Qgkl0bAqykpljzKyN0VGZG/Z2UWO
ZGVkhKSISvb9xb2+9nM/1/U8f53r9cc513l/3u/zOee6zuF7dnoWTAwMDOmM
DAz/O2pp7lFbO7yCnnKcSTjr36+sVOW5yCa0gsJiR+pKxV8QpA7PpeznX0H3
f1xXkRAvJQhGGmqL7F9Bd532BCwGfiTsWWnDZblW0GPXzm5MrIewZX46F/as
oJ3BtzQtbw4TFnuz9a/spHPRtx1/AicI48rcjMbbVhC/ypJa9/cpQl++b4k1
0wr6cqIFkcQwQhPPorHrJo6WYlaMiqpJhHKfOzsCVnF0zsrthvdNnJA131Ud
TcWRyVMfBbLjBiHWQMk8bRlHg2dfamwLYoTA5jecxUQcffc4zjYZxQKuJw6g
97M40jodocU7sh0M2Ch8Q79xJOckbuUuzgGazvfb/ozhaE2G88NQHCcojvc5
L43gaLuOpIpADTcI1Jb0sH/F0frSpQHpWwdgt4igF38PjmbvPr+yNsgPmy/C
JY524khnmRxFcxKEcSvrQLVPODKTDv6Ggg5D39chuWsIR2eL8dQgliPQBBfG
79ThiONqofe/aBHI5hVWcq/AkaI0uDj9EAerth+LZVk4knzCG9977DgYyGul
NqThKFU895TCyxNwKa1WuysJR58HOL9efyULEm5xuVMxOML+pFlu1MoDUeyq
iVAAjgSCCxV2G52BXy8/7JDyoetZBmwk7iz0bkrWnPXE0amt3QfcvytC+RAb
1w1nHOl+6tKUeXIOXIOa2sLNcWQVf7mlPvQ8WC2fcEk0pc+vYmPHLqqCwZ00
4TwTHEW3jFTvYlMDxdOeXk3XcXRQQUqUNV4dNiZPya+o46jK2Fpoa1wDAi68
SbUUpe834Ddoyl+FxnB33UOHcfRRY7P+qrAurPdpMw0L4Ch3z+QDrWJdcLpD
tNDkwREEyCkd77gG99zkpaWYcbTJtWlWf+g6wJsPdUvjNPSxwKaYR9EQ3LHn
jwt+0tCxrmqsb8oQqk+ZHro/TEOKq1qqv18ZgUwTk/9ADw2F3szdt7FpDAI/
NLRqGmjIWSczWnjmDqyy9w97JtPQvURL1cr4e3BaPyvsVAINFXMPCygx3AfH
RGdlYgwNJYsQCxZs7sOMKG/63XAamlgr8RhSM4dhgomVqjsNBQwPKdYxW0K1
/T/KdgM6L+Rh5LoH4DCwyhXDTUMbX2/1l2x3gHi9q0axHDR01uq26UstB6jv
zcqI20VDKv1prGuRDrCt+/KJBGYa+k+4YtZ4vyMkt6ReSSFRkQPTBfc70k7Q
Xq0akveVipyb7/C4O7uAUGLYRl0MFZ2flD9aauUO6ry/1D+8oCKNS+GjZnXu
8CBOPqIhnIpkH4VlJnN4QGX0T/6P/lQ0ov6npeCdB2iGyZxpdaIi98yr5lI8
XuDs0e/Yq09FtYq8R0Z/e0PHbf7pv9xUdIwx79Evkh9cTVOGVQ4qyqvz2n9L
1B8Gxu/Ec7BT0WLa8l/OW/4wej9LXZGFivxjDKSu1fnD4gOpjBdkCpL2FeDC
gwKA15VgpDhIQa1VolNkiSAwf36v60U8BQ3sKfAXyA2FmZ6AIzkvKcjy4FAZ
73go2HLmub9/TkGHU3T3GvCHgVvs3NHJIApKeveiOP9FGIS9dg5UdKOgQp9k
w3CvcCjLDSJM3qIg+Xev/C0tI2GjoaBMkY+C9P9tD/asjoKukePsazwUtJvn
lU3VSBQkUyut6vZSUN/oJdsDW1GgLIOElNkoKMJ4YOftS9HgnvI14hyNjDyF
NXf//hkNVI91a5VBMmKzPsc1tTsGFs/oHL4YTUaaETNqEBUHf8qXoq/tIKNr
lMFhO74kSN626mfESkardSF8HheS4KYRk/N9RjLyP+5pWOKQBO2M3DddVkio
fb2YI7IjCUp0T/InzpAQk9XSH6lnyfCE6Jo5/pmEhkPUvjAtpAC7xHq5XRgJ
7cEs2mqc0+F0xraByF0kpJvlxXy7LAsUexw+n99OQg+9k99PdWcBYeNnA4WJ
hKIfflONmMuCi4YVb26vLiOGQ+9IwuLZcIvT1Ft6Zhndesi/LyQtG574vpPo
bl1GhW3nrZXicuCd2SNfdr9l1GhSsDsxNg+UhftlwvEldDk0jjozWQjp3LtO
6pOXULa2q03qjiJgZlU/e3BxCe07aPnZVroIOqaq1AqnllC7ZrzXfZciMChO
NOgcWqL319hTqduKwfmMmd+uqiUkcWr2vblMCRTpLA6GOywhb3QnolOzDAQ8
9nhFzC4inXSK4K8f5fAgu4M35d8i8lj34VvDyqG6O6i8+Pci0joi0S/CUgHX
/tua+jKyiK6l7I7LkKqAoBZMj7NzEZ36mcZ3/lkFYBx9R+MLF5HF0qklQZFK
aMqOGUh7tIhKOQSsnrlXQW+yrIHlKIa8PiWdtdSvhR7riqlTdQuo8L/AQ5FG
CHKP9Z3R/TCHDkPb9vTwT3Dida+94+cZ9OR2iI86rQ0Onzg3sr9wCr14tjP0
1YtumH1/gXXb20lUZ4jt29fbBwcf1pm5RfxBRRQ/5yfJg7DZwZWz6DCBjvjG
rm9OfgcnYL/+gDaGBMbyapKtx6BWvruRUjWCbuQ+dSyemYBSztYy3g9D6PcP
YslY5l9wUkxkJtj1I8FkIc4DpVOgGHj30rRNF2JNjdHdiJ2Fz7hXzh3tLnTW
3UhSJ20WDB4lMw1KdiGN2D8biW9mwUX/e/3H+U60b/eItnDDLJQd1pdNsu1E
ZPX+AdK/WRBvuMiv49iBJL+zdUcozAEPTXq+4mk7mvzQGiA2MAdZNpc1JYza
0bO5jfia0TmQG7PJTVdsRxUhm+nnp+ZAtyXPNHKtDTXsEjJWWZ2D8JjDg5Ze
bYhYm5X679A8MJ3Y18Dn24ryexl52h/MA2a9/sI7pBnt+T1z5hFtHgZKZPfq
WDajt3/PfalkWID3ZMsoAfVmxB3TV7O8YwECfPqi3m19Qit7dE7pCCwAf0Ju
NMn1E5L4afzaV2UB1Nt0Y6wsmtDNe2nH24MWIEE0J/6qaiOyK3CZ19hJBK+H
I/uF/mtElcoLP7m5iNBy75DM9zWEMk/kZvXzEcHInSzD7YSQOVnS+ugxIgS+
ST0RbNaAVHXkGuU0iDCynSRvR6hH93YqhJb7EMG/OUkR8Bo0w5xk/XuaCNNf
zsZY1NaggeDPfj5EIuh8/zYX/qQGPXb5p8xJJgI/kTtlGK9GG1SuOzu3iFDG
G7HlsFKF7ucMUAx5MBi18WzOXq1AxMGe0fvKGKi68At2vq9AlrMaCmLnMcj3
rnVZcq9ASexKDiMXMHCOJYsR1spRSJ+30YGrGOxseBT6be0tOtBjPzBtioGt
8PtkntVS1MP+0OCrLwZnFahXzNxLEUuBX3dJIAYsl+W2ildLEDU3xMcjFIMk
lwIzjbVi5OXP7jkdhUF7+2sx9/VCFLQ02ceRhkHM6NC3Vs9CtDziTXDOxODO
Mlco90YBEuFpyvqcgwHlYPhc0cYb9ERW6IxGEQbCdh5lvzbzkPG/HyURtRgs
+NeYSXnnodQF+21P6jCoTSBxPd3KRazdJL7rDRhcbXrowsWQiwZsmQ3HPmHg
uc9E8QJjNjJYmfZU/IKBhkTCXLRvFio+G4MX9GLABQPJY4xZSHX+5vqurxi8
sb685caUiewI1IC0bxgM1Sk3FzCnIy9bNQb2cQwEnt4bW2ZPQ13yBS7UCQwi
3LVPRnGlom+tl/72/cHgoZfgeIdgMuK/VJlkPIXByLNtp62PJCH+RwI/d8xg
oOWDhbMee43KV5dZ3sxiIOH/UUHlZAK6NZLD8H4Bg9cBBZGjZ1+hFZ4zXZIY
3Y+gmD/uEI90arMdni9iMBti8aJKKxZZzDKcEyNhYBSmM6mnG4P8Wj6ZGJMx
6AhXUFq88RK5tW7X8qXQ9TzfMSVhFoXaZtT90mgYyP03+TSq+zl6xSTb/gqn
6z9SI9o5HIF4Lgf0+axgsCwa2sf6Nwx1ZnAlG61i0HfU2EsFC0HDggOiomsY
lElKH/NYDUJ/RSYfjdM5SmZroIo1EJk5BNlFrGNgL9vns7jXH/0TFJQ6toGB
7sksKUkBX5RTIpdRTee7trNlnTrP0Bl+l+6TmxgIOT9nO2/hjm73VZdm0Xns
qZxptYcr2mghXmTewiDFe6hG8qUjuuVw5qU+nWt3UoRUrz1G6t+/RsXSWWH/
uS9SzyxQVayoaiudH6rtXJO5aYwu9FTnTNO5t/JkBZupBtp++VTdGp0HnIsI
cm+Pg7mVk9/W/67vdmFGN1kfjh+wXiPRWbfMqOVchhkMYzJi3+ncl821X9/5
AXzhY2MupfObyxbylVn2QDE0eOlC59mLH38QIp3BfOebASk6S5wXDPjs+gSE
DuR3DND1PFR6KnXd1BP4tsRdHtN56LWNDSbiA9daDg1S6fWgvkpoqOTzg4OU
gjl7Ou+Pa+Vy3xMAfvE73v+g11PhJdkSmINgTDz9vAKdDV4I17HgwZAcR/P3
p9f/SYQuR8d8KHDKfvBrpPtVG1RUc30oEiqXN+rZ6X4O+4/s4u98AVE3Q9cP
0v32VGEpw35FwX3tLAYBeh5SzsmxVA28hLVYWVMiPT8yypolvD0xsPvpt8ZG
er4aFE0N3D/HwsaC7aL/Mt0fhedF0BAPi1fM2n/S82l7OudmZu0ruCmz282R
iMHmyXoG1ooE2GtxmXFlnu6v3Oz1jrzXkKNRWj1Mz/9dqYsb16NTofbKMsef
3xgoJ+Q+p6anwXbkdGuIfr7Y/Zj3XjZIBzjzZblmDIOZhfsZC1YZEPpyVPni
CAaZLSLNJ4KzQM42uucF/fxGrQ1EMHJkQz1ThQW1G4NnsoE3+uOzwf2UeIB2
JwbGKZP/nHJzYNW8ze1jCwY8Lrk7alryABXp84y+w4Cp8GZ/8JV82JiRaq2t
xmBxfFuSwWA+eE+Eq/hXYNB92Upq9e8b8G4xKP9L70dBIkevnmMpAll764iR
VAzWZ653mB0ug/qc+/WvvTEgsRTLaFmUwYEzle5WHvR8HGKNkXtTBkLct7KO
uNH9uFFlzCz7FiT7e81sbDGo+rhvIVulHH6Q9o/LmdDrmTjEMX23Empkr7W9
P4mBRaWMc29WJSSWM0/7H8fApCdouHaqEi7rN547J4GBNqtCRqhdFYy4ijb6
HMLgqMMrOUnvash6ipVc3oHBxCWDG7aptWBCrtjPOkIEwqSnWfdoLchMmD9Q
HSDCa9+Mx1KC7yB4lL3D8QsR9N7PBs4mvYO7fAozRU1EaJL0qrZMfA9c3CEc
IQVEyNyTyXs3th7wprXWSTciyM1S5sUvNILCfKJqxg4imJ5hc/pm3ghaga5M
xkxEeB7EvxIU0Ah1XClxO9YWYFYYWP99aoR10yHHC/MLkGkcIpit+hHMDDVr
zn5ZAO5ufp3/VJogS/4Zs3DUApBLofSAUjPcjzCsMmVfgC5JJS77282Q8ZL3
7kHmBcjKO+3S5t0MiSkb0LkyD3pp0kquzc1QyDWxunNqHt4+P9j29UoLeJ+u
S2P/OA+2j2ljz01bgUDI3yXpNA9TEqV7WIPaofKnsqh17xyM5AjZLvV2gZXP
YXsPp1nwsK27dCOtH8gkYqlA5BQYpB+/lRw5BEuJ99KVm/+CZfBnpl+9I/Df
PzWdrm8T8ClAUjKicwxEV7rnR1LG4A7nZBOP4QR8WOtdkRYYAZJiG2HC9Q+9
T+17XNoyCKV2u1fu2U8CS0jnXgOlfmDx/ud7L3YKnqpekkjo7QbfxCOavLEz
8Njr5Jdr7u2gzeJ9rDl0Dvpleu1S8E9Qovl4mPhmARzxB04lCQjOvEYtX+j3
6MQ3via/9Vr4K1OqbF2CQbWfMlHsdy1Ef0qtYKzBwFtitWe0rRZm570yTrZj
kDsQFe4fUwvJoOz1mn4vzWu/ayuWrAUfRxP+Ct5F0OYVfuF8twYmeb/3PTNZ
BJHQ9ylBA1VQcq9fZf+/ReidqZcrXi6HnAee8zqzi9AaX3qdb7Qcku3FEoKJ
i1DMRyLEtZVD2DN3DKcuQoGSxuX65HKweC2c+mP7Ekwv29q0apSDQL/jWvqx
JdA49K7jU/pbCDvPXS35eAlo8a+YpO+UgeV/1yXPk5cgWn7kksLOInDC3M/L
4kugKnSK4fd0Ifg0ZNw6vL4Egu3SDDlthZBkgvkzsiwDFsRT6hRYCL0JYT8/
ci/DuxuaqXJMhXCW82OkqvwyuAlVhEozFAA7k8yimuMy3Pub+KRndz6U/9le
dXFxGYo4b/9IfpwNzsOdreHkZUhiVNOsvZoNCt0vhnvxZbA56G6xIEvvQ9W8
60aMJEhkOeaZTc2CllBxNTsuEihXj8+p+2bB8HGNvlcnSeDOUqByISkTNj2C
FqafkOCpR7HUykQ6NNprbUl7keAxv5rnqbZ08LfYw+nkSwK7ewXiYUXpwHY1
/uRGKAmywo7beLqlA6dwrgdnEp0T8VD/Pekg0t6yQ/EDCU7tnrAQ90sFLR5W
sXBGMkwc3MtHskuCI30XMoNZyWC0J5otUC0J1iODhAJ2kCF5yc0ceJOgeDsb
rxcnGfTljY5Ko9ewd20nm91hMqQaZ+vP7X0NgxN7Z/XOk8E3p2Fzsi4BTEsF
Svh9ydDtKpTucjwezj66LcEbSIaqnjbH1e3xwHUsNZc7lAwDjyqYcsfj4FPm
oTT2aDLk/fwn7vAyDsTihaM208lwQrH42BAtFuY8jzr+biQDX1+eeu/nGHDV
Onm6gIECdg1ll2TDogFTy8t8yUIBB23edyLW0WB9jp/Dg40Cny69x5UuRoPx
CYZp7b0UYDE5UT/IFA0q+7sSFw5RQHqlRr7KKwp2/b6/cQIowKxewXWa/BzS
n8Y013hRgKb2+pkHfzjwOW2TTfelwNKJH+nHf4XBy0dPU0ICKRB+/DT5aHYY
BN6962oYSYHQXyb/ZmXCwOaC5NG1ZAowKR/ZVqARCic5P4UT6ilwWttjmjUo
GD7nL+u1rFJgaktXs+FUAOBtTHVMWxQQMNNTKNj0B7EpriMqzFQw5Es9PNnm
D36i8qT3u6hgsMqYomHsD8qZTjFlAlTwLO/m+hDoB2VJ5K9JBCqIWka6Gc74
QMJz6nVHPypIzDENVgx6QGvxtg+lQVRw6Xl0m9nDAyhd+0UXwqjgpn3OZv4/
D9DbpUCxiqECf5pOdJitO7CHuMXdzqaCUhVjFmnvU/DxxQcvtVLhqG89ftvR
FaydV28e2kmD4N9BX9tyHaDYOPgYzx4a5LDQrg7ed4BlVZ51Ni4asK5xGFsc
dgAPTpmMZT4aNDFEdrKn2sPzErO5lmM08ILUlgVFO6iabvd+pEmD8a7NsisP
HsJqzw09sys08I7cxZRPsgFCzW+Rm9dosMumfDurtw20B65/BkManFYpzGhN
eAA/hU/wcD+gwfW1Pwrmw1bAdPtV/rsQGnRWCsjOBZuDhrqIR0kEDfboJBWa
CptDhOTbK1lRNLDrtG0a+nAf9q12LEck0GDrwKxmM+0eHH21qWyaT4PiP+ZO
GW5moNNn0betnQZjx+KS4nRuQ0ztctZaJw2sS1QCn2SZwHCat+tiDw2i0do+
w1VjMLNNPDjyjQaCDh23uUqMwHlXt0XxFA3uZmsxmkobQNKFk6v623GQ+U2w
PReuDwXFt1417MJh/SjXaA+mB7X7PE4e24tDxIv8ku839WBo8qPt5gEcon19
ovWkrsHeoKt/8iVwWPYbMsmduQKHiI4+3Mdx2PYxcuepkcsgczNe8Jk8DvUx
FuylPdqgLTZ6S18ZhwS1WLf7nzUhqNWma+MKDvL5nGqfaBcgTub5A2s9HJr+
ffyRwXEBsuPfbvt6E4c7TKU91lLq8NESV8m/i4NFhod9ibMqrG8LqtJzwEHh
A1n4kA8Bdtm90fvggoNoBs/k1U1l4P/WhYm74yDEym5yOUgJFPK4JTb8cFBn
6ZPJrTgDjhoZqXmxOHAVKOR88ZcH39JmJa5EHNqOW8rq6MpBFO/0sGcKDoP+
8qZxYrJQPCXDrZeLw4/xjdalcWmov6pXVl+AQ0elc+PRdknoqHG5Il6Kg5ud
YPpc0zGYDq4PXq/Boej8JgsXSRRo2C8Rq3q6npbr+52PisA2A+amvkYcaqX4
xO46CMORo1rruZ9x+HpD/maShxDIRT1O5PyCg8gbnt40v4Oggked9uzHYTgz
0+Jt2QG40/7N/toPHPI/GOTSfLnh8Ym13fW/cOCx37olIcoJnglChWJ/cVjz
TTHvGtsNYQyql6KncQhstqu7/nEHJFpbTK7N43CuhvfI/BIr5PeG+Fku4ZB7
nCoebc8E1WeKDvVRcDAb1p8OcN8ktKT31Cut4hAaI5i2UYoTBthIhrmbOBwW
docwXxLhj/1+2l7mFTBROJJ+bWyBsDx8NtZj+wqsL7CIlS5NEhjO35b9t2sF
du/z473uPkbgeOPzRXfvCizJ9gZ5+34lCHFmP6zjWQH68/1b7VILQeppG5sY
3wosfJvhS/WtIChNzOZECa6A45nU89O+MYT/+++B///v+R/0zHMv
       "]]},
     Annotation[#, "Charting`Private`Tag$322095#1"]& ]}, {}},
  AspectRatio->NCache[GoldenRatio^(-1), 0.6180339887498948],
  Axes->{True, True},
  AxesLabel->{None, None},
  AxesOrigin->{0, 0},
  DisplayFunction->Identity,
  Frame->{{False, False}, {False, False}},
  FrameLabel->{{None, None}, {None, None}},
  FrameTicks->{{Automatic, Automatic}, {Automatic, Automatic}},
  GridLines->{None, None},
  GridLinesStyle->Directive[
    GrayLevel[0.5, 0.4]],
  ImagePadding->All,
  Method->{
   "DefaultBoundaryStyle" -> Automatic, 
    "DefaultGraphicsInteraction" -> {
     "Version" -> 1.2, "TrackMousePosition" -> {True, False}, 
      "Effects" -> {
       "Highlight" -> {"ratio" -> 2}, "HighlightPoint" -> {"ratio" -> 2}, 
        "Droplines" -> {
         "freeformCursorMode" -> True, 
          "placement" -> {"x" -> "All", "y" -> "None"}}}}, "DefaultMeshStyle" -> 
    AbsolutePointSize[6], "ScalingFunctions" -> None, 
    "CoordinatesToolOptions" -> {"DisplayFunction" -> ({
        (Identity[#]& )[
         Part[#, 1]], 
        (Identity[#]& )[
         Part[#, 2]]}& ), "CopiedValueFunction" -> ({
        (Identity[#]& )[
         Part[#, 1]], 
        (Identity[#]& )[
         Part[#, 2]]}& )}},
  PlotRange->{{-1.5707962626807608`, 1.5707962626807608`}, {0., 1.1}},
  PlotRangeClipping->True,
  PlotRangePadding->{{
     Scaled[0.02], 
     Scaled[0.02]}, {0, 0}},
  Ticks->{Automatic, Automatic}]], "Output",
 CellChangeTimes->{3.88855323962527*^9, 3.88855346780087*^9, 
  3.888566942609427*^9, 3.888993172932808*^9, 3.888993493186755*^9},
 CellLabel->
  "Out[123]=",ExpressionUUID->"57fd2a51-0d3d-4336-b4c6-1741df80f7df"]
}, Open  ]],

Cell[CellGroupData[{

Cell[BoxData[
 RowBox[{"Export", "[", 
  RowBox[{"\"\<spattempsep-phiphitt-orisel-kappa2.eps\>\"", ",", " ", "%"}], 
  "]"}]], "Input",
 CellChangeTimes->{{3.888553464670101*^9, 3.888553465131075*^9}, {
  3.888993175485943*^9, 3.888993176773519*^9}},
 CellLabel->
  "In[124]:=",ExpressionUUID->"458f81a2-f4d9-4516-a704-8b713a10ed28"],

Cell[BoxData["\<\"spattempsep-phiphitt-orisel-kappa2.eps\"\>"], "Output",
 CellChangeTimes->{3.888553470999338*^9, 3.888566946110855*^9, 
  3.8889931780712013`*^9, 3.888993495775179*^9},
 CellLabel->
  "Out[124]=",ExpressionUUID->"67ab71b0-9a4f-48bb-8acd-6b0dde5c8006"]
}, Open  ]],

Cell[CellGroupData[{

Cell[BoxData[
 RowBox[{"Plot", "[", 
  RowBox[{
   RowBox[{
    RowBox[{"amplmaxphiphitt", " ", "/", "amplmaxphiphitt0"}], " ", "/.", 
    RowBox[{"{", 
     RowBox[{"kappa", "->", "4"}], "}"}]}], ",", 
   RowBox[{"{", 
    RowBox[{"theta", ",", 
     RowBox[{
      RowBox[{"-", "Pi"}], "/", "2"}], ",", 
     RowBox[{"Pi", "/", "2"}]}], "}"}], ",", 
   RowBox[{"PlotRange", "->", 
    RowBox[{"{", 
     RowBox[{"0", ",", "1.1"}], "}"}]}]}], "]"}]], "Input",
 CellChangeTimes->{{3.888553247883231*^9, 3.888553248387697*^9}, {
  3.888566949722948*^9, 3.888566956576936*^9}},
 CellLabel->
  "In[125]:=",ExpressionUUID->"e41843f3-d26f-4b88-a298-84425a74de2d"],

Cell[BoxData[
 GraphicsBox[{{{}, {}, 
    TagBox[
     {RGBColor[0.368417, 0.506779, 0.709798], AbsoluteThickness[1.6], Opacity[
      1.], LineBox[CompressedData["
1:eJw1WnVQFk60RUoUVEpQUBFQlJAQfoKA31UxUSQVLBARQaRLaZCULmmR7u5e
QLobpBvJj/iKEB5v5r1/dufM3tl7z727d+fMLOd7IyVtcjIyMoPD4X9n2ccn
ZXY5t5HdKYmwm8550lKFtus0F7ZRzsAflpwrRhgBzuWfLGzbyLvmfgb/FT/M
eZ+XTy6xbKO0tCSFTddYzMntRpII4zYic7S2w/NkYw4+3EiCk9uo0lVW0uBF
CWa9K0FZ7vjhfllC0kuuNZhJaaYjr6m3EUcvZ/jwn0ZMd4pTli75oX/fIPvj
Vzoxtczrry33Saj05/fAqqJeTJ6j+jGXHRJSlQ0+G/liCBO/0lYUQCAhn930
8XNmY5hgNakPvzZJSN39OwO32xTGtS6VIXONhI4dd8+mC5jFWAqfQWVLJDRE
uRXzdHgBo0aDPzswTUJG7ZIf+69gMY/NtRpnxkkIQ21TSh+ygZGc7DbfGCah
zQZjLu3iLcy5kqxOul4SWrcwWYlSJWFOXDpvx9ZJQl/VGNS+Dexg9v28+K62
khCJ3UIqwvwfZlJH11XmNwmlPOemFXU/At29A9cVEQkNnnggc5KKAmrh/qR6
OQnZf+UWdg2khARWLinrfBKS42xaeTR6FHQaR9Zz4kno3xerfmn+U6AmKhtd
9YuELoZYiFIF0cOjXyVP2iJJ6PpLJrx0GAPwffmRtBBEQtWMOFHOMiZY45F/
c8GFhC57UZ9teX0GJgIrjwk4klCUmP6xhtCz0LXPX3zTloSU6mrXQkbYIG+A
hvG5OQlxxEkNlVqfB0u32kavDyT029NBxdOLE3Q2hS3C35FQZ82v57OPuEBN
/RdX8hsSMugww/Af5wbJG7Z2tSok9OYR4YJT2CX4N/ef6PY9Egr/5zbzYvYK
uNxPjf54mYR+pR633ZcQgmovawUOThISOG8m/fayMOx1PyEfOkdC+Jtzuj45
wmCmvqb9mJmEnN2vGM21i8D7L6LXBChIKPfZpL7tJTGA1MryjUkiyhvnYPS+
cxOssb4GaaNEdGdLLzoXexOK/nvHoTVERJshduaCMZIgWEvu3NdJRO26vMZC
NNJwbuShbHEVEaW9TT3+EoeBHbqeIdsoInqZEnq0O/ou3FCO9/wvjIjIokZY
C2lkwDTcXHotiIjuv9jdbjSTgcXLrDEaXkS0/ov9tI3cPRjCvNG5a01Ed3lj
t86degBFxvP4o2pEVNK93uXc+hhM+nYYg5iIKDw8kaB4WhFClORfBZ8iIlPd
2PhYNUWo6IqP/UFLRBK3Pix/jVIE6vanwmEUh/FuNTdVXVaCqPpouZ9bBBSY
KCiRjlGGpqK7Hsm9BHTLfDyV2/M5XAj3/FceREDysZec3DxewT3WiXuVfgQ0
v3VMgnbsFXz6Iepd5UVA9MH9OPbrr6EgYJStxpmAznyU5Zgeew2PPQUlGswI
aPACQyyV9Fswt+kx7VImIG5sYd3HY++g5S3b31kmAnq+S+fedFoL5H9Jw84p
AhLWH6vcfKgFfZPqIafoCKjGYG/mvbUWjGnF35OkJKCQBNZXpye1YP2TQKwf
Do+Ggze/1md9AFZLzCvJfjxSNnkrp/PyI3zwfd/mF4JHiusO2+qzn2Cx04U7
MRCPvEUzpC059MCQIdm6zBePpE68CBx4pQdfgpevzrnhUbsR84xpjx54Rpi7
Sn7Bo8+yrJfO13+GnCQ3zJwqHk02t2AVSgzgX1VajuRZPKJeq9lzWjaGtmEh
ul1mPHKms78YT28CUYQCnXJ6PLKhTTLf+M8EpAXRBWkaPCqmPyBjcTIB65+9
3reIODQhb7/leNYUCDZ7urf7cagkdHl5XckM1iWecT4IwCHeIxqRfX8toFql
15baB4c+kE/TNTBZgp+x2lCDBw6piDy0W8BYgmDKe7+HjjjUPuNZUfbDEgxY
v/x7ZIRDURQluon3v8AS/tefJ3I4RFuQ5xCb9RVm8jYCFI/hUNGgf/Zyog1E
Ue98e0WFQ61mISX1vTbw4hW5udYRHLpofNqw7YgtNB1hemGxvYWevU6Xeqdu
C1kKYmzhi1tIqkBjK/6sHXxds4ybbN5Cp7djq3PC7IGOby/PyHML7Vtesm0Y
dYQbsdR9PrRb6Kih+CbdAxeQ7DRpvnN0C1FXki+/03YBzL/RKjz5Fuqyv8rU
6+ICD17mp77d2URlL1VuM9a5gCrDO4dri5uIRfmi1L6MK3x1KuVrb9hEBZOl
n6Ifu0Gppr4T3bdNpHJs0DFQ3wOkuXoEvUgbiJUrM/0Giw/EMNGKKeM2kIvW
5UqaWz5AQXXvJvv6Btr/Eqf3T8sHWhYKZdIXNpDXkdv7z/J8QC0zXK11YAPd
TAnq+KHgC+YSmt9oCzeQYdXXtKYgP8h4tt7vZbKBhM+cE0RsAXDO5qSd99I6
wpIZNNwgBMGnhBbWn/PrKJz0fA7RBUNRu1te5vQ6EnG3ln7NHQyKFw8WOobX
kZACX0uTQjC41WOVGFrXUcOexpxjRjBgT3VfDUlfR6yf9DVMdH5AbUJQ3y/9
deR/0re2ZDkEuqJE1D6OYRH59ruHMiIRQJZgFDLWh0UXGwVfXJKPAOH0zD6V
Niyi7+Mw4TCIAP9SXkWZcix6ov3jyofUCFAY4JS9GI5FidTcXHzckdB1ilF6
WAWLPE4MUleyR0HXt02OZ21rqPL8gVEaZzR06uYv/Fe+iuY8WD3+k4mFngmi
AiZ/FbGU7d/0U4mFgRfSZQ/SV9Gv3LDrRO1YGL1X760auYrYHbb5Nj1iYeni
oIiVzSqyvSwX+6MzFij/7NhUSK2iTMfY89EacSD5+C69TMUKkt5w1mT2iock
3m4JhcplZGOeztDAmAS6V3JrHAuXUbtBgXfBlSTguxwgm5u5jAY11OULpJMg
66LiG8boZbTJarey8DEJilm7Hfrsl5Em/zcFzookaKLqblC7vYwcwzKfL39K
huWpLhXN30uIw/3Dzee9KSAc0WVs2ryIWrt0rfym0sHjqSX5dvUiSrUz+eT3
Lx0m99mDHUoWUfH24J3Usxngp6VT7J28iGIe3zjHr5QBawL7/5JcF9Ezkf5A
vboMyED8XiN3FpFewd+ZjcxMOGwuiffK/qLrbumS+B/ZwCl8a5glfQGVhgRd
tZnMhadKiyGC8QvIz6i2n2IjF76a/1B+ELmAODVy9CKP5EFHyWqbhdcCIppc
8CZy5YH1nWjU93kBiQj9Z679MQ/6lA4SAgUW0DzJTJVnPQ/cLGqMTmbNo2ds
tqsFpwogN9RAgCdpHo0o9L2U4iqA0dKzi7ei51HpMPVIj1gBXN83eW/gO4+y
5Dt1/ntVABNuXM/bDOcRl92D3y2JBSAR5izpKTSPGG2Ewh/eLoSlsvtU1Llz
aHbfgcDqXATpAcUtZilz6CfF6dnk8CLQ1+X1n/o1h8ybzZae5RTB6ukT7JW+
cwhb3pg/PVYE68Z9wub6cyhsxF3zkmQxEHi03kxfmUNKkUO7vMRiIA9yzK+K
nkXXLtaOn3Yphd+fNr8KhMyijif5pr9/loLL7Q+YCJ9ZtHx8i8q7uBSo1h42
W9gergdF5BsulwLN41MTAq9mkUTaa6KdShmcPPh5PPL0LGrvZOCb4S8H9s/l
ml+8Z9CuIvWv1vUKiGhqenDCZQa9/CyE/XGiEth4BvjjbWZQqs9wkz3fIZ5a
x3fozSCZst2CjA+VcEaVx5Pn8Qz6qjxRazdcCcwyAXn9VDMoeobp2Jm2KqBj
16EQc5hGhPloXr4P1eD91fxvs+U0skzyI/wyrwbaAad2DcNpJP2EP/+KazUc
D4gK9Xo7jUICRF4aJFUDzdEe/hmpaSR1NH29d7EaqLakVQJJU2hvmvMbt3kN
7LcwJq6bTCHZD2KydqG1oBjGU8iqN4UyL9YGsKXWQoK2ZD3m/RQ6gqQkW8pq
QZbs/Zy30hTqEeY9pjleCyH/5V7mFZ1ClYNCl4x4fsO1GPkkTdwksnzCNslZ
9hveWHgn91hOoqH9JxHe63WQfTemeNtwEkWwy3okUNYDOX1B40WdSXSW3Xqt
+0w9pKSNLBiqTqKtpf/8DO7UA26C7yqtxCQyN1c5lx5UDyw/AhXdNydQT6hO
pqp0A5gBncon4jjajhL+dvtXI9yTQa5a8+NII+eJrUhJI7A8NC1+2z+OVu/x
U97uboSSZ0NsSvnjyDd5Wr2Iogn23iZMSRqNo28CW8V0ek3gYittRLcwhrSD
kg1cpJshpFTfM3tgFK2ORQh3breATiVHRWr9KBL+qaRWx9IKEjU9q/EFoyix
ldZ9VLQVhpskFMMCR5F5RlexpWErXBiiPOP0bBQtqaQkq861QjIhKlGpYQSN
aVJ7Ev60QYloezW+cBitKPblH5/sAGFWn0eMScOI8z47wfGgA1J2nnYJhgyj
Jlh+xM7RCWE1bRM6lsOIzd2yp0K9E77It+3/uTGMhP1T1EsmOuHG51bpquI/
qIEQGfrGvAsK4ppL3EqHECstB4bZuxsE3L7fjk8dQuX3C1luRXdDwqfHTSh8
CP0TyZ+3zumGYOHmQZLVEBL3dOj8r78bzKqaCHqSQ6j12KhVOkcPXB9uFJMv
H0TfxJnpMkp6IJuhIYe1cgARkkc/5e/2gpI6g+xk+gDS/UieZMDYB4S0NzMp
EQPoRPwjqXu8fSB9b+u05NcB9PlWJO6Bah80WV60eSM6gLxx4pJJBX0wOWJ9
Pza1H9ljlRv/mvcDQ5LQMF9IHypRvR+gSTcIBZvWZlsufWjJNvzMPM8gqEED
XYVZH2IZwpF53RmE6KE3IKfYh2izHxvd+DIIfLSeCUZ0fUjoug4j6+wg3DWe
NSz41osutq3Knq0bAjPJcAqMUQ8qffDv3/TPYQgOZh99od6DfKVr5tgqhqFg
7WeBkVwPEj1rL20xPAyEuDjtWP4e1PJQyzWAdQS+0mY0Uv7tRl0GSv56QSNg
P1rl1fquG+2FEm5lBoyCh/0s00ulLrRAuRjVmjIOkq4aj/7qtaEEneKxhpgp
aCbZJao/aUNDIfWnSXlToKYfRd7P34ZmFFO6xOunwEL5T0XNSit6FyblOb04
BTmcyiKRhq3oeshPmhnRabhS9YDtmWkLao6kWbZrmQZm4rWVfKsmFFNknaJ1
ZBawunt+Dh51yDsUw2/vMw99WSL0zz7WIWa2E/T0CfNQhvvof+5eHTL/E+Sb
VDYPLo7d/qUHv9F09sToxMI8sIUlBWxZ/kZ530cprO4uwL1GhSAd7VrUpNzk
uERcgLDLiSHyd6tRl/Op7F/vFsHu8zDLhYvVyERi6BLWchHq33MI/tlFyGbG
46WYzyK8ssYJMpkhlGzGXfWzdBFcU6OF3TWr0CWXx69HGZZg+OiWqBGmAimK
6BY7oyVwrouUBFIxakSpOEbaFfjbcTNIu6QYbYetN0ScX4FnfwaXvb4WI2zp
3SM0wivAtsb0c4hUhFjQLSN/lRXIYfU+MNkuRKdiqT49jlqBMT3buoSdfPTR
ho567PIq3LVgO99alo+Gf/gEfbmxCikOJRYb1vloQafAdu3BKpgH43gwu3nI
rTzjopHOKhyv0v8+uJuLJvTdSelJq2DIVRbFvJONsox4C0PPr8FNcYKcpnU2
2vWikCzkXwPKp9cPMney0G/xa8+Sbq5BpEWa5sPdTGQekXf8yPM1aGqK4LHe
S0fl9iyvPL+vQdDYwGCDbTqSEy8f+i9kDdQ3Gb8z/UtDUyLvOnPi1gDP7rWc
8S8ViZUuCjGVrwGXkU3OxH4yGvxd+Mp2cQ1WnYs1BRyS0erAg2shuDUoCdti
tDpIQp38s/k2B2sgX/vZgpEsCZ389O9MCjMWbE+/kbx/JAHdktJ8YC2NhYd8
YcsBTvHIeqckd+4+FhihL2r8SDw60OT5clYeC6m6Tw++kMehvyL67kPvsDBQ
Ll2XRhGDHmX5maU5YeGc1fvxTbpf6KTXSYer37Hgbf1EzJ8xGv33pUfR0B8L
n+3OT7acj0I86Mw5hWgsDNtT39DljkTyG2aOywlYkHXEelHxRqC5wT5XuXQs
8DnXiN8WC0MBvxK0PxRjIcIlzWfsZihaFi2vOlOJheNuQTPWEILYJMWKAmux
sOSh7VcoG4xW9JhCB9qw8Mrz2ZySQhA6qlnPENONhRYvcan154FobMVWTnDg
kI/vsQU+TX8UL3Tqftg4Fq5fnLPyb/dFVAaBiWbTh/y5iy+3DnkjoxULeqZ5
LGxe/t5NNeuJhr/eVbdcxEL31dd2t7EeCJ2g1Pu5goUc/mu8NjtuSKtWjsED
iwV/wYO+QipXpGN6S+zGJhaMRbod1+mdkQyXQ2EyDgsKYvEC/OeckCGHgvUo
AQsahks5rc/skf6Ik14fCQsXzH1p7mhbo4tOtsZ+O1gYt7r+rsjGElHcu2N1
Yg8LPx0GivkDTVGhrr75s39YKDmOv3BX0QBZUYurKO1jQZzlVoeAvTbSdPp6
4uzBYf5lju8KvniNsiuSQ+MOcVeBWD7Nu4dIl2p0Ze0Q95lnYK7nCkFaQfux
/UP888v9RYUoZZj8PrDaeYgVcl7V34rVhMiKjYgPh7g7gZFF2fwTsDeUn644
9Jf6VFu0IN4YXKZNtAcO41l6UDOC8TEHGtmNoPzDePnunHdptvwKg5xFmcq7
h/FIWQmovLMFg8vDNUXbh+cpQk8Pe8kR7tMwTY8SsUAIDasqOPsNHvrncDXg
sYfvfwOj9UkX0P8UEWG6dcgvEPcRKNxgK09Oa3odC2p+XOWUJHcoejAcdnoN
C1+9FU61rHwHmvKJl3TLh/lxyyhWGfCB6S++VPdnsTDkPEzL1uoHtas8ku6T
h/fhNmUOdsIfnjee9PUZPeR/6zplYV8gpF69LLPQiwVB6cdZrJ1B4Ft8hVyq
EwtVku/UrJuDIW+INUq55bA+4r4ZUBUCovP04n0IC4Y3El/ElYTCqQmxVOky
LOyLVZBR5YfBuTLjIb2Cw/peX1JpSY6AvHAGvbMph/UXePBPJSAazF4wVDR4
Y0E6LMmXEPMLvAX29WtcsED3jYL+qVoMDGzn8lrbYmFxVSt2VScWdhOpta58
xkJc/aU6Yfd4+JirWWZ7eH/9d/u8j5xKgJt2o+FmUliwF3F93hOSABHUUVQC
Ilh4/XNu3iwpESJxv8xm2LHAbJF0rLg+GVw71lqs19aAPP1Fj7tcCpw2Wmb3
nl6D9UnqSLX+FOijqzyjNbAG7U91BHZmU8GxJfHZh8o1cLt0Vf4WZQYQKcgT
fnuswd6iSosmZw70jjO+sjm9BluUmYKy2jlQX95WeI16DZY4qIKup+bApt6/
99mEVRh6XviaQiQXsnReyXIPrkJhzenVhNt5UPj+UubEj8N+Gz5w6q9GAcSX
lQrepl2FqUdqzw2jS+DH6OxXjeFlwMzZaraPlUB4WUdvTOMyRDjFGgicL4V8
pzSnloJlUCpbcl2KLIU3Dxn3h3yXoZbfruhjeBnsXPthunFnGeJOxrFqBFdA
+NuUY24JS3B9Cb9y5X41oBwKyjr1RcBlQ/YZqTqw6rg2FFk9D238UozGb+vA
9kSLwHLqPMQn37BodKiD4ItVdBA0D0q/rklZ1tWBYmj1Al57HnJ92Rt75eoh
aEmaPI12HgwNiOO+7xqgWnDazlJtDhb4sk9SuTXB3cRNl5TtGRhOvGC40dUG
qvZ8GPmPU1BEnaGUstkGVREKPhzKUxCkc1Ncg7kdZLSd28luT8FTXhWydtV2
+CL7SJNwdgqqMr4Hpoy3g39Hn1F2xyTE5uOKNFY6oPcfU7mW1CQUvJs7mHfu
gtDTf44x3RsHLgYB09rgLngtCu2nucbBv8Z09mdiFxRFpJ+XJhsHAy6yZpXG
LmjTO3ixVTEGPLNsgbXHuyFNXiScVmIMwnQULkUHdIOxccWbUbFRsDEsf/T8
Vw8Q6R7SJz4ahruA/3Ayuwc23h93IL82DMfphZwaq3pgW/PrezuGYQjLjSu9
Od4DlIyD0Dr8B4pw3/kunO+FoPomhXrDP7BprUa3ENELg+kZQ5xRQ6Dnju/8
GtIHnlnhjYu0g3BdTWhFJKkP6Cdcmjq2BmD76iea5cI+WHJnC+8YGQCPltHb
b/v7QK5VXfZCxgAknajLvcPcD1vCHfK7cgMwFRQYdDywHyz5o4pDQvpBLUZI
NcpnAHTXkW+SZB/gjo5rpkYPwEdz+7RN7j7wN/LWL8oegDi/e5mvTvRBM2bR
qat7ADiUHv+1m+wFybG4DEqWQchLjik+4dEL59hYyA2iB2HSJWHpxmgPTATt
ZdzKHgKrV9S3e0O7wXY3rVi2egjEfyge1XDphjNaL2tVu4cgoPZ3K7lJNyhc
Lxo02RqCpPP8vQGy3VDdZUSeJP4HkhsxgS37XRB3Ykb1ZPUfWHv6rNP7cxd8
dG8mn+gahv6mczGM6R3w5tTn4ubJYbitFuK+5tVxeC7p9AvWh0HOpWZvVb8D
pJPl+7/Tj4Drge7kC6EOYGzsTxZTGIGrIjeaWgvboZJ6+qln5wicdTN1Odfc
BsxuOyH/dYzCI3p2gRs0rXD8ZNSTi+OjMNm3uSKy2gIHP26R0a6NAi5ZgvFp
TwssJTp+mjwxBrw2SevDUS1QXU8t7SU3BuI3D/rURVtAn4pparJtDFyXMn3G
tZvhtws/v3frOKyYXVKvmWgEyYMfMTwj4xA2pTxU0tQIeVZkLDVL49B8P/xW
c24jxBn2kxGOTUDUjo6cmEsjfFNzGNB4NAEj6j94hPka4a5Ar5No/QTQ+cW+
S7BugMlPt/QNNCZhh/FdZr5APZxL3kyS1JmEcxKZ9/0O9ajabPLUUaNJ6C/0
FnY81Ktd6oyqcfaTsER8Hxw7WgfVygt3Bn9OwtWp4JIJnzr4dSuA9c7oJHDN
FFGI4n6DOsNcLfPLKYhpu7jp0VkLlBF9OC/NKYjP2uRQr6iFNK46Hgq9KTh3
7ljHo0O9TRSN99ywnoJ7uCYJdeda8H+hqdQRNQVOTBTX3SRq4Xfk2JT75BRc
7uVwyUuqgas8A2S7OtOwp8V563dANXRk1V83NZ6GpOpcBmanarAQL/yw+HUa
Gk/UcHwxrobaR8FNg9+noUsZ891Mvhpef1byL0ifhjUOq4O7J6vBN6eDwxA7
Db71R7MULiDYkmzETFnOQMUzq8ZZyUpoUM6532g/Aw3j9r45HJUQph/+NNNt
BnRmHiiHUlYCJvrzK6uQGcihs35e2FEBnkfoLRmKZoCOw6VG6EMFcDWpZd7B
z8DvDLY18uByUHy+xB5nNgubE0NdCtRlcMmwl8vDZhZybMI57qyVAsGtgtfQ
eRayvPWKHg2UQlSJr7hk0CwkynbK/0wqhb/soso9ebMQORpz9+WjUnCctvEk
35wFZQMrHir/Esg2OrH93ngO8hlKtm2EimGlV5i4+XUO2IsIeLUzxcAnoYL/
5jQHoU/KouWOFEMCWeRGXOAczFg9crLrLYKIgKtL0wVzoBVN9QH3tQhc8mVG
3m/PgYsLbutyUyG8IlpVvv82D/LvZY+NWBYApcO80/vgBSjWN8o/R58HhmYU
zzWjFsC9zTrz0UEuDOlcvPouYQGkXVY2nddyIUPhVcfbgkN7tdLzV9tzQYWr
g+1l3wL8FCy4ctkrF+LrC/Plmf+CMOBJM8dy4S6d65x08F/o26W+QsOYA07h
3I9Zgxfhr/yDBu+gDBA4mri3GrkIisPvvl22yoAhc56cuvhF+ETG2dunngGC
CryspvmLcG7z2pAlXwYMUwvNtfUswuXukX/1tekgZi7p9O1Qh1GqttjaEdNg
/pli6arvEvzsPLtQYZwKTygdeOu+LwPNsCedQHQSvKuU7LsXuAx3JHZlt92S
wNKSYF8fsQzblJjXI0ZJEPfXoK8hfRm0bz2PGruTBKS2Nw7N7cswzuGiMjSf
CAk/JPs7GFYgWPtaULBYIuzxEBz/hK+A1S6Z8s/xeMh6bDC0lroKq0Fu8wu6
sbAeyKU2nrsK3OKqAn6qsXB9dHCwvXQVjt07G33vQSwUGd4dzGheBbzhg94/
3LGAglgH9BZX4fr5R1czJmKga6ymd/7qGhjZc7TNvYyBLROWzvHkNcgRYP1V
kBMNEhGoviMRCzFhDwrK8REwK5gtrZuFBVMmOu2TgxEQ8Ds6/8ihDpkYddm0
KYmApRW7WLEmLOzKLMok20RAFEjbRSxhYcpakVeaIgIcTd+w5bOuwxOj6HhZ
1nCYY/3Tbf9mHfy0hcXeKoVC1vue2yzz63Btk82q/lQwJH6yXXm2tA5n3A+6
Q4hBEGXME+a+tg7LEzFMdhNB4GlvjSUR1oF5UPakR3YQaEdwRY8c3YDhi6MM
IQpBcK7HdDeGdwO+5z9gcQkJBM87TEX8BhtgknjupKRIAHy8qMJ/B7cBWm8K
drNu+YAZ1vqOCGkDRI28x43P+oBjVawq594GfFE906+A94bIN1jnI5SbcMRH
I0Mv0xu6wjxHa5g2wewDVQ8FhzfcZKjxuSu6CdY5MfllR72AjlxwXcZ0E1Q/
Z+MK1jwgb+Zo4YP1TQD6NOO1k65gPtTa4IXbhNHs7Hl+rAuIt/sNdZE24WF3
oYN7pwtUFLHuvTqyBUNcWm1h/i5Q//2KjBHjFpSfLs/hZHaBIaGH3aFiW9DI
2YIrv+gM+zZuq3+/boHGdIdjgLwTVBvLHlyz24Jrsv0njESdwFn7JIOZ0xbw
bhVb6LI6AY18iNi/71tQwpwdmDXhCAxcSTYMkVvwJ41X0M3EES411R+TrNwC
E2+HK6liDiDLTMXjdQQHzCminfsHNsDdfT/OnQoHdNW9u2XdNrDn43bB5RgO
BsMcniXE20DmURpWOwYcfPxAOrr/0Abod4/TGHHi4NFfDWgNtIb+KfolpTs4
EFMILykRtoJ32eey2JxwMGJ8i/a+jyXc1H/Lx+qKA8F3fJ+tP1gCI290EtN3
HCh3VooOS1nC7ziOX3QBOKAUnMw8s2wBPCFc/vsxOKjSSGf2e2IBy7ZXTaer
caD6ZcVYgdkcLGXFbqSR4aHy/frnmDoTwMokxwVS4qHZIU87J9YEdG+xnbKh
wcPdhc3xeXsTeC1M9vcJPR7wrJknG2+awG2WtvBVDjxYyJVEK+UaA+201r/D
XgQbSTF3GeSNIMYqqK7YDg8jE5r+x999hrNm1CIxTni4Tt/H7cv9GQL1rX56
uOKhzkZ67dWCHrhqaFi+9MFDeMCp0k4jPdC7z391NwoPX8qbeLhdPoEYw28v
TAUeggmfR1+W6UBzyqZS/Q4etm22SIpvPgCpkbyc/AAPmGcf9j5f+gA8C4zc
tykIgHf5/WloRQu+XRbdKqMlQEpQLW2KvRZIx5kF5ZwjwGeJDzc5kt5DTiSu
NxJDAAm8sJQKpSaE+RJUTL8RICGhvkZs5zU0ZFJXZrsRYD8xXzU0+jXg21gu
r3oSYKFZ5HiYzGtQohXH6wQRACzTqcz8XgGdx5cfbxMIcOqLkZCn4EtwdCL1
P2ogQOL6b9HTni9A13znBcdxIpQ2fvtjWKgIma/deZlPEmHftmjghKkibN5l
3qNhJMKOuumYiJAi2DAIxm6eJcJGXJYvTboC+GZpLtfzEuEUt6DjsKI8FP5t
ctB/TITZsXElvPUT2Ol8rqQpRwRNEBQspXwCmOLpSy8UiSCOEfB19pOFJte9
ZnhJhDfFBsf4Ux7DKJcwM9MnInzplriH5h4C+dvQlFIPIkx/nGDoDrgHD+9d
ssnyJkI11bjDHP898ObPlYv3J0LP0/vq/xpk4PROy6Z3GBHuSicV3yCTgauh
+9LvUoiHepWDutX+Djzr1u6mbiJCuHD971S1WxBUshm/23por/Dy9plMaRj6
5WC53kkEbFO5lgeFNGgahrMPDxLhT46PsX6RJJjTtmtnLhAhcLHbX0pMAiLv
i+0oHyVBO5vNyxI/UUjLVA2toiVBpF1SOCXuOpScthHjpSdB3eaic+ur6zAw
V2O4f4YEZ4J/UjQJiQC9m/xMCh8Jno4lGc2tXQOONVNHJiESMOCFfFkmBEDw
Rch5e9HD/Vny9sT7+OEJz5iqsjQJ5FOu2D5u5wW3Br22f3IkuFJ71Cl05zL8
EPT9pKtEAk8Jfg8pxsuQEJJL3fuCBH3Efa9WwUtQ85F0O0WDBNKflYMzLblg
j9qtUMmEBNN8Myx/vl0AWqNUpUoLElwSlQ5oIDsPbINt2CvWJNAjtlW6eLCD
eDIT379vJCBEjG0YFZ4B04ex0cnBJAiVwamsuDCBU3adFGM4CdJHj7U8VmQE
f9a/Q7Y/SaCh5X7U9AoDZC4IMiklkcDnmnzU7ekTUCGvlFORRoILRZelZZtp
oaXYQu5KNgk+Fy67z/4+Bn/dK9z3ikmQ4llY2LBFBUTsxCWdChIo1B+1peOl
BGo1itruahLMjM4UjZuQA/dV2b2k5kN+DiNBj233Mdf9DcIZOg79HSMvu+a8
i7lN8r9h23PIT6KjgDuXhFFvGjRWHCGBtm7NEfi2hTEQ3j1RMUGCBL9YS83L
GxjbsAvpPLOH+e4SoL04sYrxJLv7KOAvCaaEt5YDaxYx4brac7srJOgBi8dn
N+cwKV0e3z5ukECKq5wm13gaUySRwdGNJ4Gbw4JZjvU4pj6ms0JqhwT7nHPC
bDlDmD6arZdJ+yTQf/z6dJRTL2bGmIVIT7ENdySxHh/H2zGbQzeDbY5uw5+r
T43KNuoxZHfeiszTbkOKhcSOunUV5lSqY4cC/Tb853Z7z9kpH3OBIeFzOfM2
RISyp5VvJGIErBppeM4e2ks+Fv/lFISRmlpK9D+/Da4CJI+/TmaY//u/Bv//
f+1/ABqzIUY=
       "]]},
     Annotation[#, "Charting`Private`Tag$322187#1"]& ]}, {}},
  AspectRatio->NCache[GoldenRatio^(-1), 0.6180339887498948],
  Axes->{True, True},
  AxesLabel->{None, None},
  AxesOrigin->{0, 0},
  DisplayFunction->Identity,
  Frame->{{False, False}, {False, False}},
  FrameLabel->{{None, None}, {None, None}},
  FrameTicks->{{Automatic, Automatic}, {Automatic, Automatic}},
  GridLines->{None, None},
  GridLinesStyle->Directive[
    GrayLevel[0.5, 0.4]],
  ImagePadding->All,
  Method->{
   "DefaultBoundaryStyle" -> Automatic, 
    "DefaultGraphicsInteraction" -> {
     "Version" -> 1.2, "TrackMousePosition" -> {True, False}, 
      "Effects" -> {
       "Highlight" -> {"ratio" -> 2}, "HighlightPoint" -> {"ratio" -> 2}, 
        "Droplines" -> {
         "freeformCursorMode" -> True, 
          "placement" -> {"x" -> "All", "y" -> "None"}}}}, "DefaultMeshStyle" -> 
    AbsolutePointSize[6], "ScalingFunctions" -> None, 
    "CoordinatesToolOptions" -> {"DisplayFunction" -> ({
        (Identity[#]& )[
         Part[#, 1]], 
        (Identity[#]& )[
         Part[#, 2]]}& ), "CopiedValueFunction" -> ({
        (Identity[#]& )[
         Part[#, 1]], 
        (Identity[#]& )[
         Part[#, 2]]}& )}},
  PlotRange->{{-1.5707962626807608`, 1.5707962626807608`}, {0., 1.1}},
  PlotRangeClipping->True,
  PlotRangePadding->{{
     Scaled[0.02], 
     Scaled[0.02]}, {0, 0}},
  Ticks->{Automatic, Automatic}]], "Output",
 CellChangeTimes->{3.8885532488569098`*^9, 3.888553479070722*^9, 
  3.888566957760754*^9, 3.8885671845943727`*^9, 3.888993180008419*^9, 
  3.888993498257208*^9},
 CellLabel->
  "Out[125]=",ExpressionUUID->"ae546fc5-27e9-4d1b-ad60-0e7cfede575d"]
}, Open  ]],

Cell[CellGroupData[{

Cell[BoxData[
 RowBox[{"Export", "[", 
  RowBox[{"\"\<spattempsep-phiphitt-orisel-kappa4.eps\>\"", ",", " ", "%"}], 
  "]"}]], "Input",
 CellChangeTimes->{{3.888553476813798*^9, 3.888553477369451*^9}, {
  3.8889931821913137`*^9, 3.888993183626137*^9}},
 CellLabel->
  "In[126]:=",ExpressionUUID->"79628c41-57d6-468a-9e58-713ceb24339d"],

Cell[BoxData["\<\"spattempsep-phiphitt-orisel-kappa4.eps\"\>"], "Output",
 CellChangeTimes->{3.888553481194764*^9, 3.888567186662868*^9, 
  3.888993184873373*^9, 3.888993500196656*^9},
 CellLabel->
  "Out[126]=",ExpressionUUID->"05ce9bda-2f8a-4a5e-ba2b-4f1dbff9096e"]
}, Open  ]],

Cell[CellGroupData[{

Cell[BoxData[
 RowBox[{"Plot", "[", 
  RowBox[{
   RowBox[{
    RowBox[{"amplmaxphiphitt", " ", "/", "amplmaxphiphitt0"}], " ", "/.", 
    RowBox[{"{", 
     RowBox[{"kappa", "->", "8"}], "}"}]}], ",", 
   RowBox[{"{", 
    RowBox[{"theta", ",", 
     RowBox[{
      RowBox[{"-", "Pi"}], "/", "2"}], ",", 
     RowBox[{"Pi", "/", "2"}]}], "}"}], ",", 
   RowBox[{"PlotRange", "->", 
    RowBox[{"{", 
     RowBox[{"0", ",", "1.1"}], "}"}]}]}], "]"}]], "Input",
 CellChangeTimes->{{3.888553258250552*^9, 3.888553259043605*^9}, {
  3.8885669629260883`*^9, 3.888566968701054*^9}},
 CellLabel->
  "In[127]:=",ExpressionUUID->"fabff026-a3d4-449b-b7df-ba70b35024db"],

Cell[BoxData[
 GraphicsBox[{{{}, {}, 
    TagBox[
     {RGBColor[0.368417, 0.506779, 0.709798], AbsoluteThickness[1.6], Opacity[
      1.], LineBox[CompressedData["
1:eJw1Wnc0Fl74l0IhZXxTKkqSFZFK6H3MQspICBllRJHskKxssvfqNcvOFq69
snf23rzW631J/PzO+f3+ufd8znmee5/n89xz7+ee81x99V7ZgJSEhCTzaPjf
WU6WRvLv1V3kdEYo8r5bsKhIoeP6SeZd5J8WdTP3hgKG5+py3DmmXfSIRIKC
58Z7zGX/F4/Zzu0iqcbW2s0vLhia3UYiP90uMg0zXNxh/4o51L+bCjS7qGXa
c8dMNRKz3pn87AnlLmqPaTi58uUbZkKU/pgm+S5ilTdfG/2ThulKd8l+Q7qL
PqnK8569kYOpYVjXtDkgorkpiyu1RfmYn87ap9z3iEjeOIUSq1qCSVppLQra
IaIcA6+TNywrMKHqIvoJm0T0mfWcFJdHNeZL3XfarDUi4uu2ijoXVIexuXUe
lS0RkdFB3s6LoUaM+kn8hf4pIvovX5l95UYHRtbqdeP0GBH5inYJsYR3YYQn
uqw2hogoVF1V07a4B3OpJLuDuoeIlqiY8kvUBjGn2S5/Yuogoj0Lj4vJ/UOY
g6++XBy/iWh/7uZ8jdUoZsLozRfJWiJ6dJwwqOA5ienq6RdQQkT0uNzz5i2y
aUwNSE9o/yKic+erRjODZzDJjKwi9vlEJPfwUN5pZB5j1Di8nptERCQO7ksR
3DiM+m25+MoEIpLJOlUkFLKOkUkoedwaQ0SdJ5WO2UZuYLhsw1LnQ47iexHA
Y1K2hVljV9BidieicQVZzftaRMx4cMUpHuej9R99HBaL3MV0HnAX33ckosWc
cn7mkT3Mz/6TdM+tiOi9o2mblsM/jI1HTaOvPhGtJl9p/Od7DIw2b1lH6RLR
6U/tJXqypKCuncCapkVElh5PbudTHgfhu46falSISO21wZ0rUSfg3+yd27tS
RKRAIbbHM0sB7tLf4w2vE1FkGJb5nfAZqPK1V2S5SkQMi54tV9jPwn7XY9LB
S0TkFJKrqZ13Fiy11wxkGYhIU+2ScE87LbyyvX2T5zgRJZorNWdeZwD4XvFr
Y4KA0l9cizWRvAD2uADTHyMENG8WLftj4wIU3dFleT1IQD0V9xUlsEzAW0Pq
1ttBQEOvAoiOlJfg0vAjueJKAtp9aLp2g8AMe9Tdg46xBMTi90DlTyIr3H2W
5HMnkoBE+CXqeymvgUWUlehaCAF992voPLS+BovXGRN1fAno+mDxj1kFNhjE
aBlJ2BNQL1e3EIGWHYrM5/AU6gRkwMNnb9LBCR969+hC6AmIMYuSq/I8P4Qr
K2iEniGgAdMyCk4tfijvTPoWRkVAbJqZrJcS+YG8Tf5W5PGj/RbFI2M4BSC2
Pv5J3NYOElQUkz0ueRuaiiS80np20KfBkrnQr3eAOcrn36+QHRRzi5qlOVAY
pBjHpSq+7qBuXG+X66wwGIfd9qv03UFNOUTfZmERKAgaYap220HhK/S1B3Mi
IOvDK9RguYPMF7LITz98AFYO3Radz3ZQanPOefMzYtDykmlhhn4HeTdRtj5n
lgSFBFHYO7ODHn5kf5ClKAm9E9rhZ6h3kNe1myqP3SRh9HWSlPCJHVS7dW5Q
c1ES1o15vn3dxqOcx1/2O0ukgNEGoyHch0e+PtK6rAYPQT/gVevX8CN8b2mV
eVsWFjvcr6UE4xG+qtvRiU8OzGjT7MsC8Ei+O/Myx1s5sA1d5pj1wKPvmhqn
NablwCfa6ouwLR4t8ffuiAw8htxUD8ysGh71Y7+foW97Av8qf+QKX8CjvZEm
BiJREVqH+Kj/MuBR5tOIFBVmJYjdKTD6dRaPBgneAuOSSiDKi5hFT+IRh3te
jNNXJbCP6/F7QNhGxvRbNxc5lGHHYf+NWN82StKf7HXRfwbrQk+vPgzaRop+
iPnd4XOoUulxJPffRrklZ1OKuFThq7n6YIPXNnLG7j4QUFUF3vRXXx85b6ON
Zif6iixVMGW0/SfzfhvtmDTIsOmowRI+4c/jJ9uIbZmSX+m3Okz/3AhSOrWN
xGVev8Y1a0Is+Z6rBtmRv8/dYHGiJqhqkFq9PraN/m4PZ1Sza0HTMXpV690t
dC6TnELeXQuyFQWZoha3EJ8I9p6f+EuwW7PBTjRvoWHp0aquOm2g5tr/+d5n
C9Wxc5+NIuhC/acTyXYeW8imLJv2F60eOHVRh7m4bqFJ17f1eG492LC7bBti
v4XOW2I/F+rqQX8jRqTYZAvddzOb1/mtB98MXGoP5LaQu4bJcbOUV3D3G3mv
P9UWKkg4LjT+Th+EOz40i1NsIbpR3v0MP33A/BupxJNuIe5VrauRmfrw8EX+
95d7m2hiy3S+fUUf1Gh1P99c3ETWyYp9JWYGYOdSytXWsIlKaZl4g+0MoVTv
nQu16ybK7VeNIUl5A6Ks3by+xA0UcDpN7JWhKSTSUwk+295AIXdMKakDTOE4
mdT9i+sbKLp14flQoSm0zBdKZsxvIEyJ+OwMmRmoZ0Wp/+7fQN7zAgyFaWZg
JaTnSlW4gU5b133T3HwPmU/X+3w/bKAt4x868sof4JIDzSe/pXXUuaDw4JSE
FRgntzDGza2jm5sa9+CFFRS1efzMmlpHFQwmFV7mVqB05XC+fWgdhRdmZ6km
WIFHPU6Z9vc6GpWonB7/ZwW4M10c4RnriDol5nRRpTXUJIf0JrxbR3CG49eC
gi10xvKrG47ikIrrmKVxgT2QJL8PH+3FoZ3tPfWPPfZwKyOrV6UVh47OWFHK
pj0ElnIqSf7CIaEXCvIq/A6g2H9V7koUDmm/8FmhynWAzjN0okMqODSMSz38
99MROl03WZ62rqGlw2bbig4n6HiTP3/n1yrSq34uPFzoAt3jBEVM/ipSU3L7
w9zkAv2qomUPM1aRbeCqlcWQC4xI1fupxawiwzryCdlDF1i6MsD/0WEVcUt3
yfySdYUTf/YcykVW0T+VsOKiSVcQlpU4K1m+goo61+94MrtDKmeXkGLFMgpT
UpaN6PCANzfyqp0Ll5GxG/vXzVkP4LoeJJeXtYya6uSL9PY9IPuKkhZd/DJy
Zo7Yd+D0hGLGrs+9TsvIKzH7F9bdE5rIuhrUxZZRaJLI7m+MFyxPdqro1S6h
lHhJE+5ab8gezx0N+rWE5J/fabo54g3mo4GGNflLiDpOeuoh3hu2BxXtriUv
ITv7ouyKGz6w39EZM+u+hCSEnr6r8vcBmsrOKeOHS8iVAU/Nr+0Lt6I7zS2a
F1Fs8vo9B1p/8JK3Id2tWkQ8hcTJZT5/mDi4GPq5ZBFJXy5WcXjqD19fGxX7
pR3hKq6bBF9/WOM5+Jf6ZRGdsTw5a3gyADIRt++w+CJyb1r6T5biKxxdfilS
ZQtI+r9Wt8tfA8E5gufe77wFZJpfUmOcGAiDst1NSt8XULOgJUVTXiB4Zl9e
0Y5cQCqk5YdlvYEwZ1sg8NFmAfFQbIt/uhgEyZRTKEtgAZWWmYh7ZQbB1VsP
hs5lzKPJbl1Fk9FgkFdeDOdNmkfua2ulvbhgsLMKe/YwZh7pyghjlUhDoL1k
tdXadx4xnH8v73YjBOzF41Hv23k0YC0b12QRAr3Kh8nBPPModvzg5Tp1KHhY
V7+nyZ5DzhPbfw0UwyAvwpSHPXUOvWBR1FE0CIOR0guLD+LnkKvLvJ2ifRgI
HHx4ZRowhyye0okHJ4fBuAfr81azOaQSkqnAshcGQpFuwj58c0jSiVz94/dw
WCqTJiPPm0XDEWeZKJgiISOouMUyfRYpNzWrzt6OhHdvOAMnE2bROv35yskn
kbD63+mLFQGzyN7iv6o7rpGwbt57y+rdLAq11vZXWImEHfbXWlM3ZpGM6+xD
y4YoIA1xzq+Mn0HPuToL+0JioNZ4044nfAZ9neId6M+LAXcxfUy0/wyKKRk3
3e+IAbK1R83WjjPopnX5WCF1LJyUPTPOozGDLECRZcEzFmgO4yhj/ptBsey2
TE5f4uDi2196tn7TiPgMyjkSEiC6qenhafdp1PjvkNa3OgGY2Pu5kxymkSTt
vPj5mSM8uY5vN5lGNxvarg4xJMJ5NXYfdtlppCZoL/xJMxEYJIN+9pFNo9sY
cbnDlUSgvmh0XPDzFDrVrmF8cBULfnZWC802U4g/qOz59btYoOp3adMxm0LX
O6z8DOWwQBkUG+H7cgq1Z+j7CFli4SRFN/e0yBSKuupUxNKABbItUZVg4iTa
Vc53vPYhCQ5a6FLWP0yiW/I0ZzRHk0Epkr2Q0WQSjerghv22kiHZQLge82oS
2T6JOhg6lQJyJK9m/ZQn0bZLNknb3RQIv5N3nfP2JIqeS+M5HZwCNxMVUvW2
J9CdBnUazqepoGXtl9ZtM4HskpeaRcbSIEcisXjXbAKdSrKO1SCmAenZgsYr
RhNIxCXNKJYuHdJ/DM+bqU0gacucIe9H6bA9zsVBJTSB9uLdNuny0+FcWLCS
5+Y4eqakEv1f0HewBGoVY8IY4iCp8yg2yQApSfTl9dwY+s068lbVLwPOPbIo
ftk3hsRPu6dxZGdAydNBJuX8MVTzoKrkzWYG7L9MnhR+f+S/GRn66lMmuDuK
vqeeH0W7Uj7kMXFZEF76zienfwQlfzEcZCXLBaMKlvLv9SMoz+7NdMiFXBCq
7l5NKhhBrYRxwnXeXBhqElKKDB5Bk8KaStlqucA8eOK8y9MRtEuQsVfLzIW0
ndgU5YZh9KQ0JPqxVh6U3G6rwhcOoerkkyzTgz/hFqO/DF3qENonSZzRWP8J
6XvynbzhQ6jbnFWISJEPkdWt40Y2QyjHKbQy+V4+2Cq0Hvy5O4RUhoWX2yLz
4e7b36KVxX/QurqcYfqrAijANpd4lA4i/ey48/PnioDHw1ss6fsgYryW+bfw
dhEkG8s2oahBFGt4uqBQsQhCbzUPED8OIkwj1xNZ3yKwrGzaMREeRJourMRW
0mIQGGoUVPg1gHAOhOj0v8WQQ9uQy1jRj7x0b6Pj58tAWZtWbiKjH8mL8/3u
wpTBzg+t6fTofnRGVN5l2aAMRKW2/hO260djUotDJwrLoMnmioPW7X4UzVon
PaP6CyaG7aW/fe9DFHd3Tcl+lIMbR8OYcWQfuskgXr7UVw7s1rR2Ap59iFqF
0Y6DtALe0aT/qNXvQ/+9VqzM1awAoljfmTmWPpT0/VbNafpKoE3lG+IK70XJ
zGbRrSEICjbtLbfce9FieC1jej0CdWigLrfsRX9qFbSWCQjiB7XgiVIvymwp
LO/nrQIuKp/k99S9aLYTe5clogokzGfMClx70HVSQpOMRTVYCkcdx7zvRnZe
uXfU1GohNPTiiKp2N3oxlsqvZFsLBWtxBe+fdCOrUwuTgRG1sIPFGnzj7kZx
VaJPZgZrwY4qs/HEQhf6mNoqv65dB04jlb6/dbtQ153vBvIf6yH+rrj+jEIX
kskLgIO4ekCBtaL/MF2I/sVyEGltPZBIN63yXu5Cj0rIb5DTNIBbVpdC8J9O
ZLUYqUaX3gBeTjP0L5Q70cP7MWu0q42QPmi48kG8E8Ve8q3QYGyCZoHFOp9b
negTabEOmUQTUM6vWpfTdCJ+gZkX7pFNwJSwlgPhHYiDzcL2kVwzXBdnEGrz
bEdTFrxK49UtIPxFR2bBpBXNT3Dzr5xqh2bipxTtx62ole3Gv1lMO6i/iyXt
425FkhdFe9Ss2sH62Z/y6pXfqOaR0If0iXbIvfqMP8bsNyp4PfCHBXXAjcqH
TE8tWhCz85ch8ZZOKOI3sK1TbkHm3cUaLQudIJXi1it8uwW19RdzRFF0wSu/
qoAb280oquy1OfXDLojXED5+zKYZdViel3nZ0AUMhJsr+R+bUJbIc1rZvm5I
MpGX5dJoQocRWYO+xG4QGDNJTRRuQpIfFbyuXOoBxfo0Xf+/jSj5yli2hH4P
+IZc7TP81IhOWbn9/EzsAdJb/1VecGlA7ndM9335+wD3Zv/rZ6861P50gt15
eQB6s/nPPjWsQ9IB2HJn5kEo2zYMvCRVh66eWnl2qDQI7s5dgaWHtejpusUr
+7JBYIpMDdqyqUUvPV2MXYP+gFSjYoiRQQ1i/Cax/U19GDhPe9DflaxBh59L
7XEhw0Dz7FfIias16ArjdlVTxzD8Gbse+m2kGvn2nha7KjsCZjt7ocPPqhGP
ivddB4lRiLyeEq4gUYXYws43PFAch09vh84xX6lCvtra2C+h41D/ioX3z1+E
9ITzU3T+jIOG/TYvvSVCgTQlpAYCE/Dle/wtT71K9D3AZPJ+9QQMUWzdfo8p
R1q+gXQvVybBrS5GGIjFqJKcbz3cagYW2u+HGJQUIx5FB7b7sTPw9M/Asq9d
MfK01TtLUTcDTGv0cYPEIqT61E/sCsMs5DL6HX7YLURjesI1F4tmYdTEsS55
Lx9Fz3hKxx7OgRlrWSzDXg7qSyDc+y9yEe7f23miZ5+DOqFynbJ6EU7ICxxm
7WWjvBjN9aHFRYix/qH36G8WYsf6R+8JL0FTUzS7/X4GIve8UdsytASs7x1y
xw/S0BuxlpXTp1dg1a1Yj+dzGnJ+fImmmn8FSiK36D4epiLhpFOCVKoroFDz
1pqOJBW9/m9DXjluBRz/0xKWPpaM7v0upudmX4VHXJHLQS5JaImBBfffo1Wg
g97YsWNJ6PGtDWpLo1X4/kb+0JYUi5KtL1R9SF2F/l+idT+OJyJrs4vSpJfX
4NLHV2Ob1AmontHwpbXQGvjZPxYMpItH0tjKpQfP1uDtp8sTLZdjEZ6yRxd5
rMGQE/ndN9dikK3BeXPzhDWQc8b5knFGI53zElJGxWvA5VZ9T0wwEnlzHFdn
nF2DaPcf/qP3I1C6KIdW894aUHqETNtDOKrkOJb38wwOlrwMvhbKhaLm6CeT
l+/hQMPn6ayyYgja/2suFyWLgxbfeyLrz4PRRadbrKCJg+8Bp+a59AKRl1iS
44EDDgSuzH4MbAtASZwBTnS+OKC7Vnz996AfYnpSj5OOwsHmde8ushkfVJPr
ox+eioMuDs1PYjgv5Hh9OPRYPg5yuW9yOux5IE8d/ZdfKnEQyHvYW0j2BdHd
M61iacaBOX+X8/pZN5SomTPX3o0DRcEkHu5LLmiz/eqVoGEc6Jgt5f5+6oSG
PfJn9KdxwGwVcFLcwB6FJeJ7ZZZwMPZRQLfIwQZtxRaUiazjIO5zfzF3sAUS
4HT2FsXjoIQSzyyhZIpoya/qyO3i4N65B+08TgZoIXPfTX8fB28lKf/yqmqi
bl3Dtz4HOOgsEMw/qfsIfTYezf91iINeq0yMQB4fnJUSukE8wnG20ouKsc/A
J7W8DI6wYq5G/YNverAkzvY1+N9R/sl0555ZGUMPJmB9fe+IT3mD2wVJ5nDa
5aWqJuGoHg+rhzH+VhDYdvx19yYOuMQvuzfb2AE6KJ1WXT2KR+Qjj4quI9C6
Xu9cnMNBf7SJCY7NGVyMl2X9xnGwExFZWXDBFXKN+WNhAHeklxro7GncoZzn
tAhZ+1F+wduGcNwDqsymasZqcaD+lfXXCaInLBvmEtpKcGDnp3imZcUbblIr
1PVmHvHjkVms0u8PbfZx/vzBOBh0G6Ji+v0V+Fp8mPzccOAodiIXNx4I51IH
XlJYHeX/QOBEYW8waEkJppko44BXVDabsSMERg+LnqqL4aBSWFfdvjkUvPpu
r364eVSfewGZUBkONTOEhDtkODC7m6KKLYmAAPpnEnO4NTgQLCchy48E9QQx
fMefNWAWWFJpSYsGiWhnpJWxBjo8D/+pBMWDP3crdZ30GohGpgbsJCYcvevP
MhU41oDa9fhZefVESIv8aPwf5Rosrr7+tmr0DbpOBDzU/70K2Hq2ulueSWCM
dfmXIr0KDNapp4rr0+C37s1Jz8srQJqh2u35JB1YmtQrxHaWYX2CPEa9Lx1+
dtiw+LYvQ5u8Ec/ezHfwpNk/XPy0DB5sHAoPTmSCAffuPf3BJdhfVGnRu5oL
TAxxcYXOi7B1IotXziAXZjsEXVZVFmGJhSxE4Hsu+Hu9DyXjXITB54Wax/nz
oCiD/Px85wIUVv+3miz2E7RZ8YPjLAtgFtV/ZkGnALJOfjk1WDEHkzLqz83i
S+CgXGtJmmYGMLOOem2jJSDvFNwTPj8N0S7fTHkul4K6h5/X+eppUC5b+rIU
UwqZgtTRP62moYb7U5FhVBnUr5DLa41NAZYGy6gTWg5QkDMoWD4JBz8arlX2
lMNeGKkuMXISNB4t812mr4CqniYM0XoS6JwFZYaDKiBJ9K5V9q2j92CjwU7t
ayXc/Vi6u58+AQJL+JUb0lUwxqy8ESY3DrpCJy0H9Kvg9nvxX6NU4xDgwbTr
4V4FChuV09i2MVhiBbK52iqwE5GpT1YeA6ym1+VkiWr4qM0/5/xqFOjbmJ5e
EauB4KsOdIpRw7CdAznnRepgrvrmmXSdQWjlFqEzf1kHGt9sOTq4ByEp7a51
4+c6oBiji7UmDoBywk0Rm7o60NeoiBcNGYC8gIuNPU/q4bF6I0lEez+YmRLG
AnQbQOJtQlCkZh88XNwUn3NtgOUU42ERvj64bLCW/CClAfLasJxPj/dBq9as
ycrike6Scfz5K7MXuOR7dmQtG2Ee1WfFneiFea4cGjKPJtDh5KuNauyGytQf
H7TSm2BrfPVk/rduCGdN7c1v+V9cd5vbsRseMsVFvzrTDBPXzLQEBboh+ZQv
e1VkM0gOZTz5iu0C3QVDjENGC1gbhG5EhHTCUAqz2UZnK3DuaV7M0WuDIvJM
5fTNVji+zU1k5W6DEKP793QY2uDdXPbKeXwryHOqkLSptYHonFnoF59WqMz0
Dk4fa4OCEesVkV+/4Vv+dpHOSjvE2Y+UEgVawInBNeYcTQcoX3U2wh1vAQ3r
M85tfB2QsceHfdbXDHT3uGRFLDvgbTEJve7HZnAv0xk+t9cBrpOE2TcNTVCg
O3s459YJJaECLVJHvLDS8ljUhHbC+3L7igC5RgistpiJS+mED1xSfwVZG8GU
laRZpbETvndFmgV3NwD7DFNwDWUXyLx85GBzrwEijRTZ4oO64Kp8udI52npw
MPsl8zyhGxJkEGXvvxqQALw+TU43aBk8ekc+WQOUZ/lcGiu7QfP9soBFXQ1E
5mFL7491Q6TVpcot3xoo2vbmYr7cAyU9vA1fL9fApr069Xz0kQ48yL1ZIlcN
Jp74DrvwXmgraqhdDkYgoM63wp/aC0kkb1oqDRDschifXC7sheLoiJ9zQgi8
WkbEXvb1gqE/I7XARCWknq7LE2foA6PbhIhvApUwGRIcQhncB/86dFTE5spB
PZFPLda/H8JPCF+pdiuDbYoxve/x/aBGIr7bplUGge/93hXl9IMXNjH8+t0y
aMYsunR29UMjsVfu52IpCI9iM0+cGwC69BngVSmFS0znSE3jB4BXrXzi4t0S
GA/Zz3yQMwgKdMcSPDmLwPHvj2K5qkH4EZhtl0dZBOdfv6hR6xqEB8ZMM3Qr
haAoUDTwYWsQTgRdtbTPKYSqzvekqff+wA+ZC93tQoWAPT2tRlP1Bzxy/fqv
PS8AQ89m0vHOIWiz+qVkl/cTtM68LW6eGAKquY6qF9E/QSmC+l3B+hB01xw2
6rj9BNE0hT7vs8Nw2tLdZvD5T6Br7EsTVByG9s7/Xlnt50EF+ZS8z5GuDUbV
TBcU84DBYy/8TvsIYOOoXOTP5AIlTezjK2Mj0Gjjnu1AzIHDsAckVGsjcI7a
1SqiOweWUpyNJ06PgkqIVLidZw5U1ZOL+j4ZhaB31G/6trLhHRn95ETrKDQu
vb4W358Fte7c3H6/x8B5JOJGTXUGCB+GJbIPjwGXia1fMjYDfn4kOVe9NAbL
V6sf/3TLAKxZH8nOqXGQrP2LffowA1zVP/fryIyDqmeVhmvbD5Dg6XG5XT8O
L6utRMOmv8OE8YN3pjoT4FvZle3Kkw6X0jZThY0mQI7bIU6aLh3UZ9ImKd5P
wKMzXWrcxDTo1KZTwzpNgNpjSgntujSoejYvPhA3AT052t6a2mmQ8CCIUXxk
AlQqWJRcI1NBm3a2huHFJNAfE1OmYkuBE9G92756k4BNJ/82SJUCP1jr2I+b
TEJ7GGJr3EoGwu0knw37Sagnx06Q1yVDoKqecnvsJJzv2xuhNEyG2pjRSc+J
SZhMGDyznZMEHOz9JH+NpoDopXl/5AUW2rPrBSzMp4B0llfbSBoL1vcK9Rft
puBrwHXx0/xYqJEJbRrwngLF0Xn/9JNY0HyrHFiQMQWfA6ZNz5d+g4DcdhYz
3BTYci02FDN/gy3hRsykzTScQl3aBYQEaHiWK93oNA2Su9mmNwcSIPJdlHyW
xzQk8wfrtxYlACb+rcbH8GlgtaPicLBJAJ9jZ21oi6ZBbWJ9OYwQD6xN6lni
+Gn4J7E7E0gSD0rPly5iLWcgbJQRI8gTC2xmPaxeDjPw/Hnp2vGzsbDjUc5p
5jYD3s8keba2YiC2JOCecMiR/c/aKL7yGFi4ePtZ988ZSIys0bv4NAacpxx8
SDdnIHTUtzLSNhpy3p/efWU+C81X7IMpJyJhpecWYdNuFm4ghwqT+kjgElLB
u7rMwuUnhoeLPyIhmSRmAxs8C/fS/M9I20RCdBDH0lTBLMw69r15QxMJ7vmS
w692Z8Hzge/jB1IRoEH4WPHKdQ4emZyQ2qsLgwjNuF+bPnMQ4tg7v5gVBr2o
qtQ1ZA5uUV623goPAwUviiJs8hwsCt4vfWYcBlIXwrKnGuZgu794Q+pMGPCJ
5Ca8opqHkFOTkr91QuHE5zmXV6HzsBu/iRzpQsDM8vhzvdh5+E/TrKfsMBgG
ja5w6CbPw7eqRzNUq8GQqajR/rLgyD9rPm6uMRhUWNuZXvTOg1HcsUEHp2BI
qi/MV2BYgM4U+ou0uCCQoP4yKxq6AOL4nYbHo4HgEnVNljF0EZqYXLk4evyB
hyJlfzVmEazXff0Ni/xh0Io9ty5pETbveA+gKH/gVeRktMhfBF7fOyk1uv4w
RM4329q9CNVWpD1k634gaCXs4kq7BOxcnwze0PvB3FOl0tWAJTBmf/uu/50P
PD7xmbPOexmK4aJRmL4n6FYI90oFL8MZR3Kf+seeYGOz41QfvQx5kd5Zp297
AnbBtLchYxmk2u94zR7zBGKr1ufmtmWIfnQ9ODfRA5LDhPvaaVfgdfb9jNip
L7DPvuP8J2oFLphl6zHZukO2rOng2vdVoML30PiOusB6MKv6WN4qKBlaqD76
7QICIwMDbaWrwGkQ50hf6gJFZhIDmc2rMOslxD4c6gIohLHfZHEVrsYrYdif
uEDnaHXP3JGOnXu8Ih5f5QxbH851jKWtwfTjpzQ6Bp9BKBrVt6fgQDpmLKbG
2QFmeHNE32Tj4JMrj1W/rgME1cbnHyvGgdDDE4UU4g6wtPLpm2ATDopZ2P5V
H3OAWBD9FH30T1LzfuUd7G4PzhZaTPmM69BR7HHF9+tHmGX80+WktQ4BHfMS
zGW2kP2qW+zc3DoIXRul0NKyghRjx5WnS+sQcv1Th6WkFcSas0d6rq3D0iX1
E1guK/BxsscRd9bBXMbTSHzXEgyiWeOHKTbg3qcCvHeEJVzqtvibyLkB6tii
QP5BC/ARpy/iNt2AlBdPQjWMP4DhFRVu8e0NaGiTmC8MMAVLnL04P3EDytht
1LKNTcG58pva1f0NMLiV9LlByhRitHBux05sAoureMzzv++gM9JnpJp+EyJD
uhxXjN/Bfdpqf4nbm8AncZ1rUf4tUJPyrktabMJcpbL9F05juNClQi5oswk6
FlbbsieNgT3R4RKb/Sb8VH1pwT3/BsQxzTInXDch4K8Rp3TKG7Cx1/9WF7QJ
Qzrp6l2sb2B8M1pZOm8TJjnw6SLXjODnNEXhw/VNyDKio+gVMgCrwd8Nvtub
kChUdRh83gDutX0d7CRuQv/k6rMPRH0oL2Lc1zi2BVZqPkW+JfpQ731D8j3d
Fgh2Xzt2R1gfBvkedUUIbkEmRmPhoeRrOHDwWF2w24LwNyoqA2/1oMpc7vDm
py3gUoK/6gp64GZAQ2vpsgVzbPpmBAE9OKkQLvjPewsoM+nMfPZ0gZY11YE2
Zgt+BIg3k/vqAltT/Snhii0wCQ4eCXqlA3IMZOy+x7ahAJvzCMemBde6pLGe
ZNvgeMHcln9HE/b9PZjdT23DjP8kDbZRE7IoTjJ+oj2yH/ekpnmrCWf/Up58
f3UbUs2T3tMUaEDf5NklZfFtCGv6/S366QvQzbmUzeSyDf/wTjp3UlTh/ruX
XIxftuHpZMlDBkdVoOOMT6X33oaQYlt/5meqUItlSaAO2gZiFO9EwTFVYA9n
DTxI3Ibmt0/45nSfw7Ijh8VU1TYsF2Ray9xQARs5wbs/SPAQ5Ov24GOPEuAk
07DBJ/BgM2yFf5qrBG8eMJ1xOImHMpGZ8cf+SqB5i2Th8Vk8qFpEnfj1SAnE
zrVGrbLgYS57K/ZdpSJQTb3+dwvw0Btii71oqACJH0Pqij/hgVbugkTqh8dw
wZKcP9EFD7yn70qOCD6G4Hcf47y+4OFeVbm7FlEOvujo2LzwxwM2rEdBxFkO
TKS5Of7G4oFdd7TSLEQWBGlrfTHleOh6hHsS0vgImtM3lev38JB4sXzztKEU
EBtJf5Ee4sGvnKxq86YUsM/TXRM7vgOuYgUDXDuS4Hr99lYZ1Q7w0V83CPWU
BFGsZUjupR3IEWd3lM2WgNyY7Z4YzA6g/Gb9K1TiEBmwo2LhugOZ/mmE18dF
oSGLvCLHYwfq2UeRT5oI4FvPXV/12QHLk8odivIioEx1D28UsgN+rWbbpRHC
QO1lG/YyeQcE2LrR3p374OxC7JNp2IG8iEt/KAPvwhurPVUWSgLsFve+uVTK
D1manpwMNARA3vYxCdb8sCnBsH+SjgAkjXjbdAF+cKDl/bZ5gQCNWfEZctm3
ICBbb7mekwCGoRSb0Wp8ULjQ9PmdLAF+nA9vfvWZG/Y6nivrPSGA7GutIZJT
3IApnmJTVSJAPGupQWoIFzR92W+GFwTwjZU+SZHJCSOstxjojY/842i1zy/e
ANKXEemlXgRg+rlPIR/KBo+k2Byy/QhwqufyZRleNvDjznuSFEiAsZVidZnm
a/DfXsumXyQBuvPYnVVIrwFHxIGobjoBorb/PA93vgpPuwy6yJsIcKxHYJpP
8zKElGwm/f1NgE/TOH6XnEswmPDZZr3jKJ8KW44+skugZxZ1cWiAAH61Ng1u
JUxgRdVmkDVPAI1cjbNbd85DjLTg3jMKIvw5Zmc4EEgPP7LUIiqpiCD1x5ee
Dk8HJf85CHKeJQJbKvODJk066J+tNjs4T4R3elMRKbdo4ayHwnQ6FxHw5/5+
urN+GljWLJzp+YiwGcbJrzBBDbyq4ZedbhMhchJnqdFHBY/ZR9WeiRKBsG3F
I9l+CjwaTFr/PSHC6O+MLPm/ZBDGG2D8RpkICnJ46ik6MkgOzyPvUSUCQ3SK
kj7fCag2JIql6xAhIzXI7KYtKeyTexQqfyCC3RPtNE+3AwzV++/KFdZEcPxM
9kT/2D8M00Ar7oY9EdqVg2bovP9i7qXRc/1zJULb9N93U4VEjMWjb/FpoUT4
aHlQf/vLFsYlp06ELooIpX9NCryUNjGBjAuDjnFEoPbuEfx+YwOTNc9Lr5x6
xA+bkGro1CqmXEE5t/wHEdbiquKDm5cxLcXWT27kEOHkQHsda90iZsGz3HO/
mAiGdwqmt7ZmMQTcOJtRORHehIyEC3DOYMjVj9d0VRHB9iFX7MGHKcw1Drn9
1GYiRDc5slk7jmEEAk2jaNuJkMnx6o6S2zBGjBh417GbCPufMbJieYMY7aYB
c6VhIhSwrQ4quvZgTG/9PV0+fsS/rQvm/fUujGMkcwb7DBFWBi/gBcfbMD4k
EjJBC0SQ35Www1Y3Y6LeGMz+XSGC9nfOELbNekx6p5er4QYRsiL+kZSa12CK
hDJZuvBE+DA0rvrLvhJTn9hRLrJHhEANvedXc0swvSe3XqQeEGE6Y9An0SUf
M21+jnD2+C78a2OvfTuWhdkcvB/qQLEL640J4hUbKRgS8Zf8c1S78Edq/qee
fTzmzHfndsWzu9CxEnvhi0sIhpk2+e0vhl247ZqrXb7xBcPzsfEk+4VdMD//
zSnBxRIjMrmUEnh5F0a+t0cvuDzD/F+/Kvx/v+r/AN9D/0o=
       "]]},
     Annotation[#, "Charting`Private`Tag$322279#1"]& ]}, {}},
  AspectRatio->NCache[GoldenRatio^(-1), 0.6180339887498948],
  Axes->{True, True},
  AxesLabel->{None, None},
  AxesOrigin->{0, 0},
  DisplayFunction->Identity,
  Frame->{{False, False}, {False, False}},
  FrameLabel->{{None, None}, {None, None}},
  FrameTicks->{{Automatic, Automatic}, {Automatic, Automatic}},
  GridLines->{None, None},
  GridLinesStyle->Directive[
    GrayLevel[0.5, 0.4]],
  ImagePadding->All,
  Method->{
   "DefaultBoundaryStyle" -> Automatic, 
    "DefaultGraphicsInteraction" -> {
     "Version" -> 1.2, "TrackMousePosition" -> {True, False}, 
      "Effects" -> {
       "Highlight" -> {"ratio" -> 2}, "HighlightPoint" -> {"ratio" -> 2}, 
        "Droplines" -> {
         "freeformCursorMode" -> True, 
          "placement" -> {"x" -> "All", "y" -> "None"}}}}, "DefaultMeshStyle" -> 
    AbsolutePointSize[6], "ScalingFunctions" -> None, 
    "CoordinatesToolOptions" -> {"DisplayFunction" -> ({
        (Identity[#]& )[
         Part[#, 1]], 
        (Identity[#]& )[
         Part[#, 2]]}& ), "CopiedValueFunction" -> ({
        (Identity[#]& )[
         Part[#, 1]], 
        (Identity[#]& )[
         Part[#, 2]]}& )}},
  PlotRange->{{-1.5707962626807608`, 1.5707962626807608`}, {0., 1.1}},
  PlotRangeClipping->True,
  PlotRangePadding->{{
     Scaled[0.02], 
     Scaled[0.02]}, {0, 0}},
  Ticks->{Automatic, Automatic}]], "Output",
 CellChangeTimes->{3.8885532594962883`*^9, 3.888553489936925*^9, 
  3.888566969287958*^9, 3.888993186750539*^9, 3.888993502557373*^9},
 CellLabel->
  "Out[127]=",ExpressionUUID->"77e26fd9-6e89-45b2-8457-ebb307bb4bb3"]
}, Open  ]],

Cell[CellGroupData[{

Cell[BoxData[
 RowBox[{"Export", "[", 
  RowBox[{"\"\<spattempsep-phiphitt-orisel-kappa8.eps\>\"", ",", " ", "%"}], 
  "]"}]], "Input",
 CellChangeTimes->{{3.888553487189562*^9, 3.888553487961473*^9}, {
  3.888993189947657*^9, 3.888993191311638*^9}},
 CellLabel->
  "In[128]:=",ExpressionUUID->"588e4dd9-dce6-4755-ae8f-ffc4993fd7c8"],

Cell[BoxData["\<\"spattempsep-phiphitt-orisel-kappa8.eps\"\>"], "Output",
 CellChangeTimes->{3.88855349190972*^9, 3.888566971815948*^9, 
  3.888993192680409*^9, 3.8889935053494387`*^9},
 CellLabel->
  "Out[128]=",ExpressionUUID->"37286945-e1ba-4325-9c5a-847b855dfedd"]
}, Open  ]],

Cell[CellGroupData[{

Cell[BoxData[
 RowBox[{"complrfbase", "=", 
  RowBox[{"Simplify", "[", 
   RowBox[{"Sqrt", "[", 
    RowBox[{
     RowBox[{"(", 
      RowBox[{
       RowBox[{"rfresponsephit", "^", "2"}], "+", 
       RowBox[{"Ct", " ", 
        RowBox[{"rfresponsephitt", "^", "2"}]}]}], ")"}], " ", "+", " ", 
     RowBox[{"Cphi", 
      RowBox[{"(", 
       RowBox[{
        RowBox[{"rfresponsephiphit", "^", "2"}], "+", 
        RowBox[{"Ct", " ", 
         RowBox[{"rfresponsephiphitt", "^", "2"}]}]}], ")"}]}]}], "]"}], 
   "]"}]}]], "Input",
 CellChangeTimes->{{3.888555328131412*^9, 3.888555385347143*^9}, {
  3.8885554776691523`*^9, 3.888555478111515*^9}, {3.8889932062593184`*^9, 
  3.888993209532845*^9}},
 CellLabel->
  "In[129]:=",ExpressionUUID->"6fe25698-9951-47ad-9666-f0b4de7a0490"],

Cell[BoxData[
 RowBox[{"\[Sqrt]", 
  RowBox[{"(", 
   RowBox[{
    SuperscriptBox["\[ExponentialE]", 
     RowBox[{
      RowBox[{"-", 
       SuperscriptBox["omega", "2"]}], " ", 
      RowBox[{"(", 
       RowBox[{
        RowBox[{
         SuperscriptBox["sigmat", "2"], " ", 
         SuperscriptBox["u", "2"]}], "+", 
        RowBox[{
         SuperscriptBox["sigma1", "2"], " ", 
         SuperscriptBox[
          RowBox[{"Cos", "[", "theta", "]"}], "2"]}], "+", 
        RowBox[{
         SuperscriptBox["sigma2", "2"], " ", 
         SuperscriptBox[
          RowBox[{"Sin", "[", "theta", "]"}], "2"]}]}], ")"}]}]], " ", 
    SuperscriptBox["omega", "4"], " ", 
    SuperscriptBox["sigma1", "2"], " ", 
    SuperscriptBox["sigmat", "2"], " ", 
    SuperscriptBox["u", "2"], " ", 
    SuperscriptBox[
     RowBox[{"Cos", "[", "theta", "]"}], "2"], " ", 
    RowBox[{"(", 
     RowBox[{
      RowBox[{
       SuperscriptBox["omega", "2"], " ", 
       RowBox[{"(", 
        RowBox[{
         RowBox[{"Ct", " ", 
          SuperscriptBox["sigmat", "2"], " ", 
          SuperscriptBox["u", "2"]}], "+", 
         RowBox[{"Cphi", " ", 
          SuperscriptBox["sigma1", "2"], " ", 
          SuperscriptBox[
           RowBox[{"Cos", "[", "theta", "]"}], "2"]}]}], ")"}], " ", 
       SuperscriptBox[
        RowBox[{"Cos", "[", 
         RowBox[{"beta", "-", 
          RowBox[{"omega", " ", "t", " ", "u"}], "+", 
          RowBox[{"omega", " ", "x1", " ", 
           RowBox[{"Cos", "[", "theta", "]"}]}], "+", 
          RowBox[{"omega", " ", "x2", " ", 
           RowBox[{"Sin", "[", "theta", "]"}]}]}], "]"}], "2"]}], "+", 
      RowBox[{
       RowBox[{"(", 
        RowBox[{"1", "+", 
         RowBox[{"Cphi", " ", "Ct", " ", 
          SuperscriptBox["omega", "4"], " ", 
          SuperscriptBox["sigma1", "2"], " ", 
          SuperscriptBox["sigmat", "2"], " ", 
          SuperscriptBox["u", "2"], " ", 
          SuperscriptBox[
           RowBox[{"Cos", "[", "theta", "]"}], "2"]}]}], ")"}], " ", 
       SuperscriptBox[
        RowBox[{"Sin", "[", 
         RowBox[{"beta", "-", 
          RowBox[{"omega", " ", "t", " ", "u"}], "+", 
          RowBox[{"omega", " ", "x1", " ", 
           RowBox[{"Cos", "[", "theta", "]"}]}], "+", 
          RowBox[{"omega", " ", "x2", " ", 
           RowBox[{"Sin", "[", "theta", "]"}]}]}], "]"}], "2"]}]}], ")"}]}], 
   ")"}]}]], "Output",
 CellChangeTimes->{
  3.8885553880344553`*^9, 3.888555479068095*^9, {3.8889931984854918`*^9, 
   3.8889932109894238`*^9}, 3.888993510000613*^9},
 CellLabel->
  "Out[129]=",ExpressionUUID->"defb8814-a8bf-496f-b3ec-211eff41c376"]
}, Open  ]],

Cell[CellGroupData[{

Cell[BoxData[
 RowBox[{"TeXForm", "[", "complrfbase", "]"}]], "Input",
 CellChangeTimes->{{3.88899417433037*^9, 3.888994182111758*^9}},
 CellLabel->
  "In[153]:=",ExpressionUUID->"8ee0c4fe-adf7-4d47-a105-eb08075406b1"],

Cell["\<\
\\sqrt{\\omega ^4 \\text{sigma1}^2 \\text{sigmat}^2 u^2 \\cos ^2(\\theta ) \
\\exp \\left(-\\omega
   ^2 \\left(\\text{sigma1}^2 \\cos ^2(\\theta )+\\text{sigma2}^2 \\sin \
^2(\\theta
   )+\\text{sigmat}^2 u^2\\right)\\right) \\left(\\left(\\text{Cphi} \
\\text{Ct} \\omega ^4
   \\text{sigma1}^2 \\text{sigmat}^2 u^2 \\cos ^2(\\theta )+1\\right) \\sin \
^2(\\beta -\\omega 
   t u+\\omega  \\text{x1} \\cos (\\theta )+\\omega  \\text{x2} \\sin \
(\\theta ))+\\omega ^2
   \\left(\\text{Cphi} \\text{sigma1}^2 \\cos ^2(\\theta )+\\text{Ct} \
\\text{sigmat}^2
   u^2\\right) \\cos ^2(\\beta -\\omega  t u+\\omega  \\text{x1} \\cos \
(\\theta )+\\omega 
   \\text{x2} \\sin (\\theta ))\\right)}\
\>", "Output",
 CellChangeTimes->{3.888994182618422*^9},
 CellLabel->
  "Out[153]//TeXForm=",ExpressionUUID->"eb0070bb-b812-49af-a506-27fd010ce46e"]
}, Open  ]],

Cell[CellGroupData[{

Cell[BoxData[
 RowBox[{"omegasel", "=", 
  RowBox[{"Simplify", "[", 
   RowBox[{
    RowBox[{
     RowBox[{"(", 
      RowBox[{
       RowBox[{"(", 
        RowBox[{"omega", "/.", "rootsphit"}], ")"}], 
       RowBox[{"(", 
        RowBox[{"omega", "/.", "rootsphitt"}], ")"}], 
       RowBox[{"(", 
        RowBox[{"omega", "/.", "rootsphiphit"}], ")"}], 
       RowBox[{"(", 
        RowBox[{"omega", "/.", "rootsphiphitt"}], ")"}]}], ")"}], "^", 
     RowBox[{"(", 
      RowBox[{"1", "/", "4"}], ")"}]}], ",", 
    RowBox[{"Assumptions", "->", 
     RowBox[{"{", 
      RowBox[{
       RowBox[{"kappa", ">", "0"}], ",", 
       RowBox[{"theta", ">", 
        RowBox[{
         RowBox[{"-", "Pi"}], "/", "2"}]}], ",", 
       RowBox[{"theta", "<", 
        RowBox[{"Pi", "/", "2"}]}], ",", 
       RowBox[{"sigma1", ">", "0"}]}], "}"}]}]}], "]"}]}]], "Input",
 CellChangeTimes->{{3.8885558791689453`*^9, 3.888555990974128*^9}, {
  3.8889932386163816`*^9, 3.8889933472259893`*^9}, {3.888993529511207*^9, 
  3.888993545280212*^9}},
 CellLabel->
  "In[132]:=",ExpressionUUID->"94f0bd96-56f4-421b-8a4f-789916903fa4"],

Cell[BoxData[
 FractionBox[
  SuperscriptBox["2", 
   RowBox[{"1", "/", "4"}]], 
  RowBox[{"sigma1", " ", 
   SqrtBox[
    RowBox[{
     SuperscriptBox[
      RowBox[{"Cos", "[", "theta", "]"}], "2"], "+", 
     RowBox[{
      SuperscriptBox["kappa", "2"], " ", 
      SuperscriptBox[
       RowBox[{"Sin", "[", "theta", "]"}], "2"]}]}]]}]]], "Output",
 CellChangeTimes->{{3.8885559808375397`*^9, 3.8885559913651037`*^9}, 
   3.888556050641378*^9, 3.8889933488734837`*^9, {3.888993516104459*^9, 
   3.888993545772838*^9}},
 CellLabel->
  "Out[132]=",ExpressionUUID->"aa7cadd5-62e2-4a2d-8b3b-747c5e409cea"]
}, Open  ]],

Cell[CellGroupData[{

Cell[BoxData[
 RowBox[{"TeXForm", "[", "omegasel", "]"}]], "Input",
 CellChangeTimes->{{3.8889942046792097`*^9, 3.8889942089532623`*^9}},
 CellLabel->
  "In[154]:=",ExpressionUUID->"2ea2bf4f-5509-4454-ac6e-2534ac05db79"],

Cell["\<\
\\frac{\\sqrt[4]{2}}{\\text{sigma1} \\sqrt{\\kappa ^2 \\sin ^2(\\theta \
)+\\cos ^2(\\theta )}}\
\>", "Output",
 CellChangeTimes->{3.8889942101873217`*^9},
 CellLabel->
  "Out[154]//TeXForm=",ExpressionUUID->"248c7e73-adbb-4098-9d01-31204204fed2"]
}, Open  ]],

Cell[CellGroupData[{

Cell[BoxData[
 RowBox[{"usel", "=", 
  RowBox[{"Simplify", "[", 
   RowBox[{
    RowBox[{
     RowBox[{"(", 
      RowBox[{
       RowBox[{"(", 
        RowBox[{"u", "/.", "rootsphit"}], ")"}], 
       RowBox[{"(", 
        RowBox[{"u", "/.", "rootsphitt"}], ")"}], 
       RowBox[{"(", 
        RowBox[{"u", "/.", "rootsphiphit"}], ")"}], 
       RowBox[{"(", 
        RowBox[{"u", "/.", "rootsphiphitt"}], ")"}]}], ")"}], "^", 
     RowBox[{"(", 
      RowBox[{"1", "/", "4"}], ")"}]}], ",", 
    RowBox[{"Assumptions", "->", 
     RowBox[{"{", 
      RowBox[{
       RowBox[{"kappa", ">", "0"}], ",", 
       RowBox[{"theta", ">", 
        RowBox[{
         RowBox[{"-", "Pi"}], "/", "2"}]}], ",", 
       RowBox[{"theta", "<", 
        RowBox[{"Pi", "/", "2"}]}], ",", 
       RowBox[{"sigma1", ">", "0"}], ",", 
       RowBox[{"sigmat", ">", "0"}]}], "}"}]}]}], "]"}]}]], "Input",
 CellChangeTimes->{{3.888993564362644*^9, 3.8889935943791027`*^9}},
 CellLabel->
  "In[134]:=",ExpressionUUID->"1eafee92-9c69-42d6-b778-f207011b8dd7"],

Cell[BoxData[
 FractionBox[
  RowBox[{"sigma1", " ", 
   SqrtBox[
    RowBox[{
     SuperscriptBox[
      RowBox[{"Cos", "[", "theta", "]"}], "2"], "+", 
     RowBox[{
      SuperscriptBox["kappa", "2"], " ", 
      SuperscriptBox[
       RowBox[{"Sin", "[", "theta", "]"}], "2"]}]}]]}], "sigmat"]], "Output",
 CellChangeTimes->{{3.888993583384606*^9, 3.888993594974174*^9}},
 CellLabel->
  "Out[134]=",ExpressionUUID->"0da3bfba-327c-4770-a064-fccedfc61ca1"]
}, Open  ]],

Cell[CellGroupData[{

Cell[BoxData[
 RowBox[{"TeXForm", "[", "usel", "]"}]], "Input",
 CellChangeTimes->{{3.888994213439643*^9, 3.888994217366941*^9}},
 CellLabel->
  "In[155]:=",ExpressionUUID->"09e0361f-02ac-42f4-a240-29c645dda176"],

Cell["\<\
\\frac{\\text{sigma1} \\sqrt{\\kappa ^2 \\sin ^2(\\theta )+\\cos ^2(\\theta \
)}}{\\text{sigmat}}\
\>", "Output",
 CellChangeTimes->{3.88899421784064*^9},
 CellLabel->
  "Out[155]//TeXForm=",ExpressionUUID->"178d4632-1081-4f1e-858d-32124161b995"]
}, Open  ]],

Cell[CellGroupData[{

Cell[BoxData[
 RowBox[{"complrfsel", "=", 
  RowBox[{"Simplify", "[", 
   RowBox[{
    RowBox[{"complrfbase", "/.", 
     RowBox[{"{", 
      RowBox[{
       RowBox[{"omega", "->", "omegasel"}], ",", 
       RowBox[{"u", "->", "usel"}], ",", 
       RowBox[{"sigma2", "->", 
        RowBox[{"kappa", " ", "sigma1"}]}], ",", 
       RowBox[{"Cphi", "->", 
        RowBox[{"1", "/", 
         RowBox[{"Sqrt", "[", "2", "]"}]}]}], ",", 
       RowBox[{"Ct", "->", 
        RowBox[{"1", "/", 
         RowBox[{"Sqrt", "[", "2", "]"}]}]}]}], "}"}]}], ",", 
    RowBox[{"Assumptions", "->", 
     RowBox[{"{", 
      RowBox[{
       RowBox[{"kappa", ">", "0"}], ",", 
       RowBox[{"theta", ">", 
        RowBox[{"-", "Pi"}]}], ",", 
       RowBox[{"theta", "<", "Pi"}]}], "}"}]}]}], "]"}]}]], "Input",
 CellChangeTimes->{{3.8885558446581593`*^9, 3.88855584554917*^9}, {
  3.888556056781596*^9, 3.888556105217098*^9}, {3.8885564069241056`*^9, 
  3.8885564420874987`*^9}, {3.888993617361671*^9, 3.8889937334468203`*^9}, {
  3.8889938175894127`*^9, 3.888993823430521*^9}},
 CellLabel->
  "In[139]:=",ExpressionUUID->"6748b5f8-c49b-4824-ab9a-c5a36730d7ec"],

Cell[BoxData[
 FractionBox[
  RowBox[{
   SuperscriptBox["\[ExponentialE]", 
    RowBox[{"-", 
     SqrtBox["2"]}]], " ", 
   RowBox[{"Abs", "[", 
    RowBox[{"Cos", "[", "theta", "]"}], "]"}], " ", 
   SqrtBox[
    RowBox[{"2", "+", 
     SuperscriptBox["kappa", "2"], "-", 
     RowBox[{
      RowBox[{"(", 
       RowBox[{
        RowBox[{"-", "2"}], "+", 
        SuperscriptBox["kappa", "2"]}], ")"}], " ", 
      RowBox[{"Cos", "[", 
       RowBox[{"2", " ", "theta"}], "]"}]}]}]]}], 
  RowBox[{
   SuperscriptBox[
    RowBox[{"Cos", "[", "theta", "]"}], "2"], "+", 
   RowBox[{
    SuperscriptBox["kappa", "2"], " ", 
    SuperscriptBox[
     RowBox[{"Sin", "[", "theta", "]"}], "2"]}]}]]], "Output",
 CellChangeTimes->{{3.88855607327457*^9, 3.8885561066668577`*^9}, {
   3.888556415114128*^9, 3.8885564428275013`*^9}, {3.888993658995797*^9, 
   3.888993684915695*^9}, 3.888993735582671*^9, 3.888993824294484*^9},
 CellLabel->
  "Out[139]=",ExpressionUUID->"f62e4678-81e5-4eb6-9b65-9c586a4efbf9"]
}, Open  ]],

Cell[CellGroupData[{

Cell[BoxData[
 RowBox[{"TeXForm", "[", "%", "]"}]], "Input",
 CellChangeTimes->{{3.888993759166841*^9, 3.888993763063448*^9}},
 CellLabel->
  "In[140]:=",ExpressionUUID->"3d202c46-585d-43b1-9f55-5b7255fb857d"],

Cell["\<\
\\frac{e^{-\\sqrt{2}} | \\cos (\\theta )|  \\sqrt{-\\left(\\kappa \
^2-2\\right) \\cos (2 \\theta
   )+\\kappa ^2+2}}{\\kappa ^2 \\sin ^2(\\theta )+\\cos ^2(\\theta )}\
\>", "Output",
 CellChangeTimes->{3.8889937645153427`*^9, 3.8889938490311327`*^9},
 CellLabel->
  "Out[140]//TeXForm=",ExpressionUUID->"2007031e-48c5-46b8-93c1-3672c27aab7c"]
}, Open  ]],

Cell[CellGroupData[{

Cell[BoxData[
 RowBox[{"amplmaxQ", " ", "=", "complrfsel"}]], "Input",
 CellChangeTimes->{{3.888993883129644*^9, 3.888993888392351*^9}},
 CellLabel->
  "In[141]:=",ExpressionUUID->"6309bc25-c10c-4c47-bbbe-3f9aab9b3278"],

Cell[BoxData[
 FractionBox[
  RowBox[{
   SuperscriptBox["\[ExponentialE]", 
    RowBox[{"-", 
     SqrtBox["2"]}]], " ", 
   RowBox[{"Abs", "[", 
    RowBox[{"Cos", "[", "theta", "]"}], "]"}], " ", 
   SqrtBox[
    RowBox[{"2", "+", 
     SuperscriptBox["kappa", "2"], "-", 
     RowBox[{
      RowBox[{"(", 
       RowBox[{
        RowBox[{"-", "2"}], "+", 
        SuperscriptBox["kappa", "2"]}], ")"}], " ", 
      RowBox[{"Cos", "[", 
       RowBox[{"2", " ", "theta"}], "]"}]}]}]]}], 
  RowBox[{
   SuperscriptBox[
    RowBox[{"Cos", "[", "theta", "]"}], "2"], "+", 
   RowBox[{
    SuperscriptBox["kappa", "2"], " ", 
    SuperscriptBox[
     RowBox[{"Sin", "[", "theta", "]"}], "2"]}]}]]], "Output",
 CellChangeTimes->{3.8889938889739447`*^9},
 CellLabel->
  "Out[141]=",ExpressionUUID->"18af24ab-2cc5-4522-a750-8f6bfb9e5ae2"]
}, Open  ]],

Cell[CellGroupData[{

Cell[BoxData[
 RowBox[{"TeXForm", "[", "amplmaxQ", "]"}]], "Input",
 CellChangeTimes->{{3.8889942829821053`*^9, 3.8889942900036087`*^9}},
 CellLabel->
  "In[156]:=",ExpressionUUID->"ca81bba5-c050-4574-8efd-4892e93ccedf"],

Cell["\<\
\\frac{e^{-\\sqrt{2}} | \\cos (\\theta )|  \\sqrt{-\\left(\\kappa \
^2-2\\right) \\cos (2 \\theta
   )+\\kappa ^2+2}}{\\kappa ^2 \\sin ^2(\\theta )+\\cos ^2(\\theta )}\
\>", "Output",
 CellChangeTimes->{3.8889942908984747`*^9},
 CellLabel->
  "Out[156]//TeXForm=",ExpressionUUID->"e0937803-e3d9-45cc-8046-5c1912a41858"]
}, Open  ]],

Cell[CellGroupData[{

Cell[BoxData[
 RowBox[{"amplmaxQ0", "=", 
  RowBox[{"amplmaxQ", " ", "/.", 
   RowBox[{"{", 
    RowBox[{"theta", "->", "0"}], "}"}]}]}]], "Input",
 CellChangeTimes->{{3.88856698168664*^9, 3.8885669962910137`*^9}},
 CellLabel->
  "In[142]:=",ExpressionUUID->"b7937a1a-34ae-44b1-8ba6-fccb7c581f65"],

Cell[BoxData[
 RowBox[{"2", " ", 
  SuperscriptBox["\[ExponentialE]", 
   RowBox[{"-", 
    SqrtBox["2"]}]]}]], "Output",
 CellChangeTimes->{3.888558451442094*^9, 3.888566996994693*^9, 
  3.888993898014336*^9},
 CellLabel->
  "Out[142]=",ExpressionUUID->"3e2577ae-375d-4f64-89ec-f01486b5700c"]
}, Open  ]],

Cell[CellGroupData[{

Cell[BoxData[
 RowBox[{"Plot", "[", 
  RowBox[{
   RowBox[{
    RowBox[{"amplmaxQ", " ", "/", "amplmaxQ0"}], "  ", "/.", 
    RowBox[{"{", 
     RowBox[{"kappa", "->", "1"}], "}"}]}], ",", 
   RowBox[{"{", 
    RowBox[{"theta", ",", 
     RowBox[{
      RowBox[{"-", "Pi"}], "/", "2"}], ",", 
     RowBox[{"Pi", "/", "2"}]}], "}"}], ",", 
   RowBox[{"PlotRange", "->", 
    RowBox[{"{", 
     RowBox[{"0", ",", "1.1"}], "}"}]}]}], "]"}]], "Input",
 CellChangeTimes->{{3.888558468662562*^9, 3.88855846884341*^9}, {
  3.888567018088439*^9, 3.888567024335044*^9}},
 CellLabel->
  "In[145]:=",ExpressionUUID->"a17704ca-a784-4b2f-bc35-916de3eea732"],

Cell[BoxData[
 GraphicsBox[{{{}, {}, 
    TagBox[
     {RGBColor[0.368417, 0.506779, 0.709798], AbsoluteThickness[1.6], Opacity[
      1.], LineBox[CompressedData["
1:eJw113k4VWvUAHDJKaXMkbEoypAruQqxiuSmSUiu+kxdw00pGTNeM4lMmefh
dAwhQ1R40eEYIoSOIZJZztlmx/ztnuf7/tjPfn7/7Od9115rvesVs3isZ8nM
xMS0hT+/3zpX2DU3xNaQeKeA/5Chjbpqucccq+gaooiWHcnQvwyyYr9S+ATX
0Lnd79rs9Q2BfY3COM29hhLG6sZN9K2gk+RTaMO8hm5phjnZ6DuDEeuyQO9P
BootFtZ+rx8I1pSBueIsBtIXbvHhuh0L/lq5qVYSDJQelpXhYkwE++517mie
VfTKTla9834FtPyP4NQYzwoyGa53++JeB1s1ecUqAsvoc2muaJwWBUZL5iNv
7VtCx7pSE5NL20ApY093GNsiGjzeG21N64Tz4l1yoYx59H5W1qvrTg8Iu7N7
vpiZQ14ebL4sDVToSD5tZPUdQ1KZhRpSLIPwxaZ08s+PNJThIOKYEzkMRKnO
c7rVv5DLQ8/VAfsRkE/sePK0eRp9M7kga84xCmLyav18+ZOI6ZojgbVpDGY+
aBH2vB1HN/t/hincmQAh24/mLi9G0X3mye2E5UnYbuHOmbMfQW1aO/m5jtPg
AAcM/l0dQkyY/jJ/7QxUnmmrXS7vRwVu1yLS98xCEVdjMX91L7LTYIuw5KWB
ngmXzo/8XlR29VkH8TANVvLujZISe5Fo4bbuuDANzl9aPKTi2ousw0+wG0vQ
oMn5qPu9M71osHrzrrgSDX4MuGll5PYgojO/2ak7NOAi/tEvHduNnJ2vbEvE
0cBBJWG3+uMulBjPbGjLToeYGKFBQ5MulE+JMxnjokMZPaXs8fUuFJznEGB8
iA4rmZmWGTJd6OBwsbS6MB1c2QooLFOdaOcAVP2UooPXYE1oq1knclFt0Eq/
RIdgrzGev/U60ElefatJFzqQqFaz9hc70CEP2Txmdzo0K0yTn8t3IMlA4UVB
Lzrsn6Q5VbF3INM57UgNfzoIptGLIPYLGhySnHkUQQeJi7zn2oLaUYKjuK0i
iQ4qAaZ/TT34jG6O1FW49+DfY3jmmFz9jMJSSU57qXQwepjM3CPzGbHyCgVH
9NPBSb+vqm62FS2+9SUlDtOhWEz/dJJdK5IQiW8Kn6bDiZrLgjeetqCgWD+u
lU068K6emi191oT6viZdqBbDIOvBtSvSxk3ozigxauEYBgpDD4jpKk0oyl5b
SkISA92G12ZhGxTEXvhY3Fcag9BosR4rTwoyaX1+VugMBszyh2oEfBrRkKBy
cLMmBpjN5kvvYDI6vrv7I899DLoLT3PesCKj9hWhzsOWGHxYsooQvkRGXi+4
0wWtMfD/rzPi/c4n9FyN/V9eWwwE44mRi86fkAavd8KPpxhcouhGW1vWoz7T
CdYBHwykDgbyKGnWo7F5Lu98PwzY9T9Gs4jVo6mTBq9dAzDoG5KIyRisQ9bf
9Q7sC8HAbmU9ZkC/Ds0ajwoxR2AQL5ETe1OjFvmOXp83SMHA07afT/RoLfI6
v2Awl4pBg8URub4NhD5dGb8fnI6BsduSHI8DQvvOiPsWZmEQkJsqH2RegwTO
cZZ35WLQv3fxzGP1KvSmTjndrRwDP3KSCjAqULmFOM/lFgym2pWjLSsr0MoN
N0GLVgxu9H37FepageS0BuTdP+P7pfOkUBnv0EY2OSS7HYNi/hc79mvlyPtM
0fjXLgy+P/AgZ6+XIvb7rTw5/RhoOAmKtH4oRcRRl7nIAQxI3pVO826lSLyR
RHUfxMAxZklSfaMEtU9+brk8hMH+moch3zbeIuY9FfLvR/B4iH9I5l0vQu0c
830cUxgon125bu5WhC4pOhq14Wa5prDzZr0QnWRPGg6axiDJKc9ce+MNUlRW
2Ls0g0FTU6Kk22Y+EhpTryDRMIj+3vut0SMffc+Ndr5Bx8BkgTuEZysPjb36
W20e97JQ6K+CrVzEP5D/49QcBuKP3YuHt18jJ5FSN78FDGh+Feay3q/RiZge
e65FDCrjF7mf7RARed70cTLum/W2TtxMRKS3X9EzdwkDj0P3VLR2ZaPQ4NIf
aSsYaEvH/4r0yUL5QTN7+VYx4Ibu5KFdWSgwKlcxBHeuzbUdF+ZM9FjmXqoV
A4Pej+fJebvTkbbBdtHWGgbCzyyGFg6kocZkDjnjdQxeuF1VjOBORRpT6e2l
uG09RX60iCSj40fXnE028P/ttUfJ5lgSOmyU7FWEW+c/LJQglYhOSruStnBL
+9WdvaAYj2pb4y0iNzFI9M8L+64ch1JKahZ6ce8PjB51g1ikaTGcLbCFwUyw
5ctynRjkMtpnF4vb+PmNcT3daPQuPiGwA3dL6FnVudtRSGjoSO3ebXw/4fsm
pc0jkKGbXvwj3ApHx59FtIWjYp9ppWTc3McqJFqpLxC4Ca9ScC9IhHQSxp4j
6/M/qXO4O0/e9byABSNpFYVBvh0832ROSbmvB6IL3iy7VHBHyO10lxMCENvb
W9rGuJ+c7vxvjtMPpbDzFLng1lXMkpUR9kG1TzTOReE2tZspbr3hheav9P/M
xS3qGM560dIN3Sf2FNbgHnqmYPbO3Rlty8gnd+BO8e6tkIl6iqwEJ/KGcVfu
XxbVuPUI7egs9f/CfZZPrV3WyxL1yRvJLuO21dy/IWd4F3VTOdI2cHeUKZay
mmkj12mBMzu4ux0L1BXe/gEiWU5Tv53iojWtm6wPrcPiaOv3eouNG9QyzOE6
j3gFA3dnNjefvuO/cPKqY8cc7txrlmfKsp4AUU6IbQL3zOW6AfUwR6jdPmxN
xS19UcS/2dkV/ox9Mkb5vR7VZ7IGZh7g8a+EXxnu3sQHD7Dj/wE5UFUzFfdK
XHxNmYAvMF5VHA/AzfeqkduN3R/Kqakn/v29v6glK9gdCMbSq1d1cBu9FP/I
wgiC0Z3GyJO4XV/ocrTMhgCfzaG13b/jE1hQYdAbBl0y12VL8P9H9etnE2x9
CedztBn+uD0usBRjwxGwm/Zz3AB3ipoCS3l3FLyuPi45i+eP3PkrhfxfouHV
6RHXUtw1KmZGbs0xsHTlAc0F99DZ8AKoiYW+b7znGXh+2inlGGZWxoE84RZf
Ge5txSomQmk8ZFx+yf0It6jCjEHL60SwZr9h34vnu6ns5S2DyFQw9U1sDsTr
5Xw8MXwlPQ1Uc736juE+4Lub85pROpiOnXpejdfbNO1+Bs06A878od8+gddj
ZsNxsnxQFnwpKRzjxOs1YqP7xS6ObFjSHtiKwuvb63TA7a7YbIh5W1rJhftu
yviEAzEHysSneAjLGPA6EfdVNLwG+Xr2fz7h/YQ537Ar6DoJChw0w6Vxz/3Y
k2TUQ4KH9cp3w+cxaLtmLbs+lgvZPYShq3g/Cjx+8qYaSwHw2vuHpuL9bHPa
oMVcrBhOGvIVZE5isMjyRk7HshhOXVbm657A8+MIIVohtxhKBaYkmHFTb5ff
3X36LaT2VSoZjGFQXneIln2hBDp7mI53/MDjmdDLMWVaBh6Lb0xO9GFgWSbn
2JFVBnyUSNVjVAzufQmkVk6WQWZIap3QNwyuEs5mhDwuhwtdSi3MPRictI9T
kPF+B/Wb+d2kDgxG/jK6bZdaCYc5sthuUzBQH/cwb/teCW3fRInyjXi/8cl4
JCvyHggHd93b14CB3oeZgJmk98ApuCJYUo9BvYznO6uED6D7qWT2RzUef/ZM
ftOYKmgkrwuUleL9ZGZ59oRWLZAMeSIU8PPR7Byrw7d/auE53xuRkiQMwgMF
1wL9a2GP9Kcvcol4PMSBMPGpFly+FWUeicO/dzdYJFujDubWqw8M4+ctT5vg
jaMX6sGnWE2tBz+vl4qg6LAqGbZeUUMz8PP/s4wq95P/IcPep+2mqfh8kPVa
yYniTYa0MraJOHx+0Es7pepMJkOR5z9sPqYYvA0Xony93gBsfy5TZO7g8X20
OhRu1gjMgXZeo1oYTEoXsRMCm8A/ZM+H4aN4vhPz7O+RmuCn3JGfDqIYxIoT
u0tbmuAFn047izAGlwVTEi04muFAitayMD8G2ftCJWvjmyH2FutLyYP4/qes
1N3zW4ClaNUzjUGH/hxRu/mOzzAsZdIt20aHd3sK9EgLnyHujdq8dQsdoq2V
z5rytkHDAX2WdAodrkkZMLXdaQOzqhaOvfV0qCkIiSINtcH0Drm9+B0dMkqX
3pnOtoOY72yAQxo+n5qN70z4dUBVe3/DBzs6uNt9/Ot2Whf8SCIouLHQQQOW
/2Ev6oLgl5qsf+7C50vOP3woNV2wbZB+n7ZFg/i3me+Vh7qgkfqwwHCVBu+W
QqRFRb7CgOODBLYZGiy4GR2YTPwKfq233HfaafAgaPmLa2w3WJml6PDi87NR
+h93ksN6Qf/Y/U3BozSwCmpmHu7oB03F2CHmnV/wyV9G5kXrEAy6l2/Q22bA
hGu8nvfvEWByWE4sDpiGRRWK+ojzKAzOEGn2hCkoenxwzeLJOJg2nWoTCZkA
Fu8JH4uYSSDw2y6f6x8Dn4RjV/hjpkHr3p9XT6mOwlUWbylyyC9wHUQD5ckj
UHjlEZWeSwMT3ejRZ4XDcC4RNbTnYFAUuqzkYDYIhRZdF/gm5uC7zg4l5ysV
rI4ayFxcmgeXpyl8aZY9UDK6t/zy3AKMfB15Lq/ZBTq8BMnQXUvgmlx96uZo
GzjrKCrlMS0Dt69WRSSVAs2kBb2G9WUg6lAHfrHXg43juuGR/asgEb2DvDsq
IElLcV1/LwOiw/gTuwi5kPfmTlwNGwOKngR+fZhBgspD7opSnAzw7zldtV+N
BL3jdXbbhxkgzKFnfsvxNXAG3hwlSTNgXnn5PutoDgQ2Pvi8dZ0Bp8k8vpx1
mfBUOyP1dQwDjmmJZWlux4NPEVmVO4EB91TmtqSV4iGCf4rqkcKAi/tYCXx2
cfBmUo5Hj8iAZqX8tJXvr2AqqCpos4IBzPcKPgxVR4FJ07cntwYYsN/2tqzZ
ZjA8kt84WDXMAAkvDpHgh0HgES+aLznGANfwxNTSwQBIsLEc35hlwBHtI+a8
1b7Qzbr4N3GbAaxll9xnN1xh9AnfKufuNfj0NF3EZtAJFqjKMe5710BQOo53
suopcOT+167LuQaF4eEK/Rs2IMqVbfuRdw3EmgatJqosQPYZhVVSYA06CUqz
MxtGoDoykxMhsgY35NNKBDb/gv+7v8P/39//F7HYZMg=
       "]]},
     Annotation[#, "Charting`Private`Tag$322884#1"]& ]}, {}},
  AspectRatio->NCache[GoldenRatio^(-1), 0.6180339887498948],
  Axes->{True, True},
  AxesLabel->{None, None},
  AxesOrigin->{0, 0},
  DisplayFunction->Identity,
  Frame->{{False, False}, {False, False}},
  FrameLabel->{{None, None}, {None, None}},
  FrameTicks->{{Automatic, Automatic}, {Automatic, Automatic}},
  GridLines->{None, None},
  GridLinesStyle->Directive[
    GrayLevel[0.5, 0.4]],
  ImagePadding->All,
  Method->{
   "DefaultBoundaryStyle" -> Automatic, 
    "DefaultGraphicsInteraction" -> {
     "Version" -> 1.2, "TrackMousePosition" -> {True, False}, 
      "Effects" -> {
       "Highlight" -> {"ratio" -> 2}, "HighlightPoint" -> {"ratio" -> 2}, 
        "Droplines" -> {
         "freeformCursorMode" -> True, 
          "placement" -> {"x" -> "All", "y" -> "None"}}}}, "DefaultMeshStyle" -> 
    AbsolutePointSize[6], "ScalingFunctions" -> None, 
    "CoordinatesToolOptions" -> {"DisplayFunction" -> ({
        (Identity[#]& )[
         Part[#, 1]], 
        (Identity[#]& )[
         Part[#, 2]]}& ), "CopiedValueFunction" -> ({
        (Identity[#]& )[
         Part[#, 1]], 
        (Identity[#]& )[
         Part[#, 2]]}& )}},
  PlotRange->{{-1.5707962626807608`, 1.5707962626807608`}, {0., 1.1}},
  PlotRangeClipping->True,
  PlotRangePadding->{{
     Scaled[0.02], 
     Scaled[0.02]}, {0, 0}},
  Ticks->{Automatic, Automatic}]], "Output",
 CellChangeTimes->{3.8885584694876137`*^9, 3.888558595849782*^9, 
  3.888567025058566*^9, 3.888567222209228*^9, 3.888993913818822*^9},
 CellLabel->
  "Out[145]=",ExpressionUUID->"e914af70-a482-40e4-9708-8446ae83157c"]
}, Open  ]],

Cell[CellGroupData[{

Cell[BoxData[
 RowBox[{"Export", "[", 
  RowBox[{"\"\<spattempsep-quasi-orisel-kappa1.eps\>\"", ",", " ", "%"}], 
  "]"}]], "Input",
 CellChangeTimes->{{3.888558593211463*^9, 3.8885585938971233`*^9}, {
  3.888993915923481*^9, 3.8889939175621643`*^9}},
 CellLabel->
  "In[146]:=",ExpressionUUID->"9ff90d8f-ecd7-40de-a0f7-21015d2920d2"],

Cell[BoxData["\<\"spattempsep-quasi-orisel-kappa1.eps\"\>"], "Output",
 CellChangeTimes->{3.888558598131489*^9, 3.888567224018194*^9, 
  3.888993918474305*^9},
 CellLabel->
  "Out[146]=",ExpressionUUID->"517e3446-ec72-403e-8d37-a103e3d3acf0"]
}, Open  ]],

Cell[CellGroupData[{

Cell[BoxData[
 RowBox[{"Plot", "[", 
  RowBox[{
   RowBox[{
    RowBox[{"amplmaxQ", " ", "/", "amplmaxQ0"}], "  ", "/.", 
    RowBox[{"{", 
     RowBox[{"kappa", "->", "2"}], "}"}]}], ",", 
   RowBox[{"{", 
    RowBox[{"theta", ",", 
     RowBox[{
      RowBox[{"-", "Pi"}], "/", "2"}], ",", 
     RowBox[{"Pi", "/", "2"}]}], "}"}], ",", 
   RowBox[{"PlotRange", "->", 
    RowBox[{"{", 
     RowBox[{"0", ",", "1.1"}], "}"}]}]}], "]"}]], "Input",
 CellChangeTimes->{{3.8885584770386553`*^9, 3.888558477376006*^9}, {
  3.888567028994046*^9, 3.8885670349360456`*^9}},
 CellLabel->
  "In[147]:=",ExpressionUUID->"9a5a44a5-ca6d-4d34-9ca6-2436d3930c8e"],

Cell[BoxData[
 GraphicsBox[{{{}, {}, 
    TagBox[
     {RGBColor[0.368417, 0.506779, 0.709798], AbsoluteThickness[1.6], Opacity[
      1.], LineBox[CompressedData["
1:eJw1l3k01ev3xyXiVteUKCFS3UIyXUqxpRJFxuKmAV0SZabM1HGQIRkyZ54a
zFPIY57nOUUkmc45H7NzHMP3c9f6/f541rNe/+y1936/937WI2xqo2vGyMDA
MISf/+7r6myX6cI0JNJzmDB221DpQrH7AqsgDRWcKjqarCcH4sLzCTx8NDSX
XNJhp6cKbLQmqhQXDfl3tU3d17sNPVk+ORaMNJSOiTlb6JmDIevq4cGfVKQs
x6LzWc8ZHjV9W8hLpaIf3mZCXLeIQLia/c78BBUFicr5+9x5C3b9G1zhB9aR
iJ1uf9i/mdB6j2/m14E1tNTcrU70zIetqvd5CodX0aB9AP2edilMFiy+0flj
BT0pljKoH/gCcsl7+oP3LSOti2Z1yjy1cPFYr0QgdRGJ8iTGsRQ0AL8bm0fQ
3AISjuA2Mndsge54KUPzUQxN+SgPCEh3QJdF4fTfFWR0Rcvt9aumbsg43XNO
+8s8qlZVJXts9oJkbLetfcssmtqiS4neHgBhScURng/T6K7GoYpdwsMwV36V
eU/+FDp3qT/RZHsEjlhVmDwLmkSyc80bqpZjsN3Klb5gN4Eayx7TldgnwAH2
6z9eH0M6juR+4uJPKJPpqF4tHkFr518r5x6fglzOxjzeL4PI42eW66bmNDgo
xOxWsulF/WPKQV2fZkHB94HajGU74jkpWqU/PQ8tVI/0+zfaUdWyf5wMNg+G
T+IZB8TakXDOVV229Xlw0vtaWUNqQx+kjh8t3UOCPGE9qTjrNpSfo7TZf4IE
f1Wp8t20b0Xj+v+Myz8kAff6GVKhSzNqZHqldH2EBKmWGuqid5qR8hz/pZAJ
EkiPWWYkKTQjYrdHTvsMCbQbMo2D6U1IpXUr9tw6CQLDhQfMPZpQQAvm0HaA
DIySB6sO+zSiRKljc703yIBZbL728q9HqaNu+3lLydCfI8Vx07wekRVZhQSq
yFC+Yh7Kf6Ue7bC7z/M1kIHg3RP6eacOhc2ft9nqJQNfdMabZec69Gm3yOu7
FDJcadIOf2RWixI/3LF2FqFA9In0t1oq1Wi9sfVKEZECHlYjPIJC1cjJT8Mo
MogCDaZHJb7SEQq8e8b0SRgF7riuSBxwQEhqlnXfZgIFfLPfSfqZVCGtRHXd
pCIKjLAsy9goVaKkemeZxR8UeFkfpwDUUtTqsFRuJIHBTOf5cLOyUkQKPOMU
KY3Bza9D84HPS1GSOwd7gxwGfJQDCcPUEkTcDPzCDBjk8Qbt2NGKEdtbn337
tTAYtXSvT9soRC0De0aOP8VAxYlPoK28EFnL2zmV2WKQ5VXmtOhaiPKfMlpc
csTAMWLlpBK9AJ1YPyMj44bB3qonAUP0fHROW/dVpD8G1sfK47k3chHTYkvT
zWQMzsuvaZq45qJLRaZ6smkYMGlI73zayEGKwZdr2TIxiHN6b3KN/gmVu9LO
pnzEoLk59qTr5geUPyIUp1KKQfjo4FCj+weUtP9yaOdnDO4vcQUc2HqPlvo1
5bUqMVg9Ejj/cSsbnT0iT5CoweCYjVvej+1MVPvY3vPfVgzIL0tNxL0ykdh9
9UeR7RiURS9zuexkoASHmsHyTgy0aq2cuBgyEF9e59+TvRi4H7yrcHVXGmqs
DbTJHsHgmmj0/BufVPQn1yyL53cMuKA/fmxXKiqTpu66NoZBtoXGzjPGFCTW
lbK3ZAKDwYqL9e93JyHJUmkG1hkM+F1Mx5b2J6ISOc61Z7MYBLnekA3leocG
CWJp3+cwsPIQGG8ViEftF5P4CWQMRjz3yFmIxKEa353xRgoG172xQObTseiF
Z5rONoaB6MsaeWXZaCTWPSp+YwmDWML74NHzUcjBSznMeBnXgxg+6QpvUVm2
b4zlCgZz/mavi69HoFIjK8LdNQzuvLo5pasdjrqi0h9eWcegNVD+wsKtMGTT
s/pNiIrXE/LHtKhJKNKVOBFaSsNAWmjKJbQjBCnvsmq228DrFyk90TYchBRU
I8KE6BgsnQjoYf71Cs2Xc5PrcO45ZeShjPkjxQWXQaNN3G9iZ067bRARs56V
5gzOoRI7/cXMvmhE5r324y0MbKV6vBc4XiLnTs4fYzhry6aKi/H7IBvtqHW1
bQweWM/ltd30RNY/1GMycRZ0DGG9ZOaK0t7p1m3gPOYibVzi5oz6ClccVXYw
SPAaLBULs0eJN4I/eeJctndVUEXnKdJKCH+Si7M8j2KnuKcZopOj8/txtrq8
ly5x2wgJhqu5U3DuLpItZDW+hpxWHrVv4tzv+FFJOv8suAYPJu/8F//Z1Vnt
eD1goQRvruGsnXenQTHZBALKk7//xLknjYtHz/Ex+H0AlTqcszXMZIpSbSEp
KPdMNM5zqjXflIIdoVdBL9EEZ9FLAoQW5+egmpIRdfS/fC64iOsbu4NZBfD2
4vUNxlpaYse9wcavU9AF57Wo6Kqiwy/gyX6BXG6ceSIbuVzZCOCszd6ShvdP
PmzFHHYTwV8/9elpnA1fH6tgovpBINtiQgre/+dB2uytpABgeChqxIFzGfFj
qf5gMGzPZfm04PoOvxzZx9f2Gmo0+8jcOLsrM+VhP0LBOLqQpI/7IUFRmqm4
Pwzatt2yC3D/SFxUz+HtCoe/7XitunF/VSkYG7q2RMBv067Gn6u4PvIhH6Hq
LTDcP3hrCventVz67ZSyKDgYIBI0gPt3W7aSgbkwGizv3jQvX8T1lZ7Tb82M
hbo1TjZT3O8PxFW39N+8A8It72en8Xm5GJ0RspaUCB5vBDoT8fna/2I3h4Zh
EtzmMBxnncZglvwwmfwoGdhOxasVTmKQ0nC8XtIvFVSYkjIe4/MbSu8P2sWe
BpwhjgbO+Hx7Svne6n2bBnd/X591GsbAKGHqt0NGOiyKSzZo9mPA7ZTxR2lD
JvQ+INCM2zBg/HC7108zC2iWIprMLRgsjO+JMxzIAod7hNz4Rgw6NB6Jb/zK
hjyGoc9p+D4iHj+lpcj0EbQ5muL58H22OavfaiKcB0/6pmpTEzFYZvokcd0s
D9TqIxXc43F/HGUOl87OA/04Q1m1GFyPW8VGu6Xy4bfB/q7yMAyKaw6S05QL
oDj9bMg+X7yfMYPsMw+KQKOnZd30EQZmRRKO3alFMG5Hy3z2EIO7XcThsuki
mLCvsvR+gMENZvnkAJtieO7Zo2VtgMEpuyhpMa8SIPcdKqpUxWBCzfCW9bsy
WLvyg/uMCAZKU+4mHaNlUEHOihoSxPeNT/JTcYHP0CHfe/05Hwa65XO+c3Gf
4XmIzqN4TgxqxTxKzGPKQWdt3Mt2hwIpbCm8DyIqQcP1WbT2VwpIz62S/rpa
DYyk5Ug5/H00PsfqMPRvNQyljoiXe1MghMhHIxKq4Uqdv/zfbhSYOwbMv+uq
8b3Y2cdpi8cz8hdIU6mBVWshI/N/KHCgg++mkHIt/KmuZkQUpcBKLuQeulAP
mhdjLRcbydAudoHL9l49HG+SZ6cgMqRmyjk1edXDwnePWz/LyKCbeOaCc309
ECNqGAvekyE/5EhTn2YDHBk3fIkFk8H66fpYiHEj2E86qSzokmFaNJeNmdgM
Ep8O6dgPkWAkXdB6sbsdgiS/MdR2zIObdYXarcRe4OdhMAsMnwXDpLMG8cGD
8KKJfVLGYhrM/VoYf3SPAPNi7WMDnimoI4iJBbWNQZQbFmjLMgn3Oadquf+Z
AKWs3DG5kxOwrNCkNOE8CUsXLQTCQsYg1+ZPmqntFPAU/BXIbvINmLx++5hG
TIOB/oMqF+Vh8IkRUeeNmIUciZI+t5gBuMHkdbo+YB4MXjj8PH+uD3LUnw5T
ssnQE2lkvfK1G87FoobOdAzUO1JEhhI7IMe0V5nn9wLEPuFM6ie0gLmQvtil
lUUQQkfrv1U3QMEkS7HqwhJMf3OpyLSphevczCcDd62AjtJlHdc9VeB8XVbu
PcMq6PIL9338VQotWUu6DRurMFonPXqIqwAsHDduH927DptRuhp6PZkQd1V2
Q4+FCnKX71EnmWPg/SeDqKp9VGCOMplwT46GsoNusqc5qJAvqRlyWDEaBqdq
rLcPUYGz49DaPcco4CBqTWaJUkH3eJQm52QkEBst27c0qcAvezKFuyYM7K8l
v8uMoIJ4i8PnK9v+4JNbf4Erhgp/SFvOi8n5QyjvzLB7AhUUsmI7eaz94NO0
xAHdDCp8L7SVWB/1hRm/Sr/NUipo3qzcHPvyAu43D9nqfMPzuV2paLz5HJ5K
0v+s/EGFiebs0/5PnoF7tOCHk7+okB7jl1n43QliLMym6CQquBOUzbi/2EM/
6/I/GdtU2BA1cifRLWDSlmedYzcNllTPClp8N4Ol4fMRbiw0uAZfuacrTYE9
27tTm4MGD9cSpUfohiDImWZVwU0Dwuy4+e9KXRB3aWI9eZgGOvzypDm6GlyY
mEsPFaBByaXEgsOb5+D//lfw//+r/wEdFRes
       "]]},
     Annotation[#, "Charting`Private`Tag$322978#1"]& ]}, {}},
  AspectRatio->NCache[GoldenRatio^(-1), 0.6180339887498948],
  Axes->{True, True},
  AxesLabel->{None, None},
  AxesOrigin->{0, 0},
  DisplayFunction->Identity,
  Frame->{{False, False}, {False, False}},
  FrameLabel->{{None, None}, {None, None}},
  FrameTicks->{{Automatic, Automatic}, {Automatic, Automatic}},
  GridLines->{None, None},
  GridLinesStyle->Directive[
    GrayLevel[0.5, 0.4]],
  ImagePadding->All,
  Method->{
   "DefaultBoundaryStyle" -> Automatic, 
    "DefaultGraphicsInteraction" -> {
     "Version" -> 1.2, "TrackMousePosition" -> {True, False}, 
      "Effects" -> {
       "Highlight" -> {"ratio" -> 2}, "HighlightPoint" -> {"ratio" -> 2}, 
        "Droplines" -> {
         "freeformCursorMode" -> True, 
          "placement" -> {"x" -> "All", "y" -> "None"}}}}, "DefaultMeshStyle" -> 
    AbsolutePointSize[6], "ScalingFunctions" -> None, 
    "CoordinatesToolOptions" -> {"DisplayFunction" -> ({
        (Identity[#]& )[
         Part[#, 1]], 
        (Identity[#]& )[
         Part[#, 2]]}& ), "CopiedValueFunction" -> ({
        (Identity[#]& )[
         Part[#, 1]], 
        (Identity[#]& )[
         Part[#, 2]]}& )}},
  PlotRange->{{-1.5707962626807608`, 1.5707962626807608`}, {0., 1.1}},
  PlotRangeClipping->True,
  PlotRangePadding->{{
     Scaled[0.02], 
     Scaled[0.02]}, {0, 0}},
  Ticks->{Automatic, Automatic}]], "Output",
 CellChangeTimes->{3.888558477824415*^9, 3.888558607532132*^9, 
  3.888567035493156*^9, 3.888993920707795*^9},
 CellLabel->
  "Out[147]=",ExpressionUUID->"0bce6483-0cf6-4d4f-8441-0f5b21e85f00"]
}, Open  ]],

Cell[CellGroupData[{

Cell[BoxData[
 RowBox[{"Export", "[", 
  RowBox[{"\"\<spattempsep-quasi-orisel-kappa2.eps\>\"", ",", " ", "%"}], 
  "]"}]], "Input",
 CellChangeTimes->{{3.888558605725569*^9, 3.888558605921092*^9}, {
  3.888993923834429*^9, 3.888993925431488*^9}},
 CellLabel->
  "In[148]:=",ExpressionUUID->"912de116-1cd2-4371-a626-3216f6126b54"],

Cell[BoxData["\<\"spattempsep-quasi-orisel-kappa2.eps\"\>"], "Output",
 CellChangeTimes->{3.888558609228915*^9, 3.888567039834004*^9, 
  3.8889939264880533`*^9},
 CellLabel->
  "Out[148]=",ExpressionUUID->"5e4d5d34-79d8-44ba-85a1-de3d718a8377"]
}, Open  ]],

Cell[CellGroupData[{

Cell[BoxData[
 RowBox[{"Plot", "[", 
  RowBox[{
   RowBox[{
    RowBox[{"amplmaxQ", " ", "/", "amplmaxQ0"}], "  ", "/.", 
    RowBox[{"{", 
     RowBox[{"kappa", "->", "4"}], "}"}]}], ",", 
   RowBox[{"{", 
    RowBox[{"theta", ",", 
     RowBox[{
      RowBox[{"-", "Pi"}], "/", "2"}], ",", 
     RowBox[{"Pi", "/", "2"}]}], "}"}], ",", 
   RowBox[{"PlotRange", "->", 
    RowBox[{"{", 
     RowBox[{"0", ",", "1.1"}], "}"}]}]}], "]"}]], "Input",
 CellChangeTimes->{{3.888558482009491*^9, 3.8885584826493807`*^9}, {
  3.888567041910468*^9, 3.8885670499882812`*^9}},
 CellLabel->
  "In[149]:=",ExpressionUUID->"aeb33c10-fcc5-4bfe-8bea-18f88395cc7b"],

Cell[BoxData[
 GraphicsBox[{{{}, {}, 
    TagBox[
     {RGBColor[0.368417, 0.506779, 0.709798], AbsoluteThickness[1.6], Opacity[
      1.], LineBox[CompressedData["
1:eJw1mGk01V3YxhUqEZJUijQpQyqRolw9DUSKpNLwhJ6MicpQUWTIEEqRkJR5
iMwhw24gczhxnI7xZMj8l6ljiPe8a73vp71+n/Z9Xfe9r7XXveGKrb7pQi4u
rqULuLj+99TWEjw8s2GKbKxf49l29pi6Ws69kSWSU0RPJnt91GlpyG8YeCUm
PkXob9/X3Dy9B4JTZexdIlNkj0119+XTGqhPdHtnsXCKJDKVHS1On4Xhkok1
9J9sUjsUdyr/tBnMy5pH0mPYxJvntKzIGUd4Hk2KNNvCJqatz7a6X/DCzYZp
kaAVf0hg2H68vvoClf+K93atmCSJhQs0sl2i8Lc4OV11zQSpDXe8t+5UAjoz
fz89xTdOrD83NxxhpGJP1KKGAP4xcmaggN9+TSb2b6Qp+LF/E6USM/OC/Bys
cxa8798/QlC9/1mfZz7qInYZmrVSJPbrqHj0qSLUWmT9Ui4YIvFqz7Ykd39E
vEz9Xr2iAZI10XwjdNcX7Ayvu3Groo/kB+z6hvRSbNh5gCn29hcR0nZ+t6Go
HP0fjvIuyugm9grMscq5Kqy9VmBy27+TqFd+7AtcVofw8nKNZZ6d5Pvqar6L
YnUQl6bLxTh3kgGVP5py6znMGpn4ZtVJrjq/UW3bWYfV56QfSWt1Et+wieLH
BnUQPfw0s5G3kxQfyQ6UelUHgbXm3EquP4lMhleZ2u56zFWKxI3cZJGD/22I
F3Og4VSodM4qKxaRb7qpQ7nQEGuqWqp+hUVkjeyFa31o0Oa60u2vzyJhUirL
YyNoCFHO2CKzm0XOat9ojC2hYfsb3XiT8Q6SIGjjvUTsOy45+CfQHDvIa31a
dFDxd9hBwMDyTxux3qiUkr2tEUcOk4f/9bQRx06urJfKjRDTvJX7b2MbmdOb
qw041Ii8kwxx/aw24jIr5xF0qRGz/8ayVG3biNA7ez3pp43wvLffVuBXKxnx
OVjnMNuIkHzrR2n0FpITl3hoYwsdebtrPk7kMInGB3bkmi8M7FwVcEwknkkC
3Cv/bqMxkDitU6cQwiSsGB37oywGQj9Vt5s7MknIg4afcfMM3Natnvuxh0la
TmeYLDrwA3uuVe0vzv1BFLi/9ut/+IHs6Io8r3wGKaY7+XoSJuS9fA/GJDHI
iWH1hQZ1TMRaapWTMAYJSVnqrMhiInhnRRP7LoN0nd+Tso67GXbF5ZNWqgwy
8oBRmaDZDEVmmZJuQRPpy2v8G/+9GWnLv6avKqIT8xm63oc/LdC/vFy74y2d
uNR6rVwn0IrJ5EudieF0cnMRf9NTqVbsPzK2UvUOnah8EYjJ12pFuaOU86Xd
dNJcsvX1bEQrOpqdjkYlNZJbCTeErmi2YXn8DqZsSAM5rx14SSWlHXaqYdzq
tjSyW6GDKfAvC8HBa1vOXqaRCCeLn1WWLGQPv8q2PUEjVY95EkIcWZiMjjaN
kqORq5LbnHUDWbjDn1LG01tPWhumv50sYcGlpdivyrieaEeHunsr/ISPS9eK
8/p1pEIu9eoIfydUHxod67WqJjdjyjZK93eBsph94upTQoT/2+NpWtOLhne7
hE+alRAzgzeLqLZefBg3C1x3pISoTc3M3h3pheeD+sD8+S9k6+N7ckEr+iAe
Gv90zPELCRmLell5vg9HyvSCzE0/k8d8LzyX9vQhdEtciO6hj2ShWfjU3Zl+
3L/GFJOU+kiKRnxsggUGUHplvcKPGULKJldYx0kM4ILTuMIKO0IsGzIuJmEA
D5Mid3qbFJPC4CG97R4DYC4e222rXkjOVFtGliwehEfJS1Wwc8kGT7bbX+4h
9H7bF2Sal0smdfZaLxMZwskfTQN+d3KJzbjI0SVSQxAfXvGKwX5PaI7LNxWp
DSF9lf/8zakcsj6XX2b1rSG0Wt0riZ3OIsZzeytVmEM45CAuUfUhixiO9SWV
9gwh0TXP4bdTFumJL6dUxoZgHzwurT6TSYr4mcvK+YextNjat2kmg2zx/Aw/
tWHYbPwQITqdRoaPl3MdeT6MfSqTJ0yc0sjaX9Lbel8Pg0dHcT51+h2JEdQz
skoexkuHZBPNmVTy8YCI02IyjPLycGmn2bdkOLR5MqxnGEGt9Kav994SHwfX
7ZtHhnF5VMR3xd9kEtz9xN13ahgTa/0GUv4mEUq4f30XP4WNts7p7XMJ5PD2
NO9aBQpDHrkm8q4JpDr4Pr+MCoW80DGRu/PxRCC6ln0BFHQ/X3MQ4YonN49y
V2noUri38pLq0QWxJNIYGcrXKWjKhg48dYshCy2DWrTsKYigIaJtQQwpeSfE
p+RMIclCZ/72wmiiy2ty3NeHAr1gf0ky9xty3Orn8p1RFNbdvdI2KvCabB0O
vV4XT8Hf6bhSoEgkuSBj4KCRQuHafYmOSokIovyDkZr5ngLTZdEei00viaUT
l0NiAQXtB5Qfr0w4WVU7Jmr3kYKsxyeVg0qhZPC7rYRXBYVwz+SA1n0viPX0
RplvNRSWegV1OiGE6KhxGfTXU+j3MX2Sox1MNO8wjCJ/ULjw6GS3vl4QKc0y
+a3cSqHST0Vt5MwzIli0jzuqg6PnMd8vWZNAorpvcu3vHgqKUt13A2sek2Ud
uqzGPo7+Tblbqhj+xPJZX0zAIIXRLb71vF2PSPCOW5qrKQr12y7eP0j5kO97
zTIcflNIl9su4zztRfaGi1TEjVEIVJhvyOF9SKoOv7idOEHhxq76ByPCHsT9
WV/C/T8U9JRi5OXWuZEUH7rGlikKRjb96VUnXci6Rp7Dr6cpSNo/XvKPqRPh
TZr0H5ih0HZX0fi9syNhXORftfQvhVeu9Fy5Z7eIYOuDxmkO5y2dkDx06jpx
GLMvLpqjoCJ24Ju8iyn5pNVToT/P8f/w0hmFsxfJrmM5v/M5XJetlLXEWJNs
K4jdNcbhBvsUdcWMHfDVuOA9x+FXt4/26UWcRlbc5dFmDuulXyg9EGUCtTwJ
ez8O18eKiJ22t4TWxR6hZRxO0jHdnR1zA7ZC/ZXGnPv7NT41qwfYw+Xa/hQv
Tn2y/0h4VjjewfRFWqHLLKcetbvyBsb3kLrDbbEWRx893MqK2vwAV27+De3m
+DH5IrQ4e4075h//cDVgUxB7/lXESdATeic9q59PcvQ9GzcDtxfahTSfJo1T
MHyysYCH7Y3x9sM/n4xSuOOvJ1Q56Ivgs3aNx0Y4/nil5BrQAyCmZsu9e4AC
w4PJL171BKblmnZXeznv4SBPOtUeiAVJppRFN0f/AUWenIZn4PU+9GigjYLC
fq13q2qDMKt9ZtCymUKxqrGhU0UwMgZOsAqaOP1ReZyC4hAoDxdINNdSsNkT
dzY67wVGIi+9T6yiMKdUyMWbFYouq12e2mWc/ir2G1QmhGOLuLo9fzGn//Ia
fw2eRsJEy3vUO4nC/tD4x5NvXsNp7Zrl7jEUBNy5hXUM32Csduah9isKfUP/
RQ2ZR6Hx3WC4ZiCF6NLNJTu9YyBX3j4zbceZv5kG/wVCseD1cT92w5qCy66H
Z2ghsciU32v7/iqFi6+6e+zi4/CLdSn9vQEFUYd4vtzSBIiIS2x7qkhh4duz
NO8TiRisWmb0QobCSMeil4aNieD3tzO7KUWhRsdcfrorCQcmLFyjl1Hw2rxN
9wBPCjabThjwcPJsts+g0mRDOr4uOuMs/WQYYzypCtqm6cg/K6sR4TGM/vW8
QYpJ6TjCnVk/eHsYjDM5F7l3ZWAmVZNPyngYOZ9WDsUezIScbptyiwInb8Po
Qr1G2dCuiZJd9XUIrGOGZ2wi8/Av1SbK0z4I9e57JjWteThiskmtrG4Q4W5R
1+Ul8jEqftzu9udB6H/of9j/Mh/zp3IS38QN4rPc/fdmYR8QpfNwXuraIKIF
o1cZBRcizyYhS2FsAIr9E4Nbj37EjMqmg8um+zGehrTVaiWwznwA8YleMOMk
bX7XVcP8p/SKNQVdeL8oRT9xtBo8cskSMW+7EGS+T8VItAbDPLlb90Z0QUfG
gKvmXA38pEtvedzvQnGK77PEthrke2zQf3OwC1FZ4++NBr9hfb86z9/yTmQb
d8/3eNShPSvb4O7Pn3C2KTh25jUNNm6S2/n2sXAIE1cF02jQ+2J27tx2FpYK
73ArK6bh1mrLoLQNLIRmROfva6NhSV3gdpelLLwf95WVlPiOt2pSRkEtHRh1
MhT4Ff4dL2glfGHuHbDynqi9E9KAkR6dw7Vv22H4Zse5iAA6Yq4UrNuwsxXj
i9tMkiLpKJtW8vu2thWBtv7W79PoyI7fFvtkcSsq1Pvc6urpuPFD76FOewtU
W6NTeMSacORmLu3dkxasExdbeD2yCYKzDxbxjDejPWg25UAaA8l+43FXK5kw
865Y2M75553btE8vJ4mBS0LXcis6mCi0pG3+HM7AqRcC1tkjTMiN6v5q9mNg
f4Juo69wM97oK88q2zAgUtaYoKTXjCoX8Qb33QwULfqp86i2GRPrm3/c+tgE
Ua/pEOVvLVDZWcg43knHF085Of+qNjyya7m+VLsRqvPP30g3t0FyRuSMtHoj
Mu9yiX3qb4NollPwccVGRNs0ck3ytSNux/jvDPFGuBu60o2OteNkXCXP0EAD
Dsl/d9td2o7C1LrwFYEN6LA8YH3dqAPctB12rW3fcXl592fR8yz8corhMg6m
gSe8YdzPhIU80SjzdF8akjeWSHNbsdBWmSDF50rDn90xj347sbDgpKzJd0sa
As+a6H+LYKH6zgW+StDw5WUry7uDhXylD34qQ/XYJk3nmjH/icgSz1DaiXqM
qZapsxw7kXnrZIrM5jqk2S6bunKjG6yCtz3TNzlz6trjdiX4F6yU47RlO8rh
FrZJa1VwH/57zL76ll2K4zyuMiW+A9jGHbD+8o0veKd1nTGcNISm6UPNqeyP
2BtOSr/FURBWW8n//FMR3l2hHRTrGUGNq9LrR8/zYSZlIPfP+G/wu2VPJJbn
ILNzcY7GyCj4LXQTZe0yoS3KK+23YBypl7cKCvG9g6O20p5krglIHRX84dGd
gIrEUf3S6QnQ5+3bT4pEw8J++uz6pX+gmmnPMq5/gZdHlaZPL2YjZ85QuJvX
F8mp514U87MR+Vmy636UD/JWOivJCLOhE7D2vvgBH9C7P9nMrWZDhsr/eNne
G8Jeup2Jsmw8tOVuXd75EF5frar/nmBDrcymS/STO25pRkUmBLM5OceqPDJ3
B25pJWoiYWx4uR+blttzB4Grehn3XrHRsGlfs5jNbaT+UlihH89GwWljlT+t
Duj1LvSezWVjyqqNq73oFi6XN9041cwGo4embjxrges7Z5YVtrNBc7eT9bE2
x71QybfSXWzcuS2WmNViijAL0+6ZQTbKI9xNRYuuoGHJ2Pn4OTaoZ9b3BmcM
0XlD7I8w9xQslfZKWrScwShjX7Dz4imkGreK/irUh1DSg296wlPoEIhSZM4c
g+Ty2GsFolN4Kccy6yk8BPm7ZUuk10whf7vKYP/MXqix+uMCJaZQc+h15prZ
bfi/fQT+fx/xP0f3vdk=
       "]]},
     Annotation[#, "Charting`Private`Tag$323072#1"]& ]}, {}},
  AspectRatio->NCache[GoldenRatio^(-1), 0.6180339887498948],
  Axes->{True, True},
  AxesLabel->{None, None},
  AxesOrigin->{0, 0},
  DisplayFunction->Identity,
  Frame->{{False, False}, {False, False}},
  FrameLabel->{{None, None}, {None, None}},
  FrameTicks->{{Automatic, Automatic}, {Automatic, Automatic}},
  GridLines->{None, None},
  GridLinesStyle->Directive[
    GrayLevel[0.5, 0.4]],
  ImagePadding->All,
  Method->{
   "DefaultBoundaryStyle" -> Automatic, 
    "DefaultGraphicsInteraction" -> {
     "Version" -> 1.2, "TrackMousePosition" -> {True, False}, 
      "Effects" -> {
       "Highlight" -> {"ratio" -> 2}, "HighlightPoint" -> {"ratio" -> 2}, 
        "Droplines" -> {
         "freeformCursorMode" -> True, 
          "placement" -> {"x" -> "All", "y" -> "None"}}}}, "DefaultMeshStyle" -> 
    AbsolutePointSize[6], "ScalingFunctions" -> None, 
    "CoordinatesToolOptions" -> {"DisplayFunction" -> ({
        (Identity[#]& )[
         Part[#, 1]], 
        (Identity[#]& )[
         Part[#, 2]]}& ), "CopiedValueFunction" -> ({
        (Identity[#]& )[
         Part[#, 1]], 
        (Identity[#]& )[
         Part[#, 2]]}& )}},
  PlotRange->{{-1.5707962626807608`, 1.5707962626807608`}, {0., 1.1}},
  PlotRangeClipping->True,
  PlotRangePadding->{{
     Scaled[0.02], 
     Scaled[0.02]}, {0, 0}},
  Ticks->{Automatic, Automatic}]], "Output",
 CellChangeTimes->{3.8885584831836348`*^9, 3.8885586171163177`*^9, 
  3.888567050457891*^9, 3.8889939280582027`*^9},
 CellLabel->
  "Out[149]=",ExpressionUUID->"f43f7889-93d4-4f3d-8649-bbc42dfbc736"]
}, Open  ]],

Cell[CellGroupData[{

Cell[BoxData[
 RowBox[{"Export", "[", 
  RowBox[{"\"\<spattempsep-quasi-orisel-kappa4.eps\>\"", ",", " ", "%"}], 
  "]"}]], "Input",
 CellChangeTimes->{{3.888558615059148*^9, 3.888558615520033*^9}, {
  3.888993930939014*^9, 3.8889939323163967`*^9}},
 CellLabel->
  "In[150]:=",ExpressionUUID->"d4b72585-79ac-48c4-a6e8-db13ba5d934e"],

Cell[BoxData["\<\"spattempsep-quasi-orisel-kappa4.eps\"\>"], "Output",
 CellChangeTimes->{3.888558619323461*^9, 3.8885670534835863`*^9, 
  3.888993933358261*^9},
 CellLabel->
  "Out[150]=",ExpressionUUID->"45cc79af-1d22-4d39-bd3d-f0d97eeb9e20"]
}, Open  ]],

Cell[CellGroupData[{

Cell[BoxData[
 RowBox[{"Plot", "[", 
  RowBox[{
   RowBox[{
    RowBox[{"amplmaxQ", " ", "/", "amplmaxQ0"}], "  ", "/.", 
    RowBox[{"{", 
     RowBox[{"kappa", "->", "8"}], "}"}]}], ",", 
   RowBox[{"{", 
    RowBox[{"theta", ",", 
     RowBox[{
      RowBox[{"-", "Pi"}], "/", "2"}], ",", 
     RowBox[{"Pi", "/", "2"}]}], "}"}], ",", 
   RowBox[{"PlotRange", "->", 
    RowBox[{"{", 
     RowBox[{"0", ",", "1.1"}], "}"}]}]}], "]"}]], "Input",
 CellChangeTimes->{{3.8885584920070972`*^9, 3.888558492496008*^9}, {
  3.8885670548106318`*^9, 3.888567061259079*^9}},
 CellLabel->
  "In[151]:=",ExpressionUUID->"bd153e7f-0407-4833-ba39-eb90eed0cf29"],

Cell[BoxData[
 GraphicsBox[{{{}, {}, 
    TagBox[
     {RGBColor[0.368417, 0.506779, 0.709798], AbsoluteThickness[1.6], Opacity[
      1.], LineBox[CompressedData["
1:eJw1mGk4FFzYxyVtSiGpiEeKp5CQEPGX0tMiyd5qKUsS2oRUlEiWbAlJoWwR
RShy0NiXBmOaEMbYt5HEWMrrva73/XSu/4dznfu+f19+595s7Wxow83FxaW/
iIvrf88jh1fvn908TSQbNvq0m6ppaXzwHFsuPk1Ob8/5J95IGHKbh54Li0yT
6+m5dVeMpLF6uoKjKDhNNrvV9pwzUkFDivdbe+5pctJdxdXe6CDMl//eSO/i
EJ/vmSc+GpnCrqJ1LCuRQ+aGfsoImtjCRzc1zlaKQ654BireO+WKK7QZwfC1
UySjZM+ylxf8UH1WpL977SRZxo5SyLsTij9FaVnqG3+TMmeNnG0nnoL1/mfo
iRUThK9rLtyJ8Rwq8UtpQSt/EcEdlrfSNiZgr2SjfADnJzmvkN+y79NrbLq1
+nbg4BgRvhk9LeibCmqsorntDza5IXpOYtQoA1/ts/t2F4yQ8ft2qZN9WUja
3qBm8HmIiPDmjbftzoZCDNXlatUAWfdfUuhY3gdsVtBsEX7TR9Jpmy8F1eRj
8JPukqXvekjytm+86RsK8SY0r/paSg/5JJbxQ2hbIRztt4cwX/QQy+VVo36q
hRhZxyf6ObiH5Ptd/hNoWogxF5rCdccekpbIlBV6UohJ6fNnuv7tIRfazvFK
Cn0Gd7hXdlFcN9EPdZmJFimC6KUCq5uBLOIjpPhJVLoYMZWVB/l8WOQ9t8WV
rTuLISJNl028xSJ2k2LDu9QWMnPsd70Di7DeBBy3O1KMDWbSj6QPs0jLbaFK
CediCO0Pfd+8hEXcFyd7934sxipRu8XKd7uI2Z07N7hMSvC3WvD12BUmERta
eYSSWIoTUdIf1jswiXjITYU1b0vxyka9TMuaSQIOGZ22zi/FES7rnkBDJjkk
VJe2ua4UkbvfSW3fxST7eeUdl0yVYsfL40lWE51k5Enok0t6X3DmRmByo2sn
cU02K1729wsydV7mTTt1kmzDln1XV1DAzZ9TIWHXSbIMksN7hShISWvtczLr
JP/wvekYlqVgokNm20q1TnI9vzTxyikKhJ+EnfAb7yAGdlt97T9ScA2rjC9O
tZPrd7oKXe+W4cB+8uB8bztpNS7kOhZUBuH/ruadbW4n/b0zIorPypCvzxAx
zG4nanKn5LbklWHu7CumunM7CU4c0X7HLoOP517nVX0/iM/BYIr/+XJEfnR8
lElvI9xDzfdaTStg9/mfwtSyNrIlTJ3yzLYCaiWNI4k5bcRkbj3fZdcKtFSq
nYgKayNWWtEy+yMrIM7g2eCt30byPWMZxfQKJE/GvjYsbyVixdzzm05XIn9X
XfHvDy3kStah47haBYX1QYcEk1oIlrvXbbtfhZQZPap8ZAuh1o5WbY2oQlRJ
bYedawtpPnGu0Di3CjeP1/79rtJCNG8H8kXNVkHlUs3eorzv5INJvVeVfzVy
EqryfT8yCCutwYv6oQZyvv7aiakMMi/dn6lXVYNXFw9XkmgGEdKQ6O1oq0GE
QtU3jjuD1M8krdHjqcW1ospJB3UG4Sk/yq1tXAullgrl4wXfiKd9zMrPnFpk
CpRnrf9MJ8usJZeamdTD8JzAkc43dELz5Ds4cbkek2lnWCkxdKLvJ/4227ce
ew/8WqfuRif0gYfrYvLrUekqcevMLjp5oTqtwyf+FZ2tHrrxqc3E67lB+lf2
Vwgk7WyRiaSR3FafW/cYVOSMe1z75UMjIVqK6dp9VJijfFXhNRqZEfmpsm6S
ijjGGRw7QSOuhpOS3EINkFn56JXzKho5r+w4MmbQAB2Xbqece03EK0C71+Br
A66pRy/Wcm4kN08cG3zb0YiICNE203ONRJ5t6mLwsxE5o89znI81ktBq7ter
FzdhMiHBJl62kch25Et1STfBbWV6BU9/A5Fec+TPsHMT7rQVBdRYNpBlBZKa
1GU0PLzTvfakIZXslJvy6jdoRgrDdvjKPioZSHD/m2nbjCqlAcojBSrx9s5e
EefZDN6+kRuFq6mkctN6bXZKM0RejGYi8it5H0wSXBbTIbVPSK3Or55wjj5U
PVhMh/oDi0P9DrUkmmk9KHOGgSrO7dfnjtaSGwc+D+fcYMDcMZa7WbaWNO0d
POv4mIEbRt8LS4ZryPxosYzNFwayNhspPnOqIS+1TNj+O77j36KDIvpXq0kg
f0XXX94WCE3tGM52ryTHWKsX5Y60ItFB77DMqUpS+DUntoyvDUrtDkkv1StJ
nPWokIB8GwzKki2DZivI7j1yT846tyEgfHOz7e0KkvOIU9oy0QZuhXVFG73L
ifx7veP0le1g2889vvuQQhxPiuqlq3SC9laRX9+WQi7VVV54pdeJTxO2IZsO
UMjLRZt5qqw74ePVEPJx/gsZNen6G/W4EyJRSaG/XL+QH7NxBaeHOnGgwiDc
zqaUJHmsV016w0SU1OvI4zrFpLc88OcbAxZuX2oRFpcoJmIRXPMvHVkos/5H
/vssIf41t59UPGThlMeE/NprhIj/PDyfUsLCg9Q4BT+rIhJUdKY1f3c3Wpb9
2uWsVUg+PsrIpEv34D7lmTo4eURqLPNs5PY+9NfvCbfJzyPrvtj3lx7qg/73
b0MBbnlk2n6uYYV9H0RG1z5ncHJJjVvG0a6kPmStD5y/Mv2B0F5dWRUr1Y8f
Dp6UVzPZREBWoXRWagBOkp9ihWYyCS+pm5yRGsIe1cljVh6ZxNyf2m2uOwQe
PaX5jJm3hMfi5JuIC0N4diPN6r/ZDDInOJ0ekzCEysoYaY+5NyTI09gsZNMw
JJ1vZXX8TSZOG5x17ywZwcj9PCu5u8kkKpBCN908gvyoX4Lu80nkw0Uvw7a9
IzheeumGIFcSCd4dQu28OgLPdWfUdRe9InfXrqBebRnBfzJRQ6HeiWSRwkix
ya8RCIIW274okVQkJPHUrBxFqr3e/E3uBPJCeeyIhcYo6AV7KWmLX5LP9wZN
miJGscndun181Quy9VaDv0/qKAI9jiqHCMaRV4rvQ7M/j+LSbbHOarFYkuL/
Iuxu9yha7ixVsd/yjDSpNLCEp0ZxxIsdsGR7DOkO0CqQWMGGzP0SVW3lKCJq
o3LAW5aNGJ+0oB97npJsp/LiRg02eH3DWR6IJH6f/U8HHmVj8KHN4w9HIohs
l8l++YtsnHqk32NoEE4ODEwMC9xkozpAVWPMJIysWVzibOzDRmrwij4ZqxAy
Wl+eOBLLhpJEj3tIXTDx7+620E5hQ3BLnlQNI5BMLg9fNfiejXEp/4Yl3Y9I
Wfq+4f5CNhq2nb6tzX5IHp8TPa1RzkaW7I7tt2Z8iVFF9teOejZC5OdpH5Y8
IEdq01tpdDZcFBu8xvjvk7umJ+Q2trNhoJwoJ7vJm1gdlAp4082GhdNgVo3+
HXJ3s0P7o0E2xK8HL99n40E2CERtz2Wz0e6uZJl7y5VEfa0Okptg4/ldep5s
2FUSJS95ZGSKjXze3+I6Jy6TUz3rCqdm2FAV1qyXu2NDztoUWhz9w8al/byz
8qaniZU7D7XvLxvUHOXs5Zb/kV9ezPLaeTZo19O1lN7txJstDmIzC/n5Td0B
g1gj6FoP1DgvZIOsU2Wa8Vao5zAHdizcb3glKGx0/SLu8fG8VZ5bmKeeza6c
RBfcVFnn5DO9wONgSatW0HW49VfHiU0u8Nwn5lPl6oYxp6dNXOML9Wi4yxlb
ekI28mKR/Agb9BgHB/ZWL/yrabEzpY+NyadRRTkb7yGK75KQE5O94Avlgh6r
fbBAy827ZaG/sAlbLPZFmLvOA1YjG+aPJQt4OH7IH9O+86SaDbdAgzXVw/6w
6XpHiSpZmI9vep4xPQjxF9R1ozPYYNxvWSlS8xi8G6UqohPY8NTmyWJ3hGBn
TPXW8ciF/jWVeD7QwjCb2Sf8/jYb8nsPv13/NRyylsvzxVzYKFK3NPeoikCB
foTegNUCH9XgdBRFYqJd81TqfjacVF6bJuQ/xQpV+qOEXWz8VS7kWpIdBQaZ
E12yZYGv0qBxdXIM2LmuUfxcC/zlDv4xDo3DqjG12YDsUeyNSgqefPkC6R5j
KebPR7Hq3mJ+PfOX2M2x2xHsO4qBkfPxI3bxECje3atjNoqEsq0UBb9E5Gwn
8RgfgdCNpBV5ZcnYke22bl5gBNxvTBv9jqVgTYuH786JYYx1Ln1m3pyCH6VP
Z5fRh1GnZyc3052Kw1pTocVRw/Dduu24Jk86KtYmDRSIDGNuwLjaanMWHtRZ
mgkKDeEXT4b8EZsszKwMn/QeH8TgP0vClVKzcDPsUG8jdRAMkw+nFyu+w/1t
J3mlggbxoWTdyCvt95gWSGK18QzCKZq+pt8iB6yR07kT4/1gHjI3cYrLh4zT
vxcnGb3Q6vG0qvuRj+fHxA0dP/Uixjv+spzYRwxNTSVzxfbC8NPgg8FnH/GA
nTDhZ9GLUtnbubbRn6DDqHaR7u9BwuqE9RYRhSjpPFSgwNUDpcHfw//qFkPO
xDn9lD4LlmrLr327UAzftRnPE5RZCPYVmfb1KUZxcuPOdaIsDEpiSe+XYrAS
/+h69Hch4fRDsVc6Jbge5dS2/0EX1taJ6Etol8I74rZbRTkTE5nI3KBBwRbV
usXJ9p2oldUQdDlLQeRlP7Fzhp1ITFa5UXGXApdDZso6ezth+GKHhiuFgnIH
hW0h/J14Fyxa0XSsDG7dSto3XDvgdHmqPdiyHJlmi0uXKrbj4MD4vt575fBt
fiJZvaIdYjajrzRflyOMKXT+R9cP1J7pcRgeKIey2Vjv2JMfkNFrmjx8rQKc
cK6sj/Nt6JPJXL3EtxLnaTPvtJmtKEpKu3ImpRJFZW5Lc4paESmZRMuurkR8
vn63Y2wrDoo8j7FeUwWBlpMf081b8WpFgHRxVBWkU5suGNFaYNlvq3XrTTUS
9p58nfPtO1peizv9pNZCbIladCEvA7lL0w1Txmtx754Ae8/YN4Tb7VG1EKrD
741P6/ubv0FvuzFXnVkd2Hcn9L7Hf0NRun9YSnsdXlyUu87R+Ib47Ilci+F6
GC9fZV3rRkeOZc98730qdn8JfjEg0AxJAbmrpRFUPJd+xqTM0RBScrX7+Wsq
XqZkEUofDZcluaqMK6igrVGeUCiiQbpbJKyUd8ETC11G3znSEGVnsDUutAHU
Uxe8V1ObcMup4JDJi0ac/eS+VOJtI3Tw+8LqzEYIhjxbIRbXCF7+nd4VRY3I
Zn9rVAxuRNS7hI972htRbys1Gu/UiNwJfxlxsSYI5+kyIxUaMe5hvqovpgkN
ovpr0/Ib4OD3+6tbJA3v6f8NY8F/lcx3Dism0TBAF2hsq6ZietvF5UMfaFA+
JcUX+JmKh9Vt2mebaSDBE2yJRCqS+Cjv9gk1w6rG9YaEMxXM8LBw3rBmFO9M
WWbOu+DPL3eaxQbRoWOTejMwuh4Ty9qtUuPo8E86Mcn2qkeIc6BjbiYdIzyJ
sjfs61GlNeBNbaBj5lnqa5ZqPdR/JKTzCH+Dfm7W5cOMOmwSEea+HPcNFQLu
8vPidegIn0vXzGRA+6zxuENpDTxn0/KOFDPQNiVrF5BRgw3nT5aaNTBwJd9Q
rDyqBgZKud+u/GJA07r0vr9zDYqpztxJqgteSjX7qiNegwQ+ltnq4u/oHy14
YuJVDVu/Ku4OagvKO4M3UEyqcGbNpbyqzhbcjh5X4dGtwomnqxxzxlqQJPX4
iqlyFfYmH2/252+FpllYicLaKghWNCcrG7TCLKf3wceGSnxe2qX36Gsrzodd
UuM2rISQ70zk7vo2LLo5ovHuXAW++MjKBta0w/SxUYh6YhnU55+8lG5th7bU
SaGbkWV4784lXDLYjrRafl3iX4YEp2auyRUdaEobs7vqUoZ75nfpFoc60PCA
p8VKqww6ck3eu8o6cM3j3kqzNgo6L2o6XrboxPst2Qk7JCg4J9BTKnSSieO7
wh/eopSCJ4Y2EWDFhFqbx1L9j6VIk6RIL3Zggi7lriiz8F+f2pX46KcHE3mP
Rczmn5YixNTKsD6WCW1zdStRx1J8efaD6dfJROQ9m7LVwqXYJk3nmrXrQvEm
fv1HLiX4pV6hxXRlgee62WlTzWKUG2XpVtxhYUyy4GiDcjGiHKP1MnxZkC3M
UTGUK4ZW3KVT7pEslE84dtiIFuPRIn5XgVwWPGO57ZJ/EUhWmmfs+81CwERT
kK8zwQmTQdGEa93o3bw3zNe5CJnOfNPWLj34Yxrk0RFUCJ67vd7WEX0wbDu/
gTOaD+/oLYfXRwzg8uTamy1cuTjKc3c7xX8Ip6b4avuuZ+Pt4cuM0dQR+Dp5
rl02mwW1GFJW/5qNLcpTh/koGXhr3agt3DuG/RcUy/IiU2ErYSy7b+In9h9d
rqxY9RrvWcs+HBwbR1aUgq/ttQQcEVoiHbBoAgX72VvVV8TB9YiyShrXb/z9
PZIc2vMUVSnjhmUzv0HfLXvMUDAM9tdnTP/hncIyKZ1CqwY/PNNVnjFaxkH2
v8zNPUvckZZh9rRoJQejEoYTt+PdkL/ulvJ2fg4eKa4JFNF0A72nxOnvBg4m
z1ysO3f9Jvh9j7NSZDhI9f7TI8C6Ad9yh9o/xzg45hzRL1RyFVf/i49LjuDA
5yCn5sBfe3hnUjQEozmwuKcyK6tij5D1/QzP5xy0SSxuE3ayQ0af/FrDJA46
T7FVp37YoN+v0G8ujwONUIlFHZ+tca7ym8uJVg4sDbq1LOfMcVlhlq+wg4My
cS+Zh45m8IwSfyPdvVCvzT8p2W0miLa36ZkdXnivyNdG6LMhaMt/nUz6y8GV
1Muew7OHwHIRnuJfPA2dL2ri9m26GGfsibi1bBolCT+E+gp1sCbVq96AfxqH
xeOVWmbVIC7w6lKB0DQKdzJtewuVIOdesVx64zQa5FWHB2e3QYM5+DpEbBod
Oi/eb5zbgP/bZ+L/95n/A1OR4gk=
       "]]},
     Annotation[#, "Charting`Private`Tag$323164#1"]& ]}, {}},
  AspectRatio->NCache[GoldenRatio^(-1), 0.6180339887498948],
  Axes->{True, True},
  AxesLabel->{None, None},
  AxesOrigin->{0, 0},
  DisplayFunction->Identity,
  Frame->{{False, False}, {False, False}},
  FrameLabel->{{None, None}, {None, None}},
  FrameTicks->{{Automatic, Automatic}, {Automatic, Automatic}},
  GridLines->{None, None},
  GridLinesStyle->Directive[
    GrayLevel[0.5, 0.4]],
  ImagePadding->All,
  Method->{
   "DefaultBoundaryStyle" -> Automatic, 
    "DefaultGraphicsInteraction" -> {
     "Version" -> 1.2, "TrackMousePosition" -> {True, False}, 
      "Effects" -> {
       "Highlight" -> {"ratio" -> 2}, "HighlightPoint" -> {"ratio" -> 2}, 
        "Droplines" -> {
         "freeformCursorMode" -> True, 
          "placement" -> {"x" -> "All", "y" -> "None"}}}}, "DefaultMeshStyle" -> 
    AbsolutePointSize[6], "ScalingFunctions" -> None, 
    "CoordinatesToolOptions" -> {"DisplayFunction" -> ({
        (Identity[#]& )[
         Part[#, 1]], 
        (Identity[#]& )[
         Part[#, 2]]}& ), "CopiedValueFunction" -> ({
        (Identity[#]& )[
         Part[#, 1]], 
        (Identity[#]& )[
         Part[#, 2]]}& )}},
  PlotRange->{{-1.5707962626807608`, 1.5707962626807608`}, {0., 1.1}},
  PlotRangeClipping->True,
  PlotRangePadding->{{
     Scaled[0.02], 
     Scaled[0.02]}, {0, 0}},
  Ticks->{Automatic, Automatic}]], "Output",
 CellChangeTimes->{3.888558492992691*^9, 3.888558626237159*^9, 
  3.888567061872458*^9, 3.888993935243137*^9},
 CellLabel->
  "Out[151]=",ExpressionUUID->"7b9ab0a8-241c-4895-83c3-e2aa6f5139c0"]
}, Open  ]],

Cell[CellGroupData[{

Cell[BoxData[
 RowBox[{"Export", "[", 
  RowBox[{"\"\<spattempsep-quasi-orisel-kappa8.eps\>\"", ",", " ", "%"}], 
  "]"}]], "Input",
 CellChangeTimes->{{3.888558623495182*^9, 3.888558623994277*^9}, {
  3.8889939381291857`*^9, 3.888993939469861*^9}},
 CellLabel->
  "In[152]:=",ExpressionUUID->"ca0f732e-b668-453c-b4a9-871baabbef3e"],

Cell[BoxData["\<\"spattempsep-quasi-orisel-kappa8.eps\"\>"], "Output",
 CellChangeTimes->{3.888558628123253*^9, 3.888567064740429*^9, 
  3.888993940665574*^9},
 CellLabel->
  "Out[152]=",ExpressionUUID->"393cb391-9a9a-479e-a3fe-7adc40d21e18"]
}, Open  ]]
},
WindowSize->{808, 861},
WindowMargins->{{130, Automatic}, {0, Automatic}},
FrontEndVersion->"14.1 for Mac OS X ARM (64-bit) (July 16, 2024)",
StyleDefinitions->"Default.nb",
ExpressionUUID->"5dbf40e1-5ddd-4e59-9908-be3929902554"
]
(* End of Notebook Content *)

(* Internal cache information *)
(*CellTagsOutline
CellTagsIndex->{}
*)
(*CellTagsIndex
CellTagsIndex->{}
*)
(*NotebookFileOutline
Notebook[{
Cell[558, 20, 1337, 29, 172, "Input",ExpressionUUID->"5f9b33f6-d26d-4214-8506-a06b2ecd5549"],
Cell[CellGroupData[{
Cell[1920, 53, 550, 16, 29, "Input",ExpressionUUID->"9fa725f4-298c-4a9a-8e13-ad15218b6941"],
Cell[2473, 71, 481, 14, 69, "Output",ExpressionUUID->"bb76264b-57cc-49b1-a54a-280346aad89a"]
}, Open  ]],
Cell[CellGroupData[{
Cell[2991, 90, 554, 16, 29, "Input",ExpressionUUID->"fc3b3729-09a4-48fd-bbaf-e670953c5b41"],
Cell[3548, 108, 451, 13, 70, "Output",ExpressionUUID->"eacdbc69-3e2d-4b4f-9f7e-bba7ed1c240c"]
}, Open  ]],
Cell[CellGroupData[{
Cell[4036, 126, 550, 16, 29, "Input",ExpressionUUID->"b7261711-6518-494b-9e23-ba4529ffce81"],
Cell[4589, 144, 453, 13, 69, "Output",ExpressionUUID->"6a56656b-c3aa-45c3-8c33-12fce93f2256"]
}, Open  ]],
Cell[CellGroupData[{
Cell[5079, 162, 228, 5, 29, "Input",ExpressionUUID->"38b6e688-b22e-4c77-99b8-3474ea692ece"],
Cell[5310, 169, 536, 16, 69, "Output",ExpressionUUID->"c0689813-f52d-40b1-989a-b270b296dc6b"]
}, Open  ]],
Cell[CellGroupData[{
Cell[5883, 190, 231, 5, 29, "Input",ExpressionUUID->"350a670b-385e-481f-a1f8-1100ef73f344"],
Cell[6117, 197, 634, 20, 71, "Output",ExpressionUUID->"ce3e4a9d-c261-4d31-8174-af95cb957f07"]
}, Open  ]],
Cell[CellGroupData[{
Cell[6788, 222, 239, 4, 29, "Input",ExpressionUUID->"cee6bb62-e565-4c2b-9210-6e168f2ee148"],
Cell[7030, 228, 588, 17, 69, "Output",ExpressionUUID->"a64a9002-82e5-4428-947f-a2851da2e1d3"]
}, Open  ]],
Cell[CellGroupData[{
Cell[7655, 250, 261, 5, 29, "Input",ExpressionUUID->"5218e3d0-2040-4524-b557-550349625509"],
Cell[7919, 257, 687, 21, 71, "Output",ExpressionUUID->"5e5059f4-0200-43e7-b560-659fab03acaa"]
}, Open  ]],
Cell[CellGroupData[{
Cell[8643, 283, 296, 6, 29, "Input",ExpressionUUID->"112bede4-ce0b-4b8a-8929-436cdbd429ce"],
Cell[8942, 291, 538, 16, 69, "Output",ExpressionUUID->"c862b2b9-ce13-411b-8532-4a5e1e9dd473"]
}, Open  ]],
Cell[CellGroupData[{
Cell[9517, 312, 297, 6, 29, "Input",ExpressionUUID->"032edb2d-9725-488d-b3a2-8248c1bb3aa9"],
Cell[9817, 320, 663, 20, 71, "Output",ExpressionUUID->"6e24b14b-6d5f-4895-979c-6e59adc0cb92"]
}, Open  ]],
Cell[CellGroupData[{
Cell[10517, 345, 242, 4, 29, "Input",ExpressionUUID->"fa28426c-676e-4cf7-9aff-78a353232bd5"],
Cell[10762, 351, 537, 16, 69, "Output",ExpressionUUID->"539f9045-2fbb-4256-a4d4-6a332ffff95a"]
}, Open  ]],
Cell[CellGroupData[{
Cell[11336, 372, 268, 5, 29, "Input",ExpressionUUID->"7c1004e7-7d6c-4515-a617-b00702684ca6"],
Cell[11607, 379, 636, 20, 71, "Output",ExpressionUUID->"e85c59ec-6299-4c51-9770-468b2d888a6e"]
}, Open  ]],
Cell[CellGroupData[{
Cell[12280, 404, 1814, 50, 111, "Input",ExpressionUUID->"69b44eff-70f2-4500-b4a9-90c20ec22873"],
Cell[14097, 456, 1541, 42, 145, "Output",ExpressionUUID->"c29b8b27-900d-4b95-aa53-41ceb30bb152"]
}, Open  ]],
Cell[CellGroupData[{
Cell[15675, 503, 1670, 48, 111, "Input",ExpressionUUID->"ced734b5-e7a3-4d60-b64f-175c55dc36fa"],
Cell[17348, 553, 1554, 44, 145, "Output",ExpressionUUID->"71d034f4-3795-43a3-858c-c7e0a3cf7f30"]
}, Open  ]],
Cell[CellGroupData[{
Cell[18939, 602, 1672, 48, 111, "Input",ExpressionUUID->"24fb3b9b-6e36-4782-8755-b81e10dee4f6"],
Cell[20614, 652, 1554, 44, 145, "Output",ExpressionUUID->"7cabdf82-2d14-4a70-a95f-b249061985f9"]
}, Open  ]],
Cell[CellGroupData[{
Cell[22205, 701, 1697, 48, 111, "Input",ExpressionUUID->"84680af0-46aa-4b98-8506-26d373fd4f40"],
Cell[23905, 751, 1691, 48, 145, "Output",ExpressionUUID->"dd7583d7-d606-41d3-8132-9cd8b37f7df8"]
}, Open  ]],
Cell[CellGroupData[{
Cell[25633, 804, 4083, 96, 274, "Input",ExpressionUUID->"c5fe5d7f-4e3b-4916-b364-795ab95fad96"],
Cell[29719, 902, 1286, 32, 59, "Output",ExpressionUUID->"a9ec1982-a835-4c42-a319-e1901d5d3ab5"]
}, Open  ]],
Cell[CellGroupData[{
Cell[31042, 939, 2905, 73, 172, "Input",ExpressionUUID->"2c503d5a-9086-4186-a6d2-566dbec03ff0"],
Cell[33950, 1014, 1252, 34, 59, "Output",ExpressionUUID->"28ccf1c0-ad0a-4bd4-9027-dd28c4125bbd"]
}, Open  ]],
Cell[CellGroupData[{
Cell[35239, 1053, 3714, 90, 254, "Input",ExpressionUUID->"6c813d06-a8dd-4f06-9d17-e8c1ee3e2e30"],
Cell[38956, 1145, 1215, 33, 59, "Output",ExpressionUUID->"6cbe7774-8af7-4ca7-b7b3-86b51c161768"]
}, Open  ]],
Cell[CellGroupData[{
Cell[40208, 1183, 3718, 90, 254, "Input",ExpressionUUID->"b897a374-10db-436a-b454-84aa6e39241d"],
Cell[43929, 1275, 1239, 34, 59, "Output",ExpressionUUID->"57b8db6d-a293-4386-a5f7-210ec1305a4f"]
}, Open  ]],
Cell[CellGroupData[{
Cell[45205, 1314, 330, 7, 29, "Input",ExpressionUUID->"aa4c56d5-4343-41a6-86b3-a293727e239e"],
Cell[45538, 1323, 892, 24, 38, "Output",ExpressionUUID->"14960928-a3f1-4a54-9b40-f522c19dafdd"]
}, Open  ]],
Cell[CellGroupData[{
Cell[46467, 1352, 380, 9, 29, "Input",ExpressionUUID->"822cc823-bbf8-404d-8882-673334fa9c39"],
Cell[46850, 1363, 960, 26, 38, "Output",ExpressionUUID->"e59cf008-fb85-4f25-8adc-2cd02154f614"]
}, Open  ]],
Cell[CellGroupData[{
Cell[47847, 1394, 339, 7, 29, "Input",ExpressionUUID->"5fb1ff4e-5e12-4892-bd0b-f8028b0b3b39"],
Cell[48189, 1403, 913, 25, 38, "Output",ExpressionUUID->"fa8aeb4a-8217-449b-addf-c7f7903b94d8"]
}, Open  ]],
Cell[CellGroupData[{
Cell[49139, 1433, 344, 7, 29, "Input",ExpressionUUID->"6c670f0f-4f46-42e3-b235-8ca2895bfd6e"],
Cell[49486, 1442, 960, 27, 38, "Output",ExpressionUUID->"52126adf-55a3-459c-bff9-413b3583bfc3"]
}, Open  ]],
Cell[CellGroupData[{
Cell[50483, 1474, 518, 13, 29, "Input",ExpressionUUID->"a3f06040-b0b4-4b85-b9ec-a4b06a514389"],
Cell[51004, 1489, 719, 21, 57, "Output",ExpressionUUID->"d35edd72-d5b5-4380-a777-6a4fc3c1cb1b"]
}, Open  ]],
Cell[CellGroupData[{
Cell[51760, 1515, 569, 13, 29, "Input",ExpressionUUID->"1ae43a46-7c05-4a85-b339-941c57c7ceb2"],
Cell[52332, 1530, 761, 21, 57, "Output",ExpressionUUID->"4d9b8e4e-c2bc-4a6b-9fdf-10d3413a5c17"]
}, Open  ]],
Cell[CellGroupData[{
Cell[53130, 1556, 568, 13, 29, "Input",ExpressionUUID->"f0d63097-65dc-47d5-a0d5-bef3b9027da5"],
Cell[53701, 1571, 759, 21, 57, "Output",ExpressionUUID->"ccb0129d-d1ca-4933-84bc-9f5e4a3098bc"]
}, Open  ]],
Cell[CellGroupData[{
Cell[54497, 1597, 526, 13, 29, "Input",ExpressionUUID->"a22f388c-44c5-4561-8723-d846c55548b1"],
Cell[55026, 1612, 697, 19, 53, "Output",ExpressionUUID->"b5be524d-2968-411b-bb72-f0ca29f45819"]
}, Open  ]],
Cell[CellGroupData[{
Cell[55760, 1636, 503, 13, 29, "Input",ExpressionUUID->"e85c4784-9a56-4d88-bd32-fb43aa46740a"],
Cell[56266, 1651, 328, 7, 48, "Output",ExpressionUUID->"530fd22a-6490-46de-8f05-51cdfeb618d3"]
}, Open  ]],
Cell[CellGroupData[{
Cell[56631, 1663, 559, 13, 29, "Input",ExpressionUUID->"85b2e274-37a7-478c-9a3e-b532d571900c"],
Cell[57193, 1678, 396, 9, 53, "Output",ExpressionUUID->"689d91a1-7678-4ab9-a368-2f547494504f"]
}, Open  ]],
Cell[CellGroupData[{
Cell[57626, 1692, 512, 13, 29, "Input",ExpressionUUID->"44f605c1-5b78-41a6-acb2-1f76d98b9a04"],
Cell[58141, 1707, 330, 7, 48, "Output",ExpressionUUID->"f329eb8f-b41f-4320-a660-d3074515d716"]
}, Open  ]],
Cell[CellGroupData[{
Cell[58508, 1719, 564, 13, 29, "Input",ExpressionUUID->"abcca995-d05b-4502-afce-32d2a9d2fc11"],
Cell[59075, 1734, 393, 9, 53, "Output",ExpressionUUID->"e05264d2-5396-479d-9496-7f94ae37920b"]
}, Open  ]],
Cell[CellGroupData[{
Cell[59505, 1748, 908, 24, 70, "Input",ExpressionUUID->"1343a430-35a5-4adc-90ef-737d27e11f95"],
Cell[60416, 1774, 462, 10, 26, "Message",ExpressionUUID->"aaa643fc-564f-4db8-a557-5b66cb8e80f7"],
Cell[60881, 1786, 1011, 31, 105, "Output",ExpressionUUID->"4db0a61c-268d-49a2-b347-5d5a7a2f5eb8"]
}, Open  ]],
Cell[CellGroupData[{
Cell[61929, 1822, 819, 23, 70, "Input",ExpressionUUID->"20ca7264-16e1-485e-b9ff-479f92ee2b4b"],
Cell[62751, 1847, 412, 10, 26, "Message",ExpressionUUID->"8d4cc555-7f30-4af4-babc-f782e2aafa3d"],
Cell[63166, 1859, 1264, 36, 105, "Output",ExpressionUUID->"4dd49e65-67b2-4115-811f-b824f3f66c6e"]
}, Open  ]],
Cell[CellGroupData[{
Cell[64467, 1900, 827, 23, 70, "Input",ExpressionUUID->"dc545159-23b8-48b0-a640-1445f8ae3581"],
Cell[65297, 1925, 414, 10, 26, "Message",ExpressionUUID->"0625165f-d5eb-4818-909e-8083bf1eb0ae"],
Cell[65714, 1937, 1114, 34, 112, "Output",ExpressionUUID->"20ab8416-2523-4fe1-b6ef-331c067e7ece"]
}, Open  ]],
Cell[CellGroupData[{
Cell[66865, 1976, 858, 25, 70, "Input",ExpressionUUID->"cc9716a1-acf3-40e5-b917-d97c532059fc"],
Cell[67726, 2003, 435, 10, 26, "Message",ExpressionUUID->"a0c0e3c2-5ba7-469d-aa60-970cd3743121"],
Cell[68164, 2015, 1103, 34, 110, "Output",ExpressionUUID->"0f1141c3-9630-4b15-bffe-3ca215bedebc"]
}, Open  ]],
Cell[CellGroupData[{
Cell[69304, 2054, 628, 16, 49, "Input",ExpressionUUID->"67f35576-a85c-4397-9453-403fe2d2009d"],
Cell[69935, 2072, 642, 16, 53, "Output",ExpressionUUID->"23f070a1-2a8c-433c-a9d1-b7041b9cd18b"]
}, Open  ]],
Cell[CellGroupData[{
Cell[70614, 2093, 558, 15, 49, "Input",ExpressionUUID->"74c55d63-a413-407a-86f8-a8a197082d60"],
Cell[71175, 2110, 597, 18, 53, "Output",ExpressionUUID->"329f8bd9-7f79-4e98-94d3-2a75a49e2346"]
}, Open  ]],
Cell[CellGroupData[{
Cell[71809, 2133, 587, 15, 49, "Input",ExpressionUUID->"b4010a6d-2b0f-492f-8ec0-25676a7fce23"],
Cell[72399, 2150, 631, 19, 54, "Output",ExpressionUUID->"a03050a4-d863-473c-9a08-3c462aa46042"]
}, Open  ]],
Cell[CellGroupData[{
Cell[73067, 2174, 586, 15, 49, "Input",ExpressionUUID->"ceffca76-57fb-467f-b9f0-34491f24dcc2"],
Cell[73656, 2191, 582, 17, 54, "Output",ExpressionUUID->"399db5b0-e355-49a1-8bf4-b75b00e372e3"]
}, Open  ]],
Cell[CellGroupData[{
Cell[74275, 2213, 297, 7, 29, "Input",ExpressionUUID->"d4b41ff8-2cbd-4a6c-b798-d54d01d731e7"],
Cell[74575, 2222, 261, 5, 46, "Output",ExpressionUUID->"768892d4-d040-413c-a21e-8cba2b48a1f4"]
}, Open  ]],
Cell[CellGroupData[{
Cell[74873, 2232, 641, 18, 29, "Input",ExpressionUUID->"9097431b-7636-4a4e-92a6-52e16913fd6b"],
Cell[75517, 2252, 7143, 135, 253, "Output",ExpressionUUID->"2fb418df-19d4-449a-b889-ecc48919f43a"]
}, Open  ]],
Cell[CellGroupData[{
Cell[82697, 2392, 331, 7, 29, "Input",ExpressionUUID->"99527955-e6d7-44d3-913e-d7869cb55ad0"],
Cell[83031, 2401, 267, 4, 33, "Output",ExpressionUUID->"f668ce6d-6c3c-46cd-bee4-5b4bcb658ad3"]
}, Open  ]],
Cell[CellGroupData[{
Cell[83335, 2410, 642, 18, 29, "Input",ExpressionUUID->"9fe92322-f712-433d-86e7-487d6fa7f504"],
Cell[83980, 2430, 6631, 126, 253, "Output",ExpressionUUID->"8107e17d-d0d2-46c9-95ab-3453495391ec"]
}, Open  ]],
Cell[CellGroupData[{
Cell[90648, 2561, 331, 7, 29, "Input",ExpressionUUID->"f4112cac-c875-4caf-9a9e-bc79032566bd"],
Cell[90982, 2570, 267, 4, 33, "Output",ExpressionUUID->"e2eaf0bc-97f9-41b9-bfd4-16e3af427c67"]
}, Open  ]],
Cell[CellGroupData[{
Cell[91286, 2579, 641, 18, 29, "Input",ExpressionUUID->"48a8d821-f7df-4740-ba5e-044a2dc700c0"],
Cell[91930, 2599, 5800, 113, 253, "Output",ExpressionUUID->"98645642-2d7a-42c1-8379-f558c5b3ffbf"]
}, Open  ]],
Cell[CellGroupData[{
Cell[97767, 2717, 330, 7, 29, "Input",ExpressionUUID->"1eddc237-1950-4c3c-bd3c-539c29c6d92b"],
Cell[98100, 2726, 266, 4, 33, "Output",ExpressionUUID->"3b317ff7-2111-4cb4-a45a-72dbf40afd72"]
}, Open  ]],
Cell[CellGroupData[{
Cell[98403, 2735, 640, 18, 29, "Input",ExpressionUUID->"a5982da1-9941-456f-b6cd-3c91927f3942"],
Cell[99046, 2755, 8569, 159, 253, "Output",ExpressionUUID->"ac751281-069d-4acb-a68f-74d826f9a3b0"]
}, Open  ]],
Cell[CellGroupData[{
Cell[107652, 2919, 328, 7, 29, "Input",ExpressionUUID->"44467cb2-a91c-478a-98e8-17475982ff6a"],
Cell[107983, 2928, 263, 4, 33, "Output",ExpressionUUID->"eadff840-ff0e-40db-807b-505999aca857"]
}, Open  ]],
Cell[CellGroupData[{
Cell[108283, 2937, 307, 7, 29, "Input",ExpressionUUID->"0c730613-3b0a-488d-ad99-983f224785cb"],
Cell[108593, 2946, 257, 6, 46, "Output",ExpressionUUID->"194feda7-ac6e-4375-9470-1a7af4d2bb69"]
}, Open  ]],
Cell[CellGroupData[{
Cell[108887, 2957, 653, 18, 49, "Input",ExpressionUUID->"8abc0def-e5f2-402b-b915-ea3f0825f00b"],
Cell[109543, 2977, 9925, 180, 253, "Output",ExpressionUUID->"d503737f-7c92-4069-8747-cc91b09db9e0"]
}, Open  ]],
Cell[CellGroupData[{
Cell[119505, 3162, 334, 7, 29, "Input",ExpressionUUID->"43aaa254-37f6-4321-a60e-6617ebff5954"],
Cell[119842, 3171, 270, 4, 33, "Output",ExpressionUUID->"22e95e21-0643-444e-8d24-4042e7b59a35"]
}, Open  ]],
Cell[CellGroupData[{
Cell[120149, 3180, 658, 18, 49, "Input",ExpressionUUID->"a033a41b-8de9-4f86-b10a-a36aff0cc1b2"],
Cell[120810, 3200, 10476, 189, 253, "Output",ExpressionUUID->"57fd2a51-0d3d-4336-b4c6-1741df80f7df"]
}, Open  ]],
Cell[CellGroupData[{
Cell[131323, 3394, 333, 7, 29, "Input",ExpressionUUID->"458f81a2-f4d9-4516-a704-8b713a10ed28"],
Cell[131659, 3403, 269, 4, 33, "Output",ExpressionUUID->"67ab71b0-9a4f-48bb-8acd-6b0dde5c8006"]
}, Open  ]],
Cell[CellGroupData[{
Cell[131965, 3412, 658, 18, 49, "Input",ExpressionUUID->"e41843f3-d26f-4b88-a298-84425a74de2d"],
Cell[132626, 3432, 14798, 261, 253, "Output",ExpressionUUID->"ae546fc5-27e9-4d1b-ad60-0e7cfede575d"]
}, Open  ]],
Cell[CellGroupData[{
Cell[147461, 3698, 335, 7, 29, "Input",ExpressionUUID->"79628c41-57d6-468a-9e58-713ceb24339d"],
Cell[147799, 3707, 267, 4, 33, "Output",ExpressionUUID->"05ce9bda-2f8a-4a5e-ba2b-4f1dbff9096e"]
}, Open  ]],
Cell[CellGroupData[{
Cell[148103, 3716, 660, 18, 49, "Input",ExpressionUUID->"fabff026-a3d4-449b-b7df-ba70b35024db"],
Cell[148766, 3736, 16088, 281, 253, "Output",ExpressionUUID->"77e26fd9-6e89-45b2-8457-ebb307bb4bb3"]
}, Open  ]],
Cell[CellGroupData[{
Cell[164891, 4022, 333, 7, 29, "Input",ExpressionUUID->"588e4dd9-dce6-4755-ae8f-ffc4993fd7c8"],
Cell[165227, 4031, 268, 4, 33, "Output",ExpressionUUID->"37286945-e1ba-4325-9c5a-847b855dfedd"]
}, Open  ]],
Cell[CellGroupData[{
Cell[165532, 4040, 783, 21, 90, "Input",ExpressionUUID->"6fe25698-9951-47ad-9666-f0b4de7a0490"],
Cell[166318, 4063, 2629, 71, 133, "Output",ExpressionUUID->"defb8814-a8bf-496f-b3ec-211eff41c376"]
}, Open  ]],
Cell[CellGroupData[{
Cell[168984, 4139, 218, 4, 29, "Input",ExpressionUUID->"8ee0c4fe-adf7-4d47-a105-eb08075406b1"],
Cell[169205, 4145, 852, 19, 168, "Output",ExpressionUUID->"eb0070bb-b812-49af-a506-27fd010ce46e"]
}, Open  ]],
Cell[CellGroupData[{
Cell[170094, 4169, 1115, 31, 111, "Input",ExpressionUUID->"94f0bd96-56f4-421b-8a4f-789916903fa4"],
Cell[171212, 4202, 605, 17, 55, "Output",ExpressionUUID->"aa7cadd5-62e2-4a2d-8b3b-747c5e409cea"]
}, Open  ]],
Cell[CellGroupData[{
Cell[171854, 4224, 220, 4, 29, "Input",ExpressionUUID->"2ea2bf4f-5509-4454-ac6e-2534ac05db79"],
Cell[172077, 4230, 257, 6, 47, "Output",ExpressionUUID->"248c7e73-adbb-4098-9d01-31204204fed2"]
}, Open  ]],
Cell[CellGroupData[{
Cell[172371, 4241, 1036, 30, 49, "Input",ExpressionUUID->"1eafee92-9c69-42d6-b778-f207011b8dd7"],
Cell[173410, 4273, 458, 13, 54, "Output",ExpressionUUID->"0da3bfba-327c-4770-a064-fccedfc61ca1"]
}, Open  ]],
Cell[CellGroupData[{
Cell[173905, 4291, 212, 4, 29, "Input",ExpressionUUID->"09e0361f-02ac-42f4-a240-29c645dda176"],
Cell[174120, 4297, 256, 6, 47, "Output",ExpressionUUID->"178d4632-1081-4f1e-858d-32124161b995"]
}, Open  ]],
Cell[CellGroupData[{
Cell[174413, 4308, 1148, 29, 70, "Input",ExpressionUUID->"6748b5f8-c49b-4824-ab9a-c5a36730d7ec"],
Cell[175564, 4339, 1003, 29, 57, "Output",ExpressionUUID->"f62e4678-81e5-4eb6-9b65-9c586a4efbf9"]
}, Open  ]],
Cell[CellGroupData[{
Cell[176604, 4373, 209, 4, 29, "Input",ExpressionUUID->"3d202c46-585d-43b1-9f55-5b7255fb857d"],
Cell[176816, 4379, 353, 7, 64, "Output",ExpressionUUID->"2007031e-48c5-46b8-93c1-3672c27aab7c"]
}, Open  ]],
Cell[CellGroupData[{
Cell[177206, 4391, 219, 4, 29, "Input",ExpressionUUID->"6309bc25-c10c-4c47-bbbe-3f9aab9b3278"],
Cell[177428, 4397, 834, 27, 57, "Output",ExpressionUUID->"18af24ab-2cc5-4522-a750-8f6bfb9e5ae2"]
}, Open  ]],
Cell[CellGroupData[{
Cell[178299, 4429, 220, 4, 29, "Input",ExpressionUUID->"ca81bba5-c050-4574-8efd-4892e93ccedf"],
Cell[178522, 4435, 329, 7, 64, "Output",ExpressionUUID->"e0937803-e3d9-45cc-8046-5c1912a41858"]
}, Open  ]],
Cell[CellGroupData[{
Cell[178888, 4447, 297, 7, 29, "Input",ExpressionUUID->"b7937a1a-34ae-44b1-8ba6-fccb7c581f65"],
Cell[179188, 4456, 293, 8, 34, "Output",ExpressionUUID->"3e2577ae-375d-4f64-89ec-f01486b5700c"]
}, Open  ]],
Cell[CellGroupData[{
Cell[179518, 4469, 644, 18, 29, "Input",ExpressionUUID->"a17704ca-a784-4b2f-bc35-916de3eea732"],
Cell[180165, 4489, 7056, 133, 253, "Output",ExpressionUUID->"e914af70-a482-40e4-9708-8446ae83157c"]
}, Open  ]],
Cell[CellGroupData[{
Cell[187258, 4627, 334, 7, 29, "Input",ExpressionUUID->"9ff90d8f-ecd7-40de-a0f7-21015d2920d2"],
Cell[187595, 4636, 242, 4, 33, "Output",ExpressionUUID->"517e3446-ec72-403e-8d37-a103e3d3acf0"]
}, Open  ]],
Cell[CellGroupData[{
Cell[187874, 4645, 649, 18, 29, "Input",ExpressionUUID->"9a5a44a5-ca6d-4d34-9ca6-2436d3930c8e"],
Cell[188526, 4665, 6292, 121, 253, "Output",ExpressionUUID->"0bce6483-0cf6-4d4f-8441-0f5b21e85f00"]
}, Open  ]],
Cell[CellGroupData[{
Cell[194855, 4791, 330, 7, 29, "Input",ExpressionUUID->"912de116-1cd2-4371-a626-3216f6126b54"],
Cell[195188, 4800, 244, 4, 33, "Output",ExpressionUUID->"5e4d5d34-79d8-44ba-85a1-de3d718a8377"]
}, Open  ]],
Cell[CellGroupData[{
Cell[195469, 4809, 649, 18, 29, "Input",ExpressionUUID->"aeb33c10-fcc5-4bfe-8bea-18f88395cc7b"],
Cell[196121, 4829, 7380, 139, 253, "Output",ExpressionUUID->"f43f7889-93d4-4f3d-8649-bbc42dfbc736"]
}, Open  ]],
Cell[CellGroupData[{
Cell[203538, 4973, 332, 7, 29, "Input",ExpressionUUID->"d4b72585-79ac-48c4-a6e8-db13ba5d934e"],
Cell[203873, 4982, 244, 4, 33, "Output",ExpressionUUID->"45cc79af-1d22-4d39-bd3d-f0d97eeb9e20"]
}, Open  ]],
Cell[CellGroupData[{
Cell[204154, 4991, 649, 18, 29, "Input",ExpressionUUID->"bd153e7f-0407-4833-ba39-eb90eed0cf29"],
Cell[204806, 5011, 8785, 162, 253, "Output",ExpressionUUID->"7b9ab0a8-241c-4895-83c3-e2aa6f5139c0"]
}, Open  ]],
Cell[CellGroupData[{
Cell[213628, 5178, 332, 7, 29, "Input",ExpressionUUID->"ca0f732e-b668-453c-b4a9-871baabbef3e"],
Cell[213963, 5187, 242, 4, 33, "Output",ExpressionUUID->"393cb391-9a9a-479e-a3fe-7adc40d21e18"]
}, Open  ]]
}
]
*)
